# Supplementary material for: The Baboon Kidney Transcriptome: Analysis of Transcript Sequence, Splice Variants, and Abundance
Source: PLoS One. 2013 Apr 23;8(4):e57563. doi: 10.1371/journal.pone.0057563 (PMC3634053; doi:10.1371/journal.pone.0057563)
Supplement: Table S1 — Coding RNA transcripts identified using human hg18 reference analysis of sequencing reads. This table includes: Homo sapiens NCBI RefSeq ID, gene ID, gene description, transcript length, number of N's, percent N's, fold coverage, FPKM, coding sequence region (CDS), chromosome, chromosome start, chromosome end, strand, exons, and FASTA consensus sequence (baboon). (FASTQ sequences are deposited in GenBank, Accession # SRA053493). (XLSX) [file pone.0057563.s001.xlsx]

## Sheet: Additional file 1
Homo sapiens NCBI RefSeq ID	Gene ID	Description	Baboon Transcript Length	Baboon Transcript Number of N's	Baboon Transcript %N	Fold Coverage	FPKM	CDS	Chromosome	Chromosome Start	Chromosome End	Strand	Exons	Consensus Sequence
NM_001008389	UMOD	uromodulin precursor	2252	7	0.31	49042.3	1773000000	67-1986	16	20251874	20271538	-	20251874-20252198,20254305-20254343,20255469-20255550,20256114-20256276,20259914-20260159,20262847-20262995,20264949-20265157,20267046-20267153,20267259-20268035,20269473-20269599,20271512-20271538	AGACTAACTCTACCTTTCCAGCTTCAGGTGTtatctagaccagaagtagTGGGAAGAGCAGAAAGGATGGGACAGCCATCTCTGACTTGGGTGCTGTTGTTGTTGGTGGCCTCTTGGTTAATCACAACTGCAGCCACTGACTCCTCAGAAGCAAGATGGTGCTCTGAATGTCACAGCAATGCCACCTGCAAGGAGGATGAGGCTGCnACGACATGCACCTGTAAGGAGGGCTTCGCCGGCGACGGTCTGACCTGCGTGGACGTGGATGAGTGCGCCATTCCTGGTGCTCACAACTGCTCCGCCAACAGCCGCTGCGTAAACACGCCAGGCTCCTTCTCCTGCGTCTGCCACGAAGGCTTCCACCGGTCGCCCGGGCTCGGCTGCACAGATGTGGAAGAG…
NM_002084	GPX3	glutathione peroxidase 3 precursor	1761	7	0.4	29868	1163000000	218-896	5	150380192	150388747	+	150380192-150380495,150385094-150385247,150386654-150386771,150387186-150387285,150387663-150388747	GTCGaCCCGGGCCAGGnnnngGGGGAGCTGTGGGCAAGTCGTGCCCGCCCCTGAAATCCCAGCCGCCTAGCGATTGGCTGCAAGGGCCCCGGCTTGGCCGCGGATTGGTCACACCCGAGGGCTTGAAAGGTGGCTGGGAGCGCCGGACACCTCAGAcGGACGGTTtTCATTGATCTGTCTGCGACTCATGCGACCCTGAGTGTGCCCCCAGCCCGCCATGGCCCGGCTGCTGCAGGCGTCCTGCCTGCTCTCCCTGCTCCTGGCCGGCTTCCTCCCGCAGAGCCGGGGACAAGATAAGTCGAAGATGGACTGCCATGGTGGCGTGAGCGGCACCATTTACGAGTACGGAGCCCTCACtATTGATTGGGAGGAGTACATCCCCTTCAAGCAGTACACTGG…
NM_005764	PDZK1IP1	PDZK1 interacting protein 1	894	0	0	10493	361100000	168-509	1	47421848	47428358	-	47421848-47422302,47423261-47423356,47425578-47425686,47428125-47428358	GCCCGTCTTCATTTCTCCTCCCTCCCTCGCCTTCCTCCTTCCcAGCTCCTCTCCTCCAGGGCCAGACTGAGCCCAGGTTGATTTCAGGCGGACACCAACAGACGCCACAGCAGCTCCAGGAGCCCAGACACCAGAGGCCAGAAGCAAGGCTACGAGCTGCTGCAGCCATGTTGGCCCTCAGCCTGCTCATTCTGGGCCTGCTCACGGCAGTGCCACATGCCAGCTGTCAGCAAGGCCTGGGAAATCTTCAGCCCTGGATGCAGGGCCTCATCGCGGTGGCCGTGTTCCTGGTCCTCGTGGCAATCGCCTTTGCAGTCAACCACTTCTGGTGCCAGGAGGAACCGGAGCCGGCGCACATGATCCTGACCGTCGGAAACAAGGCAGATGGAGTCCTGGCGG…
NM_001160234	ATP1A1	Na+/K+ -ATPase alpha 1 subunit isoform d	3574	23	0.64	8536	252200000	266-3242	1	116727515	116748919	+	116727515-116727698,116728159-116728269,116728928-116728987,116731433-116731636,116732276-116732389,116732783-116732917,116733047-116733164,116733584-116733852,116734358-116734556,116734927-116735036,116736999-116737133,116737676-116737868,116739255-116739430,116740743-116740879,116742033-116742183,116742766-116742934,116743075-116743229,116743565-116743688,116745006-116745151,116745275-116745405…	GATATGTAATAAgGTATTTGCAAAGCAAAGAATATAAATAATATAAAAGTACTAGcattTAGATGTcTTGTAtcatttnnnnnnnnnnnnnnnnnnnnnnnGTTGGCAGTATTCTTTATCTCCATGCTATGGAAGAGGAAATTGAAATGTAGGAGTTAGTAACTTGCCTAAGGATACATTGCTGGTTgTACGTGATAAGTATGAGCCTGCAGCTGTTTCAGAACAAGGTGATAAAAAGGGCAAAAAGGGCAAAAAAGACAGGGACATGGATGAACTGAAGAAAGAAGTTTCTATGGATGATCATAAACTTAGCCTTGATGAACTTCATCGTAAATATGGAACAGACTTGAGCCGGGGATTAACATCTGCTCGTGCAGCTGAGATCCTGGCGCGAGATGG…
NM_021999	ITM2B	integral membrane protein 2B	1896	45	2.37	8181.2	257600000	224-1022	13	47705275	47734233	+	47705275-47705614,47725945-47726073,47728314-47728520,47730263-47730373,47730934-47731084,47733276-47734233	nnnnnnnnnnnnGcGCGAGCCGTCTCCGCCTTCGCGCGGGAGCTGGGAGGCTGCGAGAGCCCTACCGCAGTAGCCGTCTCTGCCGCCGCGGAGCCTCCCGAATCTCCTCAGCCGCGCGGAGCCGCGCCCGGAGCCCGGCTATAGAGGCTGCAGTGGCAGCCGGGAGCCCGCAGCCCGCGCCCCGAGCCCGCCGCCGCCCTTCTAGGGCGTCCCAGGCCGCGCCATGGTGAAAGTGACGTTCAACTCCGCTCTGGCCCAGAAGGAAGCCAAGAAGGACGAGCCCAAGAGCGGCGAGGAGGCGCTTATCATCCCCCCCGACGCCGTCGCTGTGGACTGCAAGGACCCAGATGATGTGGTACCAGTTGGCCAAAGAAGAGCCTGGTGTTGGTGCATGTGCTT…
NM_000146	FTL	ferritin, light polypeptide	871	0	0	7377.2	261400000	200-725	19	54160378	54161948	+	54160378-54160678,54160839-54160985,54161350-54161475,54161652-54161948	GAAGTTCTgCGGgcCCGCGGGTCTGTCTCTTGCTTCAACAGTGTTTGGACGGAACAGATCCGGGGACTTTCTTCCAGCCTTCGACCGCCCTCCGATTTCCTCTGCACTTGCAACCTCCGGGACCATCTTCTCGGCCATCTCCTGCTTCTGGGCCCTGCCAGCACCGTTTCTGTGGTTAGCTCCGTCTTGCCGACCAACCATGAGCTCCCAGATTCGTCAGAATTATTCCACCGACGTGGAGGCAGCCGTCAACAGCCTGGTCAATATGTACCTGCAGGCCTCCTACACCTACCTCTCTCTGGGCTTCTATTTCGACCGCGATGATGTGGCTCTGGAAGGCGTGAGCCACTTCTTCCGCGAATTGGCCGAGGAGAAGCGCGAGGGCTACGAGCGTCTCCT…
NM_001101	ACTB	beta actin	1812	0	0	7291.2	226600000	85-1209	7	5533305	5536758	-	5533305-5534048,5534161-5534342,5534438-5534876,5535318-5535557,5535692-5535820,5536681-5536758	ACCCcCGAtACCGCGTCCGCCCCGCGAGCACAGAGCCTCGCCTTTGCCGCTCCGCCGCCCGTTCACACCCGCCGCCAGCTCGCCATGGATGATGATATCGCCGCGCTCGTTGTCGACAACGGCTCCGGCATGTGCAAGGCCGGCTTCGCGGGCGACGATGCACCCCAGGCCGTCTTCCCCTCCATCGTGGGGCGCCCCAGGCACCAGGGCGTGATGGTGGGCATGGGTCAGAAGGATTCATATGTGGGCGACGAGGCCGGAAGCAAGAGAGGCGTTCTCACCCTGAAGTACCCCAACGAGCGCGGAATCGTCACCAACTGGGACGACATGGAGGAGATCTGGCACCACACCTTCTACAATGAGCTGCGTGTGGCTCCTGAGGAGCACCCCGTGCTGCTG…
NM_004046	ATP5A1	ATP synthase, H+ transporting, mitochondrial F1	1890	3	0.16	7065	214600000	91-1749	18	41918108	41932285	-	41918108-41918327,41918468-41918618,41920077-41920221,41920351-41920458,41920972-41921196,41921305-41921456,41922073-41922221,41923530-41923696,41923787-41923960,41925646-41925815,41929017-41929095,41932136-41932285	GTCTTGACCTTCTTTGCGGCTCGGCCATTTTGTCCCAGTCAGTCCGGAGGCTGCGGCTGCAGAGGTAACGCCTGCGGAGAAACTGCAAAGATGCTGTCCGTACGCGTTGCTGCGGCCGTGGTCCGCGCCCTCCCTCGGCGGGCCGGACTGGTCTCCAGAAATGCTTTGGGTTCATCTTTCATTGCTGCAAGGAACCTCCATGCCTCTAACACTCATCTTCAGAAGACTGGGACTGCTGAGATGTCCTCTATTCTTGAAGAGCGTATTCTTGGAGCTGATATCTCTGTTGACCTTGAAGAAACTGGGCGTGTCTTAAGTATTGGTGATGGTATTGCCCGCGTACATGGGCTGAGGAATGTTCAGGCGGAAGAAATGGTAGAGTTTTCTTCAGGCTTAAAG…
NM_001677	ATP1B1	Na+/K+ -ATPase beta 1 subunit isoform a	2200	5	0.23	7032.3	252000000	122-1031	1	167342571	167368584	+	167342571-167342788,167347232-167347360,167360746-167360901,167363086-167363270,167365872-167365952,167367154-167368584	nnGCGGCGCCTCCTGCCTGCGGAGAGCCAGGCCGGAGAAGCCGAGCGGCGCAGAGGACGCCAGGGCGCGCGCAGCAGCCACCCACCCTCCGGACGGCGGCAGCTGCTGACCCGCCATCGCCATGGCCCGCGGGAAAGCCAAGGAGGAGGGCAGTTGGAAGAAATTCTTCTGGAACTCAGAGAAGAAGGAGTTTTTGGGCAGGACCGGTGGCAGTTGGTTTAAGATCCTTCTATTCTACGTAATATTTTATGGCTGCCTGGCTGGCATTTTCATCGGAACCATCCAAGTGATGCTGCTCACCATCAGTGAACTTAAGCCCACATATCAGGACCGAGTGGCCCCACCAGGATTAACACAGATTCCTCAGATCCAGAAGACTGAAATTTCTTTTCGTCCTAA…
NM_001553	IGFBP7	insulin-like growth factor binding protein 7	1110	7	0.63	6877.1	227400000	23-868	4	57592001	57671296	-	57592001-57592259,57593349-57593475,57594118-57594234,57601747-57601856,57670800-57671296	nnnnnTGCCACcGCACCACGCCATGGAGCGGCCGTCGCTACATGCCCTGCTCCTCGGCGCCGCCGGGCTGCTGCTCCTGCTCCTGCCCCTCTCCTCTTCCTCCTCTTCGGACACCTGCGGCCCCTGCGAGCCGGCCGCCTGCCCGCCCCTGCCCCCGCTGGGctGCCTGCTGGGCGAGACCTGCGACGCGTGCGGCTGCTGCCCGATGTGCGCTCGCGGCGAGGGCGAGCCGTGCGGGGGCGGCGGCGCCGGCAGGGGGTACTGCGCGCCGGGCATGGAGTGCGTGAAGAGCCGCAAGAGGCGGAGGGGTAAAGCCGGGGCAGCAGCCGGCGGCCCGGGGGTAAGCGGCGTGTGCGTGTGCAAGAGCCGCTACCCGGTGTGCGGCAGCGATGGCACCAC…
NM_003052	SLC34A1	solute carrier family 34 (sodium phosphate),	2586	34	1.31	6300.4	255800000	105-2022	5	176744038	176758455	+	176744038-176744094,176745302-176745457,176745594-176745743,176745828-176745956,176746030-176746173,176747369-176747480,176747601-176747796,176747884-176747979,176753301-176753370,176753635-176753802,176756340-176756456,176756557-176756681,176757390-176758455	nnGGCCCTGGAGGCTTCCTTGAGCTGCTGAGCAGAAGCTGAAACACAGAATCCCCaGCATTGCTGCGACCCACTGACCTCCAGACCTCACAGTGGGTGCCCAGGATGCTGTCCTATGGAGAGAGGCTGGGGTCCCCTGCTGTCTCCTCACTCCCAGTCCGTGGGGGGCATGTGATGCGAGGGACGGCCTTTGCCTACGTGCCCAGCCCTCAGGTCCTACACAGGATCCCGGGGACCTCTGCCTATGCCTTCCCCAGCCTGGGCCCTGTGGCCCTTGCCGAGCACACCTGCCCCTGTGGGGAGATCCTGGAGCGCCATGAACCACTGCCTGCCAAGCTGGCCCTGGAGGAGGAGCAGAAGCCAGAGCCCAGGCTGGTCTCCAAGCTGTGCCATGCTGGCG…
NM_001961	EEF2	eukaryotic translation elongation factor 2	3158	15	0.48	6063.5	227100000	84-2657	19	3927054	3936461	-	3927054-3927745,3928213-3928345,3928426-3928608,3928817-3929170,3930327-3930434,3930806-3931064,3931512-3931707,3931839-3931977,3932337-3932450,3932945-3933050,3933244-3933422,3933805-3934016,3934108-3934289,3935134-3935348,3936376-3936461	CTCTTCCGCCGTTGTCGTCGCCATCCTCGGCGCGACTCGCTTCATTCGGTTCTACCTGGGAGAATCCACCGCCATCCGCCACCATGGTGAACTTCACGGTAGACCAGATCCGAGCCATCATGGACAAGAAGGCCAACATCCGAAACATGTCTGTCATCGCCCACGTGGACCACGGCAAGTCCACGCTGACAGACTCCCTGGTGTGCAAGGCGGGCATCATCGCCTCGGCCCGGGCCGGGGAGACACGCTTCACTGACACCCGGAAGGATGAGCAAGAGCGTTGCATCACCATCAAGTCAACTGCCATCTCCCTCTTCTACGAGCTCTCGGAGAATGACTTGAACTTCATCAAGCAGAGCAAGGACGGCGCCGGCtTCCTTATTAACCTCATCGACTCCC…
NM_000099	CST3	cystatin C precursor	775	150	19.35	5788.1	251700000	76-513	20	23562294	23566574	-	23562294-23562636,23563891-23564004,23566257-23566574	nnnnnnnnnnnnnnnnnnnnTAtCTCAGGCCTCTCGCCTGCGCCCCACTCTCCGTGTCCCGCGTCCTAGCCGACAATGGCAGGGCCTCTGCGCTCCCCGCTGCTCCTGCTGGCCATCCTAGCCGTGGCTCTGGCAGTGAGCCCCGCGGCCGGAGCGAGTCCCGGGAAGCCGCCGCGCCTAGTGGGCGGCCCCATGGACGCCAGCGTGGAGGAGGAGGGTGTGCGGCGTGCCCTGGATTTTGCCGTCAGCGAGTACAACAAAGaCAGGGACGGCATGCACCACAGCGGCGCGCTGCAGGTCGTGCGCGCCCGCGAGCAGATCGTAGCTGGGGGGGACTACTTCTTGGATGTGGAGTTGGGCGGAACCACATGTACCAAGACCCGGCCCAACTTGGACAAC…
NM_005617	RPS14	ribosomal protein S14	569	0	0	5775.6	177200000	57-509	5	149803985	149809512	-	149803985-149804109,149805365-149805441,149806558-149806719,149807341-149807491,149809459-149809512	CTCCTCCCTCTCCCACTCTCTCttTCCGGTCTGGAGTCTGGAGACGACGCGCAGAAATGGCACCTCGAAAGGGGAAGGAAAAGAAGGAGGAACAGGTCATCAGCCTCGGACCTCAGGTGGCTGAAGGAGAGAATGTATTTGGTGTATGCCATATCTTTGCATCCTTCAATGACACTTTTGTCCATGTCACTGACCTTTCTGGCAAAGAAACCATCTGCCGTGTGACTGGTGGGATGAAGGTGAAGGCAGACCGAGATGAATCCTCGCCATATGCTGCTATGTTGGCTGCCCAGGATGTGGCCCAGAGGTGCAAGGAGATGGGTATCACCGCCCTACACATCAAACTCCGGGCCACAGGAGGAAATAGGACCAAGACCCCTGGACCTGGGGCCCAGTCGG…
NM_000196	HSD11B2	hydroxysteroid (11-beta) dehydrogenase 2	1882	81	4.3	5275.9	183900000	117-1332	16	66022537	66028955	+	66022537-66022917,66027032-66027244,66027361-66027546,66027653-66027790,66027992-66028955	nnnnnnnnnnnnnnnnnnnnnnnnnnnnnnnnnnnnnnnnnnnnnnnnnnnnnnnnnnnnnnnnnnnntccCCGGCCCGGCCCCCGCCCCGCCCCGCCCCAGCCCGCTGGGCCGCCATGGAGCGCTGGCCTTGGcCGTCGGGCGGCGCCTGGCTGCTCGTGGCTGCCCGCGCGCTGCTGCAGCTGCTGCGCTCAGACCTGCGTCTGGGCCGCCCGCTGCTGGCGGCGCTGGCGCTGCTGGCCGCGCTCGACTGGCTGTGCCAGCGCCTGCTGCCCCCGCCGGCCGCACTCGCCGTGCTGGCCGCCGCTGGCTGGATCGCGTTGTCCCGCCTGGCGCGCCCGCAGCTCCTGCCGGTGGCCACTCGCGCGGTGCTCATCACCGGCTGTGACTCTTGTTTTG…
NM_002150	HPD	4-hydroxyphenylpyruvate dioxygenase	1423	57	4.01	5234.8	189900000	41-1219	12	120761816	120781152	-	120761816-120762127,120762221-120762337,120765999-120766121,120769151-120769222,120769341-120769503,120771288-120771365,120771976-120772079,120776992-120777081,120778613-120778695,120778872-120778914,120779617-120779721,120780046-120780108,120780976-120781002,120781110-120781152	AGGCCGCTAGTCCCAGTAGGCAGTTTGACTAATATCAATCATGACGACTTACAGTGACAAAGGGGCAAAGCCTGAGAGAGGCCAATTCCTCCACTTCCACTCCGTGACCTTCTGGGTTGGCAACGCCAAGCAGGCCGCGTCATTCTACTGCAGCAAGATGGGCTTTGAACCTCTAGCCTACAGGGGCCTGGAGACCGGTTCCCGGGAGGTGGTCAGCCATGTAATCAAACAAGGGAAGATTGTGTTTGTCCTCTCCTCAGCACTCAACCCCcGGAACAAAGAGATGGGGGATCACCTGGTGAAACACGGCGATGGAGTGAAGGACATCGCGTTTGAGGTGGAAGATTGTGACTACATCGTGCAGAAAGCACGGGAACGGGGCGCCAAAATCGTGCGGGA…
NM_000979	RPL18	ribosomal protein L18	641	7	1.09	4746.3	177000000	34-597	19	53810400	53814245	-	53810400-53810516,53810946-53811015,53811148-53811271,53811795-53811893,53812385-53812492,53812860-53812946,53814210-53814245	tTTTCCGGACCTGGCAGAGCTGGAGGCGCCATCATGGGAGTTGACATCCGCCACAACAAGGACCGAAAGGTTCGGCGCAAGGAGCCCAAGAGCCAGGATATCTACCTGAGGCTGTTGGTCAAGTTGTATAGGTTTCTGGCCAGAAGAACCAATTCCACATTCAACCAGGTTGTGCTGAAGAGGTTGTTTATGAGTCGCACCAACCGGCCTCCTCTGTCCCTTTCTCGGATGATCCGGAAGATGAAGCTTCCTGGCCGGGAAAACAAAACAGCCGTGGTTGTGGGGACCATAACGGACGACGTGCGGGTTCAGGAGGTGCCCAAACTGAAGGTATGTGCACTGCGCGTAACCAGCCGGGCCCGCAGCCGCATCCTCAGGGCAGGGGGCAAGATCCTCACT…
NM_153276	SLC22A6	solute carrier family 22 member 6 isoform b	2157	0	0	4672.7	148100000	308-1957	11	62500645	62509045	-	62500645-62500929,62501232-62501435,62503536-62503644,62503782-62503996,62505033-62505148,62505308-62505431,62505890-62506058,62507585-62507739,62507992-62508095,62508370-62509045	AAAAACTGCCCATGCAAGGGTCAGGCCTCCAGCCGACCCTGAAAGCCGAGCTGCCCTGACCCCCGAAGTGAGGAGAAGCTGCAAGGGAAAAGGGAGGGACAGATCAGGGAGACTGGGGAAGAAGGAGGAGCAGCCAAGGAGGCTGCTGTCCCCCCACAGAGCAGCTCGGACTCAGCTCCCGGAGCAACCCAGCTGCGGAGGCAACGGCAGTGCTGCTCCTCCAGCAGAGGACGGCAGGCAGGCAGAGAGGCAGAGGTCCTGGGATTGGGAGGCCTCAGCCCCCAGCCGCTGGGCTGGGCCTGGCCCAATGGCCTTTAATGACCTCCTGCAGCAGGTGGGGGGTGTCGGCCGCTTCCAGCAGATCCAGGTCACCCTGGTGGTCCTCCCCCTGCTCCTGAT…
NM_001128141	DPEP1	dipeptidase 1 precursor	1648	405	24.58	4498.9	159300000	204-1437	16	88207217	88232340	+	88207217-88207313,88224214-88224423,88229817-88229949,88230173-88230305,88230442-88230592,88230775-88230844,88231113-88231289,88231377-88231461,88231541-88231616,88231745-88231880,88231961-88232340	nnnnnnnnnnnnnnnnnnnnnnnnnnnnnnnnnnnnnnnnnnnnnnnnnnnnnnnnnnnnnnnnnnnnnnnnnnnnnnnnnnnnnnnnnnnnnnnnnnnnnnnnnnCTCCTCACAGCCTGAAACTCGTCCTCCTGCACgGGCTGGCCAGGCCAGCACAGAGGCACCAGGGCAGCAGCGCACGCAGGTCCCCGGGAACCCCGCCATGTGGACCAGATGGTGGCTGTGGCCCCTTGTGGCCGTCTGCACTGCAGACTTCTTTCGGGACGAGGCAGAGAGGATCATGAGGGACTCCCCTGTCATTGATGGGCACAatgacctcccctggCAGCTGCTGAGGATGTTCAACAACCGGCTGCAGGACGCAAGGGCCAACCTGACCACCTTGGCCGACACACACA…
NM_004887	CXCL14	small inducible cytokine B14 precursor	1975	85	4.3	4359.9	137400000	466-798	5	134934268	134942868	-	134934268-134935457,134938161-134938274,134942023-134942128,134942304-134942868	nnnnnnnnnnnnnnnnnnnnnnnnnnnnnnnnnnnnnnnnnnnnnnnnnnnnnnnnnnnnnnnnnnnnGCGGATGTGcGTGTGCGTGTGCGCGCGTGGCTCCGGGTGTGCGCCGCTGCGATAGCGGGTCCTTTCCCGGGGCGGGCGACGGGCGGGCTGGGAAGTTCTCCTCCCCTCACCACATTGAGAAATCTCAGTGAGTCACCGAGTGGTTCTGCATATTAATGAGCTCACTCGCTGCGAGGGCAGGAGCGGATTTAAAAGAGGCcAGGGCGGGCAGaGGGAGGCTgtGGaGAGAGCGCAGTGACAAGCGCAGAGCGCAGCGCACCGCGACAGACAGCCGTGGGCATCCACCGACGGCGCAGCCGGAGCCAGCCGAGCCAGAAGGCGCGCCCTGGGC…
NM_002591	PCK1	cytosolic phosphoenolpyruvate carboxykinase 1	2685	175	6.52	4192.7	147400000	164-2030	20	55569543	55574919	+	55569543-55569665,55569834-55570097,55570533-55570714,55571158-55571361,55571490-55571677,55572027-55572189,55572631-55572855,55572944-55573075,55573502-55573597,55573812-55574919	nnnnnnnnnnnnnnnnnnnnnnnnnnnnnnnnnnnnnnnnnnnnnnnnnnnnnnnnnnnnnnnnnnnnnnnnnnnnnnnnnnnnncTTGGATCTCCCTTCGAGATCGTCCAAAGAGAAGAAAGGTGACCTCACATTCGTGCCTCTTAGCAGCACTCTGCAGAAATGCCTCCTCGACTGCAAAATAGCCTGAACCTCTCGGCCAAAGTCGTCCAGGGAACCCTGGACAGCCTGCCCAAGGCAGTGAGGGAGTTTCTTGAGAACAGTGCTGAGCTGTGTCAGCCTTATCACATCCACATCTGCGACGGCTCCGAGGAGGAGAATGCGCGGCTTCTGGGCCACATGGAAGAGGTGGGCATCCTCAGGCGGCTGAAGAAGTATGACAACTGCTGGTTGGCTCT…
NM_001636	SLC25A6	adenine nucleotide translocator 3	1484	322	21.7	4124.8	133400000	138-1031	Y	1465045	1471039	-	1465045-1465652,1466172-1466312,1468134-1468620,1470792-1471039	ggcgtcttagcggctgcgcggtggctgctccgtcctttcggtccaggCGGCGGCAGGGCTGAGCCAGCGACGCCCTCCATTCACTCTCCGCGCCCGCTCTCCGGCTGTCCGCCCGTTCCGCTGCCCGCCCCGtCACCATGACGGAACAGGCCATCtCCTTCGCCAAgGACTTtTTGGCCggaggcatcgccgccgccatctccaagacggccgtggctccgatcgagcgggtcaagctgctgctgcaggtccagcacgccagcaagcagatcgccgccgacaagcagtacaagggcatcgtggactgcattgtccgcatccccaaggagcagggcgtgCTGtCcTtctggaggggcaaccttgccaacgtcattcgctacttccccactcaagccctca…
NM_000701	ATP1A1	Na+/K+ -ATPase alpha 1 subunit isoform a	3741	41	1.1	4054.6	136500000	340-3409	1	116717318	116748919	+	116717318-116717668,116728159-116728269,116728928-116728987,116731433-116731636,116732276-116732389,116732783-116732917,116733047-116733164,116733584-116733852,116734358-116734556,116734927-116735036,116736999-116737133,116737676-116737868,116739255-116739430,116740743-116740879,116742033-116742183,116742766-116742934,116743075-116743229,116743565-116743688,116745006-116745151,116745275-116745405…	GACGTTTCGCGGCGTGGGCGGGGCCGGCACGCAGGTTGCATATTTTAGGAAGTGAGGAGGAGGCGCGGGCTGGAGCTGCGGCGGGGTCTGGGGCGCAGAGCAGCGGCGGGAGGAGGCGGACACGTGnnnnnnnnnnnnnnnnnnnnnnnnnnnnnnnnnnnnnnnnnGGCGGCATCGGCCCGAGCCGCCGGCCGCCCGCCCTCCCTCCCGCCCCGCGGCAgCCCTAGCTCCCTCCACTCGGCTCCCCCGGCCCCGCTCGCTCGGCCGGGAGCTGCTCTCTGCTTTTCTCTCTGATTCTCCAGCGACAGGACCCGGCGCCGGGCACCGAGCACCGCCACCATGGGGAAGGGGGTTgTACGTGATAAGTATGAGCCTGCAGCTGTTTCAGAACAAGGTGAT…
NM_000041	APOE	apolipoprotein E precursor	1180	12	1.02	4042	156300000	84-1035	19	50100879	50104490	+	50100879-50100938,50101699-50101764,50102857-50103049,50103630-50104490	GGGATCCTTGAGTCCTACTCAGCCCCAGCGGAGGTGAAGGACGTCCTTCCGCAGGAGCCGACTTGCCAATCACAGGCAGGAAGATGAAGGTTCTGTGGGCTGCGTTGCTGGTCACACTCCTGGCAGGATGCCAGGCCAAGGTGaAGcaagcggtggagacagagnnnnnncCCGAGCTtCGCCAGCAGGCTGAGTGGCAGAGCGGCCAGCCCTTGGAGCTAGCACTGGGTCGCTTTTGGGATTACCTGCGCTGGGTGCAGACACTGTCTGAGCAGGTGCTGGAGGAGCTGCTCAGCCCCCAGGTCACCCAGGAACTGACGACGTTGATGGTCGAGACCATGCTGGAGTTGAAGGCCTACAAATCGGAACTGGAGGAACAGCTGAGCCCGGTGGCGGAGG…
NM_004092	ECHS1	mitochondrial short-chain enoyl-coenzyme A	1329	324	24.38	3688.2	133500000	72-941	10	135025977	135036898	-	135025977-135026427,135028152-135028219,135029470-135029589,135030383-135030487,135032417-135032516,135033398-135033525,135034054-135034251,135036740-135036898	nnnnnnnnnnnnnnnnnnnnnnnnnnnnnnnnnnnnnnnnnnnnnnnnnnnnnnnnnnnnnnnnnnnnnnnnnGGCCGCCCTGCGTGTCCTGCTGCCCCGGCTCCGCGGCCCGCTGAGGCCTCCGGTTCGCTGTCCTGCGTGGCGTCCCTTCGCCTCGGGTGCTAACTTTGAGTACATCATCGCAGAAAAAAGAGGGAAGAATAACACCGTGGGGTTGATCCAACTGAACCGCCCCAAGGCCCTCAATGCACTTTGCGATGGCCTGATTGAGGAGCTCAACCAGGCACTGAAGACCTTTGAGGAGGACACGGCTGTGGAGGCTATTGTCCACACCGGCGGGGAAAAGGCCTTTGCAGCTGGAGCTGATATCAAGGAAATGCAGAACCTGAGTTTCCAGG…
NM_004528	MGST3	microsomal glutathione S-transferase 3	661	0	0	3518.2	108000000	89-545	1	163867074	163891479	+	163867074-163867154,163885702-163885825,163886875-163886948,163887839-163887896,163890140-163890212,163891229-163891479	AGCGCCGCCCCTGGCGTGGGCGCCGCACCCACACTGCGCTGCGCAGGTTTGTTCTGCACCAGCCGTTCGAAGGTGATCCAGACGCAAGATGGCTGTCCTCTCTAAGGAATACGGTTTTGTGCTTCTAACTGGTGCTGCCAGCTTTATAATGGTGGCCCACCTAGCCATCAATGTTTCCAAGGCCCGCAAGAAGTACAAAGTGGAGTATCCTACCATGTACAGCACGGACCCTGAAAATGGGCACATCTTCAACTGCATTCAGCGTGCCCACCAGAACACGTTGGAAGTGTATCCTCCCTTCTTATTTTTTCTAGCTGTTGGAGGTGTTTACCACCCGCGTATAGCtTCCGGCCTGGGCTTGGCCTGGATTGTTGGACGAGTTCTTTATGCTTATGGCTA…
NM_001077488	GNAS	GNAS complex locus isoform f	1567	0	0	3507.8	107000000	14-1199	20	56900164	56919645	+	56900164-56900315,56904062-56904134,56907391-56907435,56911978-56912035,56912122-56912241,56913833-56913930,56917612-56917666,56917800-56917873,56917971-56918029,56918134-56918254,56918401-56918531,56918784-56918851,56919133-56919645	GGCCGCCGCCGCCATGGGCTGCCTCGGGAACAGTAAGACCGAGGACCAGCGCAACGAGGAGAAGGCGCAGCGTGAGGCCAACAAAAAGATCGAGAAGCAGCTGCAGAAGGACAAGCAGGTCTACCGGGCCACGCACCGCCTGCTGCTGCTGGGTGCTGGAGAATCTGGTAAAAGCACCATTGTGAAGCAGATGAGGATCCTGCATGTTAATGGGTTTAATGGAGAGGGCGGCGAAGAGGACCCGCAGGCTGCCGGGAGCAACAGCGATGGTGGTGAGAAGGCAACCAAAGTGCAGGACATCAAAAACAACCTGAAAGAGGCAATCGAAACCATTGTGGCCGCCATGAGCAACCTGGTGCCCCCCGTGGAGCTGGCCAACCCCGAGAACCAGTTCAGAGT…
NM_003295	TPT1	tumor protein, translationally-controlled 1	829	5	0.6	3422.9	110400000	94-609	13	44809304	44813297	-	44809304-44809523,44810795-44810911,44811632-44811737,44812129-44812319,44812847-44812920,44813177-44813297	CCCCCCGAGCGCCGCTCCGGCTGCACCGCGCTCGCTCCGAGTTTCGGGCTCCTGCTAAGCTAGCGCCGCCGTCGTCTCCCTTCAGTCGCCGTCATGATTATCTACCGGGACCTCATCAGCCACGATGAGATGTTCTCCGACATCTACAAGATCCGGGAGATCGCGGACGGGCTGTGCCTGGAGGTGGGGGGGAAGATGGTCAGTAGGAGAGAAGGTAACATTGATGACTCGCTTATTGGTGGGAATGCCTCCGCTGAAGGCCCAGAGGGCGGAGGTACCGAAAGCACAGTAATTACTGGTGTCGATATTGTCATGAACCATCACCTGCAGGTGACAAGTTTCACAAAAGAAGCCTACAAGAAGTACATCAAAGATTACATGAAATCAATCAAAGACAAA…
NM_183049	TMSL3	thymosin-like 3	628	1	0.16	3376.1	98290000	82-213	4	91978665	91979292	-	91978665-91979292	ncCGACAACTCGGTGGTGGCCACTGCGCAGACCAgacttcgctcgtTTTCGTGCACCTCGCTCCGCTTTTCCTCCGCAACCATGTCTGACAAACCCGATATGGCTGAGATTGAGAAATTCGATAAGTCGAAACTGAAGAAGACAGAGACGCAAGAGAAAAATCCACTGCCTTCCAAAGAAACGATTGAACAGGAGAAGCAAGCAGGCGAATCGTAATGAGGCGTGCGCCGCCAATATGCACTGTACATTCCACAAGCGTTGCCTTCTTATTTTACTTCTTTTAGCTGTTTAACTTTGTAAGATGCAAAGAGGTTGGATCAAGTTTAAATGACTGTGCTGCCCCTTTCACATCAAAGAACTACTGACAACGAAGGCCGCGCCTGCCTCTCCCATCTGTCT…
NM_184041	ALDOA	fructose-bisphosphate aldolase A	1523	57	3.74	3349	108100000	227-1319	16	29984545	29989236	+	29984545-29984749,29986056-29986188,29986272-29986483,29987468-29987522,29987640-29987800,29988128-29988211,29988321-29988495,29988652-29988851,29988939-29989236	nnnnnnnnnnnnnnnnnnnnnnnnnnnnnnnnnnnnnnnnnnnnnnnnnnnnnnnnnCCTCCGAGGCTGAATCGCCTGCGTTCCTCTCGGAACGCACCGCAGAAGGGGTCCTGGTGACGAGTGCCGCGTTCGCTCCCTGAGTCCACTCGCCAGCCCGCCGCCCTCTGCCGCCGCACCCTGCACACCCGCCCCTCTTCTGTGCCAGGAACTTGCTACCACCAGCACCATGCCCTACCAATATCCAGCGCTGACCCCGGAGCAGAAGAAGGAGCTGTCTGACATCGCTCACCGCATCGTGGCACCCGGCAAGGGCATCCGGGCTGCAGATGAGTCCACTGGGAGCATTGCCAAGAGGCTGCAGTCCATTGGCATCGAGAACACCGAGGAGAACCGGCGCTT…
NM_002415	MIF	macrophage migration inhibitory factor	561	69	12.3	3311.9	133300000	98-443	22	22566565	22567409	+	22566565-22566769,22566959-22567131,22567227-22567409	nnnnnnnnnnnnnnnnnnnnnnnnnnnnnnnnnnnnnnnnnnnnnCGCGGCGCGTGCGTTTGTGCTtctgcgCGGGTGTCCGGGTTCTTCTGCCATCATGCCGATGTTCATCGTAAACACCAACGTGCCCCGCGCCTCCGTGCTGGACGGGTTCCTCTCCGAGCTCACCCAGCAGCTGGCGCAGGCCGCCGGCAAGCCCCCACAGTACATCGCGGTGCACGTGGTCCCGGACCAGCTCATGGCCTTCGGAGGCTCCAGCGAGCCTTGCGCGCTCTGCAGCCTACACAGCATCGGCAAGATCGGCGGCGCGCAGAACCGCTCCTACAGCAAGCTGCTGTGCGGCCTGCTGGCCGAGCGCCTGCGCATCAGCCCGGACAGGGTCTACATCAACTATTACGA…
NM_001552	IGFBP4	insulin-like growth factor binding protein 4	2236	23	1.03	3222.3	129100000	313-1087	17	35853202	35867508	+	35853202-35853862,35862763-35862920,35863706-35863840,35866227-35867508	AAAGTCCGGGGGAGCCGGTCCCgggcnnnnnnnnnnnnnnnnnnCCCTCGCAGCCCGCCGCCTGCCTGGGCCGGGCCGAGGATGCGGCGCAGCGCCTCGGCGGCCAGGCTTGCTCCCCTCCGGTCCGCCTGCTAACTTCCCCCGCTCCGTCCCCGTTCGCCTGCCGGGCCGCCACGTCTCCCCGCGCCCTCCGGGTCGGGTCCTCCAGGCGCGCCGGGCGCTGCCGCCGTGTGCCCTCCGCCGCCCGCCCGCgCGCCCGCGCTCCCCGCCTGCGCCCTGCGCCCTGCGCCCGCGCCCAGTCCTCGCGCGGTCATGCTGCCCCTCTGCCTCGTGGCCGCCCTGCTGCTGGCTGCCTGGCCCGGTCCGAGCCTGGGCGACGAAGCCATCCACTGCCCGCCC…
NM_001694	ATP6V0C	ATPase, H+ transporting, lysosomal, V0 subunit	1180	17	1.44	3175.3	105300000	235-700	16	2503872	2510225	+	2503872-2504184,2509220-2509403,2509543-2510225	nCGCGTCTCCCCCACGGTACGAAGTGGTACCGCCCGCAGGGGCGGGGCCCAGGTCATGTGACGCGGCCGCGGCCGCCATTTTGTTCTGCGGTGCTGGTATTTAGAGCGCAGCGGCTGACGGGCCGGaTtGCCTTCGCCGCCGCCCGCCnnnnnnnnnnnnnnnnCGGCCcGTCCTCGCCCCCGCCTTCGCCACCGCCTCGGCCCGCAGAGCTCGCCCTCTCCCCACCTGCAGATATGTCCGAGTCCAAGTGCGGCCCTGAGTATGCTTCGTTTTTCGCCGTCATGGGCGCCTCGGCCGCCATGGTCTTCAGCGCCCTGGGCGCTGCCTATGGCACAGCCAAGAGCGGCACCGGCATTGCGGCCATGTCTGTCATGCGGCCAGAGCTGATCATGAAGTCC…
NM_001127617	ALDOA	fructose-bisphosphate aldolase A	1451	17	1.17	3168.9	110100000	155-1247	16	29983474	29989236	+	29983474-29983606,29986056-29986188,29986272-29986483,29987468-29987522,29987640-29987800,29988128-29988211,29988321-29988495,29988652-29988851,29988939-29989236	AAAAGGGCAGGGGTCAtCGgagaagGtcggggacacGtGTGGGGCGGGnnnnnnnnnnnnnnnnnCCAGCCCGGGCACCCCTGGCTCACTCGCTGCTGACCAGGCTCTGCCGGCTCCTTTAGCCTTGCCGCAGGAACTTGCTACCACCAGCACCATGCCCTACCAATATCCAGCGCTGACCCCGGAGCAGAAGAAGGAGCTGTCTGACATCGCTCACCGCATCGTGGCACCCGGCAAGGGCATCCGGGCTGCAGATGAGTCCACTGGGAGCATTGCCAAGAGGCTGCAGTCCATTGGCATCGAGAACACCGAGGAGAACCGGCGCTTCTACCGCCAGCTGCTGCTGACAGCTGACGACCGCGTGAACCCCTGCATTGGGGGTGTCATCCTCTTCCACGA…
NM_001152	SLC25A5	adenine nucleotide translocator 2	1351	91	6.74	3129	88830000	117-1011	X	118486391	118489387	+	118486391-118486617,118487652-118488138,118488364-118488504,118488892-118489387	gGCgCCGGCTCCCCCTATATAAATCGGCCATTTGCTTCGCTCCGCCCCGCAGCGCCGGAGTCAAAGCCGGTTCCCGGCCCAGTCCCGTCCnnnnnnnnnnnnnnnnTCCTTTCAAcATGACAGATGCCGCTGTGTCCTTCGCCAAGGACTTCCTGGCAGGTGGAGTGGCCGCAGCCATCTCCAAGACGGCGGTAGCGCCCATCGAGCGGGTCAAGCTGCTGCTGCAGGTGCAGCATGCCAGCAAGCAGATCACTGCAGATAAGCAATACAAAGGCATTATAGACTGCGTGGTCCGTATTCCCAAGGAGCAGGGAGTTCTGTCCTTCTGGCGCGGTAACCTAGCCAATGTCATCAGATACTTCCCCACCCAGGCTCTTAACTTCGCCTTCAAAGATAAAT…
NM_002778	PSAP	prosaposin isoform a preproprotein	2822	139	4.93	3086.4	107700000	105-1676	10	73246061	73281088	-	73246061-73247239,73248380-73248487,73248794-73248874,73249228-73249385,73249477-73249663,73250003-73250098,73251639-73251770,73255600-73255656,73257777-73257920,73258640-73258840,73260889-73261014,73261609-73261683,73264135-73264268,73280945-73281088	nnnnnTAGCGCCTGCGCACTGGTCGGCTTCTGGGCAtGGCAGATTTATATCTGCGGGGgATCAGCTGACGCTCCGCATTGCAGACTGCGGAGTCAGCCGGCGTTATGTACGCTCTCTTCCTCCTGGCCAGCCTCCTGGGCGCGGCTCTAGCCAGCCCAGTCCTCGGACTGAAAGAATGCACCAGAGGCTCGGCAGTGTGGTGCCAGAATGTGAAGACGGCATCCGACTGCGGGGCAGTGAAGCACTGCCTGCAGACTGTTTGGAACAAGCCGACAGTGAAATCCCTTCCCTGTGACATATGCAAAGACGTTGTCACCGCAGCTGGTGATATGCTGAAGGACAATGCCACCAAGGAGGAGATCCTTGTTTACTTGGAGAAGACCTGTGACTGGCTTCCCA…
NM_006098	GNB2L1	guanine nucleotide binding protein (G protein),	1109	70	6.31	3072.9	96590000	107-1057	5	180596534	180603512	-	180596534-180596648,180597215-180597325,180597705-180597845,180598673-180598783,180599093-180599188,180601098-180601245,180601780-180601951,180603298-180603512	nnnnnnnnnnnnnnnnnnnnnnnnnnnnnnnnnnnnnnnTGCTCGTTTCTCTGAGCCATCCAGTGCCATCCTCGTCGCTGCAGCGACACACGCGCTCGCCGCCGCCATTACTGAGCAGATGACCCTTCGTGGCACCCTCAAGGGCCACAACGGCTGGGTAACCCAGATCGCTACTACTCCGCAGTTCCCGGATATGATCCTGTCCGCCTCTCGAGATAAGACTATCATCATGTGGAAGCTGACCAGGGATGAGACCAACTATGGAATTCCACAGCGTGCTCTGCGGGGTCGCTCCCACTTTGTTAGTGATGTGGTTATCTCCTCAGATGGCCAGTTTGCCCTCTCAGGCTCCTGGGATGGAACCCTGCGCCTCTGGGATCTCACAACGGGCACCACCAC…
NM_007278	GABARAP	GABA(A) receptor-associated protein	893	9	1.01	3018	102100000	105-455	17	7084462	7086477	-	7084462-7084962,7085385-7085503,7085644-7085722,7086284-7086477	GCTCCGCTGAaTCCGCCCGCGCGTCGCCGCCGTcGCCGCCGCCCCCCGTCCCGGCCCCCCCGGGTTCCCTCAGCCCAGCCCGGTCCAGCCCGGTTCCCGGGAGGATGAAGTTCGTGTACAAAGAAGAGCATCCGTTCGAGAAGCGCCGCTCTGAGGGCGAGAAAATCCGAAAGAAATACCCGGACCGGGTGCCGGTGATAGTAGAAAAGGCTCCCAAAGCTCGGATAGGAGACCTGGACAAAAAGAAATACCTGTTGCCTTCTGATCTCACAGTTGGTCAGTTCTACTTCTTGATCCGGAAGCGAATTCATCTCCGAGCTGAGGATGCTTTGTTTTTCTTTGTCAACAATGTCATTCCACCCACCAGTGCCACAATGGGTCAGCTCTACCAGGAACACC…
NM_001098	ACO2	aconitase 2, mitochondrial precursor	2741	36	1.31	2969.7	105700000	23-2363	22	40195075	40254939	+	40195075-40195132,40225676-40225812,40233741-40233999,40237826-40237918,40241327-40241485,40241717-40241867,40243477-40243581,40244431-40244522,40246121-40246226,40248780-40248937,40249155-40249228,40249780-40249891,40250796-40250918,40251143-40251298,40252212-40252403,40253238-40253370,40253851-40253972,40254429-40254939	CTCATCTTTGTCAGTGCACAAAATGGCGCCCTACAGCCTACTGGTGACTCGGCTGCAGAAAGCTCTgGGTGTGCGGCAGTACCATGTGGCCTCAGTCCTGTGCCAACGAGCCAAGGTGGCGATGAGCCACTTTGAGCCCAACGAGTACATCCACTATGACCTGCTAGAGAAGAATATTAACATTGTTCGCAAACGGTTGAACCGGCCGCTGACCCTCTCGGAGAAGATCGTGTATGGACACCTGGATGACCCTGCCGGCCAGGAAATCGAGCGGGGCAAGTCGTACCTGCGGCTGCGGCCGGACCGTGTGGCCATGCAGGATGCGACGGCCCAGATGGCCATGCTGCAGTTCATCAGCAGCGGGCTGCCCAAGGTGGCCGTGCCGTCCACCATCCACTG…
NM_148923	CYB5A	cytoome b-5 isoform 1	808	33	4.08	2966.3	107900000	112-513	18	70071507	70110201	-	70071507-70071880,70073956-70073990,70079130-70079159,70081564-70081692,70109962-70110201	nnnnnnnnnnTGCCCGGcGCGGGGAATGTCCCGGGTGGAGCTGGCGGAGTCGAGCGCTCTGCCCCACCCGACGCGGCTGTGTGTGCTGGGCCTGGCTCGCGGCGAACCGAGATGGCAGAGCAGTCGGACGAGGCCGTGAAGTACTACACCCTAGAGGAGATTCAGAAGCACAACCACAGCAAGAGCACCTGGCTGATCCTGCACCACAAAGTGTACGATTTGACCAAATTTCTGGAAGAGCACCCTGGTGGGGAAGAAGTCTTAAGGGAACAAGCCGGAGGTGACGCGACTGAGAACTTTGAGGATGTTGGGCACTCTACGGATGCCAGGGAAATGTCCAAAACATACATCATTGGGGAGCTCCATCCAGACGACAGACCAAAGTTAAGCAAGCCCCCG…
NM_000998	RPL37A	ribosomal protein L37a	418	20	4.78	2902.5	84150000	79-355	2	217071765	217074433	+	217071765-217071845,217072238-217072366,217072917-217072999,217074309-217074433	nnnnnnnnnnnnnnnnnnnnTACCGCGCCTGCGCACCGCaTTTCTTCCTCTCTGGGCTCGGACCTAGTTCGCGACGACATGGCCAAACGTACCAAGAAAGTCGGGATCGTCGGTAAATACGGGACGCGCTATGGGGCCTCCCTCCGGAAAATGGTGAAGAAAATTGAAATCAGCCAGCACGCCAAGTACACTTGCTCTTTCTGTGGCAAAACCAAGATGAAGAGACGAGCTGTGGGGATCTGGCACTGTGGTTCCTGCATGAAGACAGTGGCCGGCGGTGCCTGGACATACAATACCACTTCCGCTGTCACGGTAAAGTCGGCCATCAGAAGACTGAAGGAGTTGAAAGACCAGTAGACGCTCTTCTACTCTTTGAGACATCACTGGCCTATAATAAAT…
NM_001866	COX7B	cytoome c oxidase subunit VIIb precursor	456	0	0	2846.3	96180000	91-331	X	77041617	77047537	+	77041617-77041746,77044796-77044920,77047337-77047537	TTTTGTTTTTCAGCTCTCTTCAAGGGTaCCTGAAGCGAATTTGCACCAAAGCAGCAGCTCCATTGTCGCAGTTCTAGCTTCACCTTCACGATGTTTCCCTTGGTCAAAAACGCACTAAATCGTCTCCAAGTTCGAAGCATTCAGCAAACAATGGCAAGGCAGAGCCACCAGAAACGTACACCTGATTTTCATGACAAATACGGTAATGCTGTATTAGCTGGTGGAGCCACTTTCTGTATTGCTACATGGACATATGTAGCAACACAAATCGGAATAGAATGGAACCTGTCCCCTGTTGGCAGAGTTACCCCAAAGGAGCGGAGAAATCAGTAATCATCCCAGCTGGTGTAATAATGAATTGTTTAAAAAACAGCTCATAATTGATGCCAAATTATAGCA…
NM_005917	MDH1	cytosolic malate dehydrogenase	1268	0	0	2717.1	87180000	57-1059	2	63669626	63687832	+	63669626-63669684,63675126-63675224,63676061-63676157,63678037-63678212,63679808-63679930,63685334-63685510,63685918-63686031,63686577-63686666,63687500-63687832	CTGACTCTCTGAGGCTCATTTTGCAGTTGTTGAAATTGTCCCCGCAGTTTTCAGCCATGTCTGAACCAATCAGAGTCCTTGTGACTGGAGCAGCTGGTCAAATTGCATATTCACTGCTGTATAGTATTGGAAATGGATCCGTCTTTGGTAAAGATCAGCCTATAATTCTTGTGCTGTTGGATATCACCCCCATGATGGGTGTCCTGGACGGTGTCCTAATGGAACTGCAAGACTGTGCCCTTCCCCTCCTGACAGATGTCATCGCAACAGATAAAGAAGAGGTTGCCTTCAAAGACCTGGATGTGGCCATTCTCGTGGGCTCCATGCCAAGAAGAGAAGGCATGGAGAGAAAAGATTTACTGAAAGCAAATGTGAAAATCTTCAAATCCCAGGGTGCAG…
NM_000996	RPL35A	ribosomal protein L35a	483	27	5.59	2682.9	83010000	74-404	3	199161449	199167118	+	199161449-199161489,199162204-199162246,199162427-199162579,199165271-199165415,199167018-199167118	GGCCTCGTCTTTCTCTTCCCGCcATCTTGGCTCCTGTGGAGGCCTGCTGGGAACGGGACTTCTAAAGGGAACTATGTCTGGAAGGCTGTGGTCCAAGGCCATTTTTGCCGGTTATAAGCGGGGTCTCCGGAACCAAAGGGAGCACACAGCTCTTCTTAAAATTGAAGGTGTTTATGCCCGAGATGAAACAGAATTCTATTTGGGCAAGAGATGCGCTTATGTATACAAAGCAAAGAACAACACAGTGACTCCAGGCGGCAAACCAAATAAAACCAGAGTCATCTGGGGAAAGGTAACTCGGGCCCATGGAAACAGTGGCATGGTACGTGCCAAATTCCGAAGCAATCTTCCTGCTAAGGCCATTGGACACAGAATCCGAGTGATGCTGTACCCCTCAAG…
NM_004563	PCK2	mitochondrial phosphoenolpyruvate carboxykinase	2221	9	0.41	2680.5	84010000	133-2053	14	23633323	23643179	+	23633323-23633483,23635941-23636186,23637252-23637436,23637524-23637727,23638098-23638285,23638607-23638769,23639044-23639262,23641802-23641939,23642209-23642304,23642559-23643179	nnnnnnnnnttttaagcgcctCCCGCCAGCCTCTGCTGTGGCTCgCTTcGCCGCGCTCCCTCCTTCCCCGCCTTCCATATCTCCCCGGCTCCGCTCGGTtCcTGGCCACCCCGCAGCCCCTGCCCAGGTGCCATGGCCGCATTGTACCGCCCCGGCCTGCGGCTTAGCTGGCATGGGCTGAGCCCCTTAGGCTGGCCATCATTCCGTAGCATCCAGACTCTGCGAGTGCTTAGTGGAGATCTGGGTCAGCTTCCCACTGGCGTTCAAGATTTTGTAGAGCACAGTGCCCGCCTGTGTCAACCAGAGGGCATCCACATCTGTGATGGAACTGAGGCTGAGAATACTGCCACACTGACCCTGCTGGAGCAGCAGGGCCTCATCCGAAAGCTCCCCAAGTAC…
NM_005507	CFL1	cofilin 1 (non-muscle)	1257	52	4.14	2651	88360000	235-732	11	65378861	65382380	-	65378861-65379495,65379701-65379777,65379982-65380289,65382144-65382380	nnnnnnnnnnnnnnnnnnnnnnnnnnnnnnnnnnnnnGGCGGCGCAGGGCCCGCGGACTCCATTTCCCGTCGGCCCGCGGAGGGAGCGCCGGAAGCCCGCCCCGCtCCTCATTGTGCGGCTCCTACTAAACGGAAGGGGCcGGGAGAGGCCGCGTTCAGTCGGGTCCCGGCAGCGTCTGCAGCGCTCTTGTCTACTGCGGCTCTCGGTGCCCGCTCCTTTTCGTTTCCGGAAACATGGCCTCCGGTGTGGCTGTCTCTGATGGTGTCATCAAGGTGTTCAACGACATGAAGGTGCGTAAGTCTTCAACACCAGAGGAGGTAAAGAAGCGCAAGAAGGCGGTGCTCTTTTGCCTGAGTGAGGACAAGAAGAACATCATCCTGGAGGAGGGCAAGGAGATC…
NM_015965	NDUFA13	NADH dehydrogenase (ubiquinone) 1 alpha	542	34	6.27	2622.6	101000000	30-462	19	19488019	19500013	+	19488019-19488141,19497991-19498069,19499090-19499161,19499510-19499579,19499816-19500013	nnnnnnnnnnnnnnnnnnnnnnnnnnnnnnnnnnGGTGTCGAaGGTGAAGCAGGACATGCCCCCGCCGGGGGGCTATGGGCCCATCGACTACAAACGAAACTTGCCGCGTCGAGGACTGTCGGgctaCAGCATGCTGGCCataggCattggaGCCCTGCTGTATGGGCACTGGAGCATGATGAAGTGGAACCGTGAGCGCAGGCGCCTACAGATCGAGGACTTCGAGGCCCGCATCGCGCTGATGCCACTGTTCCAGGCAGAAACTGACCGGAGGACCTTGCGGATGCTTCGGGAGAACCTGGAGGAGGAGGCCATCATCATGAAGGACGTGCCCGACTGGAAGGTGGGAGAGTCTGTGTTCCACACAACCCGCTGGGTGCCCCCCTTGATCGGGGAGC…
NM_016332	SEPX1	selenoprotein X, 1	1367	33	2.41	2590.8	116600000	138-485	16	1928235	1933295	-	1928235-1929145,1930780-1930894,1931259-1931407,1933104-1933295	GGAAGCCGGGATTCGCACTTCGGGGAGCTATTGGTccTCGGGAGGGGCGGGGAGGCGGACGCGGGTCCCGGCGGTCGTCCGGTCGGCAGCCTTGGGTCAGTTGGCTGCGGcaaGTGCGCTGCGGTTCCAGCGGCGCCATGTCGTTCTGCAGCTTCTTCGGGGGCGAGGTTTTCCAGAATCACTTTGAGCCCGGCGTTTATGTGTGTGCCAAGTGTGGCTATGAGCTGTTCTCCAGCCGCTCGAAGTACGCACACTCGTCCCCATGGCCGGCATTCACTGAGACCATTCACGCCGACAGCGTGGCCAAGCGTCCAGAGCACAATCAACCTGAAGCCTTGAAGGTGTCCTGCGGCAAGTGTGGGAACGGGATGGGCCACGAGTTCCTGAACGATGGCCCCA…
NM_012190	ALDH1L1	aldehyde dehydrogenase 1 family, member L1	3125	5	0.16	2488.6	92680000	191-2896	3	127305098	127382175	-	127305098-127305379,127307259-127307458,127308674-127308779,127311477-127311642,127314315-127314413,127316090-127316189,127319538-127319631,127325897-127325984,127327149-127327254,127331756-127331826,127332917-127333067,127337068-127337195,127338297-127338416,127339346-127339493,127348368-127348459,127351939-127352064,127354977-127355114,127356087-127356176,127356935-127357036,127358876-127359041…	CCGCGCCCCTCCCCTCACGGGCTCCGGCCTTAACCAGAGCTCgCGGACTGGCGGGGACCGTTCCCACCTCCTGGCTACCAGGACGGGTCGGCACCAACCCCAGTTTCGGGGCTGCGGCTCACAGAAGTCTAACCTGCCGGCGACACCCGCACCAACTCCAGCGTGCGGTCCTTCCAACCCTCCTGCTACCATGAAGATTGCAGTGATTGGACAGAGCCTGTTTGGCCAGGAAGTTTACTGCCACCTGAGGAAGGAGGGCCACGAAGTGGTGGGTGTGTTCACTGTTCCAGACAAGGATGGGAAGGCCGACCCCCTGGGTCTGGAAGCTGAGAAGGATGGAGTGCCGGTATTCAAATTCTCCCGGTGGCGCGCAAAAGGACAGGCATTGCCTGAAGTGGT…
NM_001614	ACTG1	actin, gamma 1 propeptide	1919	178	9.28	2482.7	88010000	75-1199	17	77091594	77094422	-	77091594-77092454,77092548-77092729,77092809-77093247,77093524-77093763,77093853-77093981,77094355-77094422	nnnnnnnnnnnnnnnnnnnnnnnnnnnnnnnnnnnnnnnnnnnnnnnnnnnnnnnnnnnCCTCCGCCGGTCGCAATGGAAGAAGAGATCGCCGCGCTCGTCATTGACAATGGCTCCGGCATGTGCAAAGCTGGCTTTGCTGGGGACGATGCACCCCGAGCCGTGTTTCCCTCCATCGTCGGGCGCCCCCGACACCAGGGCGTGATGGTGGGCATGGGCCAGAAGGACTCCTACGTGGGTGACGAGGCCCAGAGCAAGCGCGGCATCTTGACCCTGAAGTACCCTATTGAGCGTGGTATTGTCACCAACTGGGACGACATGGAGAAAATCTGGCACCGTACTTTCTACAATGAGCTGCGCGTGGCCCCAGAAGAGCACCCGGTGCTGCTGACCGAGGCCC…
NM_002168	IDH2	isocitrate dehydrogenase 2 (NADP+),	1731	18	1.04	2465	88730000	87-1442	15	88428216	88446712	-	88428216-88428589,88429052-88429144,88429237-88429334,88429511-88429623,88431348-88431499,88431675-88431811,88432595-88432738,88432823-88432983,88434715-88434880,88435789-88435880,88446512-88446712	nnnnnnnnnnnnnnnnnnAaGGCAGtTGGGAGGAGCGGCGCGCGCTCTGACCTCTCCCGCCCTGCTCTTTCACTCTCCTGCTTGGGATGGCCGGCTACCTGCGGGTTGTGCGCTCGCTCTGCAGAGCCTCAGGCTCGCGGCCGGCCTGGGCGCCGGCGGCCCTGACAGCCCCCACCTCGCAAGAGCAGACGCGGCGCCACTATGCTGACAAAAGGATCAAGGTGGCAAAGCCTGTGGTGGAGATGGATGGTGATGAGATGACCCGTATTATCTGGCAGTTCATCAAGGAGAAGCTCATCCTGCCCCACGTGGACATCCAGCTAAAGTATTTTGACCTCGGGCTCCCAAACCGTGACCAGACCGATGACCAGGTCACCATTGACTCTGCATTGGCCACCC…
NM_001823	CKB	brain creatine kinase	1431	0	0	2419.4	79560000	81-1223	14	103055749	103058923	-	103055749-103056132,103056212-103056401,103056559-103056682,103057353-103057524,103057908-103058040,103058113-103058267,103058391-103058595,103058856-103058923	GCTtTTCGCcGGCGTCGCTCCGGGAGCTGCCGACGGACGGAGCGCCCCCGCCCACGCCCGGCtGCCCGCCCGCCGCCGCCATGCCCTTCTCCAACAGCCACAACGCGCTGAAGCTGCGCTTCCCCGCCGAGGACGAGTTCCCGGACCTGAGCGCCCACAACAACCACATGGCCAAGGTGCTGACCCCCGAGCTGTACGCGGAGCTGCGCGCCAAGAGCACGCCGAGCGGCTTCACGCTGGACGACGTCATCCAGACAGGCGTGGACAACCCGGGCCACCCGTACATCATGACCGTGGGCTGCGTGGCAGGCGACGAGGGGTCCTACGACGTGTTCAAGGATCTCTTCGACCCCATCATCGAGGACCGGCACGGCGGCTACAAGCCCAGCGATGAGCACA…
NM_001150	ANPEP	membrane alanine aminopeptidase precursor	3650	232	6.36	2391.1	95580000	293-3193	15	88129130	88159076	-	88129130-88129736,88134695-88134776,88135188-88135328,88136395-88136562,88136687-88136797,88137270-88137361,88141810-88141957,88143495-88143550,88143661-88143794,88145346-88145422,88145670-88145842,88147474-88147539,88147677-88147742,88147882-88148025,88148124-88148237,88148488-88148642,88148726-88148852,88149313-88149452,88149556-88149698,88150205-88151041,88159008-88159076	nnnnnnnnnnnnnnnnnnnnnnnnnnnnnnnnnnnnnnnnnnnnnnnnnnnnnnnnnnnnnnnnnnnnnnnnnnnnnnnnnnnnnnnnnnnnnnnnnnnnnnnnnnnnnnnnnnnnnnnnnnnnnnnnnnnnnnnnnnnnnnnnnnnnnnnnnnnnnnnnnnnnnnnnnnnnTAATTTTTGCCCAGTCTGCCTGTTGTGGGGCTCCTCCCCTTCAGGGATATAAGCCCAGCCTGGGGCTGCTCCGTTCTCCGCCTGGCCTGAGGCTCCCTGAGCCGCCTCCCCACCATCACCATGGCCAAGGGCTTCTACATTTCCAAGTCCCTGGGCATCCTGGGGATCCTCCTGGGCGTGGCGGCCGTGTGCACGATCATCGCACTGTCAGTGGTGTACTCCCAGGA…
NM_022829	SLC13A3	solute carrier family 13 member 3 isoform a	4048	230	5.68	2347.1	80960000	41-1846	20	44619869	44713507	-	44619869-44622244,44625460-44625597,44628275-44628436,44637619-44637731,44645618-44645715,44650105-44650209,44651206-44651301,44654450-44654575,44658203-44658388,44662017-44662083,44672492-44672655,44675506-44675771,44713357-44713507	nnnnnnnnnnnnnnnnnnnntCCGCCCGGAGATCGCGCTGATGGCGGTGCTGGCGGCAGCGGCCAAGAAGGTGTGGAGCGCGCGGCGGCTGCTGGTGCTGCTGTTCACGCCGCTCGCGCTGCTGCCGGTGGTCTTCGCCCTCCCACCCAAGGAAGGCCGCTGCTTGTTTATCATCCTGCTCATGGCGGTGTACTGGTGCACGGAGGCCCTGCCGCTCTCAGTGACAGCACTGCTGCCCATCGTCCTCTTCCCCTTCATGGGCATCTTGCCCACCAACAAGGTCTGTCCCAAGTACTTCCCCGACACCAACTTCCTCTTCCTCAGTGGCCTGATCATGGCCAGCGCCATTGAGGAGTGGAATCTGCACCGGCAGATCGCCCTCAAGATCCTGATGCTTGT…
NM_001012	RPS8	ribosomal protein S8	705	0	0	2320.4	80260000	24-648	1	45013833	45016999	+	45013833-45013859,45014293-45014399,45014934-45015033,45015873-45016048,45016259-45016388,45016835-45016999	CTCTTTCCAGCCAGCGCCGAGCGATGGGCATTTCTCGGGACAACTGGCACAAGCGCCGCAAAACCGGGGGCAAGAGAAAGCCCTACCACAAGAAGTGGAAGTATGAGTTGGGGCGCCCGGCTGCCAACACCAAGATTGGCCCCCGCCGCATCCACACAGTCCGTGTGCGGGGAGGTAACAAGAAATACCGTGCCCTGAGGCTGGACGTAGGGAATTTCTCCTGGGGCTCAGAGTGTTGTACTCGTAAAACAAGGATCATCGATGTTGTCTACAATGCATCTAATAATGAATTGGTCCGTACCAAGACTCTGGTGAAGAATTGCATCGTGCTTATCGACAGCACACCGTACCGACAGTGGTACGAGTCCCACTACGCGCTGCCCCTGGGCCGCAAGAAGG…
NM_004074	COX8A	cytoome c oxidase subunit VIIIa precursor	507	107	21.1	2313.4	96830000	75-282	11	63498655	63500591	+	63498655-63498842,63500273-63500591	GGCCGGCGCAGCCATTTTTGCTTGCTGACCTTGGGCTACGGCTGACAGCTTTTGGTGGTGTACTCCGTGTCATCATGTCCGTCCTGACGTCCCTGCTGCTGCGGGGCTTGACAGGCTCGGCCCGGCGGCTCCCAGTGCCGCGCGCCAAGGTCCATTCGATGCCGCCGGAGGggaagcttgggatcnnnnnnnnnnnnnnnnnnnnnnnnnnnnnnnnnnnnnnnnnnnnnnnnnnnnnnnnnnnnnnnnnnnnnnnnnnnnnnnnnnnnnnnnnnnnnnnnnnnnnnnnnnngTTCTGCTCCTCACACTGTGACCTGACCAGCCCCACCGGCCTATCCTGGTCATGTTACTGCATTTCTGGCTGGCCTCCCCTGGATCATATCGTTCAATTCCAGTCAC…
NM_001127628	FBP1	fructose-1,6-bisphosphatase 1	1493	448	30.01	2311.8	97870000	231-1244	9	96405238	96442352	-	96405238-96405675,96407560-96407679,96408918-96409055,96412024-96412164,96419871-96419963,96422432-96422594,96441244-96441437,96442147-96442352	nnnnnnnnnnnnnnnnnnnnnnnnnnnnnnnnnnnnnnnnnnnnnnnnnnnnnnnnnnnnnnnnnnnnnnnnnnnnnnnnnnnnnnnnnnnnnnnnnnnnnnnnnnnnnnnnnnnnnnnnnnnnnnnnnnnnnnnnnnnnnnnnnnnnnnnnnnnnnnnnnnnnnnnnnnnnnnnnnnnnnnnnnnnnnnnnnnnnnnnnnnnnnnnnnnnnnnnnnnnnnnnnnCCGGCATGGCTGACCAGGCGCCCTTCGACACGGACGTCAACACCCTGACCCGCTTCGTCATGGAGGAGGGCAGGAAGGCCCGCGGCACGGGTGAGCTGACCCAGCTGCTCAACTCGCTCTGCACGGCCGTCAAAGCCATCTCCTCCGCGGTGCGCAAGGCCGGCATCGCGCACC…
NM_007209	RPL35	ribosomal protein L35	460	22	4.78	2307.4	73240000	50-418	9	126659979	126664061	-	126659979-126660167,126662283-126662364,126663519-126663655,126664010-126664061	nnnnnnnnnnnnnnnnnnnnnnGCGGCGGCGTCTGCGGCCTGTGCAGCAATGGCCAAGATCAAGGCTCGAGATCTTCGCGGGAAGAAGAAGGAGGAGCTGCTGAAACAGCTGGACGACCTGAAGGTGGAACTGTCCCAGCTGCGCGTCGCCAAAGTGACAGGCGGTGCGGCCTCCAAGCTCTCTAAGATACGAGTCGTCCGCAAATCCATCGCCCGTGTTCTCACAGTCATTAACCAGACTCAGAAAGAAAACCTCAGGAAATTCTACAAGGGCAAGAAGTACAAACCCCTGGACCCGCGGCCTAAGAAGACACGCGCCATGCGCCGCCGGCTCAACAAGCACGAGGAGAACCTGAAGACCAAGAAGCAGCAGCGGAAGGAGCGGCTGTACCCGCTGAG…
NM_004929	CALB1	calbindin 1	2531	24	0.95	2307.2	78000000	183-965	8	91140014	91164283	-	91140014-91141690,91142033-91142104,91144504-91144557,91144685-91144724,91144810-91144865,91147302-91147379,91150402-91150458,91150558-91150641,91159777-91159851,91163430-91163506,91164023-91164283	tGGGAGAGAAGTcTGGTgGAACGCTGAGCTGAGCAGCACCGAGGACAGCGCCCGACAGCGCCCGCGCCCAGGTCTCCCTCCGCTGCTCTGACTCGCGCACACGCTGAGCTTTTGCTTACCCCCTnnnnnnnnnnnnnnnnnnnnnnnnATTTCACACACCCAGACACACACCCCGCTGTACAATGGCAGAATTCCACCTGCAATCGTCCCTCATCACAGCCTCACAGTTTTTCGAGATCTGGCTTCATTTCGATGCTGACGGAAGTGGTTACCTGAAGGGAAAGGAGCTGCAGAACTTGATCCAGGAGCTCCAGCAGGCGCGAAAGAAGGCTGGGTTGGAGTTATCACCTGAAATGAAGACTTTTGTGGATCAGTATGGGCAAAGAGATGATGGGAAAA…
NM_000338	SLC12A1	sodium potassium chloride cotransporter 2	4710	42	0.89	2301.3	78300000	217-3514	15	46285790	46383568	+	46285790-46285819,46287023-46287628,46300123-46300254,46300410-46300485,46305965-46306060,46308678-46308817,46309882-46309992,46312216-46312327,46314366-46314493,46321004-46321088,46324242-46324393,46326398-46326505,46326826-46326949,46329064-46329165,46331104-46331259,46335300-46335399,46338689-46338800,46347050-46347190,46349147-46349253,46354060-46354142,46364595-46364738,46367532-46367663,463…	TACGTTTCCTCtGAAGAAGGCTCCTTGGTGCTTTGAAGAACATCCTGAAGATTATATAGGAGACAATATATCAAGAATCTATTTATTGAATGGTCTAGAACAAAAGCCAGGAGCTCCCTAATGGAAGCACATTGGTGTTTATTTTGATGAAGAAATATATAGATTTTTTAACACAACCATAAAGTAGATAGCTCAGTAAAAAATCAATTTTGGAAGATGTCACTGAACAACTCTTCCAACATATTTCTGGATTCAGTGCCCAGTAATACCAATCGCTTTCAAGTTAATGTCATAAATGAGAACCATGAGAGCAGTGCAGCAGCAAATGACAACACTGACCCACCACATTATGAAGAAACCTCTTTTGGGGATGAGGCTCAGAAAAGACTCAGAATCAGC…
NM_005514	HLA-B	major histocompatibility complex, class I, B	1572	9	0.57	2290.9	112000000	55-1140	6	31429628	31432968	-	31429628-31430052,31430235-31430282,31430389-31430421,31430863-31430979,31431073-31431348,31431923-31432198,31432444-31432713,31432842-31432968	GGTTCTAAGCtCCACACgCGCCCATCCGGGCTCGGTGGCTCCTCAGACTCGAAAATGGGgGTCATGGGGCCGCGAATCCTcGTCCTGGTGCTTTCCGGGGTTCTGGCCCTGAGTCAGACTtCGGCgGGACCGCACTCCTTGAAATATTTCAGCACTGCAGTGTCCCGGCCCGGCCGCTGGCGGCCCCACTTCATCGCCGTGGGCTACGTGGACGACACGCAGTTCGTGCGGTaCGACAGCGATGCTGAGAGcCCAAGAAAGGAGCCGCGGGCGCCGTGGGTGGAGCAGATGGGGCCGGAGTATTGGGAAGGGAAcACACGGaTCGACGAGGCCGgnnnnnnnnntgaccgAGTGGCCCTgCGGAaCCTGCGCGGCTACTACAACCAGAGCGAGGCCGGG…
NM_004062	CDH16	cadherin 16 precursor	2833	27	0.95	2257.3	95740000	74-2560	16	65499526	65510267	-	65499526-65499893,65500671-65500787,65501390-65501497,65501664-65501906,65502586-65502719,65503303-65503544,65503646-65503834,65503908-65503984,65504068-65504295,65504535-65504685,65504895-65505017,65505620-65505816,65506624-65506782,65507469-65507607,65507678-65507833,65509046-65509129,65509425-65509482,65510208-65510267	GAAGAAnnnnnnnTTTTGCTTAGCAGCTGGACCAAGGGAGCCAGTCTTGGGCACTGGAGGGCCCGTCCTGACCATGGTCCCTGCCTGGCTGTGGCTGCTTTGCATCTCTGTCCCCCAGGCTCTCCCGGAGGCCCAGCCTGCAGAGCTGTCTGTGGAAATTCCAGAAAACTATGGTGGGAATTTCCCTTTATACCTGACCAAGCTGCTGCTGCCCCGTGAGGGGGCTGAAGGCCAGGTCATGCTGTCAGGGGACTCAGGCAAGGCAGCTCAGGGCCCATTTGCTATGGATCCAGATTCTGGCTTCCTGCTGGTGACCAGGGCCCTGGACCGAGAGGAGCAGGCAGAGTACCGGCTACAGGTCACCCTGGAGACACAGGATagacGtgttttgtGGGGTCC…
NM_001611	ACP5	acid phosphatase 5, tartrate resistant	1474	0	0	2249.6	82790000	147-1121	19	11546475	11549553	-	11546475-11547067,11548058-11548403,11548531-11548658,11548872-11549132,11549408-11549553	CCCGGGACAGCCCTctGAGAAACTGCATCATCCTCACGACTGATCCACTTCCTCCCCAGGGAATAAAGGCTCAGGGACCAGCAGTTCTGCCCTGGAGCCCACCAGCCTCTCAGAGCCTCCAGTGACTGGCCTGTGTCTCCCCCAGGATGGACATGTGGACGGCGCTGCTCTTCCTACAAGCCTTGTTGCTACCCTCCCTGGCTGATGGTGCCACCCCTGCCCTGCGCTTTGTAGCCGTGGGCGACTGGGGAGGGGTCCCCAATGCCCCATTCCACACGGCCCGGGAAATGGCCAATGCCAAGGAGATCGCTCGGACCGTGCAGATCCTGGGTGCAGACTTCATCCTGTCTCTAGGGGACAATTTTTACTTCACTGGTGTACAAGACGTCAATGACAAGA…
NM_000975	RPL11	ribosomal protein L11	609	0	0	2245.2	70050000	21-555	1	23890881	23895502	+	23890881-23890906,23891686-23891836,23892884-23892990,23893737-23893868,23894875-23894985,23895421-23895502	TTCTTTTCCtGCACTCCATCATGGCGCAGGATCAAGGTGAGAAGGAGAACCCCATGCGGGAACTTCGCATCCGCAAGCTCTGTCTCAACATCTGTGTTGGGGAGAGTGGAGACAGACTGACCCGAGCTGCCAAGGTTTTGGAGCAGCTCACAGGGCAGACCCCTGTGTTTTCCAAAGCTAGATACACTGTCAGGTCCTTTGGCATCCGGAGAAATGAAAAGATTGCTGTCCACTGCACAGTTCGAGGGGCCAAAGCAGAAGAAATCTTGGAGAAGGGTCTAAAGGTGCGGGAGTATGAGTTAAGAAAAAACAACTTCTCAGATACTGGAAACTTTGGTTTTGGGATCCAGGAACACATCGATCTGGGCATCAAGTATGACCCAAGCATTGGTATCTACG…
NM_017584	MIOX	myo-inositol oxygenase	1437	266	18.51	2209.6	78180000	115-970	22	49272079	49275616	+	49272079-49272207,49272680-49272760,49272957-49273037,49273181-49273343,49273570-49273637,49274335-49274444,49274523-49274590,49274692-49274741,49274827-49274939,49275043-49275616	nnnnnnnnnnnnnnnnnnnnnnnCACTTATGTAACCTGGGGTGTATATAGGAGCCTGGCTGAGGACACACTCACCAGCCTGCACTTTGCCACCTGAGCGCCGCTTCCTCTCAGGATGAAGGTGACGGTGGGCCCAGACCCTTCCCTGGTCTACCGACCTGATGTGGACCCAGAGGTGGCCAAAGACAAGGCCAGCTTCCGGAACTACACATCGGGTCCCCTCCTGGACCATGTCTTCACCACCTACAAGCTCATGCACACGCACCAGACGGTGGACTTTGTCAGAAGCAAGCATGCCCAGTTTGGGGGCTTCTCCTACAAGAAAATGACAGTCATGGAGGCTGTGGACCTGCTGGATGGGTTGGTGGACGAGTCGGACCCAGATGTAGATTTCCCCAAC…
NM_000355	TCN2	transcobalamin II precursor	2072	27	1.3	2184.9	93490000	250-1531	22	29333070	29353047	+	29333070-29333382,29336858-29337050,29338860-29339029,29340336-29340488,29341288-29341460,29341588-29341774,29343317-29343482,29348955-29349070,29352447-29353047	TGCCTCCAGGAGGGCTGCTCTGCCCTTCCTTCCTCTGTTCTTTGGCCTTCTGTTCCCTGCCACCACAGACCTTTCCnnnnnnnnnnnnnnnnnnnnnnnnnCAGCGCATTGCAGGCCTGGAGGATTAATCAGTGACAGGAAGCTGCCTGTCTCGGAGCGGTGACCGGCTGTGGTCAGGAGAGCCTCAGCAGGGCCAGCCCCAGGAGTCTCTCCCGATTCCGGATCACTGCTCACCCACCTGCTGCTGCCATGAGGCACCTTGGGGCCTTCCTCTTCCTTCTGGGGGTCCTGGGGGCCCTCGCTGAGATCTGTGAAATACCAGAGGTGGACAGCCATCTGGTAGAGAAGTTGGGCCAGCACTTCTTGCCTTGGATGGACCGGCTTTCCCTGGAGCACCTG…
NM_000067	CA2	carbonic anhydrase II	1666	14	0.84	2171.1	77150000	181-961	8	86563383	86580973	+	86563383-86563596,86564753-86564950,86573174-86573292,86573805-86573897,86575279-86575341,86576601-86576756,86580151-86580973	CCTCCCCTTGTCGCCTAGGTCCACCCGGGCCTCCTCCCCCGGGCCGCCCCTGAgCACGAAGTTGGCGGGAGCCTATAAAAGCCGGTGCCGGCACGACCCGCGGACATACAGTGCAGGCGCCCGAGCnnnnnnnnnnnnnnCGGTGCCGATTCCTGGCCAGCCCCGACCGCCGGCGCGATCATGTCCCATCACTGGGGGTACGGCAAGCACAACGGACCTGAGCACTGGCATAAGGAATTCCCCATTGCCAAGGGAGAGCGCCAGTCCCCTGTTGACATCGACACTCATACAGCCAAGTATGACCCTTCCCTGAAGCCCCTGTCTGTTTCCTATGATCAAGCAACTTCTCTGAGGATCCTCAACAATGGTCATTCTTTCAACGTGGAGTTTGATGACTCT…
NM_004343	CALR	calreticulin precursor	1911	11	0.58	2169.5	78150000	81-1332	19	12910414	12916304	+	12910414-12910584,12910948-12911049,12911242-12911445,12911867-12911961,12912057-12912266,12912355-12912468,12912558-12912701,12915351-12915443,12915527-12916304	GCGGCGTCCGTCCGTACTGCAGAGCCGCCGCCGGAGGGTAGTTTTAAAGGGCCCGCGCGCCGCCGCCCCCTCGGCCCGCCATGCTGCTATCCGTGCCGCTGTTGCTCGGCCTCCTCGGCTTGGCCGCCGCCGAGCCCGCCGTCTACTTCAAGGAGCAGTTTCTGGACGGAGACGGGTGGACTTCCCGCTGGATCGAATCCAAACACAAGTCAGATTTTGGCAAATTCGTCCTCAGTTCCGGCAAGTTCTACGGTGACGAGGAAAAAGATAAAGGTTTGCAGACAAGCCAGGATGCACGCTTTTATGCTCTGTCGGCCAGTTTCGAGCCTTTCAGCAACAAAGGCCAGACGCTGGTGGTGCAGTTCACGGTGAAACATGAGCAGAACATCGACTGTGGGG…
NM_001428	ENO1	enolase 1	1812	180	9.93	2167.3	73810000	152-1453	1	8843650	8861367	-	8843650-8844075,8845533-8845591,8845881-8845989,8846537-8846738,8847931-8848128,8848925-8849147,8849763-8849896,8850634-8850703,8853098-8853156,8854537-8854632,8857470-8857563,8861226-8861367	nnnnnnnnnnnnnnnnnnnnnnnnnnnnnnnnnnnnnnnnnnnnnnnnnnnnnnnnnnnnnnnnnnnnnnnnnnnnnnnnnnnnnnnnnnnnnnnnnnnnnnnnnnnnnTTCTTCTCCTAGGCCACGAGACCCAGCGGCTAGAAATTCACCATGTCTATTCTCAAGGTCCATGCCAGGGAGATCTTTGACTCTCGTGGGAATCCCACTGTTGAGGTTGATCTCTTCACCTCAAAAGGTCTCTTCAGAGCTGCTGTGCCCAGTGGTGCTTCAACTGGTATCTATGAGGCCCTAGAGCCCCGAGGCAATGATAAGACTCGCTATATGGGGGAGGGTTTCTCAAagGCTGTTGAGCACATCAATAAAACTATTGCACCTGCCCTGGTTAGCAAGAAACTGAA…
NM_000973	RPL8	ribosomal protein L8	875	4	0.46	2148.4	64420000	67-837	8	145985958	145988609	-	145985958-145986151,145986544-145986659,145987466-145987684,145987962-145988103,145988181-145988329,145988555-145988609	AGATAAGGCGGCTCGCGGnnnnCGCGTTTCCTCTTTCGGCCGCGCTAGTGAGCTGGACCCGTCGTCATGGGCCGTGTGATCCGTGGACAGAGGAAGGGCGCCGGGTCTGTGTTTCGCGCGCACGTGAAGCACCGTAAGGGCGCTGCGCGCCTGCGCGCCGTGGATTTCGCCGAGCGGCACGGCTACATCAAGGGCATCGTGAAGGACATCATCCATGACCCGGGCCGCGGCACGCCGCTCGCCAAGGTGGTCTTCCGGGATCCGTACCGGTTTAAGAAGCGGACGGAGCTGTTCATTGCCGCCGAGGGCATTCACACGGGACAGTTTGTGTATTGCGGCGAGAAGGCCCAGCTCAACATTGGCGATGTGCTCCCTGTGGGCACCATGCCTGAGGGTACG…
NM_004152	OAZ1	ornithine decarboxylase antizyme 1	1146	2	0.17	2131.5	69690000	79-764	19	2220520	2224487	+	2220520-2220743,2222384-2222529,2222781-2222953,2223734-2223819,2223971-2224487	TTTTGCGAACGTCGAGCAGTGGCGGCGGCGCGGAGAGGCGCAGCGGAGGTTTTCCTGGTTTCGGACCCCAGCGGCCGGATGGTGAAATCCTCCCTGCAGCGGATCCTCAATAGCCACTGCTTCGCCAGAGAGAAGGAAGGGGATAAACCTAGCGCCACCATCCACGCCAGCTGCACCATGCCGCTTCTAAGCCTGCACAGCCGCGGAGGCAGCAGCAGTGAGAGTTCCAGGGTCTCCCTCCGCTGCTGTAGTAACCCGGGTCCGGGGCCTCGGTGGTGCTCCTGATGCCCCTCACCCACCCCTGAAGATCCCAGGTGGGCGAGGGAATAGTCAGAGGGATCACAATCTTTCAGCTAACTTATTCTACTCCGATGATCGGCTGAATGTAACAGAGGAACT…
NM_000581	GPX1	glutathione peroxidase 1 isoform 1	904	335	37.06	2127.5	85540000	81-689	3	49369613	49370795	-	49369613-49370184,49370464-49370795	nnnnnnnnnnnnnnnnnnnnnnnnnnnnnnnnnnnnnnnnnnnnnnnnnnnnnnnnnnnnnnnnnnnnnnnnnnnnnnnnnnnnnnnnnnnnnnnnnnnnnnnnnnnnnnnnnnnnnnnnnnnnnnnGTACGCCTTCTCGGCGCGCCCGCTGGCCGGCGGGGAGCCTGTGAGCCTGGGCTCCCTAAGGGGCAAGGTGCTACTTATCGAGAATGTGGCGTCCCTCTGAGGCACCACGGTCCGGGACTACACCCAGATGAACGAGCTGCAGCGGCGCCTTGGGCCCCGGGGCCTGGTGGTGCTCGGCTTCCCATGCAACCAGTTTGGGCGtCAGGAGAACGCCAAGAACGAAGAGATTCTGAATTCTCTCAAGTATGTCCGACCTGGTGGTGGGTTCGAGC…
NM_033643	RPL36	ribosomal protein L36	433	0	0	2097.4	71650000	70-385	19	5641272	5642678	+	5641272-5641338,5641517-5641611,5642330-5642464,5642543-5642678	GAGTAGATATCCCAGAGTTCCGCTCGCCGCCAGCCCTTCCGCCAgGGCCGTCACTGGAGAGCAGTAGCCATGGCTCTACGCTACCCTATGGCCGTGGGCCTCAACAAGGGCCACAAGGTGACCAAGAACGTGAGCAAGCCCAGACACAGCCGCCGCCGCGGGCGTCTGACGAAACACACCAGGTTCGTGCGGGACATGATTCGGGAGGTGTGTGGCTTTGCCCCGTACGAGCGGCGTGCCATGGAGTTACTGAAAGTCTCCAAGGACAAACGGGCCCTCAAGTTTATCAAGAAAAGGGTGGGGACGCACATCCGCGCCAAGAGGAAGCGGGAGGAGCTGAGCAACGTATTGGCCGCTATGAGGAAAGCTGCTGCCAAGAAAGACAGAGCCGCATCCCCG…
NM_213720	CHCHD10	coiled-coil-helix-coiled-coil-helix domain	682	0	0	2090.8	74080000	81-506	22	22438021	22440141	-	22438021-22438213,22438315-22438462,22439561-22439780,22440021-22440141	GACAaACGCTGcgGCATTTGTCCCCGCGACAGAACCGCTGCCGCCGTCTCTAAGGTCGCCCGGGTCCCGCCGcCGCCACCATGCCTCGGGGAAGCCGCAGCATGGCCTCCCGGCCAGCCAGCCGCCCCGCCGCGCCCTCTGCCCACCCGCCCGCGCACCCACCGCCCTCAGCAGCCGCCCCAGCAACCGCCCCTTCGGGCCAGCCGGGGCTCATGGCTCAGATGGCGACCACGGCCGCAGGGGTAGCCGTGGGCTCCGCTGTGGGACACGTCATGGGCAGCGCCCTGACCGGAGCCTTCAGCGGGGGGAGCTCGGAGCCCTCCCGGCCTGGTGCCCAGCAGGCCCTCACCCCCACTGCCCCCCAGCACCTGCAGATGGGGCCCTGCGCCTATGAGATCA…
NM_001540	HSPB1	heat shock protein beta-1	897	73	8.14	1992.5	62050000	156-771	7	75769811	75771550	+	75769811-75770329,75771055-75771118,75771237-75771550	GCATGGGGAGGGGCGGCCCTCAAACGGGTCATTGCCATTAATAGAGACcTCAAACACCGCCTGCTAAAAATACCCGACTGGAAGCGCATAAAAGCGCAGCCCGGCCCAGCGCCCCGCACTTCTCCGAGCAGATGTCCTtTCCAGAGTCAGCCAGTATGATCGtGCGCTGAGTCCCCTTCTCGCTCCTGCGGGGCCCCAGCCGGGACCCCTTCCGCGACTGGTACCCGCACTGCTGCCTCTTCGACCAGGCCTTCGGGCTGCCCCGGCTGCCCGAGGAGTGGTCGCAGTGGTTGGGCGGCAGCTGCTGGCCAGGCTACGTGCGCCCCCTGCCCCCCGCCGCGATCGAGAGCCCCGCGGTGGCCGCGCCCGCCTACAGCCGCGCGCTCAGCCGGCAGCTCA…
NM_079423	MYL6	myosin, light chain 6, alkali, smooth muscle and	709	0	0	1971.2	63690000	87-540	12	54838367	54841633	+	54838367-54838455,54838735-54838762,54839638-54839781,54840026-54840199,54840294-54840371,54841438-54841633	GTCATTGGGACGTACTAAGACTAGGGTTGGGCCGAGAGTCGGAGCCATTACTGCAgGAAAAGGTCCCGCAGAGCTGAGCAGTCAAGATGTGTGACTTCACCGAAGACCAGACCGCAGAGTTCAAGGAGGCCTTCCAGCTGTTTGACCGAACAGGTGATGGCAAGATCCTGTACAGCCAGTGTGGGGACGTGATGAGGGCCCTGGGCCAGAACCCTACCAACGCCGAGGTGCTCAAGGTCCTGGGGAACCCCAAGAGTGATGAGATGAACGTGAAGGTGCTGGACTTTGAGCACTTTCTGCCCATGCTGCAGACAGTGGCCAAGAACAAGGACCAGGGCACCTATGAGGATTATGTCGAAGGACTTCGGGTGTTTGACAAGGAAGGAAATGGCACTGTCA…
NM_016286	DCXR	dicarbonyl/L-xylulose reductase	829	25	3.02	1968.7	65510000	16-747	17	77587046	77588862	-	77587046-77587228,77587356-77587473,77587549-77587613,77587709-77587808,77587886-77587928,77588024-77588178,77588615-77588712,77588796-77588862	nnnnnnnnnnnnnnnnnnnnnnnnnGTCTCGCGGGCCGCCGGGTGCTGGTCACCGGGGCGGGCAAAGGTATCGGGCGCGGCACGGTCCAGGCGCTGCACGCGGCGGGCGCGCGGGTGGTGGCCGTGAGCCGAACACAGGCGGATCTTGACAGCCTCGTCCGCGAGTGCCCGGGGATAGAGCCCGTGTGCGTGGACCTGGGTGACTGGGAGGCCACCGAGCGGGCGCTGGGCAGCGTGGGCCCCGTGGACCTGCTGGTGAACAGCGCCGCAGTCGCCAAGCGGCAGGCCGTCCAGGAGaTCACCAAGGATGCCATTGACAGATCCTTTGAAGTGAACCTGCGTGCGGTAATCCAGGTGTCACAGATCGTGGCCAGGGGCTTAATAGCCCGGGGAGCCCCG…
NM_018955	UBB	ubiquitin B precursor	971	113	11.64	1953.5	65210000	139-826	17	16225092	16226779	+	16225092-16225223,16225941-16226779	nnnnnnnnnnnnnnnnnnnnnnnnnnnnnnnnnnnnnnnnnnnnnnnnnnnnnnnnnnnnnnnnnnnnnnnnnnnnnnnnnnnnnnnnnnnnnnnnnnnnnnnnnnnnnnnnATCCTCGTAACCGCTAACAGGTGAAAATGCAGATCTTCGTGAAGACCCTGACCGGCAAGACCATCACCCTTGAGGTGGAGCCCAGTGACACCATCGAAAATGTGAAGGCCAAAATCCAGGATAAGGAAGGCATTCCCCCCGACCAGCAGAGGCTCATCTTTGCAGGCAAGCAGCTGGAAGATGGCCGCACTCTTTCTGACTACAATATCCAGAAAGAGTCGACCCTGCACCTGGTCCTGCGCCTGATAGGTGGTATGCAGATCTTTGTGAAGACCCTGACCGGCAAG…
NM_001752	CAT	catalase	2300	172	7.48	1920.3	77700000	90-1671	11	34417048	34450183	+	34417048-34417202,34427315-34427486,34429111-34429221,34430200-34430330,34431213-34431317,34431924-34432049,34434134-34434325,34434788-34434940,34439374-34439512,34442228-34442358,34446411-34446518,34449081-34449164,34449491-34450183	nnnnnnnnnnnnnnnnnnnnnnnnnnnnnnnnnnnnnnnnnnnnnnnnnnnnnnnnnnnnnnnnnnnnnnnnnnAGCCAACCGAACGCCATGGCTGACAGCCGGGATCCCGCCAGCGACCAGATGAAGCACTGGAAGGAGCAGCGGGCCGCGCAGAAAGCTGATGTCCTGACCACTGGAGCTGGTAACCCAGTAGGAGACAAACTTAATGTGATTACAGTGGGGCCCCGTGGGCCCCTTCTTGTTCAGGATGTGGTTTTCACTGATGAAATGGCTCACTTTGACCGAGAGAGAATTCCCGAGCGAGTCGTGCATGCTAAAGGAGCAGGGGCCTTTGGCTACTTTGAGGTCACACATGACATTACCAAATATTCCAAGGCAAAGGTATTTGAGCATATTG…
NM_001008	RPS4Y1	ribosomal protein S4, Y-linked 1 Y isoform	897	44	4.91	1919.9	68880000	44-833	Y	2769623	2794997	+	2769623-2769668,2770206-2770283,2772118-2772298,2773687-2773784,2782641-2782812,2793129-2793286,2794834-2794997	nnnnnnnnnnnnnnnnnnnnnnnnTCCGTCGCAGGCTtTCGCCATGGCCCGGGGCCCCAAGAAGCACTTGAAGCGTGTTGCAGCGCCGAAGCATTGGATGCTCGACAAACTAACGGGTGTATATGCACCTCGTCCGTCGACAGGTCCCCACAAGCTGAGGGAATGTCTTCCCCTGATCATCTTCCTCAGGAATAGACTTAAGTATGCGTTGACTGGAGATGAGGTAAAGAAGATATGTATGCAACGCTTCATCAAAATTGATGGCAAGGTTCGAGTGGATGTCACATACCCTGCTGGATTCATGGATGTCATCAGCATCGAGAAGACAGGTGAACATTTCCGCCTGGTCTATGACACCAAGGGCCGTTTTGCTGTTCATCGTATCACAGtGGAAGAGGC…
NM_006498	LGALS2	lectin, galactoside-binding, soluble, 2	528	1	0.19	1919.1	68370000	113-508	22	36296199	36305970	-	36296199-36296365,36296529-36296688,36297802-36297884,36305853-36305970	GGACTTGAGGGAGTTAATGTGTAATATTCTAGGATACAAGCTTGACCACGAGGTAAGACCCTAAGCACAGGCCTCCAGGaGCCGCTGGGAGCTGCCACCAGGAGCTGTCACCATGATGGGGGAACTTGAGGTTAAGAACATGGACATGAAGCCGGGGTCAACCCTGAAGATCACAGGCAGGATCGCTGATGGCGCTGATGGCTTTGTAATTAACCTGGGCCAGGGGACAGACAAGCTGAACCTGCATTTCAACCCTCGCTTCAGCGAATCCACCATTGTCTGCAACTCACTGGATGGCAGCAACTGGGGGCAAGAACAACGGGAAGATCACCTGTGCTTCAGCCCAGGGTCAGAGGTCAAGTTCATGGTGACCTTTGAGAGTGACAAATTCAAGGTGAA…
NM_005801	EIF1	eukaryotic translation initiation factor 1	1326	80	6.03	1902.2	73700000	165-504	17	37098653	37101424	+	37098653-37098847,37099556-37099719,37099866-37099967,37100560-37101424	nnnnnnnnnnnnnnnnnnnnnnnnnnnnnnnnnnnnnnnnnnnnnnnnnnnnnnnnnnnnnnnnnnnnnnnnnnnnnnnnCCGTCCCCCCTGCCCGCCTTCTCCCCCTCCCGCCGCCGCCGCCTTCCGCAGGCCGTTTCCACCGAGGAAAAGGAATCGTATCGTATGTCCGCTATCCAGAACCTCCACTCTTTCGACCCCTTTGCTGATGCAAGTAAGGGTGATGACCTGCTTCCTGCTGGCACTGAGGATTATATCCATATAAGAATTCAACAGAGAAACGGCAGGAAGACCCTTACTACTGTCCAAGGGATCGCTGATGATTACGATAAAAAGAAACTAGTGAAGGCGTTTAAGAAGAAGTTTGCCTGCAATGGTACTGTAATTGAGCATCCAGAAT…
NM_000942	PPIB	peptidylprolyl isomerase B precursor	1028	97	9.44	1901.1	60500000	170-817	15	62235067	62242407	-	62235067-62235397,62235977-62236161,62239356-62239449,62241293-62241406,62242104-62242407	ACTATCCGGCGCCGAGCCGGAGGGGGGAAACGGCGCCCGCCGCCCGCCCGgagcccgcgagcannnnnnnnnnnnnnnnnnnnnnnnnnnnnnnnnnnnnnnnnnnnnnnnnnnnnnnnnnnnnnnnnnnnnnnnnnnnnnnnnnnnnnnnncTTGCCACCGTCTGTGGATGCTGCGCCTCTCTGAACGCAACATGAAGGTGCTCCTTGCCGCCGCCCTCATCGCGGGGTCCGTCTTCTTCCTGCTGCTGCCGGGACCTTCTGCGGCCGATGAGAAGAAGATGGGGCCCAAAGTCACCGTCAAGGTGTATTTTGACCTGCGAATTGGAGATGAAGATGTAGGCCGGGTGATCTTTGGTCTCTTCGGAAAGACTGTTCCAAAAACAGTGGATAATTTTGT…
NM_002117	HLA-C	major histocompatibility complex, class I, C	1525	141	9.25	1879.5	92140000	8-1105	6	31344508	31347834	-	31344508-31344929,31345094-31345141,31345249-31345281,31345722-31345841,31345966-31346241,31346829-31347104,31347355-31347624,31347755-31347834	nGCCGcgATGACGATCATGGGtGTgCGaACCCTCcTCCTGCTGCTCTCGGGGGCcCTGGCCCTGACCgAGACCTGGGCCGTCtCGCACTCCTTGAAGTATTTCCGCACCTCTGTGTCCCGGCCCGGCCGCTGGCAGCCCCACTTCATCGACGTGGGCTACGTGGACGACACGCAGTTCGTGCGGTTCGACAGCGACGCTGAGAGTCCAAGGAATGAGCCGCGGGCACCGTGGACGGAGCAGGAGGGACCGGAGTATTGGGCAGGGAACACACGAAAnnnnnnnnnnnnnnnnnnnnnnccCCCAGAGGACCTGGGGACCGTTCCAAGCTACTACAACCAGAGCGAGGCGGGGTCTCACACGTACCAGTCTATGTACGGCTGCGACCTGGGACCGGATTG…
NM_001697	ATP5O	mitochondrial ATP synthase, O subunit precursor	806	47	5.83	1860	60040000	92-730	21	34197627	34210028	-	34197627-34197813,34198109-34198195,34201515-34201627,34203256-34203385,34206463-34206573,34208624-34208674,34209902-34210028	nnnnnnnnnnnnnnnnnnnnnnnnnnnnnnnnnnnnnnnnnnnnnnntctctcttcccactcgggtttgacctacagccgcccgggagaagatggctgccccagcagtgtccgggctctcccggcagGTGCGATGTTTCAGTACCTCTGTGGTCAGACCGTTTGCCAAGCTTGTGAGGCCTCCTGTTCAGGTATACGGTATTGAAGGTCGCTATGCCACGGCTCTTTATTCTGCTGCATCAAAACTGAATAAGTTGGAGCAAGTAGAAAAGGAGTTGTTGAGAGTAGCACAAATTCTGAAGGAACCCAAAGTGGCTGCTTCTGTTTTGAATCCCTATGTGAAGCGTTCTATTAAAGTGAAAAGCCTAAATGACATCACAGCAAAAGAGAGGTTCTCTCC…
NM_002654	PKM2	pyruvate kinase, muscle isoform M2	2458	214	8.71	1846.8	56540000	242-1834	15	70278424	70310738	-	70278424-70279151,70279869-70280050,70281849-70282015,70286123-70286275,70286522-70286672,70288016-70288286,70289068-70289254,70289742-70289873,70296804-70296895,70298339-70298505,70310511-70310738	CaCCGCGCTTCCTCCTGAAGGTGACTGnnnnnnnnnnnnnnCAGGGGGCGGGGCCCGGGTCGCCgGGAGCCGaGATTGGaCAGAGGGCGGGGCGGCGGAGGGaTTGCGGCGgcccgcagcgggataaccttgaggctgaggcnnnnnnnnnnnnnnnnnnnnnnnnnnnnnnnnnnnnnnnnnnnnnnnnnntctttgcagcgtagcccgagtcggtcagcgccggagGACCTCAGCAGCCATGTCGAAGCCCCATAGTGAAGCCGGGACTGCCTTCATTCAGACCCAGCAGCTGCATGCAGCCATGGCTGACACATTCCTGGAGCACATGTGCCGCCTGGACATTGACTCACCACCCATCACAGCCCGGAACACTGGCATCATCTGTACCATTGGCCC…
NM_004231	ATP6V1F	ATPase, H+ transporting, lysosomal 14kD, V1	733	64	8.73	1845.3	60950000	103-460	7	128290093	128293139	+	128290093-128290352,128292667-128293139	nnnnnnnnnnnnnnnnnnnnnnnnnnnnnnnnnnnnnnnnnnnnnnnnnnnnnnnnnnnnnnnnTTtTGGTGCTCTCGGGTGATCTCTGCCCGATTGCGGGGATGGCGGTGAGGGGGAAGCTCATCGCAGTGATCGGAGACGAGGACACGGTGACTGGTTTCCTGCTGGGCGGCATAGGGGAGCTTAACAAGAACCGCCACCCCAATTTCCTGGTGGTGGAGAAGGATACAACAATCAATGAAATCGAAGACACTTTCCGGCAGTTTCTAAACCGGGATGACATTGGCATCATCCTCATCAACCAGTACATCGCAGAGATGGTGCGGCATGCCCTGGACGCCCACCAGCACTCCATCCCCGCTGTCCTGGAGATCCCCTCCAAGGAGCACCCATATGAC…
NM_003645	SLC27A2	solute carrier family 27 (fatty acid	2391	124	5.19	1834.7	68240000	233-2093	15	48261685	48315881	+	48261685-48262394,48276989-48277198,48281976-48282134,48284728-48284852,48302454-48302648,48305477-48305567,48306469-48306667,48308434-48308531,48313357-48313487,48315409-48315881	nnnnnnnnnnnnnnnnnnnnnnnnnnnnnnnnnnnnnnnnnnnnnnnnnnnnnnnnnnnnnnnnnnnnnnnnnnnnnnnnnnnnnnnnnnnnnnnnnnnnnnnnnnnCCCGGCGTCCCGCCGCGTGCGCCCGGGCTCAGCcAGCCAGTCCGCCCGGAGCCTGCCTAGTCGCCGCGCTGCACGCCCGGGGTGCGCCCTCTGCCCTGGCTGGGACAGAGGGCCCCGCAGCCGTCATGCTTTCCGCCATCTACACAGTCCTGGCGGGGCTGCTGTTCCTGCCGCTCCTGGTGAACCTCTGCTGTCCCTACTTCTTCCAGGACGTGGGCTACTTCTTGAAGGTAGCCGCCGTGGGCCGGAGGGCGCGCAGCTACGGGCAGCGGCGGCCGGCTCGCACCATCCT…
NM_001184744	PTH1R	parathyroid hormone 1 receptor	1991	87	4.37	1790.1	59100000	67-1846	3	46898743	46920293	+	46898743-46898760,46900006-46900128,46910401-46910503,46912229-46912363,46914349-46914459,46914568-46914686,46914872-46914966,46915156-46915351,46915797-46915950,46917519-46917579,46917908-46917974,46918260-46918354,46919020-46919161,46919243-46919284,46919764-46920293	nnnnnnnnnnnnnnnnnnGGCCGGCGGCGGCGGCTGCCCCGAGGGACGCGGCCCTAGGCGGTGGCGATGGGGACCGCCCGGATCGCACCCGGCCTGGCGCTCCTGCTCTGCTGCCCCGTGCTCAGCTCCGCGTACGCGCTGGTGGATGCAGATGACGTCATGACTAAAGAAGAACAGATCTTCCTGCTGCACCGTGCTCAGGCCCAGTGTGAAAAACGGCTCAAGGAGGTCCTGCAGAGGCCAGCCAACATAATGGAATCAGACAAGGGATGGACATCTACATCTACATCAGGGAAGCCCAGGAAAGATAAGCCATCTGGGAAGCTCTACCCTGAGTCTGAGGTGGACAAGGAGGCACCCACTGGCAGCAGGCTCCGAGGGCGCCCCTGCCTGCCTGAA…
NM_012094	PRDX5	peroxiredoxin 5 isoform a precursor	884	223	25.23	1783.3	66820000	120-762	11	63842145	63845859	+	63842145-63842434,63843782-63843916,63844709-63844840,63844913-63844951,63845055-63845116,63845634-63845859	nnnnnnnnnnnnnnnnnnnnnnnnnnnnnnnnnnnnnnnnnnnnnnnnnnnnnnnnnnnnnnnnnnnnnnnnnnnnnnnnnnnnnnnnnnnnnnnnnnnnnnnnnnnnnnnnnnnnnnnnnnnnnnnnnnnnnnnnnnnnnnnnnnnnnnnnnnnnnnnnnnnnnnnnnnnnnnnnnnnnnnnnnnnnnnnnnnnnnnnnnnnnnnnnnnnnnnnnnAAGTGAAGGaGGGTGGGCGTCTGGCGGGGTCCGCAGTTTCAGCAGAGCCGCTGCAGCCATGGCTCCGATCAAGGTGGGAGATGCCATCCCTGCAGTGGAGGTGTTTGAAGGGGAGCCAGGGAACAAGGTGAACCTGGCAGAGCTGTTCAAGGGCAAGAAGGGTGTGCTGTTTGGAGTTCCCG…
NM_003058	SLC22A2	solute carrier family 22 member 2	2512	80	3.18	1779.6	72170000	175-1839	6	160557784	160599953	-	160557784-160558520,160565727-160565826,160582496-160582608,160583316-160583424,160584594-160584808,160586461-160586567,160588206-160588320,160590238-160590406,160591570-160591724,160597636-160597739,160599366-160599953	GCACCTTTGAAGTCAGCTGGACCAAGGAAAgGcCCTGCCCTGAAGGCTGGTCACTTGCAGAGtTAAACTCCCCTCTTTGACTTCTGGCCAGGGTTTGTGCTGAGCTGGTTGCAGCCGCTCTCAGCCTCGCTCCAAGCAnnnnnnnnnnnnnnnnnnnnTCCTGCCTGCAGGATCATGACCGCCACCGTGGACGATGCCCTGGAGCATGGAGGGGAGTTCCACTTTTTCCAGAAGCAAATGTTTTTCCTCTTATCTCTGCTCTCGGTTGCCTTCACGCCCATCTACGTGGGCATCGTCTTCCTGGGCTTCACCCCTGACCACCACTGCCGGAGCCCCGGAGTGGCCGAGTTGAGTCTGCGCTGCGGCTGGAGTCCTGCAGAGGAGCTGAACTACACGGTG…
NM_003399	XPNPEP2	X-prolyl aminopeptidase 2, membrane-bound	3333	115	3.45	1771.1	64140000	245-2267	X	128700627	128731206	+	128700627-128700919,128703765-128703838,128705618-128705728,128706860-128706923,128707893-128707997,128708252-128708338,128709264-128709410,128712125-128712226,128713402-128713483,128713807-128714002,128714816-128714905,128716129-128716238,128716951-128717028,128718141-128718212,128720837-128720897,128722169-128722238,128722829-128722933,128723663-128723722,128724351-128724427,128729260-128729349…	GGAACTTGCAGAGTCCGCCTcGGGCAGCCCAAAGCTCCTCTGCCCACCCTGGCTCCCAGAGCCCTCCAAAACAAAAGACCAGAGAGGCACTCTCCATCCAGCAGCCAGACGCCTCCTTCTTGACACCAGCCCCCACCCCTTGTCTGCTcGCGCCCAGGAAAGGCCTGAAGGAAGAGGCCGGGGAAAGAGCCCTCCCTCTCTCCCTTGTCCCTCCATCCACCCAGCGCCTGCATCTGGAGACCCTATGGCCCGGGCTCACTGGGGCTGCTGCCCCTGGCTGGTCCTCCTCTGTGCTTGTGCCTGGGGCCACCCAAAGCCAGCGGATCTTGGAGGGCAGGATGTGTGAAACTGTTCCACCAACCCTCCTTACCTTCCAGTTACTGTGGTCAACACCACAGT…
NM_024299	PPDPF	pancreatic progenitor cell differentiation and	777	60	7.72	1729.4	63580000	141-483	20	61622577	61623968	+	61622577-61622691,61623081-61623160,61623309-61623386,61623465-61623968	CTCTGTCGTggcgcggtgTCTGGCGGTCTCCTCTGCAAATGGGCTCCGTGGCTTAGCGTCCCCGTCCCCGCCACCCGTGATCGTGCGCCGAGGCCCGCGAGGGGTTGCCGCCCAGGTCCCACCAGCCAGCAAGCCAGAGCATGGCGGCCATCCCCTCCAGCGGCTCGCTCGTGGCCACCCACGACTACTACCGGCGCCGCCGGGGTTCCACTTCCAGCAACAGCTCCTTCGGTAGTACCGAGTGCCCTGGGGAAGCCATTCCCCACCCCCCAGGTCTTCCCAAGGCTGACCCGGGTCACTGGTGGGCCAGCTTCTTTTTCGGGAAGTCCACCCTCCCGTTCATGGCCACGGTGTTGGAGTCCGCAGAGCACCCGGAACCCCCCCAGGCCTCCAGCAGCA…
NM_005918	MDH2	mitochondrial malate dehydrogenase precursor	1305	52	3.98	1726.8	60850000	87-1101	7	75515329	75533866	+	75515329-75515480,75522084-75522252,75524664-75524747,75525223-75525332,75527627-75527752,75530769-75530846,75531593-75531692,75532056-75532207,75533533-75533866	nnnnnnnnnnnnnnnnnnnnnnnnnnnnnnnnnnnnnnnnnnnnnnnnnnnngtgcCTGCCCGTCGGCGCCCCTCCCGCTCCAGCCATGCTTTCCGCCCTCGCCCGGCCTGCCAGCGCTGCTCTCCGCCGCAGCTTCAGCACCTCGGCCCAGAACAATGCTAAAGTAGCCGTGCTAGGGGCCTCTGGAGGCATCGGGCAGCCGCTTTCACTTCTCCTGAAGAACAGCCCCTTGGTGAGCCGCCTGACCCTCTATGATATCGCGCACACACCCGGAGTGGCCGCAGATCTGAGCCACATCGAGACCAAAGCCGTTGTGAAAGGCTACCTCGGACCTGAACAGCTGCCTGACTGCCTAAAAGGCTGTGATGTGGTAGTTATTCCAGCCGGAGTCCCCAGAA…
NM_175617	MT1E	metallothionein 1E	506	225	44.47	1711.7	69980000	180-363	16	55217086	55218525	+	55217086-55217292,55217879-55217944,55218293-55218525	nnnnnnnnnnnnnnnnnnnnnnnnnnnnnnnnnnnnnnnnnnnnnnnnnnnnnnnnnnnnnnnnnnnnnnnnnnnnnnnnnnnnnnnnnnnnnnnnnnnnnnnnnnnnnnnnnnnnnnnnnnnnnnnnnnnnnnnnnnnnnnnnnnCcGGTGGGAGCTCCAGCATCTCCTTGGCTCGAAATGGACCCCAACTGCTCCTGCGCCACTGGTGTTTCCTGCACTTGCGCCGACTCCTGCAAGTGCAAAGAGTGCAAATGCACCTCCTGCAAGAAGAGCTGCTGCTCCTGCTGCCCTGTGGGCTGTGCCAAGTGTGCCCAGGGCTGTATCTGCAAAGGGGCGTCGGAGAAGTGCAGCTGCTGTGCCTGATGTGGGGAGAGCTCTGCTCCCAGGTGTAAATACA…
NM_001004	RPLP2	ribosomal protein P2	493	57	11.56	1709	69910000	106-451	11	799936	802876	+	799936-800039,800234-800357,801597-801645,802535-802633,802760-802876	nnnnnnnnnnnnnnnnnnnnnnnnnnnnnnnnnnnnnnnnnnnnnnnnnCaCCGAGGTCGCACGCGTGAGGCCTCTCCGCCGCtGCCgCCGCAGACgCCGCCGCGATGcGCTACGTCGCCTCCTAcCTGCTGGCTGCCCTCGGgGGTAACTCCTCCCCCAGCGCCAAGGACATCAAGAAGATCTTGGACAGCGTGGGCATCGAGGCGGACGACGACCGACTCAACAAGGTTATTAGTGAGCTGAATGAAAAAAACATTGAAGACGTCATTGCCCAGGGTATTGGCAAGCTTGCCAGTGTACCTGCCGGTGGGGCTGTGGCCGTCTCCGCTGCCCCAGGCTCTGCAGCGCCTGCTGCTGGTTCCGCGCCTGCTGCAGCAGAGGAGAAGAAAGATGAGAAG…
NM_001007	RPS4X	ribosomal protein S4, X-linked X isoform	956	25	2.62	1690.7	50020000	97-885	X	71409178	71413866	-	71409178-71409347,71409807-71409964,71410376-71410547,71411628-71411725,71412119-71412299,71412732-71412809,71413768-71413866	nnnnnnnnnnnnnnnnnnnnnnnnnCGCGCAGTCTCCGGGCCCAATTTCTACGCGCACCGGAAGACGGAGGTCcTCTTTCCTTGCCTAACGCAGCCATGGCTCGTGGTCCCAAGAAGCATCTGAAGCGGGTAGCAGCTCCAAAGCATTGGATGCTGGATAAATTGACCGGTGTGTTTGCTCCTCGTCCATCCACCGGTCCCCACAAGTTGAGAGAGTGTCTCCCCCTCATCATCTTCCTAAGGAACAGACTTAAGTATGCCCTGACAGGAGATGAAGTAAAGAAGATTTGCATGCAGCGGTTCATTAAGATCGATGGCAAGGTCCGAACTGATATAACCTACCCTGCTGGATTCATGGATGTCATCAGCATTGACAAGACGGGAGAGAATTTCCGTCTG…
NM_006103	WFDC2	WAP four-disulfide core domain 2 precursor	566	0	0	1663.8	62630000	29-401	20	43531808	43543586	+	43531808-43531914,43532443-43532586,43541996-43542148,43543425-43543586	CACCTGCACCCCGCCCCGGCATAGCACCATGCCTGCCTGTCGCCTAGGCTCGCTAGCCGCGGCCCTCCTCCTTGGCCTGCTGCTGTTCGGCTTTACCCTAGTCCCAGGCACAGGAGCAGAGAAGACGGGCGTGTGCCCCAAGCTCCAGGCGGACCAGAACTGCACGCAGGAGTGCGTCTCGGACAGCGAATGCGCGGACAACCTCAAGTGCTGCAGCGCGGGCTGCGCCACCTTCTGCTCTCTGCCCAATGACAAGGAGGGTTCCTGCCCCCAGGTGAACAGGAACTTCCCCCAGCTCGGCCTCTGTCGGGACCAGTGCCAGGTGGACAGCCAGTGTCCTGGCCGGATGAAATGCTGCCACAATGGCTGTGGGAAAGTGTCCTGTGTCACTCCCAATTT…
NM_001010	RPS6	ribosomal protein S6	829	0	0	1658.6	59330000	43-789	9	19366254	19370235	-	19366254-19366386,19366492-19366649,19368366-19368512,19368706-19368916,19369485-19369616,19370188-19370235	CCTCTTTTCCGTTGCGCCTCGGAGGCGTTCAGATGCTTCAAGATGAAGCTGAACATCTCCTTCCCGGCTACTGGCTGCCAGAAACTCATTGAAGTGGACGATGAACGCAAACTTCGTACTTTTTATGAGAAGCGTATGGCCACTGAAGTTGCTGCTGACGCTCTGGGTGAAGAATGGAAGGGTTATGTGGTCCGAATCAGTGGTGGGAACGACAAACAAGGTTTCCCCATGAAGCAGGGTGTCTTGACCCATGGCCGTGTCCGCCTGCTACTGAGTAAGGGGCATTCCTGTTACAGACCAAGGAGAACGGGAGAAAGAAAGAGAAAATCAGTTCGTGGTTGCATTGTGGATGCCAATCTGAGCGTTCTCAACTTGGTTATTGTAAAAAAAGGAGAGAAG…
NM_021034	IFITM3	interferon-induced transmembrane protein 3	668	96	14.37	1645.5	65150000	102-500	11	309673	310914	-	309673-309990,310565-310914	nnnnnnnnnnnnnnnnnnnnnnnnnnnnnnnnnnnnnnnnnnnnnnnnnnnnnnnnnnnnnnnnnnnnnnnnnnnnnnnCCGCTGGCCTTCGCAGGACACCATGAACCACACGGTCCAAACCGTCTTCTCTCCTGTCAACAGCGGCCAGCCTCCCAGCTACGAGATGCTGAAGGAAGAGCACGAGGTAGCTATGATGGGGGCACCCCACAACCCTGCTCCCCCGACGTCCACCGTGATCCACATCGGCAGCGAGACCTCTGTGCCCGACCATGTTGTCTGGTCCCTGTTCAACACCCTCTTCATGAACACCTGCTGCCTGGGGTTCATAGCGGTTGCCTACTCCGTGAAGTCTAGGGACAGGAAGGTGGTTGGCGACCTGACTGGGGCCCAGGCCTATG…
NM_001294	CLPTM1	cleft lip and palate associated transmembrane	2469	2	0.08	1632.9	51330000	16-2023	19	50150478	50188439	+	50150478-50150564,50157060-50157172,50168184-50168307,50169536-50169694,50172440-50172557,50180316-50180401,50181553-50181673,50182277-50182521,50183178-50183271,50185493-50185683,50185948-50186043,50186336-50186471,50187331-50187498,50187709-50188439	ACCCGGAGCGGGAAGATGGCGGCGGCGCAGGAGGCGGACGGGGCCCGCAGCGCCGTGGTGGCGGCCGGGGGAGGCGGCTCCGGTCAGGTGACCAGCAATGaCAGCATCGGGAGGGACCCGCCAGCAGAGACCCAGCCTCAGAACCCACCGGCCCAGCCGGCACCCAATGCCTGGCAGGTCATCAAAGGTGTGCTGTTCAGGATCTTCATCATCTGGGCCATCAGCAGCTGGTTCCGCCGAGGGCCGGCCCCTCAGGACCAGACGGGCTCCGGAGGAGCCCCACGCGTCGCCAGCCGCAACCTGTTCCCCAAAGACACTTTAATGAACCTGCATGTGTACATCTCAGAGCACGAGCACTTTACAGACTTCAACGCCACGTCGGCACTCTTCTGGGAGCAG…
NM_002793	PSMB1	proteasome beta 1 subunit precursor	917	72	7.85	1627.6	54970000	88-810	6	170686129	170704342	-	170686129-170686418,170688247-170688353,170694614-170694743,170697116-170697197,170700019-170700126,170704143-170704342	tAGAAtCCGGAAGTGGCGTAACGTCCGGTCAAnnnnnnnnnnnnnnnnnnnnnnnnnnnnnnnnnnnnnnnnnnnnnnnnnnnnnnnnnnnnnnnnnnnnnnnnCATGTATTCAACTCcTGGCAGAGACTTGGGGATGGAGCCGCACAGAGCCGCGGGCCCTTTGCAGCTGCGATTTTCGCCCTACGCTTTCAACGGAGGTACTGTACTGGCAATTGCTGGAGAAGATTTTGCAATTGTTGCTTCTGATACTCGACTGAGTGAAGGGTTTTCAATTCATACCCGGGATAGCCCCAAATGTTACAAATTAACAGACAAAACAGTCATTGGATGCAGTGGTTTTCATGGAGACTGCCTTACCCTGACAAAGATTATTGAAGCAAGACTAAAGATGTATAAG…
NM_002970	SAT1	diamine N-acetyltransferase 1	1064	32	3.01	1600.7	50920000	195-708	X	23711196	23714248	+	23711196-23711455,23711696-23711747,23711838-23711921,23713366-23713467,23713558-23713598,23713724-23714248	GGCCAatgttcnnnnnnnnnnnnnnnnnnnnnnnnnnnnnnnnGGTTTATCAGTCaCTCGCCGAGGTTCCCTGGGTCATGGTGCCAGCCTGACTGAGAAGAGGACGCTCCCGGGAGACGAATGAGGAACCACCTCCTCCTACTATTCAAGTACAGGGGCCTGGTCCGCAAAGGGAAGAAAAGCAAAAGACGAAAATGGCTAAATTCGTGATCCGCCCAGCCACTGCCGCCGACTGCAGTGACATACTGCGGCTGATCAAGGAGCTGGCTAAATATGAATACATGGAAGAACAAGTAATCTTAACTGAAAAAGATCTGCTAGAAGATGGTTTTGGAGAGCACCCCTTTTACCACTGCCTGGTTGCAGAAGTGCCCAAAGAGCACTGGACTCCGGAAGGAC…
NM_201648	GLYAT	glycine-N-acyltransferase isoform a	2055	237	11.53	1600.2	67860000	156-1043	11	58232806	58256023	-	58232806-58234217,58234639-58234810,58236809-58236935,58239365-58239472,58248465-58248560,58255884-58256023	AGAAATTTCTGGAGGaGGtGTnnnnnnnnnnnnnnnnnnnnnnnnnnnnnnnnnnnnnnnnnnnnnnnnnnnnnnnnnnnnnnnnnnnnnnnnnGCTCATCATTTCTTCCTGGAAACgTCTGCAGAGACTTGCTTTTCAGGCTAAGGTATCCTCCATGATGTTACCATTACAAGGTGCCCAGATGCTGCAGATGCTGGAGAAATCCTTGAGGAAGAGCCTCCCAGGATCCTTAAAGGTTTATGGAACCGTCTTTCACATAAACCACGGAAATCCGTTTAATCTGAAGGCTGTGGTGGACAAGTGGCCTGATTTTAATACAGTGGTTGTCTGCCCTCAGGAGCAGGATATGACAGATGACCTTGATCACTACACCAATACTTACCAAATCTACTCCAAAG…
NM_004047	ATP6V0B	ATPase, H+ transporting, lysosomal 21kDa, V0	1022	127	12.43	1600.2	55440000	112-727	1	44213189	44216559	+	44213189-44213366,44214059-44214107,44214349-44214432,44214561-44214638,44214849-44214918,44215032-44215083,44215285-44215475,44216240-44216559	gaGTcAGGTGACGCTGCGGGGcTGGcGGACAGACTGCGGGGCGGACGGTGGACGCTGGGACGCGTTTGTAACTCCGGCCCCACGGTTCCGACCCCCGCCGCTGTCGCCGCCATGACGGGGCTAGCGCTGCTCTACTCCGGGGTCTTCGTGGCCTTCTGGGCCTGCGCGCTGGCCGTGGGAATCTGCTACACCATTTTTGATTTGGGCTTCCGCTTTGATGTGGCATGGTTCCTGACGGAGACTTCGCCCTTCATGTGGTCCAACCTGGGCATTGGCCTAGCTATCTCCCTGTCTGTGGTTGGGGCAGCCTGGGGTATCTATATTACTGGCTCTTCCATCATTGGTGGAGGAGTGAAGGCCCCCAGGATCAAGACCAAGAACCTGGTCAGCATCATCTTC…
NM_022087	GALNT11	N-acetylgalactosaminyltransferase 11	2722	389	14.29	1570.7	54000000	231-2055	7	151353711	151450360	+	151353711-151353902,151422208-151422540,151428816-151428939,151431130-151431296,151433263-151433388,151436056-151436305,151438546-151438663,151441264-151441416,151445175-151445393,151446696-151446800,151448849-151448986,151449564-151450360	nnnnnnnnnnnnnnnnnnnnnnnnnnnnnnnnnnnnnnnnnnnnnnnnnnnnnnnnnnnnnnnnnnnnnnnnnnnnnnnnnnnnnnnnnnnnnnnnnnnnnnnnnnnnnnnnnnnnnnnnnnnnnnnnnnnnnnnnnnAGATGCCGCAGCCCGAGTTCCGGAAGGCGGCGATCCTGgGCTGCGGGCAACGCGGAAATTGAAAATGGCCCTTCAGCTATGCTAGGTCTATAATGGGAAGTGTCACAGTTCGGTATTTCTGTTATGGGTGCCTTTTTACATCTGCGACCTGGACAGTTTTGCTTTTTGTTTATTTTAACTTCAGTGAAGTGACTCAGCCACTTAAGAATGTGCCCGTCAAGGGGTCTGGGCCCCGCGGACCATCTCCAAAAAAATTCTATC…
NM_001004333	RNASEK	ribonuclease kappa	748	92	12.3	1568.7	49550000	206-500	17	6856522	6858575	+	6856522-6856804,6857709-6857785,6858188-6858575	nnnnnnnnnnnnnnnnnnnnnnnnnnnnnnnnnnnnnnnnnnnnnnnnnnnnnnnnnnnnnnnnnnnnnnnnnnnnnnnnnnnnnnnnnnnnGATGGTTGAGGCCTAGGCCACGCCCCCTCTGCACCCCTCcgAGGGCATCCTGGGCTTTCTCCCACCGCTTTCCTAGCCCGCTTGCACCTCGGCTATCCCCGACTCCCTTCTTCATGGCGTCGCTCCTGTGCTGTGGGCCGAAGCTGGCCGCCTGCGGCATCGTCCTCAGCGCCTGGGGAGTGATCATGTTGATAATGCTCGGAATATTTTTCAATGTCCATTCCGCTGTGTTGATTGAGGACGTTCCCTTCACGGAGAAAGATTTTGAGAATGGCCCCCATAACATATACAACCTTTACGAGCAAGT…
NM_005561	LAMP1	lysosomal-associated membrane protein 1	2540	346	13.62	1566.3	70270000	282-1533	13	112999470	113025742	+	112999470-112999811,113008801-113008922,113011959-113012178,113013025-113013183,113021785-113021972,113022661-113022786,113023720-113023786,113023873-113024043,113024598-113025742	nnnnnnnnnnnnnnnnnnnnnnnnnnnnnnnnnnnnnnnnnnnnnnnnnnnCGGGgTCACGTGACGCCCGGGCGCGGCGCAGCTCACGTGACAgGCGCTGCCGGCCGtGGGGTCTTaTTCGTGCCGGCGTCGCAGTGGCCGGGCCTCTTGCGTCTGGGAACGCCGCCGTctctCacgcCAGCCCTTGGCTCCCGCGCCCnnnnnnnnCaGCGCCCCGCAGTCCGCTGCCCAACCGCCGCCTgcgccCCCGCTCCCTGCACTGTACCCGGCCGCCTCGCGCCATGGCGGCCCCCGGCAGCGCCCGGCGGcCCCTGctgctgCTGCTGCTGCTGCTGCTGCTCGGCCTCACGCATTGTGCATCAGCAGCAATGTTTATGGTGAAAAATGGCAACGGGACCG…
NM_005947	MT1B	metallothionein 1B	380	73	19.21	1563.5	79860000	56-239	16	55243312	55244617	+	55243312-55243394,55243984-55244049,55244387-55244617	nnnnnnCTGACTTCTCATCtCTTGCTTAGGAACTCCAGGCTTGTCTTGGCTCCAAATGGATCCCAACTGCTCCTGCACTGCAGgtgcctcctgtgcctgccCtGGCTCCTGCAAGTGCAAAGAGTGCAAATgtacctcctgcaagaagtGCTGCTGCTCCTGCTGCCGTGTGGACTGTGCCAAGTGTGCCCAGGGCTGTGTCTGCAAAGGCTCGTCAGAGAAGTGCCGCTGCTGTGCCTGATGTTGGGAGAGCACTGCTTCCAGGCATAAATAGAGCAACCAGTACTAACCTGGATTTTTTTTTCAAAATACGnnnnnnnnnnnnnnnnnnnnnnnnnnnnnnnnnnnnnnnnnnnnnnnnnnnnnnnnnnnnnnnnnnn
NM_004356	CD81	CD81 antigen	1497	139	9.29	1559.1	53220000	234-942	11	2355123	2375225	+	2355123-2355421,2368218-2368332,2371901-2371998,2372778-2372852,2373222-2373326,2373675-2373776,2374434-2374520,2374610-2375225	nnnnnnnnnnnnnnnnnnnnnnnnnnnnnnnnnnnnnnnnnnnnnnnnnnnnnnnnnnnnnnnnnnnnnnnnnnnnnnnnnnnnnnnnnnnnnnnnnnnnnnnnnnnnnnnnnnnnnnnnnnnnnnnnnnnnnCGCCAGGCCCCCTTGCCGGCtgCCCGCCAGGCCCCGCGCCGGCCCGCCCGCCTCCCAGGAcCGGCCCGCGCCCCGCAGGCCGCCCGCCGCCCGCGTCGCCATGGGAGTGGAGGGGTGTACCAAGTGCATCAAGTACCTGCTCTTCGTCTTCAATTTCGTCTTCTGGCTGGCTGGAGGCGTGATCCTGGGTGTAGCCTTGTGGCTCCGCCATGACCCGCAGACCACCAACCTCCTGTATCTGGAGCTGGGAGACAAGCCTGCGCCCA…
NM_002337	LRPAP1	low density lipoprotein receptor-related protein	1570	407	25.92	1555.7	59490000	86-1156	4	3484088	3504022	-	3484088-3484561,3486277-3486453,3487641-3487723,3489559-3489717,3490396-3490516,3491597-3491718,3496432-3496576,3503734-3504022	nnnnnnnnnnnnnnnnnnnnnnnnnnnnnnnnnnnnnnnnnnnnnnnnnnnnnnnnnnnnnnnnnnnnnnnnnnnnnnnnnnnnnnnnnnnnnnnnnnnnnnnnnnnnnnnnnnnnnnnnnnnnnnnnnnnnnnnnnnnnTGCTGtTCTTGCTTGGGCCCTGGCcCGCGGCGAGCCACGGCGGCAAGTACTCGCGGGAGAAAAACCAGCCCGAGCCGCCCCCGAAACGcGAGTCCGGGGAGGAGTTCCGCATGGAGAAGCTGAACCAGCTTTGGGAGAAGGCTCAGCGGCTACATCTTCCTCCCGTGAGGCTGGCTGAGCTCCACGCTGATCTGAAGATACAGGAGAGGGACGAACTCACCTGGAAGAAACTAAAGCTTGACGGCTTAGACAAAGATGG…
NM_001089591	UQCRHL	ubiquinol-cytoome c reductase hinge	538	13	2.42	1552.1	56240000	51-323	1	16006244	16006781	-	16006244-16006781	nTTAGGTGCCGCTGTTGCTGCTCTTGTTGAATCTAGAACCGTAGCCAGACATGGGACTGGAGGACGAGCGAAAGATGCTTACCGAGTCCGGAGATCCTGAGGAGGAGGAAGAGGAAGAGGAGGAATTAGTGGATCCCCTAACAACAGTGAGAGAGCAATGCGAGCAGTTGGAGAAATGTGTAAAGGCCCGGGAGCGGCTAGAGCTCTGTGATGAGCGTGTATCCTCTCGATCACGTACACAAGAGGATTGCACAGAGGAGCTCTTCGACTTCTTGCATGCAAGGGACCATTGCGTGGCCCACAAACTCTTTAACAACTTGAAATAAATGTGTGGACTTATTTCACCCCAGCCTTCATCTTCTGGGCATCAGAATATTTCCTTATGGTTTTGGATATACC…
NM_002085	GPX4	glutathione peroxidase 4 isoform A precursor	917	78	8.51	1540	52350000	108-699	19	1054936	1057787	+	1054936-1055126,1056185-1056279,1056365-1056509,1056657-1056808,1057241-1057265,1057399-1057458,1057539-1057787	nnnnnnnnnnnnnnnnnnnnnnnnnnnnnnnnnnnnnnnnnnnnnnnnnnnnnnnnnnnnnnnnnnnnnnnnnnnnGGAGGAGCCGCTGGCTCCCAGCCCCGCcGCGATGAACCTCGGCCGCCTTTGCCGCCTGCTGAAGCCGGCGCTGCTCTGTGGGGCTGTGGCCGCGCCTGGCCTCGCCGGTACCATGTGCGCGTCTCGGGACGACTGGCGCTGTGCGCGCTCCATGCACGAGTTTTCCGCGAAAGACATCGACGGGCACATGGTTAACCTGGACAAGTACCGGGGGTTCGTGTGCATCGTCACCAACGTGGCCTCCCAGTGAGGCAAGACCGAAGTGAACTACACTCAGCTCGTCGACCTGCACGCCCGATATGCTGAGTGCGGTTTGCGGATCC…
NM_001017	RPS13	ribosomal protein S13	529	0	0	1516	45030000	33-485	11	17052515	17055796	-	17052515-17052589,17053220-17053320,17053577-17053746,17055291-17055369,17055552-17055600,17055742-17055796	CgctctcctttcgCtgcCTGACCGCCGCCATCATGggtcgcatgcatgctccCGGGAAGGGCCTGTCCCAGTCGGCTTTGCCCTATCGACGCAGCGTCCCCACTTGGTTGAAGTTGACATCTGACGACGTGAAGGAGCAGATTTACAAACTGGCCAAGAAGGGCCTGaCTCCTTCACAAATCGGTGTGATCCTGAGAGATTCACATGGTGTTGCACAAGTACGTTTTGTGACAGGCAATAAAATCTTAAGAATTCTTAAGTCTAAGGGACTTGCTCCTGATCTTCCTGAAGATCTCTACCATTTAATTAAGAAAGCAGTTGCTGTTCGAAAGCATCTTGAGAGGAACAGAAAGGATAAGGATGCTAAATTCCGTCTGATTCTGATAGAGAGCCGGATTC…
NM_004252	SLC9A3R1	sodium/hydrogen exchanger regulatory factor 1	2004	144	7.19	1480.5	61060000	224-1298	17	70256358	70277094	+	70256358-70257021,70269746-70269907,70271101-70271254,70274670-70274710,70275881-70275970,70276202-70277094	GCTCAGACGCCGCGCGGGGCGGGGATTGGTCnnnnnnnnnnnnnnnnCTCCTCGCGGCCCGCGGCGGCCGGCGGTTCCTGGGACACCTGCTCGCTTCGCCCGTCCGGCGGCTCAGGGCTTCCCCGCTGCGCTCCTGGTTTGCTGGACGGGAAGAAGGGCTGGGCCATCCCGTCCCATCCCCAACCGAACCCCAAGTCGCGCCGCTGACCCGTCGCAGGGCGAGATGAGCGCGGACGCGGCGGCCGGGGCGCCCCTGCCCCGGCTCTGCTGCCTGGAGAAGGGTCCGAACTGCTACGGCTTCCACCTGCACGGAGAGAAGGGCAAGTTGGGCCAGTACATCCGGCTGGTGGAGCCCGGCTCGCCGGCCGAGAAGGCGGGGCTGCTGGCGGGGGACCGGCT…
NM_000454	SOD1	superoxide dismutase 1, soluble	965	158	16.37	1477.9	58030000	149-611	21	31953806	31963114	+	31953806-31954025,31957974-31958070,31960633-31960702,31961442-31961559,31962655-31963114	nnnnnnnnnnnnnnnnnnnnnnnnnnnnnnnnnnnnnnnnnnnnnnnnnnnnnnnnnnnnnnnnnnnnnnnnnnnnnnnnnnnnnnnnnnnnnnnnnnnnnnnnnnnnnnnnnnnnGGAAgCAGGACCGCGGCGTGGCCTAGCAAGTCATGGCGATGAAGGCCGTGTGCGTGTTGAAGGGCGACAGCCCAGTGCAGGGCACCATCAGTTTCGAGCAGAAGGAAAGTAATGGACCAGTGAAGGTGTGGGGAAGCATTACAGGATTGACTGAAGGCCTGCATGGATTCCACGTTCATCAGTTTGGAGATAATACACAAGGCTGTACCAGTGCAGGTCCTCACTTTAATCCTCTATCCAGACAACACGGTGGGCCATAGGATGAAGAGAGGCATGTTGGAGA…
NM_000981	RPL19	ribosomal protein L19	732	65	8.88	1473.3	40490000	63-651	17	34610062	34614506	+	34610062-34610128,34610992-34611098,34612096-34612218,34612768-34612888,34613856-34613966,34614304-34614506	TCAGATAATGGGAGGAGCCGGTCCCGAGCGAGCTCTCTCCTTTCGCTGCTGCGGCCGCAGCCATGAGTATGCTCAGGCTTCAGAAGAGGCTCGCCTCTAGTGTCCTCCGCTGTGGCAAGAAGAAGGTCTGGTTAGACCCCAATGAGACCAATGAAATCGCCAATGCCAACTCCCGTCAGCAGATCCGAAAGCTGATCAAAGATGGGCTGATCATCCGCAAGCCTGTGACGGTGCATTCCCGGGCGCGATGCCGGAAAAATACCTTGGCCCGCCGGAAGGGCAGGCACATGGGCATAGGTAAGCGGAAGGGTACAGCCAATGCCCGAATGCCAGAGAAGGTCACGTGGATGAGGAGAATGAGGATTCTGCGCCGGCTGCTTAGAAGATACCGTGAGTCTA…
NM_000019	ACAT1	acetyl-Coenzyme A acetyltransferase 1 precursor	2134	430	20.15	1471.7	49800000	77-1358	11	107497468	107524101	+	107497468-107497615,107507844-107507891,107509757-107509874,107510158-107510253,107511079-107511179,107514835-107514978,107516002-107516152,107517542-107517637,107518374-107518487,107519920-107519984,107522139-107522296,107523207-107524101	nnnnnnnnnnnnnnnnnnnnnnnnnnnnnnnnnnnnnnnnnnnnnnnnnnnnnnnnnnnnnnnnnnnTCTGCAACCATGGCTGTGCTGGCGGCACTTCTGCGCGGCGGTGCCCGCAGCCGCAGCCCCCTGCTCCGGAGGCTGGTGCAGGAAATAAGATATGTGGAACGGAGTTATGTCTCAAAACCCACTTTGAAGGAAGTGGTCATAGTAAGTGCTACAAGAACACCCATTGGATCTTTTTTAGGCAGCCTTTCCTTGTTGCCAGCCACTAAGCTTGGTTCCATTGCAATTCAGGGAGCCATTGAAAAGGCAGGGATTCCAAAAGAAGAATTGAAAGAAGCATACATGGGTAATGTTCTACAAGGAGGTGAAGGACAAGCTCCTGCAAGGCAGGCAGT…
NM_005410	SEPP1	selenoprotein P isoform 1 precursor	2086	146	7	1462.9	62660000	101-1243	5	42835739	42847781	-	42835739-42837190,42840515-42840632,42842755-42842967,42844010-42844225,42847695-42847781	ATAAATATCAGAGTATGCTGCTGTGgCTTTGTGGAGCTGCCAGATTAAAGCAAAGAGCAAGGAAGCAGGCTCGTTGGAAGGGGTTGTGACAGCCCCAGCAATGTGGAGAAGTCTGGGGCTTGCCCTGGCTCTCTGTCTCCTTCCATCGGGAGGAACAGAGAGCCAGGACCAAAGCTCCTTCTGTAAGCAACCCCCAGCCTGGAGCATAAGAGATCAAGATCCAATGCTAGACTCCAATGGTTCAGTGACTGTGGTCGCTCTTCTTCAAGCCAGCTGATACCTGTGCATACTGCAGGCATCTAAATTGGAAGAACTGCGAGTAAAATTGGAGAAAGAAGGATATTCTAATATTTCTTATATTGTTGTTAATCATCAAGGAATCTCTTCTCGATTAAAATA…
NM_004541	NDUFA1	NADH dehydrogenase (ubiquinone) 1 alpha	486	47	9.67	1453.4	46760000	142-352	X	118889762	118894657	+	118889762-118890004,118891295-118891384,118894505-118894657	nnnnnnnnnnnnnnnnnnnnnnnnnnnnnnnnnnnnnnnnnnnnnnnCGGGCGGCCGCGGGGCTTACTGGGAAGGGAGCCGAAGCCCGGTCACCTTTCAAGGACCCAGAAGTAGGGTTTTGGCCTAGATAACGGGGCAGAGATGTGGTTCGAGATTCTCCCCGGACTCGCCGCCATGGGCGTGTGCTTGTTTATTCCGGGACTGGCTACTGCGTACATCCAGAGGTTCACTAACGGGGGCAAGGAAAAAAGGATTGCTCATTTTGGGTATCACTGGAATCTGATGGAAAGAGATAGGCGCATCTCTGGAGTTAATCGTTACTATGTGTCAAAGGGTTTGGAGAACATTGATTAAGGAAGCATTTTCCTGATTGATAAAAAAAATAACTCAGTTATGGCC…
NM_001136018	EPHX1	epoxide hydrolase 1	1662	97	5.84	1445.6	51520000	81-1446	1	224064420	224099885	+	224064420-224064494,224083049-224083236,224086103-224086283,224092978-224093205,224093541-224093670,224094153-224094361,224096690-224096798,224098822-224098947,224099470-224099885	nnnnnnnnnnnnnnnnnnnnnnGGGAGTCGGAGAGACCGCGCGCCTGCAGCCGCCGGAGCCTGCGAGCCGAGACCGAGCCATGTGGCTAGAAATCCTCCTGACTTCAGTGCTGGGCTTTGCCATCTACTGGTTCATCTCCCGGGACAAGGAGGAAACTTTGCCACTTGAAGATGGGTGGTGGGGCCCAGGCACGAGGCCCnnnnnnnGGGAAGACGAGAGCATCCACCCTTTCAAGGTGGAAACGTCAGATGAGGAGATCCACGACTTACACCAGAGGATCGATAAGTTCCGTTTCACCCCACCTTTGGAGGACAGCTGCTTCCACTATGGCTTCAACTCCAACTACCTGAAGAAAGTAATCTCCTACTGGCGGAATGAATTCGACTGGAAGAAGCAGG…
NM_001025205	AP2M1	adaptor-related protein complex 2, mu 1 subunit	1934	0	0	1445.3	50440000	158-1457	3	185375328	185384573	+	185375328-185375441,185377433-185377549,185379339-185379604,185380651-185380733,185381331-185381466,185381567-185381708,185382178-185382297,185382394-185382529,185382633-185382730,185383239-185383350,185383964-185384573	GGCCGCGGCACTGcGGTGAAAACCGAGGCAGCGGGCAGACGAGCAGGGGGCGGGCGGACATCTTGGGATCCGGAGAGTGGCCGGGCCGGCAGAGAAGGgggccCGGGACACCAGGTCTGTTCTCAGAGCAATGGGCCGCGGAGACTGATCTGCCGCCATGATTGGAGGCTTATTCATCTATAATCACAAGGGGGAGGTGCTCATCTCCCGAGTCTACCGAGATGACATCGGGAGGAACGCAGTGGATGCCTTTCGGGTCAATGTTATCCATGCCCGGCAGCAGGTGCGCAGCCCCGTCACCAACATTGCTCGCACCAGCTTCTTCCACGTTAAGCGGTCCAACATTTGGCTGGCAGCAGTCACCAAGCAGAATGTCAACGCTGCCATGGTCTTCGAATT…
NM_001839	CNN3	calponin 3	2066	145	7.02	1442.3	45160000	286-1272	1	95135095	95165323	-	95135095-95136227,95137515-95137661,95139813-95139929,95140265-95140402,95141266-95141332,95141547-95141668,95164982-95165323	nnnnnnnnnnnnnnnnnnnnnnnnnnnnnnnnnnnnnnnnnnnnnnnnnnnnnnnnnnnnnnnnnnnnnnnnnnnnnnnnnnnnnnnnnnnnnnnnnnnnnnnnnnnnnnnnnnnnnnnnnnnnnnnnnnnnnnnnnnnnnnnnnCCGCGACCGTCTCCTGCGCCGCCCAGAGGaGGGAGTTCGAGCATCCCCCGCGGCGGCCACTCCTCGGGGCCAGAAGAGGGAAAGCGAAGTGCGAGAGACCCCGGACCCCAGCGCAGCCTCTTCCCGCCGCCCTAACCACCATGACCCACTTCAACAAGGGCCCTTCCTACGGGCTCTCGGCCGAGGTCAAGAACAAGATTGCTTCCAAGTATGATCATCAAGCAGAAGAAGATCTTCGCAATTGGATAGAAGAG…
NM_005004	NDUFB8	NADH dehydrogenase (ubiquinone) 1 beta	686	44	6.41	1430.4	49320000	29-586	10	102273487	102279626	-	102273487-102273676,102276146-102276301,102276722-102276821,102279127-102279253,102279514-102279626	GCAGAAGGGAAAcGTGAAGAAGGTGAAGATGGCGGTGGCCAGTGCCGGGGTCCTGGGAGTTCAGTGGCTGCAAAGGGCATCCCGGAACGTGGTGCCGCTGGGCGCACGGACAGCCTCCCGCATGACCAAGGACATGTTCCCAGGGCCCTATCCTAGGACCCCAGAAGAACGGGCCGCCGCCGCCAAGAAGTATAATATGCGTGTGGAAGACTACGAGCCTTACCCGGATGAGGGCATGGGGTATGGCGACTACCCGAAGCTCCCTGACCGTTCACAGCATGAGAGGGATCCATGGTATAGCTGGGACCAACCGGACCTGAGGTTGAACTGGGGTGAACCGATGCACTGGCACATAGACGTGTACACCAGGAACCGTGTGGATACATCCCCCACACCTGT…
NM_003366	UQCRC2	ubiquinol-cytoome c reductase core protein II	1674	110	6.57	1428.1	47480000	137-1496	16	21872110	21902169	+	21872110-21872278,21876057-21876140,21876239-21876388,21877357-21877421,21881282-21881338,21881583-21881707,21884230-21884327,21887450-21887507,21890347-21890442,21890745-21890944,21892718-21892798,21894989-21895065,21899369-21899522,21901910-21902169	nnnnnnnnnnnnnnnnnnnnnnnnnnnnnnnnnnnnnnnnnnnnnnnnnnnnnnnnnnnnnnnnnnnnnnnnnnnnnnnnnnnnnnnnnnnnnnnnnnnnnnnnnnnnnnACCGTGTGTCAGaACAATCTTGAATCATGAAGCTACTAACCAGAGCCGGGTCCTTCTCGAGATTCTATTCCCTCAAAGTTGCCCCCAAAGTTAAAGCCACAGCTGCGCCTGCAGGAGCACTGCCACAGCCTCAGGACCTTGAGTTTACCAAGTTACCAAATGGCTTGGTGATTGCTTCTTTAGAAAACTATGCTCCTCTATCAAGAATTGGTTTGTTCATTAAAGCAGGCAGTAGATATGAGGACTCCAACAATTTAGGAACCACCCATTTGCTGCGACTTGCATCCAG…
NM_006744	RBP4	retinol-binding protein 4, plasma precursor	929	71	7.64	1422	43210000	85-687	10	95341583	95350983	-	95341583-95341859,95343570-95343782,95350140-95350246,95350414-95350550,95350665-95350793,95350918-95350983	CGCCTCCCTAGCTCCACGCGCGCCCGGACGCGGCGGCCAGGCTTGCGCGCGGTTCCCCTCCCGGTGGGCAGATTCCTGGGCAAGATGAAGTGGGTGTGGGCGCTCTTGCTGCTGGCGGCGCTGGGCAGCGGCCGGGCGGAGCGCGACTGCCGAGTGAGCAGCTTCCGAGTCAAGGAGAACTTCGACAAGGCTCGCTTCTCCGGCACCTGGTACGCCATGGCCAAGAAGGACCCCGAGGGCCTCTTTCTGCAGGACAACATCGTCGCGGAGTTCTCCGTGGACGAGACCGGCCAGATGAGCGCCGCGGCCAAGGGCCGAGTCCGTCTTTTGAATAACTGGGACGTGTGCGCAGACATGGTGGGCACCTTCACAGACACCGAAGACCCTGCCAAGTTCAAG…
NM_001184732	SLC22A8	solute carrier family 22 (organic anion transporter), member 8	2163	0	0	1419.9	47460000	122-1747	11	62516872	62539893	-	62516872-62517384,62517472-62517675,62517818-62517926,62518590-62518804,62519752-62519867,62520077-62520200,62522969-62523137,62523736-62523890,62524768-62524871,62538674-62539010,62539777-62539893	AAACACAGCTTgTTAgAGCTGAGCTGCCCAACTGCAGCAGCAGCCGGCCCCTAGGACAGAGCAGGGACCTCAACTACACTGATCACCAGCCCCATCGGACCCAGACTCAGCCACCAGTGCCATGACCTTCTCGGAGATCCTGGACCGTGTGGGAAGCATGGGCCGTTTCCAGTTCCTGCATGTAGCCATACTGGGCCTCCCGATCCTCAACATGGCCAACCACAACCTGCTGCAGATCTTCACAGCCGCCACCCCTGTCCACCACTGCCGCCCGCCCCCCAATGCCTCCGCAGGGCCTTGGGTGATCCCCGTGGGCCCAAATGGGAAGCCTGAGAGGTGCCTCCGTTTTGTACATCCGTCCGATGCCAGCCTGCCCGATGACACCCAGAGGTCCATGGA…
NM_019849	SLC7A10	solute carrier family 7, member 10	1946	109	5.6	1415.9	52160000	148-1716	19	38391410	38408596	-	38391410-38391767,38392054-38392231,38393213-38393362,38393548-38393644,38393971-38394074,38394160-38394283,38395038-38395191,38395260-38395385,38395597-38395748,38398515-38398719,38408299-38408596	nnnnnnnnnnnnnnnnnnnnnnnnnnnnnnnnnnnnnnnnnnnnnnnnnnnnnnnnAGGGCCGTgagctcGcCGACCGACGAACGGACGGGCGGCCGGCCGGACAgACGGGGCAGCGCAGGGAGCGGGAACGCGGCGGGACAGCGACATGGCCGGCCACACGCAGCAGCCGAGCGAGCACGGGAACCCCAGCCCTGCGCCCTCGCGCTccccGgTCCCAGGCCCCGTCCCCGGCGCCTCGGAGCGAGTGGCGCTCAAGAAGGAGATCGGGCTGCTGAGCGCCTGCACCATCATCATCGGGAACATCATCGGCTCGGGCATCTTCATCTCGCCCAAGGGGGTCCTGGAGCACTCGGGCTCCGTAGGTCTGGCCCTGTTCGTCTGGGTCCTGGGTGGAGGC…
NM_002567	PEBP1	prostatic binding protein	1491	416	27.9	1405.5	49550000	146-707	12	117058253	117067773	+	117058253-117058532,117060227-117060336,117061639-117061739,117066774-117067773	nnnnnnnnnnnnnnnnnnnnnnnnnnnnnnnnnnnnnnnnnnnnnnnnnnnnnnnnnnnnnnnnnnnnnnnnnnnnnnnnnnnnnnnnnnnnnnnnnnnnnnnnnnnnnnnnnnCGCCCGGCTGCACGCTTTGCTTGGCCTCGCCATGCCGGTGGACCTCAGCAAGTGGTCCGGGCCCTTGAGCCTGCAAGAAGTGGACGAGCAGCCGCAGCACCCGCTGCATGTCACCTACGCCGGGGCGGCGTTGGACGAGCTGGGCAAAGTGCTGACGCCCACTCAGGTTAAGAATAGACCCACCAGCATTTCGTGGGATGGTCTCGATTCAGGGAAGCTCTACACCTTGGTCCTGACAGACCCGGATGCTCCCAGCAGGAAGGATCCCAAATACAGGGAATGGCA…
NM_005040	PRCP	prolylcarboxypeptidase isoform 1 preproprotein	2143	47	2.19	1390.8	46750000	114-1601	11	82213057	82289205	-	82213057-82213812,82227077-82227264,82227951-82228115,82237739-82237908,82238604-82238761,82239014-82239195,82241867-82241968,82248667-82248807,82288925-82289205	nnnnnnnnnnnnnnnnnnnnnnCGGAGCTGCAGACTGGGCAGGGCTTAGCCCGTGCGCTGCTGCTGGCCTCCTTTTCGCCCTCCCACCCGCACTGCAGCCGCCAGCCTGAGCCATGGGCCTCCGAGCCCTCCTGCTCCTTCTTCTGTCTTTTCTGGCGCCCTGGGCCACCAAGGCCCTCCGGCCGGCCTTAAGGGCCCTCGGCAGCCTACACTTGCCAACAAACCCCACATCCCTCCCGGCTGTAGCCAAGAACTATTCGGTTCTCTACTTCCaACAGAAGGTTGATCATTTTGGATTTTATACTGTGAAAACTTTTAATCAGCGGTACCTAGTAGCTGATAAATACTGGAAGAAAAATGGTGGATCGATACTTTTCTACACTGGtAATGAAGGGGACA…
NM_001967	EIF4A2	eukaryotic translation initiation factor 4A2	1890	0	0	1387.6	40970000	40-1261	3	187984055	187990379	+	187984055-187984122,187984915-187984960,187985047-187985179,187985445-187985584,187986366-187986534,187986647-187986756,187986985-187987128,187987610-187987747,187987978-187988067,187988286-187988365,187989608-187990379	GCTGTCTTTTCAcTCGGgCGCTGAGTGGTTTTTCGGATCATGTCTGGTGGCTCCGCGGATTATAACAGAGAACATGGCGGCCCAGAGGGAATGGACCCCGATGGTGTCATCGAGAGCAACTGGAATGAGATTGTTGATAACTTTGATGATATGAATTTGAAGGAGTCTCTTCTTCGTGGCATCTATGCTTACGGTTTTGAGAAGCCTTCCGCTATTCAGCAGAGAGCTATTATTCCCTGTATTAAAGGGTATGATGTGATTGCTCAAGCTCAGTCAGGTACTGGCAAGACAGCCACATTTGCTATTTCCATCCTGCAACAGTTGGAGATTGAGTTCAAGGAGACCCAAGCACTAGTATTGGCCCCCACCAGAGAACTGGCTCAACAGATCCAAAAGGTA…
NM_000669	ADH1C	class I alcohol dehydrogenase, gamma subunit	1473	9	0.61	1362.4	53390000	86-1210	4	100476672	100492940	-	100476672-100476956,100479757-100479895,100480755-100480890,100482975-100483235,100485042-100485261,100485359-100485446,100487186-100487324,100487925-100488026,100492838-100492940	nnnnnnnnngctTTGTGCACTCAAGCAGAGAAGAGATCCACAAGTACTCATCAGTCTCCTGTTCTGCAAAGAAGACAGAAACAACATGAGCACTGCAGGAAAAGTCATCAAATGCAAAGCAGCTGTGCTATGGGAGGTAAAGAAACCCTTTTCCATTGAGGATGTGGAGGTTGCACCTCCTAAGGCTTATGAAGTTCGCATTAAGATGGTGGCCGTAGGAATCTGTCGATCAgaTGACCACGTGGTTAGTGGCAACCTGGTGAGCCCTCTTCCTGCGATTTTAGGCCACGAGGCAGCTGGCATCGTGGAGAGTGTTGGAGAAGGGGTGtCTACAGTCAAACCAGGTGATAAAGTCATCCCACTCTTTACTCCTCAGTGTGGAAAATGCAGAGTTTGTAA…
NM_002300	LDHB	L-lactate dehydrogenase B	1317	34	2.58	1357.5	40070000	112-1113	12	21679542	21702056	-	21679542-21679910,21681272-21681395,21682554-21682671,21686153-21686326,21688136-21688309,21691100-21691217,21698744-21698878,21701952-21702056	nnnnnnnnnnnnnnnnnnnnnnnnnnnnnnGGAGGAGACGCACGCAGCTcACaTTGTcttctccgcacgaCTGTTACTGAGGTCTCCaGCGCCTTCTCCCTCCTGTGCAAAATGGCAACTCTTAAGGAAAAACTCATTGCACCAGTTGCGGAAGAAGAGGCAACAGTCCCAAACAATAAGATCACTGTAGTGGGTGTTGGACAAGTTGGTATGGCGTGTGCTATCAGCATTCtGGgaAAGTCTCTGGCTGATGAACTTGCTCTTGTGGATGTTTTGGAAGATAAGCTTAAAGGAGAAATGATGGATCTGCAGCATGGGAGCTTATTTCTTCAGACGCCAAAAATTGTGGCAGATAAAGATTATTCTGTGACTGCCAATTCCAAGATTGTAGTGGTAACT…
NM_005606	LGMN	legumain preproprotein	2057	270	13.13	1357.2	50120000	244-1542	14	92239905	92284800	-	92239905-92240459,92240738-92240805,92242581-92242751,92245770-92245970,92247757-92247846,92247935-92248053,92248903-92248969,92249921-92249983,92250474-92250549,92252234-92252319,92253478-92253559,92254845-92254942,92268747-92268913,92284587-92284800	nnnnnnnnnnnnnnnnAGCTCCACCAGTCACCGCtGCgCAgtggCCCTTAAGCCAGGAGCTGCGGCGCCCGcagCAATCACAGCAGTGCGGCCGTCGTGGGtgGttggTGTGAGGCTGCGCGCCGCCGCGAGTTCTCACGGTTCCGCAGGCGCcagcagcgcagtcacTCACCGCCGCCGCCGCCACCACtGCgACCACGGTCGCCTGCCACAGGTTTCTGCAGTTGAACTCCAAGGTGCAGAATGGTTTGGAAAGTAGCTGTATTTCTCAGTGTGACCCTGGGCATTGGTGCTGTTCCCACAGATGATCCTGAAGATGGAGGCAAGCACTGGGTAGTGATCGTGGCGGGTTCAAATGGCTGGAATAATTATAGGCACCAGGCAGATGCGTGCCATGCC…
NM_006196	PCBP1	poly(rC) binding protein 1	1750	99	5.66	1342.4	39080000	292-1360	2	70168089	70169838	+	70168089-70169838	nnnnnnnnnnnnnnnnnnnnnnnnnnnnnnnnnnnnnnnnnnnnnnnnnnnnnnnnnnnnnnnnnnnnnnnnnnCGCCCGCCCGCCGCTCcCGGCCCcTCTCGCCCCCTCCGCCGCCGCCGCCCGCCCCTACGACTACGCTGCGGCCTCCCGCCCGCTCCCGCTCGCTCCCGCGGCCCTCGCTCGCCTCGCGCCGGCAGTTTTGGGCCTACACCTCCCCTCCCCCCGCCAGCCGCGAAAGACTTGACCACGTAACGAGCCCAACTCCCCCGAACGCCGCCCGCCGCTCGCCATGGATGCCGGTGTGACTGAAAGTGGACTAAATGTGACTCTCACCATTCGGCTTCTTATGCATGGAAAGGAAGTAGGAAGCATCATTGGGAAGAAAGGGGAGTCGGTT…
NM_181697	PRDX1	peroxiredoxin 1	1014	89	8.78	1341.1	46730000	121-717	1	45749294	45760196	-	45749294-45749673,45752766-45752896,45753132-45753254,45753913-45754066,45757197-45757313,45760088-45760196	nnnnnnnnnnnnnnnnnnnnnnnnnnnnnnnnnnnnnnnnnnnnnnnnnnnnnnnnnnnnnnnnnnnnnnnnnnnnnnnnnnnnnnnnnTGTGACTTGTGTTAGGACTGCTGATAGGAAGATGTCTTCAGGAAATGCTAAAATCGGGCACCCTGCCCCCAACTTCAAAGCCACAGCCGTTATGCCAGATGGTCAGTTTAAAGATATCAGCTTGTCTGACTACAAAGGAAAATATGTTGTGTTCTTCTTTTATCCTCTTGACTTCACCTTTGTGTGCCCTACGGAGATCATCGCTTTCAGTGATAGGGCAGAAGAATTTAAGAAACTCAACTGCCAAGTGATTGGTGCTTCTGTGGATTCTCACTTCTGTCATCTAGCATGGATCAACACACCTAAGAAA…
NM_031491	RBP5	retinol binding protein 5, cellular	940	54	5.74	1335.5	51950000	96-500	12	7167554	7172733	-	7167554-7168044,7168499-7168600,7172103-7172281,7172566-7172733	nnnnnnnnncTGAGTCTCTCAGCCTCACCTGCCAGACAACGCCCCCTCTTTCCTCACCCTGTCTCCTGTATTCTCCTGAAATCTTGATCCACACAATGCCTCCCAACCTCACTGGCTACTACTGCTTTGTCTCACAGAAGAACATGGAGGACTACCTGCAAGCCTTAAACATCAGCTTGGCTGTGCGGAAGATCGCGCTGCTACTGAAGCCCGACAAGGAGATCGACCACCAGGGCAACCACATGACGGTGAGGACGCTCAGCACCTTCCGAAACTACACTGTGCAGTTCGATGTGGGAGTGGAGTTTGAGGAGGACCTCAGGAGTGTGGACGGACGGAAATGCCAGACCATAGTAACCTGGGAGGAGGAGCAGCTGGTGTGTGTGCAGAAAGGGGAGG…
NM_006597	HSPA8	heat shock 70kDa protein 8 isoform 1	2261	47	2.08	1327.5	43470000	79-2016	11	122433410	122438054	-	122433410-122433837,122434170-122434402,122434550-122434748,122434977-122435179,122435391-122435946,122436034-122436186,122436511-122436716,122437038-122437247,122437982-122438054	nnnnnnnnnnnnnnnnnnnnnnnnnnnnnnnnnnnnnnnnnnnnnnnttattggagccaggcctacAcGCCagCAaCCATGTCCAaGGGACCTGCAGTTGGTATTGATCTTGGCACCACCTACTCTTGTGTGGGTGTTTTCCAGCACGGAAAAGTAGAGATAATTGCCAATGATCAGGGAAACCGAACCACTCCAAGCTATGTTGCCTTTACGGACACTGAACGGTTGATCGGTGACGCTGCAAAGAATCAAGTTGCAATGAACCCCACCAACACAGTTTTTGATGCCAAACGTCTGATTGGACGCAGATTTGATGATGCTGTTGTCCAGTCTGATATGAAGCATTGGCCCTTCATGGTGGTGAATGATGCTGGCAGGCCCAAGATCCAAGTAGAATAT…
NM_001098486	SLC17A3	solute carrier family 17 (sodium phosphate),	1808	57	3.15	1326.8	55140000	111-1604	6	25953307	25982450	-	25953307-25953505,25953587-25953723,25957581-25957671,25958012-25958159,25958255-25958384,25958666-25958827,25958966-25959084,25963351-25963437,25969831-25969918,25970003-25970236,25970440-25970651,25976504-25976627,25982374-25982450	ACTCCAAAAAGTCCAAGGGAGCAAGCTTGGAGGAAATGCTGGGTTCAACTTGAAGCCCTTCCACAGACATTAAGTCGGGGAAAACCATTCACCTGGAGAGCAGAAACACAATGGCCACCAAGACAGAGTTGAGTCCCACAGCAAGGGAGAGTAAGAATGCACAAGATATGCAAGTGGATGAGGTACTGATCCCCAGGAAAGTTCCAAGTTTATGTTCTGCTCGTTATGGAATAGCCCTTGTCTTACATTTCTGCAACTTTACAACGATAGCACAAAATGTCATCATGAACATCACCATGGTAGCCATGGTCAACAGCACAAGCCCTCAATCCCAGTTCAATGGCTCCTCTGAGGGACTgCCTGTTGACTCATTTGGTGACCTAAATAAAGCCCCAAAGA…
NM_004355	CD74	CD74 antigen isoform b	1311	221	16.86	1325.3	53000000	12-707	5	149761395	149772516	-	149761395-149762006,149762319-149762381,149764436-149764523,149764841-149764936,149766015-149766077,149766637-149766716,149766908-149767080,149772381-149772516	CAGGGTCCCAGATGnnnnnnnnnnnnAGGAGGAGCTGTCAGGAAGATCAGAAGCCAGTCATGGATGACCAGCGCGACCTGATCTCCAACAATGAGCAACTGCCCATGCTGGGCCGGCGCCCTGGAACCCCGGAGAGCAAGTGCAGCCGCGGAGCCCTGTACACAGGCTTTTCCATTCTGGTGACTCTGCTTCTGGCTGGCCAGGCCACCACTGCCTACTTCCTGTACCAGCAGCAGGGCCGGCTGGACAAACTGACAGTCACCACCCAGAACCTACAGCTGGAGAACCTGCGCATGAAGCTTCACGAGCCTCCCAAGCCTGTGAGCAAGATGCGCATGGCAACCCCGCTGCTGATGCAGGCGCGACCCATGGGAGCCCAGGCCCAGGGGCCCATGCAGA…
NM_001862	COX5B	cytoome c oxidase subunit Vb precursor	505	10	1.98	1321.9	65960000	30-417	2	97628953	97631089	+	97628953-97629084,97629962-97630035,97630239-97630338,97630891-97631089	nnnnnnnnnnGCTGCTAGTCGAgGACGCGATGGCTTCAAGGTTACTTCGCGGAGCTGGAGCgCTGGCcGCGCAGGCCCTGAGGGTTCGCGGCCCCAGTGGCGTGGCTGCGGTGCGCTCCATGGCAACTGGAGGTGGTATTCCCACCGATGACGAGCAGGCGACTGGGTTGGAGAGGGAGGTCATGCTGGCTGCAAGGAAGGGACTGGACCCATACAATATACTGGCCCCAAAGGGAACTTCAGGCACCAAGGAAGACCCTAATTTAGTTCCCTCCGTCACCAACAAGAGAATAGTGGGCTGCATCTGTGAAGAGGACAATACCAGCGTCATCTGGTTTTGGCTGCATGAAGGCGAGGCCCAGCGATGCCCCCGCTGTGGAGCCCATTACAGGCTGGTGC…
NM_031900	AGXT2	alanine-glyoxylate aminotransferase 2 precursor	2406	202	8.4	1321.4	52950000	244-1785	5	35033963	35083997	-	35033963-35034688,35039625-35039723,35045862-35046011,35048816-35048907,35049849-35049981,35061625-35061717,35062272-35062372,35068594-35068687,35069322-35069415,35071084-35071178,35072804-35072927,35075186-35075370,35076437-35076525,35083667-35083997	CTCTCTGTCCcnnnnnnnnnnnnnnnAcCGCTTTTCCTCACTCTCTTTTTCcCCCCCTTGAAGGCACTGTTACTAGCAATagAGAGCTCTGGGGCTTGCCTGAAGCCATGGACAGTCACCACTCCAGGATTCCCCTTTTAGGGCCTCCTCCCCATCTTAATCTCAAAGTCCAGCAAGgTAGTGAGCAGtTAGAGCCCGACCTCCTAnnnnnnnnnnnnnnnnnnnnnnnnnnnnnnnnnnnaaatGACTCTAGTCTGGAGACATTTGCTGAGACCCTTGTGCCTGGTCACCTCCGCTCCCAGGATCCTTGAGATGCGTCCTTTCCTGAGCcnnnGTGCTTCCTGGATATCAGTAACCAAGCTCAGTCTTCATACAAGGCCCAGAATGCCTCCATGTGAC…
NM_001385	DPYS	dihydropyrimidinase	2123	80	3.77	1321	49530000	130-1686	8	105460828	105548453	-	105460828-105461247,105462588-105462718,105474188-105474395,105505651-105505793,105509384-105509525,105510949-105511105,105525652-105525841,105528728-105528907,105532650-105532808,105548061-105548453	nnnnnnnnnnnnnnnnnnnnnnnnnnnnnnnnnnnnnnnnnnnnnnnnnnnnnnnnnnnnnnnnnnnnnnnGCCCAGCCCAGCCCCTGCGCGCATCCCGGGCCGGGTAggaCCCGGCGCGCCCCTTGCCATGGCGGCGCCCTCGCGGCTCTTAATCCGCGGGGGTCGCGTGGTCAACGACGACTTCTCCGAGGTGGCCGACGTGCTGGTGGAGGACGGCGTGGTGCGGGCGCTTGGGCGCGATCTGCTGCCTCCCGGGGGCGCTCCTGTGGGGCTGCGGGTCCTCGACGCCGCCGGCAAGCTGGTCTTGCCGGGAGGCATCGACACACACACGCACATGGAGTTCCCCTTCATGGGCTCGCGGTCCATCGACGACTTCCACCAGGGCACCAaGGCTGCT…
NM_004924	ACTN4	actinin, alpha 4	3893	671	17.24	1296.2	42710000	60-2793	19	43830167	43913010	+	43830167-43830387,43883080-43883194,43883482-43883601,43887414-43887500,43888524-43888611,43890597-43890675,43891875-43891956,43892737-43892822,43896949-43897041,43899566-43899796,43900407-43900554,43904018-43904168,43906094-43906202,43906417-43906557,43906637-43906819,43906911-43907045,43908204-43908383,43909437-43909583,43910426-43910506,43911476-43911634,43911754-43913010	AGAGGGGCGGGAGCTGAGGCGGGAGCGGACAGGCAGGTGGGCGAGCGAGAGGCGGCGGAATGGTGGACTACCACGCGGCGAACCAGTCGTACCAGTACGGCCCCAGCAGCGCGGGCAATGGCGCTGGCGGCGGGGGCAGCATGGGCGACTACATGGCCCAGGAGGACGACTGGGACCGGGACCTGCTGCTGGACCCGGCCTGGGAGAAGCAGCAGCGCAAGACCTTcACGGCGTGGTGCAACTCCCACCTGCGGAAGGCAGGCACTCAGATCGAGAACATCGATGAGGACTTCCGAGATGGGCTGAAGCTCATGTTGCTCCTGGAGGTCATATCAGGGGAGCGGTTACCTAAGCCGGAGCGGGGGAAAATGAGAGTGCACAAAATCAACAACGTGAACA…
NM_207013	TCEB2	elongin B isoform b	601	35	5.82	1296.2	42670000	58-540	16	2761416	2767298	-	2761416-2761606,2761996-2762104,2765453-2765558,2766995-2767129,2767239-2767298	GGGAACGGGGCGgAGCGCGGCCGCGCCGGCGCGTCGAGGGGAGAGGCAGCCGCCGCGATGGACGTGTTCCTCATGATCCGGCGCCACAAGACCACCATCTTCACGGACGCCAAGGAGTCCAGCACGGTGTTCGAGCTGAAGCGCATCGTCGAGGGCATCCTCAAGCGGCCTCCTGACGAGCAGCGGCTGTACAAGGATGACCAACTCTTGGATGATGGCAAGACCCTGGGCGAGTGTGGCTTCACCAGTCAAACAGCACGGCCACAGGCCCCAGCCACAGTGGGGCTGGCCTTCCGGGCAGATGACACCTTTGAGGCCCTGTGCATCGAGCCGTTCTCCAGCCCACCTGAGCTGCCCGATGTGATGAAGCCCCAGGACTCGGGAAGCAGTGCCAATGAA…
NM_001009	RPS5	ribosomal protein S5	741	7	0.94	1292.7	47930000	73-685	19	63590448	63597983	+	63590448-63590518,63591316-63591424,63596155-63596364,63596538-63596666,63597676-63597774,63597861-63597983	CTTTTCCTGTCTGTGCCAGGGCGGCGCGTGGnnnnnnnTGaGCGACAGAGACGCTCAGGCTGTGTTCTCAGGATGACCGAGTGGGAGACAGCGGCACCAGCTGTGGCAGAGACCCCAGACATCAAGCTCTTTGGGAAGTGGAGCACCGATGATGTGCAGATCAATGACATTTCTCTACAGGATTACATAGCAGTGAAGGAGAAGTATGCCAAGTACCTGCCTCACAGTGCAGGGCGGTATGCCGCCAAACGCTTCCGCAAAGCTCAGTGTCCCATTGTGGAGCGCCTCACTAACTCCATGATGATGCACGGCCGCAACAACGGCAAGAAGCTGATGACTGTGCGCATCGTCAAGCATGCCTTCGAGATCATACACCTGCTCACAGGCGAGAACCCTCTG…
NM_003299	HSP90B1	heat shock protein 90kDa beta, member 1	2780	71	2.55	1287.4	39830000	106-2515	12	102848319	102865833	+	102848319-102848472,102849429-102849531,102850185-102850326,102850734-102850850,102851864-102852195,102855603-102855714,102856248-102856367,102857417-102857533,102859318-102859455,102859537-102859614,102859740-102859805,102860435-102860704,102860982-102861227,102861646-102861782,102864526-102864604,102864694-102864849,102865219-102865338,102865541-102865833	nnnnnnnnnnnnnnnnnnnnnnnnnnnnnnnnnnnnnnnnnnnGGGGTgGGGGTGGAGGCGGCTCCTGCGATCGAGAGGGACTTGAGACTCGCCGGCCGCACGCCATGAGGGCCCTGTGGGTGCTGGGCCTCTGCTGCGTCCTGCTGACCTTCGGGTCGGTCAGAGCTGACGATGAAGTTGATGTGGATGGTACAGTAGAAGAGGATCTGGGTAAAAGTAGAGAAGGCTCAAGGACGGATGATGAAGTAGTACAGAGAGAGGAAGAAGCTATTCAGTTGGATGGATTAAATGCATCGCAAATAAGAGAACTTAGAGAGAAGcCGGAAAAGTTTGCCTTTCAAGCTGAAGTTAACAGAATGATGAAACTTATCATCAATTCATTGTATAAAAATAAAGAG…
NM_001909	CTSD	cathepsin D preproprotein	2120	433	20.42	1270.4	61130000	134-1369	11	1730561	1741798	-	1730561-1731476,1731609-1731707,1731800-1731944,1732712-1732834,1735130-1735362,1736775-1736893,1737322-1737445,1739115-1739274,1741598-1741798	GCGCACGCCAgccTcgcccaCGTGACCAGCCCGGGTGCAAACACGCGGGTCAGCTGATCCGGCCCAACTGCGCCGTCATCCCGGCTATAAGCGCGCGGCCTCGGCGCCCCGCTCCGACCCGGccGCCGCCGCCAtgnnnnnnnnnnnnnnnnnnnnnnnnnnnnnnnnnnnnnnnnnnncaCCTGCCGCCGCGCTCGTCAGGATCCCACTGCACAAATTCACGTCCGTCCGCCGGACCATGTCGGAGATGGGGGGCCCTGTGGAGGACCTGATTGCCAAAGGCCCCATCTCGAAGTACTCCCAGGCGATGCCGGCCGTGACCGAGGGGCCCATTCCCGAGGTGCTGAAGAgCAACATGGACGCCCAGTACTATGGGGAGATCGGCATCGGGACGCCTCC…
NM_003849	SUCLG1	succinate-CoA ligase, GDP-forming alpha subunit	1457	28	1.92	1266.3	43520000	194-1231	2	84504158	84540097	-	84504158-84504407,84506050-84506238,84512143-84512294,84513987-84514070,84521682-84521739,84521882-84522094,84523919-84524035,84530284-84530387,84539808-84540097	TTTCTAGGAAGGAGCCGAGTTATTATCTGCCTCTCCGACAGGATGCCTCTTTGTCTTCACCTGCCATCGCCGCTGTTCCGTGAAGAATCcTCTGTAGAAGGAAATTTGTTCAGGCGACTGCTnnnnnnnnnnnnnnnnnnnnnnGGCCTCTGTCCCTGTGAGGTCCCCGGGGGCCTGGGAGTGTCATTGGCGGATGACCGCGACCCTTGCGgCTGCCGCTGACATCGCCACCATGGTCTCCGGCAGCAGCGGCCTCGCAGCCGCCCGTCTGCTGTCGCGCAGCTTTCTCCTGGCACAGAATGGAATTCGGCATTGTTCCTATACAGCTTCTCGGAAACATCTGTATGTTGATAAAAATACAAAGATTATTTGCCAGGGTTTcACCGGCAAACAGGGCAC…
NM_006432	NPC2	epididymal secretory protein E1 precursor	897	24	2.68	1263.6	42870000	108-560	14	74016396	74029837	-	74016396-74016744,74017158-74017235,74020871-74021043,74022785-74022892,74029649-74029837	GACAGGTCGCCTGACTGGGCTCCTCCCCGGGCCCGCCCCCACAGGTTTGTCTTGTGAcCGCGGGCGGCCGCCGCTTCTTTCCAGAGCTTGGAACTTCGTTATCCACGATGCGTTTCCTGGCTGCTACATTCCTGCTCCTGGCGCTCAGCACCGCCGCCCAGGCCGAACCCGTGCAGTTCAAGGACAGCAGTTCTGTGGATGGAGTTATAAAGGAAGTGAATGTGAGCCCGTGCCCCACCCAGCCCTGCCAACTGAGCAAAGGACAGTCTTACAGCGTCAATGTCACCTTTACCAGCAATATTCAGTCTAAAAGCAGCAAGGCCGTGGTGCATGGCATCCTGATGGGCGTCCCAGTTCCCATTCCCATTCCTGAGCCTGATGGTTGTAAAAGTGGAATTA…
NM_003217	TMBIM6	testis enhanced gene transcript (BAX inhibitor	2884	333	11.55	1262.9	48710000	133-844	12	48421560	48444984	+	48421560-48421661,48432514-48432599,48433023-48433131,48435685-48435805,48438277-48438325,48438433-48438530,48438733-48438812,48439271-48439371,48441754-48441829,48442923-48444984	nnnnnnnnnnCGCCGGaTAAAgGATCGGGAGCGGACGTGGGCGAGTCAGAGCACATCCGGTGTTAGAAGCGCCTGTAGGCCTTGGAGAGGCTGGTTAGGAAGAGTGGAGACTGTTGCACAGACTCTGGAACCATGAACATATTTGATCGAAAGATCAACTTTGATGCGCTTTTAAAATTTTCTCATATAACCCCCTCAACGCAGCAGCACCTGAAGAAGGTCTATGCAAGTTTTGCCCTTTGTATGTTTGTGGCGGCTGCAGGGTCCTATGTCCATGTGGTCACTCATTTCATTCAGGCTGGCCTGCTGTCTGCCTTGGGCTCCCTGATATTGATGATTTGGCTGATGGCAACACCTCATAGCCATGAAACTGAGCAGAAAAGACTGGGACTTCTTGCT…
NM_002950	RPN1	ribophorin I precursor	2341	409	17.47	1251.5	38130000	77-1897	3	129821503	129852409	-	129821503-129822126,129823697-129823942,129827067-129827186,129827407-129827545,129828266-129828365,129831484-129831676,129833481-129833690,129839332-129839638,129846452-129846516,129852073-129852409	nnnnnnnnnnnnnnnnnnnnnnnnnnnnnnnnnnnnnnnnnnnnnnnnnnnnnnnnnnnnnnnnnnnnnnnnnnnnnnnnnnnnnnnnnnnnnnnnnnnnnnnnnnnnnnnnnnnnnnnnnnnnnnnnCCCCGGCGCCAGGCAGTGCCTCCTCCGAGGCACCGCCGCTGATCAACGAGGACGTGAAtCGCACAGTGGACCTAAGCAGCCACCTGGCTAAGGTGACGGCCGAGGTGGTCCTGGCGCACCTGGGCGGCAGCTCCACGTCCCGAGCTACCTCTTTCCTTCTGGCTTTGGAGCCTGAGCTCGAGGCTCGGCTGGCGCACCTGGGCGTGCAGGTGAAGGGAGGAGATGAGGAAGACAACAATTTGGAAGTACGTGAAACCAAAATTAAGGGTAA…
NM_005589	ALDH6A1	aldehyde dehydrogenase 6A1 precursor	2180	231	10.6	1248.5	44110000	100-1704	14	73596625	73620949	-	73596625-73597202,73601278-73601376,73601637-73601816,73603161-73603342,73603836-73604025,73605316-73605437,73607651-73607953,73608352-73608430,73608659-73608820,73608993-73609067,73611411-73611473,73620803-73620949	nnnnnnnnnnnnnnnnnnnnnnnnnnnnnnnnnnnnnnnnnnnnnnnnnnnnnnnnnnnnnnnnnnnnnnnnnnnnnnnnnnnnnnnnnnnnnnnnnnnnnnnnnnnnnnnnnnnnnncggcggcagtgcgagCCaGGATCCTGCAGGTTTCTTCCAAGGTGAAATGCAATcCCGCCTGGTATTCAGCATCTTCATTCTCTTCTTCAGTGCCAGCTGTAAAGCTCTTCATTGATGGGAAATTTGTTGAATCCAAAAGTGACAAATGGATCGAGATCCACAACCCAGCCACCAATGAGGTCATTGGTCGGGTCCCTCAAGCCACCAAGGCAGAAATGGATGCAGCCATTGCTTCCTGCAAACGTGCTTTTCCTGCATGGGCAGACACTTCAGTATTAAGC…
NM_012331	MSRA	methionine sulfoxide reductase A isoform a	1484	145	9.77	1247	62770000	198-903	8	9949240	10323811	+	9949240-9949578,10102753-10102821,10140024-10140143,10196454-10196558,10214803-10214909,10323068-10323811	cagccTgtacggTcccggCCttgggcAACCTCGATTACGGnnnnnnnnnnnnnnnnnnnnnnnnnnnnnnnnnnnnnnnnnnnnnnnnnnnnnnnnnnnnnnnnnnnnnnnnnnnnnnnnnnnnnnnnnnnnnnnnnnnnnnnnnnnnnnGCCGGTAGGgccgtcccccgCGACCGCCCCTCGGCTGGCGCCCTCCCATGCTCTCGGCCACCCGGAGGGCTTGCCAGCTCCTCCTCCTCCACAGCCTCTTTCCCGTCCCGAGGATGGGCAACTCGGCCTCGAGCATCGTCAGCCCCCAGGAGGCCTTGCCGGGCCGGAAGGAGCAGACCCCTGTAGCGGCCAAACATCATGTCAATGGCAACAGAACAGTCGAACCTTTCCCAGAGGGAACACAGATGG…
NM_001035258	RPL38	ribosomal protein L38	357	98	27.45	1244.3	62670000	94-304	17	69711390	69717614	+	69711390-69711444,69711652-69711692,69711864-69711924,69716921-69717043,69717538-69717614	nnnnnnnnnnnnnnnnnnnnnnnnnnnnnnnnnnnnnnnnnnnnnnnnnnnnnnnnnnnnnnnnnnnnnnnnnnCCCTGCGCGCCTTGTCGCCATGCCTCGGAAAATTGAGGAAATCAAGGACTTTCTGCTCACAGCCCgACGAAAGGATGCCAAATCTGTCAAGATCAAGAAAAATAAGGACAATGTGAAGTTTAAAGTTCGATGCAGCAGATACCTTTACACCCTGGTCATCACGGACAAAGAGAAGGCAGAGAAACTGAAGCAGTCCCTGCCCCCTGGTTTGGCAGTGAAGGAACTGAAATGAACCAGGGGCgCAGGAGTGAAGTGTATTnnnnnnnnnnnnnnnnnnnnnnnn
NM_138817	SLC7A13	solute carrier family 7, (cationic amino acid	1865	26	1.39	1238.3	45190000	99-1508	8	87295404	87311720	-	87295404-87295991,87298815-87299176,87304317-87304448,87310938-87311720	ATTTTtTTTCAGGAATCCATCAACATCCTTTGCAGCTACATAGGCAGGAAAATCTAGAAATTGTAATTTATATAGAATTTGAAAACTCTTCAATTACAATGGACAGAGGGAAGAAAATACAGCTCAAGAGAGTGTTTGGATATTGCTGGGGCACAAGTTTTTTACTTATTAATATCATTGGTGCAGGAATTTTTGTGTCCCCCAAAGGTGTGTTGGCATACTCTTGCATGAACGTGGGAGTCTCCCTGTGCATTTGGGCTGGCTGTGCCGTACTGGCCATGACATCAACTCTTTGCTCTGCAGAGATAAGTATAAGCTTCCCATGCAGTGGAGCTCAATACTACTTTCTCAAGAGATACTTTGGCTCCACGGTTGCTTTCTTGAATCTCTGGACATCCT…
NM_012248	SEPHS2	selenophosphate synthetase 2	2273	117	5.15	1224.2	42210000	177-1520	16	30362453	30364725	-	30362453-30364725	AAATAAGGGAGTCCGGCGGCTCCTCTATCAggaagattgtgcnnnnnnnnnnnnnnnnnnnnnnnnnnnnnnnnCGTaGAATCCCTGCAGGTAATATTTGACTTTTACTTCATATTAACCTGAGTGGAAAATAAAAGGGCCCTCTTCTCCCCTCCCTTCCCTGCCGGGCAGGCGCGATGGCGGAAGCCTCGGCGACGGGCGCCTGCGGaGAGGCGATGGCGGGAGCGGAAGGCTCCTCGGGCCCGGCGGCCTTGACTGTGGGCCGGAGCTTCTCGAACTATCGGCCCTTCGAGCCCCAGGCGTTGGGCCTCAGCCCGAGCTGGCGGCTGACGGGCTTCCCCGGCATGAAGGGCTGAGGCTGCAAGGTCCCGCAGGAGACGTTGCTCAAACTCCTGGCGG…
NM_020202	NIT2	nitrilase family, member 2	1271	195	15.34	1220.4	38890000	75-903	3	101536252	101557168	+	101536252-101536332,101540621-101540739,101541349-101541469,101542607-101542695,101547119-101547212,101547715-101547789,101550337-101550415,101553938-101554036,101556306-101556361,101556711-101557168	nnnnnnnnnnnnnnnnnnnnnnnnnnnnnnnnnnnnnnnnnnnnnnnnnnnnnnnnnnnnnnnnnnnnnnnnnnnnnnnnnCTTTCCGCCTGGCCCTCATCCAGCTTCAAATTTCTTCCGTCAAATCAGATAACGTCACTCGAGCTTGTAGCTTTATCCGGGAGGCGGCAACGCAAGGAGCCAAAATAGTTTCTTTGCCGGAATGCTTTAATTCTCCGTATGGAACGAAGTATTTTCCTGAATATGCAGAGAAAATTCCTGGTGGATCCACACAGAAGCTTTCTGAAGTAGCAAAGGAATGCAACATATATCTCATTGGAGGCTCTATCCCTGAAGAGGATGCTGGGAAATTATATAACACCTGTGCTGTGTTTGGGCCTGATGGAACTTTACTAGCAA…
NM_001184832	SLC12A1	solute carrier family 12 (sodium/potassium/chloride transporters), member 1	4710	42	0.89	1190.5	36010000	217-3514	15	46285790	46383568	+	46285790-46285819,46287023-46287628,46300123-46300254,46300410-46300485,46306568-46306663,46308678-46308817,46309882-46309992,46312216-46312327,46314366-46314493,46321004-46321088,46324242-46324393,46326398-46326505,46326826-46326949,46329064-46329165,46331104-46331259,46335300-46335399,46338689-46338800,46347050-46347190,46349147-46349253,46354060-46354142,46364595-46364738,46367532-46367663,463…	TACGTTTCCTCtGAAGAAGGCTCCTTGGTGCTTTGAAGAACATCCTGAAGATTATATAGGAGACAATATATCAAGAATCTATTTATTGAATGGTCTAGAACAAAAGCCAGGAGCTCCCTAATGGAAGCACATTGGTGTTTATTTTGATGAAGAAATATATAGATTTTTTAACACAACCATAAAGTAGATAGCTCAGTAAAAAATCAATTTTGGAAGATGTCACTGAACAACTCTTCCAACATATTTCTGGATTCAGTGCCCAGTAATACCAATCGCTTTCAAGTTAATGTCATAAATGAGAACCATGAGAGCAGTGCAGCAGCAAATGACAACACTGACCCACCACATTATGAAGAAACCTCTTTTGGGGATGAGGCTCAGAAAAGACTCAGAATCAGC…
NM_014214	IMPA2	inositol(myo)-1(or 4)-monophosphatase 2	1500	0	0	1184.2	41020000	215-1079	18	11971455	12020876	+	11971455-11971764,11989053-11989186,11999882-11999986,12002169-12002214,12004264-12004372,12018042-12018150,12018841-12018992,12020342-12020876	CGGAGGGCGGGGAGCGGAAAGCAGGACGCGCGGCTCGCGCGGCCCGCTGGCTGCCCTTCCCGCCAGCGCAGGTGTGGGAcGGGCGGCGGACTAGGCGCAGAGTTGCGGGAGCAGGCAGAGGGAGTCTGGAGCCTGGCGGCAGgACGGCGGGATCCGGTGGGAGCCGGAGTCCCGCCGAGGGGGGCTGGAGGTGGAGGGGCCCGGCGAGGCCGCGATGAAGCCGAGCGGCGAGGACCAGGCGGCGCCGGCGGCCGGCCCCTGGGAGGAGTGCTTCCAGGCGGCTGTGCAGCTGGCGCTGCGGGCGGGACAGATCATCAGAAAAGCCCTTACCGAGGAAAAACGTGTCTCAACGAAAACATCAGCCGCAGATCTTGTGACAGAAACGGATCACCTTGTGGA…
NM_005809	PRDX2	peroxiredoxin 2 isoform a	1008	29	2.88	1184.1	34380000	151-744	19	12768634	12773694	-	12768634-12768980,12771673-12771803,12771991-12772113,12772730-12772883,12772973-12773084,12773554-12773694	nnnnnnnnnnnnnnnnnnnnnnnnnnnnCACtTCTTGGTTCCgGCCgGGCATAAAAgGCTTCGCGGCCCAGGGCTCACTTGGCGCTGAGAACGCGGGTCCACGCGTGTGATCGTCCGTGCGTCTAGCCCTTGCCCACGCAGCTTTCAGTCATGGCCTCCGGTAACGCGCGCATCGGAAAGCCAGCCCCTGACTTCAAGGCCACAGCCGTGGTTGACGGCGCCTTCAAAGAGGTGAAGCTGTCGGACTACAAAGGGAAGTACGTGGTCCTCTTTTTCTACCCTCTGGACTTCACTTTTGTGTGCCCCACGGAGATCATCGCGTTCAGCAACCGTGCCGAGGACTCCCGCAAGCTGGGCAGCGAAGTGCTGGGCGTCTCGGTGGACTCTCAGTTCACCCAC…
NM_014464	TINAG	tubulointerstitial nephritis antigen	1804	11	0.61	1183.6	38520000	147-1575	6	54281162	54362909	+	54281162-54281662,54293336-54293399,54294054-54294143,54299559-54299673,54315983-54316106,54320124-54320274,54322473-54322653,54324109-54324154,54327270-54327393,54353283-54353328,54362548-54362909	nnnnnnnnnnntTTCAAGTAAAGGATCAGTTTCAGGGTTCAGGTTGAAGTGTCTTGATGACAAGAATTCAGGTTCCAAGGAGAAGCCCATAAGGCTAAGGGTATTGGATATAACGGAAAGTGGAAGCTATACCTGACTTCCAGAGAATGTGGACTGGATATAAGATCTTAATCTTCTCTTACCTTACTGCAGAAATCTGGATGGAGAAGCAGTATTTACCTCAAAGAGAAGTGGACCTAGAAGCTTATTTCACTAGGAATCACACCGTTTTTCAAGGTACTCGATTCAAAAGAGCCATTTTCCAAGGGCAATACTGTGGAAATTTTGGCTGTTGTGAAGACAGAGATGATGGCTGTGTCACTGAGTTCTATGAGGCGAATGCATTGTGCTACTGCGATA…
NM_004493	HSD17B10	hydroxysteroid (17-beta) dehydrogenase 10	963	1	0.1	1181.2	36040000	32-814	X	53474931	53478048	-	53474931-53475267,53475471-53475579,53475661-53475789,53475920-53476084,53477394-53477558,53477991-53478048	nCCCCCATCCGGtgGAGtGGCCGGCGACAAGATGGCAGCAGCGTGTCGGAGCGTGAAGGGCCTGGTGGCGGTAATAACCGGAGGAGCCTCGGGCCTGGGCCTGGTCACGGCGGAGCGACTGGTGGGGCAGGGAGCCTCCGCTGTGCTTCTGGACCTGCCCAACTCGGGTGGGGAGGCCCAGGCCAAGAAGTTAGGAAACAACTGCGTTTTCGCCCCAGCCGACGTGACCTCTGAGAAGGATGTGCAAACAGCTCTGGCTCTAGCAAAAGAAAAGTTTGGCCATGTGGATGTAGCTGTCAACTGTGCAGGCATCGCGGTGACAATCAAGACATACAACTTAAAGAAGAACCAGGCCCATACCTTGGAAGACTTCCAGCGAGTTCTTAATGTGAATCTCAT…
NM_005074	SLC17A1	solute carrier family 17 (sodium phosphate),	1843	24	1.3	1179.4	43640000	117-1517	6	25891105	25940266	-	25891105-25891425,25906990-25907126,25909097-25909187,25919605-25919752,25919845-25919977,25921038-25921199,25921302-25921420,25927275-25927361,25927718-25927805,25927889-25928122,25934668-25934840,25938731-25938814,25940201-25940266	nnnnnnnnnnnnnnnnngaaaagtcttcacagcggaagaagaaatcacCTTTTTGTTCCGAATCAGTGGGTGGAGGCCAAACCCTTTAGCAAGAAGAGAAGCAACTTCAGTCGTGTATGCAAATGGATAACCAGTTGCCTCGCAAAAAAGTTCCAGGTTTCTGTTCCTTTCGCTATGGACTGTCTTTCCTTGTGCACTGTTGTAATGTTATAACAACAGCACAGCGCGCATGCCTGAACCTCACAATGGTAGTCATGGTGAATAGCACAGATCCACATGGTTTGCCCAACACCTCCACAAAGAAGCTCCTGGATAATATAAAGAACCCTGTGTATAACTGGAGCCCAGATATCCAGGGAATCATCTTGAGTTCCACCTTCTATGGTTTCGTCATCATCC…
NM_003097	SNRPN	small nuclear ribonucleoprotein polypeptide N; SNRPN upstream reading frame	1326	0	0	1177.2	35570000	466-1186	15	22751228	22774822	+	22751228-22751302,22758354-22758449,22764172-22764322,22770551-22770696,22771598-22771749,22772545-22772656,22773117-22773269,22774018-22774156,22774433-22774558,22774647-22774822	CAGAGCGgAGCGGCCGCCGGAGATGCCTGACGCGTCGGTCTGAGGAGCCGTCAGTGACGCGATGGAGCGAGCAAGGgATCGCTTACACCTGAGACGAACTACAGAACAGCACGTACCAGAGGTGGAAGTCCAAGTCAAACGCAGAAGGACTGCCTCACTGAGCAACCAAGAGTGTCAGTTGTACCCGAGGCGTTCCCAGCAGCAGCAAGTACCTGTGGTGGATTTCCAGGCTGAACTGAGGCAGGCATTCTTAGCTGAGACACCAAGAGGTGGTTAAAGCCATATTGGAATAGCGAGGAATCTGATTCCAAGCAAAAACCAGGCTCCGTCTACTCTTTGAAGCTTCTGCCCAGCTTGCATTGTTTTTAGGAGAACCTGCATCATACCTTTATCTATAGC…
NM_002796	PSMB4	proteasome beta 4 subunit	925	75	8.11	1174.9	37380000	24-816	1	149638665	149641036	+	149638665-149638827,149639081-149639287,149639542-149639688,149639864-149639945,149640339-149640455,149640642-149640730,149640917-149641036	TTTTTTtTGCTATCGTGACTAAGATGGAAGCGTTTTTGGGGTCGCGGTCCGGACTTTGGGCGGGGGGTCCGGCCCCAGGACAGTTTTACCGCATTCCGTCCACTCCCGATTCCTTCATGGATCCAGCGTCTGCACTTTACAGAGGTCCAATCACACGGACCCAGAACCCCATGGTGACCGGGACCTCAGTCCTCGGCGTTAAGTTCGAGGGCGGAGTGGTGATTGCCGCAGACATGCTGGGATCCTACGGCTCCTTGGCTCGTTTCCGCAACATATCTCGCATCATGCGAGTCAACAACAGTACCATGCTGGGTGCCTCTGGGGACTATGCTGATTTCCAGTATTTGAAGCAAGTTCTCGGCCAGATGGTGATTGATGAGGAGCTTCTGGGAGATGGAC…
NM_001218	CA12	carbonic anhydrase XII isoform 1 precursor	3975	619	15.57	1173.9	44750000	157-1218	15	61402783	61461128	-	61402783-61405609,61406401-61406485,61407350-61407382,61418071-61418197,61419540-61419697,61419972-61420035,61421254-61421349,61424729-61424871,61425782-61425961,61454910-61454930,61460888-61461128	ATAaAAGCtGCCCGGGGAAGCCAGGAGAGCGAAGGGCGGACCTGcTCGCCACGGCACCGGGGCTGCGCGCACGCGGTccCTGTGTGCGGCTGGAGCGTGAgCGGCCACCGGGAGCCCCCGGGACAGCCCGCGCCCGCCCTGCAGGAGCCCGCGAACATGCCCCGGAGCAGCCTGCACGCGGCGGCCGTGCTCCTGCTGGTGATCTTAAAGGAACAGCCTTCCAGCCCGGCCCCaGCGAACGGTTCCAAGTGGACTTATCTTGGTCCTGATGGGGAGAACAGCTGGTCCAAGAAGTACCCATCCTGTGGGGGCCTGCTGCAGTCCCCCATAGACCTGCACAGTGACATCCTCCAGTATGACGCCAGCCTCACGCCCCTCGAGTTCCAAGGCTACAATCTA…
NM_004525	LRP2	low density lipoprotein-related protein 2	15735	208	1.32	1167.6	37740000	214-14178	2	169691865	169927368	-	169691865-169693586,169693769-169693840,169697330-169697437,169702148-169702249,169703333-169703462,169704007-169704127,169704299-169704366,169705211-169705301,169707430-169707549,169710503-169710679,169711495-169711715,169715654-169715782,169717555-169717720,169719216-169719359,169721030-169721161,169722127-169722258,169727228-169727356,169730688-169730810,169733295-169733432,169734458-169734574…	GGTCTAAAGGGCTTTATGCACTGTCTGGAGGGTGGGGACTGGCGCGGGTAGAAAACGGGATGCCTCGGGCGCgGGGGCAGGCTTTTGGTCACTAGGAGCTGGCGGAGGTGCAGACCTAAAGGAGCCTTCGCTAGCAGAGGCGCTGCCGGTGCGGTGTGCTGCGCGCGCCCACCTCCCGGGGAAGGAACGGCGAGGCCGGGGACCGTCGCGGGGATGGATCGCGGGCcGGcAGCAGTGGCGTGCACGCTACTCCTGGCTCTCGTCGCCTGCCTAGCGCCGGCCAGTGGCCAAGAATGTGACAGTGAGCATTTTCGCTGTGGAAATGGGCATTGCATCCCTGCAGACTGGAGGTGTGATGGGACCAAAGACTGCTCAGATGACACGGATGAAATTGGTTGT…
NM_001198569	ATP6V0C	ATPase, H+ transporting, lysosomal 16kDa, V0 subunit c, transcript variant 2	1021	51	5	1166.7	39860000	76-541	16	2503728	2510225	+	2503728-2503778,2504082-2504184,2509220-2509403,2509543-2510225	nnnnnnnnnnnnnnnnnnnnnnnnnnnnnnnnnnnnnnnnnnnnnnnnnnnCTCGCCCTCTCCCCACCTGCAGATATGTCCGAGTCCAAGTGCGGCCCTGAGTATGCTTCGTTTTTCGCCGTCATGGGCGCCTCGGCCGCCATGGTCTTCAGCGCCCTGGGCGCTGCCTATGGCACAGCCAAGAGCGGCACCGGCATTGCGGCCATGTCTGTCATGCGGCCAGAGCTGATCATGAAGTCCATCATCCCAGTGGTCATGGCTGGCATCATCGCCATCTACTGCCTGGTGGTGGCAGTCCTCATCGCCAACTCCCTGAATGATGACATCAGCCTCTACAGGAGCTTCCTCCAGCTGGGCGCCGGCCTGAGCGTGGGCCTGAGCGGCTTGGCAGCCGGCTTT…
NM_001159	AOX1	aldehyde oxidase 1	4933	63	1.28	1161.8	44910000	102-4116	2	201158976	201244462	+	201158976-201159121,201166114-201166171,201168240-201168336,201170365-201170473,201172588-201172714,201175252-201175313,201176235-201176324,201176985-201177065,201177664-201177808,201178504-201178596,201181952-201182103,201182289-201182382,201184352-201184461,201185577-201185761,201186772-201186934,201188939-201189031,201193618-201193787,201194088-201194214,201196829-201196951,201200321-201200417…	CGCCCCACACGGCGGGTCGGTGCCCCCCGGTCCCAGGTGCCCGCTACTTCCCAGAACCGCCGCCTCCCGCTCTGGGCCCTCGAACCAGCGCGGACACCACAATGGACAGGGCGTCCGAACTGCTCTTCTACGTGAACGGCCGCAAGGTGATAGAAAAAAATGTTGATCCTGAAACAATGCTGTTGCCTTATCTGAGGAAGAAGCTTCGACTCACGGGAACTAAGTATGGCTGTGGAGGAGGAGGCTGTGGTGCTTGTACAGTGATGATATCACGATATAACCCCATCACCAACAGGATAAGGCATCACCCAGCCAATGCCTGTCTGATTCCCATCTGTTCTCTGTATGGTACTGCTGTCACCACAGTAGAAGGCATAGGAAGCACCCACACCAGAATTC…
NM_004448	ERBB2	erbB-2 isoform a	4624	0	0	1158	38940000	239-4004	17	35109780	35138441	+	35109780-35110090,35116769-35116920,35118100-35118313,35119097-35119231,35119592-35119660,35119865-35119980,35120119-35120260,35121707-35121826,35122101-35122227,35125065-35125138,35125225-35125315,35125519-35125718,35126080-35126212,35126294-35126384,35127099-35127259,35129566-35129613,35133098-35133236,35133317-35133439,35133691-35133789,35134505-35134690,35134828-35134983,35135106-35135181,351…	GGAGGAGGTGGAGGAGGAGGGCTGCTTGAGGAAGTATAAGAATGAAGTTGTGGAACTGAGATTCCCCTCCATTGGGACCGGAGAAACCAGGGGAGCCCCCCGGGCAGCTGTGCGCCCCTTCCCACGGGGCTCTTTCCGGCGCCGCGCGCCCGGCCCCCACCCCTCGCCGCACCCCGCGCCCCGCGCCCTCCCAGCCGGGTCCAGCCGGAGCCATGGGGCCGGAGCCGCAGTGAGCACCATGGAGCTGGCGGCCTGGTGCCGCTGGGGGCTCCTCCTCGCCCTCTTGCCCCCCGGAGCTGCGGGCACCCAAGTGTGCACCGGCACAGACATGAAGCTGCGGCTCCCTGCCAGTCCCGAGACCCACCTGGACATGCTCCGCCACCTCTACCAGGGCTGCCA…
NM_001780	CD63	CD63 antigen isoform A	1017	34	3.34	1156.5	36800000	186-899	12	54405497	54409177	-	54405497-54405677,54405864-54405947,54406172-54406312,54406751-54406846,54406941-54407015,54407202-54407390,54408327-54408403,54409004-54409177	CAGCTGTTCCCGCGTCACATGAGGGAGGCCGGCGGCCACTGGGCGGGGGAGGGGACgGTGGCTGGAGCCCGGGGCGGGGCCGCGCGGCAGGCGGGGCGGGAGcCGGGGGGcGcagctagagagccccggagccgcggcgnnnnnnnnnnnnnnnnGCAGCCTTGGGGAGCCCAGGCCCGGCAGCCATGGCGGTGGAAGGAGGAATGAAATGTGTGAAGTTCTTGCTCTACGTCCTCCTGCTGGCCTTTTGCGCCTGTGCAGTGGGACTGATTGCTGTGGGTGTCGGGGCACAGCTTGTCCTGAGTCAGACTATAATCCAGGGGGCTACCCCTGGCTCTCTGTTGCCTGTGGTCATCATCGCAGTGGGTGTCTTCCTCTTCCTCGTGGCCTTTGTGGGCT…
NM_006088	TUBB2C	tubulin, beta, 2	1591	115	7.23	1156.5	35700000	103-1438	9	139255532	139257980	+	139255532-139255690,139255994-139256102,139256184-139256294,139256769-139257980	nnnnnnnnnnnnnnnnnnnnnnnnnnnnnnnnnnnnnnnnnnnnnnnnnnnnnnnnnnnnnnnnnnnnnnnnnnnnnnnnnnnCCCAGCCGCCGTCGCCATCATGAGGGAAATCGTGCACCTGCAGGCCGGGCAGTGCGGCAACCAAATCGGCGCCAAGTTCTGGGAGGTGATCAGCGATGAGCACGGCATCGACCCCACGGGCACTTATCACGGGGACAGCGACCTGCAGCTGGAGCGCATCAACGTGTACTACAACGAGGCCACCGGCGGCAAGTACGTGCCCCGCGCCGTGCTCGTGGATCTGGAGCCCGGCACCATGGACTCCGTGCGCTCGGGGCCCTTCGGGCAGATCTTCCGGCCGGACAACTTCGTCTTCGGTCAGAGTGGTGCTGGGAAC…
NM_001924	GADD45A	growth arrest and DNA-damage-inducible, alpha	1355	2	0.15	1154.8	40700000	296-791	1	67923471	67926607	+	67923471-67923809,67924296-67924397,67924621-67924858,67925932-67926607	CAGTGGCTGGTAaGCAGTGGCTGGGAGGCAGCgGCCCAATTAGTGTCGTGCGGCCgGTGGCGAGgcgaggtccggggagcgagCGAGCAAGCGGGGCGGGAGGGGTGGCCGAAGCTGCGGTGGCTGGCACAGGaGGAGGAGCCCGGGCGGGCGTGGGGCGGCCGGACAGCGCCGGGGCCTGAGCTCCCGGCGCGGCGCCTGTGAGTGAGTGCAGAAAGCAGGCGCTGGCGCGCTCGCCGTGGCAGGAGCAGCCCGCACGCCGCGCTCTCTCCGTGGGCGACCTGCAGTTTGCAATATGACTTTGGAGGAATTCTCGGCTGGAGAGCAGAAGACCGAAAGGATGGATAAGGTGGGGGATGCCCTGGAGGAAGTGCTCAGCAAAGCCCTGAGTCAGCGCAC…
NM_005216	DDOST	dolichyl-diphosphooligosaccharide-protein	2126	652	30.67	1153.9	41030000	144-1511	1	20850847	20860624	-	20850847-20851608,20851701-20851807,20851931-20852051,20852707-20852854,20853303-20853451,20853694-20853787,20854520-20854614,20854756-20854859,20855181-20855267,20859961-20860071,20860277-20860624	nnnnnnnnnnnnnnnnnnnnnnnnnnnnnnnnnnnnnnnnnnnnnnnnnnnnnnnnnnnnnnnnnnnnnnnnnnnnnnnnnnnnnnnnnnnnnnnnnnnnnnnnnnnnnnnnnnnnnnnnnnnnnnnnnnnnnnnnnnnnnnnnnnnnnnnnnnnnnnnnnnnnnnnnnnnnnnnnnnnnnnnnTAGGTGGAAGATGGAGCCCAGCACCGCGGCCCGGGCTTGGGCCCTCTTTTGGTTGCTGCTGCCCTTGCTTGGCGCAGTTTGCGCCAGCGGACCCCGCACCTTAGTGCTGCTGGACAACCTCAACGTGCGGGAGACTCATTCGCTTTTCTTCCGGAGCCTGAAGGACCGGGGCTTTGAGCTCACATTCAAGACCGCTGATGACCCCAGCTTGTCTC…
NM_003792	EDF1	endothelial differentiation-related factor 1	640	17	2.66	1153.2	42140000	29-472	9	138876392	138880559	-	138876392-138876618,138877179-138877272,138877561-138877721,138878093-138878144,138880454-138880559	GCCGAACTGACGCCCGCCTTCGCCCGCCATGGCCGAGAGCGACTGGGACACGGTGACGGTGCTGCGCAAGAAGGGCCCCACGGCCGCCCAGGCCAAGTCCAAGCAGGCTATCTTAGCGGCACAGAGACGAGGAGAAGATGTTGAGACTTCCAAGAAATGGGCTGCTGGCCAGAACAAACAACATTCTATCACCAAGAACACAGCCAAGCTGGACCGGGAAACGGAGGAGCTGCACCATGACAGGGTGACCCTGGAGGTGGGCAAGGTGATCCAGCAGGGTCGGCAGAGCAAGGGGCTTACACAGAAGGACCTGGCCACGAAAATCAATGAGAAGCCACAGGTCATCGCGGACTATGAGAGCGGACGGGCCATACCCAATAACCAGGTGCTGGGCAAAAT…
NM_002635	SLC25A3	solute carrier family 25 member 3 isoform b	1678	83	4.95	1146.2	36150000	121-1204	12	97511534	97519909	+	97511534-97511649,97511884-97512044,97513636-97513757,97515765-97515944,97516431-97516612,97517864-97518036,97519080-97519190,97519277-97519909	GTGTGCGTCACGCCGACGACGCGCGAAGGGCACACATCTTaggGcTGGGAGGACGTTCGGCCTCTGTGAGCGGTAACCTTTCCAAGGGAGTGGTTGGGTGATCGCCATCTTAGGGAAAAGATGTTCTCGTCCGTGGCGCACCTGGCGCGGGCGAACCCCTTCAACACGCCACATCTGCAGCTGGTGCACGATGGCCTCGGGGACCTCCGCAGCAACCccCCCGCGCCCACTGGCCAGCCCCGCCGCCCTCGCAACCTGGCAGCCGCCGCCGTGGAAGAGTACAGTTGTGAATTTGGCTCCGCGAAGTATTATGCACTGTGTGGCTTTGGTGGGGTCTTAAGTTGTGGTCTGACACACACTGCTGTCGTTCCCCTGGATTTAGTGAAATGCCGTATGCAG…
NM_001713	BHMT	betaine-homocysteine methyltransferase	2500	38	1.52	1139.6	39310000	106-1324	5	78443360	78463869	+	78443360-78443497,78447346-78447478,78450838-78450956,78451929-78452120,78452797-78452944,78457625-78457807,78459334-78459562,78462512-78463869	ATAAAGAGGCAGGCTGCGGACTCGAAGcagGtTGGGGCTGcGCAGCGCGAAGGCTCGCCTAGTCGGTCCGCATCCGTGTCGACCACCTGTCTGGACACCACGAAGATGCCACCCGTTGGGGGCAAAAAGGCCAAGAAGGGCATCCTAGAACGTTTAAATGCTGGAGAGATTGTGATTGGAGATGGAGGGTTTGTCTTTGCACTGGAGAAGAGGGGCTACGTAAAGGCAGGACCCTGGACTCCTGAAGCTGCTGTGGAGCACCCAGAAGCAGTTCGCCAGCTTCATCGAGAGTTCCTCAGAGCTGGCTCAAACGTCATGCAGACCTTCACCTTCTATGCGAGTGAAGACAAGCTGGAGAATAGGGGAAACTATGTCTTAGAGAAGATATCTGGGCAGAAA…
NM_003145	SSR2	signal sequence receptor, beta precursor	1124	16	1.42	1133.8	36120000	81-629	1	154245463	154257382	-	154245463-154246065,154248225-154248302,154251376-154251484,154254685-154254783,154256428-154256582,154257303-154257382	nnnnnnnnnnnnnnnnCTTTCcGAcGCTGACGCTCTCTTCCTGTCTTTGCGGCTCCGGAAAGGCATTTGGGACGccCacgATGAGGCTGCTGGCGTTTGTGGTGTTGGCTCTGTTTGCTGTCAGTCAAGCAGAGGAAGGAGCCAGGCTTTTGGCTTCCAAATCACTGCTGAACAGATATGCCGTGGAGGGACGAGACCTGACCTTGCAGTACAATATCTACAATGTCGGCTCAAGTGCTGCATTAGATGTGGAACTATCTGATGATTCCTTCCCTCCAGAAGACTTTGGCATTGTGTCTGGAATGCTCAATGTCAAATGGGACCGGACTGCGCCTGCTAGCAATGTCTCCCACACTGTGGTCCTGCGCCCTCTCAAGGCAGGTTATTTCAACTTCACCT…
NM_002124	HLA-DRB1	major histocompatibility complex, class II, DR	1165	11	0.94	1121.9	43500000	44-841	6	32654525	32665540	-	32654525-32654859,32656002-32656025,32656501-32656611,32657312-32657593,32659864-32660133,32665398-32665540	CTTGTCTGCTCTCcTGGAACCCAGACCAGTCCTGTTTTCTAGTACGCTGTTTCTGAGGCTCCCTGGAAGCTCCTGCATGGCAGCTCTCACAATGATACTGATGGTGCTGAGCCCCCCACTGGCTGTGGCTGGGGACATCGaACCACGTTTCTTGtGnnnnnnnnnnnCTGAGTGTCGCTTCTTCAACGGGATGGAGCGAGTGCGGTACCTCGTGAGACGCATCCATAACCAAGAGGAGCTCGCGCGCTTCGACAGCGACGTAGGGGAGTACCAGGCCGTGTCGGAGCtGGaGCGGCGTGACGCCCaGTCCTGGACCGGCCaGAAGGACCtCCTGGAAGACAAGCGGGCCGAGGCGGACAACTTCTGCAGATACAACTATAGGAGTTGTGAGAACTTCAC…
NM_003713	PPAP2B	phosphatidic acid phosphatase type 2B	3294	5	0.15	1121.2	35310000	569-1501	1	56733021	56817845	-	56733021-56734936,56750236-56750412,56762083-56762140,56762537-56762814,56775215-56775372,56817139-56817845	GACCTCGTGAAATAGAAGTGCAGAAAACAAACCCAGGCGATCACAGCAGCAGCCGCCGCGGCAGCAGCACCAACAGCAGGAGGAGCAGGAGGAnnnnnAGGAGGaGGAGGaGGAgGAGGCAAAGTTGGAGTTGGGGCTGGCGCTCCGGAGTTGCTGGACTCAGCGCAGCTCCCATTCATTAAGGAACCAGCTGCGGAGGAAGGTGGCCGAGCGCCCGCGCTGCCCACTAGCTCGCTCGCGCACTCAGACGCGCGCCAGCCCAGCGCGcCCCAAGCTGCGCAGCTCTGCAAAAGTTTCTGCTCGGGATCTGGCTCTCTTCCCCTTGGACTTTCGAACGATTTGGGGTTGAGAGAGGAAAGCAGAGGCGCGCAGGAAGAGCAGAAAACACCACATTCTGCA…
NM_003851	CREG1	cellular repressor of E1A-stimulated genes	2025	66	3.26	1120.7	43470000	79-738	1	165776875	165789680	-	165776875-165778162,165781962-165782146,165783863-165783982,165789249-165789680	nnnnnnnnnnnnnnnnnnnnnnnnnnnnnnnnnnnnnnnnnnnnnnnnnnnnnnnnnnnnnnngCTGGAGAcACTGCCATGGCCGGGCTAGTCCgCGTGTCTGCGCGCGCCCTGCTCGCCGCCCTGCTGGCGTCGACGCTGTTGGCGCTGCTCGTGTCGCCCGCGCGGGGTCGCGGTGGCCGGGACCACGGGGACTGGGACGAGGCCTCGCTGCTGCCGCCGCTACCACCCCGCGAGGACGCGGCGCGCGTGGCCCGCTTCGTGACGCACGTCTCCGACTGGGGCGCTCTGGCCACCATCTCCACGCTGGAGGCGGTGCGCGGCCGGCCCTTCGCTGACGTGCTCTCGCTCAGCGACGGGCCCCCGGGCGCGGGCAGCGGCGTGCCCTACTTCTACCTG…
NM_004099	STOM	stomatin isoform a	3074	615	20.01	1119.7	44510000	81-944	9	123141174	123172366	-	123141174-123143507,123150114-123150248,123151219-123151422,123155319-123155401,123156700-123156772,123158152-123158255,123172226-123172366	nnnnnnnnnnnnnnnnnnnnnnnnnnnnnnCTCCGGGTTTGGcGacgaggacggAgAagtgcCaCTGCGTCTCGGGCAGCATGGCCGAGAAGCGGCACACAGCGGACTcCGAAGCCCAGCGGCTCCCCGACTCCTTCAAGGACAGCCCCAGTAAGGGCCTTGGACCTTGCGGATGGATTTTGGTGGCATTCTCATTCTTATTCACAGTTATAACTTTCCCAATCTCAATCTGGATGTGCATAAAGATTATAAAAGAATACGAAAGAGCCATCATCTTTAGATTGGGTCGCATTTTACAAGGAGGAGCCAAAGGACCTGGTTTGTTTTTTATTCTGCCATGTACTGACAGCTTCATCAAAGTGGACATGAGAACTATTTCATTTGATATTCCTCCTCAGG…
NM_005003	NDUFAB1	NADH dehydrogenase (ubiquinone) 1, alpha/beta	667	36	5.4	1114.9	42960000	29-496	16	23499836	23515140	-	23499836-23499995,23501098-23501197,23504158-23504245,23506019-23506141,23514945-23515140	GCGCAGTGCATCCTGGGTCGGCGTAGCTATGGCGTCTCGTGTCCTTTCATCCTATGTCCGCCGCCTGCCCGCGGCCTTTGCGCCGCTGCCCCGGGTCCCGATGCTGGCCGTCGCCCGGCCTCTCAGCACCGGTCTGTGCTCCGTGGGGACCCAGACGAGGCTCGGGCCTttgcagccggccttagtgctcgcgcagGTTCCTGGTAGAGTTACACAGTTGTGCCGCCAGTATAGCGACATGCCCCCTTTGACGTTAGAGGGCATCCGGGACCGTGTTCTTTACGTATTGAAACTCTATGACAAGATTGACCCGGAGAAGCTTTCAGTAGATTCTCATTTTATGAAAGACCTGGGCTTAGACAGTTTGGACCAAGTGGAGATTATCATGGCCATGGAAGA…
NM_001001	RPL36AL	ribosomal protein L36a-like protein	522	157	30.08	1112.5	41140000	107-424	14	49155157	49157099	-	49155157-49155608,49157030-49157099	nnnnnnnnnnnnnnnnnnnnnnnnnnnnnnnnnnnnnnnnnnnnnnnnnnnnnnnnnnnnnnnnnnnnnnnnnnnnnnnnnnnnAGACAaCAGCCCTGCTGCAAAGATGGTCAACGTGCcTAAAACCCGAAGAACCTTCTGTAAGAAGTGTGGCAAGCATCAGCCTCACAAAGTGACACAGTATAAGAAGGGCAAGGATTCTTTGTATGCCCAGGGAAAGAGGCGCTATGATCGGAAGCAGAGTGGCTATGGTGGGCAGACAAAGCCAATTTTCCGGAAGAAGGCTAAGACCACAAAGAAGATTGTGCTAAGGCTGGAATGTGTTGAGCCTAACTGCAGATCCAAGAGGATGCTGGCCATTAAGAGATGCAAGCATTTTGAACTGGGAGGAGATAAGAA…
NM_007104	RPL10A	ribosomal protein L10a	719	0	0	1107	31760000	35-686	6	35544156	35546536	+	35544156-35544194,35544554-35544628,35544702-35544782,35545136-35545284,35545934-35546106,35546335-35546536	AGTCTCTTCTCCGGTTAGCGCGGCGTGAGAAGCCATGAGCAGCAAAGTCTCTCGCGACACTCTGTACGAGGCGGTGCGGGAAGTCCTGCACGGGAACCAGCGCAAGCGCCGCAAGTTTCTGGAGACGGTGGAGTTGCAGATCAGCTTGAAGAACTATGACCCCCAGAAGGACAAGCGCTTTTCGGGCACCGTCAGGCTTAAGTCCACTCCCCGCCCCAAGTTCTCTGTGTGTGTCCTGGGGGACCAGCAGCACTGTGACGAGGCCAAGGCCGTGGATATCCCCCACATGGACATCGAGGCGCTGAAAAAACTCAACAAGAAAAAAAAACTGGACAAGAAACTAGCCAAGAAGTATGATGCGTTTTTGGCCTCAGAGTCTCTGATCAAGCAGATTCCACG…
NM_001916	CYC1	cytoome c-1	1210	132	10.91	1104.8	39150000	44-1019	8	145221948	145224416	+	145221948-145222119,145222724-145222920,145223015-145223141,145223228-145223385,145223475-145223635,145223925-145224025,145224123-145224416	nnnnnnnnnnnnnnnnnnnGGtGGCCGCGCGGAGGAGGCCAAGATGGCGGCAGCTGCGGCTTCGCTTCGCGGGCTAATGTTGGGCCCGCGGGGCGCGGGGCTCCCGGGCGCGCGTGCCCGGGGTCTGCTCTGCAGCGCGCGGCCCGGGCAGCTCCCGCTACGGACACCTCAGGCAGTGGCCTTGTCGTCGAAGTCTGGCCTTTCCCGAGGCCGAAAGGTGATGCTGTCAGCTCTGGGCATGCTGGCGGCAGGGGGTGCGGGGCTGGCTGTGGCTCTGCATTCGGCTGTGAGTGCCAGTGACCTGGAGCTGCATCCCCCCAGTTATCCGTGGTCTCACGGTGGCTTCCTCTCTTCCTTGGACCACACCAGCATCCGGAGGGGTTTCCAGGTATATAAGCA…
NM_004753	DHRS3	dehydrogenase/reductase (SDR family) member 3	1806	64	3.54	1098.7	37120000	468-1373	1	12550526	12600407	-	12550526-12551040,12555343-12555468,12561333-12561571,12561908-12562027,12563138-12563281,12599746-12600407	nnnnnnnnnnnnnnnnnnnnnnnnnnnnnnnnnnnnnnnnnnnCCGCGGGACCGAGGCAGGGTGaGCGCGTGTGGTTGGTGCCTTTTTTTTTTTTTCTTCCCCTGCCTGAACTCCTCTGTCAGTCTGTAAACATTAcCTGAGAATTCCCCAGCCgAAACGGCTgCTGGGGCAAGAAACTTCTTGTTAGAACTTTCCACCTCCAGCTTCCCCCTCCACCTCTTTTACCGTCCCAACCTTAGGAGACGCTTTTTCTCCCCCAGAGGAGAATTTATCTTTTTTTTTTTTTTTTTttTTcTTTCCCTCACCCGGTGCTTTGCATTTGGGAAGAGGTGATTTCAAGAGTgGCCAGGTGGGACGCCTCTCTCCTCCTTATTCGGTTTACTATTTATTGTTCGGGG…
NM_002046	GAPDH	glyceraldehyde-3-phosphate dehydrogenase	1310	88	6.72	1096.3	37930000	103-1108	12	6513918	6517797	+	6513918-6513996,6514237-6514288,6515921-6516020,6516111-6516217,6516347-6516437,6516528-6516643,6516736-6516817,6517011-6517423,6517528-6517797	nnnnnnnnnnnnnnnnnnnnnnnnnnnnnnnnnnnnnnnnnnnnnnnnnnnnnnnnnnnnnnnnnnnnnnnnnnnnnnnnnnnnnnnCATCTCGGAGACACCATGGGGAAGGTGAAGGTCGGAGTCAACGGATTTGGTCGTATTGGGCGCCTGGTCACCAGGGCTGCTTTTAACTCTGGTAAAGTGGATATTGTTGCCATCAATGATCCTTTCATTGATCTCAACTACATGGTTTACATGTTCCAGTATGATTCCACCCATGGCAAGTTCCATGGCACCGTGAAGGCTGAGAACGGGAAGCTCGTCATCAATGGAAGCCCCATCACCATCTTCCAGGAGCGAGATCCCTCCAAAATCAAGTGGGGCGATGCTGGCGCTGAGTACGTCGTGGAGTCCACT…
NM_001024	RPS21	ribosomal protein S21	396	65	16.41	1095	34670000	91-340	20	60395516	60396971	+	60395516-60395587,60395772-60395839,60396062-60396125,60396294-60396365,60396760-60396815,60396908-60396971	nnnnnnnnnnnnnnnnnnnnnnnnnnnnnnnnnnnnnnnnnnnnnnnnnnnnnnnnnnTGTGGTGGCAGCAGnnnnnGCTCAGCCTCGAGATGCAGAACGACGCCGGCGAGTTCGTGGACCTGTACGTGCCGCGGAAATGCTCCGCTAGCAACCGCATCATCGGTGCCAAGGACCACGCATCCATCCAGATGAACGTGGCCGAGGTTGACAAGGTCACAGGCAGGTTTAATGGCCAGTTTAAAACTTATGCTATCTGTGGGGCAATTCGTAGGATGGGTGAGTCAGATGATTCCATTCTCCGATTGGCCAAGGCCGATGGCATCGTCTCAAAGAACTTTTGACTGGAGAGAATCATGGAAGTGGAATATTTGTCATAAATAAATnnTGAAAACCTA
NM_000778	CYP4A11	cytoome P450, family 4, subfamily A,	2552	568	22.26	1092.2	39350000	52-1608	1	47167433	47179743	-	47167433-47168569,47171020-47171096,47171242-47171306,47172205-47172338,47172435-47172625,47172712-47172818,47173259-47173413,47173782-47173906,47174923-47175050,47175561-47175605,47176255-47176396,47179498-47179743	GGGTGGGCAGGGAGAGGTAgGGGCACTCAGAGATCCAGCAGGTGCTACACCATGAGTGTCTCTGTGCTGAGCCCCAGCAGACTCCTGGGTGGTGTCTCCGGGATCCTCCAAGTGGCCTCCCTGCTCATTcTGCTTCTGCTGCTGATCAAGGCTGCTCAGCTCTACCTGCACAGGCAGTGGCTGCTCAAAGCCCTCCAGCAGTTCCCGTGCCCTCCCTCCCACTGGTTCTTCGGACACTTCCAGAAGTTCCAACAGGACCAGGAGCTACAAAGGATTCGGAAATGGaTGGAGATGTTCCCAAGTGCCTGTCCTCTTTGGCTATGGGGAGGCAAATTTCGTGTCCTACTCTATGACCCTGACTATATGAAGGTGATTCTGGGGAGATCAGACCCGAAATCC…
NM_021103	TMSB10	thymosin, beta 10	482	20	4.15	1082.3	39660000	96-228	2	84986274	84987310	+	84986274-84986353,84986638-84986752,84987024-84987310	nnnnnnnnnnnnnnnnnnnnTCTTGCTGCAGCAACGCgAGTGGGAGCACCAGGATCcCGGGCTCGGAACCCGACTACACGGATTGTTTTAAGAAAATGGCAGACAAACCAGACATGGGGGAAATCGCCAGCTTCGATAAGGCCAAGCTGAAGAAAACGGAGACGCAGGAGAAGAACACCCTGCCGACCAAAGAGACCATTGAGCAGGAGAAGCGGAGTGAAATTTCCTAAAATCCTGGAGGATTTCCTACCCCCGTCATCTTCGAGACCCCAGTCGTGATGTGGAGGAAGAGCCACCTGCAAGATGGACACGAGCCACAAGCTGCACTGTGAACCTGGGCACTCCGCGCCGATGCCACCGGCCTGTGGGTCTCTGAAGGGACCCCCCCACAATCGGACT…
NM_005340	HINT1	histidine triad nucleotide binding protein 1	782	93	11.89	1080.6	33590000	137-514	5	130522774	130528933	-	130522774-130523203,130526164-130526268,130528687-130528933	nnnnnnnnnnnnnnnnnnnnnnnnnnnnnnnnnnnnnnnnnnnnnnnnnnnnnnnnnnnnnnnnnnnnnnnnnnnnnnnnnnnnnnnnnnnnnTTtCGAGCCTCTACCCTGGCCGCCGCGCGGGAGAGAGGCCGAGATGGCAGATGAGATTGCCAAGGCTCAGGTCGCTCGGCCTGGTGGCGACACGATCTTCGGGAAGATCATCCGCAAGGAAATACCAGCCAAAATCATTTTTGAGGATGACCGGTGCCTTGCTTTCCACGACATTTCCCCTCAAGCACCAACACATTTTCTGGTGATACCCAAGAAACATATATCCCAGATTTCTGCAGCAGAAGATGATGATGAAAGTCTTCTTGGACACTTAATGATTGTTGGCAGGAAATGTGCTGCTGATCT…
NM_012317	LDOC1	leucine zipper, down-regulated in cancer 1	1380	30	2.17	1079.3	38620000	105-542	X	140097597	140098976	-	140097597-140098976	ctggccaTCGAGTGTCTCCGTGGaCACGCACTTCCTGCGAGGCCTCCGTGCGCACCTTGGCCGAGCCGAACCGAGCCGAGCCCTGTCCTTCCAGGCTGTTCGCAATGGTGGATGAGCTGGTGCTGCTGCTGCACGCGCTCCTGATGCGGCACCGCGCCCTGACCAtCGAGAACAGCCAGCTCATGGAACAGCTGCGGCTGCTGGTGTGCGAGAGGGCCAGCCTGCTGCGCCAGTTACGTCCGCCGAGCTGCCCGGTGCCCTTCCCCGAAACGTTTAATGGCGAGAGCTCCCGGCTCCCCGAGTTTATCGTGCAGACAGCGTCTTACATGCTCGTGAACGAGAACCGATTCTGCAACGACGCCATGAAGGTGGCATTCCTAATCAGTCTCCTCACCGGGG…
NM_001997	FAU	ubiquitin-like protein fubi and ribosomal	575	89	15.48	1071.3	38540000	120-518	11	64644675	64646248	-	64644675-64644854,64645029-64645084,64645548-64645692,64645787-64645869,64646138-64646248	nnnnnnnnnnnnnnnnnnnnnnnnnnnnnnnnnnnnnnnnnnnnnnnnnnnnnnnnnnnnnnnnnnnnnnnnnnnnnnnnnnnnnnnnnGGCAGCTGGGACCGCGGTTCAGTCGTCAACATGCAGCTCTTTGTCCGCGCCCAGGAGCTACACACCCTCGAGGTTACCGGCCAGGAAACGGTCGCCCAGATCAAGGCTCATGTAGCTTCACTGGAGGGCATTGCCCCGGAAGATCAAGTCGTGCTCCTGGCAGGCACCCCCTTGGAAGATGAGGCCACTCTGGGCCAGTGCGGGGTGGAGGCCCTGACTACCCTGGAAGTAGCAGGCCGCATGCTTGGAGGTAAAGTCCATGGTTCCCTGGCCCGAGCTGGGAAAGTGAGAGGTCAGACTCCTAAGGTGG…
NM_003361	UMOD	uromodulin precursor	2315	7	0.3	1066.8	37860000	130-2049	16	20251874	20271538	-	20251874-20252198,20254305-20254343,20255469-20255550,20256114-20256276,20259914-20260159,20262847-20262995,20264949-20265157,20267046-20267153,20267259-20268035,20269473-20269662,20271512-20271538	AGACTAACTCTACCTTTCCAGCTTCAGGACACCAGACATCAGAGACAGAGaGAAAAACTCAAAGGGCCGACCCATCtTGCCTTTGGGCAGGTGTtatctagaccagaagtagTGGGAAGAGCAGAAAGGATGGGACAGCCATCTCTGACTTGGGTGCTGTTGTTGTTGGTGGCCTCTTGGTTAATCACAACTGCAGCCACTGACTCCTCAGAAGCAAGATGGTGCTCTGAATGTCACAGCAATGCCACCTGCAAGGAGGATGAGGCTGCnACGACATGCACCTGTAAGGAGGGCTTCGCCGGCGACGGTCTGACCTGCGTGGACGTGGATGAGTGCGCCATTCCTGGTGCTCACAACTGCTCCGCCAACAGCCGCTGCGTAAACACGCCAGGCTCCTTC…
NM_001064	TKT	transketolase isoform 1	2161	123	5.69	1066.6	40480000	173-2041	3	53234695	53265170	-	53234695-53234987,53235812-53235934,53237112-53237205,53237332-53237415,53238063-53238193,53238336-53238492,53239513-53239677,53240413-53240606,53242212-53242330,53244039-53244230,53249307-53249404,53250188-53250301,53251181-53251298,53264892-53265170	nnnnnnnnnnnnnnnnnnnnnnnnnnnnnnnnnnnnnnnnnnnnnnnnnnnnnnnnnnnnnnnnnnnnnnnnnnnnnnnnnnnnnnnnnnnnnnnnnnnnnnnnnnnnnnnnnnnnnnnnnGCCGCTACCTCTGCGTGTCCGCGTGTGCGCCCGGTCCCTGCCCGCCGCACCATGGAGGGCTACCACAAGCCTGACCAGCAGAAGCTGCAGGCCCTAAAGGACACGGCCAACCGCCTGCGCATCAGcTCCATCCAGGCCACCACGGCGGCGGGCTCTGGCCACCCCACGTCATGCTGCAGCGCCGCAGAGATCATGGCTGTCCTCTTTTTCCACACCATGCGCTACAAGTCCCAGGACCCCCGGAACCCACACAATGACCGCTTTGTGCTCTCCAAGGG…
NM_006000	TUBA4A	tubulin, alpha 4a	1478	0	0	1061.8	35270000	59-1402	2	219823245	219826882	-	219823245-219824289,219824531-219824679,219824974-219825196,219826822-219826882	AGTTCTCACTGAGACcCGTCACCCCGACTCAACGTGAGACGCACCGCCCGGACTCACCATGCGTGAATGCATCTCAGTCCATGTGGGGCAGGCAGGTGTCCAGATGGGCAATGCCTGCTGGGAGCTCTATTGCTTGGAACATGGGATTCAGCCTGATGGGCAGATGCCCAGTGACAAGACCATTGGTGGAGGGGACGACTCCTTCACCACCTTCTTCTGTGAAACTGGTGCTGGAAAACACGTGCCACGGGCAGTTTTTGTGGATCTGGAGCCTACAGTCATTGATGAGATCCGAAATGGCCCATACCGACAGCTCTTCCACCCAGAGCAGCTCATCACTGGGAAAGAGGATGCTGCCAACAACTATGCCCGTGGTCACTATACCATTGGCAAGGAGAT…
NM_176782	FAM151A	family with sequence similarity 151, member A	1981	138	6.97	1060.6	36430000	133-1887	1	54847438	54861788	-	54847438-54848202,54848673-54848816,54849867-54850006,54850747-54850971,54852961-54853120,54854281-54854433,54858125-54858268,54861539-54861788	nnnnnnnnnnnnnnnnCtGGTGGAGAATTAGcTGCTGCTGGGnnnnnnnnnnnnnnnnnnnnnnnnnnnnnnnnnnnnnnnnnnnnnnnnnnnnnnnnncgGAGTTGGGGGCATTCCCCAgaCagcAtcgccatggCctgGagGGAGCAGTTATCAAAGAATCAGGTCAATTGGGTGTTGGCTGGCATTACCTGTGTGTCTGTGGTGGTCATTGCCACGACAGTCCTTGCCATCACCCTGTGGCGGCCAGGCTGTGAGCTGGAGGGCTGCAGCCCCGATGCCGACATGCTGGACTACCTGCTGAGCCTGGGCCAGATCAGCCGCCGAGATGCCCTGGAGGTCACCTGGTACCACGCAGCCAACAGCAAGGAAGCCATGACAGCTGCCCTGAACAGCAAC…
NM_003000	SDHB	succinate dehydrogenase complex, subunit B, iron	1145	41	3.58	1057.8	31220000	152-991	1	17217812	17253252	-	17217812-17218040,17221690-17221812,17223055-17223156,17226831-17226947,17227682-17227818,17232142-17232227,17243843-17243970,17253030-17253252	nnnnnnnnnnnnnnnnnnnnnnnnnnnnnnnnnnnnnnnnnCGCGGCTAGcGGGTCGTCAGTGGATGCAGgcTGGGCGCCGCGATGTTCGACGGGACATCGGCGGAGAGAgACCTCGGGGTTAAGGGGTGGGGCTGACGTCAAGAGCCAAGATGGCGGCGGTGGTCGCACTCTCCTTGAGGGGCCGGTTACCGGCCACAACCTTTGGCGGAGCCTCCCTGCAGGCCTCCCGAGGAGCCCAGACAGCTGCAGCCGCAGCTCCCCGTATCAAGAAATTTGCCATCTATCGATGGGACCCAGACAAGGCTGGAGACAAACCTCATATGCAGACTTATGAAGTTGACCTTAATAAATGTGGCCCCATGGTATTGGATGCTTTAATCAAGATTAAGAATGAAAT…
NM_020350	AGTRAP	angiotensin II receptor-associated protein	1183	216	18.26	1045.2	41110000	125-602	1	11718729	11733415	+	11718729-11718879,11728447-11728481,11730084-11730189,11731059-11731254,11732721-11733415	nnnnnnnnnnnnnnnnnnnnnnnnnnnnnnnnnnnnnnnnnnnnnnnnnnnnnnnnnnnnnnnnnnnnnnnnnnnnnnnnnnGCcCCCGAGGCTGCCGCGCAGGTGCCCTCGGCCTGGGTCGAGATGGAGCTACCTGCTGTGAACCTGAAGGTGATTCTCCTAGGTCACTGGCTGCTGACAACCTGGGGCTGCATTGTATTCTCGGGCCCCTATGCCTGGGCCAACTTCACCGTCCTGGCCTTGGGCGTGTGGGCTGTAGCTCAGCGGGACTCCATCGACGCTATAAGCATGTTTCTGGGTGGCTTGCTGGCCACCATCTTCCTGGACATCGTGCACATCAGCATCTTCTACCCGCGGGCCAGCCTCACGGACACAGGCCGCTTTGGCGCAGGCATGGC…
NM_012212	PTGR1	prostaglandin reductase 1 isoform 1	1247	56	4.49	1044	41760000	104-1090	9	113365068	113401532	-	113365068-113365332,113372192-113372310,113376835-113376943,113380897-113381052,113385573-113385690,113388099-113388266,113395027-113395083,113396323-113396368,113399418-113399533,113401440-113401532	nnnnnnnnnnnnnnnnnnnnnnnnnnnCCTTGGAGAGCTTGGAGACCCGCGCGGGAGGGAATAGGaAAGCTTGGTTACAATCCGGGACACCCGGAGCTTCAGGATGGTTCGTACTAAGATATGGACCCTGAAGAAGCACTTTGTTGGCCATCCTACTAATAGTGACTTTGAGTTGAAGACAGCTGAGCTACCACCCTTAAAAGATGGAGAGGTCCTGCTTGAAGCTGTGTTCCTCACCGTGGATCCTTACATGAGnnnnnnagccaaaagattgaaggaaggtgatacaatgatggggcagcaagtggccaaAGTTGTGGAAAGTAAAAATGCAGACCTACCAGAAGGAACTATTGTACTGACTTCTCCAGGCTGGACAACACACTCCATTTCTGATGG…
NM_000689	ALDH1A1	aldehyde dehydrogenase 1A1	2096	0	0	1043.5	32360000	54-1556	9	74705407	74757789	-	74705407-74706016,74710694-74710768,74714338-74714495,74716694-74716858,74721656-74721840,74723456-74723558,74728755-74728868,74730220-74730348,74731852-74731913,74733628-74733757,74735615-74735755,74744884-74744988,74757671-74757789	cTCaGAACCAAATTgCTGAGCCAGTCACCTGCGTTCCAGGAGCCGACTCAGAAATGTCATCCTCAGGCAAGCCAGACTTACCTGTCCTACTCACCGATTTGAAGATTCAATATACTAAGATCTTCATAAACAATGAATGGCATGATTCAGTGAGCGGCAAGAAATTTCCTGTCTTTAATCCTGCAACTGAGGAGGAGCTCTGCCAGGTAGAAGAAGgAGATAAGGCGGATGTTGACAAGGCAGTGAAGGCTGCAAGACAGGCTTTTCAGATTGGATCTCCATGGCGTACTATGGATGCTTCTGAGAGGGGACGACTATTATACAAGTTGGCTGATTTAATCGAAAGAGATCGTCTGCTCCTGGCGACAATGGAGTCAATGAATGGTGGAAAACTCTATT…
NM_006667	PGRMC1	progesterone receptor membrane component 1	1916	19	0.99	1041.3	34100000	117-702	X	118254239	118262457	+	118254239-118254682,118258300-118258455,118261142-118262457	nnnnnnnnnnnnnnnnnnnCGCCGAACCCCGCGCGCCACTCGCTCGCTCAGTTGGAGGAGAAAGCGGCGAGTTCCGGAGCCCTGCCTAGCGCGGCCCAACCTTTATTCCAGAGATCATGGCTGCCGAGGATGTGGTGGCGACTGGCGCCGACCCGAGCGAGCTGGAGAGCGGTGGGCTGCTGCACGAGATTTTCACGTCGCCGCTCAACCTGCTGCTGCTTGGCCTCTGCATCTTCCTGCTCTACAAGATCGTGCGCGGGGACCAGCCGGCGGCCAGCGGCGACAGCGACGACGACGTGCCGCCCCCTCTGCCCCGCCTCAAGCGGCGCGACTTCACCCCCGCCGAGCTGCGGCTCTTCGACGGCGTCCAGGACCCGCGCATACTCATGGCCATCAACG…
NM_019111	HLA-DRA	major histocompatibility complex, class II, DR	1281	94	7.34	1039.2	44520000	110-872	6	32515597	32520802	+	32515597-32515787,32518203-32518448,32518940-32519221,32519511-32519676,32520407-32520802	TTTTAATaaTCAGACTCTATTACACCCCACATTCTCTTTTCTTTAATTCTTGTCTGTTCTGCCTCACCCCTGAGCTCTACTGACTCCCAATAGAGCACCCAAGAAGAAAATGGCCGAAAGTGGAGTCCCCGTGGTAGGATTTTTCATCATAGCTGTGCTGATGAGCACTCAGGAATCATGGGCTATCAAAGAAGAACACGTGATCATCCAGGCTGAGTTCTATCTGAACCCTGACCAATCAGGAGAGTTTATGTTTGACTTTGATGGTGATGAGATTTTCCACGTGGATATGGCAAAGAAGGAGACAGTCTGGCGGCTTGAAGAATTTGGACGATTTGCCAGCTTTGAGGCTCAGGGTGCATTGGCCAACATAGCTGTGGACAAAGCCAATCTGGAAAT…
NM_178865	SERINC2	tumor differentially expressed 2-like	1997	227	11.37	1027.9	35400000	151-1516	1	31658550	31680112	+	31658550-31658738,31669127-31669288,31670117-31670307,31670764-31670843,31671210-31671347,31672088-31672257,31674412-31674502,31674831-31674972,31678401-31678619,31679498-31680112	nnnnnnnnnnnnnnnnnnnnnnnnnnnnnnnnnnnnnnnnnnnnnnnnnnnnnnnnnnnnnnnnnnnnnnnnnnGCCTGGCCCGGCACCCGGATCCCGAGGTCCGCGCCCCGCGCCTAGCGCCGGGCGCCCGGAGCCTGGAGCCGCCGCCATGGGGGCCTGCCTGGGAGCCTGCTCCCTGCTCAGCTGTGCGTCCTGCCTCTGCGGCTCTGCCCCCTGCATCCTGTGCAGCTGCTGCCCTGCCAGTCGCAACTCCACCGTGAGCCGCCTCATCTTCACGTTCTTCCTCTTCCTGGGGGTGCTGGTGTCCATCATTATGCTGAGCCCAGGCGTGGAGAGTCAGCTGTACAAGCTGCCCTGGGTGTGTGAGGAGGGGGCTGGGATCCCCACCGTCCTGCAG…
NM_001164280	SLC37A4	solute carrier family 37 (glucose-6-phosphate transporter), member 4	2049	5	0.24	1016.4	36080000	200-1487	11	118400271	118405488	-	118400271-118400996,118401111-118401249,118401887-118402000,118402523-118402608,118402857-118403015,118403548-118403792,118404114-118404346,118405142-118405488	tcGGGACACTGGGTCCCCTAGGAGCCTCCCCAGGCTTAATGATTGTCCAGGAGGTGGCTATAAAGGGAGCCTGGGAGGCTGGGTGGAGGAGGGAGCAGAAAAAATCCAACTCAGCAGATCTGGGAACTGTGAGAGTGGCGAGCAGAAGCTGTGGTcAAAGGCTGTGCGTCTTGGCTGGTAGGGCCTGCTCTTTTCTACCATGGCAGCCCAGGGCTATGGCTATTATCGCACTGTGATCTTCTCGGCCATGTTTGGGGGCTACAGCCTGTATTACTTCAATCGCAAGACCTTCTCCTTTGTTATGCCATCATTGGTGGAAGAGATCCCTTTGGACAAGGATGATTCGGGGCTCATCACCAGCAGCCAGTCAGCAGCTTATGCTATCAGCAAGTTTGTCAG…
NM_175614	NDUFA11	NADH dehydrogenase (ubiquinone) 1 alpha	803	146	18.18	1011	38710000	306-728	19	5845681	5855024	-	5845681-5845865,5847464-5847586,5847916-5848008,5854623-5855024	nCTAGGAtTCCCTGAGCTGGGACTAGCGAAATCTGTtTGCACTGATCGCAnnnnnnnnnnnnnnnnnnnnnnnnnnnnnnnnnnnnnnnnnnnnnnnnnnnnnnnnnnnnnnnnnnnnnnnnnnnnnnnnnnnnnnnnnnnnnTGTCCATGTCCGCGgCTgTCAATAAAGTTGCTCACTTGTTGCCGGCCCGCTAcCCCGAgAGGTTGCGCGCGCAGCCCGAGAAGTCTCGCGATAGCCAGCtGnnnnnnnnnnnnnnnnnnnnnnnnnnnnnnnnnnnnnnnnnnnnnnnnnnnnTAGCAGGCTATGGCGCCAAAGGTTTTTCATCAGTACTGGGATATCCCCGATGGCACCGATTGCCACCGCAAAGCCTACGTCACCACCAGTATTGCCAGCGTCG…
NM_002792	PSMA7	proteasome alpha 7 subunit	984	0	0	1009.6	31320000	116-859	20	60145186	60151869	-	60145186-60145400,60145815-60145877,60146622-60146741,60147526-60147648,60148232-60148356,60149269-60149395,60151659-60151869	CGGCGCCGAGGGCGGGGCGCGGGCGCAGTGGCGCCGGGAGTTGCGGGTGCGCGCGGGCCGTGAGTGTGCGCTTTTGAGAGTCGCGGCGGAAGGAACCCGGCCGCCGCCCGCCGGCATGAGCTACGACCGCGCCATCACCGTCTTTTCGCCCGACGGCCATCTCTTCCAAGTGGAGTACGCGCAGGAGGCCGTCAAGAAGGGCTCGACCGCGGTTGGTGTTCGAGGAAGAGACATTGTTGTTCTTGGTGTGGAGAAGAAGTCAGTAGCCAAACTGCAGGATGAAAGAACAGTGCGGAAGATCTGTGCTTTGGATGACAATGTCTGCATGGCCTTTGCAGGCCTCACCGCCGATGCAAGGATAGTCATCAACAGGGCCCGGGTGGAGTGCCAGAGCCACCG…
NM_001757	CBR1	carbonyl reductase 1	1245	177	14.22	1007.4	40990000	130-961	21	36364155	36367332	+	36364155-36364572,36365118-36365225,36366614-36367332	nnnnnnnnnnnnnnnnnnnnnnnnnnnnnnnnnnnnnnnnnnnnnnnnnnnnnnnnnnnnnnnnnnnnnnnnnnnnnnnnnnnnnnnnnnnnnnnnnnnnnnnnnnnnnnnnnnnnnnnnnnnnnnnnnnnnnnGTCCgGCATCCGTGTAGCGCTGGTGACTGGAGGCAACAAGGGCATCGGCTTGGCCATCGTGCGCGACTTGTGCCGGCTGTTCTCGGGGGAAGTGGTGCTCACGGCGCGGGACGTGGCGCGGGGCCAGGCAGCCGTGCAGCAGCTGCAGGCGGAGGGTCTGAGCCCGCGTTTCCACCAGCTGGACATCGACGACCCGCAGAGCATCCGCACCCTGCGCGACTTCCTGCTCAAGGAGTACGGGGGCCTGGACGTGCTGGTCAATAAC…
NM_016068	FIS1	tetratricopeptide repeat domain 11	739	74	10.01	999.7	33940000	87-542	7	100669613	100675091	-	100669613-100669904,100670143-100670248,100670831-100670907,100674008-100674140,100674961-100675091	CCGGAAGTGGCTTTCCGCCCCTGCCACTGGGCCATGGAGACTGTGGCACAGTAGATTGTAGCGTGAGGCTCACGGGGGCAGTGGCCATGGAGGCCGTGCTGAACGAGCTGGTGTCTGTGGAGGACCTGCTGAAATTTGAAAAGAAATTTCAGTCTGAGAAGGCAGCAGGCTCGGTGTCCAAGAGCACGCAGTTTGAGTACGCCTGGTGCCTGGTGCGGAGCAAGTACAATGATGACATCCGTAAAGGCATCGTGCTGCTCGAGGAGCTGCTGCCCAAAGGGAGCAAGGAGGAACAGCGGGATTATGTCTTCTACCTGGCTGTGGGGAACTACCGGCTCAAGGAATACGAGAAGGCCTTAAAGTATGTCCGCGGGTTGCTGCAAACAGAGCCCCGGAACA…
NM_000035	ALDOB	aldolase B, fructose-bisphosphate	2426	53	2.18	999.6	36900000	83-1174	9	103222663	103237883	-	103222663-103224007,103226946-103227145,103227556-103227730,103228658-103228741,103229585-103229745,103230572-103230626,103231858-103232069,103232879-103233000,103237812-103237883	ATCTGTCTTATTTGGCAGTTGCTGCCTCACTcACAGCTTTTGATACCTAGGAGGACTCTTCTCTCCCAAACTACCTGTCGCGATGGCCCACCGATTTCCAGCCCTCACCCAGGAGCAGAAGAAGGAGCTCTCAGAAATTGCCCATAGCATTGTTGCCAATGGAAAGGGGATCCTGGCTGCAGATGAATCTGTAGGTACCATGGGGAACCGCCTGCAGAGGATCAAGGTGGAAAACACCGAAGAGAACCGCCGGCAGTTCCGAGAAATCCTCTTCTCTGTGGACAGTTCCATCAACCAGAGCATTGGGGGTGTGATCCTTTTCCATGAGACCCTCAACCAGAAGGACAGCCAGGGAAAGCTGTTCAGAAACATCCTCAAGGAAAAGGGGATTGTGGTGGG…
NM_000050	ASS1	argininosuccinate synthetase 1	1848	321	17.37	998.2	41470000	357-1593	9	132309915	132366482	+	132309915-132310203,132315480-132315541,132317432-132317541,132319513-132319581,132323609-132323797,132329319-132329375,132331933-132332007,132336042-132336112,132336693-132336723,132342079-132342169,132344924-132345008,132345593-132345657,132354541-132354672,132360075-132360231,132364713-132364778,132366184-132366482	nnnnnnnnnnnnnnnnnnnnnnnnnnnnnnnnnnnnnnnnnnnnnnnnnnnnnnnnnnnnnnnnnnnnnnnnnnnnnnnnnnnnnnnnnnnnnnnnnnnnnnnnnnnnnnnnnnnnnnnnnnnnnnnnnnnnnnnnnnnnnnnnnnnnnnnnnnnnnnnnnnnnnnnnnnnnnnnnnnnnnnnnnnnnnnnnnnnnnnnnnnnnnnnnnnnnnnnnnnCTGTGCTTATAACCTggTatgCgcaCCCCTGCCgGCCCTGCTCTGCCGCCTACCACCGCTGCCCAAGCCCGAGTGGTTCACTGCACCGTGAAGACAGATTCCAGACGCCAGGAACTCACGCCTCCAATCCCAGACACCATGTCCAGCAAAGGCTCCGTGGTTCTGGCCTACAGTGGCGGCC…
NM_032593	HINT2	PKCI-1-related HIT protein precursor	652	38	5.83	997.9	31210000	67-555	9	35802957	35805042	-	35802957-35803142,35803263-35803335,35803442-35803546,35803641-35803781,35804896-35805042	nnnnnnnnnnnnnnnCCGCGGAGCCGAGTGCTGACCCGGGTGAGAGGTTCCCGCGGCTCCGGGAAGATGGcggcagtCGTGGTGCTGGCCACCGGGTTGCGCGCGGCGCGCAGAGCCGTGGCGGCCACGGGAGCGCGCGGGGGGCAGGTCCGAGGAGCTGCAGGTGCGACTGATGGGAATGAAGTGGCCAAGGCCCAACAGGCAACTCCTGGGGGAGCAGCCCCAACCATCTTCTCCCGGATCCTGGACAGGAGCCTCCCAGCTGACATTCTTTATGAGGACCAGCAGTGTCTTGTATTCCGTGATGTGGCCCCTCAGGCTCCTGTGCACTTCCTGGTCATTCCTAAGAAGCCCATTCCTCGGATTAGCCAGGCTGAAGAAGACGACCAGCAGCTTCTA…
NM_004168	SDHA	succinate dehydrogenase complex, subunit A,	2389	107	4.48	993.8	33520000	116-2108	5	271356	309814	+	271356-271533,276597-276683,277475-277636,278534-278677,278998-279162,281300-281448,283991-284115,286592-286760,288259-288454,289543-289714,293473-293591,304107-304218,304453-304583,307508-307621,309449-309814	nnnnnnnnnnnnnnnnnnnnnnnnnnnnnnnnnnnnnnnnnnnnnnnnnnnnnnnnnnnnnnnnnnnnnnnnnnnnnnnnnnnnnnnnnnnnnnnnnnnnnnnnnnnCAACAGTCATGTCGGGGGTCCGGGGGCTGTCGCGGCTGCTGAGCACTCGGCGCCTGGCGCTGGTCAAGGCGTGGCCAGCAGTGTTGCAAACAGGAACCCGAGGTTTTCACTTCACTGTTCATGGGAACAAGAGGGCATCTGCTAAAGTTTCAGATTCCATTTCTGCTCAGTATCCAGTAGTGGATCATGAATTTGATGCAGTAGTGGTAGGCGCTGGAGGGGCAGGCTTGCGAGCTGCATTTGGCCTTTCTGAGGCAGGATTTAATACAGCATGTGTTACAAAGCTGTTTCC…
NM_001171095	CLDN2	claudin 2	2921	93	3.18	990.9	36350000	289-979	X	106048246	106060747	+	106048246-106048355,106057937-106060747	AGGCATGGCTGCCCTTTTAGCaTGTCCCAGCCTGCCAAGAGGGAGTGaCCTGGAGAGACCCTTGCTCAGGAnnnnnnnnnnnnnnnnnnnnnnnnnnnnnnnnnnnnnnnGTCTTCTAGATGCCTTCTTGAGCCTGcCTGTGGCCACCCACAGACACTTGTAAgGAGGAAAGAAGTCAGCCTGGCAGAGAGACTCTGAAATGAGGGATTAGAGGTGTCCAAGGAGCAAGAGCTTCAGCCTGAAGACAAGGGAGCAGTCCCTGAAGACGCTTCTACTGAGAGGTCTGCCATGGCCTCTCTTGGCCTCCAAATTGTGGGCTACATCCTAGGCCTTCTGGGGCTTTTGGGAACACTGGTTGCCATGCTGCTTCCCAGCTGGAAAACAAGTTCTTACGTCGGT…
NM_002658	PLAU	plasminogen activator, urokinase isoform 1	2377	61	2.57	988.9	37340000	147-1440	10	75340868	75347264	+	75340868-75340982,75341289-75341376,75341805-75341832,75341979-75342086,75342688-75342862,75343054-75343145,75343303-75343522,75343744-75343892,75344540-75344680,75345015-75345163,75346153-75347264	nnnnnnnnnnnnnnnnnnnnnnnnnnnnnnnnnnnnnnnnnnnnnnnnnnnnnnnnnnGCTCAGGGTCCAcCTGTCCCcGCAGCGCCGGCTCGCGCCTTACTGCCGCaGCCACCGAACCGCCGTCTAGCGCCCCGACCTCACCACCATGAGAGCCCTGCTGGCACACCTGCTTCTCTGCGTCCTGGTCGTGAGCGACTCCAAAGGCAGCCGTGAACTTCATCAAGTTCCATcAGACTGTGGCTGTCTAAATGGAGGAACATGTATGTCCAACAAGTACTTCTCCAGCATTCACTGGTGCAACTGCCCAAAGAAATTCGGAGGGCAGCACTGTGAGATAGATAAGTCAAAAACCTGCTATGAGGGGAATGGTCACTTTTACCGAGGAAAGGCCAGCACTG…
NM_004637	RAB7A	RAB7, member RAS oncogene family	2232	5	0.22	977.6	37250000	233-854	3	129927669	130016331	+	129927669-129927892,129996893-129996953,129999476-129999602,130007905-130008123,130009076-130009204,130014860-130016331	ACTTCCGCTCGGGGCGGCGGCGGTGGCGGAAGTGGGAGCGGGCCTGGAGTCTTGGCCATAAAGCCTGAGGCGGCAGCGGCGGCGGAGTTGGCGGCTTGGAGAGCTCAGCAGAGTTCCCTGGAACCAGAACTTGGACCTCCCCGCTTCTGTCCTCCGTTGAGTCTTCTCCTTGGCGGGAGCCCTCGCGACGCGCCCGGCCCAGAGCCCCCAGCGCAGAGGCCGCGTTTGAAGGATGACCTCTAGGAAGAAAGTGTTgCTGaAGGTTATCATCCTGGGAGATTCTGGAGTCGGGAAGACATCACTCATGAACCAGTATGTGAATAAGAAATTCAGCAATCAGTACAAAGCCACGATAGGAGCTGACTTTCTGACCAAGGAGGTGATGGTGGGTGACAGACT…
NM_000147	FUCA1	fucosidase, alpha-L-1, tissue precursor	2117	293	13.84	974	36740000	84-1481	1	24044159	24067446	-	24044159-24044932,24045151-24045250,24047726-24047916,24053437-24053637,24058875-24058980,24062211-24062348,24064568-24064702,24066975-24067446	nnnnnnnnnnnnnnnnnnnnnnnnnnnnnnnnnnnnnnnnnnnnnnnnnnnnnnnnnnnnnnnnnnnnnnnnnnnnnnnnnnnnnGCGGGCTCCGGGGAAGAGGTGGCGGCcGGCTGgTCCCGCGCTGTGGCTGCTGCTGCTCCTcCTCGGAGCGACCGAGTCGGTGCGTCGGGCCCAGCCTCTGCGCCGCTACACCCCGGACTGGCCGAGCCTGGATTCTAGGCCGCTGCCGTCCTGGTTCGACGAAGCCAAGTTCGGGGTGTTCATCCACTGGGGCGTGTTCTCGGTGCCCGCCTGGGGCAGCGAGTGGTTCTGGTGGAATTGGCAGGGCGAGGGGCGGCCGCGGTACCAGCGCATCATGCGTGACAACTACCCGGCCGACTTCAGCTACGCCGACG…
NM_001609	ACADSB	acyl-Coenzyme A dehydrogenase, short/branched	5941	2054	34.57	973.5	32110000	118-1414	10	124758419	124807796	+	124758419-124758577,124783862-124784021,124787253-124787353,124789972-124790178,124790715-124790885,124792552-124792677,124793899-124793991,124796715-124796804,124800555-124800692,124802567-124802666,124803201-124807796	AgGGATTAAGGGGGGGTGTGTGCGGGGCGGGTACTGAGTGGGCGGGGCCTannnnnnnnnnnnnnnnnnnnnnnnnnnnnnnnnnnnnnnnnnnnnnnnnnnnnnnnnnnnnnnnnnnnnnnnnGCCTGGCAGTGCGGCTGCTGCGTGGCAGCAGGCTGCTAAGAAGAAATTTCCCAACTTGTTTGTCTTCTTGGAAGATTCCTCCTCATGTCTCAAAATCTTCCCAGTCAGAAGCTCTACTCGATATAACAAATAATGGATTACACTTGGCTCCCCTGCAAACACTTACAGATGAGGAGATGATGATTAAGAGTTCAGTTAAAAAATTTGCTCAGGAACAAATTGCACCTTTGGTTTCAACCATGGATGAAAATTCAAAAATGGAGAAATCAATAATA…
NM_002805	PSMC5	proteasome 26S ATPase subunit 5	1320	0	0	972	30930000	42-1260	17	59258542	59263119	+	59258542-59258606,59259230-59259301,59260586-59260655,59260944-59261041,59261225-59261281,59261363-59261593,59261901-59262027,59262128-59262318,59262419-59262517,59262598-59262708,59262816-59262902,59263008-59263119	aagacGACTCGGATGCCGGCAGTCTCTGCTGAAGAGAGAAGATGGCGCTTGACGGGCCAGAGCAGATGGAACTGGAGGAGGGGAAGGCAGGCAGCGGACTCCGCCAATATTATCTGTCCAAGATTGAAGAACTCCAGCTGATTGTGAATGATAAGAGCCAAAACCTCCGGAGGCTGCAGGCACAGAGGAATGAACTAAATGCTAAAGTTCGCCTATTGCGGGAGGAGCTACAGCTGCTGCAGGAACAGGGCTCCTATGTGGGGGAAGTAGTCCGGGCCATGGATAAGAAGAAAGTGTTGGTCAAGGTACATCCTGAAGGCAAATTTGTTGTAGACGTGGACAAAAACATTGACATCAATGACGTGACACCCAATTGCCGGGTGGCTCTAAGGAATGACA…
NM_002489	NDUFA4	NADH dehydrogenase (ubiquinone) 1 alpha	823	268	32.56	969.1	34340000	130-372	7	10939340	10946338	-	10939340-10939844,10944242-10944299,10944960-10945048,10946168-10946338	nnnnnnnnnnnnnnnnnnnnnnnnnnnnnnnnnnnnnnnnnnnnnnnnnnnnnnnnnnnnnnnnnnnnnnnnnnnnnnnnnnnnnnnnnCAGGTTCTCTCCTTTCCAGTCGGAGGCCTCTGTCGCAAACATGCTCCGCCAGATCCTCAGTCTGTCCAaGAAGCATCCGAGCTTGATGCCCCTCTTTGTATTTATTGGAACTGGAGCTACTGGAGCAACACTGTATCTCTTGCGTCTGGCCTTGTTCAGTCCAGATGTTTGTTGGGACAGAAATAACCCAGAGCCCTGGAACAAACTGGGTCCCAATGATCAATACAAGTTCTACTCAGTGAATGTGGATTACAACAAACTGAAGAAGGAACGTCCAGATTTCTAAATGAAATGTTTCACTATGACGCTG…
NM_000365	TPI1	triosephosphate isomerase 1 isoform 1	1351	387	28.65	966.1	33660000	39-786	12	6846954	6850371	+	6846954-6847106,6848289-6848412,6848524-6848608,6848683-6848815,6849113-6849198,6849474-6849561,6849690-6850371	GCGCAGACTCTGACCTTCAGCGTCTCGGCTCCATCGCCATGGCGCCTTCCAGGAAGTTCTTCGTTGGGGGGAACTGGAAGATGAACGGGCGGAAGCAGAATCTGGGGGAGCTCATCGGCACTCTGAACGCGGCCAAGGTGCCGGCCGACACCGAAGTGGTTTGTGCTCCCCCCACTGCCTATATCGACTTCGCCCGGCAGAAGCTAGATCCCAAGATTGCTGTGGCTGCACAGAACTGCTACAAAGTGACTAATGGGGCCTTTACTGGGGAGATCAGCCCTGGCATGATCAAAGACTGCGGAGCCACGTGGGTGGTTCTGGGGCACTCAGAGAGGAGGCATGTCTTTGGGGAGTCAGATGAGCTGATTGGGCAGAAAGTGGCCCATGCTCTGGCTGAGG…
NM_001487	BLOC1S1	biogenesis of lysosome-related organelles	572	1	0.17	961.3	36040000	101-476	12	54396087	54399754	+	54396087-54396247,54396984-54397056,54399142-54399274,54399550-54399754	ACAGTGGTCAcGTGACATGGCCCCTGGGAGCCGAGGTGAGCGTTCCAGCTTCCCGAGCCGGAGGGGGCCCGGCGTACCCAGCCCCCAGCCCGACGTGACCATGCTGTCCCGCCTCCTAAAAGAACACCAGGCCAAGCAGAATGAACGAAAGGAGCTACAGGAGAAGAGGAGGCGAGAGGCTATCACTGCAGCGACCTGCCTGACAGAAGCTTTGGTGGATCACCTCAATGTGGGTGTGGCCCAGGCCTACATGAACCAGAGAAAGCTGGACCATGAGGTGAAGACCCTACAGGTCCAGGCTGCCCAATTTGCCAAGCAGACAGGCCAGTGGATCGGAATGGTGGAGAACTTCAACCAGGCACTCAAGGAAATTGGGGATGTGGAGAACTGGGCTCGGAG…
NM_014335	EID1	CREBBP/EP300 inhibitor 1	2091	29	1.39	957.6	31550000	85-646	15	46957582	46959672	+	46957582-46959672	nnCTTTGCGCACGCGCACAAaCGCAcGtCCGCGCAGCATCTATCTTGCTGGAAGCTTTTTGCCAGAGGTTGAGCGGTTTGCATAATGTCGGAAATGGCCGAGTTGTCAGAGCTGTATGAAGAGAGCAGTGACCTGCAAATGGATGTGATGCCTGGCGAGGGTGACCTACCGCAGATGGAGGTAGGCAGCGGGAGCCGGGAGCTATCCCTGCGTCCCTCCCGCAACGGGGCGCCACAGCTTGAGGAGGAAGGCCCAATGGAGGAGGAGGAGGCCCAGCCAATGGCGGCGCCAGAGGGGAAACGGAGCCTTGCTAACGGGCCCAACGCTGGGGAGCAGCCAGGCCAGGTGGCGGGCGCAGACTTCGAGAGCGAGGACGAGGGCGAGGAATTTGATGACTGG…
NM_014045	LRP10	low density lipoprotein receptor-related protein	3250	35	1.08	955.9	33780000	554-2693	14	22410800	22417131	+	22410800-22411386,22411787-22411831,22412360-22412495,22414104-22414294,22414404-22415421,22415738-22415867,22415989-22417131	CTACTCCAACCCCTGGGCgGGCGGGGGTACCTCCTGGGCAAGGGCCGGAGCGCCGGGCCGAGCCACCTCTCCCCcTCCCCCGCTTCCCTGTCGCGTTCCGCGGGCTgnAAGCGCTAGAGGaGtGGAGCAGCACCCGGCCGGCCCTAGGGGCTGAAAGTCGGCAAAGTTTGGCCCGGGGAGGAAGTGGTCTCAAACCCCGGCAGGTGGCGGCCAGGCCAGGCCAGGGGCGCTCGCGGCCTGCGGGCGGGCTGTAGGTGAGGGCGcGACCCAGTGCCGAGATCCGGGaCTTCAggagccgnnnnnnnnnnnnnnnnnnGCGGCGGCCGCCGGAGAAAACAACTCCAAAGTTGgCGAAAGGCACCGCCCCTACTCCCCGGCTGCCGCCGCTTCCCCGCCCCC…
NM_001359	DECR1	2,4-dienoyl CoA reductase 1 precursor	1251	142	11.35	951.2	31900000	142-1147	8	91082756	91133403	+	91082756-91082965,91098528-91098730,91100313-91100370,91100490-91100576,91102313-91102460,91118245-91118344,91124132-91124204,91126253-91126399,91133081-91133143,91133242-91133403	nnnnnnnnnnnnnnnnnnnnnnnnnnnnnnnnnnnnnnnnnnnnnnnnnnnnnnnnnnnnnnnnnnnnnnnnnnnnnnnnnnnnnnnnnnnnnnnnnnnnnnnnnnnnnnnnnnnnnnnnnnnnnnnnnnnnnnnnnnnnnnTGAcGCTgCAGGCCAGGGTTTTCTTTGCTCTGGGGTCGCGGCTGCCCTGTGGCCTCGCTCCTCGGCGGTTTTtCAGTTatGGGACAAAAATATTATATCAAAACACTGAAGCTTTGCAGTCTAAATTCTTTCCACCCCTTCAAAAAGCGATGCTACCACCTAATAGTTTTCAAGGAAAAGTGGCATTCATTACTGGGGGAGGTACTGGCCTTGGTAAAGGAATGACGGCTCTTCTGTCCAGCCTAGGTGCTCAGTGC…
NM_020755	SERINC1	serine incorporator 1	3128	167	5.34	928.7	31670000	71-1429	6	122806192	122834651	-	122806192-122808023,122809618-122809848,122809965-122810109,122814508-122814598,122814732-122814901,122816614-122816751,122816995-122817074,122819325-122819494,122821364-122821525,122834543-122834651	AATCTCGGAAAGGCGAGAAAGGCGCTGTCTCCATCTTGTCTGTATCCGCTGCTCTTGTGACGTTGTGGAGATGGGGAGCGTCCTGGGCCTGTGCTCCATGGCGAGCTGGATACCATGTTTGTGTGGAAGCGCCCCGTGTTTGCTATGCCGATGCTGTCCTAGTGGAAACAACTCCACTGTAACTAGACTGATCTATGCACTTTTCTTACTTGTTGGAGTATGTGTAGCTTGTGTAATGTTGATACCAGGAATGGAAGAACAACTGAATAAGATTCCTGGATTTTGTGAGAATGAGAAGGGTGTTGTCCCTTGTAATATTTTGGTTGGCTATAAAGCTGTATATCGTTTGTGCTTTGGTTTGGCTATGTTCTATCTTCTTCTCTCTTTACTAATGATCAA…
NM_201413	APP	amyloid beta A4 protein isoform b precursor	3576	16	0.45	919.5	30780000	201-2453	21	26174732	26465009	-	26174732-26175953,26185905-26186051,26191756-26191856,26199207-26199260,26205924-26206145,26248775-26248874,26249812-26249940,26269254-26269412,26270138-26270212,26276528-26276661,26294201-26294368,26316027-26316229,26345187-26345380,26347423-26347535,26384130-26384259,26406167-26406334,26464753-26465009	GGATCAGCTGACTCGCCTGGCTCCGAGCCTCGCcgccgcgcTCCTGCTCCGTCAGTTTCCTCGGCAGCGGTAGGCGAGAGCACTCGGAGCaGCGCGCGCGGGGGCCCCCGGAGACGGCGGCGGTGGtGgCGCGGGCAGAgGAAGGACGCgGCGGATCCCACTCGCACAGCAGCGCACTCGGTGCCCCGCGCAGGGTCGCGATGCTGCCCGGTTTGGCACTGCTCCTGCTGGCCGCCTGGACGGCTCGGGCGCTGGAGGTACCCACTGATGGCAATGCTGGCCTGCTGGCTGAACCCCAGATCGCCATGTTCTGTGGCAGACTGAACATGCATGTGAATGTCCAGGATGGGAAGTGGGATTCAGATCCATCAGGGACCGAAACCTGCATTGACACCTAGG…
NM_001985	ETFB	electron-transfer-flavoprotein, beta polypeptide	916	45	4.91	917.8	28410000	93-857	19	56540221	56561484	-	56540221-56540447,56541966-56542124,56545395-56545457,56548198-56548356,56549216-56549374,56561336-56561484	nnnnnnnnnnnnnnnnnnnnnnnnnnnnnnnnnnnnnnnnnnnnnAGCGACTGAGGGTGCGGGCTGACCCTGTAGGTGGCTGCGGCGGGAAGATGGCGGAGCTGCGCGCGCTCGTAGCTGTCAAGAGGGTCATCGACTACGCCGTGAAGATCCGAGTGAAACCTGACAGGACCGGTGTGGTCACAGATGGCGTGAAGCACTCCATGAACCCCTTCTGTGAGATCGCAGTGGAGGAGGCTGTGCGGCTCAAGGAGAAGAAGCTGGTGAAGGAGGTCATCGCCGTCAGCTGTGGGCCTGCACAGTGCCAGGAGACCATTCGTACAGCCCTGGCTATGGGTGCAGACCGAGGTATCCACGTGGAGGTGCCCCCAGCAGAAGCAGAATGCTTGGGTCCCCTGC…
NM_001658	ARF1	ADP-ribosylation factor 1	1888	0	0	917	28310000	144-687	1	226336984	226353536	+	226336984-226337089,226351402-226351586,226351666-226351776,226351915-226352039,226352176-226353536	CCTTACCCGACGTTCCCCGCGCCCGCAGGCGCTGACGTgGCCGCCGTCAGAGCCGCCATcTTGTGGGAGCGAAACCAACGCCTGGCTCGAAGCTGCAGCCTCTGAGGTGTCCCTGGCCAGTGTCCTTCCACCTGTCCACAAATATGGGGAACATCTTCGCCAACCTCTTCAAGGGCCTTTTTGGcAAAAAAGAAATGCGCATCCTCATGGTGGGCCTGGATGCTGCGGGGAAGACCACGATCCTGTACAAGCTTAAGCGGGGTGAGATCGTGACCACCATTCCCACCATAGGCTTCAACGTGGAAACCGTGGAGTACAAGAACATCAGCTTCACTGTGTGGGATGTGGGTGGCCTGGACAAGATCCGGCCCCTGTGGCGCCACTACTTCCAGAACACAC…
NM_004254	SLC22A8	solute carrier family 22 member 8	2184	0	0	911.4	30930000	143-1768	11	62516872	62539893	-	62516872-62517384,62517472-62517675,62517818-62517926,62518590-62518804,62519752-62519867,62520077-62520200,62522969-62523137,62523736-62523890,62524768-62524871,62538674-62539031,62539777-62539893	AAACACAGCTTgTTAgAGCTGAGCTGCCCAACTGCAGCAGCAGCCGGCCCCTAGGACAGAGCAGGGACCTCAACTACACTGATCACCAGCCCCATCGGACCCAGACTCAGCCACCAGCTCTGGCTCATCTTGCACCAGTGCCATGACCTTCTCGGAGATCCTGGACCGTGTGGGAAGCATGGGCCGTTTCCAGTTCCTGCATGTAGCCATACTGGGCCTCCCGATCCTCAACATGGCCAACCACAACCTGCTGCAGATCTTCACAGCCGCCACCCCTGTCCACCACTGCCGCCCGCCCCCCAATGCCTCCGCAGGGCCTTGGGTGATCCCCGTGGGCCCAAATGGGAAGCCTGAGAGGTGCCTCCGTTTTGTACATCCGTCCGATGCCAGCCTGCCCGA…
NM_012067	AKR7A3	aldo-keto reductase family 7, member A3	1241	86	6.93	908.6	41210000	78-1070	1	19481644	19487867	-	19481644-19481973,19483077-19483206,19483767-19483866,19484099-19484195,19484969-19485073,19485266-19485453,19487577-19487867	nnnnnnnnnnnnnnnnnnnnnnnnnnnnnnnnnnnnnnnnnnnnnnnnnnnnnnnnnnnnnnnnnnnnnnnnnnGTCATGTCCCGGCAGCTacCGCGGGaTCGGCCCGCCACGGTGCTGGGCGCCATGTAGATGGGGCGCCGCATGGACGCGCCCACCAGCGCCGCAGCCACGCGCGCTTTCCTGGAGCGAGGTCACACCGAGATAGACACGGCCTTCCTGTACACCGACGGCCAGTCCGAGACCATCCTGGGCGGCCTGGGACTCGGGCTGGGGAGCAGCGACTGCAGAGTGAAAATTGCTACCAAGGCCAATCCACTGTTTGGGAACTCCCTGAAACCTGACAGTCTCCGGTCCCAGCTGGAGACATCACTGAAGCGGCAGCAGTGTCCCCGAGTGG…
NM_004795	KL	klotho precursor	5006	213	4.25	907.9	31570000	1945-09-01	13	32488571	32538282	+	32488571-32489397,32525904-32526414,32527184-32527452,32532816-32533917,32535986-32538282	nnnnnnnnnnnnnnnnnnnnnnnnnnnnnnnnnnnCCGCGGCCGCCGCCGCCGTCGCTGTCGCTGCTGCTGGTGCTGCTGGCCCTGGGCGGCCGCCGCCTGCGCGCGGaGCCGGGCGACGGCGCGCaGAcctgggcccnnnnntCGCGCcCTCCCGCCCcCGAGGCCGCGGGCCTCTTCCAGGGCACCTTCCCCGACGGCTTCCTCTGGGCCGTGGGCAGCGCCGCCTACCAGACCGAGGGCGGCTGGCAGCAGCACGGCAAGGGTGCGTCCATCTGGGACACGTTCACCCACCACCCCTTGGCACCCCCGGGAGACTCCCGGATCGCcAATcTGCCGTCGGGCGCGCCGTCGCCgCTGCAGCCCGCCACCGGGGACGTGGCCAGCGACAGCTACAACA…
NM_006755	TALDO1	transaldolase 1	1243	30	2.41	905	31540000	51-1062	11	737432	755024	+	737432-737578,745879-746002,748950-749057,750122-750253,753344-753519,753747-753944,754288-754433,754813-755024	nnnnnnnnnnnnnnnnnnnnnnnnnnnnnnGCAGCCCCCTCGGCCTTGCTATGTCGAGCTCACCCGTGAAGCGTCAGAGGATGGAGTCCGCGCTGGACCAGCTCAAGCAGTTCACCACCGTGGTGGTCGACACGGGCGACTTCCACGCCATCGACGAGTACAAGCCCCAGGATGCTACCACCAACCCGTCCCTGATCCTGGCCGCAGCGCAGATGCCCGCTTACCAGGAGCTGGTGGAGGAGGCGATCACCTATGGCCAGAAGCTGGGCGGGTCACAACAGGACCAGATTAAAAATGCTATTGATAAACTTTTTGTGTTGTTTGGAGCAGAAATACTAAAGAAGATTCCGGGCCGAGTATCCACAGAAGTAGATGCAAGGCTCTCCTTTGATAAAGATG…
NM_024407	NDUFS7	NADH-ubiquinone oxidoreductase Fe-S protein 7	786	93	11.83	899.8	31470000	44-683	19	1334883	1346588	+	1334883-1334941,1338810-1338846,1339524-1339592,1339832-1339937,1341870-1342049,1342118-1342164,1344241-1344329,1346390-1346588	AAGGAGGACGGACCTCAGAGGTTGTCTGAAGGCCGAGTCCAAGATGGCGGCGCTGTCAGCTCCTGGCCTGCGCGGTTTCTGGATCCTTGGTCTGCGCTCCAGTGTGGGCGCGGCTGTGCAGGCACGAGATGTCCATCAGAGCGTGGCCACCGATGGCCCAAGCAGCGCCCAGCCTGCCCTGCcGAAGGCtgGAGCCATGGTTCCCAAACCCAGCAGCCAGGGCGAGTATGTGGTGGCCAAGCTGGATGACCTCGTCAACTGGGCCCGCCGGAGTTCTCTGTGGCCCATGACCTTCGGTCTGGCCTGCTGCGCCGTGGAGATGATGCACATGGCCGCACCCCGCTACGACATGGACCGTTTTGGCGTGGTCTTCCGCGCCAGCCCGCGCCAGTCCGACGT…
NM_003801	GPAA1	glycosylphosphatidylinositol anchor attachment	2067	2	0.1	894.7	30100000	111-1974	8	145209512	145213107	+	145209512-145209695,145210015-145210194,145210280-145210391,145210605-145210752,145210830-145210931,145211025-145211221,145211304-145211500,145211613-145211766,145211934-145212029,145212180-145212370,145212464-145212634,145212773-145213107	nGGAAGTGCGGGCGAGCGCgGGTCCCCGGGTCTGACAGGAGCAGCCTGCGGGCACCGCGGCGGTAGTTGGAGGCGGCAGAGGGTCTGTCGCCGCGCCGCCCTGCCCCGCCATGGGCCTCCTGTCGGACCCCGTTCGCCGGCGCGCGCTCGCCCGCCTCGTGCTGCGCCTCAACGCGCCGCTGTGCGTGCTGAGCTACGTGGCGGGCATCGCCTGGTTCTTGGCGCTGGTTTTCCCGCCGCTGACCCAGCGCACTTACATGTCGGAGAACGCCATGGGCTCCACCATGGTGGAGGAGCAGTTTGCGGGCGGAGACCGTGCCCGGGCTTTTGCACGGGACTTCGCTGCCCACCGCAAGAAGTCGGGGGCTCTACCAGTGGCCTGGCTTGAACGGACGATGC…
NM_012205	HAAO	3-hydroxyanthranilate 3,4-dioxygenase	1284	86	6.7	891.4	33620000	76-933	2	42847733	42873255	-	42847733-42848159,42848239-42848321,42848504-42848572,42850357-42850502,42850787-42850830,42851137-42851226,42863958-42864064,42864428-42864511,42869173-42869251,42873101-42873255	nnnnnnnnnnnnnnnnnnnnnnnnnnnnnTCCGAtGGCTGGaGGACGGCGCTGCGAGGAGgCGCCCAGGACAGTCATGGAGCGCCGCGTGGGAGTGAGGGCCTGGGTGGAGGAGAACCGGGGCTCTTTCCAGCCCCCCGTCTGCAACAAGCTCATGCACCAGGAGCAGCTCAAAGTCATGTTCGTTGGAGGCCCCAATACCAGGAAGGACTATCACATCGAAGAGGGTGAAGAGGTATTTTACCAGCTGGAGGGAGACATGGTTCTCCGAGTCCTGGAGCAAGGCAAACACCGGGACGTGGTCATTCGGCAGGGAGAGATATTCCTCCTGCCTGCCAGGGTGCCCCACTCACCACAGAGGTTTGCCAATACTGTGGGGCTGGTGGTTGAGCGAAGGCGG…
NM_002798	PSMB6	proteasome beta 6 subunit precursor	826	7	0.85	891.4	28570000	34-751	17	4646415	4648748	+	4646415-4646549,4646981-4647048,4647691-4647822,4647935-4648064,4648262-4648406,4648533-4648748	ACAGTTGCTTTGAGGCAGTACCGGAGGAGaaagatnnnnnnnACCcTtCTAGCTGCTCGGGGAGCCGGGCCGGCACCAGCTTGGGGGCCGGAGGCCTTCACCCCAGACTGGGAAAGCCGGGAAGTCTCCACTGGGACTACTATCgTGGCCGTGCAATTTGACGGGGGCGTGGTTCTGGGGGCAGACTCCAGAACAACCACTGGGTCCTACATCGCCAATCGAGTGACTGATAAGCTGACTCCTATTCACGACCACATTTTCTGCTGTCGCTCAGGCTCAGCTGCTGATACCCAGGCAGTAGCTGATGCTGTCACTTACCAGCTCGGTTTCCACAGCATTGAACTGAATGAGCCTCCACTGGTCCACACAGCAGCCAGCCTCTTTAAGGAGATGTGTTAC…
NM_015966	ERGIC3	serologically defined breast cancer antigen 84	1351	19	1.41	888	26790000	70-1219	20	33593192	33608819	+	33593192-33593348,33593486-33593556,33593676-33593763,33593985-33594104,33598577-33598670,33599676-33599841,33599975-33600032,33606229-33606260,33607218-33607314,33607392-33607456,33608158-33608294,33608379-33608434,33608610-33608819	GTGGCTCCAGGCCGGAaGAGGGAATCTGTAGGGGCGGGCCGGCTGGCGTCCCCTTTCCGGCCGGTCCCCATGGAGGCGCTGGGGAAgCTGAAGCAGTTCGATGCCTACCCCAAGACTTTGGAGGACTTCCGGGTCAAGACCTGCGGGGGCGCCACGGTGACCATTGTCAGTGGCCTTCTCATGCTGCTACTGTTCCTGTCCGAGCTGCAGTATTACCTCACCACGGAGGTGCATCCTGAGCTCTACGTGGACAAGTCGCGGGGAGATAAACTGAAGATCAACATTGATGTACTTTTTCCACACATGCCTTGTGCCTATCTGAGTATTGATGCCATGGATGTGGCTGGGGAACAGCAGCTGGATGTGGAACACAACCTGTTCAAGCAACGACTAGACAAA…
NM_005184	CALM3	calmodulin 3	2259	66	2.92	887.8	27030000	181-628	19	51796352	51805879	+	51796352-51796534,51800924-51800954,51803294-51803437,51803579-51803685,51803943-51804078,51804222-51805879	nnnnnnnnnnnnnnnnnnnnnnnnnnnnnnnnnnnnnnnnnnnnnnnnnnnnnnnnnnGCGCGcGCGCTGTGGGCAGTGAGTGTGGAGGCGCGGACgCGCGGCGGAGCTGGAACTGCTGCAGCTGCTGCCGCCGCCGGAGGAACCTTGATCCCCGTGCTCCGGACACCCCGGGCCTCGCCATGGCTGACCAGCTGACTGAGGAGCAGATCGCAGAGTTCAAGGAGGCCTTCTCCCTCTTTGACAAGGATGGAGATGGCACTATCACCACCAAGGAGTTGGGGACAGTGATGAGATCCCTGGGACAGAACCCCACTGAAGCAGAGCTGCAGGATATGATCAATGAGGTGGATGCAGATGGGAACGGGACCATTGACTTCCCGGAGTTCCTGACCATGATG…
NM_001995	ACSL1	acyl-CoA synthetase long-chain family member 1	3805	56	1.47	887.7	30100000	179-2272	4	185913743	185984209	-	185913743-185915413,185915783-185915854,185915967-185916068,185918505-185918648,185920555-185920671,185921315-185921403,185923001-185923073,185924039-185924134,185924770-185924904,185926464-185926598,185928547-185928624,185931229-185931302,185931811-185931862,185931991-185932023,185934632-185934810,185935032-185935131,185938480-185938581,185942075-185942139,185946765-185946879,185961468-185961694…	nnnnnnnnnnnnnnnnnnnnnnnnnnnnnnnnnnnCaGGCaGAGGCGGCGGCGCCAGCGGCGCCTTAAATAGCATCCAGAGCCGGCGCGGGGCAGGGAGTGGGCTGCGGTGACAGCcGGCGGCGGAGCGGCCGGTCCACGGAGGCGAATTCAGCTTAGAGAACTATCAACACAGGACAATGCAGGCCCACGAGTTGTTCCGGTATTTTCGAATGCCAGAGCTGGTTGACTTCCGACAGTACGTGCGTACTCTTCCGACCAACACGCTTATGGGCTTCGGAGCTTTTGCAGCACTCACCACTTTCTGGTACGCCACGAGACCCAAAGCCCTGAAGCCACCATGTGACCTCTCCATGCAGTCGGTGGAAGTGGCGGGCAGTGGTGGTGCACGAAGATCCGC…
NM_014222	NDUFA8	NADH dehydrogenase (ubiquinone) 1 alpha	843	26	3.08	883.5	29250000	143-658	9	123946159	123961919	-	123946159-123946478,123950212-123950377,123954345-123954508,123961727-123961919	nnnnnnnnnnnnnnnnnnnnnnnnnnGTTACCGGATGCGCATGCGCAGGCGCCGTGTGGCGCTCAGCGGTCGAAAGGGGAGTTCAAGGAGACGGGGGAGACGCGGTTGAGGGCTCCTCGTCGGGGTCGGGGCTGCAGCCGTCATGCCGGGGATAGTGGAGCTGCCCACTCTAGAAGAGCTGAAAGTAGACGAGGTGAAAGTTAGTTCTGCTGTGCTTAAAGCTGCGGCCCATCACTATGGAGCTCAGTGTGATAAGCCCAACAAGGAGTTTATGCTCTGCCGCTGGGAAGAGAAAGATCCGAGGCGGTGTTTGGAGGAAGGCAAGCTGGTCAACAAGTGTGCTTTGGACTTCTTTAGGCAGATAAAACGTCACTGCGCAGAGCCTTTTACAGAATATTG…
NM_002999	SDC4	syndecan 4 precursor	2612	273	10.45	883.3	37940000	41-634	20	43387343	43410478	-	43387343-43389469,43392420-43392618,43395077-43395123,43397836-43397974,43410379-43410478	nnnngccgcaGCCTGCGCGCCcTCTCCAGTCtGCGGTGCCATGGCCCCCGCCCGTCTGTTCGCGCTGCTGctgttcttcgtaggcggagtcgccgAGTcGATCCGAGAGACTGAGGTCATCGACTCCCAGGACCTCCTAGAAGGCCGATACTTCTCCGGAGCCCTACCAGATGATGAGGATGTAGTGGGACCCGGGCAGGAATCTGATGACTTTGAGCTGTCTGGCTCTGGAGATCTGGATGACTTGGAAGACTCCACGATCAGCCCTGAAGTTATCCATCCCTTGGTGCCTCTAGATAACCATATCCCTGAGAAGGCAGGGTCTGGGAGCCAAGTCCCCACTGAAGCCAAGAAACTGGAGGAGAATGAGGTTATTCCCAAGAGGATCTCACCCGnnnn…
NM_003186	TAGLN	transgelin	1160	10	0.86	874.4	28230000	122-725	11	116575250	116580718	+	116575250-116575358,116578928-116579119,116579233-116579410,116579708-116579810,116580141-116580718	nnnnnnnnnnCGCAGCCCTTTAAACCCCTCACCCAGCCAGCGcCCCATCCTGTCTGTCCAAGCCCAGACACAAGTCTTCACTCCTTCCTGCGAGCCCTGAGGAAGCCCTCTCCCCCCAAACATGGCCAACAAGGGTCCTTCCTATGGCATGAGCCGCGAAGTGCAGTCCAAAATCGAGAAGAAGTACGACGAGGAGCTGGAGGAGCGGCTGGGGGAGTGGATCATAGTGCAGTGCGGCCCTGATGTGGGCCGCCCAGACCGTGGGCGCTTGGGCTTCCAGGTCTGGCTGAAGAATGGCGTGATTCTGAGCAAGCTGGTGAACAGCCTGTACCCTGATGGTTCCAAGCCGGTGAAGGTGCCTGCGAACCCGCCTTCCATGGTCTTCAAGCAGATGGAGCA…
NM_001018	RPS15	ribosomal protein S15	531	44	8.29	861.5	25360000	63-498	19	1389363	1391492	+	1389363-1389427,1389806-1389891,1391018-1391252,1391348-1391492	nnnnnnnnnnnnnnnnnnnnnnnnnnnnnnnnnnnnnnnnnnnnTTCTGAGCATCCGGCAACATGGCAGAGGTAGAGCAGAAGAAGAAGCGGACCTTTCGCAAGTTCACCTACCGCGGCGTGGACCTGGACCAGCTGCTTGACATGTCCTACGAGCAGCTGATGCAACTGTACAGTGCGCGCCAGCGGCGGCGGCTGAACCGGGGTCTGCGGCGGAAGCAGCACTCACTGCTGAAGCGCCTGCGCAAGGCCAAGAAGGAGGCGCCGCCCATGGAGAAGCCAGAAGTGGTGAAGACGCATTTGCGGGACATGATCATCCTGCCAGAGATGGTGGGCAGCATGGTGGGCGTCTACAACGGCgAGACCTTCAACCAGGTGGAGATCAAGCCCGAGATGATTG…
NM_003128	SPTBN1	spectrin, beta, non-erythrocytic 1 isoform 1	10221	1281	12.53	861.2	26000000	250-7342	2	54536958	54752087	+	54536958-54537159,54607013-54607207,54679733-54679884,54692802-54692975,54696848-54696939,54698249-54698329,54698719-54698834,54702041-54702153,54702941-54703128,54704120-54704237,54705445-54705603,54706573-54706875,54708738-54708891,54709574-54710444,54710533-54710670,54711496-54712252,54713207-54713409,54718354-54718444,54723624-54723770,54724964-54725227,54725870-54726094,54726569-54726658,547…	GGATTCCTCCAGTCCCTCCCTcGGCCGCCTCTCCTCCCGGAGCTAgCGCGCAGCCCTGCGCAGCAGCGCCCACTGGTCCCGTCCTGTGAGCCCCgGCCCCAGCCGCGGACAGACCCGCGGAGTCGCCTCCCGGCCCACCCGCCCGGCCGCCgAGGAGCGGGAGGAGGACGGGACCCCGGCGCCCCCACCCCATCCCCGGGAGAACTCTAAGAaGGAGCTGATGTGGAgGAGCAGCTGAGACAGTTCAAGATGACGACCACAGTAGCCACAGACTATGACAACATTGAGATCCAGCAGCAGTACAGTGATGTCAACAACCGCTGGGATGTTGATGACTGGGACAATGAAAACAGCTCTGCGCGGCTCTTTGAGCGGTCCCGCATCAAGGCTCTGGCAGAT…
NM_138801	GALM	galactose mutarotase	2483	457	18.41	859.6	31460000	253-1279	2	38746556	38815413	+	38746556-38746997,38756558-38756712,38761926-38762132,38770459-38770540,38810202-38810343,38812381-38812555,38814134-38815413	nnnnnnnnnnnnnnnnnnnnTGCAAGCGTGGCTGCAAAGTTTGCCCCTCTTGTTACCCTCAGGCAAAGGAATGATTTAGAAAGGCCCCAGGGGCTATTTTTGGCAGGAACGGTCACTCCCTAAATCCAGGCAAGGAAAGGGAGGAGTCTGAGCCGAGTCACGCCCCTGCCCCTGTAAACTTGTGTCGCCTCTAGCTCAGCGAGCACTGGAGTTTGAAGAGCGGGCAGTAGTTGCACACGCCGAACTTTCCCTATGGCTTCGGTGACCAGAGCCGCGTTTGGAGAGCTGCCCTCGGGAGGAGGGACAGTGGAAAAGTTCCAGCTGCAGTCAGACCTCCTGAGAGTGGACATCATCTCCTGGGGCTGCACGATCACAGCCCTAGAGGTCAAAGACAGGCAG…
NM_004872	TMEM59	thymic dendritic cell-derived factor 1	1696	67	3.95	858.4	27810000	251-1219	1	54269937	54291699	-	54269937-54270566,54274871-54274979,54279017-54279098,54279985-54280066,54281634-54281786,54283953-54284047,54285528-54285633,54291261-54291699	nnnnnnnnnnnnnnnnnnnnnnnnnnnnnnnnnnnnnnnnnnnnnnnnnnnnnnnnnnnnnnnnnnnGTTCGTAGTCCCAGAGGTGgGGCAGGAGGCGGCAGTTTCAGGCGGGTCAGGGCGGAGCTGAAGCGACGGCGGAGGCGGAAGCAACGGTCGGTGGGGCGGAGAAGGGGGCTGGCCCCAGGAGGAGGAGGAAACCCTTCAAAGAAAACAGCAACAAGCTGAGCTGCTGTGATAGAGGGGAACAAGATGGCGGCGCCGAAGGCAAGCCTCTGGGTCAGGACCCAACTGGGGCTGCCGCCGCTGCTGCTGCTGACCATGGCCTTGGCCGGAGGTTCGGGGACCGCTTCGGCTGAAGCATTTGACTCGGTCTTGGGTGATACAGCGTCTTGCCACCG…
NM_004926	ZFP36L1	butyrate response factor 1	3022	9	0.3	856	29260000	131-1144	14	68324128	68329538	-	68324128-68326962,68329352-68329538	CGGAGTcAGAAAGGCGAgGGGCGCCGGGAACTGGCGTGTGGGACTCCAGACAGGAGAGGCTGCGCCTTCCCCGCATCGGGACCTTCGCGACACACCAGATCCTCGCCCCTGGCCCGCGCGAGCGCACAGAATGACCACCACCCTCGTGTCTGCCACCATCTTCGACTTGAGTGAAGTTTTATGCAAGGGTAACAAGATGCTCAACTACAGTGCTCCCAGTGCAGGGGGTTGCCTGCTGGACAGAAAGGCAGTGGGCACCCCTGCTGGTGGGGGCTTCCCACGGAGGCACTCAGTCACCCTGCCCAGCTCCAAGTTCCACCAGAACCAGCTCCTCAGCAGCCTCAAGGGTGAGCCAGCCCCCGCTCTGAGCTCGCGAGACAGCCGCTTCCGAGACCGCTC…
NM_016022	APH1A	anterior pharynx defective 1 homolog A isoform	2189	14	0.64	853.5	27160000	323-1063	1	148504423	148508156	-	148504423-148505680,148506099-148506226,148506380-148506502,148506740-148506813,148506981-148507151,148507722-148508156	GGCGACTACAACTCCCAGCAGGTCGAGCTGCTCCGCCCGCGCTGATTCTCCATTGGCCTTCCGGGGGTGGGGATTAGATGGGaGGTGGCCGTGGGGCTGCGACcGGGGTTTGTCCCCTCTTCGGCTTCCGTAGAGGAAGTCCCGCGGACCTTCATTTGGGGTTTTGGTTCCCCCCCTTCCCCTTCCCCGGGGTTCGGGGGTGACATTGCACCGCGCCCCTCGTGGGGTCGCGTTGCCACCCCACGCGGACTCCCCAGCTGGCGTGCCTCTCCCATTTGCCTGTCCTGGTCAGGCCCCCACCCCCCCCCCCCCCTGCCCAGCCATGGGGGCTGCGGTATTTTTCGGCTGCACTTTCGTCGCGTTCGGCCCGGCCTTCGCGCTTTTCTTGATCACTGTGGC…
NM_138413	DHDPSL	DHDPS-like protein isoform 1	2482	625	25.18	845.8	32060000	360-1341	10	99334092	99362545	+	99334092-99334661,99348522-99348650,99348836-99348963,99349427-99349561,99349814-99349910,99351604-99351737,99361257-99362545	nnnnnnnnnnnnnnnnnnnnnnnnnnnnnnnnnnnnnnnnnnnnnnnnnnnnnnnnnnnnnnnnnnnnnnATACcCTTTAGTATTGGGATCCCAGAAACCAGTCCTAcATCTGGCCAGAGGGACACTGGGTTGTGGCATtTCTCcAGCTGCTACCCAGAAGGAAgAGGGCCnCCCGGGGCCTATAGGCCTTGCTCCTGACCCTGGGGACACCCAGCTCAGGCCTGCCCCAGTGGCCACAAGTCAGGGAGGCCGCAAATTTTTAAtTAGACACATTGATCATTAATAgGGGGTTAGAAAGAGTTCAAACTAAGTCTCACTCTGGGACATAGACCAATTGTGCCTCAGGCCTCCTGCAGAGATGCTGGGTCCCCAAGTCTGGTCCTCTGTGAGGCAGGGGC…
NM_002795	PSMB3	proteasome beta 3 subunit	754	31	4.11	843.5	25470000	79-694	17	34162528	34174004	+	34162528-34162608,34162929-34163113,34165662-34165769,34170210-34170387,34172190-34172284,34173898-34174004	GAGCGGTTGCGCAGTGAAGGCTAGACCCGGTTTACTGGAATTGCTCCGGCGATCGAGGGGTCCTAGTACACGGCAATCATGTCTATTATGTCCTATAACGGAGGGGCCGTCATGGCCATGAAGGGGAAGAACTGTGTGGCCATCGCTGCAGACAGGCGCTTCGGGATCCAGGCCCAGATGGTGACCACGGACTTCCAGAAGATCTTTCCCATGGGTGACCGGCTGTACATCGGTCTGGCCGGGCTCGCCACTGACGTCCAGACAGTTGCCCAGCGCCTCAAGTTCCGGCTGAACCTGTATGAGCTGAAGGAAGGTCGGCAGATCAAACCTTATACCCTCATGAGCATGGTGGCCAATCTCTTGTATGAGAAACGGTTTGGCCCCTACTACACTGAGCCA…
NM_001861	COX4I1	cytoome c oxidase subunit IV isoform 1	801	105	13.11	840.2	35410000	165-672	16	84390697	84398108	+	84390697-84390859,84392312-84392385,84396044-84396211,84396840-84396971,84397845-84398108	CGACGTTcTCAGCGCTACCCTTTTCCGCTCCAcGGTGACCTCCGCGCGGCCGGGTGCAGGCGGAGTCTTCCTCGATCCCGTGGTGCTCCGCGGCGCGGCCTTGCTCTCTTCCGGTCGCAGGACACCGGGCGTAGAGGGCGGTCGCGGCGGGCAGTGGCGGCAGAATGTTGGCTACCAGGGGATTTAGCCTAGTTGGCAAGCGAGCAATTTCCACCTCTGTGTGTGTACGAGCACATGAAAGTGTTGTTAAGAGCGAAGACTTTACGCTCCCAGCTTATGTGGATCGGCGTGACTATCCCTTGCCGGACGTGGCCCATGTCAAGCACCTGTCTGCCAGCCAGAAGGCCTTGAAGGAGAAGGTGAAGGCGTCCTGGAGCAGCCTCTCCATGGATGAGAAAG…
NM_005218	DEFB1	defensin, beta 1 preproprotein	461	2	0.43	836.1	44600000	151-354	8	6715509	6722939	-	6715509-6715758,6722729-6722939	TCCCTTCAGTTCCGTCGACGAGGTTGTGCAATCCACCAGTCCTATAAATACAGCGACACTCCAGCCTCTGGAAGCCTCTGTCAGCTCAGCCTCCAAAGGAGCCACnnTCTCCTCCGTTCCTGAAATCCTGGGTGCTGCCTGCCAGGCgCCATGAGAACTTCCTACcTTCTGCTGTTTACTCTCTGCTTACTCTTGTCTGAGATAGCCTCAGGCGATAACTTTCTCACAGGTCTTGGCCACAGATCTGACCATTACAACTGCGTCAGGAGTGGAGGGCAATGTCTCTATTCCGCCTGCCcAATCTATACCAGAATTCAAGGCACCTGTTACCACGGGAAGGCCAAGTGCTGCAAGTGAGCTGGGAGTGACCAGAAGAAAGGACGCAGAAGTGAAATGGAC…
NM_001664	RHOA	ras homolog gene family, member A precursor	1921	31	1.61	830.8	25990000	277-855	3	49371583	49424530	-	49371583-49372819,49374933-49375063,49380865-49380985,49387871-49388028,49424257-49424530	GTGGATGAGCTGTGAGTnnnnnnnnnnnnnnnnnnCCGCGACCTGGGTCGGCTCGAGCCCGCTGGGCACTCGGGGGCGCGCACGTCGTTCTcCGCCCTCCCGCCGCCGCCAGCCCTCGCTCTCTCGCGCTCCCCTCCCGCCGCCCGTGGTCCTCCGTCGGTTCTCTCGTTAGTCCGCGGTCTGGTCTTCAGCTACCCGTCTTCGTCTCCGAGCTTGCGACTCGCGGACCGGCGTCCCCGGCGCGAAGAGGCTGGACTCGGATTCGTTGCCTGAGCAATGGCTGCCATCCGGAAGAAACTAGTGATTGTTGGTGATGGAGCCTGTGGAAAGACATGCTTGCTCATAGTCTTCAGCAAGGACCAGTTCCCAGAGGTAGATGTGCCCACAGTGTTTGAGAAC…
NM_182715	SYPL1	synaptophysin-like 1 isoform b	2129	8	0.38	825.8	31390000	105-827	7	105518188	105539994	-	105518188-105519621,105520631-105520819,105525372-105525579,105526840-105526964,105539822-105539994	GCGCCcGCCCCGCCTGCCCTTCCTCGCCGCCGGGCTGCTCGGGTCTCGTCCGTCTCCTTCTCCGCCCGGTCGTCCTGACTCTCTCTCCCTCCTTCCCTCAGAGAATGTCCGGCTTCCAGATCAATCTCAACCCTCTCAAGGAGCCACTCGGCTTCATCAAGGTCCTCGAGTGGATTGCTTCTATCTTTGCTTTTGCCACCTGTGGAGGTTTTAAGGGCCAAATAGAAATTCAAGTGAGTTGTCCTCCCGnnnTTACCGAGAATAAAACTATTACAGCTACTTTTGGTTATCCATTCAGGTTGAATGAGGCATCATTTCAGCCACCTCCAGGTGTAAACATATGTGATGTAAATTGGAAAAGTTACGTTCTCATAGGCGATTACTCTTCTTCTGCACAAT…
NM_004255	COX5A	cytoome c oxidase subunit Va precursor	769	111	14.43	825.8	29120000	141-590	15	72999670	73017548	-	72999670-72999836,73003042-73003164,73006160-73006281,73008510-73008626,73017309-73017548	nnnnnnnnnnnnnnnnnnnnnnnnnnnnnnnnnnnnnnnnnnnnnnnnnnnnnnnnnnnnnnnnnnnnnnnnnnnnnnnnnnnnnnnnnnnnnnnnnnnnnnnnnnnnnnncCCTCAGCCTGCGCGCCGCcATCGCCgTCATGCTGGGCGCCGCTCTCCGCCGCTGCGCTGTGGCCGCCACCACCTGGGCCGGCCCTCGAGGCCTGCTGCACTCCGCCCGGACCCCCGGCCCCGCCGCGGCTATCCAGTCAGTTCGCTGCTATTCTCATGGGTCATATGAGACAGATGAGGAGTTTGATGCTCGCTGGGTAACATACTTCAACAAGCCAGATATAGATGCCTGGgGATTGCATAAAGGGATAAACACACTTGCTACCTATGATCTGGTTCCAGAGCCCA…
NM_016228	AADAT	kynurenine aminotransferase II	2326	160	6.88	824.7	28110000	343-1617	4	171217948	171247758	-	171217948-171218695,171219618-171219719,171222445-171222551,171224140-171224204,171225053-171225114,171226317-171226413,171226874-171226956,171228313-171228378,171230862-171231071,171236235-171236309,171244842-171244974,171246122-171246290,171247350-171247758	nnnnnnnnnnnCGGGGCGGGAGGGGGCGCGGCGAGGCCCGCGGCGGGGCAAAACTGGCGTGGGCCCTGGCGGCCGCCGGAGCGCGTGCGGCGTGGACTTTGCCAGGCTCGCCACCCAGCCCCAGACCCGTTTAGGACCGGGAGACCGAACGCAGCGTCCAGCCGGGGAGTTTCGGCGGCGTTCTCCGGGCACTGCGCGCGGGAAGCCAGACGCAGCGGGGGGACAGCGCTCGCGTTGGCGTTGCCAGAGTGGGAAGTTAGCAGGCAGGACTTGACGAGGCTCTTTGGTTTTTCTAGTCCTCAGCCACTGAAGAGGAAGCTTGATGCTTGGCTGTCAAGGGACATGAATTACGCACGGTTCATCACCGCAGCGAGCGCAGCCAGAAACCCTTCTCCCATC…
NM_031412	GABARAPL1	GABA(A) receptor-associated protein like 1	1867	153	8.2	823.8	34670000	241-592	12	10256756	10266991	+	10256756-10257085,10261929-10262007,10264306-10264424,10265653-10266991	CAGCTCCAGCGAAAATCCGCCGGTGTTTCTCCACctggctctcctCTATCTCCGGGCAGGCTCACCCGAGATCTCCnnnnnnnnnnnnnnnnnnnnnnnnnnnnnnnnnnnnnnnnnnnnnnnnnnnnnnnnnnnnnnnnnnnTTTGAACACACCTTGACGTCGGCGGAGGGAGCTGGACAGGGCCAGCGGCGAAGGAGGCAGGCCCCGCGCGGGGATCTCGGAAGCCCTGCGGTGCATCATGAAGTTCCAGTACAAGGAGGACCATCCCTTTGAGTATCGGAAAAAGGAAGGAGAAAAGATCCGGAAGAAATATCCGGACAGGGTCCCCGTGATTGTAGAGAAGGCTCCAAAAGCCAGGGTGCCTGATCTGGACAAGAGGAAGTACCTAGTGCCCTCT…
NM_002611	PDK2	pyruvate dehydrogenase kinase 2 precursor	2290	162	7.07	823.2	29840000	105-1326	17	45527695	45543422	+	45527695-45527916,45529786-45529927,45537734-45537805,45538248-45538432,45539157-45539246,45539439-45539516,45540519-45540595,45540682-45540780,45540975-45541082,45541650-45541763,45542320-45543422	AGGGCAAGGGTAGGGAGGAGGCGGCCGAATCTCGTCGCTGGGCCGAACGGTGCGCgAGCGCTGCCAGCGCAGGGACCACAACCCGAGtCGCGGCCGCCGCAGCCATGCGCTGGGTCTGGGCGCTGCTCAAGAATGCGTCCCTGGCTGGGGCGCCCAAGTACATTGAGCACTTCAGCAAGTTCTCCCCGTCCCCGCTGTCCATGAAGCAGTTTCTGGACTTCGGATCCAGCAATGCCTGTGAGAAAACCTCCTTCACCTTCCTCAGGCAGGAGCTGCCTGTGCGCCTGGCCAACATCATGAAGGAGATCAACCTGCTTCCCGACCGGGTGCTGAGCACACCCTCTGTGCAGCTGGTGCAGAGCTGGTATGTCCAGAGCCTCCTGGACATAATGGAGTTCC…
NM_005953	MT2A	metallothionein 2A	419	100	23.87	816.7	34560000	91-274	16	55199979	55200910	+	55199979-55200096,55200405-55200470,55200676-55200910	nnnnnnnnnnnnnnnnnCACCATGCCTcCTCCAAGTCCCAGTGAGCCCGCGTGcAACCTGTCCCGACCCCAGCCGCCTCTTCAACTCGCCATGGATCCCAACTGCTCCTGCGTCGCCGGTGACTCCTGCACCTGCGCCGGCTCCTGCAAGTGCAAAGAGTGCAAATGCACCTCCTGCAAGAAAAGCTGCTGCTCCTGCTGCCCTGTGGGCTGTGCCAAGTGTTCCCAGGGCTGTATCTGCAAAGGGATATTAGAGAAGTGCAACTGCTGTGCCTGATGCTaGGACGACCCTGCTCTCAGATGTAAATAATgcgacCtcTacaaacctGGATTTTTTnnnnnnnnnnnnnnnnnnnnnnnnnnnnnnnnnnnnnnnnnnnnnnnnnnnnnnnnnnnnnnn…
NM_080426	GNAS	GNAS complex locus GNASS	1865	72	3.86	816.6	26830000	357-1497	20	56899821	56919645	+	56899821-56900315,56904062-56904134,56911978-56912035,56912122-56912241,56913833-56913930,56917612-56917666,56917800-56917873,56917971-56918029,56918134-56918254,56918401-56918531,56918784-56918851,56919133-56919645	nnnnnnnnnnnnnnnnnnnnnnnnnnnnnnnnnnnggcggcagcggcggCAGCAGCTCCCGCAGCTCCTGCTCTGGTCCGCCTCGGCCCGGCGGCGGCCATCAGCCCCCTCGGCCTCGGCTCGAGGGGCGGGGAGCTGCGCGCGCCCCTCGGTCCGACCGACACCCTCCCCTTCgCGCCCGTCCGCGCGCCCCGCGgCCCgCGGCCCGCAGTCCGCCCCGCGCGCTCCTTGCCGAGGAGCCGAGCCCGCGCCCGGCCCGCCCGCCCGGCGCTGnnnnnnnnnnnnnnnnnnnnnnnnnnnnnnnnnnnnnCGCCGCCGCCGCAGCCCGGCCGCCCGCTGCCcCGGCCGCCGCCGCCATGGGCTGCCTCGGGAACAGTAAGACCGAGGACCAGCGCAACG…
NM_030943	AMN	amnionless protein precursor	1557	51	3.28	815	29940000	34-1393	14	102458746	102466932	+	102458746-102458821,102459801-102459919,102460025-102460069,102464516-102464603,102464848-102465065,102465211-102465348,102465518-102465626,102465745-102465827,102466014-102466176,102466255-102466417,102466496-102466583,102466666-102466932	GTCTCCTGGTCGGGCGCAAGGAGCAGAGGCGAGATGGGCGCCCTGGGCCGGGTCCTGCTGTGGCTGCAGCTCTGCGCACTGACCCATGCAGCCTCCaAACTCTgGGTCCCCAATACGGACTTCGACGTCGCAACCAACTGGAGCCAGAACCGCACCCCATGCGCCGGCGGCGCCGTCGAGTTCCCGGCGGACAAGATGGTGTCAGTCCTGGTACGAGAAGGTCATGCCGTCTCAGACATGCTCCTGCCGCTGGATGGGGAACTCGTCTTGGCTTCAGGAGCCGGATTCGGCGTCTCAGACGTGGGCTCGCACCCGGACTGCGGCGCGGGCGACCCTGCGGTCTTCCGCGACTCTGACCGCTTCTCCTGGCATGACCCGCACCTGTGGCGCTCCGAgAAC…
NM_182632	SLC6A18	solute carrier family 6, member 18	2121	238	11.22	814.4	33880000	124-2008	5	1278470	1299304	+	1278470-1278752,1285334-1285474,1285866-1286003,1288596-1288777,1291065-1291175,1292565-1292677,1293646-1293774,1295822-1295978,1296670-1296874,1297329-1297488,1297723-1297882,1298963-1299304	nnnnnnnnnnnnngGGGGCTGCTTGTGGcTTCCAAACGccGGCAGAGGCTGGaGACGGCTCTCTGGTGCTGGGTGTGGAGTGAGGCACCACCCTTGCCCTGCAGCCTGGGGCATTCAGTGGCCATGGCTCATGCCCCAGAACCAGACCCGGCCGCCAGCGACCTCGGGGAGGAGAGGCCCAAGTGGGACAACAAGGCCCAGTACTTCCTGAGCTGCATcGGGTTTGCTGTGGGGCTGGGGAACATTTGGCGGTTCCCATACCTGTGCCAGACCTATGGAGGAGGGGCCTTCCTCATCCCCTACCTCATTGCACTGGTCTTCGAGGGGATCCCCATCTTCCACGTGGAGCTTGCCATCGGCCAGCGACTGCGGAAAGGCAGCGTCGGAGTGTGGACGGCC…
NM_002555	SLC22A18	tumor suppressing subtransferable candidate 5	1539	64	4.16	811.7	34740000	216-1488	11	2880088	2903052	+	2880088-2880170,2881020-2881295,2886039-2886136,2887002-2887162,2887384-2887516,2894428-2894546,2895794-2895901,2897113-2897213,2899908-2900009,2900242-2900362,2902816-2903052	nnnnnnnnnnnnnnnnnnnnnAGaTCaCCCGGTAGCGCTCACCCCACCGGCACCCGTGCCCAACCCCGCCCCTGCGAAGGCAGGCAAGGCCAGGCGGGTGCTGCCtGGGACCCAGTGACTCAGCACCCCCGCCCAGATCAaCTGGACTTTTGGCcCCTGCTCCACCAGCCTCCTGCTTGGATTTCTCCTGGGTCTCCCTGCTGTGCCCGTCCAGGATGCAGGGAGCTTGGGCTCCCAGGGACCAGGGCCAGTCCCCTGGCAGGATGAGCACTCTAGGCCGGtCCTCAGTCATCCTGCTCACCTACGTGCTGGCCGCCATAGAACTTACCTGCCTCTTCATGCAGTTCTCCGTCGTGCCATACCTGTCTAGGAAACTGGGCCTGGATTCCATTGCCTTTG…
NM_006801	KDELR1	KDEL (Lys-Asp-Glu-Leu) endoplasmic reticulum	1557	0	0	810.6	27610000	196-831	19	53577639	53586622	-	53577639-53578396,53579299-53579551,53584622-53584780,53585493-53585593,53586337-53586622	CTCTTCCCGGCTCCAGCTCCGCCGCCAGCTCCGGCCTTTGCTCCCCCTCCCAGAGTCCCCTCCCCGGAGCGGAGCGCACCTAGGGTCCCTCTCCCTTCCCCCCAGCCCAGCCTCCCGTTCAGACCAGCAGCCTCGGGGGGCAGCCCCCCGCCAGCCTGCCTCCCTCCCACTCAGCCCTGCCAGGGCCCCCCAGCCATGAATCTCTTCCGATTCCTGGGAGACCTCTCCCACCTCCTCGCCATCATCTTGCTACTGCTCAAAATTTGGAAGTCCCGCTCGTGTGCCGGAATTTCAGGGAAGAGCCAGGTCCTGTTTGCTGTGGTGTTCACTGCCCGATATCTGGACCTTTTCACCAACTACATCTCACTCTACAACACATGTATGAAGGTGGTCTACATA…
NM_003246	THBS1	thrombospondin 1 precursor	5790	134	2.31	810.3	26920000	180-3690	15	37660572	37676960	+	37660572-37660721,37661322-37661417,37661686-37662245,37663110-37663185,37663481-37663680,37663793-37663915,37664963-37665056,37666840-37667013,37667535-37667711,37668019-37668192,37668452-37668579,37668695-37668847,37669298-37669516,37670009-37670116,37670684-37670843,37670998-37671116,37672061-37672295,37672493-37672720,37672890-37673161,37673592-37673689,37673794-37673933,37674855-37676960	nnnnnnnnnnnnnnnnnnnnnnnnnnnnnnnnnnnnnnnnnnnnnnnnnnnnnnnnnnnnnnnnnnnnnnnnnnnnnnnnngTCCCCGCGTCCcTCCAGCCCTCGCCGCCCTCTCCACCGCTCCCGGCCGCCGCGCTCCGGTCCACACAGGATCCCTGCTGGGCaCCAgCAGCTCCACCATGGGGCTGGCCTGGGGACTAGGCGTCCTGTTCCTGTTGCATGTGTGTGGCACCAACCGCATTCCAGAGTCTGGGGGAGACAACAGCGTGTTTGACATCTTTGAACTCACCGGGGCTGCCCGCAAGGGGTCcGGGCGCCGACTGGTGAAGGGTCCTGACCCTTCCAGCCCAGCTTTCCGCATCGAGGATGCCAACCTGATCCCCCCTGTGCCTGATGACA…
NM_003041	SLC5A2	solute carrier family 5 (sodium/glucose	2273	3	0.13	808.4	28300000	20-2036	16	31401940	31409592	+	31401940-31402084,31403495-31403566,31403641-31403745,31404551-31404715,31404992-31405097,31406142-31406222,31406352-31406581,31406860-31406995,31407205-31407312,31407444-31407594,31407702-31407870,31407945-31408160,31408926-31409052,31409131-31409592	GGGGCAGATCCcgTGGAGaATGGTGGaGCACACAGAGGCAGGCTCAGCACCAGAGCTGGGGGCCCAGAGGGCCCTGATCGACAATCCTGCTGACATTCTAGTCATTGCTGCATATTTCCTGCTGGTCATTGGTGTTGGCTTGTGGTCCATGTGCAGAACCAACAGAGGCACTGTGGGTGGCTACTTCCTGGCAGGACGCAGCATGATGTGGTGGCCGGTTGGGGCCTCTCTCCTCGCCAGCAACATTGGCAGTGGCCACTTTGTGGGCCTGGCAGGGACTGGCGCTGCAAGTGGCTTGGCTGTGGCTGGATTCGAATGGAATGCGCTCTTCGTGGTGCTGCTACTGGGCTGGCTCTTTGCACCTGTGTACCTGACGGCAGGGGTCATCACGATGCCACA…
NM_017931	TTC38	tetratricopeptide repeat domain 38	2610	447	17.13	808	34810000	77-1484	22	45042525	45068569	+	45042525-45042633,45043075-45043152,45046896-45046977,45048459-45048630,45049809-45049982,45053147-45053222,45056160-45056279,45058534-45058593,45059802-45059840,45061634-45061715,45062984-45063149,45063963-45064122,45064387-45064460,45067352-45068569	nnnnnnnnnnnnnnnnnnnnnnnnnnnnnnnnnnnnnnnnnnnnnnnnnnnnnnnnnnnnnnnnnnnnnnnnnnnnnnnnnnnnnnnCTCACCTCTGCGCGACTGCCAGGCCTGGAAGGATGCGAGGCTCCCGCTCTCCACCACAAGCAATGAAGCTTGCAAGCTGTTTGATGCCACGCTGACCCAGTATGTAAAATGGACCAATGACAAGAGtCTCGGTGGCATCGAGGGCTGCCTGTCAAAGCTCAAAGCAGCAGATCCAACCTTCGcgATGGGCCACGCCATCTCTACTGGCCTTGTACTGATTGGCACTGGAAGCTCCGTGAAGCTGGACAAAGAGCTGGACCTGGCTGTGAAGACAATGGTGGAGATTTCAAGAACCCAGCCGCTGACAAGGCG…
NM_003878	GGH	gamma-glutamyl hydrolase precursor	1492	298	19.97	807.7	28980000	284-1237	8	64090193	64114164	-	64090193-64090566,64092606-64092743,64099020-64099110,64099193-64099299,64101271-64101409,64102294-64102378,64105280-64105330,64110769-64110883,64113773-64114164	nnnnnnnnnnnnnnnnnnnnnnnnnnnnnnnnnnnnnnnnnnnnnnnnnnnnnnnnnnnnnnnnnnnnnnnnnnnnnnnnnnnnnnnnnnnnnnnnnnnnnnnnnnnnnnnnnnnnnnnnnnnnnnnnnnnCTAGCGCGCGCCGGGACTGCATTTCCCATAGGCCCgCGCTGCGGAGCACCGCCCACCCGAGcCcCACGCGAGTgcgcggccgCGAGGTGTCCCcGCCGCAGnnnnnnnnnnnnnnnnnnnnnnnnnnnnnnnnnnnnnnnnnnnnnnnnnnnnnnnnnnnnnnnnnnCGCCTACTGTGCGTGCTGGGCCTGCTACTCTGCGGGGCGGCGAGCCTCCGGCTGTCCAGACCCCACGGTGACACCGCCAAGAAGCCCATCATCGGAATATT…
NM_002306	LGALS3	galectin 3	1000	52	5.2	803.7	32180000	89-839	14	54665688	54681901	+	54665688-54665771,54673841-54673862,54674516-54674839,54676746-54676834,54679055-54679220,54681587-54681901	nnnnnnnnnnnnnnnnnnnnnnnnnnnnnnnnnnnnnnnnncGCACCTCCTCGTTAGCAGCCGTCCGGAGCCAGCCAACGAGCGGAAAATGGCAGACAatTTTTCGCTCCATGATGCCTTATCTGGGTCTGGAAACCCAAACCCTCAAGGATGGCCTGGCCCATGGGGGAACCAGCCTGCTGGGGCAGGGGGCTACCCAGGGGCCTCCTATCCTGGGGCCTACCCCGGGCAGGCACCCCCAGGGGTTTATCCTGGACAGGCACCTCCAGGCGCCGACCCTGGAGCACCTGGAGCTTATTCCGGAACATCTGcannnnnnnnnnnCCCAGGGCCACCCAGtGGCgCTGGGGCCTACCCATCTCctGGACAGCCAAGTGCTCCTGGAGCCTACCCTGCCAC…
NM_001074	UGT2B7	UDP glucuronosyltransferase 2B7 precursor	1887	36	1.91	797.3	37670000	47-1634	4	69996782	70013294	+	69996782-69997548,69998847-69998995,70003114-70003245,70007482-70007569,70008410-70008629,70012764-70013294	ACAGAAAAGATcAGtAAGTGGAAAGCAAGCATTGCATTCCACAAAGATGTCTGTGAAATGGACTTCAGTAATTCTGCTAATACAACTGAGCTTTTACTTTAGCTCTGGGAGTTGTGGAAAGGTGCTGGTGTGGGCGGCAGAATATAGCCATTGGATGAATATGAAGACAATCTTGGAAGAGCTTGTCCAGAGAGGTCATGAGGTGACTGCCCTGGCATCTTCAGCGTCCATTCTTTTTGATCCCGACAACTCATCCGCGCTTAAAATTGAAGTTTTTCCTACATCTTTAGCTAAAACTGAGTTTGAGAATATCATCATGGAACAGATTAAGAGATGGTCAGAACTTCCAAAAGATACATTTTGGTTATATTTTTCAGAAATACAnnnnnnnnnnnnnnn…
NM_014041	SPCS1	signal peptidase complex subunit 1 homolog	1084	126	11.62	795.6	28130000	206-713	3	52714897	52717237	+	52714897-52715338,52715700-52715759,52715849-52715935,52716743-52717237	nnnnnnnnnnnnnnnnnnnnnnnnnnnnGGCCGCGCAGGCACTGTCAAGgacagttttCGGGACGGGGCCCGCGGCTCCAGGCACCcaaCAGCACTGACGGTGAACCCTTCACGGCCGCGCGATGCCTCGACnnnnnnnnnnnnnnnnnnnnCTCAGCTGCCCTCGCGGGCAGCACGCCGCGGCAAAAGCGCACGTCGCCTAGCGATGGTGCGGGGCGGGGACATGGGCTGTATCGGCCCGTCGGAGACTTCCGCTTCCGGGGCCGCGGCCgTCGCTCTCCCGGGCGtAcAAGGCCCGnnnnnnnnnnnnnnnnnnnnnnnnnnnnCCCTCACAGTCCATAAGTCTCGGTTGCCCTCGCCTCGCAGCCTGCCACCCGCGGTCGGCTGCCCGCCTCCTCA…
NM_002371	MAL	T-lymphocyte maturation-associated protein	1056	162	15.34	794.2	30900000	60-519	2	95055206	95083462	+	95055206-95055357,95077431-95077598,95079053-95079178,95082853-95083462	GTCTGCGCGCAGTCTGAGCGGCGCGCGTCCAGTCCCGAGGCCCACGCCAGCACGCCCTCATGGCCCCCGCAGCGGCGTCGGGGGGCAGCACCCTGCCCAGTGGCTTCTCGGTCTTCACCACCTTCCCCGACTTGCTCTTCATCTTTGAGTTTATCTTTGGGGGCCTGGTGTGGATCCTGGTGGCCTCCTCCCTGGTGCCCTGGCCCCTGGTCCAGGGCTGGGTGATGTTCGTATCTGTGTTCTGCTTCGTGGCCACCACCACCCTGATCATCCTGTACCTAATTGGAGCCCATGGTGGAGAGACTTCCTGGGTCACCTTGGACGCAGCCTACCACTGTACCACTGCCCTCTTTTACCTCAGCGCCTCGGTCCGGGAGGCCCTGGCCACCATCACGATGC…
NM_002257	KLK1	kallikrein 1 preproprotein	874	10	1.14	793.8	28990000	40-825	19	56014216	56018855	-	56014216-56014417,56014967-56015103,56015222-56015511,56016780-56016939,56018771-56018855	AGCTCCTCCACCTGCCGGCCCCTGGACACCTCTGTCACCATGTGGTTCCTGGTTCTGTGCCTCGCCCTGTCCCTGGGGGGGACTGGTGCTGCGCCCCCGATTCAGTCCCGGATTGTGGGAGGCTGGGAGTGTTannAGTGTTCCCAGCCCTGGCAGGCGGCTCTGTACCATTTCAGCACTTTCCAGTGTGGGGGCATCCTGGTGCATCCCCAGTGGGTGCTCACAGCTGCCCATTGCATCGGCGACAATTACCAGCTCTGGTTGGGTCGCCACAACTTGTTTGATGACGAAGACACAGCCCAGTTTGTTCATGTCAGTGAGAGCTTCCAACACCCTTACTTCAACATGAGCCTCCTGAAGAACCACACCCGCCAAGCAGACGAGGGCTACAGCCACGAC…
NM_006469	IVNS1ABP	influenza virus NS1A binding protein	4197	128	3.05	793.7	26570000	624-2549	1	183532145	183553084	-	183532145-183534043,183535465-183535638,183535754-183535885,183535972-183536098,183536192-183536313,183536727-183536951,183537189-183537318,183541291-183541398,183542769-183542894,183543244-183543417,183544555-183544630,183544758-183544927,183545138-183545266,183546850-183547077,183552708-183553084	GAAGCGGGCTGGGAGGGGTTGGCGGCGGCGGCGCACGTGGTGACGTGCAAGGGGGTGCGGCGCGAGCGGTCGGCGGCGGCAGAGGCAGTGTCTCCCGGTCGCGCGTGGAGGTCGGTCGCTCAGAGCTGCTGAGCGCAGTTTCTGCGCCTGCTGCTTCGGCGCGGCTGTGTCGGCGAGCGAGCGAGTTCCCGCGAGTTCTCGGTGGCGCTCCCCACTCCTCTCAGTCTCCACGGACTGGACCCTTGTCCTTCTACTTGACCGCTCCCCCCTTCCGCCGCCTCCTGGCGCCTTCCGTTGGGCTGATTCCCGCCTGCTTCCTCCTGCTTCCCATCGAAGCTCTAGAGATGAATGTTTCCATCTCTTCAGAGATGAACCAGATTATGATGCACCATTATCACA…
NM_000599	IGFBP5	insulin-like growth factor binding protein 5	6239	755	12.1	793.3	31880000	775-1590	2	217245073	217268517	-	217245073-217249850,217251080-217251199,217251818-217252047,217267407-217268517	nnnnnnnnnnnnnnnnnnnnnnnnnnnnnnnnnnnnnnnnnnnnnnnnnnnnnnnnnnnnnnnnnnnnnnnnnnnnnnnnnnnnnCCCATTACCCCTCCTCCGTTTTCACCCTTCTCCGGACTTCGCGTAGAACCTGCGAATTTCGAAGAGGAGgTGGCAAAGTGGGAGAAAAGAGGTGTTAGGGTTTGGGGTTTTTTTtttTTGGGGGGtTTTTTTTAATTTCTTGATTTCAACGTTTTCTCCCACCCTCTCGGCTGCAGCCAACGCCTCTTACCTGTTCCGCGCCGCCGCGCACCGCCGGCAGCTGAGGGTTAGAgAGGGGGGTGTGTTTTAGATTTTAAGCAAAAATTTTAAAGATAAATCCATTTTTCTCCCCCAACCCCAACGCCATCTCCACT…
NM_005381	NCL	nucleolin	2717	27	0.99	787.2	25520000	142-2271	2	232027703	232037449	-	232027703-232028222,232028356-232028579,232028965-232029091,232029586-232029719,232029956-232030079,232030598-232030755,232031221-232031344,232031956-232032080,232033107-232033248,232033433-232033519,232033624-232033821,232034495-232034972,232036155-232036271,232037291-232037449	CTTTCGCCTCAGTCTCGaGCTGTCGCTGGCCTTCGAGTGTACGTGCTCCGGGATCTTCAGCACCCGCGGCCGCCATCGCCGTCGCTTGGCTTCCTCTGGACTCATCTGCGCCACTTCTCCGCTCCACACTcAGCCGCCATCATGGTGAAGCTCGCGAAGGCAGGTAAAAATCAAGGTGACCCCAAGAAAATGGCTCCTCCTCCAAAGGAGGTAGAAGAAGACAGTGAAGATGAAGAAATGTCAGAAGATGAAGAAGATGATAGCAGTGGAGAAGAGGTTGTCATACCTCAGAAGAAAGGCGAGAAGGCTGCTGCAACCTCAGCAAAGAAGGTGGTAGTTTCCCCAACAAAAAAGGTTGCAGTTGCCACACCAGCCAAGAAAGCAGCTGTCACTCCAGGC…
NM_005581	BCAM	basal cell adhesion molecule isoform 1	2431	159	6.54	786.5	31490000	45-1929	19	50004178	50016518	+	50004178-50004303,50006322-50006443,50007260-50007488,50007575-50007645,50008347-50008443,50008535-50008717,50009249-50009385,50009701-50009857,50013619-50013734,50013838-50013979,50014153-50014289,50014443-50014587,50014679-50014823,50015802-50015919,50016013-50016518	GGCCGAGCTGCAGCCGGGGCTCAGTCGCCGCCGCCGCCGTGAACATGGAGCCCCCGGACGCACCGGCCCGGACGCGCGGGGCCCCGCGGCTGCTGTTGCTCGCAGTCCTGCTGGCTGCGCACCGAGATGCCCAGGcAGAGGTGCGCTTGTCTGTGCCACCGCTGGTGGAGGTGATGCGAGGAAAGTCTGTCATTCTGAACTGCACCCCTACGGGAGCCCATGACCATTATGTGCTGGAATGGTTCCTTACTGACCGCTCGGGAGCTCGCCCCCGCCTGGCCTCCGCCGAGATGCAGGGCTCTGAGCTCCAGGTCACAATGCACAACACCCGGGGCCGCAGTCCCCCATACCAGCTGGACTCCCAGGGGAGCCTGGTACTGGCTGAAGCCCAGGTGGGCG…
NM_033296	MRFAP1	Mof4 family associated protein 1	1534	40	2.61	786.3	25960000	146-527	4	6693346	6695350	+	6693346-6693886,6694358-6695350	TTCTCCGTGGCTTCTCTGAGGAGAAAAGTTtAAAAaGGGTAAAAGTTTTCAGGCATATTCGGGCTTTCTGTTGCTAAGCATAGCGAGTGTCGGTTTTCTCTCTCCAACACACATCGCTACTGCGGGTCCGAGGCAGTGGGAAGAGATGCGGCCCCTGGACATCGTCGAGCTGGCGGAACCGGAGGAAGTGGAGGTGCTGGAGCCCGAGGAGGATTTCGAGCAGTTTCTGCTCCCGGTCATCAACGAGATGCGCGAGGACATCGCGTCGCTGACGCGCGAGCACGGGCGGGCGTACCTGCGGAACCGGAGCAAGCTGTGGGAGATGGACAATATGCTCATCCAGATCAAAACGCAGGTGGAGGCCTCGGAGGAGAGCGCGCTCAATCACCTCCAGAACCC…
NM_007158	CSDE1	upstream of NRAS isoform 2	4023	0	0	779.7	22520000	467-2767	1	115061060	115102147	-	115061060-115062360,115062757-115062889,115063723-115063886,115064683-115064861,115068027-115068146,115069365-115069477,115070355-115070530,115071127-115071234,115074402-115074566,115074652-115074792,115076748-115076960,115077876-115078001,115078133-115078261,115078586-115078667,115080902-115080999,115082107-115082216,115083836-115084034,115093965-115094351,115102069-115102147	gagagaagcgagatttattCCTACGTACCGGGCCGTGCTGCTTATGGCGGCGCTGGAGAGGGGGCGCTGAGCTGTTGGGTATGAAGTGTAACAGAACAGACTTTACCACCTGAAACTGCTGCTTCAAGTTCAGATCAGGCAAGGAACAAACCTCGTAACAACTAACAAGACCAAAGAAGAGTACACTTAAGTTGAAGACACAACACTTGATCTGAAACAAGAAGTTTGTGCCTACTCAACAGCTTTGAAAGAGCACTTCCCAACGCTGCTAGTAGTCTTTGTTTTCTTCAGTGCTGTACTGTGAGATTGCCCGGTACAGCAGCAGTTGTATTCTTTATTAGCTTGGTAGATCATTTTCTCTCGCTCTTTTTTTTAATACTAGCAACTTTCATCCTTTGA…
NM_016327	UPB1	beta-ureidopropionase	2067	293	14.18	773.2	29930000	122-1274	22	23221251	23252553	+	23221251-23221475,23226075-23226246,23228094-23228181,23236717-23236811,23239292-23239453,23241169-23241338,23246355-23246436,23247954-23247996,23249587-23249741,23251679-23252553	nnnnnnnnnnnnnnnnnnnnnnnnnnnnnnnnnnnnnnnnnnnnGGCTTGGGCAGCTCCTCCCACTGCGGGCAAAGGGcAGGCAGTTCGTGCGGGGACACAAGCCCTGGCGGACCATGGCCATGGCGGGCGCTGAGTGGAAGTCGCTGGAGGAATGCTTGGAGAAGCACCTACCGCTCCCCGACTTGCAGGAGGTGAAGCGCGTTCTCTATGGCAAGGAACTCAGGAAGCTTGATCTGCCCAGGGAAGCTTTCGAAGCTGCCTCCAGAGAAGACTTTGAACTGCAGGGATATGCCTTTGAAGCAGCAGAGGAGCAGCTGAGACGACCCCGCATCGTGCATGTGGGGCTGGTTCAGAACAGAACCCCACTCCCCGCAGATGCCCCTGTGGCAGAACAGGT…
NM_013379	DPP7	dipeptidyl peptidase 7 preproprotein	1617	72	4.45	772.9	31010000	31-1506	9	139124813	139129016	-	139124813-139125056,139125153-139125223,139125963-139126027,139126146-139126302,139126385-139126503,139127018-139127078,139127226-139127392,139127479-139127560,139127634-139127769,139128138-139128301,139128516-139128655,139128736-139128849,139128920-139129016	CCCACGTGACGGGCgCCCTTGGAAGGCGACATGGGCTCCGCTGCTTGGGCCCCGGTCCTCCTGCTGGCGCTCGGGCTGCGCGGCCTCCAGACGGGGGCCCGCAGCGCCCCGGACCCCGGCTTCCAGGAGCGCTTCTTCCAGCAGCGTCTGGACCACTTCAACTTCGAGCGCTTCGGCAACCAGACCTTCCCCCAGCGCTTCCTGGTGTCAGACAGGTTCTGGATCCGGGGCGAGGGGCCCATCTTCTTCTACACCGGGAACGAGGGCGACGTGTGGGCCTTCGCCAACAACTCGGGCTTCATCGCGGAGCTGGCGGCGGAGCAGGGGGCTCTACTGGTCTTCGCGGAGCATCGCTACTACGGGGAGTCGCTGCCATTCGGTGAGCGGTCCACGCAGCGC…
NM_005836	HRSP12	heat-responsive protein 12	1011	100	9.89	764.9	33170000	95-505	8	99183743	99198594	-	99183743-99184308,99185893-99185948,99187342-99187410,99187676-99187730,99190050-99190155,99198436-99198594	nnnnnnnnnnnnnnnnnnnnnnnnnnnCAGAAGCTAtCAGGGCTGGTGCTGGGGCTTCTTCTCCTCAAGGGGCTGCAAGAGGGAAGACTTAGCCATGTCGTCCTTGATCAAAAGGGTGATCAGCACCGCGAAAGCTCCAGGGGCCATTGGACCCTACAGTCAAGCTGTGTTAGTCGACAGGACCATTTACATTTCAGGACAGATAGGCATGGACCCTTCAAGTGGACAGCTTGTGTCAGGAGGGGtAGCAGAAGAAGCAAAACAAGCTCTTAAAAACATGGGTGAAATTCTGAAAGCTGCAGGCTGTGACTTCACTAATGTAGTGAAAACAACTGTTCTTCTGGCTGACATAAATGACTTCAATACTGTCAATGAAATCTACAAACAGTATTTCAAGAG…
NM_004146	NDUFB7	NADH dehydrogenase (ubiquinone) 1 beta	543	19	3.5	763.6	34340000	75-485	19	14537890	14543886	-	14537890-14538077,14538577-14538745,14543701-14543886	nnnnnnnnnnnnnnnnnnnCGGGTAGGtGCTAGGTGACCCTCGGCTGCTGCGGGAACCTGCAGCGACTGCAGCCATGGGGGCGCACCTCGTCCGGCGCTACTTGGGCGATACCTCGGTGGAGCCCGACCCCTTGCAGATGCCAACTTTCCCGCCCGACTACGGCTTGCCCGAACGCAAGGAGCGCGAGATGGTGGCCACACAGCAGGAAATGATGGACGCGCAGCTGAGTCTCCAGCTGCGGGACTACTGTGCCCACTACCTCATCCAGCTGCTCAAGTGCAGGCGCGACAGGTTCCCCAACTTCCTGGCCTGCAAGCAGGAGCAGCACGACTGGCACTACTGCGAGCACCACGACTATGTGATGCGCATGAAGGAGTTTGAGCGGGAGCGGAGGCTGC…
NM_001135998	NDUFB11	NADH dehydrogenase (ubiquinone) 1 beta	580	0	0	758.4	24820000	18-476	X	46886559	46889039	-	46886559-46886783,46886957-46887087,46888816-46889039	CTGCAGCACcATCTGTCATGGTgGCGGGGCTGTTTGGTTTGAGCGCTCGCCGTCTTTTGgCGGCAGCGGCAACGCGAGGGCTCCCGGCCGCCCGCGTCCGCTGGGAATCTAGCTTCTCCAGGACTGTGGTCGCCCCGTCCGCTGTGGCGAGAAAGCGGGCCCCGGAACCGACCACACAGTGGCAAGAGGACCCAGAACCCGAACACGAAAACTTGTATGAGACGAACCCAGACTCCCATGGTTATGACAAGGACCCTGTTTTAGACGTCTGGAACATGCGAGTTGTCTTCTTCTTTGGCGTCTCCGTCGTCCTGGTCCTTGGCAGCACCTATGTGGCCTATCTGCCTGACTACAGGATGAAAGAGTGGTCCCGCCGCGAAGCTGAGAGACTTGTGAAAT…
NM_001903	CTNNA1	catenin, alpha 1	3761	409	10.87	756.1	26220000	96-2814	5	138117006	138298622	+	138117006-138117098,138145511-138145617,138146765-138146960,138173626-138173792,138175771-138175890,138188118-138188387,138191103-138191306,138249800-138249880,138251078-138251230,138267937-138268029,138281330-138281486,138288098-138288298,138288844-138288995,138292834-138292944,138294061-138294242,138294418-138294523,138296166-138296300,138297390-138298622	nnnnnnnnnnnnnnnnnnnnnnnnnnnnnnnnnnnnnnnnnnnnnnnnnnnnnnnnnnnnnnnnnnnnnnnnnnnnnnnCCCGCTCGCCGCAGAAATGACTGCTGTCCACGCAGGCAACATAAACTTCAAGTGGGATCCCAAAAGTCTAGAGATCAGGACTCTGGCAGTTGAGAGACTGTTGGAGCCTCTTGTTACTCAGGTTACAACCCTGGTAAACACCAATAGTAAGGGGCCCTCTAATAAGAAGAGAGGTCGTTCTAAGAAGGCTCATGTTTTGGCTGCATCTGTTGAACAAGCAACTGAGAATTTCTTGGAGAAGGGGGATAAAATTGTGAAGGAGAGCCAGTTTCTCAAGGAGGAGCTTGTGGCTGCTGTAGAAGATGTTCGAAAACAAGGTG…
NM_006079	CITED2	Cbp/p300-interacting transactivator, with	1929	6	0.31	755.9	27370000	245-1054	6	139735090	139737478	-	139735090-139736782,139737243-139737478	nnnnnnCATTGTTGGCAGCtGCCGGGCGGTCCTGcCGAGTTGTGAGGGCAGCGGAGGGGAAATAAAAGGGAACGGCTCCGAATCTGCCCCAGCGGCCGCTGCGAGACCTCGGCGCCGACATTGCGACAGCGAAGCGTTTTGCAAGCCAAGAAGGCCCCCTCTATGTGCTGCTGAGCCGGTCCTGGACCCAACGAGCCCGCCCTCGGTCTTCGGAGCAGAAATCGCAAAAACGGAAGGACTGGAAATGGCAGACCATATGATGGCCATGAACCACGGGCGCTTCCCCgGCGGCACCAATGGGCTGCACCACCACCCTGCCCACCGCATGGGCATGGGGCAGTTCCCGAGCCCCCATCACCACCAGCAGCAGCAGCCCCAGCACGCTTTCAACGCCCTGAT…
NM_004583	RAB5C	RAB5C, member RAS oncogene family isoform b	1655	0	0	755.7	24100000	201-848	17	37530523	37560548	-	37530523-37531442,37532299-37532392,37533805-37533927,37534193-37534344,37535881-37536134,37560437-37560548	GAGCGGCTGAAAGGCGGAAGTGGAGGCCGGAGCCTGGGACACCGCCGGGGGGGAGAGAAGCAGAGCCCGTCCGAGCCCCGGCCCCAAGTAACGCCGCCGCCCCGGAGCCGCCTTGGAGGTCCCCCTCCCCACTAAGTGCCTCTCTGCATAGCACCGGTCCCCACCCGCACGCTCTCTGGACCACTACAGCTGGACGGGCAATGGCGGGTCGGGGAGGCGCAGCACGACCCAATGGACCAGCCGCTGGGAACAAGATCTGTCAGTTTAAGCTGGTTCTGCTGGGGGAGTCTGCGGTGGGCAAATCCATCCTCGTCCTCCGCTTTGTCAAGGGACAGTTTCACGAGTACCAGGAGAGCACAATCGGAGCGGCCTTCCTCACACAGACTGTCTGCCTGGATG…
NM_000391	TPP1	tripeptidyl-peptidase I preproprotein	3533	185	5.24	754.9	24350000	62-1750	11	6590573	6597268	-	6590573-6592493,6592673-6592798,6592978-6593136,6593249-6593369,6593812-6593881,6594122-6594310,6594468-6594666,6594782-6594960,6595108-6595235,6595433-6595583,6596583-6596722,6597003-6597074,6597191-6597268	nnnnnnnnnnnnnnnnnnnnnnGTGATCTGTCACATGACAGCAGATCTGCGGAAGGGCAGAATGGGACTCCAAGCCTGCCTCCTAGGGCTCTTTGCCCTCATCCTCTCTGGCAAATGCAGTTACAGCCCGGAGCCCGACCAGCGGAGAACGCTGCCCCCAGGCTGGGTGTCCCTGGGCCGTGCGGACCCTGAGGAAGAGCTGAGTCTCACCTTTGCCCTGAGACAGCAGAACCTGGAAAGACTCTCGGAGCTGGTGCAGGCTGTGTCGGATCCcAACTCTCCTCAATACGGAAAATACTTGACCCTAGAGAATGTGGCTGATCTGGTGAGGCCATCCCCACTGACCCTCCACACGGTGCAAAAATGGCTTTTGGCAGCCGGAGCCCAGAAGTGCCATTC…
NM_007285	GABARAPL2	GABA(A) receptor-associated protein-like 2	1002	44	4.39	753.4	25340000	137-488	16	74157750	74169280	+	74157750-74157919,74158251-74158306,74159436-74159608,74168678-74169280	nnnnnnnnnnnnnnnnnnnnnnnnnnnnnnnnnnnnnnnnnnnnGTCgCTGCcGCTGCTGCCGTGGTTGTTGTTGTGGTCGGTGCGCTGAGCTCCGCGGCTCCGAGAGCCGGTTCCGTCCCTTTCCCGCCGCCGCCATGAAGTGGATGTTCAAGGAGGACCACTCGCTGGAACACAGATGCGTGGAGTCCGCGAAGATTCGAGCGAAATATCCCGACAGGGTTCCGGTGATTGTGGAAAAGGTCTCAGGCTCTCAGATTGTTGACATTGACAAACGGAAGTACTTGGTTCCATCTGATATCACTGTGGCTCAGTTCATGTGGATCATCAGGAGAAGGATCCAGCTTCCTTCTGAAAAGGCGATCTTCCTGTTTGTGGATAAGACAGTTCCACAGTCCAG…
NM_000320	QDPR	quinoid dihydropteridine reductase	1653	249	15.06	752.6	25900000	181-912	4	17097114	17122955	-	17097114-17097957,17101383-17101466,17102953-17103061,17112440-17112580,17115100-17115196,17119992-17120084,17122671-17122955	nnnnnnnnnnnnnnnnnnnnnnnnnnnnnnnnnnnnnnnnnnnnnnnnnnnnnnnnnnnnnnnnnnnnnnnnnnnnnnnnnnnnnnnnnnnnnnnnnnnnnnnnnnnnnnnnnnnnnnnnnnnnnnnnnnnnnnnnnnnnnnnnnnnnnnnnnnnnnnnnnnnnnnnnnnnnnnnnnnnnnnnnnGGCGGCGGCGGCTGCAGGCGAGGCGCGCCGGGTGCTGGTATACGGCGGCAGGGGCGCgCTGGGTTCTCGATGCGTGgAGGCgTTTCGGGCCCGcaACTgGTGGGTTGCCAGCATTGACGTGGTGGAGAATGAAGAGGCCAGCGCTAGCATCGTTGTTAAAATGACAGACTCGTTCACTGAGCAGGCTGACCAGGTGACTGCTGAGGTTGGAAAG…
NM_138578	BCL2L1	BCL2-like 1 isoform 1	2559	7	0.27	751.9	27690000	367-1065	20	29715922	29774317	-	29715922-29717550,29773119-29773812,29774082-29774317	GGAGGAGGAAGCAAGCGAGGGGGCTGGTTCCTGAGCTTCGCAATTCCTGTGTCGCCTTTTGGGCTCCCAGCCTGCCAGGTCGCATGATCCCTCCGGCCGGAGCTGGGTTTTTTGCCAGCCGCCGCGAGGCCGGCTGAGTTACCGGCATCCCCGCAGCCACCTCCTCTCCCGACCTGTGATACAAAAGATCTTCCGGGGGCTGCACCTGCCTGCCTTTGCCTAAGGCGGATTTGAATCTCTTTCTCTCCCTTCAGAATCTTATCTTGGCTTTGGATCTTAGAAGAGAATCACTAACCAGAGACCAGACTCAGTGAGTGAGCAGGTGTTTTGGACAATGGACTGGTTGAGCCCATCCCTATTATAAAAATGTCTCAGAGCAACCGGGAGCTGGTGGTTGAC…
NM_001123377	PARK7	Parkinson disease protein 7	903	128	14.18	749.2	26920000	106-673	1	7944301	7967929	+	7944301-7944382,7945410-7945522,7947971-7948072,7951992-7952051,7953541-7953610,7960299-7960385,7967541-7967929	nnnnnnnnnnnnnnnnnnnnnnnnnnnnnnnnnnnCGGCGCGCGTGCGTGCTGGCGTGCGTTCACCTTCAGCCTGGTGTGGGnnnnnnnnnnnnnnCATATAAAAATGGCTTCCAAAAGAGCTCTGGTCATCCTGGCTAAAGGAGCAGAGGAAATGGAGACGGTCATCCCTGTAGATGTCATGAGGCGAGCTGGGATTAAGGTCACCGTTGCAGGTCTGGCTGGAAAAGACCCAGTGCAGTGTAGCCGTGATGTGGTCATTTGTCCTGATGCCAGTCTTGAAGATGCAAAAAAAGAGGGACCGTATGATGTGGTGGTTCTACCAGGAGGTAATCTGGGTGCACAGAATTTATCTGAGTCTGCTGCCGTGAAGGAGATACTGAAGGAGCAGGAAAACCGG…
NM_002166	ID2	inhibitor of DNA binding 2	1364	59	4.33	747.6	25160000	184-586	2	8739564	8742034	+	8739564-8740094,8740424-8740487,8741266-8742034	nnnnnnnAAGGGAAGCcCgAGCGTGTGGCCCCGGCGAGTGCGGATAAAAGCCGCCCCGCCGGGCTTGGGCTTCATTCTGAGCCGAGCCCAGtGCCAAGCGCAGCTAGCTCAGCAGGCGGCGGCGGCGGCCTGAGCTTCAGGGCAGCCAGCTCCCTCCCGGTCTCGTCTTCCCTCGCGGTCAGCATGAAAGCCTTCAGTCCCGTGAGGTCCGTTAGGAAAAACAGCCTGTCGGACCACAGCCTGGGCATCTCCCGGAGCAAAACCCCGGTGGACGACCCGATGAGCCTGCTCTACAACATGAACGACTGCTACTCCAAGCTCAAGGAGCTGGTGCCCAGCATCCCCCAGAACAAGAAGGTGAGCAAGATGGAAATCCTGCAGCACGTCATCGACTACATC…
NM_000156	GAMT	guanidinoacetate N-methyltransferase isoform a	1058	240	22.68	745.5	29110000	78-785	19	1348088	1352552	-	1348088-1348498,1349915-1350025,1350127-1350194,1350523-1350586,1350792-1350937,1352295-1352552	nnnnnnnnnnnnnnnnnnnnnnnnnnnnnnnnnnnnnnnnnGCGCGATCCAAGTCGGGTCGCCGTCCAGCCTGCAGCATGAGCGCCCCCAACGCGACCCCCATCTTCGCGCCCGGCGAGAACTGCAGCCCCGCGTGGGGGGCAGCGCCTGCGGCCTACGACCCGGCGGACACGCACCTGCGCATCCTGGGCAAGCcGGTGATGGAGCGCTGGGAGACCCCCTATATGCACTCGCTgGCCGCTGCCGCCGCCTCCAGAGGGGGCCGGGTCCTGGAGGTGGGCTTTGGCATGGCCATCGCAGCGTCGAAGGTGCAGGAGGCGCCCATTGATGAGCACTGGATCATCGAGTGTAATGACGGCGTCTTCCAGCGGCTCCAGGACTGGGCCCCGCGGCAGACAC…
NM_007273	PHB2	prohibitin 2	1416	0	0	744.3	25810000	186-1082	12	6944778	6950152	-	6944778-6945138,6945844-6945924,6946595-6946672,6947100-6947203,6947316-6947445,6947835-6948019,6948922-6949001,6949620-6949704,6949841-6950152	AAGTTCGGGTCGGTAGTGGGCTAAGGGGGAGGGTTTCCAAGGGAGCGCACTTCCGGTGCCCTTTCTTTCGCCAGCATTACGGGCCCGAAcCCTCGTGGGAAGGGTGCAGTACCTAAGCTGCAGcGGGGTAGAgGCGGGCCGGCACCCCCTTCTGACCTCCGGTGCcGCCGGCCTCAAGATCAGACATGGCCCAGAACTTGAAGGACTTGGCGGGACGGCTGCCCGCCGGGCCCCGGGGCATGGGCACGGCGCTGAAGCTGTTGCTGGGGGCCGGCGCCGTGGCGTACGGTGACCGcGAATCCGTGTTCACTGTGGAAGGCGGGCACAGAGCCATCTTCTTCAATCGGATCGGTGGAGCACAGCAGGACACTATCCTGGCCGAGGGCCTTCATTTCAGGA…
NM_001098505	DDX17	DEAD box polypeptide 17 isoform 4	3655	225	6.16	743.7	24650000	613-1155	22	37209389	37214481	-	37209389-37212391,37213830-37214481	GAGTAGAAGTGATTAGGCAGTGtaacttAacagtgGTTTACCACTTTnnnnnnnnnnnnAGTTTTGTAAAGGATAGTATTGGAATTTGCGTCTGAAGACCAATCTTGGTGTAACTCCTGTCAGTATATTGGTAAAATGTAGCAGAGGCAGGAGTTTGGATGTTTGGATGGGATTCCCTTAGGATTCTACAGCCAATAAAGATGCtACTTCCCATGCATGTCCTAGGAATCAGTAATCCTCTTTTACTCTGTTGGGATGAGTCTTTTTTTGTTTCTGTTCAGAGTGGTTACTAACTTCACCTTCTTTCCTCTTGCTGTCATCTGCATTCGTGCTTCCCACCTGTTGTTGGCATGTCCTTTACCTTCTCTTTCCCTGCCACATCAACCTATACACTGACTC…
NM_001133	AFM	afamin precursor	1997	97	4.86	743.1	27710000	32-1829	4	74566326	74588582	+	74566326-74566444,74568522-74568570,74568839-74568971,74570443-74570654,74571548-74571680,74572305-74572402,74573211-74573340,74576453-74576667,74579881-74580013,74582233-74582330,74583695-74583827,74584585-74584808,74586368-74586500,74587631-74587691,74588457-74588582	ACTTTCTTTTGTAAATGTGGTTTCTAGAAAGATGAAACAATTAAAACTTACAGGTTTTATTTTTTTCTTGTGTTTTTTGACTGAATCCCTAACTCTGACCACACAACCnnnnnnnnnnnnnAACTTCAGTAGCACTCAAAAATTTATAGAAGAGAATCTTGAATACATCACCATCATTGCATTTGCTCAGTATGTTCAGGAAGCAACCTTTGAAGAAATGGAAAAACTAGTGAAAGACATGGTAGATTACAAAGACGGATGTATGGCTGACAAGACACTCCCAGAGTGTTCAAAATTACCTAATAATATTTTACAGGAAAAAATGTGTGCTATGGAGGGGTTGCCACAAAAGTATAATTTTTCACACTGCTGCAGTAAGGTTGGTGCTGAAAGAAGACT…
NM_012433	SF3B1	splicing factor 3b, subunit 1 isoform 1	4292	0	0	740.2	21730000	49-3960	2	197964943	198008016	-	197964943-197965430,197965941-197966157,197969025-197969297,197970954-197971085,197971430-197971550,197973024-197973135,197973221-197973403,197973684-197973905,197974369-197974494,197974711-197974857,197974954-197975099,197975525-197975795,197975918-197976004,197976554-197976733,197978045-197978146,197978244-197978441,197980967-197981088,197981338-197981550,197982739-197982976,197989710-197989880…	ggaagttcttgggagcgccagttccgtctgtgtgttcgagtggacaaaatggcgaagatcgccaagactcacGAAGATATTGAAGCACAGaTTCGAGAAATTCAAGGCAAGAAGGCAGCTCTTGATGAAGCTCAAGGAGTGGGCCTCGATTCTACAGGTTATTATGACCAGGAAATTTATGGTGGAAGTGACAGCAGATTTGCTGGATACGTGACATCAATTGCTGCAACTGAACTTGAAGATGATGACGATGACTATTCATCATCTACGAGTTTGCTTGGTCAGAAGAAGCCAGGATATCATGCCCCTGTGGCATTGCTTAATGATATACCACAGTCAACAGAACAGTATGATCCATTTGCTGAGCACCGACCTCCGAAGATTGCAGACCGGGAAGAT…
NM_001030002	GRB7	growth factor receptor-bound protein 7	2093	206	9.84	739.4	28640000	107-1703	17	35148116	35157064	+	35148116-35148171,35152031-35152235,35152345-35152495,35152677-35152833,35152959-35153080,35153172-35153249,35153849-35153986,35154332-35154442,35154665-35154763,35155022-35155102,35155201-35155317,35155507-35155567,35155692-35155779,35155888-35155981,35156530-35157064	CGTCTCCCTCCCTAAAGACGTGGTCCCAGCCGGGTGTCCTGATGTTCGGGGTTCAGGACAAGGGCAnnnnnnnnnnnnnnnnnnnnnnnnnnnnnGTTCAGATGCCATGGAGCTGGATCTGTCTCCACCTCATCTTGGCAGCTCTCCGGAAGACCTTTGCCCAGCCCCCGGGACCCCTCCTGGGACTCCCCGGTCCCCTGATACCCCTCTGCCTGAGGAGGTAAAGAGGTCCCAGCCTCTCCTCATCCCAACCACCGGCAGGAAACTTCGAGAGGAGGAGCGGCGTGCCACCTCCCTCCCCTCCATCCCCgACCCCTTCCCTGAGCTCTGCAGTCCTCCCTCACAGAGCCCCATTCTTGGGGGCCCCTCTAGTGCAAGAGGGCTGCTCCCCCGCGATGC…
NM_000713	BLVRB	biliverdin reductase B (flavin reductase	856	135	15.77	737.3	27300000	131-748	19	45645531	45663565	-	45645531-45645793,45649111-45649239,45655902-45655991,45656128-45656292,45663357-45663565	nnnnnnnnnnnnnnnnnnnnnnnnnnnnnnnnnnnnnnnnnnnnnnnnnnnnnnnnnnnnnnnnnnnnnnnnnnnnnnnnnnnnnnnnnnnnnnnnnnnnnnnnnnnnnnnnnnnnnnnnnnnnnnnacgatggccgtcaAGAAGATCGCGATCTTCGGCGCCACTGGCCAGACCGGGCTCACCACCCTGGCGCAGGCgGtGCAAGCAGGTTACGAAGTGACGGTGCTGGTGCGGGACTCCTCCAGGCTGCCATCAGAGGGGCCCCAGCCGGCCCACGTGGTAGTGGGGGATGTTCTGCAGGCAGCCGATGTGGACAAGACTGTGGCTGGGCAGGaTGCTGTCATCGTGCTGCTGGGCGCCCGCAATGACCTCAGTCCCACTACAGTGATGTCCGAGGG…
NM_000316	PTH1R	parathyroid hormone receptor 1 precursor	2128	69	3.24	727.4	23840000	204-1983	3	46894240	46920293	+	46894240-46894337,46897556-46897612,46900006-46900128,46910401-46910503,46912229-46912363,46914349-46914459,46914568-46914686,46914872-46914966,46915156-46915351,46915797-46915950,46917519-46917579,46917908-46917974,46918260-46918354,46919020-46919161,46919243-46919284,46919764-46920293	CCACAGAAGCTGCTCaGGGACTATCCATGGCCTCCCCGTGGCCAACTTGAGTCTGTTCTGCAGTTGTAGGCCCGACTTGGAAGGCCCGTGGGCTCCAGATGAGGAAACtCAGGTCTAGACTGCCGAAGAGTGGTAGTGTCCAGGACACACAACTGGGCCGGCGGCGGCGGCTGCCCCGAGGGACGCGGCCCTAGGCGGTGGCGATGGGGACCGCCCGGATCGCACCCGGCCTGGCGCTCCTGCTCTGCTGCCCCGTGCTCAGCTCCGCGTACGCGCTGGTGGATGCAGATGACGTCATGACTAAAGAAGAACAGATCTTCCTGCTGCACCGTGCTCAGGCCCAGTGTGAAAAACGGCTCAAGGAGGTCCTGCAGAGGCCAGCCAACATAATGGAATCAG…
NM_000178	GSS	glutathione synthetase	1900	72	3.79	721.7	26200000	81-1502	20	32979897	33007262	-	32979897-32980415,32980865-32981054,32982800-32982881,32983403-32983597,32987040-32987106,32988227-32988304,32988407-32988487,32993177-32993293,32993952-32994091,32994395-32994470,32997417-32997562,33003188-33003324,33007191-33007262	nnnnnnnnnnnnnnnnnnnnnnnnnnnnnnnnnnnnnnnnnnnnnnnnnnnnnnnnnnnngAaGGCGAACGAGTGTTGGGATGGCCACCAACTGGGGGAGCCTTTTACAGGATGAACAGCAGCTAGAGGAGCTGGCACGGCAGGCTGTGGACCGCGCCCTGGCTGAGGGAGTGTTGCTGAGGACCTCACAGGAGCCCACTTCCTCGGAGGTGGTGAGCTATGCCCCATTCACGCTCTTCCCCTCACTGGTCCCCAGTGCCCTGCTGGAGCAAGCCTATGCTGTGCAGATGGACTTCAACCTGCTAGTGGATGCTGTCAGCCAGAACGCTGCCTTCCTGGAGCAAACTCTTTCcAGCACCATCAAACAGGATGACTTTACCGCTCGTCTCTTTGACATAC…
NM_001748	CAPN2	calpain 2 isoform 1	3488	127	3.64	719.4	24500000	225-2325	1	221966742	222030343	+	221966742-221967202,221972087-221972156,221998425-221998543,221999631-221999764,222001322-222001490,222003364-222003447,222005215-222005300,222006322-222006396,222007121-222007281,222009805-222009974,222011694-222011705,222013595-222013806,222015906-222015942,222016511-222016576,222018475-222018532,222020692-222020756,222024166-222024234,222024772-222024850,222026134-222026250,222026506-222026564…	nnnnnnnnnnncTGGCCTGGTCCCGGGCCGGGAGCCCATCAGGCcGGGAGCGGCAGAgGCCACACCCCGCGGGCCGGGCCGCTTCCCTCCGGTGAATCATCGCTCGCAGCGGCGGCGCCCGCAGTGTCCGCAGCAGCGCGCCGGGCCCTGGCCGCGCCCCAGCCGAGCGCAGCGCGAAGTCGCCCCGACCTTTCTCTGAGCAGCTCGGCAGCCGGGGCCGCAGCATGgCGGGCATCGcGGCCAAGCTGGTGAAGGACCgGGAGGCGGCCGAGGGGCTGGGCTCCCACGAGAGGGCCATCAAGTACCTCAACCAGGACTATGAGGCGCTGCGGAACGAGTGCCTGGAGGCCGGGACGCTCTTCCAGGACCCCTCCTTCCCGGCCATCCCCTCGGCCCTGG…
NM_002568	PABPC1	poly(A) binding protein, cytoplasmic 1	2860	0	0	717	21560000	505-2412	8	101784320	101803491	-	101784320-101784763,101785701-101785794,101786330-101786460,101786993-101787077,101788055-101788209,101788291-101788401,101790537-101790627,101790863-101791135,101793766-101793861,101794056-101794193,101794491-101794585,101796866-101797005,101799177-101799292,101799491-101799684,101802795-101803491	CCCTTCTCCCCGGCGGTTAGTGCTGAGaGTGCGGAGTGTGTGCTCCGGGCTCGGAACACACATTTATTATTAAAAAATCCAAAAAAAATCTAAAAAAATCTTTTAAAAAACCCCaAAAAAATTTACAAAAAATCCGCGTCTCCCCCGCCGGAGACTTTtaTTTTTTTTCTTCCTCTTTTATAAAATAACCCGGTGAAGCAGCCGAGACCGACCCGCCCGCCCGCGGCCCCGCAGCAGCTCCAAGAAGGAACCAAGAGACCGAGGCCTTCCCGCTGCCCGGACCCGACACCGCCACCCTCCCTCCCCGCCGGCAGCCGGCAGCCAGCGGCAGTGGATCGACCCCGTTCTGCGGCCGTTGAGTAGTTTTCAATTCCGGTTGATTTTTGTCCCTCTGCGCTT…
NM_001833	CLTA	clathrin, light polypeptide A isoform a	1146	61	5.32	713.6	22190000	202-856	9	36180853	36202059	+	36180853-36181270,36187548-36187585,36188976-36189093,36194065-36194176,36201600-36202059	GATTGGTTGTTCCtTTnnnnnnnnnnnnnnnnnnnnnnnnnnnnnnnnnnnnnnnnnnnnnnnnnnnnnnnnnnnnnTCTCCCTCCTCCCGGTTGTCCTCCTCTCCCAGTTGGCACCACAGCGGTGGCTGCCGGGTGTGGTGTCGGTGGGTCGGTTGGTTTTTCTCTCACCGTTGGTGTCCGTGCCGTTGAATTGCCCGCCATGGCTGAGCTGGATCCATTCGGCGCCCCTGCTGGCGCCCCTGGCGGTCCCGCGCTGGGGAACGGAGTGGCCGGCGCCGGCGAAGAAGACCCGGCCGCGGCCTTCTTGGCGCAGCAGGAGAGCGAAATTGCGGGCATCGAGAACGACGAGGCCTTCGCCATCCTGGACGGCGGCGCCCCCGGGCCCCAGCCGCACGGC…
NM_004134	HSPA9	heat shock 70kDa protein 9 precursor	3506	377	10.75	713.3	24140000	312-2348	5	137918470	137939217	-	137918470-137919702,137920040-137920180,137920362-137920454,137920990-137921084,137921457-137921574,137922141-137922245,137923452-137923679,137925168-137925377,137930214-137930306,137930589-137930751,137931043-137931149,137931237-137931310,137932513-137932637,137934548-137934729,137937351-137937438,137937656-137937714,137938826-137939217	nnnnnnnnnnnnnnnnnnnnnnnnnnnnnnnCCGCCGCAGCCGGGACGGGAGGGCAGGCGTTCTCCAACCATCATGCTGCGGAGCATATTACCTGTACGCCCTGGCTCCGGGAGCCGCAGTCGAGTATCCTCTGGTCAGGCGGCGCGGGCGGCGCCTCAGCGGAAGAGCGGGCCTCTGGGCCGCAGTGATCAACCCCTGCCCCTCACCCCACGTGGTTGGAGGTTTCCAGAAGCGCTGnnnnnnnnnnnnnnnnnnnnnnnnnnnnnnnnnnnnnnnnnnnnGCTGCCTCGTACTCCTCTATCTATCCGCCATGATAAGCGCCAGCCGAGCTGCAGCAGCCCGTCTCGTGGGAGCCGCAGCCTCCCGGGGCCCTACGGCCGCCCGCCACCAGGATGGCT…
NM_001013251	SLC3A2	solute carrier family 3, member 2 isoform f	1932	194	10.04	711.4	30510000	153-1740	11	62404920	62412931	+	62404920-62405495,62405941-62406114,62406956-62407047,62408505-62408573,62408680-62408738,62409225-62409405,62409513-62409656,62412183-62412266,62412379-62412931	CAGAGGCCGCaCCTGTTGCTGAGCAGATGCAGTAGCCGAAGCTGCGCGGAGGCaCAnnnnnCCGGGAGACCGTTCTGGGTCCGAGGGTCCGGGCAGGGGTTGAGCCACCATCTGACCTCAAGCTTCGTCGTGTCGCCGGTTCTGCAGGCACCATGAGCCAGGACACCGAGGTGGATATGAAGGAGGTGGAGCTGAATGAGTTAGAACCCGAGAAGCAGCCGATGAACGCGGCGTCTGGGGCTGCCATGGCCGTGGTGgGAGCCGAGAAGAATGGTCTGGTGAAGATCAAGGTGGCgGgAGACGAGGCGGAGGCAGCAGCTGCCGCTAAGTTCACGGGCCTGTCCAAGGAGGAGCTGCTGAAGGcGGCGGGCAGTCCCGGCTGGGTgcgcaCCCGCTGGG…
NM_004317	ASNA1	arsA arsenite transporter, ATP-binding, homolog	1280	0	0	708.5	22130000	15-1059	19	12709306	12720137	+	12709306-12709480,12710325-12710472,12717191-12717339,12717423-12717573,12719011-12719118,12719209-12719406,12719787-12720137	GAGCCAGTTCCAAGATGGcGGCAGGGGTGGCCGGGTGGGGGGTTGAGGCAGAGGAGTTCGAAGATGCGCCTGATGTGGAGCCGCTGGAGCCTACGCTTAGCAACATCATCGAGCAGCGCAGCCTGAAGTGGATCTTCGTTGGGGGCAAGGGTGGAGTGGGCAAGACCACCTGCAGCTGCAGTCTGGCAGTCCAGCTCTCCAAGGGGCGTGAGAGTGTGCTGATCATCTCCACAGACCCAGCTCACAACATCTCAGATGCTTTTGACCAGAAGTTCTCAAAGGTGCCTACTAAGGTCAAAGGCTATGACAACCTCTTTGCTATGGATATTGACCCCAGCCTGGGCGTGGCGGAGCTGCCTGACGAGTTCTTCGAGGAGGACAACATGCTGAGCATGGGCA…
NM_000089	COL1A2	alpha 2 type I collagen precursor	5411	174	3.22	708.5	20730000	472-4570	7	93861809	93898480	+	93861809-93862349,93864996-93865006,93865630-93865644,93866297-93866332,93867444-93867536,93868815-93868868,93871804-93871848,93871941-93871994,93872087-93872140,93872447-93872500,93872921-93872974,93873498-93873551,93875095-93875139,93875431-93875484,93875584-93875628,93876018-93876071,93876570-93876668,93876812-93876856,93876971-93877069,93877490-93877543,93877668-93877775,93878137-93878190,938…	nnnnnnnnnnnnnnnnnnnnnnnnnnnnnnnnnnnnnnnnnnnnnnnnnnnnnnnnnnnnnnnnnnnnnnnnnnnnnnnnnnnnnnnnnnnnnnnnnnnnnnnnnnnnnnnnnnnnnnnnnnnnAAAGAATGGAACCAATTTAAGAAGCCAGCCCCGTGGCCACGTCCCTTCCCCCATTCGCTCCCTCCTCTGCGCCCCCGcAGGCTCCTCCCAGCTGTGGCTGCCCGGGCCCCCAACTCCAGCCCTCCCATTGGTGGAGGCCCTTTTGGAGGCACCCTCGGGCCAGGGAAACTTTTGCCGTATAAATAGGGCAGATCCGGGCTTTATTATTTTAGCACCACGGCAGCAGGAGGTTTCGGCTAAGTTGGAGGTACTGGCCACGACTGCATGCCCGCGCC…
NM_001005526	SF3B1	splicing factor 3b, subunit 1 isoform 2	618	0	0	707.6	21650000	49-480	2	197991766	198008016	-	197991766-197991920,197993397-197993511,197993998-197994102,197996777-197996943,198007941-198008016	ggaagttcttgggagcgccagttccgtctgtgtgttcgagtggacaaaatggcgaagatcgccaagactcacGAAGATATTGAAGCACAGaTTCGAGAAATTCAAGGCAAGAAGGCAGCTCTTGATGAAGCTCAAGGAGTGGGCCTCGATTCTACAGGTTATTATGACCAGGAAATTTATGGTGGAAGTGACAGCAGATTTGCTGGATACGTGACATCAATTGCTGCAACTGAACTTGAAGATGATGACGATGACTATTCATCATCTACGAGTTTGCTTGGTCAGAAGAAGCCAGGATATCATGCCCCTGTGGCATTGCTTAATGATATACCACAGTCAACAGAACAGTATGATCCATTTGCTGAGCACCGACCTCCGAAGATTGCAGACCGGGAAGAT…
NM_003377	VEGFB	vascular endothelial growth factor B precursor	1118	0	0	706.3	23910000	41-662	11	63758842	63762835	+	63758842-63758941,63759506-63759548,63759861-63760057,63760302-63760375,63761235-63761270,63761468-63761703,63762404-63762835	GCGATGCGGGCGCCCCCGGCGGGCGGCCCCCGCGGGCACCATGAGCCCCCTGCTCCGCCGCCTGCTGCTCGCCGCGCTCCTGCAGCTGGCCCCCGCCCAGGCCCCTGTCTCCCAGCCTGATGCTCCTGGCCACCAGAAGAAAGTGGTGTCATGGATAGACGTGTATACTCGCGCTACCTGCCAGCCCCGGGAGGTGGTGGTGCCCCTGACTGTGGAGCTCATGGGCACCGTGGCCAAACAGCTGGTGCCCAGCTGTGTGACCGTGCAGCGTTGTGGTGGCTGCTGCCCTGATGATGGCCTGGAGTGTGTGCCCACTGGGCAGCACCAAGTCCGGATGCAGATCCTCATGATCCGGTACCCGAGCAGTCAGCTGGGGGAGATGTCCCTGGAAGAACACAG…
NM_016441	CRIM1	cysteine-rich motor neuron 1 precursor	5584	373	6.68	699.9	21960000	40-3148	2	36436901	36631782	+	36436901-36437270,36477261-36477434,36521905-36522147,36523262-36523382,36545181-36545302,36557536-36557718,36560144-36560341,36579866-36579994,36590630-36590786,36592920-36593041,36594203-36594412,36597974-36598189,36602739-36602960,36617999-36618193,36625023-36625145,36627631-36627818,36629172-36631782	GGCCCGGCTGCGAGGaGGCGGTGGCGGCGGCGCAGGAGGATGTACTTGGTGGCGGGGGGCAGGGGGTTGGCGGGCTGCGGGCACCTCCTGGTCTCGCTGGTGgGGCTGCTGCTGCTgCTGGCGCGCTCCGGCACCCGGGCGCTGGTCTGCCTGCCCTGTGACGAGTCGAAGTGCGAGGAGCCCAGGAACTGCCCGGGGAGCATCGTGCAGGGCGTCTGCGGCTGCTGCTACACGTGCGCCAGCCAGAGGAACGAGAGCTGCGGCGGCACCTTCGGGATTTACGGAACCTGCGACCGGGGGCTGCGCTGTGTCATCCGCCCCCCGCTCAATGGCGACTCCCTTACTGAGTACGAAGCGGGCGTCTGCGAAGATGAGAACTGGACTGATGACCAACTGCTT…
NM_182547	TMED4	transmembrane emp24 protein transport domain	1022	45	4.4	698.9	24090000	23-703	7	44585287	44588352	-	44585287-44585752,44587217-44587363,44587573-44587698,44587847-44587947,44588171-44588352	nnnnnnnnnnnnnnnnnGCGCGATGGCAGGTGTCCGGGCTGGGCTTCTGCGGGCgATGGGGCGGCAAGTACtGCTGCTTCTCGCGCTGTGCGCCACAGGCGCCCGGGGGCTCTACTTCCACATCGGCGAGACCGAGAAGCGCTGTTTCATCGAGGAAATCCCGGACGAGACCATGGTCATCGGCAACTATCGTACCCAGATGTGGGATAAGCAGAAGGAGGTCTTCCTGCCCTCGACCCCTGGCCTGGGCATGCATGTGGAAGTGAAGGACCCCGACGGCAAAGTGGTGCTTTCCCGGCGGTACGGCTCGGAGGGCCGCTTCACGTTCACCTCCCACACGCCCGGTGACCATCAAATCTGTCTGCACTCCAACTCTACCAGGATGGCGCTCTTCGCTGG…
NM_182977	NNT	nicotinamide nucleotide transhydrogenase	4644	86	1.85	698	21770000	222-3480	5	43638986	43741425	+	43638986-43639153,43645002-43645205,43648767-43648996,43651707-43651924,43654891-43654978,43659891-43659979,43664059-43664246,43680051-43680184,43680470-43680661,43681216-43681369,43685006-43685167,43686336-43686446,43687598-43687743,43688877-43689072,43691699-43691932,43692512-43692672,43695030-43695209,43711370-43711529,43713584-43713665,43735978-43736096,43738480-43738595,43740114-43741425	CGAGGnnnnnnnnnnnnnnnnnnnnnnnnnnnnnnnnnnnnnnCAGAGTTGGGGCTGTTCTTCCGGGTTGGAGGCTCAGCGCCGCGGGTCCCAAGCCCGGGTCTGCCAGCGCAACGTCCCCTCGcGGCCCGCAGGGCACAGCCCAAGGCTGTCAGCCTCCCGGCCCAGTGATTTGCCTTGAAGGAAACTGGGGAGTCAGAAAATTGGGAACTCATATCAGCATGGCAAGCCTACTGAAAACACTGGtGACTGGCTGCTCGTGTCCTTTACTTAGCAATTTGGGgTCCTGTAAGGGTCTACATGTGAAGAAGGATTTTTTACGAACATTTCATACTCACCAAGAACTGTGGTGTAAAGCGCCTATAAAACCAGGAATTCCATaTAAGCAACTGACTGTTG…
NM_001343	DAB2	disabled homolog 2	4597	217	4.72	696.7	27150000	532-2841	5	39407537	39461092	-	39407537-39409284,39410873-39410943,39411856-39411965,39412509-39413141,39417313-39417475,39418477-39419130,39424164-39424226,39424658-39424711,39424956-39424982,39425711-39425791,39426303-39426434,39428224-39428322,39429113-39429252,39430089-39430280,39460663-39461092	GTCCTTATTTGCACCCGCCCCCCGCCCGCGTCGGTCTGGGgCTTTtgacttnnnCCCGAACACATTTCCCCTCCCGcCGCTGGGTCCCTGCGATCGcCCCCAGCTGGTGGGGCTCGCGGAACCCAGGGGAGCCGGGTCCTCTGTGCCGCTGCAGCGCGaGTTAATAAACAGTTAAGTTTGAAAGACTCTGCAGACACGTTGAGGGGGAGTTACCAAGCCCAGGCAGCAAAAACATCCTGGCACATTCCTGGGGAGTCCTCAGCTGCCAGCATCTGATTAGAACCATATCTCTCGCCGGGAGTGGCCGCGCGGCTCCGGAGCTCCCAGCCGGCGGCTATTTAAGCAAGGCCCGCCGCATCCGCTGCGCTGCAGCCTGGAGGCTCCGGGCGCGGGGAAGTC…
NM_001693	ATP6V1B2	vacuolar H+ATPase B2	3044	353	11.6	694.8	24770000	215-1748	8	20098984	20123487	+	20098984-20099333,20106275-20106330,20111224-20111322,20112137-20112230,20112360-20112437,20112968-20113107,20113443-20113544,20113893-20113990,20114573-20114696,20116609-20116759,20118204-20118286,20119011-20119115,20119944-20120073,20122054-20123487	nnnnnnnnnnnnnnnnnnnnnnnnnnnnnnnnnnnnnnnnnnnnnnnnnnnnnnnnnnnnnnnnnnnnnnnnnnnnnnnnnnnnnnnnnnnnnnnnnnnnnnnnnnnnnnnnnnnnnnnnnnnnnnnnnnnnnnnnnnnnnnnnnnnnnnCCGCTTTGGTATATCCGCGCGTGcGCGGCGTCGCTGCTGGGCCtGTCGGGACGGAGGAGACAAGATGGCGCTGCGGGCGATGCGGGGAATTGTCAACGGGGCCGCACCCGAGCTACCCGTGCCCACCGGTGGGCCGGCGGTGGGAGCTCGGGAGCAGGCGCTGGCCGTCAGTCGGAACTACCTCTCCCAGCCTCGCCTCACATACAAgACAGTATCTGGAGTCAATGGTCCGCTAGTGATCTTAGATCA…
NM_001154	ANXA5	annexin 5	1599	158	9.88	694.1	24270000	166-1125	4	122808602	122837597	-	122808602-122809132,122810207-122810329,122810559-122810617,122812152-122812247,122813138-122813231,122818499-122818555,122819020-122819099,122822276-122822366,122823969-122824082,122825282-122825376,122826893-122826977,122837186-122837229,122837468-122837597	nnnnnnnnnnnnnnnnnnnnnnnnnnnnnnnnnnnnnnnnnnnnnnnnnnnnnnnnnnnnnnnnnnnnnnnnnnnnnnnnnnnnnnnnnnnnnnnnnnnnntttCTGGGCACTTGGGTCCCACAGTCTGGTCCTGCTTCACCTTCCCCTGGCCTGACTCGTCGCCATGGcACAGGTTCTCAGAGGCACTGTGTCGGACTTCCCTGGATTTGATGAGCGGGCTGATGCAGAAACTCTTCGGAAGGCCATGAAAGGCCTGGGCACAGATGAGGAGAGCATCCTGACTCTGTTGACATCCCGAAGTAACGCTCAGCGCCAGGAAATCTCTGCGGCTTTTAAGACTCTGTTTGGCAGGGATCTTCTGGATGACCTGAAATCAGAACTAACTGGAAAATTTGAA…
NM_001195218	DCXR	dicarbonyl/L-xylulose reductase	823	25	3.04	692.8	27140000	16-741	17	77587046	77588862	-	77587046-77587228,77587356-77587473,77587549-77587613,77587709-77587808,77587886-77587928,77588024-77588178,77588615-77588706,77588796-77588862	nnnnnnnnnnnnnnnnnnnnnnnnnGTCTCGCGGGCCGCCGGGTGCTGGTCACCGGGGCGGGCAAAGGGCGCGGCACGGTCCAGGCGCTGCACGCGGCGGGCGCGCGGGTGGTGGCCGTGAGCCGAACACAGGCGGATCTTGACAGCCTCGTCCGCGAGTGCCCGGGGATAGAGCCCGTGTGCGTGGACCTGGGTGACTGGGAGGCCACCGAGCGGGCGCTGGGCAGCGTGGGCCCCGTGGACCTGCTGGTGAACAGCGCCGCAGTCGCCAAGCGGCAGGCCGTCCAGGAGaTCACCAAGGATGCCATTGACAGATCCTTTGAAGTGAACCTGCGTGCGGTAATCCAGGTGTCACAGATCGTGGCCAGGGGCTTAATAGCCCGGGGAGCCCCGGGGGCC…
NM_001654	ARAF	v-raf murine sarcoma 3611 viral oncogene	2479	6	0.24	682.9	22650000	195-2013	X	47305460	47316264	+	47305460-47305594,47307252-47307406,47307569-47307672,47309140-47309242,47309328-47309482,47309595-47309693,47310982-47311123,47311227-47311254,47311329-47311474,47311573-47311775,47313061-47313237,47313330-47313376,47313882-47314000,47314236-47314367,47315221-47315355,47315666-47316264	TgaTccaataagAgtggaagGATGAGTCCCGCAGAGCCAATAACGAGAGTCCGAGnnnnnnCGaAGGCGGACTCTGTGAGGAAACAAGAAGACAGGCCCAAGATGGAGGCGGCGGTGGCTGTAGCGGCGTGACAGGAGCCCCATGGCACCTGCCCAGCCCCACCTCAGCCCATCTTGACAAAGTCTAAcGCTCCATGGAGCCACCACGGGGCCCCCCTGCCAATGGGGCCGAGCCGTCCCGGGCAGTGGGCACCGTCAAAGTGTACCTGCCCAACAAGCAACGCACGGTGGTGACTGTCCGGGATGGCATGAGTGTCTACGACTCTCTAGACAAGGCCCTGAAGGTGTGGGGTCTAAATCAGGACTGCTGTGTGGTCTACCGACTCATCAAGGGACGAA…
NM_001079862	DBI	diazepam binding inhibitor isoform 3	616	11	1.79	680	27090000	125-386	2	119840974	119846592	+	119840974-119841106,119842234-119842351,119844786-119844848,119846291-119846592	GCCCGAGCGGGGTTGGGGCGAGTGAACCGCGCCTCTAAAAGCGCTTGCCAGTGCAGTCTGAGCgaTCGTTTCCTGGTCCTCGCCTCCTCCGCAGTCTCCCTGGAGTTCTTGCAAGGCGGCCAGGATGTCTAAGGCTGAGTTTGAGAAAGCTGCAGAGGAGGTTAAGCGCCTTAAGACCAAGCCAGCCGATGATGAGATGCTGTTCGTCTATGGCCGCTACAAACAAGCAACCGTGGCCGACATAAATACAGAACGGCCCGGGATGTTGGATTTCACAGGCAAGGCCAAGTGGGATGCCTGGAATGAGCTGAAAGGGACTACCAAGGAAGATGCCATGAAAGCTTACATCGACAAAGTAGAAGAGCTAAAGAAAAAATACGGGATATGAGTGACTGGATT…
NM_020190	OLFML3	olfactomedin-like 3 precursor	1814	64	3.53	677.3	22940000	110-1328	1	114323553	114326398	+	114323553-114323775,114324477-114324762,114325094-114326398	nnnnnnnnnnnGCACCGCCCCCAACCCGCCTCCAAAGCTAACCCTCAGGCTTGAGGGGAGGAGGCCGACTGTAAGTTCCTTCTACTCTGGCACCACTCTCCCGGCTGCCATGGGGCCCAGCACCCCTCTCCTCATCTTCTTCCTTTTGTCATGGTCAGGACACCTTCAAGGACAGCAGCACCACCTGGTGGAGTACATGGAACGCCGACTAGCTGCTTTAGAGGAACGGCTGGCCCAGTGCCAGGACCAGAGTAGTCGGCATGCTGCTGAGCTGCGGGACTTCAAGAACAAGATGCTGCCACTGCTGGAGGTGGCAGAGAAGGAGCGGGAGGCACTCAGAACTGAGGCTGACACCATCTCCGGGAGAGTGGATCGTCTGGAGCGGGAGGTGGACTATCT…
NM_006319	CDIPT	CDP-diacylglycerol-inositol	1874	199	10.62	676.5	23700000	401-1039	16	29777179	29782079	-	29777179-29778156,29778264-29778345,29779403-29779484,29779928-29780081,29781408-29781542,29781637-29782079	CAGGCTTAAAAGGGGCcGCAACTAATTTTTTAAGCCACTTTTTCCTCTCTCcAATTTTGCAACGACCGGCGCGGAGGAGGAGGTTCCCGAAAGCCACGCGCAGCTGGAgCAGCGGCGACCgCAGCTGGAGGCCCGGAGCGCCtGCGGGGCGGGCAGAGGCGAGGGGGGTTGCGGGTAGGAAGGGCGGGCTGCGCGCGCCCCCTGcgtcctgcgcgtCTcGGGGCCGGCCCGTGCTCCCGACGGCTGCGGGATTCAGCATCTGGGGCCGGGTTGGGGCGGCGGGGTCCAGGGCtCAGGTGGTGCGGCCGATGAGCCGGGCCGGAGACTGAGGCCGCGCGACGGGGCTGGGACAGCGCTGGCATCTTCAGAGCAGGCCCGGGGCAGCAAGGGAGGCGCTGC…
NM_001084392	DDT	D-dopaome tautomerase	620	47	7.58	675.5	27110000	78-431	22	22643554	22646680	-	22643554-22643812,22645957-22646132,22646496-22646680	ccctcctccctggtccgcgannnnnnnnnnnnnnnnnnnnnnnnnnnnnnnnnnntGTTTTCCTTCCTCTGCCCGCCATGCCGTTCGTAGTGCTgGACACGAATTTGCCCGCCAACCGAGTGCCCGCGGGGCTGGAGAAACGACTCTGCGCCGCCGCTGCCTCCATCCTGGGCAAGCCTGCGGACCGTGTGAACGTGACGGTGCGGCCAGGCCTGACCATGGCGCTGAGCGGGTCCACCGAGCCCTGCGCGCAGCTGTCCGTCTCCTCCATCGGGGTAGTTGGCACCGCCGAGGACAACCGCAGCCACAGCGCCCACTTCTTTGAGTTTCTCACCAAGGAGCTAGCCCTGGGCCAGGACCGGATACTTATCCGCTTTTTCCCCCGGGAGTCCTGGCAGA…
NM_000412	HRG	histidine-rich glycoprotein precursor	1952	53	2.72	673.2	28340000	24-1599	3	187866492	187878717	+	187866492-187866697,187869418-187869534,187870421-187870511,187872106-187872272,187873270-187873350,187875572-187875673,187877530-187878717	ATAGCAAAGGATGATTTAACAAAATGAAGGTGCTCATTGCAGCACTGCTTTTGATCACACTGCAGGATTCGTGTGCTGTGAGTCCCACCGACTGCAGCGCTATTGAGCCGGAGGCTGaGAAAGCTCTAGACCTGATCAATAAAAGGCGACGGGATGGCTACCTTTTCCAATTGCTGCGGGTTGCTGATGCCCACTTGGACAGAGTGGAAAATGCAACTGTATATTACTTAGCCTTAGATGTGCAAGAATCTGACTGCTCGGTCCTATCCAGGAAACACTGGAATGAGTGTGAGCCACCTGATTCCAGACGTCCATCTGAAATAGTGATCGGACAAtGTAAGGTAATAGCTACAGGACATTCCCATGAATCTCAGGATCTCAGAGTGATTGACTTTAACt…
NM_002949	MRPL12	mitochondrial ribosomal protein L12 precursor	1000	75	7.5	673.2	27360000	126-720	17	77280812	77284953	+	77280812-77281010,77281679-77281865,77282068-77282151,77284341-77284475,77284559-77284953	nnnnnnnnnnnnnnnnnnnnnnnnnnnnnnnnnnnncCTCCTCAGCTCGAATCCCCGGCGGCCGAGGCGGCTAGAGTGTCGCCTCCTCCCGGGGAACCGCGTGTGACCTTCCAACCCGCGGACCGATGCTGCCGGCGGCCGCTCGCCCCCTATGGGGGCCTTGCCTTGGGCTTCGGGCTGCTGCGTTCCGCCTTGCTAGGCGACAGGTGCCATGCGTCTGTGCCATGCGACATATGAGGAGTAGCGGCCATCGGAGGTGTGAGGCCCTTGCTGGTGCACCCCTGGATAACGCCCCCAAGGAGTACCCCCCCAAGATTCAGCAACTGGTCCAGGACATCGCCAGCCTCACTCTCCTGGAAATCTCAGACCTCAACGAGCTCCTGAAGAAAACATTGAAGA…
NM_017510	TMED9	transmembrane emp24 protein transport domain	1393	128	9.19	671.3	24500000	4-709	5	176951819	176955705	+	176951819-176952005,176952182-176952282,176953257-176953382,176953746-176953892,176954874-176955705	AAGATGGCTGTGGAGCTGGGCGTGCTGGTTGTCCGGCCCTGGCCCGGAACCGGGCTGGGCAGAGTGATGCGGACCCTTCTGCTGTTACTGTGGTTgGcGACGCGCGGAAGCGCGCTCTACTTTCACATCGGAGAGACGGAGAAGAAGTGCTTTATTGAGGAGATCCCGGATGAGACCATGGTCATAGGAAACTACCGGACGCAGCTGTATGACAAGCAGCGGGAGGAGTACCAGCCGGCCACCCCGGGGCTTGGCATGTTTGTGGAGGTGAAGGACCCAGAGGACAAGGTCATCCTGGCCCGGCAGTATGGCTCTGAGGGCAGGTTCACTTTCACCTCCCATACCCCTGGTGAGCACCAGATCTGTCTTCACTCCAATTCCACCAAGTTCTCCCTCTTT…
NM_001344	DAD1	defender against cell death 1	697	54	7.75	670.7	23890000	81-419	14	22103647	22127983	-	22103647-22103877,22113799-22113973,22127693-22127983	nnnnnnnnnnnnnnnnnnnnnnnnnnnnnnnnnnnnnnnnnnnnnnnTGGCGCGCGGACCCGAGTACCTTGCGTGTAGTTATGTCGGCGTCGGTAGTGTCTGTCATTTCGCGGTTCTTAGAAGAGTACTTGAGCTCCACTCCGCAGCGTCTGAAGTTGCTGGACGCGTACCTGCTGTATATACTGCTGACCGGAGCGCTGCAATTCGGTTACTGTCTCCTCGTGGGAACCTTCCCCTTCAACTCTTTTCTCTCGGGCTTCATcTCTTGTGTGGGGAGTTTCATCCTAGCGGTTTGCCTGAGAATACAGATCAACCCACAGAACAAAGCGGATTTCCAAGGCATCTCCCCAGAGCGAGCCTTTGCTGATTTTCTCTTTGCCAGCACCATCCTGCACCTTG…
NM_000030	AGXT	alanine-glyoxylate aminotransferase	1598	192	12.02	668.7	30170000	122-1298	2	241456835	241467209	+	241456835-241457120,241457260-241457452,241458734-241458798,241459439-241459539,241461069-241461139,241462068-241462152,241463199-241463294,241464025-241464094,241465627-241465722,241466112-241466240,241466804-241467209	nnnnnnnnnnnnnnnnnnnnnnnnnnnnnnnnnnnnnnnnnnnnnnnnnnnnnnnnnnnnCCAGGCTCTGGCCAAGTCCAGTGCAGCCCCAGGTCCCCAAGCGGCAGGTTGGGTGCAGACCATGGCCTCTCACAAGCTGCTGGTGCCCCCGCCCAAGGCCCTGCTCAAGCCCCTCTCCATCCCCAAGCGGCTCCTGCTGGGGCCCggTCCCTCCAACCTGCCTCCTCGCATCATGTCGGCCGnnnnnnnnnnnnnnnnnnnnnnnnnnnnCtAGGAGATGTACCAGATCATGGACGAGATCAAGGAAGGCATCCAGTACGTGTTCCAGACCAGGAACCCGCTCACACTGGTCATCACCGGCTCCGGACACTGTGCCCTGGAGGTCGCCCTGGTCAATGT…
NM_184043	ALDOA	fructose-bisphosphate aldolase A	1545	48	3.11	668.6	21680000	249-1341	16	29983101	29989236	+	29983101-29983327,29986056-29986188,29986272-29986483,29987468-29987522,29987640-29987800,29988128-29988211,29988321-29988495,29988652-29988851,29988939-29989236	CTTAAAAAAAACCAGGGCTCCAGAGAATCAGAACAGCCACCATCACCGCAGGGnnnnnnnnnnnnnnnnnnnnnnnnnnnnnnnnnnnnnnnnnnnnnnnnGAGGCCACGTGATCTGAGTCCCCTCACCCCTTTCCCTCCCACAGGTCCCTGGCCAAAGATTTATTTCTCTTGACAATCAAtGGCCTCCGTCTGGATTTCCAAAGAGAAAtTTCCTCTGAAgCACCGGAACTTGCTACCACCAGCACCATGCCCTACCAATATCCAGCGCTGACCCCGGAGCAGAAGAAGGAGCTGTCTGACATCGCTCACCGCATCGTGGCACCCGGCAAGGGCATCCGGGCTGCAGATGAGTCCACTGGGAGCATTGCCAAGAGGCTGCAGTCCATTGGCATCGAGA…
NM_145861	EDARADD	EDAR-associated death domain isoform A	2772	883	31.85	664.8	33290000	66-711	1	234624303	234714631	+	234624303-234624428,234639139-234639197,234644183-234644222,234657315-234657373,234698154-234698199,234712190-234714631	nnnnnnnnnnnnnnnnnnnnnnnnnnnnnnnnnnnnnnnnnnnnnnnnnnnnnnnnnnnnnnnnnnnnnnnnnnnnnnnnnnnnnnnnnnnnnnnnnnnnnnnnnnnnnnnnnnnnnnnnnnnnnnatcatatggtaaaggaaccagtggAAGACACAGACCCTAGCACTTTGTCCTTTAACACGTCAGACAAATATCCCATTCAAGATACGGAACTCCCTAAAGctgaagaatgtgatacaATTACcTTGAACTGCCCACcAAATTCAGATATGAAAAATCAGgGAGAAGAAAATGGCTTTCCAGATAGCACTGGAGATCCCCTTCCAGAGATCAGCAAGGACAACTCCTgcaaagaaaactgtacttgttcctcctgcttgctccgGGCCCCCACCA…
NM_000989	RPL30	ribosomal protein L30	505	62	12.28	664.2	20950000	71-415	8	99123118	99126949	-	99123118-99123254,99124049-99124179,99126347-99126492,99126751-99126803,99126912-99126949	CCTTTCTCGCTCCCCGGCCATCTTAGTGGCTGCTCTTGTTTGGGGGCCGTCCCGCACCTGAGGCAGGAAGATGGTGGCCGCAAAGAAGACGAAAAAGTCGCTGGAGTCGATCAACTCTAGGCTCCAACTCGTTATGAAAAGTGGGAAGTACGTCCTGGGGTACAAGCAGACTCTGAAGATGATCAGACAAGGCAAAGCGAAATTGGTCATTCTCGCTAACAACTGCCCAGCTTTGAGGAAATCTGAAATAGAGTACTATGCAATGTTGGCTAAAACTGGTGTCCATCACTACAGTGGAAATAATATTGAACTGGGCACAGCATGCGGAAAATACTACAGAGTGTGCACACTGGCTATCATTGATCCAGGTGACTCTGACATCATTAGAAGCATGCCAGA…
NM_012084	GLUD2	glutamate dehydrogenase 2 precursor	2335	139	5.95	661.3	20900000	78-1752	X	120009143	120011477	+	120009143-120011477	ttccttcctagtcgcggggagtctgagaaagcgcacnnnnnnnnnnnnnnnnnnnnnnnnnnnnnnnnnnnnnnnnnnnnnnnnnnnnnnnnnnnnnnnnnnnnnnnnnnnnnnnnnnnnnnnnnnnnnnnnnnnnnnnnnnnnnnnnnnnnnnnnnnnnnnnnnnnnnnnnnnnCCGGGGACAGCCCGCCGCCGCCCCGCAACCGGGGCTCGCATTGGCCGCACGGCGCCACTACAGCGAGGCGGTGGCCGACCGCGAGGACGACCCCAACTTCTTCAaGATGGTGGAGGGCTTCTTCGACCGCGGCGCCAGCATCGTGGAGGACAAACTGGTGGAGGACCTGAGGACCTGGGAAAGCGAGGAGCAGAAGCGGAACCGGGTGCGCGGCATCCTGCGGA…
NM_003670	BHLHE40	basic helix-loop-helix family, member e40	3034	101	3.33	660.5	22040000	308-1544	3	4996097	5001865	+	4996097-4996483,4996647-4996716,4996986-4997093,4998077-4998200,4999521-5001865	nnnnnnnnnnnnnnnnnnnnnnnnnnnnnnnnnnnnnnnnnnnnnnngCGCAGACCGCgCAGGGAGCACACACCGCCAGTCTGTGCGCTGAGTTGGAGCCAGAGGCCGCGGGGACACCGGGCCATGCACGCCCCCAGCTGAAGCTGCATCTCAAAGCTGAAGATTCCAGCAGCCCTGGGGATTTTAAAGAGCTCAGACTCAGAGGAACATCTGCGGAGAGACCCCCGAAGCCCGCTCCAGGACAGTCCTCATCCAGACGCTCCGCTAGATCAGACAGGAGCGCGCAGTGGCCCCGGCTCGCCGCACCATGGAGCGGATCCCCAGCGCGCaACCACCCCCCGCCTGCCTGCCCAAAGCACCGGGACTGGAGCACGAaGGCCtACcAGGGATGGATTTTGC…
NM_006815	TMED2	coated vesicle membrane protein precursor	2126	56	2.63	659.9	24180000	109-712	12	122635029	122648641	+	122635029-122635316,122637247-122637439,122640842-122640949,122647105-122648641	nnnnnnnnnnnnnnnnnnnnnnnnnnnnnnnnnnnnnnnnnnnnnGGCGGCGGCGGTGGCGGCTCTGGAGGCCGCAGTCCGGGTCCTGGCTTCGGCCTCAGCCCCACCATGGTGACGCTTGCTGAACTGCTGGTGCTCCTGGCCGCTCTCCTGGCCACGGTCTCGGGCTATTTCGTTAGCATCGACGCGCATGCTGAGGAGTGCTTCTTTGAGCGGGTCACCTCGGGCACCAAAATGGGCCTCATCTTCGAGGTGGCGGAGGACGGGTTCCTGGACATCGACGTGGAGATTACAGGACCAGATAACAAAGGAATTTACAAAGGAGACAGAGAATCCAGTGGGAAATACACATTTGCTGCTCACATGGACGGAACATACAAATTTTGCTTTAGTAACCGG…
NM_019101	APOM	apolipoprotein M	761	91	11.96	658.5	22690000	74-638	6	31731650	31733966	+	31731650-31731836,31732228-31732382,31732981-31733054,31733136-31733234,31733381-31733479,31733820-31733966	AGAGTGGACTGAGCAGCCAGTAGGGGGGAGAGCAGTTAaGGCACACACAGCACCAGCTCCCTCCTGCCTGAAGATGTTCCACCAAATTTGGGCAGCTCTGCTCTACCTCTATGGTGTTATCCTTAACTCCATCTACCAGTGCCCTGAGCACAGTCAACTGACAACTCTGGGCGTGGATGGGAAGGAGTTCCCAGAGGTCCACCTGGGCCAGTGGTACTTTATCGCAGGGGCAGCTCCCACCAAGGAGGAGTTGGCAACTTTTGACCCTGTGGACAACATTGTCTTCAACATGGCTGCTGGCTCTGCCCCGATGCAGCTCAACCTTCGTGCCACCATCCGCACAAAAGATGGGCTCTGTGTGCCCCGGAAATGGATCTACCACCTGACTGAAGGGAGCAC…
NM_198098	AQP1	aquaporin 1	2807	10	0.36	657.2	24270000	111-918	7	30917940	30931656	+	30917940-30918433,30928206-30928370,30928704-30928784,30929590-30931656	GTGCTCCCCCCGCCCCCCGGCCCTATAAATAGGCCCAGCCCAGGCTGTGGCTCAGCTCTCAGTgGGAGTTGAGCACCCGGCAGCGGTCTCAGGCCAAGCCCCCTGCCAGCATGGCCAGCGAGTTCAAGAAGAAGCTCTTCTGGTGGGCAGTGGTGGCCGAGTTCCTGGCCACAACCCTCTTTGTCTTCATCAGCATCGGCTCTGCCCTGGGCTTCAAATACCCAGTGGGGAACAACCAGACGGCGGTCCAGGACAATGTGAAGGTGTCGCTGGCCTTTGGACTGAGCATCGCCACGCTGGCACAGAGCGTGGGTCACATCAGTGGCGCCCACCTCAAGCCGGCTGTCACGCTGGGGCTGCTGCTCAGCTGCCAGATCAGCATCTTCCGTGCCCTCATGT…
NM_001692	ATP6V1B1	ATPase, H+ transporting, lysosomal 56/58kDa, V1	1939	119	6.14	654.1	22700000	88-1627	2	71016506	71046069	+	71016506-71016710,71024296-71024351,71038684-71038782,71038971-71039064,71039656-71039733,71040577-71040716,71041559-71041660,71042234-71042331,71043415-71043538,71043800-71043950,71044210-71044292,71045076-71045180,71045374-71045503,71045596-71046069	CTCTCTCCAGCTCCAGCTGGACCTGAGGTCtCAGAGCTGCCACCAGCAGCAGGCTCAGGCACTGGGCTCCCAGCCGGGCACTGCACCATGGCCATGGAGATAGACAgCAGGCCTGGGGGGCTCCCCAGCAGTGTCTGCAACCTAGGCGCAGCCCGAGAGCACATGCAGGCGGTCACCCGAAACTATATCACCCACCCCCGTGTCACCTACAGGACTGTGTGCAGCGTGAACGGGCCTCTTGTGGTGCTGGACCGGGTCAAGTTTGCCCAGTATGCGGAGATCGTCCACTTCACCCTCCCAGATGGGACTCAGAGGAGCGGGCAGGTGCTTGAGGTGGCTGGCACCAAGGCGATTGTTCAGGTGTTTGAAGGGACATCAGGGATCGATGCCAGGAAGACC…
NM_001013	RPS9	ribosomal protein S9	713	22	3.09	653.9	23760000	57-639	19	59396538	59403327	+	59396538-59396568,59396840-59396961,59397167-59397289,59401956-59402142,59403078-59403327	nnnnnnnnnnnnnnnnnnnnnnTgcGCTTAGGcGCaGACGGGTAAGCGGAGCCAACATGCCGGTGGCCCGGAGCTGGGTTTGTCGtAAAACTTACgTGACCCCGCGGAGGCCCTTTGAGAAATCTCGTCTCGACCAAGAGTTGAAGCTGATCGGCGAGTATGGGCTCCGGAACAAACGTGAGGTCTGGAGGGTCAAATTTACCCTGGCCAAGATCCGCAAGGCCGCCCGGGAACTGCTGACGCTTGATGAGAAGGACCCACGGCGTCTGTTCGAAGGCAACGCCCTGCTGCGGCGGCTGGTCCGCATTGGGGTGCTGGATGAGGGCAAGATGAAGCTAGATTACATCCTGGGCCTGAAGATCGAGGATTTCTTAGAGAGACGCCTGCAGACCCAGGTCT…
NM_000687	AHCY	adenosylhomocysteinase isoform 1	2207	114	5.17	649.3	22660000	140-1435	20	32331732	32354876	-	32331732-32332632,32336907-32337101,32341799-32341916,32342018-32342105,32342198-32342405,32342886-32342998,32343825-32343974,32345548-32345623,32346862-32347052,32354710-32354876	nnnnnnnnnnnnnnnnnnnnnnnnnnnnnnnnnnnnnnnnnnnnnnnnnnnnnnnnnnnnnnnnnnnnnnnnnnnnnnnnnnnnnnnnnnnnnnnnGGCCCAGCCCCCTTCGCcTgtttcTaTCACGAGCGCCTCCAGCATGTCTGACAAACTGCCCTACAAAGTCGCTGACATCGGACTGGCTGCCTGGGGACGCAAGGCCCTGGACATTGCTGAGAACGAGATGCCGGGCCTGATGCGTATGCGGGAGCAGTACTCGGCCTCCAAGCCACTGAAGGGCGCTCGTATTGCTGGCTGCCTGCACATGACAGTGGAGACGGCCGTCCTCATTGAGACCCTCGTCGCCCTGGGTGCTGAGGTGCAGTGGTCTAGCTGCAATATCTTCTCCACCCAGGACCA…
NM_006082	TUBA1B	tubulin, alpha, ubiquitous	1752	104	5.94	648.8	23480000	222-1574	12	47807833	47811571	-	47807833-47808988,47809292-47809440,47809550-47809772,47811348-47811571	nnnnnnnnnnnnnnnnnnnnnnnnnnnnnnnnnnnnnnnnnnnnnnnnnnnnnnnnnnnnnnnnnnnnnnnnnnnnnnnnnnnnnnnnnnnnnnnnnnnnAGAGGCTCCAGCGCCGGCCCCGCCcCAGTGCGTTACTTATCTCGACTCTTAGCTTGTCGGGGACGGTAACCGGGACCCGGTGTCTGCTCCTGCCGCCTTCGCCTCCTAATCCCTAGCCACTATGCGTGAGTGCATCTCCATCCACGTTGGCCAGGCTGGTGTCCAGATTGGCAATGCCTGCTGGGAGCTCTACTGCCTGGAACATGGCATCCAGCCTGATGGTCAAATGCCAAGTGACAAGACCATTGGGGGAGGAGATGATTCCTTCAACACCTTCTTCAGTGAGACTGGCGCTGGCA…
NM_003365	UQCRC1	ubiquinol-cytoome c reductase core protein I	1617	81	5.01	648	22340000	46-1485	3	48611436	48622102	-	48611436-48611629,48612072-48612147,48612500-48612588,48612919-48613004,48613117-48613277,48613412-48613555,48613789-48613904,48616001-48616080,48616670-48616868,48617088-48617217,48618207-48618293,48621599-48621739,48621989-48622102	nnnnnnnnnnnnnnnnnnnnnnnnnnnGCCGACTAGAGCTGGAAGATGGCGGCGTCCGTGGTCTGCCGGGCCGCTACCTCCGGGGCACAAGTGCTATTGCGCGCCCGCCGCTCGCCGACCCTGCTGCAGACGCCAGCGTTGCGGAGTACGGCAGCCTTCGCTCAGGCGCTCCAGTTCGTGCCGGAGACGCAGGTTAGCCTGCTGGACAACGGCTTGCGTGTGGCCTCCGAGCAGTCCTCTCAGCCCACTTGCACGGTGGGAGTGTGGATTGATGTTGGCAGCCGTTTTGAGACTGAGAAGAACAACGAGGCAGGCTACTTTTTGGAGCATCTGGCTTTCAAGGGAACAAAGAATCGTCCTGGCAGTGCCCTGGAGAAGGAGGTGGAGAGCATGGGGGCC…
NM_002615	SERPINF1	serine (or cysteine) proteinase inhibitor, clade	1542	120	7.78	645.7	25680000	158-1412	17	1612009	1627618	+	1612009-1612157,1616947-1617038,1619896-1620094,1621073-1621228,1621916-1622119,1625102-1625244,1626576-1626786,1627231-1627618	GGTCGCTTTAAGAaaGGAGTAGCTGTAATCTGAAGCCTGCTGGACGCTGGATTAGAAGGCAgCAAAAAAAGCTCTGTGCTGGCTGGAGCCCCCTCAGTGTGCAGGCTTGGCGGGACTAGGCTGGGTGTGGAGCTGCAGCGTATCCACAGGCCCCAGGATGCAGGCCCTGGTGCTGTTCCTCTGCattggagccctcctcgggcacagcagcnnnnnnnnnnnnGCCAGCAGCCCGGAGGAGGGCTCCCCAGACCCGGACAGCACAGGAGTGCTGGTGGAGGAGGAGGATCCTTTCTTCAAAGTCCCGGTGAACAAGCTGGCAGCGGCTGTCTCCAACTTTGGCTATGACCTGTACCGGGGGCGGTCCAGCGTGAGCCCCACGACCAACGTGCTCCTGTC…
NM_000597	IGFBP2	insulin-like growth factor binding protein 2,	1429	209	14.63	641	21740000	121-1096	2	217206372	217237403	+	217206372-217206933,217233525-217233754,217234826-217234966,217236908-217237403	nnnnnnnnnnnnnnnnnnnnnnnnnnnnnnnnnnnnnnnnnnnnnnnnnnnnnnnnnnnnnnnnnnnnnnnnnnnnnnnnnnnnnnnnnnnnnnnnnnnnnnnnnnnnnnnnnnnnnnnnnnnnnnnnnnnnnnnnnnnnnnnnnnnnnnnnnnnnnnnnnnnnnnnnnnnnnnnnnnnnnnnnnnnnnnnnnnnnnnnnnnnnnnCGGCGGCGGTGGGGCGCACGCGGAGGTGCTGTTCCGCTGCCCTCCCTGCACACCCGAGCGCCTGGCCGCCTGCGGGCCCCCGCCGGTCGCGCCGCCGGCCGCGGTGGCCGCGGTGGCCGGAGGAGCCCGCATGCCATGcGCCGAGCTCGTCCGGGAGcCGGGCTGCGGCTGCTgCTCGtTGTGCGCCCGGCTG…
NM_004344	CETN2	caltractin	1080	206	19.07	640	22220000	48-563	X	151746527	151749957	-	151746527-151747130,151747737-151747874,151748349-151748477,151748802-151748960,151749908-151749957	nnnnnnnnnnnnnnnnGCCTAACAACCGGCAGTGGACTCCTTTGGCTATGGCCTCCAACTTTAAGAAGACAAACATGGCATCAAGTTCCCAGAGAAAAAGAATGAGTCCTAAGCCTGAGCTTACTGAAGAGCAGAAGCAGGAGATCCGGGAAGCTTTTGATCTTTTCGATGCGGATGGAACTGGCACCATAGATGTTAAAGAACTTAAGGTGGCAATGAGGGCCCTGGGCTTTGAACCTAAGAAAGAAGAAATTAAGAAAATGATAAGTGAAATTGACAAAGAAGGGACAGGAAAAATGAACTTTGGTGACTTTTTAACTGTGATGACCCAGAAAATGTCTGAGAAAGACACCAAAGAAGAAATCCTGAAAGCTTTCAAGCTCTTTGATGATGATGAAA…
NM_012181	FKBP8	FK506-binding protein 8	1766	1	0.06	637.3	20830000	114-1352	19	18503568	18515383	-	18503568-18504065,18504474-18504605,18505080-18505157,18509411-18509583,18510026-18510246,18511181-18511269,18511361-18511530,18513489-18513805,18515296-18515383	ngccgaacctggttccCGAGGCGCGGCGGCCGCGGCTGGGGGCGGGGAGGGGGGCGCAGGACCCCAAGCGGGGGTCCCGGAGCCAGAGGGCCAATTCCCGTCCCCCCAGCAGCATGGCATCGTGTGCTGAACCCTCTGAGCCCTCTGCCCCGCTGCCCGCCGGGGTCCCACCGCTCGAGGACTTCGAGGTACTGGATGGGGTTGAGGATGCAGAGGGTGAGGAGGAAGAGGAGGAGGAAGAGGAGGAGGAGGATGACCTGAGTGAGCTGCCACCACTGGAGGACATGGGACAACCCCCGGTGGAGGAGGCTGAGCAGCCTGGGGCCCTGGCCCGAGAATTCCTCGCTGCCATGGAACCCGAGCCCGCCCCAGCCCCGGCCCCGGAAGAGTGGCTGGACA…
NM_006402	HBXIP	hepatitis B virus x-interacting protein	848	118	13.92	634.2	30320000	59-577	1	110745400	110752069	-	110745400-110745728,110748064-110748181,110750463-110750524,110751731-110752069	nnnnnnnnnnnnnnnnnnnnnnnnnnnnnnnnnnnnnnnnnnnnnnnnnnnnnnnnnnnnnnnnnnnnnnnnnnnnnnnnnnnnnnnnnnnnnnnnnnnnnnnnnnnnnnnnnnnnnngCTCTGTGCGGCGGAAGCGCAGTGATGTTTTCCAGTAAAGAACGCGGACGTTGCACCGTGATCAATTTTGTCCCTTTGGAGGCGCCGTTACGGCCCACGCCCCGCTCGCGTCAAGTGACTGAGGACTGTGGTGGAGAAGGACGTGCTGTGCCGCTGGgTCCtGGGtCAGGGTGGTCGGTGGGTGGGATGGAGGCGACATTGGAGCAGCACTTGGAAGACACAATGAAGAATCCCTCCATTGTTGGAGTCCTGTGCACAGATTCACAAGGACTTAATCTGGG…
NM_005022	PFN1	profilin 1	807	40	4.96	634	21000000	137-556	17	4789692	4792570	-	4789692-4790037,4790668-4790860,4792303-4792570	ACAGCGAGCAGAGCCGCGGTCCGGACGGCAGCGCGTGTCTCGAGCTCTCCGCCTCCCCCCGCCCGCCAGCCGAGGCAGCTCGAGCCCAGCCCGCGGCCCCAGCAGCAGCGCCGAGAGCAGCCCCAGTAGCAGCGCCATGGCCGGGTGGAACGCCTACATCGATAACCTCATGGCGGACGGGACCTGTCAGGACGCGGCCATCGTGGGTTACAAGGACTCGCCCTCCGTCTGGGCCGCCGACCCCGGGAAAACCTTCGTCGACGTCACGCCAGCTGAGATGGGTGTCCTGGTTGGCAAAGACCAGTCAAGTTTTTACGTCAATGGGCTGACACTTGGGGGCCAGAAATGTTCGGTGATCCGGGACTCACTGCTGCAGGATGGGGAGTTTAGCATGGATCT…
NM_006214	PHYH	phytanoyl-CoA 2-hydroxylase isoform a precursor	1610	173	10.75	633.8	28870000	89-1102	10	13359802	13382136	-	13359802-13360360,13362982-13363116,13365696-13365845,13370366-13370547,13373837-13373918,13376434-13376602,13377502-13377612,13380193-13380251,13381974-13382136	nnnnnnnnnnnnnnnnnnnnnnnnnnnnnnnnnnnnnnnnnnnnnnnnnnnnnnnnnnnnnnnnnnnnnnnnnnnnnnnnnnnnnnnnnnnnnnnnnnnnnnnnnnnnnnnnnnnnnnnnnnnnnTACTGtGCCACCTCCGCCGCCCCTCGGCCGGGGCCGTCGTAGCTCATCCCACTACAGGGACTATTTCCTCTGCCAGTTTCCATCCTCAACAATTCCAGTATACTCTGGATAATAATGTTCTAACCCTGGAACAGAGAAAATTTTATGAAGAAAATGGGTTTCTTGTAATCAAAAATCTTGTACCTGATGCTGATATTCAACGCTTTCGGAATGAGTTTGAAAAAATCTGCAGAAAGGAGGTGAAACCATTCGGATTAGTAGTAATGAGAGATGT…
NM_001091	ABP1	amiloride binding protein 1 precursor	2428	5	0.21	633.8	23880000	91-2344	7	150180506	150189312	+	150180506-150180579,150184476-150186061,150186784-150187069,150188522-150188654,150188964-150189312	ACTTCAAGAAGGAGTCAGAGATCAGCtTAAGGGCAAAGGCTGGAAGCAGAGCGAACTGGGAGCAGAGCACACAGAGCAATGGAGCGAGAGACCCCCGCCCTGGGCTGGGCCGTGGCTGCCATCCTGATGCTGCAGATGGCCATGGCGGAGCCCTCCCTGGGAACTCTGCACAGGAAGGCAGGGGTGTTTTCAGACCTGAGCAACCAAGAGCTGAAAGCAGTGCACAGCTTCCTCTGGTCCAAGAAGGAGCTGAGGCTGCAGCCCTCTAGGannnCCACCATGACCAAGAACACTGTGTTTCTCATCGAGATGCTGCTGCCCAAGAAGCACCGTGTGCTGAGGTTTCTGGATAAAGGCGAAAGGCAGCCTGTGCGGGAAGCCCGTGCCGTCATCTTCTTT…
NM_018484	SLC22A11	solute carrier family 22 member 11	2512	378	15.05	633.6	26270000	375-2025	11	64079674	64095575	+	64079674-64080440,64083183-64083286,64086052-64086206,64086315-64086483,64088356-64088476,64089270-64089385,64091647-64091861,64092718-64092826,64093700-64093906,64095027-64095575	ATCTGCCTGACTTTCACTTTTGGTGCTGGAGAACTCAGAAgGTGGCTCAGCCCTCTGGTCCACACTTGGTGGGCAGCTCGGATGCCCCAGGCAGCCCGgGcAgAGTGAGCTTAGTnnnnnnnnnnnnnnnnnnnnnnnnnnnnnnnnnnnnnnnnnnnnnnnnnnnnnnnnnnnnnnnnnnnnnnnnnnnnnnnnnnnnnnnnnnnnnnnnnnnnnnnnnnnnnnnnnnnnnnnnnnnnnnnnnnnnnnnnnnnnnnnnnnnnnnnnnnnnnnnnnggaaggCAGAAGGTCcTGGTGGCCCTGGATCTTGTGGCTGTAACCAGTTCCAAACAcCAGTTAGGTCAGCTGTCCGCTCAGCCGAGGCAGCTCCGTTCATGGCTATCTCAAAGCTCTTGGAGC…
NM_001207	BTF3	basic transcription factor 3 isoform B	1008	18	1.79	633.5	18160000	135-621	5	72830006	72837204	+	72830006-72830139,72830715-72830783,72834069-72834182,72834497-72834698,72835928-72835984,72836773-72837204	TGTGTCACTTCCGGCCTCcCTTTAGCTGCCATCTTGCGTCCCCGCGTGTGTGCGCCTAATCTCAGCTGGCCCACCCGAGACCCCTTGAGCACGAACCCTAGTCCCCCGCGCGGCCTCTTATTCGCTCCGACAAGATGAAAGAAACAATCATGAACCAGGAAAAACTCGCCAAACTGCAGGCACAAGTGCGCATTGGTGGGAAAGGAACTGCTCGCAGAAAGAAGAAGGTGGTTCATAGAACAGCCACAGCAGATGATAAAAAACTTCAGTTCTCCTTAAAGAAGTTAGGGGTAAACAATATCTCCGGTATTGAAGAGGTGAATATGTTTACAAACCAAGGAACAGTGATCCACTTTAACAACCCTAAAGTTCAGGCATCTCTGGCAGCGAACACTTTCA…
NM_181644	MFSD4	major facilitator superfamily domain containing	4088	373	9.12	632.9	20520000	87-1629	1	203804735	203838669	+	203804735-203805050,203815502-203815700,203816412-203816672,203819706-203819874,203820627-203820742,203821785-203821958,203827891-203828038,203833531-203833601,203834882-203835002,203836157-203838669	nnnnnnnnnnnnnnnnnnnnnnnnnnGGGCGGCACTCGGGCACCGGgCTCGCCGGGACCAGAGCCGCGAGCCCGCCTGCCGGCGCCATGGGCTGCGACGGCCGCGTGTCGGGGCTGCTCCGCCGCAACCTGCAGCCCACGCTCACCTACTGGAGCGTCTTCTTCAGCTTCGGCCTGTGCATCGCCTTCCTGGGGCCCACGCTGCTGGACCTGCGCTGCCAGACGCACAGCTCGCTGCCCCAGATCTCCTGGGTCTTCTTCTCGCAGCAGCTCTGCCTCCTGCTGGGCAGCGCCCTCGGGGGCGTCTTCAAGAGGACCCTGGCCCAGTCCCTGTGGGCCCTGTTCACCTCCTCTCTGGCCATCTCCCTGGTGTTTGCCGTCATTCCCTTCTGCCGCGATG…
NM_144585	SLC22A12	urate anion exchanger 1 isoform a	3206	298	9.3	631.3	29060000	748-2407	11	64114858	64126396	+	64114858-64116006,64116827-64116930,64117453-64117607,64117683-64117851,64122564-64122687,64122856-64122971,64123724-64123938,64124415-64124523,64124783-64124986,64125536-64126396	CCATAGCAGGTGAGTGGAGGCAGGAGCCACGGGTGGnnnnnnnnnnnnnnnnnnnnnnnnnnnnnnnnnnnnnnnnnnnnnnnnnnnnnnnnnnnnnnnnnnnnnnnnnnnnnnnnnnnnnnnnnnnnnnnnnnnnnnnnnnnnnnnnnnnCTTCTtTTGGCTCAGCCACTCTGGGAGGTAGGCACGCAGGGGCACCGAAGGGGGCAGGCAGCCCTGGCATCCCACAGCCGCCAGGAGGAGAACTTAGGCCTtcccaagACCTGGCAcAnnnnnnnnnnnnnnnnnnnnnnnnnnnnnnnnnnnnnnnnnnnnnnnnnnnnnnnnnnnnnnnnnnnnnnnnnTAAACTTTGACCAAGGAAATGATTGCTAAACTCGATTCCGTAAGTGTCACCAGTCAC…
NM_004832	GSTO1	glutathione-S-transferase omega 1	1005	32	3.18	630	20670000	220-943	10	106004458	106017213	+	106004458-106004710,106004911-106005019,106009324-106009546,106012727-106012825,106015832-106015938,106017000-106017213	nnnnnnnnnnnnnnnATGCTTTGACACAGCCCCTTAAGCTATaTTAAGAGCTATCCcataaAGCCGGGAAGGCACACAGGGTGGAGCTGGCGGCCGCCCGGGGCAGGCACTTTTGAGnnnnnnnnnnnnnnnnnGAGGGAAGGAGGGCGGGAAGGACGGGCGACCTACTTCCTGAATCGCCTGCaAACCCCTGAGGAGCTTGGCCTGCGCTGCGCCACGATGTCTCGGGAGTCTGCCAGGAGCCTGGGGAAGGGAAGCGCGCCCCCGGGGCCGGTCCCGGAGGGCTCGATCCGCGTCTACAGCATGAGGTTCTGCCCGTTTGCTGAGAGGACGCTTCTGGTCCTGAAGGCCAAGGGAATCAGGCATGAAGTCATCAATATCAACCTGAAAAATAAGCCT…
NM_001183	ATP6AP1	ATPase, H+ transporting, lysosomal accessory	2099	5	0.24	629.8	21400000	62-1472	X	153310172	153318056	+	153310172-153310393,153310588-153310714,153313370-153313444,153313806-153313999,153314471-153314511,153315175-153315260,153315748-153315986,153316679-153316726,153316814-153317045,153317222-153318056	GGGGGCAACGGTCACCTGATCCGCGGCTGTCGAGGCCGCTGAAGCAGTGGAGGCTGAGGCTATGATGGCGGCCACGGCGACGGCTCGAGTGCGGATGAGGCCGCGGTGCGCCCAGGCGCTCTGGCGGATGCCGTGGCTGCCGGGGgTTTTGTCGTTGGCGGCGGCGGCGGCGGCGGCgGCGGCGGAGCAGCAGGTCCCGCTGGTGCTGTGGTCCAGTGACCGggacttgtgggctcctgCTGCCGACACCCATGAAGGCCACATCACCAGCGACTTGCAACTCTCTGCCTACTTAGATCCCGCCCTGGAGCTGGGTCCCCGGAATGTGCTGCTGTTCCTGCAGGACAAGCTGAGCATTGAGGATTTCACAGCATATGGTGGTGTGTTTGGAAACAAGCA…
NM_001157	ANXA11	annexin A11	2485	136	5.47	626.1	22480000	239-1753	10	81904860	81955308	-	81904860-81905648,81907377-81907499,81907703-81907761,81908836-81908931,81911671-81911764,81913085-81913141,81913270-81913349,81913789-81913879,81915820-81915933,81916626-81916720,81916962-81917049,81918705-81919094,81920536-81920651,81922543-81922605,81955079-81955308	nnnnnnnnnnnnnnnnnnnnnnnnnnnnnnnnnnnnnnnnnnnnnnnnnnnnnnnnnnnnnnnnnnnnnnnnnnnnnnnnnnnnnnnnnnnnnnnnnnnnnnnnnnnnnnnnnnnnnnnnnnnnnnnnnnnnnnnncagaacccaggcgccgcGtCCGGGACGCCCGCGGAGAGAGCCACTCCCGCCCAAGTCCCATTTCGCCCCTCGCGTCCCGAGTCCCCGTGGCCAGATCTAACCATGAGCTACCCTGGCTATCCCCCACCCCCAGGCGGCTACCCACCAGCTGCACCAGGTGGTGGTCCCTGGGGAGGTGCTGCCTACCCTCCTCCGCCCAGCATGCCTCCCATTGGGCTGGATAATGTGGCCAGCTATGCGGGACAGTTCAACCAGGACTACCT…
NM_001885	CRYAB	crystallin, alpha B	691	0	0	625.6	21930000	26-550	11	111284560	111287683	-	111284560-111284901,111286261-111286383,111287458-111287683	GACCCCCCACACTCACCTAGCCACCATGGACATCGCCATCCACCACCCCTGGATCCGCCGCCCCTTCTTTCCTTTCCACTCCCCCAGCCGCCTCTTTGACCAGTTCTTCGGAGAGCACCTGTTGGAGTCTGATCTTTTCCCGACGTCTACTTCCCTGAGCCCCTTCTACCTTCGGCCACaCTCCTTCCTGCGGGCACCTAGCTGGTTTGACACTGGACACTCAGAGATGCGCCTGGAGAAGGACAGGTTCTCTGTCAACCTGGATGTGAAGCACTTCTCCCCAGAGGAACTCAAAGTTAAGGTGTTGGGAGATGTGATTGAGGTGCATGGCAAACATGAAGAGCGCCAGGATGAACATGGTTTCATCTCCAGGGAGTTCCACAGGAAATACCGGGTCCC…
NM_000696	ALDH9A1	aldehyde dehydrogenase 9A1	2500	108	4.32	621.4	21460000	106-1659	1	163898073	163934524	-	163898073-163899005,163900879-163900991,163903170-163903311,163904787-163904874,163905123-163905311,163915303-163915443,163916348-163916544,163917968-163918102,163918842-163918971,163931113-163931258,163934239-163934524	nnnnnnnnnnnnnnnnnnnnnnnnnnnnnnnnnnnnnnnnnnnnnnnnnnnnnnnnnnnnnnnnnnnnnnnnnnnnnnnnnnnnnnnnnnnTGCGCCCGCCCCTCATGTTTCTCCGAGCAGGCCTGGCCGCGCTTTCTCCGCTTGTTCGCAGTCTTCAGCCGTCGCCTGTCGCCGCCATGAGTACTGGCACGTTCGTCGTGTCGCAGCCGCTCAATTACCGCGGCGGGGCCCGCGTGGAGCCGGCTGACGCCTCCGGCACGGAGAAAGCTTTCGAGCCGGCAACCGGCCGAGTGATAGCGACTTTCACATGTTCGGGAGAAAAGGAAGTAAATTTGGCTGTTCAAAATGCAAAAGCTGCTTTTAAAATATGGAGTAAAAAATCTGGCATGGAGCGTTGC…
NM_005891	ACAT2	acetyl-Coenzyme A acetyltransferase 2	1551	146	9.41	621.3	22830000	132-1323	6	160102979	160120077	+	160102979-160103164,160103941-160104075,160108027-160108208,160109533-160109650,160116192-160116335,160117172-160117294,160118324-160118478,160119192-160119302,160119681-160120077	nnnnnnnnnnnnnnnnnnnnnnnnnnnnnnnnnnnnnnnnnnnnnnnnnnnnnnnnnnnnnnnnnnnnnnnnnnnnnnnnnnnnnnnnnnnnnnnnnnnnnnnnnnnnnnnnnnnnnnnnnnnnngGCAGGATGAATGCAGGCTCAGATCCCGTGGTCATCGTCTCGGCGGCGCGGACCATCATAGGTTCCTTCAATGGTGCCTTAGCTACTGTTCCTGTCCAGGACCTGGGCTCCACTGTCATCAAAGAAGTCTTGAAGAGGGCCACTGTGGTTCCAGAAGATGTGTCTGAGGTCATCTTTGGACACGTTTTGGCAGCAGGCTGTGgGCAGAATCCTGTTAGACATGCCAGTGTGGGTGCAGGAATTCCCTACTCTGTGCCAGCATTGAGCTGCCAGA…
NM_014234	HSD17B8	estradiol 17 beta-dehydrogenase 8	989	0	0	621.2	21410000	28-811	6	33280397	33282585	+	33280397-33280475,33280657-33280874,33280976-33281092,33281202-33281294,33281395-33281480,33281583-33281667,33281889-33281931,33282130-33282204,33282393-33282585	GGGGTTCCCACCCACCCACAGGCCGCAATGGCGTCTCAGCTCCAGAACCGGCTCCGCTCCGCACTGGCCTTGGTCACAGGTGCGGGGAGCGGCATCGGCTGAGCAGTCAGTGTACGCCTGGCCGGAGAGGGGGCCACCGTAGCTGCCTGCGACCTGGACGGGGCAGCGGCACAGGAGACGGTGCGGCTGCTGGGCGGGCCAGGGAACAAGGAGGGGCCGCCCCGAGGGAACCACGCTGCCTTCCAGGCTGACGTGTCTGAGGCCAGAGCCGCCAGGCGCCTGCTGGAACAAGTGCAGGCCTGCTTTTCTCGCCCACCATCTGTCGTTGTGTCCTGTGCGGGCATCACCCAGGATGAGTTTCTGCTGCACATGTCTGAGGATGACTGGGACAAAGTCATA…
NM_016497	MRPL51	mitochondrial ribosomal protein L51 precursor	677	119	17.58	620.1	22970000	170-553	12	6471577	6472732	-	6471577-6471894,6472289-6472399,6472485-6472732	gctcgtggctgtnnnnnnnnnnnnnnnnnnnnnnnnnnnnnnnnnnnnnnnnnnnnnnnnnnnnnnnnnnnnnnnnnnnnnnnnnnnnnnnnnnnnnnnnnnnnnnnnnnnnnnnnnnnnnnnnnnnnnnnCTTATTTGGTGTGTTGTTGAAGCGGGGAGACTAGAGAAATGGCAGGGAGCCTCTTATCTGGGGCAGGCAGGCGCCTGTGGAACTGGGTGCCTCTGGCGTGCAGAAGCTTCTCTCTTGGTGTGCCGCGATTGATCGGTATAAGGCTCACTCTCCCGCCCCCCAAAGTGGTTGATCGTTGGAACGAGAAGAGGGCCATGTTCGGAGTGTATGACAACATCGGGATCCTGGGAAACTTTGAAAAGCACCCCAAAGAACTGATCAGGGGGCC…
NM_004218	RAB11B	RAB11B, member RAS oncogene family	1628	70	4.3	619.5	22500000	97-751	19	8361205	8375317	+	8361205-8361340,8370747-8370942,8372970-8373163,8373369-8373449,8374297-8375317	nnnnnnnnnnnnnTTTTGCGCGGCGCCGGCTCCGCCCCCGTCGGGTGTTTGTGGTGGGTCTGCGGaGTCGCCGATCCCGCCGGAAGCGCCAGGACAATGGGGACTCGGGACGACGAGTACGACTACCTATTCAAAGTGGTGCTCATCGGGGACTCGGGCGTGGGCAAGAGCAACCTGCTGTCGCGCTTCACCCGCAACGAGTTCAACCTGGAGAGCAAGAGCACCATCGGCGTGGAGTTCGCCACCCGCAGCATCCAGGTGGACGGCAAGACCATCAAGGCGCAGATCTGGGACACCGCCGGCCAGGAGCGCTACCGCGCCATCACCTCCGCGTACTACCGAGGCGCAGTGGGCGCCCTGCTGGTGTATGACATCGCCAAGCACCTGACCTATGAGAAT…
NM_015584	POLDIP2	DNA polymerase delta interacting protein 2	2720	91	3.35	618.2	22740000	131-1233	17	23697786	23708730	-	23697786-23699384,23700236-23700315,23701591-23701716,23701919-23701945,23702817-23702953,23704065-23704172,23704394-23704469,23704848-23704944,23705641-23705738,23706948-23707029,23708441-23708730	nnnnnnnnnnnnnnnnnnnnnnnnnnnnnnnnnnnnnnnnnnnnnnnnnnnnnnnnnnnnnnnnnnnnnnnnnnnnnnnnnnnnnnnGTCAGGGTcTGTGTCAGCAGCCGGGTGGGCGCTCGGGCGGGACATGGCAACCTGTGCAGCCCGGCGGGCCCTGGCCGTGGGAAGCCGCTGGTGGTCCCGGTCGCTGACTGGGGCCCGGTGGCCGAGCCGCTCTGTGCGGCGGCTGGAGCTGGGGCCTTCTCGCCAGCGGCGACCACGACGACGCGGAGGCACCTCTCGTCCCGAAATCGACCAGAGGGCAAAGTGCTGGAGACAGTTGGTGTGTTTGAGGTGCCAAAACAGAATGGAAAATATGAGACCGGGGAGCTTTTCCATCATAGCATTTTTGGCTAC…
NM_004040	RHOB	ras homolog gene family, member B precursor	2367	160	6.76	618.1	24670000	393-981	2	20510316	20512682	+	20510316-20512682	nnnnnnnnnnnnnnnnnnnnnnnnnnnnnnnnnnnnnnnnnnnnnnnnnnnnnnnnnnnnnnnnnnnnnnnnnnnnnnnnnnnnnnnnnnnnnnnnnnnnnnnnnnnnnnnnnnnnnnnnnnnnnnnnnnnnnnnnnnnnnnnnnngtgagcagagcgaccaccgCCCGgGAGCAGCGCGGCGAGGCGCACGGTGCGCCATATGCCCCCgCGCCCCCACCGCCCCCGCCGCGGCAGCCGGAGCTCAGTGAGAGAACGCGCCACCGCGGGGCCCGAGTGCAGCTAGCGACCCTCGCnnnnCCAGcGCCCAGCCCGAGGTGAGCAGTGAGCGGCGAGCGGGACGGCAaCGAGGCGTTAGCGGGCCCCCTCCTGCTGCCCGGGCCCGGCCCGCTCATGGCGG…
NM_014017	ROBLD3	roadblock domain-containing protein 3 isoform 1	681	32	4.7	617.4	20590000	165-540	1	154291141	154294925	+	154291141-154291372,154291678-154291840,154294393-154294482,154294730-154294925	nnnnnnGCGGgGTTGAGTCGGAACCACAATAGCTAGGCGAGGAAACTACAACTCCCAGGGCATCCCGGAGCAGGCCAACGGGACTACGGGAAGCAGCGGGCAGCGGCCCGCGGGAGGCAnnnnnnGGATCTGGGTGCAAAAACCCAGGGTTAGGAGCGGTAGGCATGCTGCGCCCCAAGGCTTTGACCCAGGTGCTAAGCCAAGCCAACACTGGAGGCGTCCAGAGCACCCTGCTGCTGAATAACGAGGGATCACTGCTGGCCTACTCTGGTTACGGGGACACTGACGCCCGGGTCACCGCTGCCATAGCCAGTAACATCTGGGCCGCCTACGACCGGAACGGGAACCAAGCATTTAATGAAGACAATCTCAAATTCATCCTCATGGACTGCATGGAGG…
NM_003689	AKR7A2	aldo-keto reductase family 7, member A2	1359	84	6.18	616.9	27120000	23-1099	1	19503049	19511227	-	19503049-19503467,19505099-19505228,19506083-19506182,19506395-19506491,19507239-19507343,19507536-19507723,19510908-19511227	CCAACGCGCAAGCGCTGCTGCTATGCTGAGCGCCGCGTCTCGCGTAGTCTCCCGGGCCGCCGTCCCCTGCGCCCTTCGCTCCCCGCAGCCCGAGGCCCGCGCGCTGGCCATGTCCCGGCCACCGCCACCGCGGGTCGCCACGGTGCTGGGCACTATGGAGATGGGGCGCCGCATGGACGCGCCCTCCAGTGCCGCGGCCGTGCGCGCCTTTCTGGAGCGCGGCCACACCGAACTGGACACGGCCTTCATGTACAGCGACGGCCAGTCCGAGACCATCCTGGGCGGCCTGGGGCCCGGGCTGGGCGGCGGTGACTGCAGAGTGAAAATTGCCACCAAGGCCAACCCTTGGGATGGAAAATCACTAAAGTCTAACAGTCTCCGGTCCCAGCTGGAGACATC…
NM_002624	PFDN5	prefoldin subunit 5 isoform alpha	687	41	5.97	616.8	19620000	118-580	12	51975502	51979501	+	51975502-51975690,51975890-51975992,51976295-51976326,51977901-51977975,51978096-51978201,51979320-51979501	GAGGATCATAGAGCTaTaTGGCGCagcgaggcctcctGGCGCCAtCGAGACGCGCAGAGGACGGCtaGAGCGnnnnnnnnnnnnnnnnnnnnnnnnnnnnnnGTCCTCTTTCCCAACATGGCGCAGTCTATTAACATCACGGAGCTGAATCTGCCGCAGCTAGAAATGCTCAAGAACCAGCTGGACCAGGAAGTGGAGTTCTTGTCCACGTCCATTGCCCAGCTCAAAGTGGTACAGACCAAGTATGTGGAAGCCAAGGACTGTCTGAACGTGCTGAACAAGAGCAACGAGGGGAAAGAATTACTTGTCCCACTGACGAGTTCTATGTATGTCCCTGGGAAGCTGCATGATGTGGAACATGTGCTCATCGATGTGGGAACTGGGTACTATGTAGAGAAG…
NM_000491	C1QB	complement component 1, q subcomponent, B chain	1044	18	1.72	616.7	23000000	133-892	1	22852269	22860616	+	22852269-22852383,22858520-22858723,22859892-22860616	GCCCTTCCCTCGTCTGGGGAAGGGAACTTCCGCTTCGGACCGAGGGCAGCAGGCTCCCGGCTCCTGGTCCCACTGCTGCTCAGCCCAGCGGCATcacaggacaccagcttcccaggaggcgtctgacacagtatgatgatgaagatcccatggggcagcatcccagtactgatgttgctcctgctcctggnnnnnnnnnnnnnnnnnnAGGCCCAGGGCAGCTgCACCGGGCCCCCAGCCATCCCTGGCACTCCGGGTATCCCTGGGACACCTGGCTCCGATGGCCAACCTGGGACCCCAGGGATAAAAGGAGAGAAAGGGCTTCCAGGGCTGGCAGGAGACCATGGTGAGTTCGGAGAGAAGGGAGACCCGGGGATTCCTGGGAATCCAGGAAAAGTC…
NM_002676	PMM1	phosphomannomutase 1	1283	197	15.35	616.1	20080000	63-848	22	40302836	40315817	-	40302836-40303390,40303758-40303873,40304756-40304831,40309909-40310008,40310231-40310322,40310477-40310553,40312026-40312143,40315669-40315817	nnnnnnnnnnnnnnnnnnnnnnnnnnnCTTCcaGtCTCCGCCCCGCGCGCGGAGCTGCtGCCATGGCAGTCACCGCCCAGGGAGCCCGCAGGAGGGAGCGGGTCCTCTGCCTGTTTGACGTGGACGGGACCCTCACGCCGGCTCGCCAGAAAATTGACCCTGAGGTGGCCGCCTTCCTGCAGAAGCTGCGAAGCAGAGTGCAGATCGGTGTGGTGGGCGGCTCTGACTACTCTAAGATCGCTGAGCAGCTGGGTGACGGGGATGAAGTCATTGAGAAGTTTGATTATGTGTTTGCTGAGAACGGGACAGTGCAATATAAGCACGGACGACTGCTCTCCAAGCAGACCATCCAGAACCACCTGGGGGAGGAGCTGCTGCAGGACTTGATCAACTTCTGCC…
NM_000458	HNF1B	hepatocyte nuclear factor 1-beta isoform 1	2836	61	2.15	616	21190000	222-1892	17	33120547	33179209	-	33120547-33121508,33133195-33133313,33135101-33135295,33139037-33139169,33144624-33144784,33165699-33165934,33167663-33167927,33173544-33173743,33178645-33179209	AATTTGCATATCTTATATGGCCTAATGGTGGCGATCATGGCAAGTTAGAAGTTTTCTGACTCCTCTCGGAGGAGACTCCGGGACCCCGGGGAGTAACAGGTGTCTGGAGGCTGAAGGGTGGAGGGGTTCCTGGATTTGGAGTTTGCTTGTGAAAATCCCCTCCACCCTCCTCTCTCGCACCCACCCACGCCCTCACCCCCTTCTTTTTCTGTCCTTGGAAAATGGTGTCCAAGCTCACGTCGCTCCAGCAAGAACTCCTGAGCGCCCTGCTGAGCTCCGGGGTTACCAAGGAGGTGCTGGTTCAGGCCTTGGAGGAGTTGCTGCCATCGCCGAACTTCGGGGTGAAGCTGGAGACGCTGCCCTTGTTCCCTGGCAGCGGGGCCGAGCCCGACACCAAGC…
NM_000518	HBB	beta globin	626	0	0	615.6	24120000	51-491	11	5203272	5204877	-	5203272-5203532,5204383-5204605,5204736-5204877	ACACcgGCTTCTGACACAACTGTGTTCAtGTGCAACCTCAAACAGACACCATgGTGCATCTGACTCCTGAGGAGAAGAATGCCGTTACCGCCCTGTGGGGCAAAGTGAACGTGGATGAAGTTGGTGGTGAGGCCCTGGGCAGGTTGCTGGTGGTCTACCCTTGGACCCAGAGGTTCTTTGATTCCTTTGGGGATCTGTCCTCTCCTGCTGCTGTTATGGGCAACCCTAAGGTGAAGGCTCATGGCAAGAAAGTGCTTGGTGCCTTTAGTGATGGCCTGAATCACCTGGACAACCTCAAGGGCACCTTTGCCCAGCTCAGTGAGCTGCACTGTGACAAGCTGCATGTGGATCCTGAGAACTTCAAGCTCCTGGGCAACGTGCTGGTGTGTGTGCTGGCCC…
NM_004546	NDUFB2	NADH dehydrogenase (ubiquinone) 1 beta	495	105	21.21	615.3	24680000	65-380	7	140042950	140052915	+	140042950-140043111,140049135-140049279,140051129-140051232,140052832-140052915	nnnnnnnnnnnnnnnnnnnnnnnnnnnnnnnnnnnnnnnnnnnnnnnnnnnnnnnnnnGCGAGcATGTCCGCcCTGACTCGGTTGCCGTCTTTCGCTCGCGTTGGAGGCCGCCTTTTCAGAAGCGGCCGCGCACGGACTGCTGGAGATGGTGGAGTCCGTCATGCCGGTGGGGGTGTGCACATCGAGCCCCGGTATAGACAGTTCCCCCAGCTGACCAGATCCCAGGTGTTCCAGGGCGAGTTATACAGTGGACTCATGTGGTTCTGGATCCTCTGGCGCTTTTGGCATGACTCAGAAGACGTGCTGGGTCACTTTCCATATCCTGATCCTTTCCAGTGGACAGATGAAGAACTAGGTATCCCTCCTGATGATGAAGACTGAAGATGTAGACTCAGACT…
NM_003944	SELENBP1	selenium binding protein 1	1705	0	0	615.2	20620000	48-1463	1	149603404	149611788	-	149603404-149603805,149604026-149604144,149604289-149604381,149604663-149604784,149604868-149604946,149605375-149605553,149605822-149606004,149607299-149607419,149608104-149608289,149608542-149608654,149608813-149608869,149611738-149611788	CACCAGCACAGCAAACCCGCCAGGATCAAAGTGTACCAGTTGGCAGCATGGCTACAAAATGTGGGAACTGTGGACCCGGCTACTCCACCCCTCTGGAGGCTATGAAAGGACCCAGAGAAGAGATCGTCTACCTGCCCTGCATTTACCGAAACACCGGCACTGAGGCCCCAGATTACCTGGCCACTGTGGATGTTGACCCCAAGTCTCCCCAGTATTGCCAGGTCATCCACCGGCTGCCCATGCCCAACCTGAAGGATGAGCTGCATCACTCAGGATGGAACACCTGCAGCAGCTGCTTCGGTGATAGCAGCAAGTCGCGCACCAAGCTGGTGCTGCCCAGTCTCATCTCCTCTCGCATCTATGTGGTGGACGTGAGCTCTGAGCCCCGGGCCCCAAAGC…
NM_030571	NDFIP1	Nedd4 family interacting protein 1	3597	194	5.39	615.1	21950000	217-880	5	141468508	141514192	+	141468508-141468786,141491557-141491644,141491961-141492091,141495479-141495566,141497483-141497607,141500312-141500378,141504320-141504425,141511480-141514192	nnnnnnnnnnnnnnnnnnnnnnnnnnnnnnnnnnnnnnnCGGCGGCGGCGGCGGCGCTTACAGCCTGAGAGGATCGTCTCGCCcGGGAGCAGAGGCGGCCATCGAGACCCACCCAAGGAGTGTCCCCCTCGGCCTCCCAGCGCTCCCAGGCCGCAGTGGCCGCGCCCATTTAGCTAGCTTGCTCGCTCGCTCTCCTTCCCTGCTGCCGGCTGCGCCATGGCGTTGGCGTTGGCGGCGCTGGCGGCGGTCGAGCCGGCCTGTGGCAGCCGGTACCAGCAGTTACAGAATGAAGAAGAGTCTGGAGAACCTGAACAGGCTGCTGGTGATGCTCCTCCACCTTACAGCAGCATTTCTGCAGAGAGCGCAGCATATTTTGACTACAAGGATGAGTCTGGGTTT…
NM_001190706	MTRNR2L9	MT-RNR2-like 9	527	361	68.5	614.2	31180000	226-298	6	62341967	62342493	+	62341967-62342493	nnnnnnnnnnnnnnnnnnnnnnnnnnnnnnnnnnnnnnnnnnnnnnnnnnnnaaaagtaaaaggaactcggcaaatcttGCCCCGCCTGTTTACCAAAAACATCACCTCTAGCATTACTAGTATTAGAGGCACTGCCTGCCCAGTGACACACGtTTAACGGCCGCGGTACCCTGACCGTGCAAAGGTAGCATAATCACTTGTTCTTTAAATAGGGactnnnnnnnnnnnnnnnnnnnnnnnnnnnnnnnnnnnnnnnnnnnnnnnnnnnnnnnnnnnnnnnnnnnnnnnnnnnnnnnnnnnnnnnnnnnnnnnnnnnnnnnnnnnnnnnnnnnnnnnnnnnnnnnnnnnnnnnnnnnnnnnnnnnnnnnnnnnnnnnnnnnnnnnnnnnnnnnnnnnnn…
NM_004691	ATP6V0D1	ATPase, H+ transporting, lysosomal, V0 subunit	1670	37	2.22	614	20450000	101-1153	16	66029418	66072590	-	66029418-66030093,66030197-66030274,66030375-66030551,66030678-66030755,66034503-66034582,66035932-66036110,66044948-66045119,66072361-66072590	nnnnnnnnnnnnnnnnnnnnnnnnnnnnnnnnnnnnnTTGGGAGTCGCGATTCGTGCCAGCCGGTCCAGGTTCTCTGGTCCCGCCGCTCCCGCAGCAGCCATGTCGTTCTTCCCGGAGCTTTACTTTAACGTGGACAATGGCTACTTGGAGGGACTGGTGCGCGGCCTGAAGGCCGGGGTGCTCAGCCAGGCCGACTACCTCAACCTGGTGCAGTGCGAGACGCtGGAGGACTTGAAACTGCATCTGCAGAGCACTGATTATGGTAACTTCCTGGCCAACGAGGCATCACCTCTGACGGTGTCAGTCATCGATGACCGGCTCAAGGAGAAGATGGTGGTGGAGTTCCGCCACATGAGGAACCACGCCTATGAGCCACTCaCCAGcTTCCTAGACTTCAT…
NM_004888	ATP6V1G1	vacuolar H+ ATPase G1	1611	534	33.15	612.9	22820000	126-480	9	116389815	116400973	+	116389815-116390021,116394653-116394753,116399671-116400973	nnnnnnnnnnnnnCGAAGCGCAGGCGCAAGGAGCAGGCGCAGATGGTGGGCGGTTGTGTCAGCTGACCCAAGGGGCCTTCGAGGTGCTTTAGGCGGCTTGCCTTGGTCTCAGAATCGCTGCCGCCATGGCTAGTCAGTCGCAGGGGATTCAGCAACTGCTGCAGGCCGAGAAGCGGGCAGCCGAGAAGGTGTCCGAGGCCCGTAAAAgAAAGAACCGGAGGCTGAAGcAGGCCAAAGAAGAAGCTCAGGCTGAAATTGAACAGTACCGCCTGCAGAGGGAGAAAGAATTCAAGGCCAAGGAAGCTGCGGCATTGGGATCCCATGGCAGTTGCAGCACTGAAGTGGAGAAGGAGACCCAGGAGAAGATGACCATCCTCCAGACCTACTTCCGGCAGAACA…
NM_003379	EZR	ezrin	3149	609	19.34	611.7	24690000	216-1973	6	159106761	159159328	-	159106761-159108098,159108281-159108532,159110346-159110438,159110804-159110964,159111784-159111914,159112264-159112427,159117428-159117524,159124540-159124686,159125664-159125747,159126329-159126603,159128128-159128223,159130308-159130391,159159102-159159328	nnnnnnnnnnnnnnnnnnnnnnnnnnnnnnnnnnnnnnnnnnnnnnnnnnnnnnnnnnnnnnnnnnnnnnnnnnnnnnnnnnnnnnnnnnnnnnnnnnnnnnnnnnnnnnnnnGCGCTCTAAGGGCTCTGCTTTGACTCCAGGTTGGGACAGCGTCTCCGCTGCTGCTGGAGAGTCGTGTTTCCGGGGATCGAGGATACGCAACAGGAACCGAAAATGCCGAAACCAATCGATGTCCGAGTTACCACCATGGATGCAGAGCTGGAGTTTGCAATCCAGCCAAATACAACTGGAAAACAGCTTTTTGATCAGGTGGTAAAGACTATCGGCCTCCGGGAAGTGTGGTACTTTGGCCTCCAGTATGTGGATAATAAAGGATTTCCTACCTGGCTGAAGCTGG…
NM_001008660	PICALM	phosphatidylinositol-binding clathrin assembly	3723	71	1.91	611.5	18200000	287-2116	11	85346133	85457756	-	85346133-85347751,85363399-85363503,85365314-85365373,85366761-85366784,85369820-85369919,85370436-85370466,85370563-85370694,85372557-85372664,85385517-85385620,85389334-85389470,85389726-85389849,85392057-85392142,85396233-85396274,85399721-85399827,85400972-85401083,85403561-85403654,85411058-85411160,85414982-85415057,85420159-85420301,85457341-85457756	CCTGTCCCTCTTACCCTGCCCGGCTCCAGCTgACCAGGGAAGGGGTGGGCTGAACTGAGGCGGGGGCAAGGgAGTGCCCGACATCTTGTCCGACTCCGCGGGTGATACAAGCCgGTTCTCTCTGGACTGGTGGCAGCGCGCGGCCCCGAACCGCGCCCCAGGCCGGCAGGCGGGGAAGGAGCCGGTGGGGGTAGGGGGTGCGGTGGGGGGTGGGGACCCTCCGGCTCTTGGGGGTCCCAGTCCCCGCCGGCTGCTGAGCGGGTAGGGTGGTGGAGGAACTGCAGAAATGTCcGGCCAGAGCCTGACGGACCGAATCACTGCCGCCCAGCACAGTGTCACGGGCTCTGCCGTATCCAAGACAGTATGCAAGGCCACGACCCACGAGATCATGGGGCCCAA…
NM_000100	CSTB	cystatin B	658	104	15.81	609.9	24410000	110-403	21	44018259	44020687	-	44018259-44018639,44018967-44019068,44020513-44020687	nnnnnnnnnnnnnnnCGCGTGTCACGTGACCGCAGCGCCTACTTGAGCAGAGGAGCCGCCGCGTCCCGTCGCCGAGTCCCCTCGCCAGGTTCCCTCCGTCGCCCCCAAGATGATGTGCGGGGCGCCCTCCGCCGTGCAGCCGGCCACCGCCGAGACCCAGGACATCGCCGACCAGGTGAGGTCCCAGCTTGAAGAGAAAGAAAACAAGAAGTTCCCTGTATTTAAGGCCGTGTCGTTCAAGAGCCAGGTTGTCGCGGGGACAAACTACTTCATCAAGGTGCACGTTGGCGACGAGGACTTCGTACACCTGCGAGTGTTCAAATCTCTCCCTCACGAAAACAAGCCCTTGACCTTGTCTGACTACCAGACCAACAAAGCCAAGCACGACGAGCTGAGCTA…
NM_000414	HSD17B4	hydroxysteroid (17-beta) dehydrogenase 4	2672	141	5.28	608	20980000	124-2332	5	118816047	118905926	+	118816047-118816227,118819909-118819962,118837502-118837609,118837995-118838054,118839300-118839321,118839418-118839464,118841011-118841095,118842428-118842615,118852786-118852877,118855694-118855718,118857412-118857540,118860137-118860240,118862911-118863147,118865635-118865686,118870412-118870483,118872735-118872838,118878575-118878640,118888810-118888879,118889511-118889617,118890727-118890813…	nnnnnnnnnnnnnnnnnnnnnnnnnnnnnnnnnnnnnnnnnnnnnnnnnnnnnnnnnnnnnnnnnnnnnnnnnnnnnnnnnnnnnnnnnnnnnnnnnTGTGTGTGGCGCTGCAGGCCTTATTCATGGGCTCACCGCTGAGATTCGACGGGCGGGTAGTACTTGTCACCGGCGCGGGGGCAGGATTGGGCCGAGCCTATGCCCTGGCTTtTGCAGAAAGAGGAGCGTTAGTTGTTGTGAATGATTTGGGAGGGGACTTCAAAGGAGTTGGTAAAGGCTCCTTGGCTGCTGATAAGGTTGTTGAAGAAATAAGAAGGAGAGGTGGAAAAGCAGTGGCCAGCTATGATTCAGTAGAAGAAGGAGAGAAGGTTGTGAAGACGGCACTGGATGCTTTTGGAAGA…
NM_000537	REN	renin preproprotein	1465	23	1.57	607.4	20520000	45-1262	1	202390567	202402088	-	202390567-202390928,202391571-202391669,202391929-202392070,202392428-202392547,202393112-202393120,202395150-202395346,202396311-202396429,202397043-202397166,202397764-202397914,202401947-202402088	nnnnnnnnnnnnnnnnnnnGAGAGAGCCCCAGACTGAGGAAagGATGGACGGATGgAGAAGAATGCCTCGCTGGGGACTGCTGCTGCTGCTCTGGGGCTCCTGCACCTTCGGTCTCCCGACAGACACCACCACCTTTAAACGGATCTTCCTCAAGAGGATGCCCTCAATCCGAGAAAGCCTGAAGGAACGAGGTGTGGACATGGCCAGACTTGGTCCCGAGTGGAGCCAGCCCATGAAGAGGCTGGCCCTTGGCAACACCACCTCCTCCGTGATCCTCACCAACTACATGGATACCCAGTACTATGGCGAGATTGGCATCGGCATCCCACCCCAGACCTTCAAAGTCGTCTTTGACACTGGTTCGTCaAACGTTTGGGTGCCCTCCTCCAAGTGCAGCC…
NM_003945	ATP6V0E1	ATPase, H+ transporting, lysosomal 9kDa, V0	882	0	0	605.5	23130000	102-345	5	172343369	172394506	+	172343369-172343573,172354384-172354431,172379847-172379976,172394008-172394506	aGGCGGGgccTGCGCACGCTGGTCACGTgGTCAGCTATTGACACTTCCTGGTGGGATCCGAGTGAGGCGGCGGGGTAGGGGCTGGCGCTCAGGCGTTGACCATGGCGTATCAAGGCCTCACGGTGCCTCTCATTGTGATGAGCGTGTTCTGGGGCTTCGTCGGCTTCTTGGTGCCTTGGTTCATCCCTAAGGGTCCTAACCGGGGAGTTATTATTACCATGTTGGTGACCTGTTCGGTTTGCTGCTATCTCTTTTgGCTGATTGCAATTCTGGCCCAACTCAACCCTCTCTTTGGACCACAATTGAAAAATGAAACCATCTGGTATCTGAAGTATCATTGGCCTTGAGGAAGAAGACATGCTCTACAGTGCTCAGTCTTTGAGGTCGCGAGAAGAGAAT…
NM_005847	SLC23A1	solute carrier family 23 (nucleobase	2349	27	1.15	605.5	21130000	98-1891	5	138730784	138746938	-	138730784-138731219,138735575-138735841,138740990-138741085,138741563-138741706,138741810-138741939,138742167-138742272,138742795-138742942,138743266-138743422,138743544-138743664,138743796-138743977,138744153-138744220,138744386-138744474,138745480-138745637,138746080-138746193,138746806-138746938	nAACAATGCCTGATATGTGGAGTAAAGTCCTCCTCCTTGGCCTTTGTAAAGTCCTCCCCTCTTCTCCTCAGGAACTGCTCAAACCTGTGCCCCAAAGATGAGGGCCCACGAGGACCCTGAGGGCCCGAcACAGnnnnnnnnnnnnnnnnnnnnCCCGACCcCCCTACCCACAGAGCCTAAGTTTGACATGTTGTACAAGATCGAGGACGTGCCGCCTTGGTACCTGTGCATCCTGCTGGGCTTCCAGCACTACCTGACATGCTTCAGTGGCACCATCGCCGTGCCCTTCCTGCTGGCTGAGGCGCTGTGTGTGGGCCACGACCAGCACATGGTTAGTCAGCTCATCGGCACCATCTTCACGTGCGTGGGCATCACCACTCTCATCCAGACCACCCTGGG…
NM_176812	CHMP4B	omatin modifying protein 4B	1647	110	6.68	603.8	19350000	166-838	20	31862771	31905834	+	31862771-31863125,31899934-31900111,31902419-31902533,31903544-31903670,31904963-31905834	nnnnnnnnnnnnnnnnnnnnnnnnnnnnnnnnnnnnnnnnnnnnnnnnnnnnnnnnnnnnnnnnnnnnnnnnnnnnnnnnnnnnnnnnnnnnnnnnnnGCCGGACCGGAGCCGAGCCGAGCCGAGCCGGAGCGTGCGGCGAAGGCCGGCGCGGCGAGCAGCAACCATGTCGGTGTTCGGGAAGCTGTTCGGGGCTGGAGGGGGTAAGGCCGGCAAGGGCGGCCCGACCCCCCAGGAGGCCATCCAGCGGCtGCGGGACACGGAGGAGATGTTAAGCAAGAAACAGGAGTTCCTAGAGAAGAAAATCGAGCAGGAGCTGACGGCCGCCAAGAAGCACGGCACCAAAAACAAGCGCGCAGCCCTCCAGGCACTGAAGCGTAAGAAGAGGTATGAGAAGCAG…
NM_003634	NIPSNAP1	nipsnap homolog 1	2054	153	7.45	601.7	21850000	74-925	22	28280798	28307144	-	28280798-28281988,28284859-28284942,28286723-28286817,28287160-28287191,28287495-28287635,28287781-28287851,28295182-28295276,28296151-28296196,28296394-28296521,28306974-28307144	nnnnnnnnnnnnnnnnnnnnnnnnnnnnCcaGGCTTGGGGGCGGGGCCTTCCTGCAACCTTCGCGGCtCCAACATGGCTCCGCGGCTATGCAGCATCTCTGTGGCGGCGCGGCGGCTGCTGGGGGGCCCGGGGCCCCGCGCTGGGGACGTTGCGGCTGCAGCTGCGGCGCGTTTCTATTCCAAGGACAATGAAGGCAGCTGGTTCCGCTCCCTCTTTGTTCACAAGGTGGATCCCtGGAAGGATGCCCACTCCACCCTGCTGTCCAAGAAGGAAACCAGCAACCTCTACAAGATCCAGTTTCACAATGTAAAGCCCGAATACCTGGATGCCTACAACAGCCTCACGGAGGCTGTGCTGCCCAAGCTGCACCTGGATGAGGACTACCCATGCTCACTCGT…
NM_001312	CRIP2	cysteine-rich protein 2	1206	135	11.19	600.3	23570000	70-694	14	105012176	105017545	+	105012176-105012287,105015648-105015742,105015832-105015889,105016113-105016253,105016361-105016429,105016507-105016601,105016818-105016875,105016968-105017545	GCTGGGCGCGGGCGGCTGCGGCCGGGAGGAGAACGGGCGGAGGGCGCGGGCTGACCGGGCGCACCGACCATGGCCTCCAAATGCCCCAAGTGCGACAAGACCGTGTACTTCGCCGAGAAGGTGAGCTCCCTGGGTAAGGACTGGCACAAGTTCTGCCTCAAGTGCGAGCGCTGCAACAAGACGCTGACGCCTGGGGGCCACGCCGAGCATGACGGGAAGCCGTTCTGCCACAAGCCGTGCTACGCCACCCTGTTCGGACCCAAAGGCGTGAACATCGGGGGCGCGGGCTCCTACATCTATGAGAAGCCCCTGGCGGAGGGGCCGCAGGTCACCGGCCCCATCGAGGTCCCCACGGCCCGACCGGAGGAGCGGAAGGCGAGCGGTCCCCCGAAGGGGCCC…
NM_001048241	UBL5	ubiquitin-like 5	439	37	8.43	599.5	16450000	105-324	19	9799568	9801797	+	9799568-9799660,9800003-9800069,9800268-9800351,9800513-9800550,9801641-9801797	nnnnnnnnnnnnnnnnnnnnnnnnnnnnnnnnnnCcGGAGTTCTGCGCTCTAGTGAGGAGCTAGTGGCGTCGGCAGGTTCGAGGCGATTCGAGCACCAGCTAGGATGATCGAGGTTGTTTGCAACGACCGGCTGGGGAAGAAGGTCCGCGTTAAATGCAACACGGATGATACTATCGGGGACCTTAAGAAGCTGATTGCAGCCCAAACTGGCACCCGTTGGAACAAGATTGTCCTGAAGAAGTGGTACACGATTTTTAAGGACCACGTGTCTCTGGGGGACTATGAAATCCACGATGGGATGAACCTGGAGCTTTATTACCAATAGATGAGAATCCTCATCTTCCTGCTGCGCTCTCCTTTCCCATCCTCATCCCCCACACTGGGATAGATGCTTGTTT…
NM_006289	TLN1	talin 1	8434	0	0	599.4	18860000	355-7977	9	35687334	35722392	-	35687334-35687913,35688041-35688169,35688320-35688502,35688614-35688676,35688805-35688930,35689029-35689153,35689353-35689458,35689971-35690078,35690188-35690373,35693557-35693673,35693772-35693897,35693988-35694171,35694329-35694495,35694666-35694812,35695548-35695667,35695747-35695848,35695959-35696108,35696193-35696363,35696447-35696548,35696765-35696897,35697069-35697250,35697345-35697485,356…	GGAAGAGTTCTGGCCTGAAAGGGAACTCGGGCGTCGCCTTGGCGTTCTCTCCGGATTGCgCCGCACCCTCGCTTCCTGCCATGGAGGGGCTGCCGGCCTTTGGCGGCCCCCGAGCATCGAGAACGCGGCCAGAGCAGCTTCCTGCCTGtCCCCCGCGACCATAGAGCGCTGCCCCAGGGCGCCGCCCGCGGGTGGGGGACGTTCCCAGGACGGAAGTGGCCGAGAGAGTGTCGAAGGGAGGGCGAGGCCGGAGCCCgAGGGCGACCCGAGAAGCGGCAGGGCAGCGGGCCGGCGGGCGgggcgcagagccaggcagcgcagGTATAGCCAGGCTGGAGAAGAAAAGCTGCCACCATGGTTGCACTTTCGCTGAAGATCAGCATTGGGAATGTGGTgAAG…
NM_001009552	PPP2CB	protein phosphatase 2, catalytic subunit, beta	1970	234	11.88	599	17500000	416-1342	8	30762668	30789894	-	30762668-30763365,30768255-30768373,30770975-30771136,30771250-30771339,30774639-30774812,30776604-30776813,30789378-30789894	nnnnnnnnnnnnnnnnnnnnnnnnnnnnnnnnnnnnnnnnnnnnnnnnnnnnnnnnnnnnnnnnnnnnnnnnnnnnnnnnnnnnnnnnnnnnnnnnnnnnnnnnnnnnnnnnnnnnnnnnnnnnnnnnnnnnnnnnnnnnnnnnnnnnnnnnnnnnnnnnnnnnnnnnnnnnnnnnnnnnnnnnnnnnnnnnnnnnnnnnnnnnnnnnnnnnnnnnnnnnnnnnnnnnnnnntgggcttgGGCGGGGCgCGGGGACTGCGGCCGCCCTCCCCGGCTCGGTCCTCCCCCTGTGGGATCTGGCGACGGCGGCTGAGGGAGAGGGGAGCGGCGCCAGGGCCGGGGCCGGGGGCGGGTGGGGAGGGGGGAGGGCAGcGGCCGGGCCGGGGCTCgGGATCCGCA…
NM_013943	CLIC4	chloride intracellular channel 4	4434	268	6.04	598.9	24400000	286-1045	1	24944347	25043402	+	24944347-24944703,24996820-24996929,25013172-25013297,25026088-25026194,25038938-25039119,25039851-25043402	nnnnnnnnnnnnnnnnnnnnnnnnnnnnnnnnnnnnnnnnnnnnnnnnnnnnnnnnnnnnnnnnnnnnnnnnnnnnnnnnnnnntttgaagcggctCGGGCTGCGGCTGCCTCAGAGTCGCGcGCGGGGCGTGGGGGGGTGCTGAGGAGCCGAAGCTGTGGCCAGCTCGACGCCGGACAGTCCAGCGAGCAGCGCGGCGGGAACCGGCAGCCGGAGCAGTCCCGGAGCAaannnnnnnnnnnnnnnnnnnnnnnnnnnnnnnnnnnnnnnnnAGCCGAGCCGACCATGGCGTTGTCGATGCCGCTGAATGGGCTGAAGGAGGAGGACAAAGAGCCCCTCATCGAGCTCTTCGTCAAGGCTGGCAGTGATGGTGAAAGCATAGGGAACTGCCCCTTTTCC…
NM_030790	ITFG1	integrin alpha FG-GAP repeat containing 1	2230	111	4.98	598.6	21420000	60-1895	16	45746799	46052516	-	45746799-45747190,45750285-45750402,45753162-45753244,45753952-45754076,45810280-45810358,45829377-45829420,45850044-45850152,45851957-45852107,45902652-45902824,45905141-45905235,45957200-45957281,45967288-45967352,46020216-46020310,46042808-46042882,46044145-46044202,46045425-46045570,46050515-46050587,46052250-46052516	GcTTTgCGgCTGtCGTCAaGCGCGGCGcTGGGCCGGCGGGCGGGGGCcGAGGGGCTGCCATGGCGGCGGCGGGCCGnnnnCCGAGCTCCTGGGCCctcttgtCGCCGCTCCTCACGGGGCTTGCACTACTGGGAGTCGGGCCGGTCCCAGCGCGGGCGCTGCACAACGTCACGGCCGAGCTCTTTGGGGCCGAGGCCTGGGGCACCCTTGCGGCTTTCGGGGACCTCAACTCCGACAAGCAGACGGACCTCTTCGTGCTGCGGGAAAGAAACGACTTAATCGTCTTTTTGGCAGACCAGAATGCACCCTATTTTAAACCTAAAGTAAAGGTATCTTTCAAGAATCACAGTGCATTGATAACAAGTGTAGTCCCTGGGGATTATGATGGAGATTCTCAAA…
NM_205862	UGT1A6	UDP glycosyltransferase 1 family, polypeptide A6	1691	239	14.13	596.1	21180000	154-949	2	234265060	234346684	+	234265060-234265205,234267184-234267250,234340419-234340550,234341234-234341321,234341605-234341824,234345647-234346684	AGAAACCTGAAGCTCAGGAGAGGAGTCACTCCCCTGGCTGATGGGTGGCTGGGCGGGAAGCAGATACCAGGCnnnnnnnnnnnnnnnnnnnnnnnnnnnnnnnnnnnnnnnnnnnnnnnnnnnnnnCAgATCTTAATTTCCTAAAGGCCAGTCATGCCCAACATGGTCTTCATTGGAGGTACCAACTGTAAGAAGAGGAAAGACCTGTCTGAGGAATTTGAAGCCTACATTAATGCTTCTGGAGAACATGGAATTGTGGTTTTCTCTTTGGGATCAATGGTCGCAGAAATTCCAGAGAAGAAAGCTATGGCCATTGCTGATGCTTTGGGCAAAATCCCTCAGACAGTCCTGTGGCGGTACATTGGAACCCCACCATCGAATCTTGCGAACAATACGATA…
NM_006445	PRPF8	U5 snRNP-specific protein	7295	184	2.52	596.1	19320000	115-7119	17	1500673	1534926	-	1500673-1501000,1501152-1501354,1501458-1501597,1501692-1501832,1503586-1503727,1503821-1504060,1505394-1505587,1506436-1506609,1506692-1506805,1508297-1508425,1508570-1508807,1509401-1509592,1509885-1510045,1510476-1510622,1510742-1510871,1511037-1511206,1511315-1511450,1511655-1511834,1511950-1512197,1523125-1523241,1523401-1523611,1523790-1523936,1524486-1524724,1525196-1525383,1525664-1525856…	GAAGTCGGGTTGCGCACTTTCCGGCGCTGGGAACGCGGAGCGGACGCATACTGGCCGCCATTGCGCTGCGGCGAAAGCGGCCTCCTGTgtgaGGGGTTGTGGGATTCTCCGGGTATGGCCGGAGTATTTcCTTACCGAGGGCCGGGTAACCCAGTGCCCGGCCCTCTAGCCCCGCTACCGcACTACATGTCGGAGGAGAAGCTGCAGGAGAAAGCCCGAAAATGGCAGCAATTGCAGGCGAAGCGCTATGCAGAAAAGCGGAAGTTTGGGTTTGTGGATGCCCAGAAGGAAGACATGCCCCCGGAACATGTAAGGAAGATCATTCGAGACCATGGAGACATGACCAACAGAAAGTTCCGCCATGACAAAAGGGTTTACTTGGGTGCCCTAAAGTACATt…
NM_182983	HPN	hepsin	2365	40	1.69	595.9	20190000	826-2077	19	40223250	40249317	+	40223250-40223289,40224466-40225266,40232034-40232135,40232219-40232260,40242417-40242546,40242618-40242740,40242873-40242913,40243091-40243256,40243371-40243561,40247994-40248089,40248283-40248425,40248612-40248776,40248993-40249317	nnnnnnnnnnnnnnnnnnnnnnnnnnnnnnnnnnnnnnnnGTGAGGCAGCCTAGCCTAGCAGGCCCCACGCCACCGCTTCTGCCTCCAGGCCACCCGCTGCTGCGGGGCCACCATGCTCCTGCCCAGGCCTGGAGACTGACCCGACCCCGGAACCACCTCCAGGCTCCGCCCTCACCTGCCGGACCCCAGGGTAAGGACCAGGGCCCCCAGACTCACAGTTCCAGCCCTGAGGACAGGGGTTCCCTCATACCCCAACCCAGCCTAATGCCCACCTCCTAATGGAGGGGTTCCCGGGGACCTGAAGAGGGTGCACTGTGACGTCCCCCCAAGCACCTAGGtGTTCTGGCCTGCTCTTCCTTCAGACTCAGCGGTTGAACCCCAGTCCCTTCCtCCCCAGA…
NM_018397	CHDH	choline dehydrogenase precursor	3642	619	17	594.2	20840000	441-2222	3	53825427	53855459	-	53825427-53827262,53828005-53828107,53828599-53828741,53829541-53829675,53830714-53830843,53831558-53831709,53832373-53833134,53849996-53850066,53855150-53855459	nnnnnnnnnnnnnnnnnnnnnnnnnnnnnnnnnnnnnnnnnnnnnnnnnnnnnnnnnnnnnnnnnnnnnnnnnnnnnnnnnnnnnnnnnnnnnnnnnnnnnnnnnnnnnnnnnnnnnnnnnnnnnnnnnnnnnnnnnnnnnnnnnnnnnnnnnnnnnnnnnnnnnnnnnnnnnnnnnnnnnnnnnnnnnnnnnnnnnnnnnnnnnnnnnnnnnnnnnnnnnnnnnnnnnnnnnnnnnnnnnnnnnnnnnnnnnnnnnnnnnnnnnnnnnnnnnnnncccgactgtcgggctctcggccgagtcgccCCGGACAATCACAAAGAGTGCGTAGGCCAGCCCTGGTCACAGAGTGCACCGTATCCTGTCACTTCTGCATgTGAGGGAGAAGTGAGTCATCTC…
NM_016311	ATPIF1	ATPase inhibitory factor 1 isoform 1 precursor	527	27	5.12	594.1	21190000	85-403	1	28435198	28437198	+	28435198-28435368,28435459-28435550,28436935-28437198	GGGTGCTTGGCCnnnnnnnnnnnnnnnnnnnnnnnnnnnACAGCTTGCTGCGGCATAGACGCCAAAGGTGCAGCTCCAGCAGCAATGGCAGTAACGGCATTGGTGGCGCGGACGTGGCTTGGCGTGTGGGGCGTGAGGACCATGCAAGCCCGAGGCTTCGGCTCGGATCAGTCCGAGAATGTCGACCGGGGCGCGGGCTCCATCCGGGAAGCCGGTGGGGCCTTCGGAAAGAGAGAGCAGGCTGAAGAGGAACGTTATTTCCGAGCACAGAGTAGAGAACAACTGGCAGCATTGAAAAAACACCATGAAGAAGAAATCGTTCATCATAAGAAGGAGATTGAGCGTCTGCAGAAAGAAATCGAGCGGCGTAAACAGAAGATCAAAACGCTAAAACATGAT…
NM_003405	YWHAH	tyrosine 3-monooxygenase/tryptophan	1793	150	8.37	592.8	17760000	242-980	22	30670479	30683590	+	30670479-30670806,30682126-30683590	nnnnnnnnnnnnnnnnnnnnnnnnnnnnnnnnnnnnnnnnnnnnnnnnnnnnnnnnnnnnnnnnnnnnnnnnnnnnnnnnnnnnnnnnnnnnnnnnnnnnnnnnnnnnnnnnnnnnnnnnnnnnnnnnnnnnnnnnnnnnnnnnnnnnnnGCCTCCGCAGCGACtGGGGAGCGGACTGACCGGCGGGCGGGCAAGCGAGCCAGCGGTGTGAGgCGCGAAGCGAGGCCGAGCCGCGAGCGACATGGGGGACCGGGAGCAGCTGCTGCAGCGGGCGCGGCTGGCCGAGCAGGCGGAGCGCTACGACGACATGGCCTCCGCCATGAAGGCGGTGACAGAGCTGAATGAACCTCTCTCCAATGAAGATCGAAATCTCCTCTCTGTGGCCTACAAGAATGTGGT…
NM_007008	RTN4	reticulon 4 isoform C	1779	186	10.46	591.1	20910000	215-811	2	55052831	55090974	-	55052831-55053838,55054203-55054261,55054461-55054507,55055335-55055404,55063155-55063293,55068131-55068338,55090727-55090974	AGCCTAGTTACAGATTGCACTGCGTcAGACTGTTCCACACCCAGAAGACGTCAGGTGAcTTCAGTTCTGCTGCAGTTGTgCAGCAGTGGAGACTGCAGACTTCGGTTGAGGAAACGGGTATTTCATGTCTCAGGGAGTAGATTTGTGCAGTTACAGCTTTTCTGTTGGTATGCATAATTAATAATTGGAGCTGCAAAGCAGATCGTGACAAGAGATGGACGGTCAGAAGAAAAATTGGAAGGACAAGGTTGTTGACCTCCTCTACTGGAGAGACATTAAGAAGACTGGAGTGGTGTTTGGTGCCAGCCTATTCCTGCTGCTTTCATTGACAGTATTCAGCATTGTGAGTGTAACAGCCTACATTGCCTTGGCCCTGCTCTCTGTGACCATCAGCTTTAG…
NM_004332	BPHL	biphenyl hydrolase-like precursor	1548	283	18.28	583.5	22530000	50-923	6	3063925	3098431	+	3063925-3064080,3068890-3068993,3072475-3072641,3074278-3074431,3082595-3082726,3085619-3085742,3097721-3098431	nnnnnnnnnnnnnnnnnnnnnnnnnnnnnnnnnnnnnnnnnnTGTGACCATGGTGGCTGTGCTGGGTGGCCGAGGCGTGTTGCGGCTGCGGCTGCTGCTCTCGGCGCTGAAGCCCGGGATCCACGTCCCACGGGCCGGACCCGCGGCCGCCTTCGGAACCTCGGTAACCTCTGCCACAGTGGCTGTGAATGGCGTTCACCTGCATTATCAGCAGACTGGAGAGGGAGGTCATGCAGTCCTGCTACTTCCTGGGATGTTGGGAAGTGGAGAGACAGATTTTGGACCTCAGCTCAAGAACCGCAATAAGAAACTCTTCACAGTGGTCGCCTGGGATCCTCGAGGCTATGGACATTCCAGGCCCCCAGATCGCGATTTCCCAGCAGACTTTTTTGAAAGGGA…
NM_005234	NR2F6	nuclear receptor subfamily 2, group F, member 6	1804	124	6.87	580.4	22070000	123-1334	19	17203694	17217151	-	17203694-17204435,17207308-17207874,17212480-17212574,17216752-17217151	GTGCAGCCCGTGTCCCCCGTGCGCCGGGGCCGGATGCGCGCAGCGTAGGGTCCCCCGGGCCgAGAGGGGTGCCCGGAGGGAAGAGCGCGGAGGGGGCGCCCCGGCCCCGCTGTCCTGGGGCTATGGCCATGGTGACCGGCGGCTGGGGCGGCCCCGGCGGCGACACGAACGGTGTGGACAAGgCGGGCGGCTACCCGCGCGCAGCCGAGGACGACTCGGCCTCCCCCACCGGTGCCGCCAGCGACGCCGAGCCGGGCGACGAGGAGCGGCCGGGGCTGCAGGTGGACTGCGTGGTGTGCGGGGACAAGTCGAGCGGCAAGCATTACGGTGTCTTCACCTGCGAGGGCTGCAAGAGCTTTTTCAAGCGGAGCATCCGCCGCAACCTCAGCTACACCTGCC…
NM_002809	PSMD3	proteasome 26S non-ATPase subunit 3	2147	19	0.89	580.4	18270000	165-1767	17	35390586	35407738	+	35390586-35390969,35394073-35394263,35396354-35396491,35398462-35398598,35399518-35399708,35399873-35399976,35404733-35404847,35404955-35405074,35405203-35405306,35405962-35406117,35407109-35407159,35407283-35407738	AGAAGGCCCAGCGCCGGGAAGGGGTTTGCAGCTGCTCCGTCATCGTGCGgcccgacggtagccCGCGCTGGTGTGTAGGCCCGGCTCGGCTCCTGGTCCCCGGTGCTACGGTTCACGCGAGGCCCcGGCCTCGGTCCCCGGACTAGGCCGTGACCCCGGGTGCCATGAAGCAGGAGGGTTCGGCGCGGCGCCGCGGCGCGGACAAGGTGAAACCGCCGCCCGGCGGAGGAGAACAAGAACCCCCACTGCCCCCGGCCCCCCAGGATGTGGAGATGAAAGAGGAGGCGTCGACGGGTGGCGGGTCAACGGGGGAGGCAGACGGCAAGACGGCGGCGGCAGCAGCTGAGCACTCCCAGCGAGAGCTAGACACTGTCACCTTGGAGGACATCAAGGAGCACG…
NM_001642	APLP2	amyloid beta (A4) precursor-like protein 2	3812	178	4.67	578.9	22870000	158-2447	11	129444926	129519916	+	129444926-129445187,129484534-129484707,129485643-129485766,129495811-129495923,129496719-129496915,129497410-129497618,129498717-129498884,129501805-129501935,129502871-129502945,129504153-129504311,129505143-129505271,129508734-129508833,129510668-129510820,129512361-129512396,129515503-129515588,129516603-129516677,129517024-129517179,129518452-129519916	agaAGGAGGGCGTGGtAATaTGAAGTCAGTTCCGGTcGGTGTAAAACCCCCGGGGcggcggcgaactggctttagatgcttctgggtcgnnnnnnnnnnnnnnnnnnnnnnnnGTGTGTGAGCCTGAGAGCCGCGCACTAGAGCTACCCGGCGAGGGATGGCGGCCACCGGGACAGCGGCCGCCGCAGCCACGGGCAGGCTCCTGCTTCTGCTGCTGGTGGGGCTCACGGCGCCCGCCTCGGCGCTGGCCGGCTACATTGAGGCTCTTGCAGCCAATGCTGGAACAGGATTTGCTGTTGCTGAACCTCAAATCGCAATGTTTTGTGGGCAGTTAAATATGCACGTGAACATTCAGACCGGGAAGTGGGAACCTGATCCAACAAGCACCAAGAGCTGCTT…
NM_004261	SEP15	15 kDa selenoprotein isoform 1 precursor	1840	320	17.39	577.3	17380000	314-808	1	87100716	87152695	-	87100716-87101876,87106324-87106373,87118933-87118996,87141552-87141719,87152299-87152695	nnnnnnnnnnnnnnnnnnnnnnnnnnnnnnnnnnnnnnnnnnnnnnnnnnnnnnnnnnnnnnnnnnnnnnnnnnnnnnnnnnnnnnnnnnnnnnnnnnnnnnnnnnnnnnnnnnnnnnnnnnnnnnnnnnnnnnnnnnnnnnnnnnnnnnnnnnnnnnnnnnnnnnnnnnnnnnnnnnnnnnnnnnnnnnTACCTGTCACTTCCAAATAAGAGATGTAAGGGCAACGGCCGTTAGCGTTCTATTTTGGATCAGGCTCTGGAGTGGACGGCCCTAGCTAAGGGGTCCTTCTAGGCAGCCAGAAnnnnnnnnnaaatggtagcgatggcggctgggccgagtgggtgtctggtgccggcgtttgggctacggttgttgttggcgactgtgcttcaagcgGT…
NM_003769	SFRS9	splicing factor, arginine/serine-rich 9	1163	41	3.53	576.3	21030000	147-809	12	119383854	119391941	-	119383854-119384348,119386136-119386308,119387813-119387973,119391608-119391941	nnnnnnnnnnnnnnnnnnnnnnnnnnnnnnnnnnnnnnnnnTGCGGCTGAGCGCCTCGGAGCCCGCGGGgacgctgcggggggacccgtgctgaggcggcggcGGCGACGTGGGCTGCGGCGGGCCCGcGGCGTCGGGCCGTgCGGATGTCGGGCTGGGCGGACGAGCGCGGCGGCGAGGGCGACGGGCGCATCTACGTGGGGAACCTTCCGACCGACGTGCGCGAGAAGGACCTGGAGGACCTGTTCTACAAGTACGGCCGTATCCGCGAGATCGAGCTCAAGAACCGGCACGGCCTCGTGCCCTTTGCCTTCGTGCGCTTCGAAGACCCCCgAGATGCAGAGGATGCTATTTATGGAAGAAATGGTTATGATTATGGCCAGTGTCGGCTTCGTGTGG…
NM_031287	SF3B5	SF3b10	737	227	30.8	575.9	25880000	121-378	6	144457711	144458447	-	144457711-144458447	TCTTCTGCGnnnnnnnnnnnnnnnnnnnnnnnnnnnnnnnnnnnnnnnnnnnnnnnnnnnnnnnnnnnnnnnnnnnnnnnnnnnnnnnnnnnnnnnnnnAACTACtGGGAAAGCGGCGAGATGACGGACCGCTACACCATCCACAGCCAGCTGGAGCACCTGCAGTCCAAGTACATCGGCACGGGCCACGCCGACACCACCAAGTGGGAGTGGCTGGGGAACCAACACCGCGACTCGTACTGCTCCTACATGGGCCACTTCGACCTTCTCAACTACTTCGCCATTGCAGAGAATGAGAGCAAAGCGCGAGTCCGCTTCAATTTGATGGAGAAGATGCTTCAGCCTTGTGGACCGCCAGCCGACAAGCCCGAGGAGAACTGAGACTCTGCCTTACCACCA…
NM_002488	NDUFA2	NADH dehydrogenase (ubiquinone) 1 alpha	726	96	13.22	575.5	19830000	203-499	5	140005132	140007554	-	140005132-140005447,140007025-140007131,140007252-140007554	GCTTCCTGTTTTTCCCTCtGACCAACCCCGAGCGCAAAGAAATTGACCTCGCAGaGGTCCTACAATACTTTTATATCATTGGCCAAGCTTTACCCCGCCCCTGCcnnnnnnnnnnnnnnnnnnnnnnnnnnnnnnnnnnnnnnnnnnnnnnnnnnnnnnnnnnnnnnnnnnnnnnnnnnnnnnnnnnnnnnnnnnnnnnnnGATGGCGGcgAccgcagCGAGTCGAGCAATCGGGGCAAAGCTGGGCCTGCGTGAGATTCGCATCCACTTATGTCAGCGCTCGGCCGGCAGCCAGGGCGTCAGGGACTTCATTGAGAAACGCTATGTGGAGCTAAAGAAGGCGAATCCCGACCTACCCATCCTAATCCGCGAATGCTCCGATGTGCAGCCCAAGCTCTG…
NM_016609	SLC22A17	solute carrier family 22, member 17 isoform b	2344	1	0.04	575.5	19540000	464-2023	14	22885379	22891920	-	22885379-22885985,22886150-22886261,22886563-22886780,22886940-22887045,22887210-22887355,22887555-22887720,22888321-22888475,22890801-22890904,22890997-22891500,22891695-22891920	nGCCCGCGGCTGCAGAGCTtCgGAGCGGGATCTCTTCGggctCTCTGGGTCCGGGCAGTCGGCGCGCAACTGGGCCAGAGGACAGCGCATCCTTTCGGCGCGGGCTGGCAGGGCCCCTGCGGTCAGCAAGCTGGCTCCCCGGGTGGCCACCGGGACCCCCGAGCCCAATGGCGGGGGCGGCGGCAAAATCGACAACACTGTAGAGATCACCCCCACCTCCAACGGACAGGTCGGAACCCTCGGAGATGCGGTGCCCACGGAGCAGCTGCAGGGTGAGCGGGAGCGCGAGCGGgAGGGGGAGGGAGACGCGGGCGGCGACGGACTGGGCAGCAGCCTGTCGCTGGCCGTGCCCCCAGGCCCCCTCAGCTTTGAGGCGCTGCTCGCCCAGGTGGGGGCGCT…
NM_001430	EPAS1	endothelial PAS domain protein 1	5166	330	6.39	575.2	19550000	511-3121	2	46378045	46467346	+	46378045-46378580,46427516-46427706,46436794-46436945,46437367-46437451,46441281-46441399,46441528-46441733,46450470-46450576,46456333-46456480,46457182-46457396,46458537-46458730,46459300-46459410,46460870-46461360,46462239-46462365,46462618-46462732,46463068-46463241,46465152-46467346	nnnnnnnnnnnnnnnnnnnnnnnnnnnnnnnnnnnnnnnnnnnnnnnnnnCCCGCCCCAGCGcTACTGAGGCGGCCGTACAATCCTCGGCAGTGTCCTGAGACTGTATGGTCAGCTCAGCCCAGCCTCCGACTCCTTCCGACTCCCAGCATTCGAGCCACTTTTTTTTTTTCTTGAAAACTCAGAAAAGTGACTCTTTTTGCAGGGAAAAAGGAACTTGGGTTCCCTTCTCGCCGTCCTTTTTTCGGTTCTGATAGCCTCCACCCACTCCTTCCCCGGACCCCGCCTCCGCTCGCAGGTTCCTCCCCGTCACCTTTCTCCACCCCTACCCCCGCACCTAGACCGCTGCGCGCCACCTTCCACCTGACTGCGCGGGGCGCTCGGGACCTGCGCGCACCTC…
NM_006488	KHK	ketohexokinase isoform b	2415	363	15.03	574	21830000	518-1412	2	27163115	27177123	+	27163115-27163723,27168704-27168820,27171172-27171306,27173101-27173173,27173875-27174021,27175568-27175656,27175792-27175949,27176037-27177123	nnnnnnnnnnnnnnnnnnnnnnnnnnnnnnnnnnnnnnnnnnnnnnnnnnnnnnnnnnnnnnnnnnnnnnnCCaGGGTCGGGAGTCCGAGaCGCAGGTGCAGCAGAGGGCGGGnnnncCcGCGCATTTTcTCTTTgCATTCTCGAGATCGCTTAGCCGCGCTTTAGAAAGGTTTGCATCAGCTCCGAGTCCATCTGACAAGCAaGGAAACTGAGGCTGAGAAGTGGGAGGCGTTGCCATCTGCAGGCCCAGGCAACCTGCTACGGGAAGACCGGgGGCCAAGACCtCCGGgTTGGCTTTCCCAGnnnnnnnnGGGTCTTCGGGTGTCGGGAGCAAGGGCCCAGCTCCTTTCGTTTCCTGCACCCCTCGCCGCTGCAGGTGGCTCCCTGGAGGAGGAGCT…
NM_007100	ATP5I	ATP synthase, H+ transporting, mitochondrial F0	365	134	36.71	572.7	30930000	92-298	4	656225	658127	-	656225-656308,657092-657190,657701-657755,658001-658127	nnnnnnnnnnnnnnnnnnnnnnnnnnnnnnnnnnnnnnnnnnnnnnnnnnCGACGGCGGGtTGTGCTTCCGGTGCGGAGGTCAGGGACAAGATGGTGCCGCCGGTGGAGGTCTCTCCGCTCATCAAGCTCGGCCGCTACTCCGCCCTGTTCCTCGGTATGGCCTACGGAGCCACGCGCTACAGTTACCTAAAACCTCGGGCAGAAGAGGAGAGGAGGAtAGAAGCaGAGGAGAAAAAGAGGCAGGATGAACTGAAACGGATTGCCAGAGAATTGGCAGAAGnnnnnnnnnnnnnnnnnnnnnnnnnnnnnnnnnnnnnnnnnnnnnnnnnnnnnnnnnnnnnnnnnnnnnnnnnnnnnnnnnnnn
NM_138393	REEP6	receptor accessory protein 6	1373	106	7.72	572.5	21630000	105-657	19	1442165	1448924	+	1442165-1442383,1446293-1446386,1446468-1446606,1447284-1447452,1448173-1448924	nnnnnnnnnnnnnnnnnnnnnnnnnnnnnnnnnnnnnnnnnnnnnnnGTGGGTGCGCGGGTCCGCGGGCGAGCTCAAGCAGCCAACCCCGGGCGCGTCGGGGCCATGGACGGCCTGAGCCAGCGCGTGGAGCGCTTCCTGGAGCAAAGGAACCTGGTAACCGACGTGCTGGGGGCACTGGAGGCCAAGACTGGGCTGGAGAAGCGGTATCTGGCTGCAGGAGCCGTCACTCTGCTAAGCCTGTATCTGCTGTTCGGATACGGAGCGTCTCTGCTGTGCAATCTCATCGGATTTGTTTACCCCGCATATGCCTCAATCAAAGCTATCGAGAGCCCAAGCAAGGACGACGACACTGTGTGGCTCACCTACTGGGTGGTGTACGCCCTGTTCGGGCTGGCCG…
NM_021232	PRODH2	kidney and liver proline oxidase 1	1677	171	10.2	571.4	22460000	19-1626	19	40982732	40996041	-	40982732-40982964,40984933-40985018,40985710-40985820,40989172-40989338,40989417-40989572,40989783-40989863,40994704-40994790,40994876-40995014,40995102-40995298,40995374-40995636,40995885-40996041	nnnnnnnnnnnnnnnnnnnnnnnnnnnnnnnnnnnnnnnnnnnnnnnnnnnnnnnnnnnnnnnnnnnnnnnnnnnnnnnnnnnnnnnnnnnnnnnnnnnnnnnnnnnnnnnnnnnnnnnnnnnnnnnnnnnnnnnnnnnnnnnnnnnnnnnnnnnnnTCACTGCCCCCAGTCTGGGCAAGGGGCACTTGGTGAACCTGCTGCCTCCAGAGCACCTTCCCTGGTGTGAAGGCAGCCAGGGACCCAGGATGCTCCGGACCTGTTACCCGCTCTGTTCCCAAGCTGGTCCCcccnnnnnnnGCTGGCAGCCCCTGAGCTTTGATGGTGGCGCCTTCCACCTCAAGGGCACAGGAGAGCTGACACGGGCCTTGCTGGTTCTCCGGCTGTGTGCCTGGCCCCCA…
NM_000528	MAN2B1	mannosidase, alpha, class 2B, member 1	3224	36	1.12	570.8	17400000	77-3109	19	12618322	12638591	-	12618322-12618546,12619047-12619149,12619257-12619412,12619989-12620216,12620950-12621030,12621155-12621242,12621727-12621828,12621918-12622036,12623967-12624084,12624177-12624274,12627508-12627693,12628385-12628501,12628763-12628870,12629260-12629369,12629877-12629955,12630038-12630158,12630242-12630324,12633074-12633190,12635131-12635276,12635517-12635649,12636606-12636799,12637166-12637339,126…	nnnnnnnnnnnnnnnnnnnnnnnnnnnnnnnCGGCCTTTCCAGGGCCGTGGAACCCCAGGAGGAAGCTGCCGAACCATGGGCGCCTACGCGCGGGCTGCGGGGGTCAGCGCTCGCGGCTGCCTGGACGCAGCAGGCCCCTGGACCATCTCCCGCGCCCTGCGGCCACCGCTCCCGCCTCTCTGTTTTTTCCTTTTGTTGcTGGCGGTTCCCGGTGCTCGGGCtGGGGGATACGAGACATGCCCCACAGTGCAGCCGAACATGCTGAACGTGCACCTGGTGCCTCACACACATGATGACGTAGGCTGGCTCAAAACCGTGGACCAGTACTTTTATGGAATCAAGAATGACATCCAGCACGCCGGTGTGCAGTACATCCTGGACTCGGTCATCTCTGCCTT…
NM_006097	MYL9	myosin regulatory light chain 9 isoform a	1187	78	6.57	569.6	17450000	95-611	20	34603311	34611640	+	34603311-34603378,34606676-34606885,34609849-34610010,34610894-34611640	AGAGTCCCGACCCGACGGCCGGcCCAGTTCCACGCACCCAGCGAGCCCGAGCGCCTTCTCCACACCAGGGAAGCCCCACCCACCAGAAGCCAAGATGTCCAGCAAGCGGGCCAAAGCCAAGACCACCAAGAAGCGGCCACAGCGTGCCACATCCAATGTCTTCGCAATGTTTGACCAGTCCCAGATCCAGGAGTTTAAGGAGGCTTTCAACATGATTGACCAGAACCGTGATGGCTTCATTGACAAGGAGGACCTGCACGACATGCTGGCCTCGCTGGGGAAGAACCCCACAGACGAATACCTGGAGGGCATGATGAGCGAGGCCCCGGGGCCCATCAACTTCACCATGTTCCTCACCATGTTTGGGGAGAAGCTGAACGGCACAGACCCCGAGGATGT…
NM_014713	LAPTM4A	lysosomal protein transmembrane 4 alpha	1765	182	10.31	567.1	20060000	509-1207	2	20095892	20115270	-	20095892-20096521,20097559-20097657,20098209-20098304,20100558-20100680,20100780-20100856,20104133-20104253,20114652-20115270	AAGCAGTACGTGGCACACATTGCTCAGAAAAGCCCCTTGTGCCCGCTTTTTGCCATCCGCGCTGTCTCGTGTCTCCCTTTTCCCATTAAATGCCTCTTTTCTTGCGAGTCTCATCTCGGGgATAGnnnnnnnnnnnnnnnnnnnnnnnnnnnnnnnnnnnnnnnnnnnnnnnnnnnnnTTGCCCTCACGTAACAGGCGGAGACTCGCTGAGGCGAGTTGCACTTCTAATTGGGCGTGAGGTCTTGTCAATCTCTAAGTtTttccaatcagaaGTCCGGCCCATCCAGCCTTtCGCTCCCCATTGGCCTGTGTGGAGGAAGAGGGGTGGGTAAGCCGAAGTCGCTGCGCTCAGTGCGCAGGCGCGAAaAAaCTGnnnnnnnnnnGAGCCGGGGGCTGGCT…
NM_000126	ETFA	electron transfer flavoprotein, alpha	1354	3	0.22	566.8	19830000	82-1080	15	74295684	74390865	-	74295684-74295993,74305245-74305325,74310729-74310794,74353808-74353890,74363153-74363221,74365033-74365134,74365767-74365877,74367242-74367341,74371827-74371909,74372015-74372096,74374987-74375133,74390746-74390865	ATTAGGTGACTGGCTGAGGCGACGCCAGTTGGCCGGGCACGGGGTTGCTGTGAGGCCGAggttgcGGCGGAAGCAGAGAACATGTTCCGAGCTGCGGCTCCGGGGCAGCTCCGACGGGCGGCCTCATTGCTACGATTTCAGAGTACCCTGGTAATAGCTGAGCATGCAAATGATTCCCTAGCACCCATTACTTTAAATACTATTACTGCAGCCACACGCCTTGGAGGTGAAGTGTCCTGCTTAGTAGCTGGAACCAAATGTGACAAGGTGGCACAAGATCTTTGTAAAGTAGCAGGCATAGCAAAAGTTCTGGTGGCTCAGCATGATGCGTACAGAGGCCTACTTGCAGAGGAACTGACACCATTGATTTTGGCAACTCAGAAGCAGTTCAATTACACA…
NM_006044	HDAC6	histone deacetylase 6	4099	0	0	565.1	16800000	94-3739	X	48545431	48568324	+	48545431-48545493,48546014-48546136,48546222-48546350,48546479-48546567,48548789-48548873,48548982-48549022,48549719-48549815,48549960-48550057,48551384-48551488,48551609-48551677,48557791-48557917,48558026-48558091,48558185-48558244,48558313-48558402,48558735-48558841,48558926-48558993,48559235-48559403,48559492-48559620,48559816-48559984,48560677-48560810,48561392-48561460,48561571-48561763,485…	GGGtAGTCCCCTGAGGAGCGGGGCTGGTTGAAACGCTAGGGGCGGGATCtgGCGGAGTGgAAGAACCGcGGCAGgGGTCAAGCCTCCTCAACTATGACCTCAACCGGCCAGGATTCTACCACAACCAGGCAGCGAAGAAGTAGGCAGAACCCCCAATCTCCCCCTCAGGACTCCAgTGTCACTTCGAAGCGAAACATTAAAAAGGGAGCCGTTCCTCGCTCCATCCCCAATCTAGCGGAGGTAAAGAAGAAAGGCAAAATGAAGAAGCTCGGCCAAGCAATGGAAGAAGACCTAATCGCGGGACTGCAAGGGATGGATCTGAACCTTGAGGCTGAAGCACTGGCTGGCACTGGCTTGGTGTTGGATGAGCAGTTAAATGAATTCCATTGCCTCTGGGAT…
NM_005176	ATP5G2	ATP synthase, H+ transporting, mitochondrial F0	884	48	5.43	564.3	18580000	134-727	12	52345211	52356376	-	52345211-52345479,52349199-52349392,52349922-52349999,52352627-52352696,52356104-52356376	nnnnnnnnnnnnnnnnnnnnnnnnnnnnnnnnnnnnnnnnnnnnnnaGTCGGCGCTCGCTGTAGTTTCTCCTCTCGAACGCCAGGTGGAGCAACTGGCCGGATACCGCCACAGCCCTGGCAGGCGGCGCTGTGATGCCTGAGCTGATCCTCTATGTTGCAATGACTCTATCCGTGGTGGAGCGACTCGTTGGCCCAGGCCACGCATGCGCTGAGCCTTCCTTTCGCTATTCCCGCTGCTCCGCCTCTCTCTGTCTTGTCTGCAGTGGGAGAAGCTCTCCTGCCACAGCCCCTCACCCCCTGAAAATGTTCGCCTGCTCCAAGTTCGTCTCCACTCCCTCCTTGGTCAAGAGCACGTCACAGCTGCTGAGCCGTCCGCTATCTGCAGTGGTGCTGAAACG…
NM_138326	ACMSD	aminocarboxymuconate semialdehyde decarboxylase	1250	8	0.64	561	17210000	68-1076	2	135312656	135376072	+	135312656-135312779,135319273-135319317,135333301-135333397,135336009-135336058,135337435-135337671,135341619-135341712,135345005-135345100,135346509-135346681,135372381-135372479,135375838-135376072	ACAGTTTTCAAAAAGGTCTCTTGATATCAAAACTTCTTTCCTTACATGCCTCTCTGATCCTGTGGAGATGAAAATTGACATCCATAGTCATATTCTACCAAAAGAATGGCCAGATCTAAAAAAGAGGTTTGGCTATGAAGGCTGGGTGCAGCTCCAACACCACAGCAAGGGAGAAGCAAAGTTGTGGAAAGATGGGAAGGTCTTCAGAGTGGTGCGAGAGAATTGCTGGGATCCAGAAGTTCGTATTAGAGAAATGGATCAAAAAGGAGTAACAGTGCAAGCCCTTTCCACAGTTCCTGTCATGTTTAGCTACTGGGCCAAACCTGAGGACACTTTAAACCTGTGCCAGCTTTTAAACAACGACCTTGCCACCACCGTTGCGAGCTACCCCAGGAGGTT…
NM_007355	HSP90AB1	heat shock 90kDa protein 1, beta	2538	70	2.76	559.9	15770000	85-2257	6	44322827	44329592	+	44322827-44322910,44324345-44324491,44325092-44325298,44325390-44325549,44325736-44325869,44326006-44326314,44326763-44326928,44327133-44327323,44327452-44327599,44327714-44327982,44328760-44329093,44329204-44329592	nnnnnnnnnnnnnnnnnnnnnnnnnnnnnnnnnnnnnnnnnnnnnnnnnnnnnnnnnnnnnnnnnnnnnnCTTTTTTTTTCAAGATGCCTtAGGAAGTGCACCATGGGGAGGAGGAGGTGGAGACTTTTGCCTTTCAGGCAGAAATTGCCCAACTCATGTCTCTCATCATCAATACCTTCTATTCCAACAAGGAGATTTTTCTTCGGGAGTTGATCTCTAATGCTTCTGATGCCTTGGACAAGATTCGCTATGAGAGCTTAACAGACCCTTCGAAGTTGGACAGTGGTAAAGAGCTGAAAATTGACATCATCCCCAACCCTCAGGAACGTACCCTGACTTTGGTAGACACAGGCaTTGGGATGACCAAAGCTGATCTCATAAATAATTTGGGAACTATT…
NM_001087	AAMP	angio-associated, migratory cell protein	1793	0	0	558.8	18570000	85-1386	2	218837096	218843137	-	218837096-218837575,218837987-218838141,218838338-218838428,218838546-218838649,218838798-218838913,218839031-218839114,218839410-218839554,218839814-218839953,218840461-218840580,218842349-218842501,218842933-218843137	AGGGGCTCGAGTTCCGCGTCGTCGCGCAGAGCTGACTCTGGGAGGCGTTTGGGCCCAGAGAAGTGGATCGGCCGCTTGCGCCGCATGGAGTCCGAATCGGAAAGCGGGGCTGCTGCTGACACCCCCCCACTGGAGACCCTAAGCTTCCATGGTGATGAAGAGATTATCGAGGTGGTAGAACTTGATCCCGGTCCGCCGGACCCAGATGACCTCGCCCAGGAGATGGAAGATGTGGACTTTGAGGAAGAGGAGGAGGAAGAGGGCAACGAAGAGGGCTGGGTTCTAGAACCCCAGGAAGGGGTGGTCGGCAGCATGGAGGGCCCCgACGATAGTGAGGTCGCCTTTGCATTGCACTCAGCGTCTGTGTTTTGTGTGAGCCTGGACCCCAAGACCAACACC…
NM_004550	NDUFS2	NADH dehydrogenase (ubiquinone) Fe-S protein 2	2041	105	5.14	557.6	18730000	449-1838	1	159435729	159450808	+	159435729-159435937,159438561-159438894,159439851-159439957,159442821-159443011,159445607-159445727,159445897-159446009,159446271-159446345,159446525-159446602,159446718-159446803,159447005-159447124,159448765-159448894,159449794-159449889,159450063-159450146,159450278-159450335,159450570-159450808	GCCCCAGGAGAGGCAGAGAGTGAGGGAAAGGGCCTGGCCaGCnnnnnnnnnnnnnnnnnnnnnnnnnnnnnnnnnnnnnnnnnnnnnnnnnnnnnnnnnnnnnnnnnnCTTTTCTCAAGGCTCCCTCATGCTGCCCTTTGGCCCTAGTGGCTGGTTTCCAGGGCTGcGGGGACTGAGTGAaCTGCCTGAGAAAAGAGGGTAGGGAACAGAAAAGCCAGCCAGGAGCTGTGGGAGGAAcCGCCCTCAGTAAAGaTGAcnnnnnnnnnnnnnnnnnnnnnnnnnnnnnnnnnnnnnnnCAGGACCCGGATGTTGTCAGGTCGACGGTAAACGACCCTGCCAGCTTCCAAAAGGGCGGCTTCACTGTGCGAATAGGTGAGAATCCAACAAGGAGGCGCGCTG…
NM_006793	PRDX3	peroxiredoxin 3 isoform a precursor	1591	145	9.11	554.7	18920000	44-811	10	120917205	120928335	-	120917205-120918035,120918679-120918844,120921884-120921987,120923239-120923374,120923953-120924094,120926523-120926655,120928257-120928335	CCCTGCGTCCCTGCCCACCCCGCGGCGCCCGAGTGCACTGAAGATGGCGGCTGCTGTAGGAAGGTTGCTTCGAGCGTCGGTTGCCCGACATGTGAGTGCCATTCCTTGGGGCATTTCTGCCACTGCAGCCCTCAGGCCTGCTGCATGTGGAAGAACGAGCTTGACAAACTTACTGTGTTCTGGTTCCAGTCAAGCAAAATTATTCAGCACCAGTTCCTCATACCATGCACCTGCTGTCACCCAGCATGCGCCCTATTTTAAGGGTACAGCCGTTGTCAATGGAGAGTTCAAAGACCTAAGCCTTGATGACTTTAAGGGGAAATATTTGGTGCTTTTCTTCTATCCTTTGGATTTCACCTTTGTATGTCCTACAGAAATTGTTGCTTTTAGTGACAAAGC…
NM_005005	NDUFB9	NADH dehydrogenase (ubiquinone) 1 beta	719	200	27.82	553.4	18810000	86-623	8	125620524	125631408	+	125620524-125620709,125624509-125624701,125628422-125628535,125631183-125631408	nnnnnnnnnnnnnnnnnnnnnnnnnnnnnnnnnnnnnnnnnnnnnnnnnnnnnnnnnnnnnnnnnnnnnnnnnnnnnnnnnnnnnnnnnnnnnnnnnnnnnnnnnnnTCTACCTGACCCATCAGCAGAAGGTGTTGCGGCTTTATAAGCGGGCGCTGCGCCACCTGGAGTCGTGGTGCGTCCACAGAGACAAATACCGATACTTTGCTTGTTTGATGAGAGCCCGGTTTGAAGAACATAAGAATGAAAAGGATATGATGAAGGCCACCCAGCTGCTGAAGGAGGCTGAGGAAGAATTCTGGTACTTTCAGCATCCACAGCCGTACATCTTCCCTGACTCTCCTGGGGGCACCTCCTATGAGAGATACGATTGCTACAAGGTCCCAGAATGGTGCTTAGA…
NM_001022	RPS19	ribosomal protein S19	849	300	35.34	550.8	15510000	373-808	19	47055828	47067324	+	47055828-47056199,47056685-47056755,47057021-47057121,47064941-47065124,47065609-47065663,47067259-47067324	nnnnnnnnnnnnnnnnnnnnnnnnnnnnnnnnnnnnnnnnnnnnnnnnnnnnnnnnnnnnnnnnnnnnnnnnnnnnnnnnnnnnnnnnnnnnnnnnnnnnnnnnnnnnnnnnnnnnnnnnnnnnnnnnnnnnnnnnnnnnnnnnnnnnnnnnnnnnnnnnnnnnnnnnnnnnnnnnnnnnnnnnnnnnnnnnnnnnnnnnnnnnnnnnnnnnnnnnnnnnnnnnnnnnnnnnnnnnnnnnnnnnnnnnnnnnnnnnnnnnnnnnnnnnnnnnnnnnnnnnnnnnnnnnnnnnnnnnnnnnCGACGCCCGACTTGTGCGCCCGGGAAACCCCGTCGCTCTTTTTCCCCtGgCTgGCAGCGCGGAGGCCGCACGATGCCTGGAGTTACTGTAAAAGACGTG…
NM_003134	SRP14	signal recognition particle 14kDa (homologous	1126	70	6.22	550.1	20380000	73-480	15	38115183	38118681	-	38115183-38115993,38116479-38116511,38117775-38117887,38118369-38118441,38118586-38118681	CCAGCCTAGGCCGAACTTCCGGCTCTCACTGCTAGGGnnnnnnnnnnAGGGAGTgGAGGAAGCGTCGCCGCGATGGTGCTTTTGGAGAGCGAGCAGTTCCTGACGGAGCTGACCAGACTTTTCCAGAAGTGCCGGACGTCGGGCAGCGTCTATATCACCTTGAAGAAGTATGACGGTCGAACCAAACCCATTCCAAAGAAAGGTACTGTGGAGGGCTTTGAGCCCGCAGACAACAAGTGTCTGTTAAGAGCTACCGATGGGAAAAAGAAGATCAGCACTGTGGTGAGCTCCAAGGAAGTGAATAAATTTCAGATGGCTTATTCAAACCTACTGAGAGCTAACATGGATGGGCTGAAGAAGAGAGACAAAAAGAACAAAACTAAGAAGACCaaAGCAGCA…
NM_001099646	SLC47A2	solute carrier family 47, member 2 isoform 2	2247	169	7.52	549	23380000	176-1873	17	19522220	19560635	-	19522220-19522811,19523857-19523944,19525272-19525366,19525443-19525575,19546510-19546579,19546997-19547072,19547975-19548083,19549341-19549408,19550553-19550666,19551651-19551748,19552207-19552304,19552621-19552665,19556608-19556650,19557730-19557878,19558626-19558694,19559021-19559122,19560338-19560635	AGTGCCCTGGGAGGCAGGGCTCATCCCACAAGTTGCCATGGTGGCCCCTCCTCCTGCCCCTTACTCATTAGCCAAGCTGTACTgacacgGGTTGCCCAGGCAGGgggnnnnnnnnnnnnnnnnnnnnnnCGTGCGGGCGCTcaCgcgtgcagggtGGtcAGCGCCCCGGCCAGGAATGGACAGCCTCCAGGACACAGTGCCCcCGGACCACGGGGGCTGCTGTCCTGCCCTCAGCAGGCTGGTTCCCAGAAGCTTTGGGGCTGAGATGTGGACTCTCTTTGCCCTTTCTGGACCCCTGTTCCTGTTCCAGATGCTGACTTTCATGATCTACATCGTGAGCACTGTGTTCTGTGGGCACCTGGGCAAGGTGGAGCTGGCATCGGTGACCCATGCAGTGGC…
NM_002773	PRSS8	prostasin preproprotein	1940	228	11.75	549	20970000	333-1361	16	31050255	31054652	-	31050255-31051157,31051251-31051417,31051504-31051775,31052048-31052210,31053976-31053993,31054236-31054652	nnnnnnnnnnnnnnnnnnnnnnnnnnnnnnnnnnnnnnnnnnnnnnnnnnnnnnnnnnnnnnnnnnnnnnnnnnnnnnnnnCCTGGGAGGACCtTGCGTGGCCAGACCGTGCTGGTGACTTGTCCACACTGCTCGCTGCAGATACTCCAGGCGTCTCCTGTTGCGGCTGCTCCCTGCCTTAGAGGCCAGCCTTGGACACCTGTTGCCCCTTTCCAGCCCGGATTCTGGGGTCCTTCCCTCTGAACCAACATCTGGGTCCTGCCTTCGACACCACCCCTAGGCTTCCTACCTTGTGCGCCTGGAGTCTGCCCCAGGGGCCCTTGTCCTGGGCCATGGTCCAGAATGGGGTCCTGGGGCCTGGGCAGCTGGGGGCTGTGGCCATTCTGCTCTATCTTGGAT…
NM_014372	RNF11	ring finger protein 11	3074	82	2.67	547.6	17190000	485-947	1	51474533	51511707	+	51474533-51475139,51508216-51508385,51509411-51511707	nnnnnnnnnnnnnnnnnnnnnnnnnnnnnnnnnnCCGCGCTGAGGCGGAGTAGGATGAGGCCCGCGGCCGTGGCTCCgGCGTCGGCGGGGGCAGCAGCAGCTGAGGCAGCAGCTGAGGcAGCCGTGACGGCCGCGCCCCCCCCTGCTGACCTGGATTAGGCCCAGCAGCTCCGTGGCCGCCGCCGCCCCGCggGGGGGCGGGGTGGGGAAGTGCTTCGTCTCCCCGCCCCCCCCCCCcCAtCGCTGCCTCGCAGGAGGCAAACGCCGCGACCCCAGCGGAGCCCGCGGCCCagCCTTGAGCCCCCACTCCCGGGGGCTGGCATGAGCGGCCCCTTGGCGGCACCGTGGGGCGGTGGAGTCGCCTCCTTCTGATCCCCGGCCTGCCGCCCGACCCCACCT…
NM_019062	RNF186	ring finger protein 186	1250	26	2.08	545.9	22290000	178-858	1	20013109	20014358	-	20013109-20014358	AtGAAACAAGCTGCGCAGCTCTGGGaAAGAGGAGTGTCAGACAGCTGTTGTCAACAGGCACCTGGCCAGAGTGAAAAGGAGAGGCAGACTCCATCCAAGTCTCAGCGGCGCCAGCTGACACTCTCTGCCAATGCCCAGGTGCTGAGCAACAGTGTCCCACTGGTCCCTGTGCCCAGAATGGCCTGCACCAAGACCCTGCAACAGCCCCAGCCCATCTCCGCAGGAGCCACCACAACCACCACCGCTGTGGTTCCCGCctGGGgtcattcTGGCTCcACAGAACGTGACCTGGAGTGTCTGGTGTGCCGGGAGCCCTACAGCTGTCCCCGGTCACCCAAGCTACTGGCCTGCCAGCATGCCTTCTGTGCCGTCTGCCTGAAGCTCCTGCTATACGTGCAG…
NM_003334	UBA1	ubiquitin-activating enzyme E1	3599	29	0.81	545.6	16570000	224-3398	X	46938145	46959471	+	46938145-46938367,46943146-46943262,46943391-46943449,46943552-46943720,46943823-46943957,46945237-46945343,46945619-46945709,46945821-46945953,46946499-46946596,46946701-46946847,46946981-46947157,46947286-46947390,46947477-46947557,46947884-46948039,46950291-46950456,46950591-46950787,46953966-46954030,46954271-46954466,46955185-46955259,46955379-46955568,46956767-46956855,46957114-46957206,469…	nnnnnnnnnnnnnnnnnnnnnnnnnnnnnCTTGTGTCGGCGGCTCGGCTTGAAGGAGGTGGCAGGGACAACCACAGCCACAGCGGCCgGGGGAGGAGAAGGCGGCAGCGGCGATTCTAGGCGGCCCAGGCGGCGGGGAGGAGGAGAAGGAGGAGGGTGGCGGCCGGGCTTGGCTTCGGCTCCTTGAGGAGTTGGCGGCGGCGCGACCCGGGGAACCGGCATTGATGTCCAGCTCGCCGCTGTCCAAGAAACGTCGCGTGTCCGGGCCTGATCCAAAGCCGGGTTCTAACTGCTCCCCTGCCCAGTCCGTGTTGTCCGAAGTGCCCTCGGTACCAACCAACGGAATGGCCAAGAACGGCAGTGAAGCAGACATAGACGAGGGCCTTTACTCCCGGCAGCT…
NM_003977	AIP	aryl hydrocarbon receptor interacting protein	1233	0	0	544.9	18090000	126-1116	11	67007081	67015155	+	67007081-67007304,67011053-67011232,67013314-67013502,67014085-67014261,67014363-67014504,67014835-67015155	GCTtCTGTCCTCAACCAAAATGGCGCTAGCTTGGAAGCTGCCGAGGTTCTAGGAGTTGCCGAAGCAAGTCCGGAAGCTACCGAGCGAGTCCGGAAGTTGCCGAAAGGGAGCAGCGGGGAAGGAGGATGGCGGATATCATCGCAAGACTCCGGGAGGaCGGGATCCAAAAACGTGTGATACAGGAAGGCCGAGGAGAGCTTCCCGACTTTCAGGATGGGACCAAGGCCACGTTCCACTACCGGACGCTGCACAGTGACAACGAGGGCACCGTGCTGGACGACAGCCGGGTGCGTGGCAAGCCCATGGAGCTCATCATTGGCAAGAAGTTCAAGCTGCCTGTGTGGGAGACCATCGTGTGCACCATGCGAGAAGGGGAGATTGCCCAGTTCCTCTGTGACA…
NM_006813	PNRC1	proline-rich nuclear receptor coactivator 1	2133	214	10.03	544.8	19100000	186-1167	6	89847148	89851598	+	89847148-89847872,89850191-89851598	GCTTCCGATAACAACACTCGGAGCTGGGGCTGTGGCTATTTGTTGCTGCGCCGCCACCgCCCGAGTCATGTTCCGCGATCTTCTCTGGCTCTCCTAGCAGCATCCATCGCCGTCACCCTATTTTCACTGGCTTnnnnnnnnnCCTcCTTCTCTCCTCGTTGCTGAGCGACAAGCTTCCTAGCGCTATGACCGTCGTCTCCGTCCCGCAGCGGGAGCCGCTCGTCCTGGGTGGCCGCCTTGCGCCGCTTGGCTTTTCCTCCCGCGGTTACTTCGGGGCCCTCCCGATGGTGACCACGGCTCCGCCTCCTTTACCCCGGATCCCGGACCCCCGGGCACTGCCCCCGACCCTCTTCCTCCCTCACTTCTTAGGGGGAGATGGCCCGTGTCTGACCCCGCAGC…
NM_000341	SLC3A1	solute carrier family 3, member 1	2320	133	5.73	544.7	23220000	79-2134	2	44356101	44401466	+	44356101-44356608,44361359-44361538,44362030-44362184,44366675-44366800,44380614-44380733,44381646-44381770,44384786-44384981,44393229-44393396,44394478-44394594,44400842-44401466	nnnnnnnnnnnnnnnnnnnnnnnnnnnnnnnnnnnnnnnnnnnnnnnnnnnnnnnnnGAAGGCATAAGTCAGTGAGACATGGCTGAAGATAAAAGCAAGAGAGACTCCATCAGGATGAATATGAAGGGATGCCAGACAAACAACGGGTTTGTCCATAATGAAGACATTCTGGAGCAGACCCCAGATACAGGTAGCTCAGCAGACAACCTGCAGCACAGCACCACGAGCATCCTTGGCTCCCAGGAGCCGGACTTCAAGGGCGTCCAGCCCTACGCGGGGATGCCCAAGGAGGTTCTGTTCCAGTTCTCTGGCCAGGCCCGCTACCGCATACCCCGGGAGATCCTCTTCTGGCTCGCCGTGGCTTCTGTCCTGGTGCTCATCGCGGCCACCGTAGCCATC…
NM_006003	UQCRFS1	ubiquinol-cytoome c reductase, Rieske	1224	65	5.31	544.7	19600000	112-933	19	34390007	34395976	-	34390007-34390905,34395652-34395976	nnnnnnnnnnnnnnnnnnnnnnnnnnnnnnnnnnnnnnnnnnnnnnnnnnnnnGCGCCATGGTTGGAAGGTCGTCCCTGTGACCGGCTTGGCGGTTGGAGCAGCTGTCGCCATGTTGtcggtCgcaGcCCGCTCGGGACCGTTCGCGCCCGTCCTGTCGGCCACGTCCCGCGGGGTGgCGGGCGCGCTGCGGCCCTTGGTGCAGGCCACGGTGCCCGCCACCCCGAAGCCGCCTGTGCTGGACCTGAAGCGGCCCTTACTCAGCCGGGAGTCGCTGAGCGGCCAGGCCGTGCGCCGGCCTTTGGTCGCCTCCGTGGGCCTCAaTGTCCCtGCTTCTGTTTGTTATTCCCACACAGACGTCAAGGTGCCTGACTTCTATGACTACCGCCGCCTTGAAGTT…
NM_021149	COTL1	coactosin-like 1	1825	132	7.23	544.1	20410000	150-575	16	83156705	83209170	-	83156705-83158062,83181212-83181369,83208608-83208690,83208945-83209170	nnnnnnnnnnnnnnnnnnnCGCCGCGTCGCCGTAGCCACCGCCGCCAGCCCGTGCGCCCTCGGCGCGTACCCGCCGCGCTCCCATTCCCGCCGCCGGCCAGGGGCGCGCTCGGCCGCCCCGGACAGTGTCCCGCTGAGGCCCCgCGGCGATGGCCACCAAGATCGACAAAGAGGCTTGCCGGGCGGCGTACAACCTGGTGCGCGACGACGGCTCAGCCGTCATCTGGGTGACTTTTAAATATGACGGCTCCACCATCGTCCCCGGCGAGCAGGGAGCgGAGTACCAGCACTTCATCCAGCaGTGCACAGATGACGTCCGGTTGTTTGCCTTCGTGCGCTTCACCACTGGGGATGCCATGAGCAAGAGGTCCAAGTTCGCCCTCATCACATGGATtGGCG…
NM_001901	CTGF	connective tissue growth factor precursor	2343	39	1.66	543.7	19120000	207-1253	6	132311010	132314211	-	132311010-132312393,132312782-132312993,132313125-132313376,132313603-132313825,132313940-132314211	nnnnnnnnnCAACAACTCTTCCCTGCTGAGAGGAGGCAGcCAGTGCGACTCCACCCTCCAGCTCGACGGCAGCCGCCCCGGCCGACAGCCCCGAGAGGACAGCCCGGCGCGTCCCGGTCCCCACCtCCGACCACCGCCAGCGCtCCCGGCCTCGCcActccccgttcGCCGCCACCGCGCCCnnnnnnnnnnnnnnnnnnnnnnnnATGACCGCCGCCAGcgTGGGCCCCGTCCGCGTCGCCTTCGTGCTCTTCCTCGCCTTCTGCAGCCGGCCGGCCGTCGGCCAGAACTGCAGCGGGCAGTGCCGAtGCCCGGCcGAGCAGGCGCCGCGCTGCCCGGCAGGCGTGAGCCTCGTGCTGGACGGTTGCGGCTGCTGCCGCGTCTGCGCCAAGCAGCTGG…
NM_006325	RAN	ras-related nuclear protein	1071	0	0	541.9	16690000	66-714	12	129922570	129926779	+	129922570-129922624,129923082-129923127,129923334-129923418,129923501-129923626,129925044-129925231,129926110-129926280,129926380-129926779	CGCTTCCGCCATCTTTCCAGCCTCAGTCGGACGGGCGCGGAGACGCTTCTGGAAGGAACGCCGCGATGGCTGCGCAGGGAGAGCCCCAGGTCCAGTTCAAACTTGTATTGGTTGGTGATGGTGGTACTGGAAAAACGACCTTCGTGAAGCGTCATTTGACTGGTGAATTTGAGAAGAAGTATGTAGCCACCTTGGGTGTTGAGGTTCATCCCCTAGTGTTCCACACCAACAGAGGACCTATTAAATTCAATGTATGGGACACAGCCGGCCAGGAGAAATTCGGCGGACTGAGAGATGGCTATTATATCCAAGCCCAGTGTGCCATCATCATGTTTGATGTAACATCGAGAGTTACTTACAAGAACGTGCCTAACTGGCATAGAGATCTGGTGCGAGTGT…
NM_006423	RABAC1	Rab acceptor 1	807	2	0.25	541.6	18910000	85-639	19	47152673	47155368	-	47152673-47152926,47153010-47153111,47154278-47154375,47154728-47154940,47155229-47155368	GGGTGGGGCCGGCCTCGGGCGGGGCCGGCGGGGTCTGGAGGGTACCGGGCTGGTTGCAGCAGCTCTACCCCTCAGGACGCAGACATGGCAGCCCAGAAGGACCAGCAGAAAGATGTCGAGGCGGAAGGGCTGAGCGCCACGACCCTGCTGCCGAAGCTGATTCCCTCCGGTGCAGGCCGGGAGTGGCTGGAGCGGCGCCGCGCGACTATCCGGCCGTGGGGCACCTTCGTGGACCAGCAGCGTTTCTCACGGCCCCGCAACCTGGGCGAGCTGTGCCAGCGCCTAGTACGCAACGTGGAGTACTACCAGAGCAACTATGTGTTCGTTTTCCTGGGCCTCATCCTGTACTGCGTGGTGACGTCCCCTATGTTGCTGGTGGCTCTGGCTGTCATTTTCGGC…
NM_005896	IDH1	isocitrate dehydrogenase 1 (NADP+), soluble	2329	147	6.31	541.6	17760000	235-1476	2	208809198	208828051	-	208809198-208810138,208812040-208812202,208812832-208812972,208814963-208815114,208816396-208816573,208818288-208818393,208821338-208821629,208824399-208824536,208826855-208826928,208827908-208828051	CCTATGGTCCCgGGTTTCTGCAGAGTCTACTTCAGAAGCCGAGGCACTGGGAGTCCGGTTTGGGATTGCCAGGCTGCGTTTGTGAGTCTGAGCTTGTGAGCGGCTGTGGCGCCCCAACTCCTCGCCAGCATAGCATCCCGGCAGGAGATAAACTACATTCAGTTGAGTCTGCAAGACTGGGAGGAATTGGGGTGATAAgAAATTCATTCACTGTCAAGGTTTATTGAAGTCAAAATGTCCAAAAAAATCAGTGGCGGTTCTGTGGTAGAGCTGCAAGGAGATGAAATGACACGAATCATTTGGGAATTGATTAAAGAGAAACTCATTTTTCCCTATGTGGAATTGGATCTACATAGCTATGATTTAGGCATAGAGAATCGTGATGCCACCAACGACCAG…
NM_000108	DLD	dihydrolipoamide dehydrogenase precursor	3579	247	6.9	541.4	16610000	111-1638	7	107318822	107348879	+	107318822-107318970,107320881-107320959,107329419-107329498,107330006-107330074,107331159-107331228,107332639-107332739,107333042-107333185,107333948-107334049,107343187-107343377,107344475-107344645,107344954-107345143,107345605-107345742,107346691-107346780,107346875-107348879	nnnnnnnnnnnnnnnnnnnnnnnnnnnnnnnnnnnnnnnnnnnnnnnnnnnnnnnnGGAGGCGCCCAGGGGAGGTGAAAGCATTGGCGGAAGGGAAGATACAGCGGAAAAATGCAGAGCTGGAGTCGTGTGTACTACTCCTTGGCCAAGAGGGGCCATTTCAATCGAATATCTCATGGCCTACAGGGACTTTCTGCAGTGCCTCTGAGAACTTACGCAGATCAGCCAATTGATGCTGATGTAACAGTTATAGGTTCTGGTCCTGGAGGATATGTTGCTGCTATTAAAGCTGCCCAGTTAGGCTTCAAGACAGTCTGCGTTGAGAAAAATGAAACACTTGGTGGAACGTGCTTGAATGTTGGTTGTATTCCTTCTAAGGCTTTATTGAACAACTCTCATT…
NM_004553	NDUFS6	NADH dehydrogenase (ubiquinone) Fe-S protein 6,	548	92	16.79	541.3	23280000	37-409	5	1854496	1869167	+	1854496-1854663,1855435-1855488,1867453-1867575,1868965-1869167	nnnnnnnnnnnnnnnnnnnnnnnnnnnnnnnnnnnnnnnnnnnnnnCGgTGACCTTCTaCCggctgctgAACCGGTGCGGCATGGCGGCGCGGAGCTGGCCCCTGGGCGCCAGGTGTTTCGGGGTTCGGGTCTTGCCGACCGGGGAGAAGATCACACACACTGGCCAGGTTTATGATGATAAAGACTACAGGAGAATTCGGTTTGTAGATCGTCAGAAAGAGGTGAATGAAAACTTTGCCATTGATTTGATAGCAGAGCAGCCCGTGAGCGAGGTGCAGACACGGGTGATAGCGTGCGACGGCGGCGGGGGAGCTCTTGGCCACCCGAAAGTGTATATAAACTTGGACAAAGAAACAAAAACTGGCACATGtGGTTACTGTGGGCTCCAGTTCcGacag…
NM_000636	SOD2	manganese superoxide dismutase isoform A	1593	163	10.23	540.8	19210000	155-820	6	160022745	160034343	-	160022745-160023660,160025876-160026055,160029148-160029264,160033683-160033885,160034167-160034343	nnnnnnnnnnnnnnnnnnnnnnnnnnnnnnnnnnnnnnnnnnnnnnnnnnnnnnnnnnnnnnnnnnnnnnnnnnnnnnnnnnnnnnnnnnnnnnnnnnnnnnnnnnnnnnnnnnnnnnnnnnnnnnnnnnnnnnnnnnCACCAGCACTAGCAGCATGTTgAGCCGGGCAGTTTGCGGCACcGgcaggcagTTGGCACCGGCTTTGGGGTATCTGGGCTCCAGGCAGAAACACAGCCTCCCCGACCTGCCCTACGACTACGGCGCCCTGGAGCCTCACATCAACGCGCAGATCATGCAGCTGCACCACAGCAAGCACCACGCGGCCTACGTGAACAACCTGAACGTCACCGAGGAGAAGTACCAGGAGGCGTTGGCCAAGGGAGATGTTACAGCCCAGAT…
NM_032409	PINK1	PTEN induced putative kinase 1 precursor	2660	290	10.9	539.6	18390000	95-1838	1	20832535	20850591	+	20832535-20833015,20836922-20837209,20838972-20839072,20843570-20843752,20844640-20844803,20847585-20847712,20848075-20848311,20849514-20850591	nnnnnnnnnnnnnnnnnnnnnnnnnnnnnnnnnnnnnnnnnnnnnnnnnnnnnnnnnnnnnnnGGCGGCGGGGACACCGGGCcGCGGCGCCACCATGGCGGTACGACAGGCGCTGGGCCGCGGCCTACAGCTGGGTCGAGAGCTGCTGCTGCGCTTCACCGGCAAGCCGGGCCGGGCCTACGGCTTGGGGCGGCCGGGCCCGGCGGCGGGCTGTGTGCGCGGGGAGCGTCCGggctgGGCCGCAGGACCGAGAGCGGAGCCTCGCAGGATCGGTCTCGGGCTCCCCAACCGCCTCCGCTTCTTTCGCCAGTCGGTGGCCGGGCTGGCGGCGCGGTTGCAGCGGCAGTTCGTGGTGCGGGCCTGGGGCTGCGCGGGGCCTTGCGGCCGGGCAGTCTTTCT…
NM_013974	DDAH2	dimethylarginine dimethylaminohydrolase 2	1331	149	11.19	535.8	16870000	277-1131	6	31802796	31806018	-	31802796-31803109,31803299-31803448,31803929-31804048,31804207-31804280,31804402-31804501,31804621-31804981,31805807-31806018	nnnnnnnnnnnnnnnnnnnnnnnnnnnnnnnnnnnnnnnnnnnnnnnnnnnnnnnnnnnnnnnnnnnnnnnnnnnnnnnnnnnnnCTAAAAGCCAGAGCTCCCAGTCCCTGAGGCTTGAAGAcGGGGACTCCCTTCTCCACCAACTCTGtCCTCGGGGGGTGGGGCCCCAGCCGAGATCACAGCGCGACAGGAGTGGGGGTGGCCGCTGGAGACAGGTGAAGAAACAAGAAAACTAAGAAATTCGAGCGGTtGGAGGGGGCTTCTGTGTGGATGGGATGGGGACGCCGGGGGAGGGGCTGGGCCGCTGCTCCCATGCCCTGATCTGGGGAGTCCCAGAGAGCCcaGCGTCGGGGGAAGATGCGGGGGCTGGCCTTCCGGCTCTGGATCTGGCCAAAGCC…
NM_006022	TSC22D1	TSC22 domain family, member 1 isoform 2	1753	15	0.86	535.7	18700000	216-647	13	43905659	43908979	-	43905659-43907019,43908180-43908231,43908640-43908979	GAGCCCGGCTGCGGATCTGGGAAGCGGCTCTGCACGGcactgggatctGCATCTtCCTGnnnnnnnnAAGCCCCAGAAGCTGGGTTTCTTTAAATTAGGGCTGCCGTTTTCTGTTTCTCCCTGGGCTGCGGAAAGCCAGAAGTTTTTGTCTAGCTTATACAAGGCTGCTGGTGTTCCCTCTTTTTTTCCACGAGGGTGTTTTTGGCTGCAATTGCATGAAATCCCAATGGTGTAGACCAGTGGCAATGGATCTAGGAGTTTACCAACTGAGACATTTTTCAATTTCTTTCTTGTCATCCTTGCTGGGGACTGAAAACGCTTCTGTGAGACTTGATAATAGCTCCTCTGGTGCAAGTGTGGTAGCTATTGACAACAAAATCGAGCAAGCTATGGATCTAG…
NM_012478	WBP2	WW domain binding protein 2	1944	56	2.88	532.2	20500000	124-906	17	71353375	71363096	-	71353375-71354463,71354584-71354660,71355163-71355285,71355472-71355606,71356246-71356338,71357280-71357415,71359244-71359352,71362915-71363096	nGGCCAGCCTCCGCgCTCGAGCTgTGAcTGGCTgACTCTAATAAGAAGACGCCACTAGGGGCGGGGCGAAGaGGGGCGCAaGCTCACTGCGTTTTGAGTCTCGGGACCCGTGTCGGAGAGACTATGGCGCTCAACAAGAATCACTCGGAGGGCGGCGGAGTGATCGTCAACAACACCGAGAGCATCCTAATGTCCTATGATCATGTGGAACTCACATTCAATGACATGAAGAACGTGCCAGAAGCCTTCAAAGGGACCAAGAAAGGCACCGTCTACCTTACCCCTTACCGGGTCATCTTTCTGTCCAAGGGCAAGGATGCCATGCAGTCCTTCATGATGCCATTTTATCTCATGAAAGACTGTGAGATCAAGCAGCCCGTATTTGGTGCAAACTACATC…
NM_000937	POLR2A	DNA-directed RNA polymerase II A	6738	4	0.06	530.2	17710000	387-6297	17	7328422	7358659	+	7328422-7328900,7339984-7340116,7340253-7340389,7340483-7340656,7340807-7341088,7341399-7341560,7341693-7341913,7342121-7342253,7343082-7343206,7343324-7343534,7344682-7344891,7344983-7345151,7345332-7345426,7345569-7345772,7345943-7346165,7346561-7346744,7347164-7347335,7347428-7347533,7347629-7347834,7352294-7352518,7352987-7353233,7353575-7353675,7355258-7355362,7355449-7355631,7355854-7356057…	GAGAGCGCGGCCGGGACGGTTGGAGAAGAAGGCGGCTCCCGGAAGGGGGAGAGACAAACTGCCGTAACCTCTGCCGTTCAGGAGCCCGGTTACTTATTTATTCGTTACCCTTTTTCTTCTTCCTCCCCCAAAAACCTTTTCcTTTCCCCCTTtTTTTTTTTCCTTTTTGGGAGCTGAACAATTtCCGGTAAGGGAAAGAAGGGCTCCTTTCGCTCCTTATTTCCCCGCCTCCTTCCCTCCCCCACTTTCCCCTCCTCCGGCTTTTTCCTCCCAACTCGGGGAGGTCCTTCCCGGTGGCCgCCCTGACGAGGTCTGAGCGCCTAGGCGGAGGCGGCGCAGGCTTTTTGTAGTGAGGTTTGCGCCTGCGCAGCGCGCCTGCCTCCGCCATGCACGGGGGTG…
NM_000075	CDK4	cyclin-dependent kinase 4	1443	46	3.19	529.7	18440000	227-1135	12	56428270	56432431	-	56428270-56428667,56429232-56429367,56429504-56429554,56430706-56430815,56430973-56431140,56431257-56431392,56431550-56431786,56432225-56432431	GCCCTCCCAGTTTCCGCGCGCCTCTTTGGCAGCTGGTCACATGGTGAGGGTGGGGGTGAGGGGGCCTCTCTAGCTTGCGGCCTGTGTCTATGGTCGGGCCCTCTGCGTCCAGCTGCCCCGGACCGAGCTCGGGTGTATGGGGCCGTAGGAGCCAGCTCCGGGGCCCCGATAACGGGCCGCCCCCGCAGCACCCCGTCCTGGCGTGAGGGTCGCCCTTGATCTGAGAATGGCTACCTCTCGATATGAGCCAGTGGCTGAAATTGGTGTCGGTGCCTATGGGACAGTGTACAAGGCCCGTGATCCCCACAGTGGCCACTTTGTGGCCTTCAAGAGTGTGAGAGTCCCCAATGGAGGAGGAGCTGGAGGAGGCCTTCCCATCAGCACAGTTCGGGAGGTGGC…
NM_001190487	MTRNR2L6	MT-RNR2-like 6	1395	1193	85.52	529.2	27890000	933-1005	7	142053694	142055088	+	142053694-142055088	nnnnnnnnnnnnnnnnnnnnnnnnnnnnnnnnnnnnnnnnnnnnnnnnnnnnnnnnnnnnnnnnnnnnnnnnnnnnnnnnnnnnnnnnnnnnnnnnnnnnnnnnnnnnnnnnnnnnnnnnnnnnnnnnnnnnnnnnnnnnnnnnnnnnnnnnnnnnnnnnnnnnnnnnnnnnnnnnnnnnnnnnnnnnnnnnnnnnnnnnnnnnnnnnnnnnnnnnnnnnnnnnnnnnnnnnnnnnnnnnnnnnnnnnnnnnnnnnnnnnnnnnnnnnnnnnnnnnnnnnnnnnnnnnnnnnnnnnnnnnnnnnnnnnnnnnnnnnnnnnnnnnnnnnnnnnnnnnnnnnnnnnnnnnnnnnnnnnnnnnnnnnnnnnnnnnnnnnnnnnnnnnnnnnnnnnnnnnnnn…
NM_001933	DLST	dihydrolipoamide S-succinyltransferase (E2	2842	55	1.94	528.3	19940000	64-1423	14	74418347	74440203	+	74418347-74418472,74419047-74419080,74422042-74422090,74425551-74425603,74425731-74425805,74426353-74426408,74427512-74427623,74429290-74429442,74429804-74429880,74430768-74430865,74434825-74434955,74436379-74436452,74436745-74436828,74437522-74437689,74438652-74440203	CCACTTCCGGTTGTTGCCGGGCCCTATATCCGGTGTCCGCCCGCCCTCGGCTcCGCCGCCGCGATGCTGTCGCGGTCCCGCTGTGTGTCCCGGGCATTCAGCCGCTCGCTCTCTGCCTTCCAGAAGGGGAACTGCCCTCTAGGGAGACGTTCCCTGCCTGGGGTCTCCTTATGCCAGGGACCAGGTTACCCTAACAGCAGGAAGGTTGTCAACAACAACAATGTcTTCAGTGTTCGCTTCTTCAGAACTACAGCTGTATGCAAGGATGACTTGGTTACAgTCAAAACtCCAGCATTTGCAGAATCTGTCACAGAGGGAGATGTCAGGCGGGAGAAAGCTGTTGGAGATACCGTTGCAGAAGATGAAGTGGTTTGTGAGATTGAAACTGACAAGACATCT…
NM_016321	RHCG	Rh family, C glycoprotein	1935	108	5.58	524.5	18880000	25-1461	15	87815644	87840803	-	87815644-87816090,87816946-87817098,87820990-87821063,87821317-87821441,87821752-87821888,87822072-87822209,87823557-87823723,87824496-87824643,87827302-87827452,87831034-87831220,87840596-87840803	CGCCCGGCCAGGCACCCCTGCAACATGGCCTGGAACACCAACCTCCGCTGGCGGCTGCCGCTCACCTGCCTGCTCCTGCAGGTAGCTATGGTGATTCTCTTCGGGGTGTTCGTGCGCTACGACTTCGATGCCGACGCCCACTGGTGGACAGAGAGGAAGCACAAGAACTTGAGCGAGGTGGAGAACGAATTCTACTATCGCTACCCGAGCTTCCAGGACGTGCACGTGATGGTCTTCGTGGGCTTCGGCTTCCTCATGACCTTCCTGCAGCGCTACGGCTTCAGCGCTGTCGGCTTCAACTTCCTGCTGGCGGCCTTCGGCATCCAATGGGCGCTGCTCATGCAGGGCTGGTTCCACTTCTTGGAAGACCGCTACATCGTCGTGGGAGTGGAGAATCTC…
NM_000792	DIO1	deiodinase, iodothyronine, type I isoform a	1860	0	0	522.6	16520000	24-771	1	54132449	54149347	+	54132449-54132808,54142927-54143070,54144356-54144555,54148192-54149347	GAGCTTACTCTGGCTGTGCCGAGATGGGGCTGCCCCAGTCAGGGCTGTGGGTGAAGAAGCTCTGGGTGCTCTTGGAGGTGGCTGTCCATGTGGTCGTGGGTAAAGTGCTTCTGATATTGTTTCCAGACAGAGTCAAGCGGAACATCCTGGCCATGGGCGAGAAGACCGGTATGACCAGGAACCCCCATTTCAGCCACGACAACTGGATCCCGACCTTTTTCAGCACCCAGTATTTCTGGTTCGTCTTGAAGGTCCGTTGGCAGCGACTAGAGGACACTACTGAGCTAGGGGGTCTGGCCCCAAACTGCCCAGTGGTCCGCCTCTCAGGACAGAGGTGCAACATTTGGGACTTTATGCAAGGCAATAGGCCACTGGTGCTGAATTTTGGAAGTTGTACCT…
NM_001904	CTNNB1	beta-catenin	3720	140	3.76	522.4	14880000	269-2612	3	41215946	41256943	+	41215946-41216165,41240516-41240576,41241021-41241248,41241449-41241702,41241829-41242067,41242155-41242356,41243703-41243847,41249836-41249939,41250024-41250362,41250634-41250792,41252219-41252338,41252844-41252994,41253083-41253204,41254511-41254571,41255629-41256943	nnnnnnnnnnnnnnnnnnnnnnnnnnnnnnnnnnnnnnnnnnnnnnnnnnnnnnnnnnnnnnnnnnnnnnnnnnnnnnnGTTGGCCCAGCCCCGAGAGCGGAGAGCGAGGGGAGGCGGAGACGGAGGAAGGTCCGAGGAGCAGCTTCAGTCCTCGCCGAGCCGCCACCGCAGGTCGAGGACGGTCGGACTCTCGCGACGGGAGGAGCCTGTTCCCCTGAGGGTATTTGAAGTATACCATACAACTGTTTTGAAAATCCAGCGTGGACAATGGCTACTCAAGCTGATTTGATGGAGTTGGACATGGCCATGGAACCAGACAGAAAAGCGGCTGTTAGTCACTGGCAGCAACAGTCTTACCTGGACTCTGGAATCCATTCTGGTGCCACTACCACAGCTCC…
NM_032387	WNK4	WNK lysine deficient protein kinase 4	4178	17	0.41	522.3	17890000	69-3798	17	38186175	38202610	+	38186175-38186860,38188302-38188474,38189481-38189701,38189966-38190123,38190641-38190729,38190810-38191026,38192822-38193086,38193322-38193443,38193674-38193732,38193834-38193951,38194225-38194341,38199136-38199273,38200158-38200212,38200316-38200926,38201005-38201065,38201169-38201577,38201667-38201866,38202025-38202122,38202230-38202610	nnnnnnnnnnnnnnCCGCCTCGTCTCCGGCCGTCTGGTTTTCTACCCTTCGGCGCCTTGCTCTTCCTCATGTtggcaCCCCCggccacAgagGCCACCGTCCCCATGTCCCAGACTGAGGCCGACCTGGCGCTGCGGCCCCCACCGCCTCTTGCCACCGCGGGGCAGCCCCGCCTCGGGCcCCCTCCTCGCCgAGCGCGCCGCTTCTCCGGGAAGGCTGAGCCTCGGCCGCGCTCTTCTCGTGTCAGCCGCCGTAGCTCAGTCGACTTGGGGCTGCTGAGCTCTTGGTCCCTGCCACCCTCACCCGCTCCGGAACCCCCCGATCCTCCGGACTCCTCTGGTCCTGGCCCCGCAAGGAGCCCACCGCCTAGCTCCAAAGAAACCTCCGAGGGCACGTGGA…
NM_004484	GPC3	glypican 3 isoform 2 precursor	2316	142	6.13	522.2	19050000	198-1937	X	132497442	132947339	-	132497442-132497987,132558134-132558293,132623424-132623544,132654063-132654188,132661589-132661722,132715175-132715869,132914743-132914904,132946968-132947339	AGCCCCGCCCTGCCCCGCGCCGCCAAGCGGTTCCCGCCCTCGCcCAGcGCCCAGGTAGCTGCGAGGAAACTTTTGCAGCGGCTGGGTAGCAGCACGTCTCTTGCTCCACAGGGCCACTGCCAGGCTTGCCGAGTCCTGGGACTGCTCTCGCTCCGGCTGCCACTCTCCCGCGCTCTCCTAGCTCCCTGCGAAGCAGGATGGCCGGGACCATGCGCACCGCGTGCTTGGTGGTGGCGACGCTGCTCAGCTTGGACTTCCCGGGACAGGCGCAGCCCCCGCCGCCGCCGCCGGACGCCACCTGTCACCAAGTCCGCTCCTTCTTCCAGAGACTGCAGCCcGGACTCAAGTGGGTGCCCGAAACTCcCGtGCCAGGATCAGATTTGCAAGTATGTCTCCCTA…
NM_080677	DYNLL2	dynein, light chain, LC8-type 2	1522	10	0.66	521	20720000	275-542	17	53515779	53522617	+	53515779-53516043,53519442-53519582,53521502-53522617	nnnnnnnnnnCGGAGCGGAGCTGTGAGGCGCCAacgctgagCGGGCGGGCGGGCCGGCGGCGCGAGGCGGAGCGCGGGCGGCCGGCGAAACTCCAAGGGCGGACCGCGGCAGGGAGCGATCGGCCCCGGGCTGCGGGAGCCGGAGACCGCGGCGGCGGCGGCtGCGGCGGCTGCAGGAgGAGCCCATGGGACACCGCCCCTGCCTGTGCTCTGCCTCGGGCCATCGCTGCTCCCCAGGGCCCCGTGCGGACTCGCCTCCGtGAAGTGTGTCacCATGTCTGACCGGAAGGCAGTGATCAAGAACGCAGACATGTCTGAGGACATGCAACAGGATGCCGTTGACTGTTCCACGCAGGCCATGGAGAAGTACAATATAGAGAAGGACATTGCTGCCTATAT…
NM_000967	RPL3	ribosomal protein L3 isoform a	1338	49	3.66	521	15540000	69-1277	22	38038833	38045616	-	38038833-38038935,38039142-38039261,38039585-38039680,38040058-38040159,38040637-38040797,38041320-38041506,38042657-38042792,38043412-38043580,38044351-38044543,38045546-38045616	nnnnnnnnnnnnnnnnnnnnnnnnnnnnnnnnnnnnnCCcGgCTCTACCGGCGGGATTTGATGCTGTGATGTCTCACAGAAAGTTCTCGGCTCCCAGGCATGGGTCCCTCGGCTTCCTGCCTCGGAAGCGCAGCAGCAGGCATCGCGGGAAGGTTAAGAGCTTCCCTAAAGATGATCCGTCTAAGCCGGTCCACCTCACAGCCTTCCTGGGATACAAGGCTGGCATGACCCACATCGTGCGGGAAGTCGACAGGCGAgGATCTAAGGTGAACAAGAAGGAGGTGGTGGAGGCTGTAACCATTGTGGAGACGCCACCCATGGTTGTTGTGGGCATTGTGGGCTACGTGGAAACCCCTCGAGGCCTCCGGACCTTCAAGACTGTCTTCGCTGAGCACATCA…
NM_004615	TSPAN7	tetraspanin 7	1806	15	0.83	520.6	16890000	70-817	X	38305675	38433116	+	38305675-38305824,38410319-38410507,38415574-38415648,38418419-38418514,38419903-38420058,38425402-38425485,38431797-38431872,38432137-38433116	nnnnnncCCCCCTCCCGCGCGCCCGCCCGCCGcCtcCtgCcGCCGCCGCCGCCGCCGGAGCTCTGTAGTATGGCATCGAGGAGAATGGAGACCAAACCTGTGATAACCTGTCTCAAAACCCTCCTCATCATCTACTCCTTCGTCTTCTGGATCACTGGGGTGATCCTGCTGGCTGTTGGAGTCTGGGGCAAACTTACTCTGGGCACCTATATCTCCCTTATTGCCGAGAACTCCACAAATGCTCCCTATGTACTCATCGGAACTGGCACCACTATTGTTGTCTTTGGCCTGTTTGGATGCTTTGCTACATGTCGTGGTAGCCCATGGATGtTGAAACTGTATGCCATGTTTCTGTCCCTGGTGTTCCTGGCTGAGCTCGTAGCTGGCATTTCAGGGTTT…
NM_006623	PHGDH	phosphoglycerate dehydrogenase	2015	162	8.04	519.8	18070000	228-1827	1	120055942	120088372	+	120055942-120056306,120065316-120065467,120067522-120067587,120070997-120071051,120071150-120071248,120078780-120078912,120079441-120079589,120081260-120081412,120084532-120084664,120085913-120086043,120086953-120087190,120088032-120088372	nnnnnnnnnnnnnnnnnnnnnnnnnnnnnnnnnnnnnnnnnnnnnnnnnnnnnnnnnnnnnnnnnnnnnnnnnnnnnnnnnnnnnnnnnnnnnnnnnnnnnnnnnnnnnnnnnnGGAGCGGGAGCTCAAGAATACTGCCCAGTTACTCTAGCTCGCCAGGCCGAACCGCAACTTCTTGACTTAGGTACTTCTACTCACAGCGGCAGATTCCGAGGCCAACTACAGCAATGGCTTTTGCAAATCTGCGGAAAGTGCTCATCAGTGACAGCCTGGACCCTTGCTGCCGGAAAATCTTGCAAGATGGAGGGCTGCAGGTGGTGGAAAAGCAGAACCTTAGCAAAGAGGAGCTGATAGCCGAGCTGCAGGACTGTGAAGGCCTTATTGTTCGTTCTGCCACCA…
NM_001081	CUBN	cubilin precursor	11933	760	6.37	519.7	20300000	53-10921	10	16905971	17211822	-	16905971-16907087,16910810-16911045,16913257-16913422,16917019-16917200,16918240-16918387,16922335-16922540,16922890-16923052,16933240-16933448,16951641-16951858,16956379-16956508,16958902-16959102,16970422-16970571,16972376-16972532,16981001-16981188,16982630-16982855,16983343-16983464,16985971-16986120,16988208-16988414,16989513-16989684,16995816-16995997,16997037-16997177,16997826-16998035,170…	ATACTCAGTTGGTTGGAGTGGCCTCACTCTTACTTGCCAACCCGGgaggttgGtGATGAGCATGTCTTTACCTTTTCTTTGGAGTTTGGTTACCTTATTnnntTTTGCTGAATTAAATGGCGAAGCTGGAGGaCTTGAGCTGCAGAGACAGAAAAGAAGCGCCAgTCTCCAACAGCCTCGAATGGCTACAGAGAGGGGAAATCTGGTGTTTCTTACGGGGTCTGCCCAAAACATTGAGTTTAGAACTGGATCCCtGGGAAAAATTAAATTAAATGAAGAAGACCTnnGCGAATGTTTACATCAGATCcAGAAAAACAAAGATGATATTATAGAGTTAAAAGGGAGCACAATTGGTCTGCCTCAAAATATATCTAGTCAAATCTATCAGCTTGATTCCAA…
NM_005001	NDUFA7	NADH dehydrogenase (ubiquinone) 1 alpha	535	67	12.52	519.1	22870000	39-377	19	8282234	8292280	-	8282234-8282479,8287380-8287529,8291741-8291790,8292192-8292280	ACGTCACtggcgGCGCCCTTCAGCATCTCGGACGGAAGATGGCGTCCGCCACCCGTCTTATCCAGCGGCTGCGGAACTGGGCGTCTGGGCAAGACCTGCAGGGGAAGCTGCAGCTGCGCTACCAGGAGATCTCCAAGCGAACTCAGCCTGCTCCCAAGCTCCCTGTGGGTCCTAACCACAAGCTCTCCAATAATTACTATTGCACTCGTGATGGCCGCCGGGAATCTGTGCCCCCTTCCATCATCATGTCCTCGCAGAAGGCGCTGGTGTCAGGCAAGCCAGCAGAGAGCTCTGCTGTAGCAGCCACTGAGAAGAAGGCGATGACTCCAGCTCCTCCCATAAAGAGGTGGGAGCTGTCCTCGGACCAGCCTTACCTGTGACACCGCGCCCTCAGggcca…
NM_001144	AMFR	autocrine motility factor receptor	3594	386	10.74	518.8	17740000	206-2134	16	54952865	55016945	-	54952865-54954469,54955334-54955518,54958857-54958940,54960606-54960740,54977332-54977435,54980598-54980788,54993146-54993256,54994398-54994531,54996322-54996454,54996617-54996657,54999377-54999529,55000837-55001001,55005665-55005757,55016486-55016945	nnnnnnnnnnnnnnnnnnnnnnnnnnnnnnnnnnnnnnnnnnnnnnnnnnnnnnnnnnnnnnnnnnnnnnnnnnnnnnnnnnnnnnnnnnnnnnnnnnnnnnnnnnnnnnnnnnnnnnnnnnnnnnnnnnnnnnnnnnnnnnnnnnnnnnnnnnnnnnnnnnnnnnnnnnnnnnnnnnnnnnGACCGGAGGTCGCCGCTGCCGCCATGCCGCTGCTCTTCCTTGAGCGCTTCCCCTGGCCCAGCCTCCGCACCTACACGGGCCTCAGCGGCCTGGCCCTGCTGGGCACCATCATCAGCGCCTACCGCGCGCTCAGCCAGCCTGAGGTCGGCCCGGGCGAGCCGGACCAGCTAACGGCCTCGCTGCAACCCGAGCCGCCGGCGCCCGCCCGGCCGAGCGC…
NM_002291	LAMB1	laminin, beta 1 precursor	5846	46	0.79	516.7	16290000	336-5693	7	107351482	107431040	-	107351482-107351768,107351911-107352070,107353864-107354040,107356745-107356886,107357093-107357300,107359037-107359181,107359855-107360058,107363096-107363337,107364774-107364958,107367670-107368039,107378907-107379003,107379690-107379904,107381211-107381435,107383148-107383311,107386930-107387161,107387372-107387515,107388126-107388330,107388887-107389010,107389230-107389357,107390586-107390744…	gggaccnnnnnnnnnnnnnnnnnnnnnnnnnnnnnnnnnnCgGCTTTCAAACAAAAGAGGCGCcCCGGGGGGtGGGAcCGGGACCTCACCCGGTCCTCGCAGAGTTGCTGCCGCCCGCCCCTTCAGCCCCGGCTCtCCGTGTGCGCATGAGCAGAGGCGCCTCCCTCTGTTCCTCCCAAGGCTAAACTTTCTAATTCCCTTCTTTGGGATCGGGGGCTgCCGGAGCAGGGCGAGCGCTAGCGTCGCCGGAaAGGAAGACGGGAAGAAAGGGCAGGCCGCTCGGCGGGCGTCTTCTCCACTCCTCTACCGTGTCCCCGTGGCTGCAGGGAGCCAGCATGGGGCTTCTCCAGGTGTTAGCTTTCAGTTTCTTAGCCCTGTGCGGAGCCCGAGTGCGCGCTC…
NM_003759	SLC4A4	solute carrier family 4, sodium bicarbonate	7640	268	3.51	516.5	17220000	197-3302	4	72423634	72656668	+	72423634-72424086,72434493-72434653,72441589-72441768,72482158-72482234,72525197-72525354,72532227-72532314,72534970-72535124,72535769-72535882,72538076-72538250,72551025-72551158,72557280-72557551,72571529-72571599,72582082-72582273,72616643-72616756,72618808-72618969,72630931-72631109,72632229-72632301,72639721-72639789,72642293-72642466,72644674-72644835,72648374-72648470,72651585-72651664,726…	AGGCGGGGAAGTGAATGGTTAGACCTCAGCTCATCTGAGGGCTAAAGGTTCTTTGcaAGACATCACACGGAATTGGAGTGCTGTCCTTCTGGAGAGTGGTGGAGAACCAAGATACAGTTCAGAACCAAAAGAATAGAGAAGGGCTTTGATTTCTTTTTGGCCTTAGATTGGGGATTTGGGAGGCTCAGCAAGAAAGATGTCCACcGAAAATGTGGAAGGGAAGCCCAGTAACCTTGAGGAGAGAGGAAGAACCCGGAGCTCCACTTTCCTCAGGGTCGTCCAGCCAATGTTTAACCACAGTATTTTCACTTCTGCAGTCTCTCCTGCTGCAGAACGCATCCGATTCATCTTGGGAGAGGAGGATGACAGCCCAGCTCCCCCTCAGCTCTTCACGGAACT…
NM_006384	CIB1	calcium and integrin binding 1	977	0	0	515.7	20880000	163-735	15	88574481	88578283	-	88574481-88574741,88575170-88575258,88575331-88575449,88575593-88575743,88576455-88576563,88577905-88577939,88578071-88578283	GGCTGGGAACGCCTGGGCGCTTTTAGGACGGGGCGGGCCCGGGGgTgGTGGCCCCAGGAGCGGTTGCCTCGGGGACCGGGCAGTGACGCGGCCCAAGTGCGGAAGTGAGAAAGTTGTCTGCGTCTCGAGGCGAGTTGGCGGAGCTGTGCGCGCGGCGGGGAGATGGGGGGCTCGGGCAGTCGCCTGTCCAAGGAGCTGCTGGCCGAGTACCAGGACTTGACGTTCCTGACGAAGCAGGAGATCCTCCTAGCCCACAGGCGGTTTTGTGAGCTGCTTCCCCAGGAGCAGCGGAGCGTGGAGCAGTCACTTCTGGCACAAGTGCCCTTCGAGCAGATTCTCAGCCTTCCAGAGCTCAAGGCCAACCCCTTCAAGGAGCGAATCTGCAGGGTCTTCTCCACC…
NM_014685	HERPUD1	homocysteine-inducible, endoplasmic reticulum	2176	113	5.19	515.4	17900000	410-1583	16	55523249	55535294	+	55523249-55523804,55526648-55526725,55526814-55526888,55528100-55528230,55530650-55530772,55531308-55531658,55533545-55533650,55534539-55535294	CCACCCcAGCtnnnnnnnnnnnnnnnnnnnnnnnnnnnnnnCCGCGCGGCCTGCAGCGCACCCAAACATGGCCGCCGAACTCGGGTTCCCGGGGCGCAGCCGCGCCTCGGGGTGACGCAGAGGCGGCGGGTTGCATCAGCCCGcGCCCACGTGCTCGGTCCGCCCTCTGCCACCCGGATCCGGGCGCCGATTGGGCCACGTTGGGACAGTGCCtCCGCCTCAGCCAATGGGCGGCAGCCACAGAGCGTTCTGTCCGCAGAGCCGGGCGCGGGGCTCCTATAAAAGGCGCCCAAAGCGGGGGCGCGCGCCaCAGnnnnnnnnnnnnnnnnnnnnnnnnnnnnnnnnnnnnnnnnnnnnnnnnnnnnnnnnnnnnnnnnnnnnnnnnnnnnnnnnnnnCCC…
NM_000988	RPL27	ribosomal protein L27	490	26	5.31	515.3	17180000	46-454	17	38403972	38408497	+	38403972-38404014,38404292-38404374,38405476-38405645,38408216-38408326,38408415-38408497	nnnnnnnnnnnnnnnnnnnnnnnnnnCTGAGTGGTTGCTGCCGAAATGGGCAAGTTCATGAAACCTGGGAAGGTGGTGCTTgTCCTGGCTGGACGCTACTCTGGACGCAAAGCCGTCATCGTGAAGAACATTGATGATGGCACCTCAGATCGCCCCTACAGCCATGCTCTGGTGGCTGGAATTGACCGCTACCCCCGCAAAGTGACAGCTGCCATGGGCAAGAAGAAGATCGCCAAGAGGTCAAAGATCAAGTCTTTTGTGAAAGTTTATAACTACAATCACCTAATGCCCACAAGGTACTCTGTGGATATCCCCTTGGACAAAACTGTTGTCAATAAAGATGTCTTCAGAGATCCTGCTCTTAAACGCAAGGCCCGACGAGAGGCCAAGGTCAAGTTT…
NM_000017	ACADS	short-chain acyl-CoA dehydrogenase precursor	1917	212	11.06	513.8	20020000	119-1355	12	119647954	119662194	+	119647954-119648117,119649212-119649375,119659172-119659321,119659542-119659653,119660023-119660174,119660466-119660636,119660719-119660856,119661006-119661101,119661326-119661382,119661482-119662194	nnnnnnnnnnnnnnnnnnnnnnnnnnnnnnnnnnnnnnnnnnnnnnnnnnnnnnnnnnnnnnnnnnnnnnnnnnnnnnnnnnnnnnnnnnnnnnnnnnnnnnnnnGTGTTTGCCGCCCATGGCCGCCGCGCTGCTCGCCCGGGCCTCTGGCCCTGTCCGCAGAGCTCTCTGTCCTAGGGCCTGGCGGCAGTTACACACCATCTACCAGTCTGTGGAACTGCCTGAGACGCACCAGATGTTGCTCCAGACATGCCGGGACTTTGCAGAGAAGGAGTTGTCTCCCATTGCCGCCCAGGTGGATAAGGAACAGCTCTTCCCAGCCGCTCAGGTGAAGAAGATGGGCGGGCTCGGGCTTCTGGCCATGGACGTGCCCGAGGAGCTTGGCGGTGCCGGCCTTGA…
NM_015415	BRP44	brain protein 44	789	118	14.96	513.5	16410000	155-535	1	166153934	166171857	-	166153934-166154221,166155841-166155952,166156409-166156493,166160359-166160399,166171595-166171857	nnnnnnnnnnnnnnnnnnnnnnnnnnnnnnnnnnnnnnnnnnnnnnnnnnnnnnnnnnnnnnnCAaGGAAAAGTGACTAGcTCCCCTTCGTTGTCAGCCAGGGACGAGAACAGAGCCACGCTCCCACCCGGCTGCTCACGATCCCTCGGCGGCGATGTCGGCCGCCGGTGCCCGAGGCCTGCGGGCCACCTACCACCGGCTCCTCGATAAAGTGGAGCTGATGCTGCCCGAGAAATTGAGGCCGTTGTACAACCATcCgGCAGGTCCCAGAACAGTTTTTTTCTGGGCTCCAATTATGAAATGGGGGTTGGTGTGTGCTGGATTGGCTGATATGGCCAGACCTGCAGAAAAACTTAGCACAGCTCAATCTGCTGTTTTGATGGCTACAGGGTTTATTTG…
NM_014275	MGAT4B	alpha-1,3-mannosyl-glycoprotein	2463	42	1.71	511.1	20010000	370-2013	5	179157204	179166558	-	179157204-179157674,179157771-179157883,179157953-179158040,179158119-179158197,179158534-179158727,179158809-179158916,179159112-179159242,179159560-179159674,179159790-179159865,179160090-179160203,179160513-179160559,179160940-179161073,179161160-179161300,179161390-179161575,179166093-179166558	CCCAGATCCAGGCCGGGCCGCGGGTCTCGCCGCCCAGCCCAGCCCAGCTCGGCCTGGCCCGGCCCTGCCGCGGAGGCGAGGCCGCCAGTGTCCCGCGCCCCTGATACCTGCAGTGAGCCtgataTctGCCTCTgctcctctgagcCTGTTCCTTTTCCCTGAGTACAGGGCACAAAGCTTGCGCCCTGAGAAGCGGCAGGcgcgctccctggCCCGGTCCCTGCCCGGCCCCGGGCCCCCCGnnnnnnnnnnnnnnnnnnnnnnnnnnnnnnnnnnnnnnnCCGCCGCCTTCCGACCCCTGCGCCCCGGCCCCGgTTCCCCGGGCCATGCaGCCTCGGCCCCGCGGGCGCCCGCCGCGCATCGGCGGAGATGAGGCTCCGCAATGGCACCTTCCTGACG…
NM_000484	APP	amyloid beta A4 protein isoform a precursor	3633	16	0.44	510.6	16590000	201-2510	21	26174732	26465009	-	26174732-26175953,26185905-26186051,26191756-26191856,26199207-26199260,26205924-26206145,26248775-26248874,26249812-26249940,26269254-26269412,26270138-26270212,26276528-26276661,26291546-26291602,26294201-26294368,26316027-26316229,26345187-26345380,26347423-26347535,26384130-26384259,26406167-26406334,26464753-26465009	GGATCAGCTGACTCGCCTGGCTCCGAGCCTCGCcgccgcgcTCCTGCTCCGTCAGTTTCCTCGGCAGCGGTAGGCGAGAGCACTCGGAGCaGCGCGCGCGGGGGCCCCCGGAGACGGCGGCGGTGGtGgCGCGGGCAGAgGAAGGACGCgGCGGATCCCACTCGCACAGCAGCGCACTCGGTGCCCCGCGCAGGGTCGCGATGCTGCCCGGTTTGGCACTGCTCCTGCTGGCCGCCTGGACGGCTCGGGCGCTGGAGGTACCCACTGATGGCAATGCTGGCCTGCTGGCTGAACCCCAGATCGCCATGTTCTGTGGCAGACTGAACATGCATGTGAATGTCCAGGATGGGAAGTGGGATTCAGATCCATCAGGGACCGAAACCTGCATTGACACCTAGG…
NM_001111077	EZR	ezrin	3115	529	16.98	510.2	19730000	182-1939	6	159106761	159160444	-	159106761-159108098,159108281-159108532,159110346-159110438,159110804-159110964,159111784-159111914,159112264-159112427,159117428-159117524,159124540-159124686,159125664-159125747,159126329-159126603,159128128-159128223,159130308-159130391,159159102-159159186,159160337-159160444	nnnnnnnnnnnnnnnnnnnnnnnnnnnnnnnnnTTGGGAGCGCGGGCAGCCAGCGCACTcGGCGGATGCCAGGGCTGCGGGGAGCACACGGAGCACTGCAGGCGTTGGGTTGGGACAGCGTCTCCGCTGCTGCTGGAGAGTCGTGTTTCCGGGGATCGAGGATACGCAACAGGAACCGAAAATGCCGAAACCAATCGATGTCCGAGTTACCACCATGGATGCAGAGCTGGAGTTTGCAATCCAGCCAAATACAACTGGAAAACAGCTTTTTGATCAGGTGGTAAAGACTATCGGCCTCCGGGAAGTGTGGTACTTTGGCCTCCAGTATGTGGATAATAAAGGATTTCCTACCTGGCTGAAGCTGGATAAGAAGGTGTCTGCCCAGGAGGTCAGGAAGGA…
NM_002133	HMOX1	heme oxygenase (decyclizing) 1	1590	59	3.71	509.6	23060000	108-972	22	34107060	34120207	+	34107060-34107189,34109099-34109219,34112678-34113169,34115857-34115956,34119461-34120207	AAATGTGACCGGcCGCGGCtnCGaCAGTCAACGCCTGCCTCCTCTGGAGCGTCCTCAGAGCAGCCGCCGCCCGCGGAGCCAGCACGAACGAGCCCAGCACCGGCCGGATGGAGCGTCTGCAATCCGACAGCATGCCCCAGGATTTGTCAGAGGCCCTGAAGGAGGCCACCACGGAGGTGCACACCCAGGCAGAGAATGCTGAGTTCATGAGGAATTTTCAGAAGGGCCAGGTGACCCGAGAGGGCTTCAAGCTGGTGATGGCCTCCCTGCACCACATCTATGTGGCCCTGGAGGAGGAGATTGAGCGCAACAaGGAGAGCCCAGTCTTCGCCCCTGTCTACTTCCCAGAAGAGCTGCACCGCAAGGCCGCCCTGGAGCAGGACCTGGCCTTCTGGTACG…
NM_005803	FLOT1	flotillin 1	1830	106	5.79	509.4	15970000	165-1445	6	30803490	30818432	-	30803490-30803901,30805778-30805942,30806184-30806321,30806438-30806483,30806675-30806856,30815914-30816066,30816252-30816347,30816435-30816554,30816946-30817089,30817370-30817460,30817548-30817623,30817903-30817959,30818283-30818432	agcaacagggtgcggccgGaTGGGGAACGCGGGnnnnnnnnnnnnnnnnnnnnnnnnnnnnnnnnnnnnnnnnnnnnnnnnnnnnnnnnnnnnnnnnnnnnnnnnnnnnnnnnnnnnnnnnnnnnnnnnnnnnnnnnnnTGTCCAGgAAGCTCCAGCCTGAACCATGTTTTTCACCTGTGGCCCAAATGAGGCCATGGTGGTCTCCGGGTTCTGCCGAAGCCCCCCAGTCATGGTGGCTGGAGGACGAGTCTTTGTCCTGCCCTGCATCCAGCAGATCCAGAGGATCTCTCTCAACACACTGACCCTCAATGTCAAGAGTGAAAAGGTTTACACTCGCCATGGGGTCCCCATCTCAGTCACTGGCATTGCCCAGGTAAAAATCCAGGGGCAGAACAAGG…
NM_005968	HNRNPM	heterogeneous nuclear ribonucleoprotein M	2531	2	0.08	509.1	16470000	81-2271	19	8415803	8459996	+	8415803-8415995,8426289-8426458,8433413-8433465,8434381-8434388,8434477-8434570,8436208-8436399,8437119-8437272,8438419-8438468,8439658-8439718,8442210-8442311,8444548-8444592,8445051-8445128,8454042-8454095,8456487-8457289,8457908-8457959,8459575-8459996	nnGTcGCGTCGGGTCACGTGGGCGCGCAGGCGCAGCGCGGTGCAGCCCGTTCaCTCACACAAAGCCCAGACGCGGAGAAAATGGCGGCAGGGGTCGAAGCGGCGGCCGAGGtGGCGGCGACGGAGATCAAAATGGAGGAAGAGAGCGGCGCGCCCGGCGTGCCGAGCGGCAACGGGGCTCCGGGCCCTAAGGGTcaAGGAGAACGACCTGCTCAGAATGAGAAGAGGAAGGTGAAAAACATAAAAAGAGGAGGCAATCGCTTTGAGCCATATGCCAATCCAACTAAAAGATACAGAGCCTTCATTACAAACATACCTTTTGACGTGAAATGGCAGTCACTTAAAGACCTGGTTAAAGAAAAAGTTGGTGAGGTAACATACGTGGAGCTCTTAATGGACG…
NM_002644	PIGR	polymeric immunoglobulin receptor precursor	4275	989	23.13	508.8	21740000	185-2476	1	205168490	205186434	-	205168490-205170381,205171465-205171523,205171639-205171770,205172424-205172545,205172954-205173134,205174388-205174714,205175454-205175786,205177063-205177719,205179087-205179431,205180457-205180552,205186304-205186434	GAACAGAGTTTCAGTTTTGGCAGCAGCGTCCAGTGCTCTGCCAGTAGCTCCTAGAGAGGCAGGGGTTACCAACTGGCCAGCAGGCTGTGTCCCTGAAATCAGATCAACGGGAGAGAAGGAAGTGGCTAAAACATTGCACACGAGAAGTCGGCCTGAGTGGTGCGGTGCTCAGGACACACCAGCAATGCTGCTCTTCGTGCTCACCTGCCTGCTGGCGGTCTTCCCAGCCATCTCCACGAAGAGTCCCATATTTGGTCCCCAGGAGGTGAGTAGTGTGGAAGGTAACTCAGTGTCCATCAAGTGCTACTACCCACCCACTTCTGTCAACCGGCaCACCCGGaAGTACTGGTGCCGGAaGGGAgCCAGnnnnnGCTGCATAACCCTCGTCTCCTCAGAGGG…
NM_052832	SLC26A7	solute carrier family 26, member 7 isoform a	5263	28	0.53	507.5	17330000	240-2208	8	92330692	92479554	+	92330692-92330817,92330943-92331248,92370540-92370650,92376935-92377107,92399620-92399784,92415699-92415851,92419554-92419636,92421808-92421955,92424757-92424870,92433214-92433291,92434305-92434400,92443757-92443863,92444876-92444942,92447984-92448121,92451189-92451237,92470742-92470842,92475201-92475255,92475340-92475443,92476466-92479554	nnnTATAAGGGGAATTACTGGCGAGAGAGCTGTAGACCAACTTAACACTGAACCCATTACTTTTCCAAGAtCAGAAAAAAATATTACATGtACAGGAACTACTACTTCTTCAGATAAGAATTCAAGCTTTGACATCGTAAACCACAGACGAATTGGAGCTTGGCATTGAAAGGAGGTGTTCTGCAATGATTTTTTTTCTTGTTTAGAGAAGTTTACTTCTACAAGAAGAAATCTGAAAAATGACAGGAGCAAAGAAGAAAAAGAAAAGCATGCTTTGGGGCAAGATGCATACCCCCCAGTGTGAAGACATTATACAGTGGTGTAGAAGGCGACTGCCCATTTTGGATTGGGCACCACATTACAATCTGAAAGAAAACTTGCTTCCAGACACTGTGTCTG…
NM_014341	MTCH1	mitochondrial carrier homolog 1	1881	36	1.91	506.2	17770000	1-1116	6	37043895	37061927	-	37043895-37044728,37045793-37045868,37046160-37046227,37046401-37046448,37048457-37048550,37051412-37051471,37052953-37053004,37053388-37053445,37053832-37053909,37054259-37054365,37057342-37057426,37061607-37061927	nnnnnnnnnnnnnnnnnnnnnnnnnnnnnnnnnnnnCGCGGCGGTGCCGCGGGGATGGcGGGAGCCGGAGCTGGAGCCGGAGCTCGcGGCGGAGCGGCGGcGGGGGTCGAGGCCCGAGCTCCCGATCCACCGCCCGCGCACCGCGCACATCCTCGCCACCCTCGGCCTGCGGCTCAGCCCTCGGCCCGCAGGATGGACGGCGGGTCAGGGGGCCTGGGGTCTGGGGACAACGCCCCGACCACTGAGGCTCTTTTCGTGGCACTGGGCGCGGGCGTGACGGCGCTCAGTCATCCCCTGCTCAACGTGAAGCTGCtCATCCaGGTGGGTCATGAGCCGATGCCCCCCACCCTTGGGACCAATGTGCTGGGGAGGAAGGTCCTCTATCTGCCGAGCTTCTTC…
NM_006010	MANF	mesencephalic astrocyte-derived neurotrophic	939	125	13.31	506.2	16180000	83-629	3	51397732	51401868	+	51397732-51397907,51398679-51398806,51400208-51400349,51401376-51401868	nnnnnnnnnnnnnnnnnnnnnnnnnnnnnnnnnnnnnnnnnnnnnnnnnnnnnnnnnnnnnnnnnnnnnnnnntGGAGGAGGAGGAGgAGGATGTGGGCTACGCAGGGGCTGGCGGTGGCGCTGGCTCTGAGCGTGCTGCCGGGCGGCCGGGCGCTGCGGCCAGGCGACTGCGAAGTTTGTATTTCTTATCTGGGAAGATTTTACCAGGACCTCAAGGACAGAGATGTCACATTCTCACCAGCCACTATTGAAAACGAGCTTATAAAGTTCTGCCGAGAAGCAAGAGGCAAAGAGAATCGGTTGTGCTACTATATCGGGGCCACAGATGATGCAGCCACCAAAATCATCAATGAGGTATCAAAGCCTCTGGCCCACCACATCCCTGTGGAGAAGATCTG…
NM_007263	COPE	epsilon subunit of coatomer protein complex	1134	112	9.88	506	17930000	43-966	19	18871323	18891199	-	18871323-18871535,18871682-18871756,18872190-18872258,18875077-18875232,18876580-18876661,18877385-18877438,18878769-18878921,18882780-18882880,18884793-18884855,18891032-18891199	GACGTGTCTTTCAGGAAGAGGAGCGGGTGCGAAGACAGCGACATGGCGCCTCCGGCCCCCGGCCCGGCGTCCGGCGGCTCCGGGGAGGTGGATGAGCTGTTCGACGTGAAGAACGCCTTCTATATCGGCAGCTACCAGCAGTGCATAAACGAGGCGCAGCGGGTGAAGCTGTCAAGCCCGGAGAGAGACGTGGAGAGGGACGTCTTCCTGTATAGAGCGTACCTTGCGCAGAGGAAGTTCGGCGTGGTCCTGGACGAGATCAAGCCCTCCTCGGCCCCCGAGCTCCAGGCCGTGCGCATGTTCGCTGACTACCTCGCCCACGAGAGCCGGAGGGACACCATCGTGGCCGAGCTGGACCGAGAGATGAGCAGGAGCGTGGACGTGACCAACACTACCTTC…
NM_001080441	TTC36	tetratricopeptide repeat domain 36	679	2	0.29	505.3	15500000	1-568	11	117903420	117906950	+	117903420-117903537,117904528-117904716,117906579-117906950	ATGGGGACTCCAAATGACCGGGCAGTGCTGCAGGCCATCTTCAACCCTGACACCCCATTTGGAGACATTGTTGGACTGGACCTCGGAGAGGAAGCAGAAAAGGAAGAACGAAAAGAAGATGAAGTTTTCCCTCAAGCACAGTTGGAACAGTCCAAGGCCCTGGAGCTGCAGGGGGTGATGGCAGCAGAGGCTGGGGACCTCAGCACAGCCCTGGAGAGGTTTGGCCAAGCCATCTGCCTGCTGCCTGAGAGGGCTTCAGCCTACAACAACCGTGCCCAGGCCCGGCGACTCCAGGGAGATGTGGCAGGCGCCCTGGAGGACCTGGAACGCGCGGTGGAGCTGAGCGGCGGCCGGGGCCGCGCCGCCCGCCAGAGCTTTGTGCAGCGCGGACTCCTGGCG…
NM_004170	SLC1A1	solute carrier family 1, member 1	3739	11	0.29	504.4	18110000	254-1826	9	4480427	4577469	+	4480427-4480770,4534567-4534707,4551449-4551541,4554344-4554458,4556047-4556089,4557669-4557767,4562204-4562388,4563907-4564014,4566001-4566123,4566569-4566763,4573038-4573172,4575312-4577469	AGAGCGCGGCGGCGGCAGgAGGAGCCGGGCGCGCCTGCCACGCAAAACCACCGGGCTGGCAGGGCGGCAGGCGCgGTGCGCGATCCcGGGTGGCGGCGGCAACGgCGGTGGTGACCGCGGCGACTGCAGCGGCCAGCTCTCACCTCTCTCCTGTGCACCAGCATCTCGCCGCGCCGCCAAGCAGCCAGCAGTCCCCGGGTCGCCCAGCCCACGCGCTCACGGCCGAGCCCAGGGCACAATAGCGGCGACAgCCATGGGGAAACCGGCGAGGAAGGGATGCGAGTGGAAGCGGTTCCTGAAGAATAACTGGCTGCTACTGTCCACCGTGGCCGCGGTGGTGCTAGTCATTACCACaGGAGTCTTGGTTCGAGAACACAGtAACCTCTCAACTCTGGAGAA…
NM_000852	GSTP1	glutathione transferase	958	154	16.08	504.1	17800000	250-880	11	67107642	67110700	+	67107642-67107891,67108181-67108216,67108511-67108617,67108732-67108819,67109185-67109288,67110151-67110258,67110436-67110700	nnnnnnnnnnnnnnnnnnnnnnnnnnnnnnnnnnnnnnnnnnnnnnnnnnnnnnnnnnnnnnnnnnnnnnnnnnnnnnnnnnnnnnnnnnnnnnnnnnnnGCTGGGGCTGGCGGGAGCCCGCGGGACCCTCCAGAGGCGCGGCCGGCGCCGTGACTCAGCACTGGGGCGGAGCTGGGCGGGACCACCCTTATAAGGCTCGGAGGCTTCAAGGCCTGCGCTGGAGTTTCGnnnnnnnnnnCTGCGCCATcATGCCGCCCTACACCGTGGTCTACTTCCCAGTTCGAGGCCGCTGCGCGGCCCTGCGCATGCTGCTGGCAGACCAGGGCCAGAGCTGGAAGGAGGAGGTGGTGACAATGGAGACCTGGCAGGAGGGCTCTCTCAAAGCCTCCTGCCTGTAT…
NM_014612	FAM120A	oxidative stress-associated Src activator	4957	0	0	502.9	15280000	26-3380	9	95253994	95368218	+	95253994-95254492,95273244-95273490,95278359-95278441,95299574-95299702,95300893-95300989,95317770-95317870,95318086-95318372,95329258-95329345,95331456-95331683,95334258-95334432,95345325-95345574,95352680-95352794,95358485-95358694,95359930-95360113,95360684-95360821,95363212-95363353,95364311-95364407,95366332-95368218	CCGCGCCCGCGCCCCCgCCGCCGCCATGGGCGTGCAGGGCTTCCAGGACTACATCGAGAAGCACTGCCCGAGCGCCGTGGTGCCGGTGGAGCTGCAGAAGCTGGCCCGGGGCAGCCTGGTGGGCGGCGGGCGGCAGCGGCCCCCGCAGACCCCGCtGCGCCTGCTGGTGGACGCCGACAACTGCCTGCACCGCCTCTACGGTGGCTTCTACACCGACTGGGTCAGCGGCGGCCAGTGGAACCACATGCTTGGCTACCTGGCGGCGCTGGCCAAGGCCTGCTTCGGCGGCAACATCGAGCTCTTCGTCTTCTTCAACGGCGCGCTCGAGAAGGCCCGGCTGCACGAGTGGGTCAAGCGGCAGGGCAACGAGCGCCAGACGGCACAGCAGATCGTCAGCCA…
NM_001042462	TRAPPC5	trafficking protein particle complex 5	679	58	8.54	502	16640000	71-635	19	7651707	7653748	+	7651707-7651764,7653128-7653748	nnnnnnnnnnnnnnnnnnnnnnnnnnnnnnnnnnnnnnnnnnnnnnnnnnnnnnnnnnGGCGGCAGCGGCATgGAGGCGCGCTTTACGCGCGGGAAGTCGGCGCTGCTGGAGCGCGCGCTGGCGCGGCCGCGCACGGAGGTGAGCCTGAGCGCCTTCGCACTGCTGTTCTCTGAGCTGGTGCAGCACTGTCAGAGCCGCGTCTTCTCCGTGGCGGAGCTGCAGGCGCGCCTGGCCGCGCTGGGCCGCCAGGTGGGCGCGCGCGTGCTGGATGCGCTGGTGGCGCGCGAAAAGGGTGCCCGGCGTGAGACCAAGGTGCTGGGCGCGTTGCTCTTCGTCAAAGGTGCAGTGTGGAAGGCGCTCTTCGGCAAGGACGCGGACAAGCTGGAGCAGGCCAACGA…
NM_004390	CTSH	cathepsin H isoform a preproprotein	1485	118	7.95	501.4	17770000	98-1102	15	77001147	77024475	-	77001147-77001602,77002390-77002515,77004731-77004837,77007110-77007178,77008809-77008890,77010848-77010903,77011769-77011855,77014375-77014479,77015077-77015147,77016715-77016820,77018537-77018568,77024288-77024475	nnnnnnnnnnnnnnnnnnnnnnnnnnnnnnnnnnnnnnnnnnnnnnnnnnnnnnnnnnnnnnnnnnnnnnnnnnnnnnnnnnnnnnnnnnnnnnnnnnnnnnnnnnnnnntgccgctgctctgcgccggggcctggctcctgggagtccccgtctgcggtgccgccgaactgtgcgtgaactccTTAGAGAAGTTTCACTTCAAGTCATGGATGTCTAAGCACCATAAGACATACAGCACAGAGGAGTACCACCACAGGATGCAGACGTTTGCCAGCAACTGGAGGAAGATAAATGCCCACAACAATGGGAACCACACATTTAAAATGGCACTGAACCAATTTTCAGACATGAGCTTTGCTGAAATAAAGCACAAGTATCTTTGGTCAGAGCCTCAGAA…
NM_213595	ISCU	iron-sulfur cluster assembly enzyme isoform	1076	136	12.64	500.4	20850000	106-606	12	107480424	107487289	+	107480424-107480641,107482184-107482297,107483226-107483336,107485095-107485173,107486736-107487289	nnnnTCGGTGGCGCCAGAGATGCGCGCTCCCAGCTCAGAGCCGACTCGCAGACGCGCCCCGCCCCTCGGCATCGCTCTGGACTGGCGCAGGCGCAAGCCGGCAAGATGGCGGCAGCTGGAGCTnnnnnnnnnnnnnnnnnnnnnnnnnnnnnnnnnnnnnnnnnnnnnnnnnnnnnnnCCGGGAGCTATCGGCCCCGgCCCGACTCTATCACAAGAAGGTTGTTGATCATTATGAAAATCCTAGAAACGTGGGGTCCCTTGACAAGACATCTAAAAATGTTGGAACTGGACTGGTGGGGGCTCCAGCATGTGGTGACGTAATGAAATTACAGATTCAAGTGGATGAAAAGGGGAAAATTGTGGATGCTAGGTTTAAAACATTTGGCTGTGGTTCTGCAA…
NM_001266	CES1	carboxylesterase 1 isoform c precursor	2006	43	2.14	500.2	22000000	109-1806	16	54394265	54424576	-	54394265-54394645,54394942-54395014,54397746-54397877,54401930-54402077,54402340-54402420,54404316-54404456,54408337-54408375,54410948-54411052,54411785-54411892,54412781-54412934,54414963-54415096,54417564-54417708,54420180-54420384,54424417-54424576	nnnnnnnnnnnnnnnnnngGGGTGGGGCTGGGCTCCAGGGCTGGACAGCGCAGTCCCTctgaGctgcacGGAGACCTCTCAGGCCCCGAGAACTGTCGCCCTTCCACGATGTGGCTCCGTGCTCTTnnnnnnnnnnnnnnnnCTGCTTTCACGGCTTGCGGGCACCCGTCCTtACCACCTGTGGTGGACACCATGCATGGCAAAGTGCTGGGGAAGTTCGTCAGCTTAGAAGGATTTTTACAGCCTGTGGCGGTTTTCCTGGGAATCCCTTTTGCCAAACCCCCTCTTGGACCCCTGAGGTTTACTCCACCGCAACCTGCAGAGCCGTGGAGCTTCGTGAAGAATGCCACCACTTACCCTCCTATGTGTTTCCAAGATGCCAAGGCAGGGCAGGTACTC…
NM_016128	COPG	coatomer protein complex, subunit gamma 1	3074	99	3.22	499.1	16320000	101-2723	3	130451143	130479306	+	130451143-130451279,130452215-130452267,130453814-130453894,130454156-130454227,130454409-130454488,130456201-130456276,130456518-130456610,130457601-130457687,130459003-130459160,130459260-130459393,130461866-130461933,130462152-130462340,130465437-130465532,130467082-130467325,130468557-130468632,130469470-130469573,130470028-130470153,130470465-130470533,130473300-130473442,130473777-130473948…	nnnnnnnnnnnnnnnnnnnnnnnnnnnnnnnnnnnnnCCGCTGCTCCGTGCCGCTCCCGTCGAGCATGCCGTTGCTGCATTGCGCCCCACCGACTCCACTATGTTGAAGAAATTCGACAAGAAGGACGAGGAGTCAGGTGGAGGCTCCAACCCATTCCAGCACCTCGAGAAGAGTGCCGTACTCCAGGAGGCCCGTGTATTTAATGAAACTCCCATCAACCCTCGGAAATGTGCCCACATCCTCACCAAGATTCTTTACCTCATAAACCAGGGGGAGCACCTGGGGACCACGGAAGCGACCGAGGCCTTCTTTGCCATGACCAAGCTCTTTCAGTCCAATGATCCCACACTCCGTCGGATGTGCTACTTGACCATCAAGGAGATGTCTTGCATCGCAGA…
NM_005697	SCAMP2	secretory carrier membrane protein 2	1291	2	0.15	498.9	20390000	75-1061	15	72924250	72952723	-	72924250-72924611,72924867-72924987,72927994-72928095,72929908-72930067,72930747-72930875,72931463-72931580,72933415-72933513,72933975-72934043,72952593-72952723	CACGAAGCGcCGCTGGGTCTGGGTGCCCGGAGGCAGCAGCGTTCGCGGAGTTCGCCCGCCGGCCTCCGATCGCCATGTCGGCTTTCGACACCAACCCCTTCGCGGACCCAGtGGATGTAAaccccttCCAGGATCCCTCTGTGACCCAGCTGACGAACGCCCCACAGGGCGGCCTGGCGGAATTCAACCCCTTCTCAGAGACAAATGCAGCAACAACAGTTCCTGTCACACAACTCCCTGGGTCCTCGCAGCCAGCGGTTCTCCAGCCATCAGTGGAACCAACCCAGCCGACCCCCCAGGCTGCGGTGTCTGCAGCCCAGGCAGGCCTGCTTCGGCAGCAGGAAGAACTGGACAGGAAAGCTGCTGAGCTGGAACGCAAGGAGCGGGAGCTGCAGAACA…
NM_002794	PSMB2	proteasome beta 2 subunit	845	0	0	498.3	17490000	111-713	1	35841326	35879730	-	35841326-35841562,35843421-35843470,35847434-35847596,35869462-35869532,35874498-35874620,35879530-35879730	CAGCCGGCgtcgCGCCAATCTTCGCTCGTAGGTGCTGTCTCAcCGGTGAGACCTGGAAGCCGGCGAGTCTCGCGCTTTGTCGGACCTGCAGCCCCTGGCCCCCCGCCACTATGGAGTACCTAATCGGTATCCAAGGCTCCGACTATGTCCTTGTCGCCTCCGACCGGGTGGCCGCCAGCAATATTGTCCAGATGAAGGACGATCATGACAAGATGTTTAAGATGAGTGAAAAGATATTACTGCTGTGTGTGGGAGAGGCTGGAGACACTGTACAGTTTGCAGAATATATTCAGAAAAACGTGCAACTTTATAAGATGCGAAATGGATATGAATTGTCTCCCACAGCAGCAGCTAACTTCACACGTCGAAACCTGGCTGACTGTCTTCGGAGTCGGACCC…
NM_005952	MT1X	metallothionein 1X	404	11	2.72	496.2	24860000	72-255	16	55273883	55275609	+	55273883-55273981,55274578-55274643,55275371-55275609	nnnnnnnnTTTCGTCTGTCCCGCTGCGTGTTTGCCTCTTCATTGGGAACTCCTGCTTCTCTTTGCCTCGAAATGGACCCCAACTGCtCCTGCTTGCCTGATGGTTCCTGTGCCTGTGCCAGCTCCTGCAAATGCAAAGAGTGCAAATGCACCTCCTGCAAGAAGAGCTGCTGCTCCTGCTGCCCTGTGGGCTGTGCCAAGTGTGCCCAGGGCTGCATCTGCAAAGGGACATCGGACAAGTGCAGCTGCTGTGCCTGATGCTAGGACAGCCCTGCTCTCAGATGTAAATAGAGCAACCTGTATAAACCTGGGATTTTTTTTTTTTTTTTTTGGTACATCCCTGACCCGTTTGCTACATCTTTTTTTCTATGAAATATGTGAATGGCAATAAATTCATCTA…
NM_002812	PSMD8	proteasome 26S non-ATPase subunit 8	1539	318	20.66	496.2	17390000	53-1103	19	43557030	43566304	+	43557030-43557441,43558640-43558712,43558832-43558934,43561720-43561885,43563379-43563479,43564597-43564708,43565733-43566304	nnnnnnnnnnnnnnnnnnnnnnnnnnnnnnnnnnnnnnnnnnnnnnnnnnnnnnnnnnnnnnnnnnnnnnnnnnnnnnnnnnnnnnnnnnnnnnnnnnnnnnnnnnnnnnnnnnnnnnnnnnnnnnnnnnnnnnnnnnnnnnnnnnnnnnnnnnnnnnnnnnnnnnnnnnnnnnnnnnnnnnnnnnCGTcTGTAGGCGGCGTTGCCGTAAATCGGGCGGTCGGCTTGCCGcatcACGCAACATGGCGGCCACGGCGGTGAACGGGTCGGCAGGCTTCTCGAGCTCGGGGCCCGCGGCGACCTCGGGcgctgtCctAcaAGCCGCGACCGGCATGTACGAGCAACTCAAGGGCGAGTGGAATCGTAAAAGCCCCAATCTTaGCAAGTGCGGGGAAGAGCT…
NM_002734	PRKAR1A	cAMP-dependent protein kinase, regulatory	3619	14	0.39	494.5	16730000	154-1297	17	64020138	64040505	+	64020138-64020284,64023130-64023312,64030492-64030662,64031461-64031552,64031752-64031813,64032648-64032694,64033490-64033648,64035576-64035636,64036606-64036727,64037656-64037737,64038013-64040505	GATTGGCTGCGGCCAGGCCGTTTCCGGTGGAGCTGTCGtCTAGCCGCTATCGCAGAGTGGAGCGGGGCTGGGAGCAGAGCGCTGAGGGAGCTCGGTACGCCGCCACCTCGCACCCGCAGCTTCGCGCTCGCCGCCGCCCGTCCCCAGAGAACCATGGAGTCTGGCAGTACTGCCGCCAGTGAGGAGGCACGCAGCCTTCGAGAATGTGAACTCTACGTCCAGAAGCATAACATTCAAGCACTGCTCAAAGATTCTATTGTGCAGTTGTGCACTGCTCGACCTGAGAGACCCATGGCATTCCTCAGGGAATACTTTGAGAGGTTGGAGAAGGAGGAGGCTAAACAGATTCAGAATCTGCAGAAAGCAGGCACTCGTACAGACTCAAGGGAGGATGAGATC…
NM_198334	GANAB	neutral alpha-glucosidase AB isoform 2	3857	139	3.6	494.2	14950000	34-2865	11	62148874	62170680	-	62148874-62149972,62150113-62150213,62150383-62150495,62150619-62150732,62150908-62150982,62151096-62151172,62151337-62151401,62152817-62153060,62153242-62153343,62153636-62153732,62153862-62154005,62154245-62154324,62154427-62154553,62154649-62154884,62155078-62155231,62156613-62156793,62157053-62157149,62157232-62157319,62157493-62157562,62158869-62159048,62163031-62163158,62163407-62163515,621…	nnnnnnnnnnnCAAGGAGCAAACcCGGCACAAGATGGCGGAGGTAGCGGcAGTGGCGGCGCGTAGGAGGCGGTCTTGGGCATCTTTGGTACTGGTTTTTTTAGGGGTCTACCTGGGGATTACCGTCGCTGTGGATAGAAGTAACTTTAAGACCTGTGAAGAGAGTTCTTTCTGCAAGCGACAGAGAAGCATACGGCCAGGCCTCTCTCCATACCGAGCCTTGCTGGACTCTCTACAGCTTGGTCCTGATTCTCTCACGGTCCATCTCATCCATGAGGTCACCAAGGTGTTGCTGGTGCTAGAGCTTCAGGGGCTTCAGAAGAACATGACTCGGATCAGGATTGATGAGCTGGAGCCTCGGCGACCCCGATACCGTGTGCCAGATGTTTTGGTGGCTGAT…
NM_006360	EIF3M	eukaryotic translation initiation factor 3,	1237	9	0.73	493.4	16150000	44-1166	11	32561967	32580590	+	32561967-32562051,32565134-32565266,32566716-32566854,32567134-32567257,32567669-32567763,32571988-32572071,32573036-32573135,32574088-32574169,32578811-32578954,32579884-32579944,32580401-32580590	nnnnnnnnnCGAGTGGAGTGtccgcagtgccCGGGtCTTCGCCATGAGCGTCCCGGCCTTCATCGACATCAGTGAGGAAGATCAGGCTGCTGAGCTTCGTGCTTATCTGAAATCTAAAGGAGCTGaGATTTCAGAAGAGAACTCAGAAGGTGGACTTCATGTCGATTTAGCTCAAATTATTGAAGCCTGTGATGTGTGTCTGAAGGAGGATGATAAAGATGTTGAAAGTGTGATGAACAGTGTGGTATCCCTACTCTTGACCCTGGAACCAGACAAGCAAGAAGCTTTGATTGAAAGCCTATGTGAAAAGCTGGTCAAATTTCGCGAAGGTGAACGCCCATCTCTGAGACTGCAGTTGTTAAGCAACCTTTTCCATGGGATGGACAAGAATACTCCTGT…
NM_152740	HIBADH	3-hydroxyisobutyrate dehydrogenase precursor	1998	121	6.06	493.1	19300000	214-1221	7	27531584	27669145	-	27531584-27532516,27537336-27537492,27544485-27544561,27549111-27549244,27635515-27635636,27638480-27638589,27655617-27655777,27668842-27669145	nnnnnnnnnnnnnnnnnnnnnnnnnnnnnnnnnnnnnnnnnnnnnCTCCGCGCTCCTTCtCTCGCGCGTGGGCACCCGCCCCCGAGCGGTGAGAGCGCGTGCGCGCGCGgCCttttccgtggccgagccaGCtAGTCCCGCTGCACnnnnnnnnnnnnnnnnnnnnnnnnnnnnnnnnnnnnnnnnnnnnnnnnnnnGAGGGGcGGGGGCAGCATGGCAGCCTCCTTACGGCTCCTCGGAGCTGCCTCCGGTCTCCGGTACTGGAGCCGGCGGCTGCGGCCGGCAGCCGGCAGCTTTGCAGCGGTGTGTTCTAGGTCAGTGGCTTCAAAGACTCCAGTTGGATTCATTGGACTGGGCAACATGGGGAATCCAATGGCAAAAAATCTCATGAAACATGGC…
NM_000183	HADHB	mitochondrial trifunctional protein, beta	2188	220	10.05	492.7	15830000	252-1674	2	26321120	26366837	+	26321120-26321362,26330619-26330690,26330802-26330846,26339752-26339851,26346325-26346369,26350023-26350122,26353445-26353532,26354986-26355173,26355507-26355687,26356366-26356487,26359217-26359296,26359376-26359423,26360489-26360576,26361255-26361329,26361779-26361943,26366290-26366837	TCGCTCCTGGCTAACggGGCCGAAAGnnnnnnnnnnnnnnnnnnnnnnnnnnnnnnnnnnnnnnnnnnnnnnnnnnnnnnnnnnnnnnnnnnnnnnnnnnnnnnnnnnnnnnnnnnnnnnnnnnnnnnnnnnnnnnnnnnnnnnnnnnnnnnnnnnnnnnnnnnnnnnnnnnnnnnnnnnnnnnnnnnnnnnnnnnnnnnnnnnnnnnnnnnnnnnnnnnnnnnnnnnnnnnnnntAGCCAAGnnnnnnnnnnnACCATCTTGACTTACCCTTTTAAAAAACTTCCCATTACATCAAAATGGGCCCTCAGATTTGCCATAAGACCTCTGAGCTGTTCCTCCCAGCTACAAGCTGCCCCAGCCGCCCAGACCAAAACGAAGAAGACGTTAGCCAAACCCA…
NM_006356	ATP5H	ATP synthase, H+ transporting, mitochondrial F0	622	3	0.48	492.5	17570000	65-547	17	70546550	70554669	-	70546550-70546753,70546899-70546961,70547782-70547853,70549871-70549967,70550219-70550349,70554615-70554669	TGACCCACTTCCGTTATTTGCTGcGGTGGACCGTGGGCAGCCAGGGTCGGTGAAGGATCCCAAGATGGCTGGGCGAAAACTTGCTCTAAAAACCATTGACTGGGTAGCTTTTGCGGAGATCATACCCCAGAACCAAAAGGCCATTGCTAGTTCCCTGAAGTCCTGGCATGAGACCTTCACCTCCAGGTTGGCTGCTTTACCTGAGACTCCACCAGCTATCGACTGGGCTTACTACAAGGCCAATGTGGCCAAGGCCGGCTTGGTGGATGACTTTGAGAAAAAGTTTAATGCCCTGAAGATTCCTGTGCCAGAGGATAAATATACTGCCCAGGTGGATGCCGAAGAAAAAGAAGATGTGAAATCTTGTGCTGAGTGGGTGTCTCTCTCAAAGGCCAGGAT…
NM_001640	APEH	N-acylaminoacyl-peptide hydrolase	2758	267	9.68	491.9	15940000	401-2597	3	49686439	49695938	+	49686439-49686850,49686926-49687058,49687620-49687746,49688131-49688224,49688328-49688403,49688493-49688656,49688815-49688952,49689046-49689137,49689214-49689254,49689340-49689461,49690010-49690070,49691289-49691386,49692030-49692081,49692978-49693066,49693538-49693676,49694159-49694242,49694324-49694404,49694785-49694873,49694983-49695173,49695280-49695382,49695477-49695583,49695674-49695938	nnnnnnnnnnnnnnnnnnnnnnnnnnnnnnnnnnnnCGAAGCCcGGCTCCCGGGTTCCGCTTCCACAGGGCCGCcCtCTCTCCTCCGAGATCCAACGCCTCGCCCCTCGGTAAGAGGCCCgGGACTCgGCCCACGGCnnnnnnnnnnnnnnnnnnnnnnnnnnnnnnnnnnnnnnnnnnnnnnnnnnnnnnnnnnnnnnnnnnnnnnnnnnnnnnnnnnnnnnnnnnnnnnnnnnnnnnnnnnnnnnnnnnnnnnnnnnnnnnnnnnnnnnnnnnnnnnnnnnnnnnnnnnnnnnnnnnnnnnnnnnnnnnnnnnnnnnnnnnnnnnnnnnnnnnnnnnnnnnnnnnnnnnnnnnnnnnnnnnnnnnnCCCCGCCTTGCCCAGGCGGCAGAGAGGAGAC…
NM_001336	CTSZ	cathepsin Z preproprotein	1500	337	22.47	490.7	20160000	127-1035	20	57003637	57015704	-	57003637-57004209,57005089-57005251,57006053-57006203,57009915-57010094,57014772-57014935,57015436-57015704	AAAGTGCGGGGTCGgCCGGGTGcGGGGCCGAGGCCGAGGTCGGGACGGGATCCAGAGcGGAAGCCGGCGAGGGATCTGGGACTCGGAGCGGGATCCGGAGCAGGACCCAGGAGCCGGCGTGGGGCCATGGCGAGGCGCGGGCCAGGGTGGCGACCGCTGCTGCTGCTCGTGCTGCTGACAGGCGCGGCGCAGGGCGGCCTCTACTTCCGCCCGGGACAGACCTGCTACCGGCCTCTGCGGGGGGACTGGTTGGCTCCGCTGGGGCGCAGCACATACCCCCGGCCTCATGAGTACCTGTCCCCAGCGGATCTGCCCaAGAGCTGGGACTGGCGCAACGTGAATGGTGTCAATTATGCCAGCATCACCCGGAACCAGCACATCCCCCAGTACTGCGGCTCC…
NM_005051	QARS	glutaminyl-tRNA synthetase	2430	73	3	490.2	15640000	2012-06-30	3	49108369	49117175	-	49108369-49108516,49110429-49110554,49110629-49110695,49110790-49110917,49111037-49111129,49111322-49111426,49111547-49111690,49111781-49111868,49111947-49112084,49112198-49112290,49112398-49112528,49112627-49112735,49112817-49112895,49113012-49113111,49113792-49113878,49114057-49114142,49114265-49114336,49114642-49114702,49114856-49114909,49115782-49115846,49116068-49116143,49116300-49116409,491…	CTGCGATGGCGGCTCTGGACTCCCTGTCGCTCTTCACTGGCCTCGGCCTGAGCGAGCAGAAGGCCCGCGAGACGCTCAAGAACACGGCTCTGAGCGCGCAGCTGCGCGAGGCCGCTACTCAGGCTCAGCAGACCCTGGGTTCCACCATTGACAAGGCTACCGGGACCCTGTTATATGGCTTGGCCTCCCGACTCAGGGATACTCGGCGTCTCTCCTTCCTTGTAAGCTACATAGCCAGTAAGAAGATCCACACTGAGCCCCAGCTAAGCGCTGCCCTTGAGTATGTGCGGAGTCACCCCTTGGACCCCATCGACACTGTGGACTTTGAGCAGGAATGTGGCGTGGGTGTCATTGTGACCCCAGAGCAGATTGAGGAGGCTGTGGAGGCTGCCATTAACA…
NM_006009	TUBA1A	tubulin, alpha 1a	1665	0	0	489.3	15960000	100-1452	12	47864850	47869128	-	47864850-47866040,47866360-47866508,47866661-47866883,47869027-47869128	AGGTTCTCTTACATCGACCGCCTAAGAGTCGCGCTGTAAGAAGCAACAACCTCTCCTCCTCGTCTCCGCCATCTGCTCGGCAGTCGCGAAGCAGCCACTATGCGTGAGTGCATCTCCATCCATGTTGGCCAGGCTGGTGTCCAGATTGGCAATGCCTGCTGGGAGCTCTACTGCCTGGAACATGGCATCCAACCTGATGGTCAAATGCCAAGTGACAAGACCATTGGGGGAGGAGATGATTCCTTCAACACCTTCTTCAGTGAGACTGGCGCTGGCAAGCATGTGCCCCGGGCCGTGTTTGTAGACTTGGAACCCACGGTCATTGATGAAGTTCGCACTGGCACCTACCGTCAGCTCTTCCACCCTGAGCAGCTCATCACAGGCAAGGAAGATtCTGCT…
NM_016527	HAO2	hydroxyacid oxidase 2	1476	143	9.69	487.7	15970000	133-1186	1	119712925	119738274	+	119712925-119713048,119725224-119725362,119727061-119727212,119728922-119729199,119730768-119730977,119736256-119736414,119736764-119736833,119737931-119738274	nnnnnnnnnnnnnnnnnnnnnnnnnnnnnnnnnnnnnnnnnnnnnnnnnnnnnnnnnnnnnnnnnnnnnnnnnnnnnnnnnnnnnnnnnnnCTTTCCCTGAGGACTGGaagaTGTTAGAATCAGGTCCGGAAATGTCCTTtGTATGTCTgGCAGACTTTCAGGCCCACACGCGAGAGCGTCTGTCTAAGTCAACTCGGGATTTTATTGAaGGTGGAGCTGATGACAGTGTCACGCGGGATGACAACATTGCAGCATTTAAAAGAATTCGCCTCCGTCCCCGGTATCTGAGAGATGTGTCTGAGGTAGACACCAGAACCACAATCCAAGGGGAGGAGATCAGTGCCCCTATTTGCATCGCACCCACAGGGTTCCACTGCCTTGTCTGGCCTGATGGGGAA…
NM_006284	TAF10	TBP-related factor 10	762	26	3.41	486.1	15950000	26-679	11	6588649	6590021	-	6588649-6588818,6588996-6589110,6589195-6589259,6589471-6589625,6589765-6590021	GTTCGCCGCCTCTCCCACCGGCCCGATGAGCTGCAGCGGCTCCGGCGnnnnnnnnnnnnnnnnnnnnnnnnnnGCCGCCTCGGCCCCGGGCCCgGCGCCCCCGGTCTCGGCTCCCGCCGCGCTGCCCGCCAGCACCGCTGCGGAGAACAAGGCCAGCCCCGCGGGGACAGCAGGGGGGCCTGGGGCTGGAGCAGCTGCTGGGGGCACGgGACCCTTGGCGGCGCGGGCCGGGGAGCCAGCTGAGCGGCGTGGGgCGGCTCCGGTGTCGGCGGGTGGCGCGGCGCCCCCAGAAGGGGCCATGTCTAACGGGATTTACGTACTgcCGAGCGCGGCCAACGGAGACGTGAAGCCGGTGGTGTCCAGCACGCCGTTGGTGGACTTCTTGATGCAGCTGGAGGA…
NM_021141	XRCC5	ATP-dependent DNA helicase II	3430	194	5.66	486	14950000	141-2337	2	216682265	216779261	+	216682265-216682425,216685984-216686097,216689627-216689810,216690714-216690762,216692011-216692133,216695030-216695221,216698885-216698999,216700504-216700642,216703843-216703955,216705293-216705355,216710056-216710193,216711057-216711147,216714154-216714287,216721051-216721244,216733036-216733129,216734947-216735016,216763193-216763302,216765607-216765703,216767887-216767954,216777290-216777364…	nnnnnnnnnCCGCCCCTTTCAGGCCTAGCAGGAAGCGAAGCGGCTCTTCCCGCTATCTGCCGCTAGTCCACCGGAAGCGAGTTGCGAGACGGCAGGTTCCCGCCCGGAAGAAGCGACCAAAGCGCCTGAGGACCGGCAACATGGTGCGGTCGGGGAATAAGGCAGCTGTTGTGCTGTGCATGGACGTGGGCTTTACCATGAGTAACTCCATTCCTGGTGTAGAATCCCCATTTGAGCAAGCAAAGAAGGTGATAACCATGTTTGTCCAGCGACAGGTGTTTGCTGAGAACAAGGATGAGATTGCTTTAGTCCTGTTTGGTACGGATGCCACTGACAATCCCCTTTCTGGTGGGGATCAGTATCAGAACATCACAGTGCACAGACATCTGATGCTACCAG…
NM_002106	H2AFZ	H2A histone family, member Z	947	0	0	484.3	13690000	186-569	4	101088267	101090535	-	101088267-101088703,101088991-101089120,101089453-101089566,101089843-101089920,101090348-101090535	ATTGGTGGGATGAGCAATCCGAGTTCCCGGATGAGGGAACATTCTGCAGTATAAAGGGCGCAGGGAAGGTGGGAGACAGCGCAGTTTGAATCGCGGTGCGACGAAGGAGTAGGTGGTGGGATCTCACCGTGGGTCCGATTAGCCCTTTCTCTGCCTTGCTTGCTTGAGCTTCAGCAGAATTCGAAATGGCTGGCGGTAAGGCTGGAAAGGACTCCGGAAAGGCCAAGACAAAGGCGGTTTCCCGCTCGCAGAGAGCCGGCTTGCAGTTCCCAGTGGGCCGTATTCATCGACACCTGAAATCTAGGACGACCAGTCATGGACGTGTGGGCGCGACTGCCGCTGTGTACAGCGCAGCCATCCTGGAGTACCTCACCGCAGAGGTACTTGAACTGGCAGGAA…
NM_004148	NINJ1	ninjurin 1	1281	6	0.47	482.5	21510000	72-527	9	94923592	94936391	-	94923592-94924333,94927002-94927165,94928513-94928741,94936246-94936391	CGCAGCTGGAGCCTGAGGTTGaGGCTCTGGCGCGCTCAGGCCCGGATCCTGGCGGCCTGGGCGGCCGCACCATGAACTCGAGGACCGAGGAGTACgAGCTCAACGGCGGCCTGCCGCCGGGCACACCCGCCTCCCCGGACGCCTCGCCGGTCCGCTGGGGCTGGAGGCACGGGCCCATCAATGTGAACCATTATGCCAACAAGAAGAGCGCAGCTGAGAGCATGCTGGACATCGTGCTGCTGATGGCCAACGCGTCCCAGCTGAAGGCcGTCGTGGAACAGGGCCCAAGCTTCGCCTTCTACGTGCCCCTGGTGGTCCACaTCTCCATCTCCCTCGCGCTGCAGATTGGCGTGGGGGTGCTGCTCATCTTCCTCGTCAAGTACGACCTTAACAACCCGG…
NM_000978	RPL23	ribosomal protein L23	577	82	14.21	482.1	13360000	91-510	17	34259847	34263579	-	34259847-34259993,34260141-34260254,34262383-34262511,34262801-34262884,34263477-34263579	nnnnnnnnnnnnnnnnnnnnnnnnnnnnnnnnnnnnnnnnnnnnnnnnnCTTTGAATCAACTtccttttCtCTTCTTTCCGGTTTTGAAGATGTCGAAGCGAGGACGTGGTGGGTCCTCTGGTGCGAAATTCCGGATTTCCCTGGGTCTTCCGGTAGGAGCTGTGATCAATTGTGCTGACAACACAGGAGCCAAAAACCTGTATATCATCTCCGTGAAGGGGATCAAGGGACGGCTGAACAGACTTCCCGCTGCTGGTGTGGGTGACATGGTGATGGCCACAGTCAAGAAAGGCAAACCAGAGCTCAGAAAAAAGGTACATCCAGCAGTGGTCATTCGACAACGAAAGTCATACCGCGGAAAAGATGGCGTGTTTCTTTATTTTGAAGATAATGCAGGG…
NM_004060	CCNG1	cyclin G1	2468	108	4.38	480.3	16560000	235-1120	5	162797155	162804600	+	162797155-162797388,162798841-162799104,162800662-162800915,162801470-162801548,162801629-162801727,162801958-162802152,162803258-162804600	nnnnnnnnnnnnnnnnnnCGCGGCCCCTTCGGCTCCGAGCTGACCCTGATCAGGGCCAAGTCgtCTCGGCTGCGCTGCCGAGACCTCCACCCAGGACACGCCCCCTCCCCgGGCCTCTCTCCTCTTGCCTACgAGTCCCCTCTCCTCGTAGGCTTCTTGGATCTAATATCGTGGGGTGAGGGGAGCAGGCCCGGGGAGGGTGGTTACCGCTGAGGAGCTGCAGTCGCTGTCAAGATGATAGAGGTACTGACAACAACTGACTCTCAGAAACTGCTACACCAGCTGAATGCCCTGTTGGAACAGGAGTCTAGATGTCAGCCAAAGGTCTGTGGCTTGAGACTAATTGAGTCTGCACATGATAATGGCCTCAGAATGACTGCAAGACTAAGGGACTTTGAA…
NM_147161	ACOT11	thioesterase, adipose associated isoform BFIT2	3181	71	2.23	476.8	16670000	177-1959	1	54786395	54848593	+	54786395-54786603,54822916-54823123,54824096-54824165,54830807-54830867,54832202-54832300,54832817-54832952,54835520-54835676,54837557-54837676,54839530-54839674,54840930-54840985,54842132-54842198,54842607-54842690,54843337-54843470,54845395-54845526,54846203-54846329,54847218-54848593	nnTCTGAAGAGAGGCGGGACGCGGGGTGATcACAGCTGGCTCTGGTGGGCGGGCaGGAGCTGGGGAGGAGGAGCAGGAGAGGCCCACAGGCTTCATTTGGaGtnnGGCCTgGCTGTTGCTCAGGTGACCAGCTTTTGTCTCTGGGAGGCTGCTGCTTTCCCCGGCCACCCGGCGCGATGATCCAGAATGTCGGAAATCACCTGCGACGGgGATTGGCCTCTGTGTTCTCCAGTCGCACATCCCGGAAGTCAGCCTCACGTGCAGGGAACGACAGTGCCATGGCAGATGGCGAAGGATACCGGAACCCCACAGAGGTGCAGATGAGCCAGCTGGTACTGCCCTGCCACACCAACCAACGCGGCGAGCTGAGTGTCGGGCAGCTGCTCAAGTGGATTGACA…
NM_002116	HLA-A	major histocompatibility complex, class I, A	1549	6	0.39	476.1	23110000	23-1118	6	30018288	30021640	+	30018288-30018382,30018513-30018782,30019024-30019299,30019878-30020153,30020256-30020372,30020815-30020847,30020990-30021037,30021207-30021640	AGATTCTCCGCAGACGCCTAgGATGgcGGTCATGGGGCCGCGAACCCTCCTCCTGGTGCTCTCAGGGGTTCTGGTTcTGACCGAGACACGGGCCGGCTCGCACTCCATGAAATATTTCtACACCGCCATGTCCCGGCCTGGCCGCGGGCGGCCCCGCTTCTTCTCCGTgGGCTACGTGGATGACACCCAGTTCGTGCGGTATGACAGCGACGCCGAGATTCCAAGGATGAAGCCgCGGGCGCTGTGGGTGGAGCAGGAGGGTCCCGAGTATTGGGAAGGGGAGACAcAAAGaaTGAAGGCCCAGnCACAGACTGACCGAGcGGgCCTGGGGATCgTGCcCGGCTACTACAACCAGAGCGAGGCcGGGTCTcacaccATCCAGATGATGTACGGCTGCGn…
NM_173852	KRTCAP2	keratinocyte associated protein 2	547	7	1.28	476.1	17190000	27-512	1	153408508	153412428	-	153408508-153408660,153408891-153408957,153411665-153411728,153411838-153411992,153412321-153412428	nnnnnnnCCGCGTTAAGCGCTAACGCATGCGCATAGCTaaccgcacccgCCTCAGCTTCccTTTCTTGGCCAGtGGCGCCGGTTGGACTCACGGGAGGGGCATGATGGTGGTAGGTACAGGCACCTCGCTGGCGCTTTCCTCCCTCCTGTCCCTGCTGCTCTTCGCTGGGATGCAGATGTACAGCCGTCAGCTGGCCTCCACCGAGTGGCTCACCATCCAGGGCGGCCTGCTTGGCTCGGGTCTCTTCGTGTTCTCGCTCACTGCCTTCAATAATCTGGAGAATCTTGTCTTTGGCAAAGGATTCCAAGCAAAGATCTTCCCTGAGATTCTCCTGTGCCTCCTGTTGGCTCTCTTTGCATCTGGTCTCATCCACCGAGTCTGTGTCACCACCTGCTTCA…
NM_001123376	TMEM72	transmembrane protein 72	1085	110	10.14	475.6	18440000	198-1023	10	44726770	44750648	+	44726770-44727036,44743375-44743441,44747452-44747523,44749091-44749230,44750110-44750648	CGGGCTGAnnnnnnnnnnnnnnnnnnnnnnnnnnnnnnnnnnnnnnnnnnnnnnnnnnnnnnnnnnnnnnnnnnnnnnnnnnnnnnnnnnnnnnnnnnnnnnnnnnnnnnnnnnnngCACAAGGGTGTTCGGGAGCATCTCAGGGCCGGAGACTTTGCTGCCCGCCCTGCCGGGACTTTGTCCTCACCCCCAGCACCATGAAGCTCCAGGTGTTCTGGACTGGGCTGGAATATACCTGCCGGCTCCTGGGCATTACCACTGCTGCAGTGTTGATCGGCGTGGGCACTGAGACCTTCCTCCAGGGCCAGTTCAAAAGCCTGGCTTTCTATCTGCTGTTTACAGGAGCCGCTGTCTCCATATGCGAAGGGGCCTACTTTGTGGCTCAGCTGTTGGCCATCT…
NM_001537	HSBP1	heat shock factor binding protein 1	1891	511	27.02	475.4	18630000	90-318	16	82399094	82404095	+	82399094-82399227,82399786-82399852,82400411-82400531,82402527-82404095	CGAGAAGCAgcggGcGGGGGCGTCTGAGCCGACAAACGGAAGTGTAGGTTACGGTCTGAGACATAACCGCCAAGCTTGGCGTCGGGGAGATGGCCGAGACTGACCCCAAGACCGTGCAGGACCTCACCTCGGTGGTGCAGACACTCCTGCAGCAGATGCAAGATAAATTTCAGACCATGTCTGACCAGATCATTGGGAGAATTGATGATATGAGTAGTCGCATTGATGATCTGGAGAAGAACATCGCAGACCTCATGACACAGGCTGGGGTGGAAGAACTGGAAGGTGAAAACAAGATACCTGCCACACAAAAGAGTTGAAGGTTGCTAATAATTTATACTGGgATCtGGAGCGTTTCCAAGCCAAGAGAAGATCAAATGGCTTTTTACAGCTAACTAC…
NM_012235	SCAP	SREBF chaperone protein	4255	114	2.68	474	16060000	256-4092	3	47430188	47492449	-	47430188-47430593,47430674-47430880,47431066-47431146,47431321-47431487,47431592-47431674,47433616-47433701,47433798-47434320,47434628-47434743,47434815-47435016,47435149-47435337,47435822-47436198,47437048-47437266,47437425-47437523,47438936-47439030,47440427-47440539,47441979-47442105,47442491-47442663,47443651-47443756,47443941-47444161,47445007-47445164,47451502-47451631,47459366-47459585,474…	nnnnnnnnnnnnnnnnnnnCCCGGCGGCCAGGAGgGAGAGGGcGGGCGCCACGCACCGGACTGCGGGCCGgGAGCGCGCACGccgcgctccgCCCCcGctgccgcccccgtcgccgccgcnnnnnnnnnnnnnnnnnnnnnnntgctgccaccacagGTACCTGCACATGTTGTTCTTTGTCAGTGCCGTCAAGTGTGTGCCAGGGTGATCCATGGTCACTTTCCGGGATGGCAGCAAGGTGACTTCGGCTGAGGATGACCCTGACTGAAAGGCTGCGTGAGAAGATATCTCGGGCCTTCTACAACCATGGGCTCCTCTGTGCATCGTATCCCATCCCCATCATCCTCTTCACGGGGTTCTGCATCTTAGCCTGCTGCTACCCACTGCTGAAACTCCCC…
NM_153217	TMEM174	transmembrane protein 174	1758	94	5.35	472.6	19360000	49-778	5	72504779	72506726	+	72504779-72505452,72505643-72506726	CTCaCAACCCTCTCCACTCTAAGAAGCAGGGTGAGGCCACAAGGAGCAATGGAGCAGGGCAGCGGCCGTTTGGAGGACTTCCCTGTCAATGTGTTTTCCGTCACTCCTTACACACCCAGCACCGCTGACATCCAGGTGTCCGATGACGACAAGGCTGGGGCCACCTTGCTCTTCTCAGGCATCTTTCTGGGGCTGGTGGGGATCACATTCACTGTCATGGGCTGGATCAAATACCAAGGTGTCTCCCACTTTGAATGGACCCAGCTCCTTGGGCCTGTCCTGCTGTCGGTTGGGCTGACATTCATCCTGATTGCTGTATGTAAGTTCAAAATGCTCTCCTGCCAGTTGTGCAAAGAAAGTGAGGAAAGGGTCCCGGTGTTGGAACAGACACCAGGAGGA…
NM_003795	SNX3	sorting nexin 3 isoform a	1464	129	8.81	472.1	15320000	340-825	6	108639410	108689157	-	108639410-108640151,108642395-108642519,108650847-108650942,108688657-108689157	nnnnnnnnnnnnnnnnnnnnnnnnnnnnnnnnnnnnnnnnnnnnnnnnnnnnnnnnnnnnnnnnnnnnnnnnnnnnnnnnnnnnnnnnnnnnnnnnnnnnnnnnnnnnnnnnnnnnnnnnnnnnnnnnnGCTGTTTCTCCGCTGGGCTtGGACGCGGAAGCTTGAGgGGCGCGGGGAGGAGCTTCGCGTGCGGAGTGAACGCCCGCTCTACGTGCTCGTTCGCTTCGCGACCGCTGCGCGCGAGCCCCGTGTCCCCACGGCGGGCAGCAGTGGCGGCGGAGGCGGCTGAACGCGGAGGGGGCGGAGGGAGCCCGCGGCGGCGGCGGCGGCTATAGCGAAATGGCGGAGACCGTGGCTGACACCCGGCGGCTGATCACCAAGCCGCAGAACCTCAATGAT…
NM_033546	MRLC2	myosin regulatory light chain MRCL2 isoform A	1006	66	6.56	471	16460000	141-657	18	3252111	3268282	+	3252111-3252235,3262882-3263080,3267251-3267412,3267763-3268282	nnnnnnnnnnnnnnnnnnnnnnnnnnnnnnnnnnnnnnnnnnnnnnnnnnnnnnnnnnnnnnnnnnTCTTCGCTGTCGTTcGTCgTCTCGCGCCGGGCGACCCCGGTTCTGGTGTTTCGCGCCGGAATTAAACAACCACTATGTCGAGCAAAAAGGCAAAGACCAAGACCACCAAGAAGCGCCCTCAGCGCGCAACATCCAACGTGTTTGCCATGTTTGACCAGTCACAGATTCAGGAGTTCAAAGAGGCCTTCAACATGATTGATCAGAATAGAGATTGCTTCATCGACAAGGAAGATTTGCATGATATGCTTGCTTCTCTAGGGAAGAATCCCACTGATGCATACCTTGATGCCATGATGAATGAGGCACCAGGCCCCATCAATTTCACCATGTTCC…
NM_006817	ERP29	endoplasmic reticulum protein 29 isoform 1	1472	170	11.55	470.1	17580000	119-902	12	110935535	110945407	+	110935535-110935796,110941943-110942081,110944337-110945407	nnnnnnnnnnnnnnnnnnnnnnnnnnnnnnnnnnnnnnnnnnnnnnnnnnnnnnnnnnnnnnnnnnnnnnnnnnnnnnnnnnnnnnnnnnnnnnnnnnnnnnnnnnnnnnCCGGCGATATGGCTGCCGCTGTGTCCCGCGCCGCGTCTCTCTCCCAGCTGCTTCCCCTTCTTCTGGGCTTCCTGCTGCTCTCCGCTCCGCATGGCGGCAGCGGCCTGCACACTAAGGGCGCCCTTCCCCTGGATACGGTCACTTTCTACAAGGTCATTACCAAAAGCAAGTTCGTCTTGGTGAAGTTCGACACCCAGTACCCCTACGGTGAGAAGCAGGATGAGTTCAAGCGTCTTGCTGAAAACTCGGCTTCCAGCGATCATCTCTTGGTGGCAGAGGTGGGGATCTC…
NM_006672	SLC22A7	solute carrier family 22 member 7 isoform a	2553	78	3.06	469.7	16280000	100-1738	6	43373976	43381254	+	43373976-43374467,43375106-43375209,43375343-43375497,43375614-43375782,43376851-43376974,43377299-43377408,43377916-43378130,43378371-43378479,43379754-43379960,43380387-43381254	nnnnnnnnnnnnnnAGTCCAAGGGTCTATGcGtTGGGCAGTTTGAGCTGGCTGGATAnnnnnnnnnnnnnnnnnnTGAAaCAgTTGGTGGGTGAGCAGCATGAGTTTTGAGGAGCTGCTGGAGCAGGTGGGCGGCTTTGGGCCCTTCCAACTGTGGAATGTGGCACTGCTGGCCCTGCCCCGAGTGCTGCTACCACTGCATTTCCTCCTGCCCATCTTCCTGGCTGCTGTGCCTGCCCACCGATGTGCCCTGCCGGGTGCCCCTGCCAACTTCAGCCATCAGGATGCGTGGCTGGAGGCcTACATTCCCCGGGAGCCCGATGGCACGCTTAGCTCCTGCCTCCGCTTTGCCTACCCCCAGGCTCTCCCCAACACCACGCTGGGGGAAGAAAGGCAGAGC…
NM_015331	NCSTN	nicastrin precursor	2935	33	1.12	469.4	14290000	125-2252	1	158579687	158595366	+	158579687-158579895,158581136-158581240,158585413-158585536,158585963-158586084,158586519-158586664,158587636-158587786,158588110-158588219,158588468-158588620,158589301-158589405,158589574-158589651,158590532-158590704,158592069-158592171,158592277-158592372,158592674-158592761,158593014-158593168,158593455-158593667,158594563-158595366	nnnnnnnnnnnnnnnnnnnnnnnnnnnnnnnnCTCCGGGCCACAGAGATGGTGTCAGTGGTAGcctagaGAGGCCGCTACCCGGCAGGAGCCGAACGGGGGCTTCCGCCCAGCAGAGAGGAAAGATGGCCaCGGCAGGGGGTGGCTCTGGGGCAGACCCGGAAAGTCgGGGTCTCCTTCGTCTTCTGTCTTTCTGCGTCCTACTAGCAGGTTTGTGCATGGGAAACTCAGTGgAGaGGAAGATATATATCCCCTTAAATAAAACAGCTCCCTGTGTTCGCCTGCTCAACGCCACTCATCAGATTGGCTGCCAGTCTTCAATTAGTGGAGACACAGGGGTTATCCACGTAGTAGAGAGAGAAGAGGACCTACAGTGGGTATTGACTGATGGCCCCAACCC…
NM_001662	ARF5	ADP-ribosylation factor 5	978	69	7.06	468.6	14850000	37-577	7	127015753	127018988	+	127015753-127015855,127016373-127016453,127016775-127016884,127017356-127017427,127018253-127018378,127018503-127018988	CCGCGTCGGTGCCCGCGCCCCTCCCCGGGCCCCGCCATGGGCCTCACCGTGTCCGCGCTCTTTTCGCGGATCTTCGGGAAGAAGCAGATGCGGATTCTCATGGTTGGCTTGGATGCGGCTGGCAAGACCACAATCCTGTACAAACTGAAGTTGGGGGAGATTGTCACCACCATCCCAACCATAGGCTTCAATGTAGAAACAGTGGAATATAAGAACATCTGTTTCACAGTCTGGGACGTGGGAGGCCAGGACAAGATTCGGCCTCTGTGGCGGCACTACTTCCAGAACACTCAGGGCCTCATCTTTGTGGTGGACAGTAATGACCAGGAGCGGGTCCAAGAATCTGCTGATGAACTTCAGAAGATGCTGCAGGAGGACGAGCTGCGGGATGCAGTGCTG…
NM_004551	NDUFS3	NADH dehydrogenase (ubiquinone) Fe-S protein 3	959	82	8.55	468.4	16200000	83-875	11	47557138	47562691	+	47557138-47557286,47557397-47557462,47558653-47558750,47558963-47559112,47560216-47560341,47560477-47560596,47562442-47562691	ACACTTCCGCTTCCGGTCCGTGTCCTTGGGGCTCCGTCTCCTGCTGTCTTTCCGTCCGCTGCCTAGTCTGCGTCTGGGTAAcatggcnnnnnnnnnnnnnnnnnnnnnnnnnnnnnnnnnnnnngTGGGGGCCGCGGCGCTGACGAGGGGGGCTGGGCGACCCTCAGTTCTGTTGCTGCCAGTGAGGCGGGAGAGCGCCGGGGCCGACACGCGCCCCACTGTCAGACCACGGAATGATATGGCCCACAAGCAGCTCTCAGCTTTTGGAGAGTATGTGGCTGAAATCTTGCCCAAGTATGTCCAACAAGTTCAGGTGTCCTGCTTTAATGAGTTAGAGGTCTGTATCCATCCTGATGGCGTCATCCCAGTGCTGACTTTCCTCAGGGATCACACCAATGC…
NM_006503	PSMC4	proteasome 26S ATPase subunit 4 isoform 1	1435	0	0	465.6	15050000	38-1292	19	45168913	45179193	+	45168913-45168985,45169893-45169991,45170116-45170302,45172041-45172187,45172271-45172380,45172482-45172575,45177564-45177731,45177817-45177893,45178033-45178201,45178409-45178464,45178939-45179193	GATCATCCCAGGCCACACAGAGGCCGGCTTGGTCACTATGGAGGAGATAGGCATCTTGGTGGAGAAGGCTCAGGATGAGATCCCAGCACTGTCCGTGTCCCGGCCCCAGACCGGCCTGTCCTTCCTGGGCCCTGAGCCTGAGGACCTGGAGGACCTGTACAGCCGCTACAAGAAGCTGCAGCAAGAGCTGGAGTTCCTGGAGGTGCAGGAGGAATACATCAAGGATGAGCAAAAGAACCTGAAAAAGGAATTCCTCCATGCCCAGGAGGAGGTGAAGCGAATCCAAAGCATCCCGCTGGTCATCGGACAATTTCTGGAGGCTGTGGATCAGAATACAGCTATTGTTgGCTCTACCACAGGCTCCAACTATTATGTGCGCATCCTGAGCACCATCGATCG…
NM_198318	PRMT1	HMT1 hnRNP methyltransferase-like 2 isoform 3	1306	0	0	464.5	14130000	43-1102	19	54872308	54883516	+	54872308-54872385,54875556-54875657,54876979-54877134,54877265-54877328,54878996-54879138,54879823-54879910,54879991-54880106,54881162-54881312,54881674-54881795,54883231-54883516	GGGGGGTCTTGGCGGCTgGAGGAGGAGTAGTTGCGGGTGAAGATGGCGGCAGCCGAGGCCGCGAACTGCATCATGGAGGTGTCCTGTGGCCAGGCGGAAAGCAGCGAGAAGCCCAATGCTGAGGACATGACATCCAAAGATTACTACTTTGACTCCTACGCCCACTTTGGCATCCACGAGGAGATGTTGAAGGACGAGGTGCGTACCCTCACGTACCGCAACTCCATGTTTCACAACCGGCACCTCTTCAAGGACAAGGTGGTGCTGGACGTCGGCTCGGGCACCGGCATCCTCTGCATGTTCGCCGCCAAGGCCGGGGCCCGCAAGGTCATTGGGATCGAGTGTTCCAGTATCTCTGATTATGCGGTGAAGATTGTCAAAGCCAACAAGTTAGACCAT…
NM_016134	PGCP	plasma glutamate carboxypeptidase precursor	1896	71	3.74	464.3	17590000	167-1583	8	97726675	98224898	+	97726675-97726806,97866268-97866734,97916377-97916584,97961202-97961409,98047339-98047450,98110807-98110898,98147413-98147614,98224424-98224898	nnnnnnnnnntCACGGCGCGGCGCGGAGGgCCCCAGCCTGGTCAGGGGTGTGGCCGCCGCcACCGTAAGGCTAGGCCGCGAGCCCAGTCCTGGGAGCCGCCTCCGTCGCCGCCGTAGGAGCCGCCCnnnnnnnnnnnnnnnnnnnnnnnnnnnnnnnnnGaAAAAAATGAAACTCCTTATCTTCGCATTTTTTGGTGGTGCTCACCTTTTATCCCTGTGCTCTGGGAAAGCTATATACAAGAATGGCATCTCTAAGAGGACTTTTCAAGAAATGAAAGAAGAAATAGCCAGCTATGGAGGTGTTGCTAAAGCAATTATCAACCTAGCTGTTTATGGTAAAGCCCAGAACAGATCCTATGAGCGACTGGCACTTCTGGTTGATACTGTTGGACCCAGACT…
NM_003564	TAGLN2	transgelin 2	1360	73	5.37	463.6	16950000	74-670	1	158154527	158161908	-	158154527-158155355,158155688-158155790,158156075-158156249,158156744-158156951,158161864-158161908	gcnCTTGCCTTGAGTGAGTGCGCCGCTCCCCAGCCCGCTTGAACGnnnnnnnnnnnnnnnnnnnnnCACTGGAATGGCTAACAGGGGACCTGCATATGGCCTGAGCCGGGAGGTGCAGCAGAAGATTGAGAAACAGTATGATGCAGATCTGGAGCAGATCCTGATCCAGTGGATCACCACCCAGTGCCGAAAGGATGTGGGCCGGCCCCAGCCTGGACGCGAGAACTTCCAGAACTGGCTCAAGGATGGCACGGTGCTATGTGAGCTCATTAATGCACTGTACCCCGAGGGGCAGGCCCCGGTAAAGAAGATCCAGGCCTCCACCATGGCCTTCAAGCAGATGGAGCAGATCTCTCAGTTCCTGCAAGCAGCTGAGCGCTATGGCATTAACACCACCGA…
NM_016131	RAB10	ras-related GTP-binding protein RAB10	3785	228	6.02	463.3	15000000	750-1350	2	26110233	26213827	+	26110233-26111108,26175035-26175095,26186141-26186279,26203517-26203606,26204223-26204324,26211311-26213827	nnnnnnnnnnnnnnnnnnnnnnnnnnnnnnnnnnnnnnnnnnnnnnnnnnnnnnnnnnnnnnnnnnnnnnnnnnnnnnnnnnnnnnnnnnnnnnnnnnnnnnnnnnnnnnnnnnnnnnnnnnnnnnnnnnnnnnnnnnnnnnnnnnnnnnnnnnnnnnnnnnnnnnnnnnnnnnnnnnnnnnnnnnnnnnnnnnnnnnnnnnnnnnnnnnnnnnnnnnnnnnnnnnnnCAGGCAGCGCGCACGCCGACgTGAGAGGGCACGgGGAAAAGGTGGCTCTGGCCGGGGCGGCTCGGTTTCCTGGGGCTATGTAACTGAGCTCGTCGACTTGGGGGTCTTTCTTCGCTGCCCTCGcCGCGTGCTAGCGCGGAGTTTCTGCTCGCGaGAGAGACTGTCCTCACG…
NM_006886	ATP5E	ATP synthase, H+ transporting, mitochondrial F1 complex, epsilon subunit pseudogene 2; ATP synthase, H+ transporting, mitochondrial F1 complex, epsilon subunit	417	0	0	463	17780000	95-247	20	57037128	57040795	-	57037128-57037291,57038753-57038879,57040670-57040795	GTGGTCTGCTCTTCCTGCGGCTGAACCGCCCGGCTGAGCCGACATTGTCGGCGTCTTAGCGATTCGGTCCGACGCGCTCCACTTTCGCTACAGCATGGTGGCCTACTGGCGACAGGCTGGACTCAGCTACATCCGATACTCCCAGATCTGTGCAAAAGCAGTCAGAGATGCACTGAAGACAGAATTCAAAGCAAATGCCGAGAAGGCTTCTGGCAGCAGCGTCAAAATTGTGAAAGTAAAGAAGGAATAATCTACCCTGACTAAAGCTCGAAATGCTACATTTCCAAGGTGAAGATGtGTGGGCACATGTTATGGCAGATTGAAAAGGaTCTCATTTCATGGGGAAAAAAAAATTCCTGTCTTGTTCATAAATTGACAATGTCAATAAATTGAAGTATG…
NM_022164	TINAGL1	tubulointerstitial nephritis antigen-like 1	2237	343	15.33	462.7	16320000	127-1528	1	31814673	31825874	+	31814673-31814783,31815322-31815646,31817392-31817455,31821337-31821429,31821649-31821763,31822866-31822989,31823074-31823224,31823339-31823528,31823628-31823673,31823941-31824064,31824898-31824943,31825027-31825874	nnnnnnnnnnnnnnnnnnnnnnnnnnnnnnnnnnnnnnnnnnnnnnnnnnnTCAGAGCCAGGAGGCGGAGGCGCGCGGGGCAGCCTGGGCCCCAGCCCACTCCCTTACCAGGGCCCAGGAGCCACCATGTGGCGATGTCCACTGGGGCTACTGCTGTTGCTGTCGCTGGCTGGCCACGTGGCTCTGGGTGCCAGGCAGGGTCGTATGCGcCGGGAGCTAGCACCGGGTCTGCACCTGCGGGGCATCCGGGACGTGGGAGGCCGGTACTGCCAGGAGCAGGACCTGTGCTGCCGCGGCCGTGCCGACGACTGTGCCCTGCCCTACCTGGGCGCCATCTGTTACTGTGACCTCTTCTGCAACCGCACGGTCTCCGACTGCTGCCCTGACTTCTGGGACTTC…
NM_001977	ENPEP	glutamyl aminopeptidase	4995	4	0.08	462.1	14830000	343-3214	4	111616678	111703942	+	111616678-111617663,111629146-111629287,111631638-111631769,111647242-111647362,111650258-111650412,111650850-111650963,111654020-111654154,111655982-111656047,111660613-111660678,111660820-111660971,111671803-111671882,111683356-111683492,111683620-111683675,111688781-111688931,111689951-111690024,111690133-111690237,111690321-111690491,111693920-111694060,111700252-111700330,111702011-111703942	GTTTTATATTTAACTCGCTGCAGTGCAGGAGGGGTAGGGGTGGAGATGCGTCGTTTATAAGGcgagctgtgacagTCTTCTCTCCAGCCCTCTTCCTCCCACTCGGCTCCTCTTACGGAGTCCTCATTCCACCCCCCTTGTTTCCGCATTCACCCTGAGTGGCTGGTGGGAACGTGAAAAGGGAGAGGAAAAGGCGCAAGAAGCCAGAGAGAGAGGTGTGGGAAAAGCGAAAACAGGCTGCCAAATCAGGGGATTCCTTCCAATTTAAAAAGGAAGTCTGCTGACGTTAGTTAGTTAAATTTAACATCTTTTTATGTGTAACACTTGACTTCGGAAGCAAAAATGAACTTTGCGGAGAGAGAGGGCTCTAAGAGATACTGCATTCAAACGAAACACGTG…
NM_022444	SLC13A1	solute carrier family 13 (sodium/sulfate	3797	429	11.3	461.1	18300000	26-1810	7	122540824	122627261	-	122540824-122542945,122544761-122544898,122546371-122546532,122550416-122550525,122552859-122552965,122556135-122556236,122556673-122556771,122561700-122561819,122574449-122574600,122595664-122595712,122595794-122595851,122596438-122596625,122599058-122599194,122608263-122608391,122627138-122627261	CTATTGAaGCCACCTGCTCAGAAGAaTGAAATTCTTCAGTTACATTATGGTTTATCGCCGATTTCTCCTCGTGGTTCTCACTGTGTTGGTTTTACTGCCTCTGCCCATCGTCCTCCACACCAAGGAAACAGAATGTGCCTACATACTCTTCGTGGTCGCCATATTTTGGCTTACAGAAGCATTGCCTCTGTCGGTAACAGCTTTGCTACCTAGTTTAATGTTCCCCATGTTGGGGATCATGCCTTCTAAGAAGGTGGCATCTGCCTATTTCAAGGATTTTCACCTACTGCTAATTGGAGTTATCTGTTTAGCAACATCCATAGAAAAATGGAATTTGCACAAGAGAATTGCTCTGAAAATGGTGATGATAGTCGGTGTAAATCCTGCATGGCTGACTCT…
NM_002333	LRP3	low density lipoprotein receptor-related protein	3698	574	15.52	458.7	15470000	94-2404	19	38377439	38391613	+	38377439-38377604,38379476-38379523,38385594-38385732,38387384-38387598,38387992-38389108,38389347-38389479,38389734-38391613	nnnnnnnnnnnnnnnnnnnnnnnnnnnnnnnnnnnnnnnnnnnnnCCGGAGCCGgGGGGCAGGAGGCGGCGCCCGCGgGCGGCCGGGCCCGGTATGGAGaAGCGCGCGGCCGCGGGGCTGGAGGGCGCGCTGGGCGCCCGGGCGCAGCTGGCTGTCGTCTGTTTGGTGAACATCTTTCTCACCGGGAGGCTCAGCAGTGCGGTTCCTGCCTTAGCAGCCTGCAGCGGGAAGCTGGAGCAGCACACGGAGCGGCGTGGGGTCATCTACAGCCCGGCCTGGCCCCTCAACTACCCGCCAGGCACCAACTGCAGCTGGTACATCCAGGGCGACCGCGGCGACATGATTACCATCAGCTTCCGCAACTTTGATGTGGAGGAGTCCCACCAGTGCTCCCTGGAC…
NM_006029	PNMA1	paraneoplastic antigen MA1	2643	306	11.58	458.3	15730000	787-1845	14	73248239	73250881	-	73248239-73250881	ggnnnnnnnnnnnnnnnnnnnnnnnnnnnnnnnnnnnnnnnnnnnnnnnnnnnnnnnnnnnnnnnnnnnnnnnnnnnnnnnnnnnnnnnnnnnnnnnnnnnnnnnnnnnnnnnnnnnnnnnnnnnnnnnnnnnnnnnnnnnnGCCTGTGCTGTTTCCAGCCTCGCTTCTCTGGCTTTCCTGCTCCTCTGCTGCCtTCgTTTCTGGTCCTCGGCCGTCCTCGCCGCCCGCCAAGAGGAGTCCCCACGCCCTCCAAGAGGCCGCTCTCCGCTGGCCCGCAGCCGCCGCGaCTTCGGCACAGTCTCTCCCTCTGGCTAGTCTCCCAAACGGCCGCTCCTCGCCCGCGGGAAGACCAGGCTGCGAtCGCGAACGCCCGATTCTCTCCAGGAGCCGCAGCGAAC…
NM_000151	G6PC	glucose-6-phosphatase, catalytic subunit	3096	580	18.73	455.3	17790000	80-1151	17	38306341	38318912	+	38306341-38306649,38309474-38309583,38313066-38313171,38314846-38314961,38316458-38318912	TAGCAGAGCAATCACCACtAAGCCTGGAATAACTGCAAGGGCTCTGCTGACGTCTTCCTGAGGTGCCAGGgAAACGAGGATGGAGGAAGGAATGAATGTTCTCCATGACTTTGGGATCCAGTCAACACACTACCTCCAGGTGAATTACCAAGACTCCCAGGACTGGTTCATCTTGGTGTCCGTGATTGCGGACCTCAGGAATGCCTTCTACGTCCTCTTCCCCATCTGGTTCCATCTTCAGGAAGCTGTGGGCATTAAACTCCTCTGGGTAGCGGTGATTGGAGACTGGCACAACCTCGTCTTTAAGTGGATTCTCTTTGGACAGCGTCCATACTGGTGGGTTTTGGACACCGACTACTACGGCAACACTTCTGTGCCCCTGATAAAGCAGTTCCCTGT…
NM_032635	TMEM147	transmembrane protein 147	851	0	0	454	15750000	98-770	19	40728385	40730268	+	40728385-40728558,40728630-40728699,40729268-40729327,40729414-40729550,40729687-40729771,40729861-40729982,40730066-40730268	GCCCTGGCCGTGGCGAAAGTACcGGCGGAGCCGGAGACCCGCTGCCGAAGACGCCGCCTCGCGATCCCCGCGCGGGCGGGACGGGGCGGCCGGCGTCATGACCCTGTTTCACTTCGGGAACTGCTTCGCTCTCGCCTACTTCCCCTACTTCATCACCTACAAGTGCAGCGGCCTGTCCGAGTACaACGCCTTCTGGAAATGCGTCCAGGCTGGAGTCACCTACCTCTTTGTCCAACTCTGCAAGATGCTGTTCTTGGCCACTTTCTTTCCCACCTGGGAAGGCGGCATCTATGACTTCATTGGGGAGTTCATGAAGGCCAGCGTGGATGTGGCAGACCTGATAGGTCTAAACCTTGTCATGTCCCGGAATGCCGGCAAGGGGGAGTACAAGATCATGGT…
NM_004169	SHMT1	serine hydroxymethyltransferase 1 (soluble)	2519	252	10	452.6	14370000	191-1639	17	18171912	18207581	-	18171912-18172958,18173317-18173427,18174594-18174710,18177205-18177327,18179598-18179714,18184082-18184294,18184771-18184852,18191535-18191695,18192364-18192479,18197711-18197856,18199925-18200039,18207411-18207581	nnnnnnnnnnnnnnnnnnnnnnnnnnnnnnnnnnnnnnnnnnnnnnnnnnnnnnnnnnnnnnnnnnnnnnnnnnnnnnnnnnnnnnnnnnnnnnnnnnnnnnnnnnnnnnnnnnnnnnnnnnnnnnnnnnnnnnnnnnnncggcggcggcgtaggacggaggcgtcgctagGCAGCTTCGAACCAGTGCAATGGAGATGCCAGTCAATGGGGCTCACAAGGATGCTGACCTGTGGTCCTCACATGACAAGATGCTGGCACAGCCCCTGAAAGACAGTGATGTTGAGGTTTACAACATCATTAAGAAGGAGAGTAACCGGCAGCGGGTTGGATTGGAGCTGATTGCCTCGGAGAATTTCGCCAGCCGAGCAGTTTTGGAGGCCCTAGGGTCTTGCTTAAA…
NM_006842	SF3B2	splicing factor 3B subunit 2	2894	1	0.03	452.1	13940000	41-2726	11	65576392	65592958	+	65576392-65576564,65576720-65576766,65577074-65577151,65579123-65579362,65579582-65579632,65580885-65581002,65581313-65581422,65582101-65582197,65582361-65582452,65582877-65583092,65583248-65583385,65583562-65583642,65583829-65584056,65584629-65584778,65585733-65585822,65585938-65586045,65587056-65587163,65587447-65587589,65587675-65587776,65591993-65592092,65592195-65592380,65592721-65592958	CCGAGCTTCCGGGtTGGTCGCGCGCCTTGCTGCGGCTAAGATGGCGACCGAGCATCCCGAGCCTCCCAAAGCGGAATTGCAGCTGCCACCGCCGCCACCTCCAGGCCACTATGGCGCCTGGGCTGCCCAGGAGCTTCAGGCCAAGTTGGCAGAGATCGGAGCTCCGATCCAGGGTAATCGCGAGGAGCTGGTGGAGCGGCTGCAGACCTACACGCGCCAGACTGGCATCGTGCTGAATCGGCCGGTTTTGAGAGGGGAAGATGGGGACAAAGCCGCTCCACCTCCCATGTCAGCGCAGCTCCCTGGAATTCCCATGCCACCACCACCTTTGGGACTCCCCCCTTTGCAGCCTCCTCCGCCTCCCCCACCACCTCCACCAGGCCTTGGCCTTGGCTTTCC…
NM_000714	TSPO	translocator protein isoform PBR	866	24	2.77	450.8	16800000	106-613	22	41877479	41889192	+	41877479-41877554,41885160-41885370,41887002-41887140,41888753-41889192	CGGGGCGGATGCGGGCACAGCGGTCTGGCTAACTCCTGCCAGGCAGTGCCCTTCCCGGAGCGTGTCCTCGCCGCTGAGCTCCCCTGAACAGCAGCTGCAGCAGCCATGGCCCCGCGCTGGGTGCCCGCCATGGGCTTCACACTGGCGCCCAGCCTGGGGTGCTTCGTGGGCTCCCACTTTGTCCACGGCGAGGGTCTCCGCTGGTACGCCGGCCTGCAGAAGCCGTCGTGGCACCCGCCTCACTGGGTGCTGGGCCCTGTCTGGGGCACACTCTACTCAGCCATGGGGTATGGCTCGTACCTGGTCTGGAAAGAGCTGGGAGGAaTCACGGAAGAGGCTGTGGTTCCCCTGGGCCTCTACACCGGGCAGCTGGCCCTGAACTGGGCGTGGCCGCCCATC…
NM_006373	VAT1	vesicle amine transport protein 1	2758	202	7.32	450.7	16370000	121-1299	17	38420148	38427985	-	38420148-38421687,38421850-38422091,38423384-38423473,38423579-38423749,38424135-38424342,38427479-38427985	CTCaCCCGGCGCCCCGCCCCTCCCGCtggatccnnnnnnnnnnnnnnnnnnnnnnnnnnnnnnnnnnnnnnnnnnnnnnnnnnnnnnnnnnnnnnnnnnnnnnnnnnnnnnnnnnnnnnnnnnnnnnnnnnnnnnnnnnnnnnnnnnnnnnnnnnnnnnnnnnnnnnnnnnnnnnnnnnnnnnnnnnnnnnnnnnnnnnnnnnnnnnnnnnnnnnnnnnnnnnnnnnnnnnnnnnCCGCCGCCGCCGCCTCGCCGCCGCCGCTGCGCTGCCTGGTGCTCACTGGCTTTGGAGGCTAcGACAAGGTGAAGCTGCAGAGCCGGCCGGCCGCGCCTCCGGCCCCTGGGCCCGGCCAGCTGACGCTGCGCGTGCGGGCCTGCGGGCTCAACTTCGCAGACCTC…
NM_018447	TMEM111	transmembrane protein 111	1080	95	8.8	450.4	14920000	178-960	3	9980636	10003522	-	9980636-9980881,9986403-9986485,9987266-9987345,9990312-9990393,9991068-9991172,9993641-9993734,9994073-9994130,10003191-10003522	nnnnnnnnnnnnnnnnnnnnnnnnnnnnnnnnnnnnnnnnnnnnnnnnnnnnnnnnnnnnnnnnnnnnnnnnnnnnnnnnnnnnnnnnnnnnnnnGAaGAGAAGCCGAAGAGAAGCAACTGCGCCCTGGAGAAGAGAAGCTCGCCCATTCCCGACTGGGAGCCAGCTTTCAGTGAAGATGGCAGGGCCAGAACTGTTGCTCGACTCTAACATCCGCCTCTGGGTGGTTCTACCCATCGTTATCATCACTTTCTTCGTAGGCATGATCCGCCGCTACGTGTCCATCCTACTGCAGAGTGACAAGAAGCTCACCCAGAAgCaAGTATATGACAGTCAAGTCCTAATTCGAAGCAGAGTCCTCAGGGAAAATGGAAAATACATTCCCAAACAGTCTTTCTTG…
NM_000820	GAS6	growth arrest-specific 6 isoform 1 precursor	2505	274	10.94	449.8	18300000	154-2188	13	113546897	113590421	+	113546897-113547137,113547229-113547395,113562920-113562944,113564381-113564443,113571120-113571242,113572779-113572901,113575335-113575457,113576298-113576419,113578218-113578336,113578482-113578671,113582259-113582423,113583806-113583974,113587420-113587595,113588784-113589012,113589952-113590421	nnnnnnnnnnnnnnnnnnnnnnnnnnnnnnnnnnnnnnnnnnnnnnnnnnnnnnnnnnnnnnnnnnnnnnnnnnnnnnnnnnnnnnnnnnnnnnnnnnnnnnnnnnnnnnnnnnnnnnnnnnnnnnnnnnnnnnnnnnnnnnnnnnnnnnnnnnnnnnnnnnnnnnnnnnnnnnnnnnnnnnnnnnnnnnnnnnnnnnnnnnnGCTGCTGCTGCTGCTGCTGGCCTCGGAGTGCGCGCTCGCCGCGTTGTTGCCGGCGCGCGAGGCCACGCAGTTCCTGCGGCCCAGGCAGCGCCGCGCCTTCCAGGTCTTCGAGGAGGCCAAGCAGGGCCACCTGGAGAGGGAGTGTGTGGAGGAGCTGTGCAGCCGCGAGGAGGCGCGGGAGGTGTTCGAGAACGAC…
NM_000182	HADHA	mitochondrial trifunctional protein, alpha	3037	366	12.05	449.6	13930000	131-2419	2	26267008	26321098	-	26267008-26267768,26267856-26268001,26268683-26268797,26269950-26270145,26270943-26271011,26271465-26271605,26274064-26274150,26277522-26277693,26280435-26280569,26286153-26286262,26288943-26288999,26290816-26290934,26291426-26291548,26306564-26306666,26308532-26308651,26310589-26310727,26313227-26313360,26315306-26315376,26315474-26315515,26320902-26321098	aGGCCACTCGGCgTCTGGGTTTTAGTCAGGCAGTGCgCCAGGCGCCTGGCtGCCnnnnnnnnnnnnnnnnnnnnnnnnnnnnnnnnnnnnnnnnnnnnnnnnnnnnnnCTGCTGTCCTCTTCAACTCAACATGGTGGCCTGCTGGGCAATTGGCATCCTCAGCCGCTTCTCTGCCTTCAGGATCCTCCGCTCCCGAGGTTATATATGCCGCAATTTTACAGGATCTTCTGCATTGCTAACCAGAACCCATATTAACTATGGAGTCAAAGGGGATGTGGCAGTTGTTCGAATTAACTCTCCCAATTCAAAGGTAAATACACTAAGTAAAGAGCTGCATTCAGAATTCACAGAAGTTATGAATGAAATCTGGGCTAGTGATCAAAtCAGaAGTGCCGTCCT…
NM_002979	SCP2	sterol carrier protein 2 isoform 1 proprotein	2725	142	5.21	449.5	16450000	169-1810	1	53165489	53289877	+	53165489-53165725,53180056-53180113,53186269-53186340,53189015-53189146,53193000-53193064,53199763-53199889,53213029-53213092,53214943-53215029,53216477-53216627,53218656-53218803,53226289-53226396,53253150-53253303,53266229-53266331,53277177-53277306,53286118-53286197,53288869-53289877	nnnnnnnnnnnnnnnnnnnnnnnnnnnnnnnnnnnnnnnnnnnnnnnnnnnnnnnnnnnnnnnnnnnnnnnnnnnnnnnnnnnnnnnCAGGGAGCTCCGGTGCAGTCTGCGCCTGTCAGTCCCGGCAGTCGTCCGCCGCGCCGGCCCCCGTCCCGCACTGGTGCAGCGATGTCCTCTTCACCGTTGGAGCCTGCGCCCCTGCGCCGGGTCTTCGTGGTGGGGGTTGGCATGACCAAGTTCGTGAGGCCTGGAGCTAAGAATTCAAGAGACTACCCTGACTTGGCAGGAGAAGCAGGCCAGAAGGCTTTAGATGATGCACAGATCCCTTATTCAGCAGTGGACCAGGCATGTGTTGGCTATGTTTTTGGTGACTCTACCTGTGGGCAGAGGGCTATCTAT…
NM_000624	SERPINA5	serine (or cysteine) proteinase inhibitor, clade	2312	58	2.51	449.1	18500000	211-1429	14	94117484	94129210	+	94117484-94117580,94117705-94117800,94123436-94124071,94126131-94126401,94126839-94126986,94128147-94129210	nnnnnnnnnnnnnnnnnnnnnnnnnnnnnnnnnnnnnnnnnnnnnnnnnnnnnnnnnnTGCCACCTCCACTGTGTGCACGCTTGGCTACAGGACACATTTCAGGTATCCAAGGCAGCAGAGGTGAGTGGGTCcCCTGAGCTCTGTGACCTTATGCTCCACGCTAACTCTGGCAGAGCCTCTGTTTCCTCATAGAACAAAGAACAGCCGCCATGCAGCTCTTCCTCCTCTTGTACCTGGTGCTTCTTAGCCCTCAGGAGGCCTCCCTTCACCGTCACCACCCCCGGGAGACGAAGAAGAGAGTCAAGGACCTCCATGTAGGTGCCACGGTGGCCCCCAGCAGCAGAAGGGACTTTACGTTCGACCTCTACAgGGCCTTGGCTTCTGCTGCCCCCAGCCAG…
NM_018058	CRTAC1	cartilage acidic protein 1 precursor	2889	229	7.93	449.1	15450000	357-2339	10	99614748	99780575	-	99614748-99615461,99629996-99630139,99632533-99632575,99633953-99634098,99644992-99645160,99645632-99645732,99646656-99646738,99651250-99651386,99654416-99654561,99657760-99657894,99667247-99667403,99673011-99673147,99685917-99686113,99760885-99761084,99780196-99780575	nnnnnnnnnnnnnnnnnnnnnnnnnnnnnnnnnnnnnnnnnnnnnnnnnnnnnnnnnnnnnnnnnnnnnnnnnnnnnnnnnnnnnnnnnnnnnnnnnnnnnnnnnnnnnnnnnnnnnnnnnnnnnnnnnnnnnnnnnnnnnnnnnnnnnnnnnnnnnnnnnnnnnnnnnnnnnnnnnnnnnnnnnnnnnnnnnnnnnnnnnnnnnnnnnnnnnnnnnnnnGCTCGGCGTCGGGGCTGGAGGCTCGAGGCCAGCCCGGGACCGGGGCTGGGAGCTAGCAGGCGGCGGCGCCGGCGGCAAAGGCGGCAGCGAGCGCCCGCTTCCCACGCCCCCAGGCGgCGGGGCCGAGAGCGGGAGGATGGCTCCGaGCGCTGACCCCGGCATGTCCAGGATGTTCATGT…
NM_004089	TSC22D3	TSC22 domain family, member 3 isoform 2	1952	15	0.77	448.2	16360000	251-652	X	106843108	106846947	-	106843108-106844635,106845785-106845836,106846576-106846947	AGTCTGgGTTGGACTGGCGGCCGTGGAGTTTGTGACACACGAGGTGACACCCCTCGAGTCACTTCCCTTCCACTCCAGCTGGAGCGCCTGCCTGGCTTTGGGTTCGTTCTGCAGCCTTCGTCCCGCTCCTAGCCTCAGGGCCGGACTCCAGCGCAGAGCCCAGCCCAGCGCAGCCTGCCAGCAGcCGCCCAGCAGCCCnnnnnnnnnnnnnnnCAcGAAACCCGGCCAGAGCTCCCCAGCAGCCCGAGTCATGAACACCGAAATGTACCAGACCCCCATGGAGGTGGCGGTCTATCAGCTGCACAATTTCTCCATCTCCTTCTTCTCTTCCCTGCTTGGAGGGGATGTGGTTTCCGTTAAGCTGGACAACAGTGCCTCCGGAGCCAGCGTGGTGGCCAT…
NM_016282	AK3	adenylate kinase 3	2642	286	10.83	445.6	18380000	141-821	9	4701158	4731227	-	4701158-4703096,4708419-4708537,4709135-4709307,4712506-4712625,4730937-4731227	nnnnnnnnnnnnnnnnnnnnnnnnnnnnnnnnnnnnnnnnnnnncgctgctagccggccggcgcaggctgccAtGcGGGTGAGAACGCAGgCCAGGCCAAAGCCCTGGTAGCCGCGCGGCGCGGGCCTGGGTCTGCGGCCATGGGGGCGTCCGCGCGGCTGCTGCGAGCGGTGATCATGGGGGCCCCGGGCTCGGGCAAGGGCACCGTGTCGTCGCGCATCACCACACACTTCCAGCTGAAGCACCTCTCCAGCGGGGACCTGCTCCGGGGCAACATGCTGCGGGGCACAGAAATTGGCGTGTTAGCCAAGGCTTTCATTGACCAAGGGAAACTCATCCCAGATGATGTCATGACTCGGCTGGCCCTTCATGAGCTCAAAAATCTCACCCAGTATAGCT…
NM_003172	SURF1	surfeit 1	1037	67	6.46	445.6	18000000	33-932	9	135208487	135213182	-	135208487-135208658,135208737-135208818,135209122-135209284,135209370-135209442,135210425-135210616,135211335-135211417,135211500-135211633,135212945-135212996,135213097-135213182	GCGtCCCGGAAGaGCCCGCGGGGCCGGGTGCTATGGCGGCGGTGGCTGCGATGCAGCTGGGGCTGCGGGCGGCGGGGCTGGGACGGGCCCCTGCCAGCGCCGCCTGGAGGAGCGTCCTCGGGGTGTCCCCGCGCCCAGGGGTGGCCTGGAGGCCAAGGAGATGTGGCAGTTCTGCAGCAGAAGCATCTGCCACAAAAGCGGAAGATGACTCCTTTCTTCAGTGGGTCCTGCTCCTCATCCCTGTGACTGCCTTTGGCTTGGGGACATGGCAGGTCCAACGTCGGAAGTGGAAGCTGAACCTGATTGCAGAGTTGGAGTCTCGAGTTCTGGCTGAGCCTGTCCCTCTGCCAGCAGACCCAATGGAACTGAAAAATATGGAGTATAGGCCAGTGAAGGTCA…
NM_001136201	ISOC2	isochorismatase domain containing 2 isoform 1	1122	118	10.52	445.4	20080000	175-789	19	60656157	60664861	-	60656157-60656567,60658168-60658285,60658439-60658509,60658815-60659024,60659528-60659668,60664691-60664861	nnnnnnnnnnnnnnnnnnnnnnnnnnnnnnnnnnnnnnnnnnnnnnnnnnnnnnnnnnnnnnnnnnnnnnnnnnnnnnnnnnnnnnnnnnnnnnnnnnnnnnnnnnnnnnnnnnnnnCCCCGGCCTCACCTGCGGAGgGgCCGTTCcGGGCTCGAACCCGGCGCCTTCCGGAAAATGGCGGCTGCCAGGCCCATCCTGGGCCGAGTCCTTCCAGGATCCTCTATCCTGTTCCTGTGTGACATGCAGGAGAAGTTCCGCCACAACATCGCCTACTTCCCACAGATCATCTCAGTGGCAGCCCGTATGCTCAGGGTGGCCCAGCTGCTGGAGGTGCCAGACTTGCTGACAGAACAGTAcCCGCAAGGCCTGGGCCCCACGGTGCCTGAGCTGGGGGCTGAG…
NM_000784	CYP27A1	cytoome P450, family 27, subfamily A,	2293	137	5.97	445.2	15800000	435-2028	2	219354716	219388260	+	219354716-219355404,219382544-219382734,219385189-219385388,219385519-219385716,219385891-219386063,219386988-219387154,219387347-219387425,219387512-219387724,219387878-219388260	GGGAGAAGCtGAGGGCAGCTTAGTCGCGGCCGGTTCCCGttCCCTTCAGGACGCGAGGGtCGCcttgggtggggaacnnnnnnnnnnnnnnnnnnnnnnnnnnnnnnnngCTTCCCGGTTTCGAAAGAATCTCGCTGCACCCCCGCCCAGAGTTCAGACCAAGCGAAAAGTTATTTGAGAGGCCTCGGGGGCGCGGGGTGAGGAGTCGgtGCGGAGGCCTTGGTCCGGGCGCGGtgggtatccctgAGTCACCGCGTCCCTCTCCTGCAGCCCCCACGAcgctgggaggagcGAGGGAGTGAGCGGGAAGGGGTCTGGCTGGCCTTTGCTCGGCCCTCCCCAGCGCCCGGCcnnnnnnnnnnnnnnnnnnnnnnnnnnnnnnnnnnnnnnnnnnCCGCT…
NM_152862	ARPC2	actin related protein 2/3 complex subunit 2	1448	60	4.14	444.9	13070000	113-1013	2	218790119	218827316	+	218790119-218790222,218790431-218790512,218798888-218798922,218801706-218801818,218807320-218807365,218811632-218811818,218812359-218812452,218818388-218818514,218822332-218822432,218822789-218822889,218826859-218827316	nnnnnnnnnnnnnnnnnnnnnnnnnnnnnnnnnnnnnnnnnnnnnnnnnnnnnnnnnnnnCGGCGGCGGcGGCTCGGCAGGCGGGTTCAGGCTTTGGGGGCCAGCCGCCGCCATGATCCTGCTGGAGGTGAACAACCGCATCATCGAGGAGACGCTCGCGCTCAAGTTCGAGAACGCGGCCGCTGGAAACAAACCGGAAGCAGTAGAAGTAACATTTGCAGATTTTGATGGGGTCCTCTATCATATTTCAAATCCTAATGGAGACAAAACAAAAGTGATGGTCAGTATTTCTTTGAAATTCTACAAGGAACTTCAGGCACATGGTGCTGATGAGTTATTAAAGAGGGTGTACGGGAGTTTCTTGGTAAATCCAGAATCAGGATACAATGTCTCTTTGCT…
NM_001288	CLIC1	chloride intracellular channel 1	1251	9	0.72	444.7	14020000	265-987	6	31806337	31812320	-	31806337-31806759,31807973-31808154,31809322-31809428,31809592-31809717,31809910-31810019,31812018-31812320	GTTCAgGGCGGGGCCGGTCGGTGAGTCAGCGGCTCTCTGATCCAGCCCGGGAGGGGACCGAGCTGGAGGAGCTGGgTGTGGGGTGCGTTGGGCTGGTGgGGAGGCCGAGTTTGGGtGCannnnnGTCTGATTGAGCTTGTGTTGCACTGAAGGGACAGCCCTGGGTCTAGGGGAGAGAATCCCTGAGTGTGAGACCCGCCTTCCCTGGCCCCAGCCCCTCCCAGTTCCCCCAGCGACGGCCACTTCCTGGTCCCCGACGCAACCATGGCTGAAGAACAACCGCAGGTCGAATTGTTCGTGAAGGCTGGTAGTGATGGGGCCAAGATTGGGAACTGCCCGTTCTCCCAGAGACTGTTCATGGTACTGTGGCTCAAGGGAGTCACCTTCAATGTTACCACC…
NM_014624	S100A6	S100 calcium-binding protein A6	683	44	6.44	443.9	13720000	315-584	1	151773700	151775341	-	151773700-151773930,151774302-151774460,151775049-151775341	nnnnnnnnnnnnnnnnnnnnnnnnnnnnnnnnnnnnnnnnnnnnCTGCTGGGCTCCCCCATCCCgTCCTAACCCGGAACAGCCCCGGGCAGGAGGCGTGGAAAGTCGAGGGGAGAAACCGCGAATGTGTGTTGTGTAAGCCAAGGCGCAGGGTGGGGCGCGGGCGGGACTTGGGCGGGTGGGGTGGGCTTGGCCGAGCCGGCCTCCGGGGCATCGACCGCTATAAGGCCAGCCGGACTGCGACACAGCCCATCCCCTCGACCGCTCCCGTCGCACTTGGCCGCCTCCCTACCGCTCCAAGTCCAGCCCTCAGCCATGGCATGCCCCCTGGATCAGGCCATCGGCCTCCTTGTGGCCATCTTCCACAAGTACTCCGGCAGAGAGGGTGACAAGCACACCC…
NM_005006	NDUFS1	NADH dehydrogenase (ubiquinone) Fe-S protein 1,	3417	205	6	443.1	13460000	128-2308	2	206696048	206732432	-	206696048-206697245,206699508-206699580,206699679-206699813,206700766-206700941,206703057-206703211,206705914-206706074,206711454-206711583,206714910-206715038,206715655-206715800,206716987-206717101,206717861-206717995,206719872-206720057,206720500-206720630,206720722-206720803,206721989-206722065,206722787-206722894,206725388-206725479,206726587-206726651,206732310-206732432	TTCTCCAGGCCcGGCTGACAGAGTTAGCTGAGGCCGCCATATTGAGTAAGCGACCCGGCCTCCAAGGGGGTAGTTGTGGTCCAGACAGTTTAGCAGAACAGCCTCCGCGGCTCCGGGGAGAAGCAATATGTTGAGGATACCTGTAAGAAAGGCCTTAGTAGGCCTTTCTAAATCTCCTAAAGGATGTGTTCGAACAACTGCCACAGCAGCAAGCAACTTGATTGAAGTATTTGTTGATGGTCAGTCTGTCATGGTGGAACCGGGAACGACCGTCCTCCAAGCTTGTGAGAAGGTTGGCATGCAGATCCCTCGATTCTGTTATCATGAAAGGTTGTCTGTTGCTGGAAACTGCAGGATGTGCCTTGTTGAAATTGAGAAAGCCCCCAAGGTTGTAGCTGC…
NM_152637	METTL7B	methyltransferase like 7B precursor	1505	211	14.02	442	17000000	210-942	12	54361597	54364661	+	54361597-54362303,54363864-54364661	AAAAGTCATTGAAGAGCCTGTGGGGCTGTGGGACCTGCGCCCTCTGGAGGAATTCCATACACCCACTCAACCCTGGCAAATAGGAAATTGTCAAGTAGGAGACAAGGAGCAAAGTCCTATCACAGCGGGAGGGGACGCCAGTGCCTgCTGGGGCTGAGCAGgGAAAAAGCCAGTGCCCCAGCGGAAGCACAGCTCAGAGCCGGTCTGCCATGGACGTCCTGGTCCCACTCCTGCAGCTGTTGGTGCTGCTTCTTACCCTGCCCCTGCACCTCATGGCTCTGCTGGGCTGCTGGCAGCCCCTGTGCAAAACCTACTTCCCCTACCTGATGGCTGTGCTGACTTCCAAGAGCAACCGCAAGATGGAGGGCAAGAAACGGGAGCTCTTCAGCCAGATAAAGG…
NM_000853	GSTT1	glutathione S-transferase theta 1	1060	47	4.43	441.9	15870000	54-773	22	22706139	22714284	-	22706139-22706617,22706822-22706998,22709361-22709511,22711700-22711787,22714120-22714284	nnnnnnnnnnnnnnnnnnnnnnnnnnnnnnnnnnnnnnCGGTCTGTtCCCGCTATGGGCCTGGAGTTGTACCTGGACCTGCTGTCCCAGCCCTGCCGCGCTGTTTACATCTTCGCCAAGAAGAACGGCATCCCCTTCGAGTTGCGCATCGTGGATCTGATTAAAGGTCAGCACTTAAGCGATGCTTTTGCCCAGGTGTACCCCCTGAAGAAGGTACCAGCCTTGAAGGACGGGGACTTCACCTTGACGGAGAGTGTGGCCATCCTGCTCTACCTGACGCGCAAATATAAGGTCCCTCATTACTGGTACCCTCAAGACCTGCAGGCCCGTGCCCGTGTGGATGAGTACCTGGCATGGCAGCACACGACTCTGTGGAGAAGCTGCCTCCGGGCCTTGTGGC…
NM_176895	PPAP2A	phosphatidic acid phosphatase type 2A isoform 2	1625	3	0.18	441.3	14900000	417-1271	5	54756440	54866630	-	54756440-54756919,54757448-54757624,54773436-54773493,54799454-54799734,54822545-54822699,54866157-54866630	nnGGTgGGAGAGGCTGGACCCCGCGTTCCTCCTCCCTACCGGTCCCCaTCCTTAAAGCGCGAGTCTGGACGCCCcGCCTGTGGGAGAGGGCGCCGGGATCCGGACGGGGAGTAACCGGGGCAGGCCGGGCCGGCCGAGGAGGTCCTGAGGCTACCGAGCTGCAGCGGCTGGCACACGAGCGCCTCGGCACTAACCGAGTGTTcGCGGGGGCTGTGAGGGGAGGGCCCCGGGCGCCATTGCTGGCGGTGGGAGCGCCGCCCGGTCTCATCCCGCCCTCGGCTGCACTCCTCCTCCGGCTGGGAgGGGCCGTAGCTCGGGGCCGTCGCCAGCCCCGGGCctGGCTCGATAATCGAGGGCCTCgGCCGCTGTCCCGCAGCTCAGTCCATCGCCCTTGCCGGG…
NM_198576	AGRN	agrin precursor	7319	400	5.47	440.3	18070000	51-6186	1	945366	981355	+	945366-945616,947444-947705,960520-960567,965908-966123,966416-966640,966721-966945,967199-967405,968482-968700,968781-968975,969066-969266,969352-969500,969577-969682,970404-970520,970602-970766,970976-971119,971207-971331,971403-971508,971640-971978,972063-972200,972570-972697,972816-972930,973019-973138,973255-973608,974110-974302,974479-974694,974809-975038,975146-975280,975476-975572,975670-…	CCCGTCCCCGGCGCGGCCCGCGCGCtCCTCCGCCGCCtctcgcctgcgccatggccggccggtcccacccgggcccgcnnnnnnnnnnnnnnnnnnnnCTgGTGGTGGCCGCGTGCGTCCTGCCCGGAGCCGGCGGGACGTGCCCGGAGCGCGCGCTGGAGCGGCGCGAGGAGGAGGCGAACGTGGTGCTCACGGGGACGGTGGAGGAGATCCTCAACGTGGACCCGGTTCAGCACACGTACTCCTGCAAGGTTCGGGTCTGGCGGTACTTGAAGGGCAAAGAGCTGGTGGCCCGGGAGAGCCTGCTGGACGGCGGCAACAAGGTGGTGATCAGTGGCTTCGGAGACCCCCTCATCTGTGACAACCAGGTGTCCACTGGGGACACCAGGATCTTCTTTG…
NM_007262	PARK7	Parkinson disease protein 7	961	186	19.35	435.7	16360000	164-731	1	7944301	7967929	+	7944301-7944440,7945410-7945522,7947971-7948072,7951992-7952051,7953541-7953610,7960299-7960385,7967541-7967929	nnnnnnnnnnnnnnnnnnnnnnnnnnnnnnnnnnnCGGCGCGCGTGCGTGCTGGCGTGCGTTCACCTTCAGCCTGGTGTGGGnnnnnnnnnnnnnnnnnnnnnnnnnnnnnnnnnnnnnnnnnnnnnnnnnnnnnnnnnnnnnnnnnnnnnnnnCATATAAAAATGGCTTCCAAAAGAGCTCTGGTCATCCTGGCTAAAGGAGCAGAGGAAATGGAGACGGTCATCCCTGTAGATGTCATGAGGCGAGCTGGGATTAAGGTCACCGTTGCAGGTCTGGCTGGAAAAGACCCAGTGCAGTGTAGCCGTGATGTGGTCATTTGTCCTGATGCCAGTCTTGAAGATGCAAAAAAAGAGGGACCGTATGATGTGGTGGTTCTACCAGGAGGTAATCTGGGTGC…
NM_012244	SLC7A8	solute carrier family 7 (cationic amino acid	4216	273	6.48	433.6	15940000	727-2331	14	22664344	22722689	-	22664344-22666392,22667068-22667245,22668699-22668848,22670510-22670606,22676970-22677073,22678473-22678596,22679520-22679673,22682128-22682253,22704334-22704485,22705385-22705589,22721813-22722689	TCCCGAAcCCAGAGGGATGGGGCcGGCTGTGCAGTAGAACGGGGATCGAAGAGAGGAAAACAAGCGCACGAAGAACAGCGAGAAAGAAGAGGACATCTGGGAAAGGCGGAAGCAGAAGAAGGGGAAGGGAAAAGAAATCCATAGCAGGTGGAAACCAGATCTAGAGCAACACGGTCAGGTTCACAGTTTGTTTTCCTGGAAGAGAAGAAAGTACCTGAGGACTGCCCTTTTTTCCTACCGTTAATGAAAACTACTTTTGTCTTTATCATAAAAGAAAAAACTAAGGGGAGGTAAAGGCAATCTCCTGTTTTATTAGGGGGAGAGGTGAAGGgAAATCCAGGCTCTCTTTCTGAAgnnnnnnnnnnnnnnnnnnnnnnnTTGAACCATCCTGGTTTCTGA…
NM_201442	C1S	complement component 1, s subcomponent	2810	87	3.1	433.1	14900000	364-2428	12	7038241	7048596	+	7038241-7038442,7039317-7039482,7040040-7040247,7040455-7040632,7041832-7041957,7042665-7042864,7043382-7043535,7044083-7044198,7044604-7044682,7045208-7045336,7046021-7046095,7047420-7048596	nnnnnnnnnnnnnnnnnnnnnnnnnnnnnnnnnnnnnnnnnnnTCTTAGGAACAGAACCCGGACAGgGAGGCTGACTGGAGGTTCCTGCAGaGGGAGCGTCAAGGCCCTGTGCCGCTGTCCCCGGAGGCCGGAGGGGTTACCCAGCATGCCCACTGGCCGGAGACAGGGGACTGACCCACTTGCTCCTACCAGCTTCTGAAGGTGACACTGAGCCCCAGGTGACGCCACACCACCAAAGAAGGTGCCTGTGTTTGTCAGACTAATACAGCCAGGCCTGCCACCCCTTAGGCTCCAAAGTCCCGAGGTCCAGAAAGCCAGGACCAAGAGACAGGCAGCTCACCaGGGCGGACGAATCGCCAGAGATGTGGTGCATTATCCTGTTTTCCCTTTTGGCATGG…
NM_005620	S100A11	S100 calcium binding protein A11	594	90	15.15	433	15290000	121-435	1	150271606	150276135	-	150271606-150271923,150272748-150272900,150276013-150276135	nnnnnnnnnTGGGCCGGGAAGGGCGTGGGTCGGGGAGAGGTTCCAGACCCGCACGCCGCGCGCACAgAGCTCTCAGCGCCGCTCTCAGCCACAGCCTCCCGcGCCTCGCTCAGCTCcaacatgGCAAAAGTCTCCAGCCCTACAGAAACTGAGCGGTGCATCGAGTCCCTGATTGCTGTTTTCCAGAAGTACGCTGGAAAGGATGGTTATAACTACACTCTCTCCAAGACGGAGTTCCTAAGCTTCATGAATACAGAACTGGCTGCCTTCACAAAGAACCAGAAGGACCCCGGTGTCCTTGACCGCATGATGAAGAGACTGGATACCAACAGTGACGGACAGCTAGATTTCTCAGAATTTCTGAATCTGATTGGTGGCCTAGCTATGGCTTGCCATGAC…
NM_012203	GRHPR	glyoxylate reductase/hydroxypyruvate reductase	1235	87	7.04	432.9	16830000	42-1026	9	37412707	37426986	+	37412707-37412830,37414842-37414972,37415919-37415991,37416535-37416651,37418481-37418569,37419729-37419833,37420508-37420643,37422005-37422135,37426658-37426986	nnnnnnnnnnnnnnnnnnnnnnGTCGTCGGCTGCACGGCGGATGAGACCGGTGCTACTCATGAAGGTGTTCGTCACCCGCAGGATACCCCCTGAGGGCAGGGCCGCGCTCGCCCGGGCGGCAGACTGTGAGGTGGAGCAGTGGGACTCGGATGAGCCCATCcccaTCAAGGAGCTGGAGCGAGGTGTGGCGGGGGCCCACGGCCTGCTCTGCCTCCTCTCCGACCGTGTGGACAAGAGGATCCTGGATGCCGCAGGGGCCAATCTCAAAGTCATCAGCACCCTGTCCGTGGGCGTGGACCACTTGGCTTTGGATGAAATCAAGAAGCGTGGGATCCGAGTTGGCTACACCCCAGATGTCCTGACAGATGCCACCGCGGAACTTGCAGTCTCCCTGCTAC…
NM_024589	ROGDI	leucine zipper domain protein	1458	478	32.78	432.3	16370000	103-963	16	4786970	4792675	-	4786970-4787503,4787716-4787842,4787940-4787989,4788073-4788186,4788571-4788669,4789688-4789783,4790500-4790580,4791269-4791323,4791505-4791587,4792384-4792455,4792529-4792675	nnnnnnnnnnnnnnnnnnnnnnnnnnGGAGGACCCAGGACAGAAGGATTGGTGGACCGGAGCAGCGGCCGGCGGGGAGGGCGCTTGGCAGCGGCCTGCGGCCATGGCCACCGTGATGGCAGCGACGGCGGCGGAGCGGGCCGTGCTGGAGGAGGAGTTCCGCTGGCTGCTGCATGACGAGGTGCACGCTGTGCTGAAGCAGCTGCAGGACATTCTCAAGGAGGCCTCTCTGCGCTTCACTCTGCCGGGCTCGGGCACTGAGGGGCCCGCCAAGCAAGAGAACTTCATCCTAGGCAGCTGTGGCACAGACCAGGTGAAGGGTGCGCTGACTCTGCAGGGGGATGCCCTCAGCCAGGCGGACGTGAACTTGAAGATGCCCCGCAACAACCAGCTGCTGCAC…
NM_014183	DYNLRB1	Roadblock-1	685	162	23.65	431.9	14820000	61-349	20	32567865	32592423	+	32567865-32567927,32577734-32577809,32586093-32586260,32592046-32592423	nnnnnnnnnnnnnnnnnnnnGCTGGGTgTTCGCTACGCGGGGCTACCGGATCCGTCGGAAATGGCttAGGTGGAgGAGACACTGAtGCGACTGCAGAGCCAGAAGGGAGTGCAGGGAATCATCGTGGTGAACACAGAAGGCATTCCCATCAAGAGCACCATGGACAACCCCACTACCACCCAGTACGCCAGCCTCATGCACAGCTTCATCCTGAAGGCACGGAGCACCGTGCGTGAAATCGACCCTCAGAACGATCTCACCTTCCTTCGAATTCGCTCCAAGAAAAATGAAATTATGGTTGCACCAGATAAAGACTATTTCCTGATTGTGATTCAGAATCCAACCGAATAAGCCACTCTCttGGCTCCCTGTGTCATTCCTTAATTTAATGTCCCCcAA…
NM_006156	NEDD8	neural precursor cell expressed, developmentally	625	22	3.52	431	15870000	104-346	14	23755897	23771416	-	23755897-23756269,23757179-23757261,23757430-23757477,23771296-23771416	nnnnnnnnnnnnnnnnnnnnnnCAGAGTgCTGGAGAgCGGCaGCGGCGACCGGAGCGGTAGGAGCAGCAATTTATCCGTGTGCAGCCCCAAACTGGAAAGAAGATGCTAATTAAAGTGAAGACGCTGACCGGAAAGGAGATTGAGATTGACATTGAACCTACAGACAAGGTGGAGCGGATCAAGGAGCGTGTGGAGGAGAAAGAGGGAATCCCCCCACAACAGCAGAGGCTCATCTACAGTGGCAAACAGATGAATGATGAGAAGACAGCAGCTGATTACAAGATTTTAGGTGGTTCAGTTCTTCACCTGGTGTTGGCTCTGAGAGGAGGAGGTGGTCTTAGGCAGTGATGGACCCTCCATTTTACCTCTGTACCGTGTCGCTCATAATGAGGCATCAT…
NM_000954	PTGDS	prostaglandin D2 synthase, brain	812	154	18.97	430.6	16120000	76-646	9	138991777	138996015	+	138991777-138991965,138993266-138993405,138993496-138993572,138994219-138994335,138994456-138994557,138995106-138995128,138995852-138996015	nnnCCTTCCGCACACCTCCCTCGCTCTCCCACACCACTGGCACCAGGCCCCGGACACCTGCTCTGCGGCAGGAGAATGGCTACTCATCACACGCTGTGGATGGGACTGGTCCTGCTCGGgnnnnnnnnnnnnnTACAGGCAGCaCCCGAGGCCCAGGTCTCCGTGCAGCCCGACTTCCAGCCCGACAAGTTCCTGGGGCGCTGGTTCAGCGCGGGCCTCGCCTCCAACTCGAGCTGGCTCCAGGAGAAGAAGGCGGCGCTGTCCATGTGCAAGTCGGTGGTGGCCCCTGCCGCGGATGGTGGCTTCAACCTGACCTCCACCTTCCTCAGGAAAAACCAGTGTGAGACCCGAACCATGCTGCTGCAGCCCGCGGGGTCCCTTGGCTCCTACAGCTACCGG…
NM_001014794	ILK	integrin-linked kinase	1751	0	0	429.6	14000000	136-1492	11	6581540	6588675	+	6581540-6581628,6582032-6582166,6585852-6586017,6586200-6586295,6586500-6586596,6586691-6586774,6586878-6586963,6587106-6587215,6587319-6587446,6587531-6587652,6587743-6587842,6587955-6588085,6588269-6588675	AGCACCAGGGGCGGGGCGGGGCCGgCGTCGGGCTGCGGGCGCGGCCGGACGGGAGTTCCCCGGAGAAGGAGCCTGCAGCCCGAGTCCCGTCCTCAGGCTACCCTAATCCAGGGGACTCGGCGCCGGGACGCTGCTATGGACGACATTTTCACTCAGTGCCGGGAGGGCAACGCAGTCGCCGTTCGCCTGTGGCTGGACAACACGGAGAACGATCTCAACCAGGGGGACGATCATGGCTTCTCCCCCTTGCACTGGGCCTGCCGAGAGGGCCGCTCTGCTGTGGTTGAGATGTTGATCATGCGGGGGGCACGGATCAATGTAATGAACCGTGGGGATGACACCCCCCTGCATCTGGCAGCCAGTCATGGACACCGTGATATTGTACAGAAGCTATTGCAG…
NM_006472	TXNIP	thioredoxin interacting protein	2927	597	20.4	429.6	12960000	342-1515	1	144149819	144153985	+	144149819-144150409,144150950-144151022,144151135-144151282,144151395-144151497,144151626-144151882,144151989-144152145,144152259-144152410,144152540-144153985	ATAnnnnnnnnnnnnnnnnnnnnnnnnnnnnnnnnnnnnnnnnnnnnnnnnnnnnnnnnnnnnnnnnnnnnnnnnnnnnnnnnnnnnnnnnnnnnnnnnnnnnnnnnnnnnnnnnnnnnnnnnnnnnnnnnnnnnnnnnnnnnnnnnnnnnnnnnnnnnnnnnnnnnnnnnnnnnnnnnnnnnnnnnnnnnnnnnnnnnnnnnnnnnnnnnnnnnnnnnnnnnnnnnnnnnnnnnnnnnnnnnnnnnnnnnnnnnnnnnnnnnnnnnnnnnnnnnnnnnnnnnnnnnnnnnnnnnnnnnnnnnnnnnnnnnnnnnnnnnnnnAAACCAACTCCGTCCCATCATGGTGATGTTCAAGAAGATCAAGTCTTTTGAGGTGGTCTTTAACGACCCTGAAAAGG…
NM_016108	AIG1	androgen-induced 1	1385	24	1.73	428.9	17170000	41-755	6	143423716	143703134	+	143423716-143423896,143499665-143499820,143527912-143528013,143646940-143647055,143696112-143696275,143702469-143703134	GCCCTCCTCGCCGCCCAGCCAGCCCAGGCCTCTGGCGAACATGGCGCTTGTCCCCTGCCAGGTGCTGCGGGTGGCAATCCTGCTGTCCTACTGCTCTATCCTGTGTAACTACAAGGCCATCGAAATGCCCTCGCACCAGACCTACGGAGGGAGCTGGAAATTCCTGACGTTTATTGATCTGGTTATCCAGGCTGTcTTTTTTGGCATCTGTGTGCTGACTGATCTTTCCAGTCTTCTGACTCGAGGAAGTGGCAACCAGGAGCAAGAGAGGCAGCTCAGGAAGCTCATCTCTCTCCGGGACTGGATGTTAGCTGTGTTGGCCTTTCCTGTTGGGGTTTTTGTTGTAGCAGTGTTCTGGATCATTTATGCcTATGACAGAGAGATGATATACCCGAAGCT…
NM_001042559	EIF4G2	eukaryotic translation initiation factor 4	3797	3	0.08	428.2	13710000	418-3024	11	10775169	10787158	-	10775169-10776004,10777115-10777236,10777336-10777547,10777675-10777879,10778213-10778471,10778555-10778770,10778854-10778958,10779085-10779210,10780172-10780332,10780417-10780558,10781153-10781251,10781334-10781417,10781603-10781713,10782022-10782173,10782260-10782326,10782410-10782541,10783036-10783138,10784030-10784170,10784943-10785008,10785378-10785504,10786828-10787158	gcagacggcaacCGGGCCGCTGATTGGGCGGCGAAGGAGCCATTCGGGGcGgCTCTGGTGGGTTCGGCTGCCCCAAGAGTGATAAGTTCGGnnnCAGACACGCCTCAGgGCCAGCAGTGAGTCGGAGCTCTATGGAGGTGGCGGTGGGTACCGGGTGGCGGCTGCAGCAGTGACTCCTCTGAGCTGAGTTTCAGGCCGTCCCCGACTCCTTCCTTCCCCTTCCCTCCCCCTTTTTTTTGTTTTCCGTTCCCCTTTCCCCTCCCTTCCCTATCCCCGACGACCGGATCCTGAGGAGGCAGCTGCGGTGGCAGCTGCTGAGTTCTCGGTGAAGGTATTTCATTTCTCCCATCCCCTCCCCTCCCCACCCCATCTATTAATATTATTCTTTTGAAGATTCTT…
NM_020665	TMEM27	transmembrane protein 27 precursor	1578	5	0.32	427.1	15570000	257-922	X	15555362	15593075	-	15555362-15556171,15567606-15567800,15572960-15573073,15587060-15587145,15592381-15592439,15592762-15593075	CTTTTGAGGTagagtcagggtggggaAAACCAtTAATCTGTTTTCCAAACAAGTTTTCATAAATAACTGACAGGAGATGGGCTGTTTTTATGGAAGTATTAACCCAAATGATGGGTGTTAATCATTAAACCTTTTAGGTGGTGGCTCGCTTGTTTCTCTGATATTCTAATCCGGGTCACAGAATGGCTAAGGCaGATTTAAGTGCAGCGTGaTTTTTTTTTTTCTCACTTTGCCTTGTGTTTTCCACCCTGAAAGAATGTTGTGGCTGCTCTTTTTTCTGGTGACTGCTATTCATGCTGAACTCTGTCAACCAGGTGCAGCAAATGCTTTTAAAGTGAGACTTAGTATCAGAACAGCTCTGGGAAATAAAGCATATGCCTGGGATACCAGTGAAGAATA…
NM_013436	NCKAP1	NCK-associated protein 1 isoform 1	4614	99	2.15	427.1	13120000	403-3786	2	183497850	183611474	-	183497850-183498791,183499789-183499878,183501090-183501199,183501756-183501872,183503668-183503761,183507725-183507805,183508266-183508348,183515043-183515136,183525378-183525475,183525766-183525896,183526086-183526304,183529435-183529566,183530430-183530569,183535132-183535251,183537649-183537781,183540189-183540334,183549866-183549924,183551807-183551888,183554217-183554349,183555794-183555900…	nnnnnnnnnnnnnnnnnnnnnnnnnnnnnnnnnnnnnnnnnnnnnnnnnnnnnnnnnnnnnnnnnnnnnnnnnnnnnnnnnnnnnnnnnnnnnnnnnnnGCCGGGcAAGGCGGCTCGTTGGGGGCTGGGGCGGAGAGCGCCGcGGGtGGGGGCGGaAGGGCggCGGGCGGAAGGCAGAAGGCTGCCGGGGCGCGGGCTGCTGCGGGAGAAGGGGCTCCGAGGCGtccgccgcggctcTCTCTGGTGCCGGCGCGGGATTGGGGCGCGaGGGCCATGGGCGCGCTCTCCTAAGGCGGAGGTCGCGGGCAGGAGGGGAGGAGGCCCGAGGGAGGCTGCTGCGGAGGCCGCGGGCCAGTGACTGGGCGCGAGGCGGCCGGCGGCGGCGGcggcacCGGCACC…
NM_153333	TCEAL8	transcription elongation factor A (SII)-like 8	1212	29	2.39	426.2	13670000	228-578	X	102394579	102396777	-	102394579-102395601,102396189-102396261,102396662-102396777	CGACTCTCACGTGACCAGGAGTCGACGTGTGCaGAAGTCCTTATaGTCCAGGGCCTGTTTCCCTGTAGCAGCTCCCTATTGCTGGAGAAGGAGAAAAGTGCCCAAGATCCTTTCAGGATATTTGGTTTTTTGGGCGCGACACAAATCGAGGTGAGGGAAGAGAGAGGAAAATCCCCTGAATCCCTGCAGGATTAATTTATTCAAAAAGGAAATTAAAAATACTCAATATGCAAAAGTCTTGTGAAGAAAATGAGGGAAAACCACAGAACATGCCAAAGGCCGAGGAAGATCGCCCTTTGGAGGATGTACCACAGGAGGCAGAAGGAAATCCTCAACCTTCCGAAGAAGGTATAAACCAGGAGGCAGAAGGAAACCCCAGAGGAGAGCCGAATCAACCTG…
NM_002087	GRN	granulin precursor	2305	175	7.59	424.9	15950000	220-1999	17	39778017	39785996	+	39778017-39778228,39782052-39782196,39782320-39782445,39782561-39782645,39783122-39783234,39783336-39783471,39783585-39783694,39783931-39784057,39784257-39784354,39784444-39784689,39784909-39785142,39785235-39785465,39785555-39785996	nnnnnnnnnnnnnnnnnnnnnnnnnnnnnnnnnnnnnnnnnnnnnnnnnnnnnnnnnnnnnnnnnnnnnnnnnnnnnnnnnnnnnnnnnnnnnnnnnnnnnnnnnnnnnnnnnnnnnnnnnnnnnnnnnnnnnnnnnnnnnnncCGCGCTGGGATCTGTAGTCTGAGCGCTGCCCGGTTGCTGCTGCCCAGGGACCGCGGACCCGGACGCAGGCAGACCATGTGGACCCTGGTGAGCTGGGTGGCCTTAACAGTAGGGCTGGTGGCTGGAACATGGTGCCCAGATGGTCAGTTCTGCCCTGTGGCCTGCTGCCTGGACCCCGGAGGAGCCAGCTACAGCTGCTGCAGTCCCCTTCTGGACAAATCGCCCACAACACTGAGCAGGCATCCGGGCGGCCCC…
NM_005984	SLC25A1	solute carrier family 25 (mitochondrial carrier;	1600	27	1.69	424.8	15530000	116-1048	22	17543094	17546301	-	17543094-17543757,17543934-17544007,17544091-17544206,17544359-17544463,17544633-17544717,17545240-17545378,17545455-17545554,17545646-17545753,17546093-17546301	gcggccgccccgcccctnnnnnnnnnnnnnnnnnnnnCCGCCACCGCGGACCGAGCGCGGAGTTCAGGAGGCTCGGACCCGAAGCCGCCACTGGGCGCCCGGCTTCCCGCCCGCCATGGCCGCGCCCCGCGCCCCGCGCGCTTTGGCGGCCGCCGCGCCTGCGTCCGGGAAGGCCAAGCTGACGCACCCGGGGAAGGCGATCCTGGCAGGCGGCCTGGCGGGTGGCATCGAGATCTGCATCACCTTCCCCACTGAGTACGTGAAGACGCAGCTGCAGCTGGACGAGCGCTGGCACCCGCCGCGGTACCGGGGCATCGGGGACTGCGTGCGGCAGACGGTCCGCAGCCATGGCGTCCTGGGTCTGTACCGCGACCTCAGCTCCCTGCTCTACGGCTCCAT…
NM_002708	PPP1CA	protein phosphatase 1, catalytic subunit, alpha	1470	18	1.22	423.5	14490000	124-1113	11	66922228	66925952	-	66922228-66922692,66922769-66922903,66922987-66923210,66923608-66923712,66924736-66924966,66925115-66925246,66925775-66925952	nnnnnnnnnnnnnnCtGGGGCGGACTgGGGCAGGCGGAAGGAGAGCCAGGCCGGAAGGAGGCTGCCGGAGGGCGGGAGGCAGGAGCGGGCCCGGAGCTGCTGGGCTGGAGCGGCGGCGCCGCCATGTCCGATAGCGAGAAGCTCAACCTTGACTCGATCATCGGGCGCCTGCTAGAAGTGCAGGGCTCGCGGCCTGGCAAGAATGTACAGCTGACAGAGAACGAGATCCGCGGCCTGTGCCTGAAATCCCGGGAGATTTTCCTGAGCCAGCCCATTCTTCTGGAGCTGGAAGCACCCCTCAAGATCTGCGGTGATATACACGGCCAGTACTATGACCTTCTGCGACTATTTGAGTATGGCGGTTTCCCTCCGGAGAGCAACTACCTCTTTCTGGGGGAC…
NM_022648	TNS1	tensin	10276	285	2.77	422.6	15860000	399-5603	2	218372757	218517041	-	218372757-218377571,218381043-218381075,218381571-218381639,218382791-218382959,218383216-218383287,218385336-218385413,218386183-218386275,218386653-218386784,218387880-218387966,218390658-218391727,218394708-218394906,218402812-218402850,218403335-218403358,218404423-218404515,218408059-218408134,218408983-218409179,218420478-218422055,218453866-218453982,218455314-218455379,218458003-218458132…	CTCAGTTGCTCCCAGCAGTGGCCCTGGGACcAGCTCTGCTCCTTGCACCCCGCTGcCTGCCTGGACACAGGCTCACTTGCTGCCTTCTTCTGGGgGAAACCAGCTTCTTGCCAGCCACAGCCGCTGCCTCTGCCACTGGCCACCGCCCCTGTCCTGGGAGTCCCTTGGCTCAGACACCCACCTCACTTAGTGGCtcctctgcaggaaagGTGGCTGCCCCCTGTGTTCCTCCATCCAACCATGAGCTGGTGCCCATCACCACTGAGAACACACCAAAGAATGTAGTGGATACGGGAGAAGGAGCCTCCCGGGGTGGAAACACACGGAAAAGCCTCGAGGACAACGGCTCCGCCAGGGTCACCCCGAGTGTCCAGCCCCACCTCCAGCCCATCAGAAACA…
NM_000587	C7	complement component 7 precursor	4012	597	14.88	422.6	15750000	115-2644	5	40945356	41018798	+	40945356-40945475,40964439-40964494,40966923-40966998,40970184-40970325,40972197-40972344,40973411-40973549,40981057-40981227,40983461-40983704,40985763-40985873,40991246-40991412,40993892-40994120,40995308-40995479,40997944-40998031,41000600-41000732,41008262-41008453,41012609-41012699,41015584-41015768,41017251-41018798	AGGGAGAGGCAGAGAGGCAGTCAGCCTGCTGGGTTCTTCCTGCTGTTGAAAACTTACCTGGCCTTTACAGAGGAAATTTTCCCCCTCTCTTCTGCCCTGAATGTTTTCCGAAACATGAAGGCGATAAGCTTATTCATTTTGGTGGGATTTATAGGAGAGTTCCAAATTTTTTCAAGTGCCTCCTCTCCAGTCAACTGTCAGTGGGACTCCTATGCCCCTTGGTCAGAATGCAATGGCTGTACCAAGACTCAGACGCGCAGGCGGTCAGTTGCTGTGTATGGGCAGTATGGGGGCCAACCTTGTGTTGGAAATGCTTTTGAAACACAGTCCTGTGAACCTACAAGAGGATGTCCAACAGAAGAGGGATGTGGAGAGCGTTTCAGGTGTTTTTCAGGTCAG…
NM_000969	RPL5	ribosomal protein L5	1031	37	3.59	421.6	14430000	79-970	1	93070182	93080069	+	93070182-93070262,93071534-93071603,93071690-93071805,93072924-93073058,93074335-93074537,93075601-93075778,93078696-93078784,93079911-93080069	GGCCCTTTTCCCCCCCTCTAGAGCCGCTGGGCCTGCAGGTCTCTGTCGAGCCGCGGACGCGGGTCTCTGTTCCGCcGGATGGGGTTTGTTAAAGTTGTTAAGAATAAGGCCTACTTTAAGAGATACCAAGTGAAATTTAGAAGACGAAGAGAGGGTAAAACTGATTACTATGCTCGGAAACGCTTGGTGATACAAGATAAAAATAAATACAACACACCCAAATATAGGATGATAGTTCGTGTAACAAACAGAGATATCATTTGTCAGATTGCCTATGCCCGTATAGAGGGGGATATGATAGTCTGCGCAGCATATGCACACGAACTGCCAAAATACGGTGTGAAGGTTGGCCTGACAAACTATGCTGCAGCATATTGTACTGGCCTGCTGCTGGCCCGC…
NM_001039349	EFEMP1	EGF-containing fibulin-like extracellular matrix	2682	94	3.5	420.6	11220000	95-1573	2	55946606	56004436	-	55946606-55947873,55951359-55951554,55951639-55951762,55955585-55955704,55957262-55957381,55958385-55958504,55962251-55962373,55998304-55998690,55998858-55998906,56002999-56003086,56004350-56004436	AGACTTCGCCAGATCAGACCCACGGGGCTGCCCTCCCCTGCGCACTCCCCTCGCTGCCCGGGCCCGGAGCGCAGCGCGGCCGCGCAGATTCACAATGTTGAAAGCCCTTTTCCTAACTATGCTGACTCTGGCGCTCGTCAAGTCACAGGACACCGAAGAAACCATCACGTACACGCAATGCACTGACGGATATGAGTGGGATCCTGTGAGACAGCAATGCAAAGATATTGATGAATGTGACATTGTCCCAGACGCTTGTAAAGGTGGAATGAAATGCGTCAACCACTATGGAGGATACCTCTGCCTTCCGAAAACAGCCCAGATTATTGTCAATAATGAACAGCCTCAGCAGGAAACACCACCAGCAGAAGGAACCTCAGGGGCAACCACCGGGGTTGT…
NM_002076	GNS	glucosamine (N-acetyl)-6-sulfatase precursor	5128	975	19.01	420.4	15670000	171-1826	12	63393489	63439493	-	63393489-63396866,63400069-63400229,63401642-63401752,63403053-63403160,63409003-63409104,63417051-63417154,63419428-63419546,63420653-63420735,63423188-63423355,63424856-63424954,63425706-63425771,63427759-63427965,63432745-63432804,63439132-63439493	CCCTGTCCCCGGCTCACGTGATCGCGCCTAGCGAGAAAACGCCTGACCCCAGCCACCGGCCTTCAAGGCACGGCTTTTTCTTCCCTCAGCTGGTTGGCCTCTCGCCCTTCAgCTACCTGTGCGTCCCTCCGCTCCGTCCCGGGCCGGGGTCACCCCGGAGCCTGTCCGCCATGCTGCTCCTGCCTCTAGCCCCAGGTCGGTTCCAGCAGGGCAGCCCCCGCCACcTGCCCTCCTGCAGCCCAGCGCTGCTGCTACTGGTGCTGGGCGGCTGCCTGGGGGTCTTCGGGGTGGCAGCGGGAACCCGGAGGCCCAACGTGGTGCTGCTCCTCACGGACGACCAGGACGAAGTGCTCGGCGGCGAGACACCACTGAAGAAAACCAAAGCTCTCATCGGAGAGA…
NM_002038	IFI6	interferon, alpha-inducible protein 6 isoform a	836	219	26.2	419.4	18950000	124-513	1	27865159	27871311	-	27865159-27865573,27867324-27867473,27867556-27867633,27868343-27868444,27871221-27871311	CCAGCCTTCAGCCGGAGAACCGTTTACTCGCCGCTGTGCCCATCTATCAgCAgGCTCCGGGCTGAAGATTGCTTCTCTTCTGTCCTCCAAGGTCTAGCGACGGAGCCTGCGCGCGGCGCCACCATGCGGCAGAAGGCGGTATCGCTTTTCTTGTGCTACCTGCTGCTCTTCACTTGCAGCGGAGTGGAGGCAGGCAAGAAAAAGaGCTCAGACAGCTCGGAgAGCGCCTCCGGGTTCTGGAAGGCCCTGACCTTCATGGCCATCGGAGGAGGACTGGCGGTCGCCGGGCTGCCTGCGCTGGGCTTCACCGGCGCCGGCATCGCGGCCAACTCGGTGGCTGCCTCGCTGATGAGCTGGTCTGCGAACATGAATGGGGGCGGCGTCCCCGCCGGGGGGCAA…
NM_006407	ARL6IP5	ADP-ribosylation-like factor 6 interacting	2128	157	7.38	419.1	15950000	110-674	3	69216780	69237929	+	69216780-69217064,69233680-69233897,69236305-69237929	AAAGCcGATCGAGACAGAGCCGCTGTCAACTCTTCAACTCAGCTCAGCTGATCGGTTGCCGCTGCCGCCGCCGCCAGATTCCTGAGGCGAAGAATGCGAAGCTGAAAACATGGACGTTAATATCGCCCCACTCCGCGCCTGGGACGATTTCTTCCCGGGTTCCGATCGCTTTGCCCGGCCAGACTTCAGGGACATTTCCAAATGGAACAACCGCGTGGTGAGCAACCTGCTCTATTACCAGACCAACTACCTGGTAGTGGCTGCCATGATGATTTCCGTTGTGGGGTTTCTGAGTCCCTTCAACATGATCCTGGGAGGAATTGTGGTGGTGCTGGTGTTCACAGGGTTTGTGTGGGCAGCCCACAATAAGGACGCCCTTCGCCGGCTGAAGAAGTGCTA…
[truncated: 20,124 more rows]
