# Supplementary material for: The Baboon Kidney Transcriptome: Analysis of Transcript Sequence, Splice Variants, and Abundance
Source: PLoS One. 2013 Apr 23;8(4):e57563. doi: 10.1371/journal.pone.0057563 (PMC3634053; doi:10.1371/journal.pone.0057563)
Supplement: Table S2 — Hypothetical proteins and open reading frames identified using human hg18 reference analysis of sequencing reads. This table includes: Homo sapiens NCBI RefSeq ID, gene ID, gene description, transcript length, number of N's, percent N's, fold coverage, FPKM, CDS, chromosome, chromosome start, chromosome end, strand, exons, and FASTA consensus sequence (baboon). (FASTQ sequences are deposited in GenBank, Accession # SRA053493). (XLSX) [file pone.0057563.s002.xlsx]

## Sheet: Additional file 2
Homo sapiens NCBI RefSeq ID	Gene ID	Description	Baboon Transcript Length	Baboon Transcript Number of N's	Baboon Transcript %N	Fold Coverage	FPKM	CDS	Chromosome	Chromosome Start	Chromosome End	Strand	Exons	Consensus Sequence
NM_001130514	C19orf69	hypothetical protein LOC100170765	946	153	16.17	1237.8	46600000	13-403	19	46640903	46642510	+	46640903-46641088,46641751-46642510	AGCTCAGAGACCATGGAGCTGTGGTGGCAGCTGAGTCAGGCTGGACTGGTGCCTCCGGGGCTGGGCCCACTCCCCCAGGCCCTGAGGGAGGTCCCACCAGTGGAAATCCCTGGTCAGACCCTCAGGACTGCAGGGACAGACACTGGAGGTGCCTGGGATAGTCTGCTGTGGATCAGGGAGGAGCTGGAGAACCTGCGCCGAGTTGATGTCCAGCTGCTGGGACAGCTGTGCAACCTGGGGCTGGAGATAGGGGCGCTGCGGGAGGAACTGGTCACCATATTGGAGGAGGAGGAGGAGAGCAGCGAGGAAGAGGAGGAGGATCAAGAGCCCCAGTGGAAGCAGGAGGAGGAACACCTGGAGGCCTGCCCAGCCCCACACCCCCCTGACTTTGAGATGATG…
NM_001098483	C10orf125	hypothetical protein LOC282969 isoform 1	562	0	0	1016	45160000	19-480	10	135018785	135021519	-	135018785-135018930,135019232-135019305,135020134-135020232,135020437-135020507,135020681-135020749,135021417-135021519	CGCCCCGTCCGCCAGGCCATGGTGGCGCTGAAGGGTGTCCCCGCGCTGCTGTCCCCCGAGCTGCTCTACGAGCTGGCGCGCATGGGGCACGGGGACGAGATCGTTCTTGCGGACTTGAACTTCCCGGCCTTCTCCATCTGCCAGTGTGGGCCCCTGGAGATCCGTGCAGACGGCCTGGGCATCCTGCCGCTCCTGGAGGCCCTGCTGAAGCTCCTCCCCCTGGACACCTATGTGGAGAGTCCGGCTGCAGTCATGGAGCTGGTGCCCAGCGACAAGGAAAGGGGCGGGCAGACCCCGGTGTGGACGGGGAACGAGTCCATTCTACACAGGGCCGGCTGCaCGAGAGCCCTGGCAAAGTTAGAGAGGTTTGAGTTTTATGAGCGGGCAAAGAAGGCTTTT…
NM_001134693	LOC100128731	dolichyl-diphosphooligosaccharide--protein	485	0	0	965	29950000	101-211	2	27146846	27148071	-	27146846-27147093,27147698-27147835,27147973-27148071	GGCTGGTTCGGGCCTGAGTTGGCGCTACGAAGTTCCGGTCCAGGTCTCCTACCTCGGGCTTGTTCTCTGGCGGCGTCGGAGCCGAGCCGGACTGGTCAGGATGATCACCGACGTGCAGCTCGCCATCTTCGCCAACATGCTGGGCGTGTCGCTCTTCTTGCTTGTTGTTCTCTATCACTACGTGGCCGTCAACAATCCCAAGAAGCAGGAATGAAAGTGGCGCTTTCTCCGCCCCAGGGTTCCAGGACATAGTCTGAGGCAAGATGGAGGGTATGAGGGACCTTCACACTTCACTTCATCCCTTCTACCCATCACAACATACAAAGCAACTACACCTGGGATTTTCCAAACAACTTTTATTTCCTCAAAGTCTTCCTTAATCCTATGGAACAAGAAGCT…
NM_001163424	MYEOV2	hypothetical protein LOC150678 isoform 2	446	95	21.3	824.9	28020000	47-217	2	240718915	240724420	-	240718915-240719178,240722023-240722095,240724312-240724420	AGCGGCCCTGCGGCCGGAAGcGGGCCTAGAGCGCCGcgGGCCCGAGATGAAGCCGGCGGTGGACGAGATGTTCCCCGAGGGCGCCGGGCCTTATGTGGACCTGGACGAGGCGGGAGGCAGCACCGGGCTCTTGATGGACTTGGCAGCCAATGAAAAGGCCGTTCATGCAGACTTTTTTAATGATTTTGAAGATCTTTTCGATGATGATGACATCCAGTGAGATGACCTCTGGCTGCAGGCGGGGCCAGGCCCTTGGTACAGAGTCGCAGTGTGAGCCTGCGCAGGGCAGTTTCAGGTGCTTTTAAAGAACACGTGGGAATCCCTTGAATTTAGGACCTGGtAAACCaAGAAnnnnnnnnnnnnnnnnnnnnnnnnnnnnnnnnnnnnnnnnnnnnnnnn…
NM_016145	C19orf56	hypothetical protein LOC51398	861	106	12.31	810.4	26120000	249-566	19	12639881	12641465	-	12639881-12640239,12640334-12640431,12640942-12641047,12641168-12641465	GGCATTTGGnnnnnnnnnnnnnnnnnnnnnnnnnnnnnnnnnnnnnnnnnnnnnnnnnnnnnnnnnnnnnnnnnnnnnTTCTGGATTCTCCTAAatTtccgttCTCTGGGTAGGAGGAGTCCAAGCCTCTGTCATGAGGAACGGAAATGTGAGGGCCTCGGGTGTTACTCTAAAATCCGCCCTCAGCTTGCACGCCGGAAGCTGCAATTTCTGCAGCGGAAGAGGCGtGACCTGGCCTTCGACTCGCTATGTCTACTAACAATATGTCGGACCCACGGAGGCCGAACAAAGTGCTTAGGTACAAGCCCCCGCCCAGCGAATGTAACCCGGCCTTGGACGACCCGACGCCGGACTACATGAACCTGCTGGGCATGATCTTCAGCATGTGCGGCCTCATGC…
NM_017907	C11orf59	hypothetical protein LOC55004	1179	55	4.67	699.5	24720000	164-646	11	71485986	71492081	-	71485986-71486608,71486983-71487109,71487475-71487552,71487805-71487950,71491877-71492081	nnnnnnnnnnnnnnnnnnnnnnnnnnnnnnnnnnnnnnnnnnnnnnnnnnnnnnnGGCGGGTGGTTGCCTGCGGGAGGCAGTTGCGGGTCATGTGACCGGAAGGGCTCCTGACgGaCGCCGTCCCTCCTCGGCGCGGCCTGAGCGCCCGGCCTGACCCCGGCCATGGGGTGCTGCTACAGCAGCGAGAACGAGGACTCGGACCAGGACCGAGAGGAACGGAAGCTGCTGCTGGACCCTAGCAGCCCCCCTACCAAAGCTCTCAATGGAGCCGAGCCCAACTACCACAGCCTGCCTTCCGCTCGCACTGATGAGCAGGCCCTACTCTCTTCCATCCTTGCCAAGACAGCCAGCAACATCATTGATGTATCTGCTGCAGACTCACAGGGCATGGAGCAGCA…
NM_018462	C3orf10	chromosome 3 open reading frame 10	1176	4	0.34	594.1	20860000	54-279	3	10132333	10143874	+	10132333-10132503,10142310-10142392,10142953-10143874	GAGGCCTGTAGGGTCGGGGCGCCTGCGCAGTCGCtCTTCCTcAGGCGGCCGCCATGGCGGGACAGGAGGATCCGGTGCAGCGGGAGATTCACCAGGACTGGGCTAACCGGGAGTACATTGAGATAATCACCAGCAGCATCAAGAAAATCGCGGACTTTCTCAACTCGTTCGATATGTCTTGTCGTTCAAGACTTGCAACACTAAACGAGAAATTGACAGCGCTTGAACGGAGAATAGAGTACATCGAAGCACGGGTGACAAAAGGTGAGACACTCACCTAGAACAGAGACGTGCTGCTGCTGGGAAGTTGCTTTACACAACACAGGCCACATGGGAAAGGCCCCAGCAGCCTTCAGCTCCTACCTTTCTCCTTAAAGAGCAACAGGGCTTATTCTTGTT…
NM_024038	C19orf43	hypothetical protein MGC2803	910	0	0	521.3	20330000	59-586	19	12702454	12706529	-	12702454-12702882,12703158-12703235,12706127-12706529	cCAAGCGCGGGGCCGGAGCGGCCTTcCCGGAGTCCTTTGCGCGGCACCTGGCGACAAAATGGCTGCCCGAGGGAGACGGGCGGAGCCTCCGGGCCGGGAGGCGCCGGGCCCCGCGGGCGGTGGCAGTGGCGTgAGCCGTTggGCTGAGTCGGGACCGGGGACGTCGCCCGAGAGCGGGGACGAGGAGGTGTCGGGCGCGGGTTCGAGCCCCGTATCGGGCGGCGTGAACTTGTTCGCCAACGACGGCAGCTTCCTGGAGCTGTTCAAGCGGAAGATGGAGGAGGAGCAGCGGCAGCGGCAGGAGGAGCCGCCCCCGGGTCCGCAGCGACCCGACCAGTCGGCCGCCGCCGCTGGCCCCGGGGATCCGAAGAGGAAGGGCGGTCCGGGCTCCACACTTAG…
NM_006829	C10orf116	adipose specific 2	672	199	29.61	504.9	23290000	115-343	10	88718168	88720646	+	88718168-88718342,88719937-88719999,88720213-88720646	CAGGCCGGCCCTGGGGCGCCTTAAAAACCGGAGCTGGCACTTGGCAGCGCCACTCTGGGCTGGATCCAACGTCGCTCCGGCTGCTCTTGACGACTCCACagGtTTCCCGAAGCTATGGCCAGCAAGGGCTTGCAGGACCTGAAGCAACAGGTGGAGGGGACCGCCCAGGAAGCCGTGTCAGCGGCCGGAGCAGCAGCTCAGCAAGTGGTGGATCAGGCCACAGAGGCGGGGCAGAAAGCCATGGACCAGCTGGCCAAGACCACCCAGGAAACCATCGACAAGACTGCTAGCCAGGCCTCTGACACCTTCTCTGGGATCGGGGAAAAATTCGGCCTCCTGAAATAACAGCAGGAAGACTTGGGAGnnnnnnnnnnnnnnnnnnnnnnnnnnnnnnnnnnn…
NM_152766	C17orf61	hypothetical protein LOC254863 precursor	447	10	2.24	494.8	17580000	16-354	17	7247019	7248142	-	7247019-7247252,7247353-7247433,7247701-7247732,7248043-7248142	TCCTGTTCTACAGCTATGGCCGGGCCAGCTGCAGCTTTCCGCCGCTTGGGCGCTTTGTCCGGAGCTGCGGCCTTAGGCTTGGCCTCCTACGGGGCGCACGGCGCCCAATTCCTAGATGCCTACGGGAAGGAGCTGTTTGAAAAGGCCAACAAACACCATTTCTTACATAGCCTGGCCCTGTTAGGGGTGCCCCACTGCAGAAAGCCCCTCTGGGCCGGGTTATTGCTAGCTTCCGGAACGACCTTATTCTGCACCAGCTTTTACTACCAGGCTCTGAGTGGAGACCCCAGCATCCAGgCTTTGGCCCCTACGGGAGGGACCCTGCTGCTCTTGGGCTGGCTTGCCTTGGCTCTTTGAGCTCCCTTTTGCTTAATTACTGGGTTTTCTGGGcGGAAtTTT…
NM_138425	C12orf57	C10 protein	543	162	29.83	477.7	21510000	83-461	12	6923464	6925426	+	6923464-6923597,6923900-6924076,6925195-6925426	nnnnnnnnnnnnnnnnnnnnnnnnnnnnnnnnnnnnnnnnnnnnnnnnnnnnnnnnnnnnnnnnnnnnnnnnnnnnnnnnnnnnnnnnnnnnnnnnnnCCCAACCCGCGGCCCTGAGCGCTGAGCAGGCAAAGGTGGTCCTGGCGGAGGTGATCCAGGCGTTCTCCGCCCCTGAGAATGCAGTGCGCATGGACGAGGCTCGGGATAACGCGTGCAACGACATGGGTAAGATGCTGCAATTCGTGCTGCCCGTGGCCACGCAGATCCAGCAGGAGGTTATCAAAGCCTATGGCTTCAGCTGCGACGGGGAAGGTGTCCTTAAATTTGCTCGCTTGGTCAAGTCCTACGAAGCCCAGGATCCTGAGATCGCCAGCCTGTCAGGCAAGCTGAAGGCGCTGTT…
NM_198472	C10orf125	hypothetical protein LOC282969 isoform 2	768	128	16.67	468.9	20850000	19-420	10	135018648	135021519	-	135018648-135018999,135019232-135019305,135020134-135020232,135020437-135020507,135020681-135020749,135021417-135021519	CGCCCCGTCCGCCAGGCCATGGTGGCGCTGAAGGGTGTCCCCGCGCTGCTGTCCCCCGAGCTGCTCTACGAGCTGGCGCGCATGGGGCACGGGGACGAGATCGTTCTTGCGGACTTGAACTTCCCGGCCTTCTCCATCTGCCAGTGTGGGCCCCTGGAGATCCGTGCAGACGGCCTGGGCATCCTGCCGCTCCTGGAGGCCCTGCTGAAGCTCCTCCCCCTGGACACCTATGTGGAGAGTCCGGCTGCAGTCATGGAGCTGGTGCCCAGCGACAAGGAAAGGGGCGGGCAGACCCCGGTGTGGACGGGGAACGAGTCCATTCTACACAGGGCCGGCTGCaCGAGAGCCCTGGCAAAGTTAGAGAGGTTTGAGTTTTATGAGCGGGCAAAGAAGGCTTTT…
NM_032340	C6orf125	hypothetical protein LOC84300	506	11	2.17	454	14460000	42-419	6	33773324	33787482	-	33773324-33773505,33776199-33776268,33777101-33777175,33787304-33787482	nnCGACTCCTCCCcCTAAGGCGGGAACACACGGGGCCCAAAATGGCGGCCAGCCGGTACCGGCGTTTTCTTAAGCTCTGTGAGGAATGGCCAGTGGACGAGACCAAACGGGGCCGGGACTTGGGCGCTTACCTGCGACAGCGGGTAGCACAGGCCTTTCGGGAGGGAGAGAATACCCAGGTTGCAGAGCCTGAGGCCTGTGATCAGATGTACGAGAGCTTAGCGCGACTCCATTCAAACTACTACAAACACAAGTACCCTCGCCCCAGAGACACCAGCTTCAGTGGCCTGTCGTTGGAAGAGTACAAGCTGATCCTGTCCACAGACACCTTGGAAGAGCTTAAGGAAATGGATAAAAGCATGTGGAAGAAACTGCAGGAGGAGTTTTCCTCCAAGGGTC…
NM_001170795	C2orf28	chromosome 2 open reading frame 28	938	9	0.96	453.6	14680000	19-706	2	27288723	27293550	+	27288723-27288839,27289549-27289670,27291693-27291764,27291846-27291917,27292004-27292125,27292895-27292992,27293216-27293550	GcACTAAGGGAGcgGAAAATGGCGCCTCACGGCCCGGGTAGTCTTACGACCCTGGTACGCTGGGCTGCCGCCCTGCTCCTCGCTCTGGGCGTGGAAAGGGCTCTGGCGCTACCCGAGATATGTACTCAATGTCCAGGGAGTGTGCAAAATTTGTCAAAAGTGGCCCTTTATTGTAAAACGACACGAGAACTAATGCTGCATGCCCGTTGCTGCCTGAATCAGAAGGGCACTATCTTGGGGCTGGATCTCCAGAACTGTTCTCTGGAGGACCCTGGTCCAAACTTTCATCAGGCATATACCACTGTCATCATAGACCTGCAAGCAAACCCCCTCAAAGGTGACTTGGCCAACACTTTCCATGGCTTTACTCAGCTCCAGACTCTGATACTGCCACAAGAT…
NM_004649	C21orf33	es1 protein isoform Ia precursor	1667	148	8.88	416.1	19000000	87-891	21	44377922	44390033	+	44377922-44378148,44378412-44378464,44380370-44380483,44381487-44381606,44384560-44384652,44387515-44387671,44389131-44390033	nnnnnnnnnnnnnnnnnnnnnnnnnnnnnnnTAGGTGCGCACGCTCTGTCCCGGCGTGACCTTCCGACCCTGCTGTCCTCACCGCAATGGCGGCTGTGAGGGCCCTGGTGGGCTCGAGGCTCGCTGCGGCATCTGCGTTCGCGTCCCTGTCCCCCGGCGGTCGGACGCCTTCCCAGCGCGCAGCCATTCACCTCTCCGCGCCGCAGCCCGCGGCCAAGGTCGCGCTgGTGCTGTCTGGATGCGGAGTCTACGATGGGACCGAGATCCACGAGGCCTCGGCGATCCTGGTGCACCTGAGCCGGGGAGGGGCCGAAGTCCAGATCTTTGCTCCTGACGTCCCTCAGATGCACGTGATTGACCACACCAAGGGGCAGCCTTCTGAAAGCGAGAGCAGGAATG…
NM_197964	C7orf55	formation of mitochondrial complexes 1 homolog	667	181	27.14	385.8	13170000	235-574	7	138676437	138681081	+	138676437-138676808,138680787-138681081	nnnnnnnnnnnnnnnnnnnnnnnnnnnnnnnnnnnnnnnnnnnnnnnnnnnnnnnnnnnnnnnnnnnnnnnnnnnnnnnnnnnnnnnnnnnnnnnnnnnnnnnnnnnnnnnnnnnnnnnnnnnnnnnnnnnnnnnnnnnnnnnnnnnnnnnnnnnnnnnnnnnnnnnnnnnnnnnnnnnnnTTTGCAGGGTCGTAGGACGCCGTCGGGCACCAGGCTCGGAGAAGGACAGGAAAATGGCGGCCTTAGGGTCCCCGGCGCGCACTTTGCGAGGACTTCTGCGGGAGTTGCGCTACCTGAGCGCGGCCACtGGCCGACCCTATCGCGACACCGCGGCCTATCGGTACCTTGTGAAGGCTTTCCGTGCACATCGGGTCACCAGTGAAAAGTTGTGCAGAGCC…
NM_022744	C16orf58	hypothetical protein LOC64755	2762	172	6.23	383.3	14230000	13-1416	16	31408314	31427207	-	31408314-31409754,31410831-31410908,31411019-31411162,31411800-31411870,31412289-31412346,31412425-31412609,31412688-31412758,31415671-31415772,31418124-31418229,31418315-31418347,31419508-31419553,31426586-31426700,31426896-31427207	nnnnnnnnnnnnnnnnnnnnnnnnnnnnnnnnnnnGACCCAACTGTGTTCCGAGCAGTTCGGGTCCGGGGAGGCACGGGGCTGCCGCGCCGCCGCGGACGGGAGCCTGCAGTGGGAGGTCGGGGGCTGGTGCTGGTGGGGGCTCTcCAGGGCCTTTACGGTCAAACCCGAAGGACGAGATGCGGGCGAAGTGGGGGCTCCCAGGGCCGcCTCACcACCCCTCTCCGGGCTCCAGGCCGTGTTCCTGCCGCAGGGCTTCCCTGATAGCGTCAGCCCGGGCTATTTGCCCTACCAACTGTGGGATTCTGTGCAGGCCTTTGCTTCTAGCCTCTCCGGCTCCCTGGCCACCCAGGCAGTCTTGCTGGGCATAGGGGTGGGGAACGCAAAAGCCACTGTTTCA…
NM_138785	C6orf72	hypothetical protein LOC116254 precursor	1109	0	0	370.8	12830000	24-1014	6	149929221	149953760	+	149929221-149929363,149935114-149935173,149935336-149935432,149941651-149941802,149942663-149942819,149943422-149943552,149945269-149945432,149953556-149953760	GCCCTCTGCCCCGGTTGTCCAAGATGGAGGGCGCTCCACCGGGGCCGCTCGCCCTCCGGCTGCTGCTGTTCGTGGCGCTACCCGCCGCCGGGTGGCTGACGACTGGCGCCCCCGAGCCGCCGCCGCTGtCCGGAGCCCCACAGGACGGCATCAGAATTAATGTAACTACACTGAAAGATGATGGGGACATATCTAAACAGCAGGTTGTTCTTAACATAACCTATGAGAGTGGACAGGTGTATGTAAATCACTTACCTGTAAATAGTGGTGTAACCCGAATAAGCTGTCAGACTTTGATAGTGAAGAATGAAAATCTTGAAAATTTGGAGGAAAAAGAATATTTTGGAATTGTCAGTGTAAGGATTTTAGTTCATGAGTGGCCTATGACATCTGGTTCCA…
NM_024709	C1orf115	hypothetical protein LOC79762	2972	124	4.17	357.5	16820000	118-544	1	218930251	218939122	+	218930251-218930676,218936577-218939122	nnnnnnnnnnnnnnnnnCCCCAATCCCCCGCCCCGTCCGGGCTGGGGCGGAGGAGCGGGCGGGGAGCAAAGGTTGGTGTCTCTGCGCTCGGACCTTCGCCAGAGGGGCCGCGGCATCATGACGGTGGGAGCTAGGCTCCGAAGCAAGGCGGAGAGCAGCCTCCTGCGCCGCGGGCCCCGAGGGCGAGGGAGGACCGAGGGGGACGAGGAGGCGGCCGCCATCCTGGAGCACCTGGAGTACGCCGACGAGGCGGAGgCGGCGGCCGAGAGCGGGGCGATCGCGGCGgtcgaGCGGGGCCCCGGGGCCCGGGGCGCGCGGAGGGTGCACTTCGCACACctgCCTGAGCGCTAcGAGCCCCTGGAGGAGCCCGCGCCGAGCGAGCAGCCCAAGAAGCGGTAC…
NM_018840	C20orf24	RAB5-interacting protein isoform a	1084	52	4.8	343.8	12130000	189-576	20	34667581	34674374	+	34667581-34667882,34669532-34669635,34671418-34671547,34673827-34674374	nnnnnnnnnnnnnnnnnnnnnnnnnnnnnnnnnnnnnnnnnnnnnnnnnnnnGAGGAACTGCAGCGCGCCGCAGGACCGGACCGCTGAGCCTGAAGCCGACCCGCGCCGTGACCCGCGACCCTAGACCCCGACTCCCTTTGGCTCAGCCCGCGCGCCCCAGGCCCGGCCCGGGCGGCGCGACGGGAGGATGAGCGGCGGGCGGCGGAAGGAGGAGCCGCCTCAGCCGCAGCTGGCCAACGGGGCCCTCAAAGTCTCCGTCTGGAGCAAGGTGCTGCGGAGCGACGCGGCCTGGGAGGACAAGGATGAATTTTTaGATGTGATCTACTGGTTCCGACAGATCATTGCTGTGATACTGGGTGTCATTTGGGGAGTTTTACCATTACGAGGTTTCTTGGGAA…
NM_020531	C20orf3	chromosome 20 open reading frame 3	2221	469	21.12	341.8	11750000	102-1349	20	24891580	24921425	-	24891580-24892658,24897528-24897720,24898162-24898296,24898833-24899007,24900096-24900212,24902281-24902373,24907403-24907518,24912539-24912655,24921230-24921425	nnnnnnnnnnnnnnnnnnnnnnnnnnnnnnnnnnnnnnnnnnnnnnnnnnnnnnnnnnnnnnnnnnnnnnnnnnnnnnnnnnnnnnGCTGGCGCTCATACCATGAGCGAGGCGGACGGGCTGCGACaGCGCCGGCCTCTGCGGCCGCAGGTCGTCACGGACGATGATGGCCAGGCCCCGGAGGCTAAGGACGGCAGCTCCTTTAGCGGCAGAGTTTTCCGAGTGACCTTCTTGATGCTGGCTGTTTCTCTCACTGTTCCCCTGCTTGGAGCCATGATGCTGCTGGAATCTCCTATAGATCCACAGCCTCTCAGCTTCAAAGAACCCCCGCTCTTGCTTGGCGTTCTGCATCCAAATACAAAGTTGCGACAGGCAGAAAGGCTGTTTGAAAATCAGCTTA…
NM_016039	C14orf166	homeobox prox 1	1051	41	3.9	340.7	10760000	131-863	14	51525978	51541170	+	51525978-51526168,51527785-51527909,51530191-51530290,51534962-51535048,51536176-51536264,51538266-51538334,51540662-51540710,51540830-51541170	cgccgtcatttcggannnnnnnnnCGCCAACCCGCCCTCTcGCCGCGTCGCCGGTGCCTGCGCCGCCCGCTCCACCTCGCTTCTTCTCTCCCGGCCGAGGCCCGGGGGACCAGAGGGAGAAGCGGGGACCATGTTCCGACGCAAGTTGACGGCTCTCGACTACCACAACCCCGCCGGCTTCAACTGCAAAGATGAAACAGAATTTAGAAACTTCATTGTTTGGCTTGAAGACCAGAAAATCAGACACTACAAGATTGAAGACAGAGGTAATTTAAGAAACATCCACAGCAGTGACTGGCCCAAGTTCTTTGAAAAGTATCTCAGAGATGTTAACTGTCCGTTCAAGATTCAAGATCGACAAGAAGCTATTGACTGGCTTCTTGGTTTAGCTGTTAGACT…
NM_144580	C1orf85	kidney predominant protein NCU-G1 precursor	1585	102	6.44	327.7	11280000	14-1231	1	154529108	154532073	-	154529108-154529624,154529735-154529991,154530433-154530651,154530780-154530980,154531174-154531431,154531941-154532073	GAATTGCGGCCGTATGCGCGGCTCTGTGGAGCACAGCTGGGGTTGGGGGCACTCTGCCCCCAGCCCCCTGCTCCTTTTGACTCTGTTTCTGTTTGCAGCCCCATTTgGCCTGCTgGGGGAGAAGACCCGCCAGGTGTCTCTGGAGGTCATCCCTAACTGGCTGGGTCCCGTGCAGAACCTGCTTCATATCCGGGCAGTGGGCACCAATTCCACACTGCACTATATATGGAGCAGCTTGGGGCCTCTGGCAGTGGTGCTGGTAGCCACCAACACCCCCCACAGCACCCTAAGCGTCAACTGGAGCCGCCTGCTATCCCCTGAGCCCGATGGGGGCCTGATGGTGCTCCCCAAGGACAGCATTCAGTTTTCTTCTGCCCTTGTTTTTACCAGGCTGCTTGA…
NM_205767	C19orf70	hypothetical protein LOC125988	900	297	33	326.1	11600000	415-768	19	5629433	5631911	-	5629433-5629659,5630356-5630407,5630597-5630774,5631469-5631911	AnnnnnnnnnnnnnnnnnnnnnnnnnnnnnnnnnnnnnnnnnnnnnnnnnnnnnnnnnnnnnnnnnnnnnnnnnnnnnnnnnnnnnnnnnnnnnnnnnnnnnnnnnnnnnnnnnnnnnnnnnnnnnnnnnnnnnnnnnnnnnnnnnnnnnnnnnnnnnnnnnnnnnnnnnnnnnnnnnnnnnnnnnnnnnnnnnnnnnnnnnnnnnnnnnnnnnnnnnnnnnnnnnnnnnnnnnnnnnnnnnnnnnnnnnnnnnnnnnnnnnnnnnnnnnnnnnnnnnnnnnnnnnnnnnnnnnnnnnactcccagagGACCTTGCGTCGGGCAAGAAAGACTACACCTCCCAGAGGCCTCTGCGgGGCCGCGACAGGAAGCGGCgGGCGAGTCGAGTGTCCTTGCGCG…
NM_032339	C17orf37	hypothetical protein LOC84299	754	179	23.74	323.1	11180000	41-385	17	35138935	35140314	-	35138935-35139384,35139464-35139540,35139973-35140070,35140186-35140314	nnnnnnnnCGGAAGCAGGGGCCCGAGCGGAGCAGGCAGCTATGAgCgGGGAGCCGGGGCAGACgTCCGTAGCGCCCCCTCCCGAGGAGGTGGAACCGGGGAGTGGGGTCCGCATCATGGTGGAGTACTGTGAACCCTGCGGCTTCGAGGCGACCTACCTGGAGCTCGCCAGTGCTGTGAAGGAGCAGTATCCGGGCATCGAGATCGAGTCGCGCCTGGGGGGCACAGGTGCCTTTGAGATAGAGATAAATGGACaGCTGGTGTTCTCCAAGCTGGAGAATGGGGGCTTTCCCTATGAGAAAGATCTCATTGAGGCCATCCGAAGAGCCAGTAAAGGAGAACCCCTAGAAAAGATCACCAACAGCCGTCCTCCCTGTGTCATCCTGTGACTGCACAGGAT…
NM_015680	C2orf24	hypothetical protein LOC27013	2074	46	2.22	319.5	11780000	153-1382	2	219744863	219749946	-	219744863-219746094,219746316-219746433,219747112-219747173,219747744-219747872,219747954-219748074,219748557-219748638,219749189-219749297,219749726-219749946	nnnnnnnnnnnnnnnnnnnnnnnnnnnnnnnnnnnnnnnnnnnnCCCCGGGaGGCAGGCGGGCAGGTGGACAGGCGgGCAAAGACAGCTCCGCGAGCCCCCTACAACTCGTTTCCTTCCGTTCACCTTCGCAGGGCGGCGACTGGCGGTGCGATGGACCTGACCGGGCTCCTGCTGGACGAAGAAGGCACCTTCTCCCTCGCCGGCTTCCAGGACTTCAGGTTCCTCCCAGGACACCAGAAGCTGAGTGCCCGGATCCGAAGGAGGCTCTACTATGGCTGGGACTGGGAAGCTGACTGTAGCCTGGAGGAGCTCTCCAGCCCGGTGGCAGACATTGCTGTGGAACTGCTCCAGAAGGCAGCCCCCAGCCCTATTCGCCGACTCCAGAAGAAATACGTAG…
NM_014206	C11orf10	hypothetical protein LOC746	411	3	0.73	304	11700000	56-292	11	61313178	61316661	-	61313178-61313283,61313833-61313969,61314541-61314650,61316604-61316661	CCTGCGGACGTGTGcTTCCGGTGGCGGAGTGGCGGATTAGCCTGCGCGGGGCAAAATGGAGCTTGAGGCCATGAGCAGATACACCAGCCCAGTGAACCCGGCTGTCTCCCCCCATCTGACCGTGGTGCTTTTGGCCATCGGCATGTTCTTCACCGCCTGGTTCTTCGTTTACGAGGTCACCTCTACCAAGTATACTCGTGATATCTATAAAGAGCTCCTCATCTCTTTGGTGGCCTCACTCTTCATGGGCTTTGGAGTCCTTTTCCTGCTGCTCTGGGTTGGCATCTACGTGTGAGCGCCCAAAGGTAACAACCAGATGGCTTCACTGAACcCCGCtTTTGTAAATTACTTTTTTTTTCTGTTGCTGGAAGTGTCCCACCTGCTGCTCATAATAAAGGC…
NM_020154	C15orf24	chromosome 15 open reading frame 24 precursor	1053	0	0	298.8	9426000	14-739	15	32163516	32181345	-	32163516-32163979,32167546-32167626,32169810-32169948,32175388-32175507,32181097-32181345	TAGAGCTGCTGTCATGGCGGCCGCTCTGTGGGGCTtCTTTCCCGTGCTGCTGCTGCTGCTGCTATCAGGGGATGTCCAGAGCTCGGAGGTGCCCGGGGCTGCTGCCGAGGGATCGGGAGGGAGTGGGGTCGGCATaGGAGATCGCTTCAAGATTGAGGGGCGTGCAGTTGTTCCAGGGGTGAAACCTCAGGACTGGATCTCGGCGGCCCGAGTGCTCGTAGACGGAGAAGAGCACGTCGGTTTCCTTAAGACAGATGGGAGTTTTGTGGTTCATGATATACCTTCTGGATCTTATGTAGTGGAAGTTGTATCTCCAGCTTACAGATTTGATCCCGTTCGAGTGGATATCACTTCGAAAGGAAAAATGAGAGCAAGATATGTGAATTACATCAAAACATC…
NM_013265	C11orf2	chromosome 11 open reading frame 2	2510	57	2.27	292.1	9734000	41-2387	11	64620259	64635756	+	64620259-64620526,64621046-64621175,64631629-64631775,64631851-64632070,64632245-64632962,64633328-64633543,64633753-64633971,64634530-64634651,64634742-64634829,64635375-64635756	TTCCTTCCCAGCCTCACGTCCGTGGGCTGCAGTTGGAGCGATGGCGGCAGCAGCTGCCGCCGGGCCTAGCCCGGCGTCTGGACCTGGGGACTTCCCAGAAGGGCCCGAGTGGGAGGCTCCGGAGCGTCGGCGGAAGGCGCACtGGATGCTGAAGCTTTACTACGGCCTCTCGGAAGGGGAGGCAGcGGGACGCCCTGCGGGACCCGACCCcCTGGACCCGACTGACCTGAACGGGGCGCACTTCGACCCGGAAGTTTATCTAGACAAGCTGCGTAGTGAGTGCCCTCTGGCCCAGCTGATGGACAGTGAGACGGACATGGTGCGGCAGATCCGGGCTCTAGACAGCGACATGCAGACCCTGGTCTATGAGAACTACAACAAGTTCATCTCAGCCACAGA…
NM_030939	C6orf62	hypothetical protein LOC81688	2472	104	4.21	282.8	10170000	508-1194	6	24813069	24827382	-	24813069-24814469,24816984-24817118,24822525-24822647,24824355-24824531,24826747-24827382	nnnnnnnnnnnnnnnnnnnnnnnnnnnnnnnnnnnnnnnnnnnnnnnnnnTTTTCTTAATCCCTTTTCTAAAAAGAGGGGAAAATCCGGATGGATTTTAGGGATTGGTCTGGTGTCAGCTGTGTTTTATTGCACACCTAAATCCTGATTaTAGGCTTTTCATTTCTCCGCAAAGCCTTTATTTTGGCAGTTAAGCCAAATGTGTTTTCCAGAAAGTTAGgTGATTTCTCCTCTTTCTTTCCTTTCTTCCCTCCCTTTTTCCCGTCTGACCCCAAACGTTATTGTCCAAACATGACTGGACAGCAGCTTTTGTTTCTTGACCCTGTAATATGACAGTCTGCTAATATTGCCAGAAGGTGCAGTTTTTGGGTTACAGTCGTGATTTTCGCTATTCAATCAT…
NM_017887	C1orf123	hypothetical protein LOC54987	1084	4	0.37	280.8	9845000	43-522	1	53452360	53458877	-	53452360-53452996,53454251-53454316,53455042-53455119,53456432-53456463,53456674-53456755,53457127-53457183,53458521-53458604,53458830-53458877	nnnnGCAACgGCcGCAGCCAGCACCGGGCGGAGAGGGCCGCCATGGGGAAAATCGCGCTGCAACTCAAAGCCTCGCTGGAGAACATCACCAATCTCCGGCCCGTGGGCGAGGACTTCCGGTGGTACCTGAAGATGAAATGTGGCAACTGTGGTGAGATTTCGGACAAGTGGCAGTACATCCGGCTGATGGACAGTGTGGCGCTGAAGGGGGGCCGTGGCAGTGCTTCCATGGTCCAGAAGTGCAAGCTGTGTGGAAGAGAAAATTCCATCGAGATATTAAGCAGCACCATCAAGCCTTACAATGCTGAAGACAATGAGTACTTCAAGACAATAGTGGAGTTTGAGTGCAGGGGCCTTGAACCAGTTGATTTCCAGCCCCAGGCTGGGTTTGCTGCTGAA…
NM_024496	C14orf4	chromosome 14 open reading frame 4	4149	99	2.39	276.4	9218000	900-3287	14	76560639	76564787	-	76560639-76564787	CAGCCGGAGCAGGAGCGCCGAGACGCGCCTCCGGAACGTAGAGTAACAATCACAaCCCCACATTCCGGGCGAGCGCGAGCACGAGCGGGAAGGGATGCGACCCGGGCGGAGGCGCCGCGCGAGcGCCCTGCAACCAACGTGAGCGCCGCCAGCCGCGGCGGCCCGGGCGCCGGCCAGGCCTGGGGGCGGCGGGAGCCTGCGTGCGTGCCCTCCTCTCCTCTGCTCTCGTGCGTcCTGGAAGCAGTGGCCGCGGCGGCTCCCTCCGGGGTGCAAACCCAGCCGCCGCCAGCAGAACGGCCGACGCTGCGAAGGGGAGACGGTCCTTTCTCGtCTGCCACCCCCTCCCCCGGTCCTTCGGGGAAGCAGCGGCTTCAGCAAGATTGGACCCGGGCACCGGGT…
NM_033318	C22orf32	hypothetical protein LOC91689 precursor	1567	520	33.18	267	12050000	75-396	22	40805645	40810234	+	40805645-40805904,40807875-40808015,40809069-40810234	nnnnnnnnnnnnnnnnnnnnnnnnnnnnnnnnCGGTGGGGTCCGGGTGCCCTGGTGAgGGGCGGAGTTGGGGGCaTGGCGTCCGGAGCGGCTCGCTGGCTAGCACTGGCACCAGTCAGGTCCGGGGCTCTCCGAAGCGGGCCTAGCTTGAGGAAAGATGGCGATGTCGCCGCCGCACGGAGtGGCTTAGGCCAGAGCCTGGTACCGTCGAGGTCAGTCATCGTTACCCGCAGCGGCGCCATTTTGCCCAAACCGGTGAAAATGTCCTTTGGCCTTCTCCGTGTGTTCTCCATTGTGATCCCCTTTCTCTATGTCGGGACACTCATTAGCAAGAACTTTGCTGCTCTACTTGAGGAACATGACATTTTTGTTCCAGAGGATGACGGTGATGATGACTAAC…
NM_024563	C5orf23	hypothetical protein LOC79614	2875	352	12.24	262.9	9952000	564-927	5	32824702	32827576	+	32824702-32827576	nnnnnnnnnnnnnnnnnCTTTTTCCTTGAAATCTGCGTATGGGTTACAAAAACTCTGTTAAGTTTTGAAAATTCCATTAAGTTGGAAATCTTGGTTAAAAATGTAGGTGCTTGGCCCAAGGTTACCCTGAATTCAGATCTCTCATGATTATATTTGGGGATTTACGTTCCTAACTGCTAAGCAACATCTTTGACAACTAGTAATTCATACTCTACTAGTAGTCACATGTCaTATAGTAAAATAAATAGGGGtTTAGTTCTTAAGTCATTCTATAAGTTTTTACCCTGAAATCGAGGGTGTTCAGATTTCAAAAGGGATACTTTATCAGTATTTTCTCATCCAGTCAAACTTCAGCTGACATTGATACAGGTCAAAATGCATAGATGCTTTTTGGTGTTG…
NM_138288	C14orf147	hypothetical protein LOC171546	2534	341	13.46	260.4	8459000	56-268	14	33971895	34001219	-	33971895-33974261,34001053-34001219	GTGAGCGGGCGGCCGGCCGGACAGACTTACGTGTGAGCTGCATCGTGGGAGGCGCATGGCGGGGATGGCGCTGGCGCGGGCCTGGAAGCAGATGTCCTGGTTCTACTACCAGTACCTGCTGGTCACGGCGCTCTACATGCTGGAGCCCTGGGAGCGGACAGTGTTCAATTCAATGCTGGTGTCCATTGTGGGGATGGCACTATACACAGGATACGTCTTCATGCCCCAGCACATCATGGCGATATTGCACTACTTTGAAATTGTACAATGACCAAGATGTGGcCAGGATCAGAGGTTCCTTGGGGAAGACCCACCCTACGAAGTTGGAATGAGACCATCAGATGTGATAAGAAACTCTTCTAGATGTCAACATAACCAACCTTATAAAGACTAAAATTC…
NM_019107	C19orf10	hypothetical protein LOC56005 precursor	1051	151	14.37	249	9969000	70-588	19	4608557	4621415	-	4608557-4609096,4610943-4611015,4611681-4611762,4615888-4615949,4619607-4619657,4621173-4621415	nnnnnnnnnnnnnnnnnnnnnnnnnnnnnnnnnnnnnnnnnnnCCTTGCCCTGAGGACCCTTGTCaAACATgGCGGCGCCCAGCGGAGGGTGGAACGGCGTAGGCGCGAGCTTGTGGGCTGCGCTGCTCCTAGGGGCCGTGGCGCTGAGCCCAGCGGAGGCGGTGTCCGAGCCCACGACGGTGGCGTTTGACGTGCGGCCCGGCGGCGTCGTGCATTCCTTCTCCCATAACGTGGGCCCGGGGGACAAATATACGTGTATGTTCACTTACGCCTCTCAAGGAGGGACCAATGAGCAATGGCAGATGAGTGTGGGGACCAGCGAAGACCACCAGCACTTTACCTGCACCATCTGGAGGCCCCAGGGGAAGTCCTATCTGTACTTCACACAGTTCAAGACA…
NM_032412	C5orf32	hypothetical protein LOC84418	910	188	20.66	247.6	10470000	239-530	5	139534837	139603558	+	139534837-139535054,139554215-139554421,139603074-139603558	nnnnnnnCTGTGACGCcCGCCTCGCCTCGCCCCGCCCCGCGCGCGTTGCCAGGGTGATCAGGTGAcTCCCGGTTCGCGGCACTGGGGGCGGCCGTGACGTCAGGCGCCGGGCTGCTCCTCACTCGCTCCGAGACAGGTGCGGCGAGtCTACTGCGGGCTGGTCCCGGCTCTTCAGGTCCAGACCCGACCGTTATCCAGTCGGTTCGTGGAGAGGAGAGGTGCACTTTACAGGTCCCCGATGGACCAAGGGAACCCTCCACCATATCCGGGCCCTGGTCCAACGGCCCCATACCCACCTTATCCACCACAACCAATGGGTCCAGGACCTATGGGGGGACCCTACCCACCTCCTCAAGGGTACCCCTACCAAGGATACCCACAGTACGGCTGGCAGGGTGG…
NM_138446	C7orf30	hypothetical protein LOC115416	755	42	5.56	247.5	9443000	33-735	7	23305465	23315705	+	23305465-23305752,23306983-23307161,23314012-23314093,23315500-23315705	nnnnnnnnnnnnnnnnnnnnnnnnnnnnnnnnnnnnnnnnnnGCGGGTGTGTGGCGcgGCTGCTCGCGCCACTAATGcGGCGCAGGGCGGTTTCTTCGGTGGCGGGGTGCGCGGTTGGAGCTGAGCCCGGGCTTCAGCTGCTGGCCATGCAGCGGCTTCCTGTAGGAGCAGCGTTCTGCCGGGCTTGCCAGACCCCAAACTTTGTCCGCGGCCTGCACAGCGAGCCTGGCCTGGAGGAGCGGGCGGAGAGGACGGTCGACGAGGGACGCCCAGAATCGGACGCGGCAGATCATACTGGTCCCGAGTTTGACATCGATATAATGGTTTCACTTCTGAGGCAAGAAAATGCGAGAGACATTTGTGTGACCCAGGTTCCTCCAGAAATGAGATACACAGATT…
NM_024315	C7orf23	chromosome 7 open reading frame 23	1043	171	16.4	232.9	8325000	213-566	7	86663414	86686967	-	86663414-86664010,86665193-86665297,86666259-86666309,86686678-86686967	CTCAAGATGAgGAGGTGCATGGGGCCgGGGCGGAGCgnnnnnnnnnnnnnnnnnnnnnnnnnnnnnnnnnnnnnnnnnnnnnnnnnnnnnnnnnnnnnnnnnnnnnnnnnnnnnnnnnnnnnnnnnnnnnnnnnnnnnnnnnnnnnnnnnnnnCTCGGGAAGTCATGCTGGCTTGCTTTTAAGTGGCTTGGGGAAAGTGAAGAAACCCCAAAATGGAGGACTTTGCTACTAGGACCTATGGCACGAGTGGCCTGGACAACAGACCTCTGTTTGGGGAGACGTCCgCCGAGGATCGAATCATCAATTTAGTTGTTGGCAGTTTAACATCCTTATTGATTCTAGTAACGCTGATCAGTGCTTTTGTTTTCCCTCAACTACCTCCAAAACCGTTGAATATAT…
NM_001008395	C7orf59	hypothetical protein LOC389541	612	102	16.67	232.3	7578000	67-364	7	99584466	99589769	+	99584466-99584534,99585058-99585138,99588959-99589076,99589426-99589769	GTGACCGGGGCCTGAAGCCGGAAGCTACCTATCTGGTAGGGAGCTCCACCAGCACCGGAGACTGCGATGACTTCTGCACTGACCCAGGGGCTGGAGCGAATCCCAGACCAGCTCGGCTATCTGGTACTGAGTGAaGGTGCAGTGCTGGCGTCATCTGGGGACCTGGAGAATGACGAGCAAGCAGCCAGTGCCATcTCTGAGCTGGTCAGCACGGCCTGCGGTTTCCGGCTGCACCACGGCATGAATGTGCCCTTCAAGCGCCTGTCTGTGGTCTTTGGAGAACACACGCTGCTGGTGACGGTGTCAGGACAGAGGGTGTTTGTGGTGAAGCGGCAGAACCGAGGTCGGGAGCCCATTGATGTCTGAGCCTGCCGGAGGGTGAGGGTCGGAGAAGCGGAa…
NM_020362	C1orf128	chromosome 1 open reading frame 128	1622	240	14.8	225.4	8063000	131-764	1	23977463	23987309	+	23977463-23977790,23978515-23978558,23978941-23979018,23984752-23984856,23985392-23985500,23986352-23987309	nnnnnnnnnnnnnnnnnnnnnnnnnnnnnnnnnnnnnnnnnnnnnnnnnnnnnnnnnnnnnnnnnnnnnnnnnnnnnnnnnnnnnnnnnnnnnnnnnnnnnnnnnnnnnnnnnnnnnnnnnnnnnncGaCATGTCGCACGGTCACAGCCACGGCGGGGGCGGCTGCcGCTGCGCCGCCGAACGGGAGGAgCCGCCCGAGCAGCGCGGCCTGGCCTATGGCCTGTACCTGCGCATCGACCTGGAGCGGCTGCAGTGCCTTAACGAGAGCCGCgAGGGCAGCGGCCGCGGCGTCTTCAAGCCGTGGGAGGAGCGGACCGACCGCTCCAAGTTTGTTGAAAGTGATGCAGATGAAGAGCTTCTGTTTAATATTCCATTTACGGGCAATGTCAAGCTCAAAGG…
NM_138493	C6orf129	hypothetical protein LOC154467	620	61	9.84	223.9	7964000	62-352	6	37558675	37575678	-	37558675-37559043,37560564-37560616,37560854-37560948,37575576-37575678	nnnnnnnnnnnnnnnnnnnnnnnnnnnnnnnnnnnnnnnnnnnnngatcccggcaagtaacatgactaaaaagaagcgggagaatctgggcgtcgctctagagATCGATGGACTAGaGGAGAAGCTGTCCCAGTGTCGGAAAGACCTGGAGGCCtTGAACTCCAGGCTCCACAGCCAGGAGCTGAGCCCAGAGGCCAGGAGGTCCCTGGAGAAGGAGAAAAACAGCCTAATGAGCAAAGCCTCCAACTACGAGAAGGAACTGAAGTTTCTTCGGCAAGaGAACCGGAAGAACATGCTGCTCTCTGTGGCCATCTTCATCCTCCTGACCCTCGTCTATGCCTACTGGACTATGTGAGCCTGGCACTTCCCCACAACCAGCACAGGCTTCCACTTGGCcCC…
NM_016390	C9orf114	hypothetical protein LOC51490	1856	156	8.41	221.6	8070000	27-1154	9	130624166	130631906	-	130624166-130624933,130625847-130625994,130626172-130626274,130626871-130626969,130627077-130627149,130628122-130628252,130628484-130628533,130628640-130628729,130629132-130629291,130630835-130630960,130631210-130631255,130631845-130631906	GGCGTGATCGACGGTGTGTGCGAAACATGGCGGAGCGTGGGAGGAAGCGGCCGTGCGGCCCGGGTGAACGCGGCCAAAGGATTgAGTGGCGAAAATGGAAGCAACAGAAGAAAGAGGAGAAAAAGAAATGGAAGGATCTGAAGCTGATGAAAAAACTGGAGCGGCAGCGGGCACAGGAGGAACAGGCAAAgCGCCAGGAAGACGAGGAGGCAGCAGCAGAGAAGGAGGACCGCGGGCGGCCCTACACACTGAGCGTAGCCCTGCCGGGCTCCATCCTGGACAATGCTCAGTCGCCGGAGCTTCGGACaTACTTGGCTGGTCAGATTGCCAGAGCCTGTGCCATCTTCTGTGTGGATGAGATCGTGGTGTTTGATGAGGAGGGCCAGGAAGCCAAGACCG…
NM_080659	C11orf52	hypothetical protein LOC91894	1140	82	7.19	220.7	6420000	97-466	11	111294811	111302805	+	111294811-111294938,111300260-111300297,111301587-111301648,111301894-111302805	TCCGGGAGCTGCGGCGGAAAGCTCaACCAGgAACCCGGAAATGCACAAGCCTCTTGATGCATAAAAACAGCTGGGCTCCCTTGGAGACAGCGCGCCATGGGAAACCGGGTCTGCTGCGGAGGAAGCTGGAGCTGCCCAtCAACTTTCCAGAAGAAAAAGAAAACAGGAAGCCAAGCAAGACGGACACTGAAGCCACAGCCACGACAGCTGCAGCAGAATGGCCCAAAGGGCCATGAAACAACAGGACACACGTATGAGCGGGTGTTACAGCAGCAAGGGTCTCAAGAGAGGAGTCCAGGCCTCATGTGGGAAGACAGCAACTTATATTATGCTGACATTCAAGTGTGCAGCCGTCCCCAtTCCTGGGAAGCGAAACAAGTGCATTTAGAAGACGCTACA…
NM_145063	C6orf130	hypothetical protein LOC221443	1174	34	2.9	218.6	8064000	173-628	6	41142509	41148166	-	41142509-41143154,41144558-41144670,41145793-41145851,41146849-41146993,41147313-41147392,41148036-41148166	CTTTGGTGGGATTGGCTCAGCGTTTGGACTGGTCCGCTGCTCCCCACCTACCAGGGTCGGATCCGGAGCCCTTCCCCGCGGGGCGGGGACCTCCAAACAACCGACTCCTTTCCAGgTGAAGGGTGACTTGGCTGAAGAAACACTTAAATTCTGGAAATAGCGACTCAGTATCATGGCCAGCAGCCTTAATGAAGATCCGGAAGGAAGCAGAATCACTTATGTGAAAGGAGACCTTTTTGCATGCCCTAAAACAGACTCTTTAGCCCACTGTATCAGTGAGGATTGTCGCATGGGCGCTGGGATAGCTGTCCTCTTCAAGAAGAAATTTGGAGGGGTGCAAGAACTTTTAAATCAACAAAAGAAATCTGGAGAAGTGGCTGTTCTGAAGAGAGATGGGCG…
NM_019021	C11orf71	hypothetical protein LOC54494	647	279	43.12	214.6	8721000	87-527	11	113767380	113776349	-	113767380-113767597,113775921-113776349	nnnnnnnGCTGaACTGATCTGGGGAGCCGCGAAGGGCCTGCCTTGACCAAGGGACgtaacgcaaatacTGCGGGtGGTGTTTGAAGATGGCCCTGAACAATgTGTCCCTGTCCGCCGGTGATCAGAGGAGCAGGGtggccCacGgCTCTTCCCACAGCGACCTCAGACCGCGGGCGTCAGCGTTGGCAATGGTCTCTGGAGACGGCTTCCTCGTTTCCAGGCCTGAAGCGATTCATCTAGGACCTCGGCAGGCTTTGCGACCAAGCGTTCGTGCCGAGAGCCGTCGAGTGAATGGTGGCGGCCGgAGCCCgAccnnnnnnnnnnnnnnnnnnnnnnnnnnnnnnnnnnnnnnnnnnnnnnnnnnnnnnCCTGGCGTTGAACCCGACCTCCTAAGAAGTG…
NM_014117	C16orf72	hypothetical protein LOC29035	3979	316	7.94	213.4	7922000	366-1191	16	9093038	9121056	+	9093038-9093628,9094279-9094359,9104342-9104617,9118026-9121056	nnnnnnnnnnnnnnnnnnnnnnnnnnnnnnnnnnnnnnnnnnnnnnnnnnnnnnnnnnnnnnnnnnnnnnnnnnnnnnnnnnnnnnnnnnnnnnnnnnnnnnnnnnnnnnnnnnnnnnnnnnnnnnnnnnnnnnnnnnnnnnnnnGGTGGGAaGGCCTGGGGCGGGGGTCGTcCCTGGTTGCACGGgGCCGCGGGGCGGGGCTCGCCGGCCGTCGGaGTGCAGGAGGCCTGGGCCGCTGAGACGAGnnnnnnnnnnnnnnnGCCGGGCCCTGCCGCCGGGCCGCTTGAtGACGACGCTCCCGCGGgGGCCCCACCTGAGGAGGACGCGGCGGCGGCGGCGGCGAGGCCGcGGGAGGCCGCGGAGGATGGAgGAGcGGAAGGAGGAGGGCGAggCAGaGA…
NM_001145033	LOC387763	hypothetical protein LOC387763	1328	151	11.37	207.3	9001000	350-716	11	43920682	43922009	+	43920682-43922009	nnnnnnnnnnnnnnnnnnnnnnnnnnnnnnnnnnnnnnnnnnnnnnnnnnnnnnnnnnnnnnnnnnnnnnnnnnnnnnnnnnnnnnnnnnnnnnnnnnnnnnnnnnnnnnnnnnnnnnnnnnnnnnnnnnnnnnnnnnnnnnCCGcGCCCCCCGACGGGTCCGCCCGCCCGCCCGCCCTCCCGAGGAGCGCCGGCCCGGGCCCGCGAGGGCCGCCGCCACCCCGCAGCAGATTTGGATCCCCCGCCCGGCGAGCCCCCGGCTGCTGCCTCCCGGGGGGCCCCGGCGCAGCGGCCGCCTCCGGAGAGCCCCGGCGCCCCGCCGCCCGGTCCCGCAGACGCCGGAGGCGCCATGGCCGCCAAGCCCGGCGAGCTGATGGGCATCTGCTCCAGTTACCAGGC…
NM_024294	C6orf106	chromosome 6 open reading frame 106 isoform a	4414	69	1.56	207.2	7237000	246-1139	6	34663048	34772603	-	34663048-34666355,34682310-34682659,34722356-34722553,34730380-34730534,34772201-34772603	nnnnnnnnnnnnnnnnnnnnnnnnnnnnnnnnnnnnnCGGAGCTGGGGGGGGTGGGAGGGGGGGGAGAGTGaGTGAGTGGCAGAGTGAGTTTACCCCTATGAGACTGTGAGAGGCCCGGGGCCTACCTCAAAGGAGCGGGGTCACGACGCTAGCTAGCAGCGGGCCCCCTCCCGGTCCCCGGGCCCGGCGGCGCGGCGGCGGCTCGGTTGTGAGGAGGCGGAGAAGCGGGTGTCcGGGCCCCGCCATGGAGGGCATGGACGTGGACCTGGACCCGGAGCTGATGCAGAAGTTtAGCTGCCTGGGCACCACCGACAAGGACGTGCTCATCTCCGAGTTCCAGAGGCAGCTCGGCTTCCAGCTCAATCCTGCCGGTTGCGCCTTCTTCCtGGACATGACCG…
NM_016407	C20orf43	hypothetical protein LOC51507	1649	131	7.94	197.5	7633000	108-1026	20	54477054	54527349	+	54477054-54477229,54481764-54481858,54483141-54483234,54485448-54485587,54492574-54492652,54521778-54521891,54525398-54525452,54525569-54525664,54526550-54527349	nnnnnnnnnnnnnnnnnnnnnnnnnnnnnnnnnnnnnnnnnnnnnnnnnGAAATCCcggaagtgGcagctttAGGACTTTGCTGCTGGCTCTGACTCCCGTCTTGCGATGGGTTGCGACGGCGGAACAATTCCCAAGAGGCATGAACTGGTGAAGGGGCCGAAGAAAGTTGAGAAGGTCGACAAAGATGCTGAATTAGTAGCCCAATGGAACTATTGTACTCTAAGTCAGGAAATACTAAGACGACCAATAGTTGCCTGTGAACTTGGCAGACTTTATAACAAAGATGCCGTCATTGAGTTTCTCTTGGACAAATCTGCAGAAAAGGCTCTTGGGAAGGCAGCATCTCACATTAAAAGCATTAAGAATGTGACAGAGCTGAAGCTTTCTGATAATCCTG…
NM_020317	C1orf63	hypothetical protein LOC57035	1465	122	8.33	191.2	8694000	253-1122	1	25441327	25446572	-	25441327-25441783,25442628-25442711,25444228-25444379,25445522-25446107,25446387-25446572	nnnnnnnnnnnnnnnnnnnnnnnnnnnnnnnnnnnnnnnnnnnnnnnnnnnnnnnnnnnnnnnnnnnnnnnnnnnnnnnnnnnnnnnnnnnnnnnnnnnnnnnnnnnnnnnnnnnnnnnaCGTTCCGAAAGGAGGGCGTCTGTTGGGCCTTTCTCTCAGTCGTGAGGGAGGCGTCGACGGCCTACGGAAGTCGTGAGTTGAGGCTTGCGGGATCGTTTCCGGAGAAAGCGCAGGCTAAGGCCGCAGCGGAAGATGTCCAACTACGTGAACGACATGTGGCCGGGCTCGCCGCAGGAGAAGGATTCGCCCTCCGCCCCGCGGTCGGGCGGCTCCAGCCGGCTCTCGTCGCGGTCGAGGAGCCGTTCTTTTTCCAGAAGCTCTCGGTCCCGTTCCCGCGTC…
NM_014680	KIAA0100	hypothetical protein LOC9703 precursor	7431	43	0.58	188.1	5876000	100-6804	17	23965585	23996300	-	23965585-23966391,23966809-23966943,23967241-23967342,23967524-23967654,23967763-23967898,23968034-23968144,23968377-23968463,23969936-23970116,23970799-23970920,23971005-23971160,23971654-23971775,23972133-23972315,23972544-23972643,23974905-23975111,23975378-23975535,23979410-23979704,23982624-23982826,23982965-23983064,23983194-23983384,23984087-23984307,23984428-23984546,23984694-23984896,239…	nnCGCGagGCTGGTCGgCCCGCGGCGGCGCTGcGCGAATCCGGCGTcGGGGCCTGGCATGGCGGGGGCCTGGGCCAAGCCGGGCCGGACCCGGACCTAAATGCCTCTGCTCTTCTCCGCGCTGTTGGTCTTGCTGCTGGTTGCGCTTAGCGCCCTCTTTCTAGGCCGGTGGCTTGTGGTCCGGTTGGCCACCAAGTGGTGTCAGCGGAAGCTGCAGGCGGAGCTAAAGATTGGCTCCTTCCGCTTTTTTTGGATCCAGAATGTCAGTCTTAAGTTTCAGCAACACCAGCACACAGTGGAAATTGATAACCTGTGGATTTCCAGCAAACTCCTTAGCCATGATCTTCCACACTATGTGGCATTGTGCTTTGGAGAAGTGCGTATCAGAACGGaCCTACAG…
NM_033112	C6orf153	hypothetical protein LOC88745	1159	35	3.02	177.4	5593000	9-786	6	43097363	43105315	+	43097363-43097500,43100701-43100848,43100979-43101045,43101753-43101857,43102894-43102968,43103076-43103193,43104808-43105315	nnnnnnnnnnnnnnnnnnnnnnnnnnnnnnnnnnnGCCGGGGCCGGCGCCGGGGCTCGACGTCCCCGCGGGGCCCGGGACCGCGAGGAGGACGGCGAgggcctggagccTGGGGCCGCGGCCCGCGACCTATTGAGGgGCACATCTAACATGTCATTTGAGGAACTGTTGGAATTGCAGAGCCAAGTGGGGACTAAGACGTACAAACAATTGGTAGCTGGAAACAGCCCTAAGAAACAAGGTTCTAGACCACCTATCCAAAATGCATGTGTTGCAGATAAGCACAGGCCTCTGGAAATGTCAGCCAAGATCCGAGTACCATTTTTACGTCAGGTTGTTCCCATCAGTAAAAAGGTAGCCCGGGACCCTCGCTTTGATGATCTGTCAGGGGAATATAATC…
NM_020199	C5orf15	keratinocytes associated transmembrane protein 2	2281	121	5.3	170.1	5519000	132-926	5	133319097	133332305	-	133319097-133320580,133323084-133323610,133332036-133332305	nnnnnnnnnnnnnnnnnnnnnnnnnnnnnnnnnnnnnnnnnnnnnnnnnnnnnnnnnnnnnnnnnnnnnnnnnnnnnCTGACGTCATGGCGTAGAGCCTAGCAACAGcGCAGGCTCCCAGCCGAGTCCGTTATGGCCGCTGTCGTCCTGAAGAGGATGAGGGGGTCAGAAcAAGCGAAACTGCTGCCCGGGTCGGCCATCCAAGCCCTTGCGGGGTTGGCGCGGCCGCTGGTCTTGGCGCTCCTGCTTGTGTCCGCTGCTCTATCCAGTGTTGTATCACGGACTGATTCACCGAGCCCAACTGTACTCAACTCAGATATTTCTACCCCAAATGTGAATGCTTTAACACATGAAAACCAAACCAAACCTTCTATTTCCCAAATCAGTACCACCCTCCCTC…
NM_001033026	C19orf6	membralin isoform 1	2708	832	30.72	165.7	6827000	147-2006	19	960650	972141	-	960650-961894,962095-962194,962366-962498,962579-962662,962740-962797,962891-962991,963065-963187,963462-963572,964240-964339,965191-965472,971771-972141	nnnnnnnnnnnnnnnnnnnnnnnnnnnnnnnnnnnnnnnnnnnnnnnnnnnnnnnnnnnnnnnnnnnnnnnnnnnnnnnnnnnnnnnnnnnnnCCGGGAGGCGCCCTCGGACACCTGCGGGCCGTTAGGGCGCGACGCTGGGCGGCATGTCGGAGCACGCGGCGCCCGGAGCTCCGGGGCCCGGGCCCAACGGCGGCGGCGGTGGCCCGGCCCCAGCGCGCGGGCCTCGCACCCCCAACCTCAACCCCAACCCCCTCATCAACGTGCGCGACCGGCTCTTCCACGCGCTGTTCTTCAAGATGGCTGTCACCTATTCGCGGCTCTTCCCGCCTGCCTTCCGCCGTCTCTTCGAGTTCTTCGTGTTGCTCAAGGCCCTGTTTGTGCTCTTCGTCCTGGCCT…
NM_020888	KIAA1522	hypothetical protein LOC57648	5412	283	5.23	165.6	5783000	45-3327	1	32980099	33013158	+	32980099-32980377,33005975-33006145,33006250-33006305,33006840-33006963,33007861-33007974,33008068-33010629,33011053-33013158	nnnnnnnnnnnnnnnnnnnnnnnnnnnnnnnnnnnnnnnnnnnnnTGGCGGCCCGCGCGCCCCCCGCCGCACCTGCGGCCGAGGAGCCGGGGAACCCGGGCGGCCCCCCGCGCAGGAAGAAGTCCCGCTCcGGCGCGTCCGGCCTCCGCCGCGCCTTCAGCTGGCTGCGGGGCAAGCGGCGCAAGAAGAAGGCGGCGGGGGCCGAGGGCGCCGAACCGGCCGCCCCCCGGGCCAAGAAGGCGGAGGaCAAGGCCAAGAGGGCCAAGGGCAAAGGCCGAGGCTCTGCCAAGGCTGAGAATGACAAACGTCTAAGTGTAGGGCCCGGCCAGGGGCCAGGGTCTGCAGTGGATGAGCACCAGGACAACGTCTTCTTCCCCAGTGGGCGACCCCCGCACCTGG…
NM_001193313	C7orf10	chromosome 7 open reading frame 10	1650	16	0.97	164.9	7035000	25-1360	7	40141100	40866891	+	40141100-40141244,40187071-40187122,40188079-40188152,40194619-40194704,40195668-40195718,40201064-40201184,40243759-40243850,40280637-40280780,40322884-40322979,40455411-40455482,40465225-40465322,40502408-40502510,40755558-40755621,40866440-40866891	AGTTCGCTGCTTGGACCGGGACCGATGCCGTCTGAGGCGCACGCGATGCTGGCGACGCTGGCGAGGGTGGCAGCTCTGCGCAGAACCTGCCTCTTCTCCGGCCGGGGCGGCGGGAGGGGGCTGTGGACTGGCCGCCCGCAGTCAGATATGAACAATATAAAGCCATTGGAAGGGGTAAAAATTCTGGATCTAACAAGAATCCTGGCGGGACCTTTTGCTACTATGAATTTAGGAGATCTTGGAGCAGAAGTTATAAAAGTGGAGAGACCAGgAGTTGGAGATGATACACGGACTTGGGGGCCACCTTTTGTTGGGACAGAGAGTACATATTATCTCAGTGTTAACCGAAATAAAAAAAGTATTGCTGTTAATATCAAGGATCCAAAAGGGGTGAAAATC…
NM_021243	C6orf115	hypothetical protein LOC58527	845	73	8.64	162.6	5414000	201-444	6	139391512	139406132	+	139391512-139391705,139396985-139397051,139405549-139406132	GGGCGGCCCCTTTCTTGAGCGCAGAAACACTTACtTTTCCCCCTACCCTGCTCCTCCTCCTCCACAGCCGTCTTTCTCTTTGCCTCAGCCACTTCCTTTCTTGGCCTCACCCTCCCCAGTGCACTGAAGAAGGTAACCGGGTCCGGACCCACGCGGCGCCAGTTCTCCCGCGGGAAAGAAAACCGGGCAGAGAGGCAGCAAtGAATGTGGATCATGAGGTTAACCTCTTAGTGGAGGAAATTCATCGTTTGGGTTCAAAAAATGCTGATGGAAAGTTAAGCGTGAAATTTGGGGTCCTATTCCGAGACGATAAATGTGCCAACCTCTTTGAAGCATTGGTAGGAACTCTCAAAGCTGCAAAACGAAGGAAGATTGTAACGTATTCAGGAGAGCTGCTTC…
NM_001083913	C10orf26	hypothetical protein LOC54838 isoform 1	4109	581	14.14	162.4	6060000	85-1174	10	104493717	104566011	+	104493717-104493890,104547740-104547842,104559640-104559801,104562342-104566011	GAAGGAAGAAGAGGGTAGAGGAnnnnnnGcAGGagcAggaGGGAGGTGGcGGCGCCGTGGCGGAGGAGCAGGAGCAGGAGGGGGATGGAGAGGTGAAGGTTCCTGGGTGGCATGGCGCTCCTGCTCCTCCAGGCGCTGCCCAGCCCCCTGTCAGCCAGGGCtGAACCTCCGCAGGATaAGGAAGCCTGTGTGGGtACCAACAaTCAAAGCTACATcTGTGACACAGGACACTGCTGTGGACAGTCTCAGTGCTGCAACTACTACTATGAACTCTGGtGGTTCTGGCTGGTGTGGACCATCATCATCATCCTGAGCTGCTGCTGTGTCTGCCACCACCGCCGAGCCAAGCACCGCCTTCAGGCCCAGCAGCGGCAACATGAAATCAACCTGATCGCCTAC…
NM_014039	C11orf54	hypothetical protein LOC28970	2390	188	7.87	161.2	6318000	200-995	11	93114441	93135895	+	93114441-93114542,93120111-93120262,93123160-93123258,93126496-93126569,93126750-93126851,93128024-93128200,93132556-93132672,93134329-93135895	nnnnnnnnnnnnnnnnnnnnnnnnnnnnnnnnnnnnnnnnnnnnnnnnnnnnnnnnnnnnnnnnnnnnnnnnnnnnnnnnnnnnnnnnnnnnnACCGaTTcGAACAGAAGCAGTTCATACTTGGTGCACTGTGGACTCTTGTGATAATTAACCAAGAGTAACTCTATTTGTaCAACCTTACACCTAAAGAAGAAAGAAAATGACTTGTGCTGAGTTTTCTTTTCATGTACCAAGTCTAGAAGAGCTTGCTGGAGTTATGCAGAAGGGGTTAAAAGATAACTTTGCTGATGTCCAGGTCTCTGTAGTTGATTGCCCTGATTTGACTAAGGAACCCATTACCTTTCCTGTAAAAGGCATTTGTGGGAAAACTAGAATTGCAGAAGTAGGAGGTGTGCCTTA…
NM_001113324	C17orf106	hypothetical protein LOC100134934	994	217	21.83	158.1	6440000	302-668	17	71486896	71508262	+	71486896-71487187,71493863-71493960,71499142-71499299,71507817-71508262	GCCCCTTCTTTCTCCGAGGCCCTTCGGCGCGTGAGTGACAACCGCCCAGACAGAGGGGGCGATGTCCGCGGCGTGACTGGGGCCGGTCGCGGGGCAGACGAATCCTCTGCTCCTGGCCAGGGGAGGCACCCGAGCGGATCCTCGGAAAAgGGGCTCCAAAGGTCAAGAAATTGCnnnnnnnnnnnnnnnnnnnnnnnnnnnnnnnnnnnnnnnnnnnnnnnnnnnnnnnnnnnnnnnnnnnnnnnnnnnnnnnnnnnnnnnnnnnnnnnnnnnnnnnnGACGCCCAGAACAGGAGCCCATgATGCTGCCTAAACCTGGGACCTATTACCTCCCCTGGGAGGTCAGTGCAGGCCAAGTTCCTGATGGGGGCACACTGAGAACATTTGGCAGgTTGTGCCT…
NM_001124767	LOC440957	hypothetical protein LOC440957	449	131	29.18	151.9	5429000	152-362	3	52545661	52549626	+	52545661-52545962,52549480-52549626	nnnnnnnnnnnnnnnnnnnnnnnnnnnnnnnnnnnnnnnnnnnnnnnnnnnnnnnnnnnnnnnnnnnnnnnnnnnnnnnnnnnnnnnnnnnnnnnnnnnnnnnnnnnnnnnnnnnnnnnnnnnnnnnnnnnCTCCAcgACCTCAGTCGAGCATGTTCACCAGGGCCCAGGTGAGACGGATTCTGCAGCGGGTGCCCGGGAAGCAGCGACTTGGCATCTACCGGTTCCTGCCCTTCTTTTTTGTCCTGGGAGGAACGATGGAGTGGATCATGATTAAAGTGCGCATAGGCCAGGAGACCTTCTATGATGTCTACCGTAGAAAAGCCTCAGAAAGAcAGTATCAGAGAAGGCTGGAAGATGAATgAGACTGAACTTCAGCaGTCAATAAAGTcAATAAGAA…
NM_174921	C4orf34	hypothetical protein LOC201895	1658	198	11.94	151.2	5837000	159-455	4	39228941	39316876	-	39228941-39230173,39234443-39234585,39250430-39250478,39283086-39283195,39316754-39316876	aggagcGGCAGCGGCAGCAGCGTCCGGAGCAGCCGTAGCCTTCTGGAAGCTCCAGGCGGTCTTTCTGCCGAGCCTCGGTCCCGGCCCCCATCCTCCCCGCCCCATCGGTTGTTGTCtGGGCGGATTTAAACAGTCAAGTAAAATCAAGCTGGGTAATCATGGCAGAAGGTGGATTCGATCCCTGTGAATGTGTTTGCTCTCATgAACATGCaATGAGAAGACTGATCAATCTGTTACGGCAGTCCCAGTCTTACTGCACAGACACAGAGTGTCTTCAGGAATTACCAGGACCCTCTGgTGATAATGGCATCAGTGTTACTATGATCTTAGTGGCCTGGATGGTTATTGCATTGATCTTGTTCTTACTGAGACCTCTGAATCTAAGAGGATCCAACCTAC…
NM_031210	C14orf156	SRA stem-loop-interacting RNA-binding protein	399	114	28.57	149.3	4620000	31-358	14	77244178	77253696	+	77244178-77244304,77246934-77246992,77251868-77251975,77253592-77253696	nnnnnnnnnnnnnnnnnnnnnnnnCTAAAGATGGCGGCCTCAGTAGCGAGAGGTGCTGTGGCgcTGCGTAGAAATATCGATCGGCCGGTTGCTTTTGTGAGAAAAATTCCTTGGACTGCAGCGTCGAGTGAGCTGAAAGAATACTTTGCACAGTttggccatGTaAaAAGGTGTATTGTACCTTTTGACAAGGAGACTGGCTTTCACAGAGGTTTGGGTTGGGTTCAGTTTTCTTCAGAAGAAGAACTTCAGAATGCACTACaACAGGAATATCATATTATAGATGGAGTGAAGGTCCAGGATCAAnnnnnnnnnnnnnnnnnnnnnnnnnnnnnnnnnnnnnnnnnnnnnnnnnnnnnnnnnnnnnnnnnnnnnnnnnnnnnnnnnnnnnnnnnnTTT
NM_004894	C14orf2	6.8 kDa mitochondrial proteolipid isoform 1	652	157	24.08	145.4	6767000	98-271	14	103448378	103457656	-	103448378-103448784,103450051-103450074,103451156-103451279,103457560-103457656	CTTCccGGCAgCCCCTGCGCGCGCgTGCGCGCTCGnnnnnnnnnnnnnnnnnnnnnnnnnnnnnnnnnnnnCTGTGAGGCGTCTGTCCTGCGCCAAGATGCTTCAAAGTATTATTAAAAATGTGTGGATCCCCATGAAGCCCTACTACACCAAAGTTTACCAGGAGATTTGGATAGGAATGGGGCTGATGGGCTTCATCATGTATAAAATCCGGGCCGCTGATAAAAGAAGTAAGGCTTTGAAAGCTTCAGCACCTGCTCCTGGTCATCACTAACCAGATTTACTTGGAGTACATGTGAAAGAAAACATCAGTCCGCCTGTAAATTTAAGCAAGCCGTGTTAGATGGGGAGTGTGGAACGTCCCTGTACACTTGTATAAGTACCATTTACTTCATGGCA…
NM_032411	C2orf40	esophageal cancer related gene 4 protein	782	94	12.02	138.6	5081000	109-553	2	106048545	106061041	+	106048545-106048731,106054732-106054779,106056774-106056931,106060653-106061041	GGATAACCCGCGGCCGCGCCTGCgaGCTCGCACCCCTCTCCCGCGCCCgGnnnnnnnnnnnnnnnnnnnnnnnnnnnnnnnnnnnnnnnnnnnnnnnnnnnnnnnGCCATGGCCGCCTCCTCCGCGCGGCCCGCGGTCCTGGCCCTGACCGGGCTGGCGCTGCTCCTGCTCCTGTGCTGGGGCCCAGGTGGCATAAGTGGAAATAAACTCAAGCTGATGCTTcAAAAACGAGAAGCACCTGTTCCAaCTAAGACCAAAGTGGCCGTTGATGAGAACAAAGCCAAAGAATTCCTCGGCAGCCTGAAGCGCCAGAAGCGGCAGCTGTGGGACCGGACCCGGCCCGAGGTGTAGCAGTGGTACCAGCAGTTTCTCTACATGGGCgTTGACGAAGCGAAATTT…
NM_015229	KIAA0664	hypothetical protein LOC23277	5224	732	14.01	138.2	4551000	87-4013	17	2539430	2561677	-	2539430-2540821,2541653-2541726,2541805-2541939,2542048-2542141,2542405-2542526,2542615-2542740,2542824-2542904,2543944-2544083,2544167-2544320,2544524-2544608,2544901-2545145,2545262-2545324,2545418-2545570,2546203-2546303,2546478-2546579,2546763-2546986,2547940-2548634,2550426-2550518,2550722-2550869,2551184-2551309,2551410-2551564,2551657-2551781,2551958-2552101,2553362-2553533,2554406-2554608…	CGGCTGCCCCGGCCGACAGCGCCCGGGATCACGGcTCGCAGGCCGGGGGCAAGGGGCGGCCGGGCGCGGCtGAGCTGCCATCAGTCATGCTCTTAAACGGGGACTGCCTAGAGAGCCTGAAGAAGGAGGAAgGGGCGGCCGAGCCACCCAGGGAAAATGGGCTTGATGAGGCCGACCCGGGAGACGAGACCACCGGCCAGGAAGTCATTGTCATTCAGGACACGGGCTTTTCAGTGAAGATCCTCGCCCCTGGGATCGAgCCCTTCTCCCTGCAGGTGTCCCCGCAGGAGATGGTGCAGGAGATCCACCAGGTGCTCATGGACCGTGAGGACACGTGTCACCGCACCTGCTTCTCGCTGCACCTGGACGGCAACGTGCTGGACCACTTCTCGGAGCTAC…
NM_138436	C8orf40	hypothetical protein LOC114926	848	36	4.25	134.9	4790000	136-457	8	42515875	42527297	+	42515875-42516005,42520769-42520906,42522956-42523080,42526844-42527297	aGGAAATGACGAAGGCAGagGGCGTCCAGGTCCGCTCGGTAAcCGGTTCCCGCGCGCCCGGCCCCGACTCCGGGGGAAAGAGCCCCGGAGCGGAGCAGCGCTGGCCGCGTGCCGCCTCCGGAGCTGGCAGCCCCCATGGCTGGGGGTTATGgAGTGATGGGTGAcGATGGTTCTATTGATTATACTGTTCACGAAGCCTGGAATGAAGCCACCAATGTTTACTTGATAGTTATCCTTGTTAGCTTCGGTCTCTTCATGTATGCCAAAAGGAACAAAAGGAGAATTATGAGGATATTCAGCGTGCCACCTACAGAGGAAACTTTGTCAGAGCCCAACTTTTATGACACAATAAGCAAGATTCGTTTGAGACAACAACTGGAAATGTATTCCATTTCAAGA…
NM_032490	C14orf142	hypothetical protein LOC84520	1176	170	14.46	134.1	4753000	78-377	14	92738990	92743212	-	92738990-92739880,92742928-92743212	nnnnnnnnnnnCaCGGGCTGATTTCCGCCTCcGGGTGGCGCTTCCAGGTGTCGTGTTCTGGAAGCTTAGTGGTCACCATGGAGTTGCTGGGAGAGTATGTCGGGCAGGAAGGGAAGCcGCAGAAGCTGCGAGTGTCCTGTGAGGCGCCGGGTGACGGCGACCCTTTCCAGGGCCTATTGTCTGGCGTGGCCCAGATGAAGGAGCTGGTAACGGAATTATTCGGCCCCCTGGTAcAGGCGGAAGTGCAGCACCGGGTGGCGGCGGCTCCAGACGAGGCCCTGGACGGTGATGATGAAGATGATGCAGAAGATGAAAATAACATTGATAACAGAACTAACTTCGATGGACCATCTGCAAAACGGCCAAAACCACCGTCTTAACAATAGCCTTTATGACATT…
NM_021640	C12orf10	MYG1 protein precursor	1215	93	7.65	130.6	4104000	53-1181	12	51979737	51987232	+	51979737-51980004,51980201-51980313,51983085-51983244,51985959-51986111,51986249-51986371,51986731-51986912,51987017-51987232	nnnnnnnnnnnnnnnnnnnnnnnnnnnnnnnnnnnnnnnnnnnnnnnnnnnnnnnnnnnnnnnnnnnnnnnnnnnnnnnnnnnnnnnnnnnnnGCCGCCGCCACCCGTATATACcCGGCACCGCATGCTCGGCCCAGAGTCCGTCCCGCCTCCAAAACGACCCCGCAGCAAACTCATGGCATCGCCCCGAATCGGGACGCACAATGGCACCTTCCACTGCGACGAGGCACTGGCATGCGCACTGCTTCGCCTGCtGCCGGAGTACCGGGATGCAGAGATTGTGCGGACCCGGGATCCCGAAAAACTCGCTTCCTGTGACATCGTGGTGGACGTGGGAGGTGAGTACGAACCTCGGAGACACCGATATGACCATCACCAGAGGTCTTTTACAGAGACCAT…
NM_001127603	C9orf95	nicotinamide riboside kinase 1 isoform 2	1121	63	5.62	129.9	4626000	246-770	9	76865936	76892953	-	76865936-76866303,76871493-76871576,76873732-76873838,76874631-76874778,76881895-76881943,76882226-76882316,76887823-76887886,76892744-76892953	nnnnnnnnnnnnnnnnnnnnnnnnnnnnnnnnnnnnnnnnnnnnnnnnnnnnnnnnnnnnnnnTGGCATCCCTCTAATCcaggaggaTcgTGGAGAAAGAGGCTGTGGGCCCCTCGGGGAGCGAGCTGCGGGTAGCGGCGCACTGGGGACAGGCGCGCGCCTGGCTGTCGCCCTTGCCGCTGTGTTTGGGAGGACTCGAACTGGCGCCAGGAAATATTAGGAAGCTGTGGTTTTCAAAGCTAATTATGAAAACATTTATCGTTGGAATCAGTGGTGTGACAAATGGTGGGAAAACAACACTGGCTAAGAATTTGCAGAAACACCTCCCAAATTGCAGTGTCATATCTCAGGATGATTTTTTCAAGCCAGAGTCTGAGATAGAGACAGACAAAAATGGAT…
NM_001194986	LOC388630	UPF0632 protein A	7029	958	13.63	128.9	4962000	102-1652	1	47998787	48235149	-	47998787-48004365,48013429-48013698,48016713-48016803,48032845-48033019,48039732-48039878,48232293-48232856,48234947-48235149	CCCAGTGCTCCAGAGGAAACTCCGTGCCCAACTgGGGGCTCCCCGCCCCGCTGAGGGGCGCCGTCCGGGAGGGTCCCCCGCGCCCCGCGGGCCGCGGCAGGATGCACGCCGCCTTGGCGGGGCCGCTGCTCGcCGCCCTCCTCGCCACCGCTCGCGCCCGCCCGCAGCCCCCGGACGGAGGACAGTGCCGGCCGCCCggatcgCAGAGGGACTTGAACTCCTTCCTGTGGACGATTCGTCGTGATCCGCCGGCCTACCTGTTTGGCACTATCCACGTCCCCTACACCCGTGTCTGGGACTTCATCCCGGACAACTCCAAGGCAGCCTTCCAGGCTAGCGCCCATGTCTACTTTGAGCTGGACCTGACAGACCCCTACACCATCTCGGCCCTGGCCAGCT…
NM_022758	C6orf106	chromosome 6 open reading frame 106 isoform b	4216	69	1.64	127.5	4410000	246-941	6	34663048	34772603	-	34663048-34666355,34682310-34682659,34730380-34730534,34772201-34772603	nnnnnnnnnnnnnnnnnnnnnnnnnnnnnnnnnnnnnCGGAGCTGGGGGGGGTGGGAGGGGGGGGAGAGTGaGTGAGTGGCAGAGTGAGTTTACCCCTATGAGACTGTGAGAGGCCCGGGGCCTACCTCAAAGGAGCGGGGTCACGACGCTAGCTAGCAGCGGGCCCCCTCCCGGTCCCCGGGCCCGGCGGCGCGGCGGCGGCTCGGTTGTGAGGAGGCGGAGAAGCGGGTGTCcGGGCCCCGCCATGGAGGGCATGGACGTGGACCTGGACCCGGAGCTGATGCAGAAGTTtAGCTGCCTGGGCACCACCGACAAGGACGTGCTCATCTCCGAGTTCCAGAGGCAGCTCGGCTTCCAGCTCAATCCTGCCGGTTGCGCCTTCTTCCtGGACATGACCG…
NM_014738	KIAA0195	hypothetical protein LOC9772	5464	44	0.81	126.1	4342000	276-4344	17	70964259	71008128	+	70964259-70964427,70979476-70979605,70993104-70993223,70993547-70993674,70993966-70994102,70995608-70995810,70996435-70996586,70996942-70997044,70997252-70997338,70997910-70998026,70998378-70998434,70998725-70998829,70998979-70999131,70999367-70999576,71000150-71000465,71000605-71000778,71001167-71001269,71001375-71001592,71002303-71002484,71002572-71002710,71002960-71003075,71003220-71003319,710…	nnnnnnnnnnnnnnnnnnnnnnnnnnnnnnnnnnnnnnnnncGGAGGCAAGCCCCCTTAGAGTTGCCAGTAACGGACATGGCTGCGGCCCCCGGAGGAGGGGACGTGAAGTGAGGAGGGGGCTGGGAGGGGAGAGGACGCGGGCGAGCAAGACCGGCCCCGtGGCCCCGatgttgtGACCGTGACAGACTCACCGGGGTTTGTACATGCTGGGGAGGAGACTTCCTTTTGGGGGTGACCACATTCATCTGGGCATGCCTGCAGTACTCTTGGCCCATGGACCTGAAGGaGAAGCACCTgGGCGAGCCTCCCTCGGCCCTGGGCCTGTCCACAcGGAAGCCCCTCAGCGTCCTGAAGGaGCAGCTGGAGGCAGTGcTGGAAGGACATCTCAGGGAGCGGA…
NM_001013625	C1orf192	hypothetical protein LOC257177	774	0	0	125	6568000	7-537	1	159601145	159604288	-	159601145-159601564,159601940-159602116,159602612-159602692,159602853-159602915,159604256-159604288	AAGATCtTGGCCACTAACTACAGTGCCAACCAGTATGAAAAGGCTTTCTCATCCAAGTATCTGCAGAACTGGTCTCCGGCTAAGCCAACAAAAGAGAGCATCTCTTCTCATGAAGGCTACACTCAAATTATTGCCAATGATCGTGGTCATCTACTGCCTTCTGTGCCCCGTTCCAAGGCAAATCCTTGGGGTTCCTTCATGGGCACCTGGCAAATGCCTCTGAAGATACCCCCTGCTCGGGTGACcCTGACCTCCCGTACAACTGCTGGTGCTGCCTCCCTCACCAAATGGATACAGAAAAATTCTGATTTACTCAAGGCCTCCAATGGGCTGCGTCCTGAAATCTTAGGCAAGCCCCGTGATCCAGACAGTCAGAAGAAACTCAGGAAGAAGTCTATC…
NM_032385	C5orf4	hypothetical protein LOC10826	2997	274	9.14	124.5	4530000	172-1170	5	154178245	154210406	-	154178245-154180225,154181013-154181179,154182225-154182330,154183140-154183345,154190554-154190675,154194378-154194481,154194596-154194687,154197884-154197931,154210236-154210406	GCAGCTCTGTAATGAGATCACCATGGCCAaCCTCCCACCCGaGCAAAAACaaggttannnnnnnnnnnnnnnnnnnnnnnnnnnnnnnnnnnnnnnnnnnnnnnnnnnnnnnnnnnnnnnnnnnnnnnnnnnnnnnnnnnnnnnnnnnnttggacacagcccactGCTgAgATGAAGGGAGAAGCTGGACATATGCTACACAATGAAAAGTCAAAGCAGGAGGGACACATCTGGGGCTCTATGAGGAGGACAGCTTTCATCCTGGGCTCTGGACTTCTCTCATTTGTGGCCtTCTGGAACTCAGTGACATGGCATCTTCAGAGAtTTTGGGGTGCTTCTGGCTACTTTTGGCAAGCCCAGTGGGAGAGGCTGCTGACTACATTTGAAGGGAAGGAGTGG…
NM_138358	C19orf52	hypothetical protein LOC90580	1396	177	12.68	121.1	4328000	76-856	19	10900424	10901916	+	10900424-10900592,10900690-10901916	nnnnnnnnnnnnnnnnnnnnnnnnnnnnnnnnnnngagtttcttcccggagcaaggacccccaagacgggaGAGGATGGCCGCGGCGGCTCTGAGGAGATTTTGGTCCAGGCGCCGCGCAGAGGCGGGCGACGCTGTAGCGGCGAAGCCGGGAGtGTGGGCGCGGctGGGGTCCTGGGCCCGCGCGCTGCTCCGGGACTAtGCCGAGGCCTgCAGGGACGCGGCGGCGGAGGCTAGTGCCCGGCCGGGGCGCGCGGCCGTGTATGTGGGGCTGCTGGGCGGCGCGGCGGCCTGCTTCACGCTGGCGCCGAGCGAGGGTGCTTTCGAGGAGGCGCTGCTGGAGGCGTCGGGGACCCTCCTGCTGCTGGTGCCGGCCACCCGCGACCGCGAGTCCGAACCC…
NM_017994	C7orf42	hypothetical protein LOC55069	4238	972	22.94	120.7	4190000	265-1207	7	66023638	66060973	+	66023638-66023883,66044270-66044446,66047398-66047683,66050966-66051116,66053374-66053557,66055648-66055791,66057924-66060973	nnnnnnnnnnnnnnnnnnnnnnnnnnnnnnnnnnnnnnnnnnnnnnnnnnnnnnnnnnnnnnnnnnnnnnnnnnnnnnnnnnnnnnnnnnnnnnnnnnnnnnnnnnnnnnnnnnnnnnnnnnnnnnnnnnnnnnnnnnnncCGGGCCCGCCACGCGCCGCCACGAGTGAGCCCAGCGCcGCCGCGGGCGTCCgCCGAGCAGCTGGCCCGGCTGGGCCcGGGGCGCGCAGCTGCCCGCCGGGGCGGGGTGGAGCTGATCAGAATAATGTTCAGCATCAACCCcCTGGAGTACCTGAAGGTGTACATCAGCAGTCGGCCTCCCCTGGTGGTCTTCATGATCAGCGTGAGTGCCATGGCCATAGCTTTTCTGACCCTGGGCTACTTCTTCAAAATCAAGGAG…
NM_020130	C8orf4	thyroid cancer-1	1833	325	17.73	119.2	4520000	64-382	8	40130146	40131978	+	40130146-40131978	AATGATTTCACTACaGACTCTCTGGAAAGCCTGgGAGCTGAATTCCGGAAGATCCCCACATCGATGAAAGCAAAGCGAAGCCACCAAGCCATCATCATGTCCATGTCGCTACGAGTCAGCCCGTCCATCCACGGCTACCACTTCGACACAGCCTCTCGTAAGAAAGCCGTGGGCAACATCTTTGAAAACATAGACCAAGAATCACTACAAAGGCTCTTCAGAAACTCTGGAGACAAGAAAGCAGAGGAGAGAGCCAAGATCATTTTTGCCATAGATCAAGATGTGGAGGAGAAAACACGTGCCCTGATGGCCTTGAAGAAGAGGACAAAAGACAAGCTTTTCCAGTTTCTGAATCTGCGGAAATATTCCATCAAAGTTCACTGAGGAGAAGAGAATGGA…
NM_032313	C4orf14	hypothetical protein LOC84273	2272	222	9.77	119.1	4561000	76-2169	4	57524273	57538583	-	57524273-57524584,57525329-57525449,57527543-57527659,57529307-57529438,57534071-57534276,57534781-57534945,57537365-57538583	nnnnnnnnnnnnnnnnnnnnnnnnnnnnnnnnnnnnnnnnnnnnnnnnnnnnnnnnnnncTGGAGCTACTTGCTCATGCTGCCCGCTCGCCTGCAGTTCAGGCTGCTGAGCCTTTTCTTTCGTGGATTCGCTCCCACGGCAGCGCGCTATGGCCTCCGGGAGCCGCTCTTGGGGAGGAGGCGCGCTGCCGCCTCCTCCTTCCAGCACTTATCGAGTCTGGGACGCGAGCTTCCTTATGACCCCGTGGACACGGAGGGCTTTGGAGAAGGTGCTGACATGCAGGAGCGTTTTCTGTTCCCGGAGTACAtCCCGGAGCCGGAGCCGnnncccaCCCGCGAAGAGCAGCTGCAGGAGCTCCAGCAACAGCAGGAGGAGGAGGAGcGACAGAGGCAGCAGCGG…
NM_001040011	C9orf119	hypothetical protein LOC375757	981	162	16.51	117	5256000	1-706	9	130078246	130091089	+	130078246-130078502,130078687-130078855,130086610-130086731,130088039-130088133,130090752-130091089	nnnnnnnnnnnnnnnnnnnnnnnnnnnnnnnnnnnnnnnnnnnnnnnnnnnnnnnnnnnnnnnnnnnnnnnnnnnnnnnnnnnnnnnnnnnnnnnnnnnnnnnnnnnnnnnnnnnnnnnnnnnnnnnnnnnnnnnnnnnnnnnnnnnnnnnnnnnnnnnnnnGCGCACCTGaGAGGCCGCTCTCCGACTCCCGCGCTGGACCCTCTTGCGCCACGGAACCCCCTGATCCGGGGGCCTCGGACCCCAGGGCTCAGGAGATGGATCCAGTCCCAGGCGCTCCTACTTCCCAGCTGCTCCTCCTCCCGCATCCCCACAGTACCCTGTCCTCACAGCGGACTGTGGGTCCAATCAGGTTTTCCCCTCGGATTCCTCTCCAGGACTGAACCAGGACTTACCCGA…
NM_015609	C1orf144	putative MAPK activating protein PM20,PM21	3584	201	5.61	116.1	4086000	178-577	1	16566170	16597227	+	16566170-16566390,16592310-16592564,16594120-16597227	nnnnnnnnnnnnnnnnnnnnnnnnnnnnnnnnnnnnnnnnnnnnnnnnnnnnnnnnnnnnnnnGCGGGGTCCATTGAGTAAAGCCTTGCGTGCCTGCGCCCGCGACGGAGGCGCGCTTCAAAGCGCAGGCGCGGGGAGGGGGTTGGGGaGGAGGGAAAgCGGCGAGTAAGATGGAAGATGAGGAGGTCGCTGAGAGCTGGGAAGAGGCGGCAGACAGCGGGCgGGAAATCCAAATCTCCTCCCAAAGTGCCCATTGTGATTCTGGACGATAGCCTTCCCGCGGGGCCCCCTCCACAGATCCGCATCCTCAAGAGGCCCACCAGCAACGGTGTGGTCAGCAGCCCCAACTCCACCAGCAGGCCCACCCTTCCGGTCAAGTCCCTAGCACAGCGAGAGGCC…
NM_017622	C17orf59	hypothetical protein LOC54785	1914	25	1.31	114.5	3971000	107-1177	17	8032376	8034289	-	8032376-8034289	CAaCCGCTACCAATCGGCGCGCCTCTACCAACGCCCCTTAAAGGCGCAGCCaCCGCCTCCGGAGCCGGGGCGAACCAATTCCTCGGCTGCGGCCCCCACCTGCAGTATGGAGTCGTCTCGGGGGCGGCCCGGGCCCGAGACGGAACTTCTGGCTGTAGCGgaacatcaggcnnnnnnnnncGGCGGCGGaCCGGGCCGAACGTCCTCTGAGTCGCCCTCAGGCCTCCGgGTGTCCGGGGAGGAAGAGGCCGAGAACGTTGGGGGCGCGAACCGCCACCCCAGGACgTCCCCGAAGACGTCaAGCTGCGGCGTCGTCCACCGGCCGGAACGGGAGGCTCTCGAGAAAGAgCCCGGCCCTCAAGGGACGCCGTCTGGGGCCGGGAGCCTCAGTGGGGCGCC…
NM_203415	C17orf81	S-phase 2 protein isoform 4	1313	200	15.23	112.5	3734000	108-1056	17	7096096	7103983	+	7096096-7096125,7096469-7096639,7096813-7096873,7096961-7097041,7098626-7098846,7100900-7101081,7102631-7102726,7102869-7102969,7103614-7103983	nnnnnnnnnnnnnnnnnnnnnnnnnnnnnnACTATGTTAGGTCTTAATGGTGGGAGGACGnnnnnnnnnnnnnnnnnnnnnnnnnnnnnnnnnnnnnnnnnnnnnnnnTGACGCtATCAGAGGGCGCCAGAGCAgGGACCGGACGCGAGTTGGGGATGTTGGACTCGCTGTTATCCTTGGGCGGCCTGGTGCTGCTTCGGGATTCCGTGGAGTGGGAGGGGCgCAGTCTCTTGAAGGCGATTGTCAAGAAATCTGCACTGTGTgGGGAGCAAGTGCATATCCTgGGCTGTGAAGTGAGCGAGGAAGAGTTTCGTGAAGGTTTTGACTCTAATATCAACAATCGGCTGGTTTACCATGACTTCTTCAGAGACCCTCTCAACTGGTCAAAAACTGAGGAGG…
NM_032012	C9orf5	hypothetical protein LOC23731	7997	712	8.9	112.3	4097000	33-2669	9	110817236	110922046	-	110817236-110822606,110835408-110835602,110838307-110838481,110840118-110840218,110852384-110852529,110852671-110852793,110859292-110859423,110862455-110862553,110866578-110866668,110875457-110875539,110882940-110883044,110888098-110888121,110889274-110889443,110893023-110893256,110895576-110895692,110908609-110908710,110910554-110910671,110921436-110922046	nnnnnnnnnnnnnnnnnnnnnnnnnnnnnnnnnnnnnnnnnnnnnnnnnnnnnnnnnnnnnnnnnnnnnnnnnnnnnnnnnnnnnnnnnnnnnnnnnnnnnnnnnnnnnnnnnnnnCCGACTGGCGGTGGTGTGGAGACCCCGCGGACTGCGGCGCTGGCGCTGCGCTTCGACAAGCCCATCAAGCAGGCCTTCTACAACACtGGGGCCGTGCTGTTCGTGTGCCTGTGCTGCGGCGCCGCGGTGCTGGTGTACTTCATCCTGGAGGCCTTCCTGCGGCCGTTGCTCTGGGCCGTGCTGTGCGGCACTTTCCTGCACCCCTTCAAGAGCTCGCTGACGCGCCTGGGCCGCCACTGGCTGCAGCGCCTGCACCGTGCGCACACGCcCGTCGTCCTGGCCG…
NM_016470	C20orf111	oxidative stress responsive 1	1572	113	7.19	110.7	3749000	138-1013	20	42258550	42272845	-	42258550-42259793,42265015-42265128,42268935-42269052,42272750-42272845	GGCTgGTTTGGATcCGGGTCAGTCGGGCGCCGAGATTCGGGAGAGACGCTCTGAACTGACtGCACCGCATCACCGGAGCGCCCCAGCTGCGAGGCGTGTTAACAGGAACATCGATAAGTAGTGTAAAAACTTGCACAATGAAATCCGAAGCCAAGGATGGAGAGGAGGAGAGTCTACAGACTGCTTTCAAGAAATTAAGAGTGGATGCATCAGGGTCCATAGCATCTCTGTCTGTTGGAGAAGGCACAGGTGTCAGAGCACCAGTCAGAACAGCAACAGATGATACCAAACCTAAAACCACATGTGCATCTAAAGACAGTTGGCACGGGTCTACAAGGAAGTCTTCACGAGGAGCAGTGAGAACTCAGCGTCGTCGACGTTCTAAGTCTCCTGTCCTTC…
NM_170746	C11orf31	selenoprotein H	1294	479	37.02	110.1	4269000	347-713	11	57265298	57267459	+	57265298-57265765,57265857-57266002,57266165-57266295,57266911-57267459	nnnnnnnnnnnnnnnnnnnnnnnnnnnnnnnnnnnnnnnnnnnnnnnnnnnnnnnnnnnnnnnnnnnnnnnnnnnnnnnnnnnnnnnnnACCCGAAGCGATGGGTGGTTCCGTCAGGCGCTTCCCGCACCTCCCCTCTCCCTGCTTGCAAAGTGGTTGTGCCCCAAGGTCCGCCTCCAGGCCACGTGGGCGCTGCGGnnnnnnnnnnnnnnnnnnnnnnnnnnnnnnnnnnnnnnnnnnnnnnnnnnnnnnnnnnnnnnnnnnnnnnnnnnnnnnnnnnnnnnnnnnnnnnnnnnnnnnnnnnnnnnnnnnnnnnnnnnnGCATTCTCGGCCAGGTTCTAGGCGCCATGGCTCCCCGCGGTAGGAagcgGaaggctgagGCCGCCATGGTCGCCGCAGC…
NM_015275	KIAA1033	hypothetical protein LOC23325	5806	414	7.13	109	3772000	88-3607	12	104025622	104087036	+	104025622-104025769,104029033-104029172,104032124-104032177,104032270-104032335,104033092-104033137,104033569-104033636,104036354-104036436,104038463-104038505,104039009-104039112,104040026-104040146,104043912-104044035,104044143-104044270,104045037-104045197,104051678-104051804,104055794-104055919,104058202-104058309,104058807-104058953,104059075-104059154,104060361-104060466,104061035-104061151…	nnnnnnnnnnnnnnnnnnnnnnnnnnnnTGAGGCCGTCGTCGCCGCACGGGCGTTTTGGGGCTGTGTCTGTGGGAGGCGCCGGGGTGATGGCGGTGGAGACTCTGTCCCCGGACTGGGAGTTTGACCGCGTTGACGATGGCTCGCAGAAAATTCaTGCTGAAGTCCAACTTAAGAATTATGGGAAATTTCTTGAgGAGTATACATCTCAACTGAGAAGAATTGAGGACgCTCTGGATGACTCAATTGGAGATGTTTGGGATTTCAATCTTGATCCTATAGCATTAAAGCTTTTGCCTTATGAACAGTCTTCTCTTTTGGAACTCATAAAGACTGAAAACAAGGTCTTAAACAAAGTCATCACTGTTTATGCTGCACTTTGTTGTGAAATCAAGAAATTA…
NM_024104	C19orf42	hypothetical protein LOC79086 precursor	1373	89	6.48	106.7	4005000	48-272	19	16617959	16631968	-	16617959-16619072,16625846-16625936,16631206-16631258,16631770-16631811,16631896-16631968	nnnTGGGGCTTCCGCTTCCGGtTCTGtCGGACGCTTTGGCCGTAACGATGATCGGAGACATCCTGCTGTTCGGGACGTTGCTGATGAATGCTGGGGCAGTGCTGAACTTTAAGCTGAAAAAGAAGGACACGCAGGGCTTTGGGGAGGAGTCGAGGGAGCCCAGCACAGGTGACAACATCCGGGAATTCTTGCTGAGCCTCAGATACTTTCGAATCTTCATCGCCCTGTGGAACATCTTCATGATGTTCTGCATGATCGTGCTGTTCGGCTCTTGAATCCCAGCGATGAAACCAGGAACTCACTTTCCCAGGATGCCGAGTCTCCATTCCTCCATTCCTGATGACTTCAAGAATGTTTTTGACCAGAGAACTGACAACCTTCCCAGAAAGCCCAAGCTCG…
NM_014774	KIAA0494	hypothetical protein LOC9813	5767	255	4.42	106.6	3884000	978-2462	1	46913418	46957323	-	46913418-46916895,46921559-46921684,46922750-46922861,46925043-46925129,46926612-46926803,46927846-46927950,46930086-46930196,46934810-46934908,46946165-46946310,46954554-46954702,46956162-46957323	CGCCGCCGCCGCCGCCGCCAcCAACACCAACAACAACGTGTCGGGAGCAGCCGCGGCCGAAGCCGGAGCAGGGGCCGGAgTCGCGGCTGGAGTGGGGCCTCCGAGTGTGAGTGGCCGAGAGTTGCCCGTGCCGGAGACCTCAAACTACGGGCGGGAGCGCTTTCTGTCGGCCAAGCTGCCGTCGCcCgCGGCACcGTGTCCCCAAGGCCCAGACAGCGGGGCGGGGGTCTAGCAGGCGCGAGACTGGCTTCTCTCAGGCCGACCCTTCGAGCCGGGATCCGGATCTTCCTCGGCCTCGGGCCTCCTTCACGTTCAGGACGGAGGCCAGAGAACGGTGATCATCACACACCCCAGCCGGCTTCTTGGGCCGGGCATTTTCTCTGCGGCCAAGCAGTGTTG…
NM_024574	C4orf31	hypothetical protein LOC79625 precursor	2871	198	6.9	106.5	3707000	528-2231	4	122176232	122213123	-	122176232-122178262,122180535-122180659,122186255-122186443,122212598-122213123	CCGCGAGAGAGCGGAGCTAACTGAGCTGCGCACCCGCCACCGCCGCTGCCGCCCCGTGCGCCCGGTTCTCCCCGCACCCCGCGCGGCnnnnnnnnnnnnnnnnnnnnnnnnnnnnnnnnnnnnnnnnnnnnnnnnnnnnnnnnnnnnnnnnnnnnnnnnnnnnnnnnnnnnnnnnnnnnnnnnnnnnnnnnnnnnnnnnnnnnnnnnnnnnnnnnnnnnnnnnnnnnnnnnnnnnnnnnnCCAGCCCCGCGCGGCTCCCTACTCCACTTCGCAGCAACTTCggcggccgaCCGCCGCCCGCGCTCGCCCGCCTTTGAAGTTTGCTGTGCAGACTGCAAAGTTGGGATACTTCagCGGATTGAATTTTTCTCTTTTATCTGCCTCCGTCCCCGCCTTCCA…
NM_024112	C9orf16	hypothetical protein LOC79095	713	44	6.17	106.4	3561000	149-398	9	129962360	129966028	+	129962360-129962586,129965543-129966028	nnnnnnnnnnnnnnnnnnnnnnnnnnnnnnnnnnnnnnnnnnnnCCGGTGTTCTATCCACCGCCTCCACCTTTCATCCGGCGCCGGCTTTCGGCGCgACGGTCGCCGCGTTCCATCGTCGCGCGGCCCTTCGGGCGCCCGAGCCCGCAATGTCGGGCCCCAACGGGGACCTGGGGATGCCGGTGGAGGCGGGAGCGGAAGGCGAGGAGGATGGCTTCGGGGAAGCAGAATACGCTGCCATCAACTCCATGCTGGACCAGATCAACTCCTGTCTGGACCACCTGGAGGAGAAGAACGACCACCTCCACGCCCGCCTCCAGGAGCTGCTGGAGTCCAACCGGCAGACACGCCTGGAGTTCCAACAGCAGCTCGGGGAGGCCCCCAGTGATGCCAGCCCCTA…
NM_014734	KIAA0247	hypothetical protein LOC9766 precursor	5393	248	4.6	105.9	4121000	317-1226	14	69148063	69251614	+	69148063-69148298,69194983-69195183,69239865-69240062,69241074-69241212,69245147-69245574,69247424-69251614	GTtAGTGACGCGGGCGCTGCTGCCGCCGCTACCGCCGAGTTCTATTCTCCCAAGCCGGCGACCGCCCCGCCGCCTCCCTCCCTCCCGCCCGCTTCCTCTGCCCACAGCGCCGGCCAGAGCGAGCTAGACAAGGGCACGCGGGGCCTCCCCTAGAGCCgAGAAGGCTGCTGGCGCGCGCAAGCGGCGGCGTGGAAGCGGTGAGCGCCCCCAtCCCGGAGGTCTCCGCCGGCTCCCGGGTGAATCGGCTCCCGGCGGACTTTaGGATTCTTCTGGATTTTAAATTTTTTCCTTTTAAAAAAACTTGGACGGATAAAAGATGTGCCATGGCAGGATAGCACCAAAGAGCACCTCAGTGTTTGCCGTGGCCTCCGTGGGACATGGAGTGTTCCTTCCACTGGT…
NM_153022	C12orf59	hypothetical protein LOC120939	2789	1255	45	104.6	5001000	634-1123	12	10222824	10235670	+	10222824-10223494,10229196-10229234,10230286-10230455,10233762-10235670	nnTATCAACATAGTGAAGGGGAGGGTTTCAAAGAGCAAGAAaGGGTTGTTAaTCACAaggAGAGAGAAGAAAGGAGAGTAGCAGGGTGACTTCCACCCTGCAAcagtcactccaGAGTACTCTGGTGAAGGATCAAGAGTATAACCAGTTTTCTGATGAAGAAAAGAATATATTTGATCACCAGTAATctgcctttgACCATCCTCTACGCCAAGTTTTTCATCACTGTCTAGAAAAATACTTACGTCAGAGGACACATATGTCCTGTTTGCATGTCTCCTTTTTGGGAGCAGTAGGAGAAAGAAACTTAAAGATGTAGAAAGAATTAATAGTATAACGGAAAGAAAGAAGGCAAAAGGAAGTAAATGTGGAGGCCAGAGAAATAGTAATAAGAATAAA…
NM_174983	C19orf28	hypothetical protein LOC126321 isoform c	2124	546	25.71	104.2	4140000	171-1610	19	3495197	3508571	-	3495197-3495730,3495807-3495937,3497072-3497166,3497253-3497423,3498270-3498362,3498453-3498545,3498846-3499028,3499121-3499265,3501982-3502192,3508104-3508571	nnnnnnnnnnnnnnnnnnnnnnnnnnnnnnnnnnnnnnnnnnnnnnnnnnnnnnnnnnnnnnnnnnnnnnnnnnnnnnnnnnnnnnnnnnnnnnnnnnnnnnnnnnnnnnnnCCTGGCCCCGGTACCCTCCGCGGAGCCCGGGGGTGGGGGGCGCGTGCcCGGCGCCGCAATGGGCCCGGGACCcCCAGCTGCcGGAGCGGCGCCGTCCCGGCGGCCGCTGTCCCTgGTGGCGCGGCTGAGCTACGCCGTGGGCCACTTCCTCAACGACCTGTGTGCATCCATGTGGTTCACCTACCTGCTGCTCTACCTGCACTCGGTGCGCGCCTACAGCTCCCGCGGCGCGGGGCTGCTGCTGCTGCTGGGCCAGGTGGCCGACGGGCTGTGCACACCCCTCGTGG…
NM_001079684	KIAA1191	hypothetical protein LOC57179 isoform b	2740	334	12.19	104.2	3729000	343-1200	5	175705672	175721415	-	175705672-175707417,175707530-175707672,175707859-175707965,175710222-175710346,175712231-175712357,175715180-175715358,175719420-175719527,175721211-175721415	nnnnnnnnnnnnnnnnnnnnnnnnnnnnnnnnnnnnnnnnnnnnnnnnnnnnnnnnGTGGGTCCTGGGGACCTTGGAAATCGCTGCCGCTCTCACCATGGCTTGGGTCCAGACTACGCCACAGCATCTCGGGAGACGTGGACCCTCAGAACCTTTTTAGTGCCGGACTCCGGGCCGCAGACAGTCCCGCGGCAGCAGGATAACAGAACCTCTGGATGGATTCTTCCTGGGAAGCTTTGCTAATTTGCAGCAGCTGGACCGTGTTCCTCATTAACATCTGTCTGTCAGCTTAGTCGTCACATCATTTCACTGTGCTCTTGAGGCTAGTGGGCCTCTAGGCAAGATGTCCCTGCCCATCGGGATATACCGCCGGGCACTCAGCTATGATGATACCCTGGAG…
NM_015047	KIAA0090	hypothetical protein LOC23065 precursor	4238	537	12.67	103.7	3535000	44-3022	1	19417171	19450633	-	19417171-19418563,19418650-19418779,19419845-19419929,19421705-19421915,19422477-19422650,19426394-19426531,19429925-19430044,19430342-19430503,19431705-19431854,19432017-19432216,19434211-19434333,19436223-19436319,19437098-19437220,19437876-19437938,19438312-19438383,19438899-19439066,19439378-19439527,19440097-19440223,19441426-19441554,19442695-19442788,19443031-19443096,19443987-19444111,194…	nnnnnnnnnnnnnnnnnnnnnGGGCGGTGCCTGCGCTCGCATCATGGCGGCTGAGTGGGCTTCTCGTTTcTGGCTTTGGGCTGCGCTGCTGATTCCTGTGGCCGCGGTCTACGAAGACCAAGTGGGCAAGTTTGATTGGAGACAGCAGTATgTTGGGAAGCTcAAGTTTGCCTCCTTGGAATTTTCCCCTGGATCTAAGAAGTTGGTTGTAGCCaCAGAGAAGAATGTGATTGCAGCATTAAATTCCAGAACTgGGGAGATCTTGTGGCGCCATGTTGACAaGGGCACGGCAGAAGGGGCtGTGGATGCCATGCTGCTTCACGGACAGGATGCAATCACTGtGTCCAATGGAGGCCGAATCATGCGTTCCTGGGAGACTAACATCGGGGGCCTGAACCG…
NM_018405	C17orf79	chromosome 17 open reading frame 79	937	319	34.04	103.1	3949000	109-660	17	27202997	27210439	-	27202997-27203440,27203944-27204162,27207931-27207997,27210233-27210439	nnnnnnnnnnnnnnnnnnnnnnnnnnnnnnnnnnnnnnnnnnnnnnnnnnnnnnnnnnnnnnnnnnnnnnnnnnnnnnnnnnnnnnnnnnnnnnnnnnnnnnnnnnnnnnnnnnnnnnnnnnnnnnnnnnnnnnnnnnCGGCGGGCGGCGGAGCCGTCTCGTGGCCCGCCGCTGCCTAGCGCGCAGGAGGCGCCCCCCAGCCCGGAGGCTGGCTTTGCTACAGCTGACCACTCCAGTCAGGAGAGACAGACTGAGAAGGCTATGGATCGACTAGCCCGTGGAGCACAGAGCGTCCCTAATGACAGTCCTGCCCGGGGTGAGGGCACCCATTCTGAAGAGGAAGGTTTTGCCATGGATGAGGAGGACTCTGATGGAGAACTGAATACCTGGGAGCTGTCA…
NM_020314	C16orf62	hypothetical protein LOC57020	3894	432	11.09	103	3958000	49-3205	16	19474238	19619986	+	19474238-19474569,19483674-19483773,19488247-19488414,19491942-19492064,19493921-19493945,19497875-19497951,19500348-19500476,19510613-19510697,19520487-19520546,19527001-19527097,19527797-19527844,19529145-19529238,19534937-19535014,19535509-19535631,19545000-19545046,19546517-19546628,19547460-19547576,19548590-19548643,19551915-19551995,19556417-19556479,19558838-19558923,19561219-19561299,195…	nnnnnnnnnnnnnnnnnnnnnnnnnnnnnnnnnnnnnnnnnnnnnnnnnnnnnnnnnnnnnnnnnnnnnnnnnnnnnnnnnnnnnnnnnnnnnnnnnnnnnnnnnnnnnnnnnnnnnnnnnnnnnnnnnnnnnnnnnnnnnnnnnnnnnnnnnnnnnnnnnnnnnnnnnnnnnnnnnnnnnnnnnnnnnnnnnnnnnnnnnnnnnnnnnnnnnnnnnnnnnnnnnnnnnnnnnnnnnnnnnnnnnnnnnnnnnnnnnnGTctGGATGGGAAGCCGAGCAGACGGCCCCAGAACAAGCGGTCATGTGACTGGGAAGATGGCGGTCTTTcCTTGGCACTCCAGGAACAGGAACTACAAAGCTGAATTTGCATCaTGCCGACTGGAGGCTGTaCCATTGGAG…
NM_182533	C1orf86	hypothetical protein LOC199990 isoform 2	729	172	23.59	102	3784000	27-566	1	2110848	2116074	-	2110848-2111080,2114938-2115209,2115297-2115432,2115987-2116074	nnnnnnnnnnnnnnGCGCGGGCTCGGATGGAAGCGGCGCGGAGGCCGCGGCTGGGGCTGAGCCGCCGGAGGCCGCCCCCAGCGGGCGGGCCTTCTGGCGGCCGCCCCTGGTTTCTCCTGGGGGGTGATGAGCGGGAGCGGCTCTGGGCCGAGCTGCTGCGcacggtgagcccgnnnnnnnnCCTGGACCACGAGGTGCCTCCACTGCCCGcCTTCCCTGGACAGGAGCCCAGGTGCGGCCCAGAGCCCACTGAAGCCTTCACTGTGGGACCCAAGACCTTTTCCTGGACGCCCTTTCCACCAGACCTGTGGAGCCCAGGCCGCTCCTACCGGCTGCTTCGCGGGGCAGGAGGGCACCTGGAGTCCCCCGCCAGGTCCCTGCCCCAGCGCCCGGCACCTG…
NM_032333	C10orf58	hypothetical protein LOC84293 precursor	1748	417	23.86	100.4	3960000	161-848	10	82158222	82182733	+	82158222-82158379,82170202-82170381,82172153-82172244,82175602-82175742,82177068-82177232,82181722-82182733	nnnnnnnnnnnnnnnnnnnnnnnnnnnnnnnnnnnnnnnnnnnnnnnnnnnnnnnnnnnnnnnnnnnnnnnnnnnnnnnnnnnnnnnnnnnnnnnnnnnnnnnnnnnnnnnnnnnnnnnnnnnnnnnnnnnnnnGCCAGAagAAGGGAGGCACTTGAGAAATGTCTtTCCTTGAGGACCCAAGTTTCTTCACCaTGGGGATGTGGTCCATTGGTGCAGGAGCCCTGGGGGCTGCTGCCTTGGCATTGCTGCTTGCCAACACAGACGTGTTTCTGTCCAAGCCCCAGAAAGCAGCACTGGAGTACCTGGAGGATATAGACCTGAAAACACTGGAGAAGGAACCAAGGACTTTGAAAGCAAAGGAGCTATGGGAAAAAAATGGAGCtGTGATTATGGCTGT…
NM_014059	C13orf15	response gene to complement 32	1108	166	14.98	100.2	4256000	303-714	13	40929542	40943013	+	40929542-40929892,40930421-40930606,40938959-40939066,40940912-40940974,40942614-40943013	GTGGCGAGGGCGGTGCCTGGGGGCAGGGGCCTCCTCGGAGGGCGgtggagacagacccatcgcctcGGCTCCGCAGCCnnnnnnnnnnnnnnnnnnnnnnnnnnnnnnnnnnnnnnnnnnnnnnnnnnnnnnnnnnnnnnnnnnnnnnnnnnnnnnnnnnnnnnnnnnnnnnnnnnnnnnnnnnnnnnnnnnnnnnnnnnnnnnnnnnnnnnnnnnnnnnnnnnnnnnnnnnnnnnnnnnnnnnccGGCTGCCACCTCGCAGGACCCAAGGCCACGCACGCCGGGCCCCGCTGAGCCGCCTCATGAAGCCGCCCGCGGCGCAGGGCAGTCCCGCGGCCGCCGCGGCCGCAGCCCCGGCCCTGGACTCGGCGGCCGCGGAGGACCTGTCGGACGCGCTGT…
NM_001136503	C19orf77	hypothetical protein LOC284422 precursor	908	143	15.75	99.2	4946000	80-469	19	3425405	3431540	-	3425405-3425994,3429417-3429476,3429816-3429927,3431395-3431540	nnnnnnnnnnnnnnnnnnnnnnnnnnnnnnnnnnnnnnnnTGGaCCGCCGCTGGCTGGCTGCTGGCTCGCTCGACCGTCATGGAGACCCTGGGGGTCCTTCTGGTGCTGGAGATTCTGCTCCTCTCCCCGGCGGAGGCCCAGCAGGCCACGGAGCGTCGCCTGAAGCCGTGGCTCGTGGGCCTGGCTGCAGTAGTCGGCTTCCTGTTCATCGTCTATGTGGTCTTGCTGGCCAACCGCCTCTGGTGCTCCAAGGCCAGGGCTGAGGACGAGGAGACtACCACGTTAAGGATGGAgtccaaccCataCCAGGACGGGAGTGAAGACAAGAGAGAGAAGAAAGCAGCCAAGGAGAAAGAAGAGAAGAGGAAGAAGGAGAAAAAGGCAGGGAAGGAAGGAGA…
NM_001098673	C12orf44	Atg13-interacting protein	1266	145	11.45	98.8	3073000	305-959	12	50750025	50757546	+	50750025-50750122,50750405-50750534,50753626-50753953,50756837-50757546	nnnnnnnnnnnnnnnnnnnnnnnnnnnnnnnnnnnnnnnnnnnnnnnnnnnnnnnnnnnnnnnnnnnnnnnnnnnnnnnnnnnnnnnnnnnnnnnnnnnnnnnnnCTTGTGGTTCAGCGCCGCGCGGAGGTTGACGCGTACCTGCGGAGGTCGCACCTGGGCGTGAGGAGGAGGAGGAAGGGCATGAGCCGAGCTTGAGGAATCCGTGCTCCAAACTCTACACTCAAGGGTGGCCCTTGGGTAGGGTGAAGATCCCTTGTCTTTATCCTTGTTCCCCACCTTGGTGTGGGTTACTGGGTGCAGGATGAACCGTCGCTCGGAGGTGCTGGAGGTGTCGGTGGAGGGGCGACAGGTGGAGGAAGCCATGCTGGCTGTGCTGCACACGGTGCTCCTGCACCG…
NM_001143909	LOC729020	rcRPE protein	2130	382	17.93	98.5	3210000	111-795	10	104995634	104997763	+	104995634-104997763	nnnnnnnnnnnnnnnnnnnnnnnnnnnnnnnnnnnnnnnnnnnnnnnnnnnnnnnnnnnnnnnnnnnnnCGGGGGACTCGTGGGGTAACTTGCTCTGGGGAGCCAGCGGTATGGCGTCGGGCTGTAAGATTGGCCCGTCCATCCTCAACAGCGACCTGGCcAATTTAGGGGCCGAGTGCCTCCGGATGCTAGACTCTGtGGCCGATTATCTGCACCTGGATGTAATGGACGGACATTTTGTTCCCAACATCACCTTTGGTCACCCTGTGGTAGAAAGCCTTCGAAAGCAGCTAGGCCAGGACCCTTTCTTTGACATGCACATGATGGTGTCCAAGCCAGAACAGTGGGTAAAGCCAATGGCTGTAGCAGGAGCCAATCAGTACACCTTTcATCTCGAGG…
NM_001039479	KIAA0317	hypothetical protein LOC9870	5445	97	1.78	98.2	3135000	506-2974	14	74197708	74249560	-	74197708-74200278,74200355-74200530,74201292-74201381,74203775-74203833,74203921-74204050,74206105-74206230,74206403-74206582,74207218-74207327,74207864-74207939,74209287-74209408,74209533-74209674,74210490-74210567,74212155-74212402,74212597-74212777,74213039-74213208,74219752-74219989,74220910-74221136,74222056-74222116,74228497-74228784,74249389-74249560	nnnnnnnnnnnnnnnnnnnnnnnnnnnnnCCCGAGCCGGTTCCCAGGCCGGGTaGAGACCAACTctggggtctgttggtgggagggtggaGAGCCCGTCTTctgcTGAGTGCTGCtGCCCCcTCCCAGGannnnnnnngtggaacttcgtcgcgctgcaacccccggctcggGATCCTGGGGCATCCTTTGGCAGCCGATTGTACCCTGCACTAGAGAGAAGTCCAGGAATGAGATATTCTTGGGCTGTATTTCTCTACCCTGGAATTCATCCAGTTCATCCCAGaAACACTGACCTGGTTACTGTGACAAAGTCTGATGGATAGACCCTTTCTGTTGACCTTGCGGCGTTTTTCTTTCATGTGGAAGTTGGAAGACAAGGTGAAAGGGGCCAAAAGTG…
NM_015037	KIAA0913	hypothetical protein LOC23053	5835	0	0	98.1	2886000	33-5559	10	75215611	75231557	+	75215611-75215850,75218434-75218587,75218860-75218954,75219131-75219303,75219481-75219588,75219720-75219801,75219936-75220056,75220739-75220940,75221088-75221263,75221623-75222616,75223352-75223483,75223629-75223808,75223911-75224094,75224305-75224403,75225303-75225427,75226538-75226778,75226877-75227035,75227141-75227369,75227545-75227834,75227994-75228217,75228766-75229254,75229775-75229958,752…	GGGGGGACCCGGCTCCGGGGGGTGCGGGCCCCATGGAGCTGATGTTTGCGGAGTGGGAGGACGGAGAGCGCTTCTCATTCGAGGATTCGGACCGTTTTCAGgAGGATTCGCTCTGTTCCTTCATCTCCGAGGCCGAGAGCCTCTGCCAGAACTGGCGGGGATGGCGCAAACAGTCAGCGGGGCCCAATTCTCCCACTGGCGGCGGTGGCGGAGGTGGCAGTGGCGGTACCAGAATGCGAGATGGACTGGTGATTCCATTGGTGGAGCTGTCAGCAAAGCAGGTGGCATTTCACATCCCATTTGAAGTGGTGGAGAAAGTTTACCCACCGGTGCCtGAGCAGCTACAGCTCCGAATTGCTTTTTGGAGCTTCCCTGAGAATGAAGAGGACATTCGGCTGT…
NM_032319	C2orf7	chromosome 2 open reading frame 7 precursor	1083	61	5.63	96.9	3321000	69-632	2	73308642	73313864	-	73308642-73309210,73309431-73309598,73310097-73310206,73310749-73310849,73313730-73313864	nnnnnnnnnnnnnnnnnnnnnnnnnnnnnnnnnnnnnnnnnnnnnnnnCGCCGGGCCGGGCCCTGGAGATGGTCCCCGGCGCCGCGGGCTGGTGTTGTCTCGTGCTCTGGCTCCCCGCGTGCGTCGCGGCCCACGGCTTCCGTATCCATGATTATTTGTACTTTCAAGTGCTGAGtCCTGGGGACATTCGATACATCTTCACAGCCACACCTGCCAAGGACTTTGGTGGTATCTTTCACACAAGGTATGAGCAGATTCACCTTGTCCCCGCTGAACCTCCAGAGGCCTGTGGGGAACTCAGCAACGGTTTCTTCATCCAGGACCAGATTGCTCTGGTGGAGAGGGGGGGCTGCTCCTTCCTCTCCAAGACTCGGGTGGTCCAGGAGCACGGCGGGCGGG…
NM_001135580	C19orf71	hypothetical protein LOC100128569	671	116	17.29	96.6	2963000	22-649	19	3490155	3495028	+	3490155-3490258,3494233-3494471,3494553-3494678,3494827-3495028	nnnnnaGGGAcCCAGGCAGACATGCAAACCCTgAGGCaagaggctgcccggccCTaTgTCCCCTCGGGGACCCTCGAGGCCAGCTTCCCAGCACCtCTcTACAGCGATCACTACCTGTCCCTGGAGGGTCCCCGCTGGCCACTGGCCATCAGGCAGGCCACACGCTGGAAGTACACACCCATGGGACGCGACGCAGCCGGCCAGCTGTGGTACACAGGCCTGACCAACTCGGACACCCGGGnnnnnnnnnnnnnnnnnnnnnnnnnnnnngccagccccttccgcgaggcctacaaccgcTGGCACgGctgctaccaacGccgtgagCACAGCATGCCAtCGGCCTACACCCAGCACCTTCGGGAGACCACctggCACGACCCCATCATCCCTGCCCAG…
NM_174913	C14orf21	hypothetical protein LOC161424	2047	56	2.74	95.3	3216000	64-1972	14	23838938	23844214	+	23838938-23839247,23839454-23839903,23840658-23840768,23841011-23841152,23841278-23841470,23842120-23842260,23842778-23842903,23843087-23843323,23843539-23843644,23843984-23844214	nnnnnnnnnnnnnnnnnnnnnnnnnnnnnnnnnnnnnnnnnnnnnnnnnnnnnnGAAACACACATGGGGCTGGGTCCGCGCTTTTCaCACAAGGTGGGGCGCCGGTTCCCAGCTGGTGGCAAACGGGGACGCGGGgCCAAGGGGTCGGGGCGCCCCTTACCCGGCAGTAAGCGGCAACCCTGGCCGCCTCCGGATAGGCGCTCGGAGCCGCCTCCAGATTCGCACCCGCACCTGAGCCCCGAAGCTCTGGGATATTTCCGCCGGGCGCTGTCAGCATTGAAAGAgGCTCCCGAGACTGGGGAAGAACGAGATCTGATGGTGCACAATATTaTGAAGGAAGTAGAGACTCAGGCCCTAgCTTTGTCCACTAACAGGACTGGCAGTGAGATGCTGCAGGAA…
NM_001145432	C4orf52	hypothetical protein LOC389203	1014	135	13.31	95.1	3260000	123-324	4	25524912	25540599	+	25524912-25525142,25539033-25539089,25539874-25540599	nnnnnnnnnnnnnnnnnnnnnnnnnnnnnnnnnnnnnnnnnnnnnnnnnnnnnnnnnnnnnnnnnCAGGTTTCCGAGAGTGCGGGGCGGTTGGCGGGTCAGGGCAGcCCGGGGCGCAACGCCATGTCCCGGAACCTGCGCACCGCGCTCATTTTCGGCGGCTTCGTCTCCCTGATCGGCGCCGCCTTCTATCCCATCTACTTCCGACCCCTAATGAGATTGGAAGACTACAAGAGGGAGcAAGCCATAAATCGGGCTGGAATTGTTcAAGAGGATGTGCAGCCACCAGGGTTAAAAGTGTGGTCTGATCCATTTGGCAGGAAATGAGAAGGCTGTCACCAGCTCTGATTGAGAAAGGAGATTTCTTCATGCTTTCAATCCTGCATGGGGTATAGTTAGT…
NM_001001701	C4orf3	hypothetical protein LOC401152	2839	876	30.86	94.7	4402000	279-476	4	120437022	120441416	-	120437022-120439382,120440939-120441416	nnnnnnnnnnnnnnnnnnnnnnnnnnnnnnnnnnnnnnnnnnnnnnnnnnnnnnnnnnnnnnnnnnnnnnnnnnnnnnnnnnnnnnnnnnnnnnnnnnnnnnnnnnnnnnnnnnnnnnnnnnnnnnnnnnnnnnnnnnnnnnnnnnnnnnnnnnnnnnnnnnnnnnnnnnnnnnnnnnnnnnnnnnnnnnnnnnnnnnnnnnnnnnnnnnnnnnnnnnnnnnnnnnnnnnnnnnnnnnnnnnnnnnnnnnnnnnnnnnnnnnnnnnnnnnnnnnnnnnnnnnnnnnnnnnnnnnnnnnnnnnnnnnnnnnnnnnnnnnnnnnnnnnnnnnnnnnnnnnnnnnnnnnnnnnnnnnnnnnnnTCGATGTGCGGCCTCGGTCTGGGGCAAACGGGCTTCCCA…
NM_001100418	C19orf60	hypothetical protein LOC55049 isoform 1	880	178	20.23	92.7	3751000	118-721	19	18560495	18564147	+	18560495-18560710,18560805-18560887,18561223-18561493,18562664-18562743,18563918-18564147	nnnnnnnnnnnnnnnnnnnnnnnnnnnnnnnnnnnnnnnnnnnnnnnnnnnnnnnnnnnnnnnnnnnnnnnnnnnnnnnnnnnnnnnnnnnnnnnnnnnnnnnnnnnnnnnnnnnnnnnnnnnnnnnnnnnnnnnnnnnnnnnnnnnnnnnnnnnnnnnnnnnnnnCTGAGGAGACCACCGAAGCTCCGGGACGCAAGGAGCTGGCGTGGCCCTGGAAAGACGCCCCGATCCGGACGCTGGTGCAGCGCATCCACCAGCTGCAGGCTGAGCGCGcGCAGGGCTTCCGCCGACTGGAGGAGTGGTTGGCGCGGGTGCAGAGCCTGAGAGCCTAGGGGCGCGGCCTCAGGGTCCCCACCTGCCGggaAGGCCACCGCCAGTACCTGCGCAGCGGCCCGGAC…
NM_206538	C19orf63	hematopoietic signal peptide-containing isoform	1947	587	30.15	90.4	4242000	67-853	19	55671548	55678420	+	55671548-55671727,55672998-55673070,55674026-55674135,55675180-55675284,55675650-55675831,55675953-55676046,55677218-55678420	nnnnnnnnnnnnnnnnnnnnnnnnnnnnnnnnnCAGCCGTCgCTTCGCCGGTGGGAAGGAGCCGAGATGGCGGCAACCAGCGCTGGGGCGACCCGGCTGCTCCTGCTCTTGCTGATGGCGGTAGCAGCGCCCAGTCGAGCCCGGGGCAGCGGCTGCCGGGCCGGGACTAGTGCGCGAGGGGCTGGGGCGGAAGGCCGAGAGGGCGAGGCCTGCGGCACGGTGGGGCTGCTGCTGGAGCACTCATTTGAGATCGATGACAGTGCCAACTTCCGGAAGCGGGGCTCGCTGCTTTGGAACCAGCAGGATGGTACCTTGTCCCTGTCACAGCGGCAGCTCAGCGAGGAGGAGCGGGGCCGACTCCGGGATGTGGCAGCCCTGAATGGCCTGTACCGCGtCCGG…
NM_001009984	C20orf194	hypothetical protein LOC25943	6855	229	3.34	89.9	3247000	52-3582	20	3177948	3336255	-	3177948-3181330,3182372-3182465,3183865-3183930,3184652-3184857,3188126-3188200,3188568-3188674,3193084-3193170,3199073-3199208,3207558-3207595,3210287-3210412,3216278-3216436,3218775-3218863,3222785-3222902,3223174-3223275,3225508-3225596,3226676-3226822,3233087-3233190,3243680-3243767,3244382-3244432,3245370-3245440,3246936-3247047,3250864-3250909,3251299-3251343,3253539-3253615,3254844-3254931…	nnnnnnnnnnnnnnnnnnnnnnnnnnnnnnnnnnnnnnnnnnnnnnnnnnnnnnnnnnnnnnnnccccgcgccggcaggggctgccccgcgctcggtcccctggcggctccagccgcgggtcaccctccgtcagCTGCaGCCGACTTcGGCAGGTTCAGAGCATCCTGACCCAGAGCAGCAAGTCTCGGCCGGAtGGGATCCTGTGCATCCTAGGAATCGATAGCAGGTACAATGAAGGCTGCAGAGAGCtGGCAAATTACCTTCTATTTGGTTTGTACAATCAGAATACCAGTGaTTTTGAGAAAACGGGATTTTCTGAAGAAGTgctAGaTGATGTAATTATATTGATTAAATCAGATAGCgTCCATCTGTACTGTAATCCTGTAAACTTTcGCTAT…
NM_001171155	C19orf79	similar to hCG2036585	339	4	1.18	89.2	3855000	50-269	19	7600671	7602510	+	7600671-7600746,7601459-7601545,7601709-7601732,7602359-7602510	GGAGGGTCGGCTTTGGGCGGAAGTTGCTTTGTTGACCGGGAGaAACGAGATgGGGGTGAAGCTGGAGATATTTCGGATGATAATCTACCTCACTTTCCCTGTGGCTATGTTCTGGGTTTCCAATCAGGCCGAGTGGTTTGAGGGCTACGTCATACAGCGCAAGAGGGAGCTGTGGACACCTGAGAAGCTTCAAGAGATAGAAGAATTCAAAGAGAGGGTACGGAAGCGGCGGGAGGAGAAGCTTCTTCGCGATGCCCAGCAGAAATCCTGAGGCCTCCAAGGGGGAGTCCCAgCCCATCCCcTGATGAAATATAcatatactcagttccttgttannnn
NM_032901	C12orf62	hypothetical protein LOC84987	601	107	17.8	89.2	3536000	194-365	12	48792167	48800501	+	48792167-48792351,48800086-48800501	GGCGGGAGAAAGTCGnnTTCCACACCAATAGCTGAGGCGTTCAGGGTTGTCCAGGGACGCTATCCTCACGTATCTGGTTCCGAGTGCTGCGTTTGGCTGTGCTGGGAAGTTGAGTAGACAGCGGCCTCGAGACCCTGCCTGCCAGAGGAGGCCTCGGTTGGTCGCGAAGGAGCTGCAGCATCCAGGAGACAAGATGCCAACTGGCAAGCAGCTAGCTGACATTGGCTATAAGACCTTCTCTACCTCCATGATGCTCCTTACTGTGTATGGGGGGTACCTCTGCAGTGTCGGAATCTACCACTATTTCCAGCAGCGCAGGGCCCAGCGCCAGGCGGCAGAAGAACAGAAGACCTCAGGAATCCTGTAGAACTGGGGGGCTTTTTCTCCTGAGCAGAGAAG…
NM_001007189	C5orf53	IgA-inducing protein precursor	2871	59	2.06	89	3084000	2542-2701	5	139485705	139488575	+	139485705-139488575	nGAAAGATCTTTGAGTCTACAACTGACAAAATGTCTTCTTCAAATTAAAAAAAATTGAGAAGCaGCACTTTAAGTCTAACTCTACACcATTTTATTGCATGTATTAGTTTTAATAATGATTTTTGGTGCATGCCTTTGGGCTTATTCAAAAGTGTACAATAGGAAAGTCAATTTCCTTTCTTAGAAAGGAGATGTTTTCTACTTTGCAACATGTGATTACAAAAATCTTCCTCTGTGGGAAGATTAACCATGTATTGAACTACTGAAAAGTATATATTTTTAGATATACAGAAGGAATCTACATGGAGCAGCaTTCAGACCTATATAGAAGTCATAGCATTCTGTATAGGACCAAAAAGGAAATAACATTAAACACTTAAACAGACTTTGTTGGGTAGA…
NM_021731	C19orf28	hypothetical protein LOC126321 isoform a	2284	504	22.07	88.2	3714000	171-1784	19	3489263	3508571	-	3489263-3489754,3493774-3493975,3495807-3495937,3497072-3497166,3497253-3497423,3498270-3498362,3498453-3498545,3498846-3499028,3499121-3499265,3501982-3502192,3508104-3508571	nnnnnnnnnnnnnnnnnnnnnnnnnnnnnnnnnnnnnnnnnnnnnnnnnnnnnnnnnnnnnnnnnnnnnnnnnnnnnnnnnnnnnnnnnnnnnnnnnnnnnnnnnnnnnnnnCCTGGCCCCGGTACCCTCCGCGGAGCCCGGGGGTGGGGGGCGCGTGCcCGGCGCCGCAATGGGCCCGGGACCcCCAGCTGCcGGAGCGGCGCCGTCCCGGCGGCCGCTGTCCCTgGTGGCGCGGCTGAGCTACGCCGTGGGCCACTTCCTCAACGACCTGTGTGCATCCATGTGGTTCACCTACCTGCTGCTCTACCTGCACTCGGTGCGCGCCTACAGCTCCCGCGGCGCGGGGCTGCTGCTGCTGCTGGGCCAGGTGGCCGACGGGCTGTGCACACCCCTCGTGG…
NM_013399	C16orf5	cell death inducing protein	2741	278	10.14	87.5	3280000	219-842	16	4500678	4528817	-	4500678-4502685,4502793-4503066,4503698-4503853,4504048-4504146,4504577-4504666,4528704-4528817	gGGCCTCGGCCCTGGTCCAAAGTCTACCCGCCTCCTTGTGACAGAAGTGCGACCGCCAGCTGCCGAGGCGTTCGGTCCTGCCGCTGCGGCCGCTGCCCCAGGGCTGCGGGGACGTTCCCGGAGCCCTGCCTGTTCCCTGTCCGTCCAGGCCAGCAGCTGAAGGAGCCTCACCTGCCTCCCTTCTCTGAGTAGCACGtATTTGAGGAGAAGCAGTGAAGATGTCCAACGAGCCGCCCCCTCCTTATCCTGGGGGCCCCACAGCCCCACTTCTGGAGGAGAAAAGTGGAGCCCCGCCCACCCCAGGCCGTTCCTCCCCAGCCGTGATGCAGCCCCCTCCAGGCATGCCGCTGCCCCCTGCGGACATTGGGCCCCCACCCTATGAGCCGCCGGGTCACCCAA…
NM_016520	C9orf78	chromosome 9 open reading frame 78	1818	394	21.67	87.4	3126000	73-939	9	131629385	131637393	-	131629385-131630352,131631305-131631403,131631505-131631641,131632971-131633168,131633996-131634073,131635547-131635617,131635758-131635809,131636807-131636866,131637239-131637393	nnnnnnnnnnnnnnnnnnnnnnnnnnnnnnnnnnnnnnnnnnnnnnnnnnnnnnnnnnnnnnnaTTGTCAACATGCCGGTCGTCCGGAAGATTTTCCGCCGCCGcCGGGGCGACTCGGAGTCAGAGGAAGATGAGCAGGACTCAGAGGAGGTTCGATTAAAACTGGAAGAGACCAGAGAGGTACAGAACTTGAGGAAGAGGCCCAACGGGGTGAGTGCTGTGGCCCTGCTGGTGGGAGAGAAGGTACAAGAGGAGACAACTCTAGTGGATGATCCCTTTCAGATGAAGACAGGTGGTATGGTGGATATGAAGAAACTGAAGGAAAGGGGCAAAGATAAGATCAGTGAAGAGGAGGACCTGCACCTGGGGACATCGTTTTCTGCAGAAACCAACAGACGG…
NM_015949	C7orf20	hypothetical protein LOC51608	2088	330	15.8	87.3	3366000	93-1074	7	882717	902597	+	882717-882963,892219-892297,892732-892813,893533-893682,897091-897229,898441-898581,899903-899978,900062-900134,901497-902597	nnnnnnnnnnCGGGCGGCCGCCGGGACGGAAGCCGGGAGGCGCTGCCGACCGCGCCTGCGACAGCGTCAACCCTGCGCGGAGCGCCGGCCCGATGGCGGCGGCGGCGGCGATGGCCGAGCAGGAGAACTCCCGGAACGGCGGCcGCAACCGCGGTGGCGTCCAGCGTGTGGAGGGCAAGCTGCGCGCCAGCGTCGAGAAGGGCGACTACTACGAGGCGCACCAGATGTACCGGACCCTGTTCTTCAGGGACATGTCCCAGAGCAAGCACGCGGAGGCCCGGGAGCTCATGTACTCGGGAGCCCTGCTGTTCTTCAGCCATGGCCAGCAAAACAGCGCAGCAGACTTGTCCATGCTTGTCCTGGAGTCCCTGGAGAAGGCAGAAGTGGAGGTGGCCGACG…
NM_015323	KIAA0776	hypothetical protein LOC23376	4205	420	9.99	86.5	2816000	49-2431	6	97076423	97109872	+	97076423-97076547,97077743-97077888,97078979-97079007,97079894-97079991,97080918-97081032,97083099-97083229,97088860-97088918,97090841-97090987,97091971-97092146,97093228-97093407,97095132-97095252,97097491-97097613,97102761-97102878,97104009-97104175,97104266-97104396,97106030-97106110,97106435-97106520,97107079-97107259,97107882-97109872	AGCTGACGTGTCTGCAGTTCCTCCGCGTCTACTGCAAGTTAGGCCGTGATGGCGGACGCCTGGGAAGAGATTAGGCGGTTGGCGtcCGACTTCCAGCGGGCGCAGTTCGCCGAGGCCACGCAGAGGTTGTCCGAGCGGAACTGCATTGAGATTGTTAATAAGTTGATTGCTCAGAAACAGCTAGAAGTAGTTCATACACTCGATGGAAAGGAATATATTACTCCAGCCCAAATTAGTAAGGAAATGAGAGATGAgCTACATGTCCGAGGtGTTCGAGTAAACATTGTTAATCTACAACAGGTAATTAATGTGGACCTGATTCATATTGAAAATAGAATTGGTGACGTTATTAAATCAGAAAAACATGTTCAGTTAGTGTTgGGACAACTGATAGATGAG…
NM_144736	C2orf56	hypothetical protein LOC55471 isoform 1	2211	616	27.86	85.2	2857000	76-1399	2	37312278	37329807	+	37312278-37312407,37312753-37312913,37316743-37316823,37318404-37318514,37322225-37322438,37323282-37323340,37324510-37324620,37326699-37326842,37328103-37328276,37328782-37329807	nnnnnnnnnnnnnnnnnnnnnnnnnnnnnnnnnnnnnnnnnnnnnnnnnnnnnnnnnnnnnnnnnnnnnnnnnnnnnnnnnnnnnnnnnnnnnnCAGGTgTGGGGCCGCTGTGTGCCGTGGCGCGTGCAGCCaTTCCTTCTATTTGGAGAGGGAAATACTTCAGCTCCGGGAATGAACCTGCAAACAACCCGGTGACGCCGATGCTGCGGCATCTTATGTACAAAATAAAGTCTACTGGTCCCATCACTGTGGCCGAGTACATGAAGGAGGTGTTGACTAATCCAGCCAAGGGTTATTATGTGTACCGTGacATGCTAGGCGAACAAGGAGATTTCATTACTTCACCTGAAATAAGTCAGATCTTTGGGGAGCTACTAGGGATATGGTTCATTAGTGAA…
NM_024861	C2orf54	hypothetical protein LOC79919 isoform 2	1958	637	32.53	84.6	3754000	97-933	2	241474138	241480125	-	241474138-241475252,241476382-241476738,241478095-241478248,241479628-241479853,241480020-241480125	ACTGATGCTGCAGGTCGCTGAGctgACAGTtgtGCTGAGGACGGTCACCAGtGGGCAGGCATGGTGGCCAGCTCCTCACTCGGCTGAGGTCCAGGGATGgnnnnnnGTTCGCTGAATGCGGCCAGCCTGAGGGAGGAGCAGCTCCACCTGTCCTTGCTGGTGTCCAGCAGCTGGAGAACAATCAACTTCCGTGTGGTGCCCGccGTGAGAAGGAAGCTTGGGGCGCCTGCCCTGGAGGGGGCCCAGCAGATGCCTGGGTTCCCTGAGGGCAGCTTGAGAAGGATCCTCAGCCAAGGGGTGGACCTGGTGCCGGCCAGCACCCAGCTCTGGAGGACCTCCACTGACTACCTGCTCACCAGGCTGCTGGGGCAGCTGGGCTCCCTGCAGGGCCATCGCCTG…
NM_001161546	LOC389333	hypothetical protein LOC389333	3251	161	4.95	84.6	3555000	116-3160	5	138755534	138758784	-	138755534-138758784	CGGCCGCTTTAAGGCGCGGTGACCCCCACGGCATCCTCGGGCGGGGCGGGGACAGTGCCGGCGCCACCAGCGGAGGCGAATGCGAGGGAGATAGTGCGCGGCGTCCGGCCCCACCATGCTGACAGCGCTCGCCCCGCCAGCCTTGCcTGGGATCCCGAGACAGCTGCCCACGGCCCCCGCGCGGCGCCAGGACTCCTCCGGTTCGTCAGGTTCTTACTACACGGCTCCGGGTTCTCCGGAGCCcCCGGACGTTGGGCCGGACGCGGAAGGCCCAGCGAATTGGCCCTGGGTGGCCCCTGGGCAGGGGGCGGGTGCCCAGCCTCGCCTGTCCGTCAGCGCCCAGAATAGCCGCCaGCGGCACGGGCCCGGCTCGGGTTTCTCGCGAGGCCCGGGCTCCGG…
NM_001135676	C8orf40	hypothetical protein LOC114926	762	40	5.25	84.4	2966000	50-371	8	42515455	42527297	+	42515455-42515499,42520769-42520906,42522956-42523080,42526844-42527297	nnnnCACGCGCGCACAGCGGAGCGGgAGGCGCCCGGcATTCGCAGCCCCATGGCTGGGGGTTATGgAGTGATGGGTGAcGATGGTTCTATTGATTATACTGTTCACGAAGCCTGGAATGAAGCCACCAATGTTTACTTGATAGTTATCCTTGTTAGCTTCGGTCTCTTCATGTATGCCAAAAGGAACAAAAGGAGAATTATGAGGATATTCAGCGTGCCACCTACAGAGGAAACTTTGTCAGAGCCCAACTTTTATGACACAATAAGCAAGATTCGTTTGAGACAACAACTGGAAATGTATTCCATTTCAAGAAAGTACGACTATCAGCAGCCACAAAACCAAGCTGACAGTGTGCAGCTCTCATTGGAATGAAGCCTCAGAAAATGAGCAACAGAAGT…
NM_032342	C9orf125	hypothetical protein LOC84302	2089	1	0.05	84.4	2745000	323-1531	9	103277429	103289296	-	103277429-103279272,103289052-103289296	GCGGCTTTGGGGGCCGCGGTCGCTCCGCAGCTCGCGGGTCACATGGCCCGTCTGAGCAAGGGGAGCCCTGCGCCCGAGCTGCGAGGTGGGAGGAGGTGAGGcTCGGGAGCACACCCAAACCGCGCTGCGCCCGCTCCTTCCGGGCCCcGGCGATGGCGCCTCCACCGGGATGAGCTAGCCAGCCTGGGCGATACCAGAGGCGGCCCTCGGCGCGCGCAGGGGAGCGAGCTGATCGCCCCAACCCGGTTTGATTTCTGATGACTCAGGCCTGAGTTCCAGGATGGTTTTTTCTTGGGACCAGACATAAACAAAAGTTGACCTCATGAGCACTTCAACCTCTCCAGCTGCCATGCTCCTCCGGAGGCTGCGACGACTCTCCTGGGGCAGCACTGCTGTCCA…
NM_020444	KIAA1191	hypothetical protein LOC57179 isoform a	2827	334	11.81	82.5	2964000	373-1287	5	175705672	175721415	-	175705672-175707417,175707530-175707672,175707859-175707965,175710222-175710346,175712231-175712357,175715180-175715358,175719090-175719176,175719420-175719527,175721211-175721415	nnnnnnnnnnnnnnnnnnnnnnnnnnnnnnnnnnnnnnnnnnnnnnnnnnnnnnnnGTGGGTCCTGGGGACCTTGGAAATCGCTGCCGCTCTCACCATGGCTTGGGTCCAGACTACGCCACAGCATCTCGGGAGACGTGGACCCTCAGAACCTTTTTAGTGCCGGACTCCGGGCCGCAGACAGTCCCGCGGCAGCAGGATAACAGAACCTCTGGATGGATTCTTCCTGGGAAGCTTTGCTAATTTGCAGCAGCTGGACCGTGTTCCTCATTAACATCTGTCTGTCAGCTTAGTCGTCACATCATTTCACTGTGGTGGCAGGGACTCAGCTCGGAATTCTATATAGAAAAAGCACCTGGATCCCAGTCTTTCAATGGcTTCAAGACAACCAGAAGTGCCt…
NM_153237	C9orf71	hypothetical protein LOC169693	1243	79	6.36	81.7	4106000	54-563	9	70341318	70345603	-	70341318-70342229,70345273-70345603	nnnnnnnnnnnnnnnnnnnnnnnnnnnaGGcGCTGGGTTCCTGAGGTGCAAGGATGCAGAACAGAACTGGCCTCGTTCTCTGTGCTCTTGCCCTCCTGATGGGTTTCCTGATGGTCTGCCTGGGGGCCTTCTTCATTTCCTGGGACTCCATATTCAACTGTCAGGGGAGCCTGATTGCGGCCTATTTGCTTCTGCCTCTGGGGTTTGTGATCCTTCTGAGTGGAATTTTCTGGAGCAACTACCGCCAGGTGACGGAACGCAAAGGAGTGTTGAGGCAnnTGCTTGGACAACACCTTGCTCATGGGGCCCTGCCCCTGGCCACAGTGGACAGGCCAGACTTTTaCCCTCCAGCTTATGAAGAGAGCCTTGAGGTGGAAAAGCAGAACTGTCCTGCAGAGA…
NM_014283	C1orf9	chromosome 1 open reading frame 9 protein	5655	58	1.03	78.9	2509000	317-4079	1	170768883	170847596	+	170768883-170769260,170787275-170787389,170789023-170789133,170791632-170791786,170793043-170793180,170793407-170793557,170804782-170804905,170805810-170805934,170806426-170806493,170809654-170809761,170811281-170811386,170813302-170813322,170813527-170813582,170814061-170814152,170814965-170815030,170820781-170820849,170821621-170821711,170824523-170825689,170826747-170826834,170835827-170835931…	GGAGCAAGGCCCCGGGCGGGCGGGGAGGATATGGGGTGGCAGnnnnnnnnnnnnnnnnnnnnnnnnnnnnnnnnnnnnnnnnCAGCaGCGGCGGTCCCCGGAGTCCTGTGAAGCGCCCCTGTCCGCGCGGCTGTGGGGCCCTCGGAGAGGGCTGCCAGGACGCGAGCCACTGAGGAGCCGCTCAGCCAGCGCCAcAGCCcTtAGGAnnnnnnnnncCATcCTCGCGCTCCTGCTCCGGCTCCTCCATCTTGGCCTCGGCAGTGGCGGCTGCCGGGAGGATGTGCCGCCTTCTGACAGGGGGAAGAAGGAGGAGAAGATGAAGAAGCACCGGCGGGCcTTGGCCCTGGTCTCCTGCCTCTTTCTGTGCTCTCTGGTCTGGCTTCCCAGCTGGCGTGTATG…
NM_021925	C2orf43	hypothetical protein LOC60526	2856	331	11.59	78.6	3053000	34-1008	2	20748299	20886308	-	20748299-20750335,20764811-20764893,20803212-20803446,20838051-20838220,20853496-20853639,20864551-20864706,20886278-20886308	AGGGAGAGCCGGCCGCCTTCCAGGCtGACaGAAaTGGACTCAGAACTCAAGGAAGAAATTCCTGTGCATGAGGAATTCATTTTGTGTGGTGGAGTCGAAACCCAGGTTCTAAAATGTGGGCCCTGGACTGACCTCTTTAATGATCAAAGTGTCAAAAGGCCTAAGCTGCTtATTTTCATTATTCCTGGTAACCCAGGTTTTTCTGCCTTTTATGTGCCATTTGCAAAGGCTTTATACTCTTTGACAAACAGACGCTTTCCAGTTTGGACTATCAGTCATGcTGGGCATGCGTTGGCTCCCAAAGACAAGAAGATTCTTACAACATCAGAGGATTCAAATGCTCAAGAAATTAAGGACATCTATGGACTTAATGGACAAATAGAGCACAAACTAGCTTTC…
NM_138346	KIAA2013	hypothetical protein LOC90231 precursor	2340	193	8.25	78	2974000	187-2088	1	11902710	11909067	-	11902710-11902976,11905280-11906133,11907849-11909067	TTTGACGGCTGGAGGCCACCGAGAAGAAGGAGGAAGCAGCGGTGGCGGCTGCTGCGGCGGTTGCAGCGGGGGCCGGGGTGGGCGCCGCGGTCCGGGCCGGGCAGTGnnnnnnnnnnnnnnnnnnnnnnnnnnnnnnnnnnnnnnnnnnnnnnnnnnnnnnnnnnnnnnnnnnnnnnnnnnnnnnnnnnnnnnnnnnnnnnnnnnnnnnnnnnnnnnnnnnnnnnnnnnnnnnncagctgggccCGCCgCCTCCTCtGCCTgCTcGGCCTCctgctgCTGCTTtTgTGgtttGGGGGGTCCGGCGCGCGGCGGGCGGCGGGCGGCCTGCACCTGCTTcCCTGGTCCCGCGGTGAACCGGGCGCCGCCGAGCCGTCTGCCTGCCTGGAGGCGGCCACCCGC…
NM_013300	C12orf24	hypothetical protein LOC29902	1521	3	0.2	78	2407000	450-1269	12	109390615	109412575	+	109390615-109391206,109395266-109395306,109407266-109407387,109408513-109408642,109408722-109408905,109410049-109410131,109412207-109412575	nnnTGtTGGAAATCGGCCGTTGGGATGCAGGCTAAGCTTGGATACCTGGGTAATAACGGATAACAGATAAAGCTCCGCATCCTTGAGCCGCGTGCTTCGGTCCGTGGTTtGCGTGCAGACTTTTGACCTGTATGGTGACCCTCGCGATTTGCAAATGTGTTGAGGATCTGGAATACTGAAGTGGAAAGCACCTCTTGTTTTGGGGAGCATGTATATTTCCCTCCTGTGACGCACTGCTTCCACAcAGaGGTGCAAACGTGCAAACGCTCAGCTACCGCAGCGCTCCTGCCCCTCCCCCACCGTAACTCCGGGGTCGCGGATCTGCCCGCCCCGCTCTCCCGAAGCTCTTCGGGCAGTGTCCGAACGGCTTCGGAGGGGCGAGAAGCCgGCATCgGAaCC…
NM_014802	KIAA0528	hypothetical protein LOC9847	4407	25	0.57	77.1	2542000	229-3228	12	22492785	22588719	-	22492785-22494092,22498097-22498243,22501172-22501362,22513910-22513996,22515025-22515112,22515600-22515689,22516168-22516266,22516487-22516548,22516945-22517008,22518952-22519092,22522514-22522678,22526758-22526944,22528898-22529089,22534324-22534419,22537424-22537538,22550912-22551020,22557495-22557580,22562187-22562338,22567627-22567825,22568673-22568828,22569811-22569906,22571922-22572093,225…	GAGAGCCGCCATTTTTGAGGGCgggggaAgaGAAACAAGCAGCGGCGGCAGAGGCTCAATGGGATGCTGACTGGGTTTTGCTTCTCGTCCCAGCCCTGTGGGGCCGGGGCAGAAGAACCCATCAAAGCCCTTCCTCCGGCCGCCTCTCCGGAATGAGGTCTCAGCACCCGCGTGGGACATCACCnnnnnnnnnnnnnnnGAGCCCAAGAAGAGGCCGAAaCCGAGACCATGCCTGGtAAGCTGAAGGTGAAAATCGTGGCTGGGCGCCATTTGCCAGTGATGGACCGTGCAAGTGACCTGACTGATGCCTTCGTGGAGGTAAAATTTGGTAATACCACCTTTAAAACAGATGTGTACCTTAAGTCACTCAACCCTCAGTGGAACtCGGAGTGGTTTAAA…
NM_001145199	C12orf75	hypothetical protein LOC387882	1366	394	28.84	76.7	3319000	257-446	12	104248544	104289426	+	104248544-104248845,104266510-104266534,104283715-104283750,104284525-104284604,104285380-104285417,104288542-104289426	nnnnnnnnnnnnnnnnnnnnnnnnnnnnnnnnnnnnnnnnnnnnnnnnnnnnnnnnnnnnnnnnnnnnnnnnnnnnnnnnnnnnnnnnnnnnnnnnnnnnnnnnnnnnnnnnnnnnnnnnnnnnnnnnnnnnnnnnnnnnnnnnnnnnnnnnnnnnnnnnnnnnnnnnnnnnnnnnnnnnnnnnnnnnnnnnnnnCTCCGCCCCcaagacccgcggccgcaaGCCCCGGAGCGCGGCTTcCCCGGCCGGCTGCGcGATGGGCTgCGGGAACTCCACCGCCACAAGCGCGGGCGCGGGCAGAGGCCCTGCAGGAGCAGCCAAAGATGTAACAGAAGAATCCATAACAGAAGATGACAAGAGGAGAAACTATGGAGGAGTATATGTTGGCCTACCATCTGA…
NM_138774	C19orf22	hypothetical protein LOC91300	1809	353	19.51	74.2	3379000	69-872	19	847503	864225	-	847503-848540,850440-850495,850601-850686,851061-851146,851829-851952,852422-852546,852976-853130,864087-864225	nnnnnnnnnnnnnnnnnnnnnnnnnnnnnnnnnnnnnnnnnnnnnnnnnnnnnnnCAGCGTGCGAGTTATGGTCGCGCTGGAGAACCCCGAGTGCGGCCCCGAGGCGGCGGAGGGCACCGCGGGCGGGCGGCGGCTGCTGCCCCTGCCCGGCTGCCTGCCTGCCCTAGCCAGCTCCCAGGTGAAGAGACTCTCAGCTTCCAGGCGGAAACAGCACTTCATCAACCAAGCCGTGCGGAACTCAGACCTCGTGCCCAAGGCCAAGGGCCGGAAGAGCCTCCAGCGCCTGGAGAACACCCAGTACCTCCTGACCCTGCTGGAGACAGACGGgAGCCCACCTGGCCTGGACGATGGGGACTTGGCACCCCCTGCATCACCGGGCATCTTTGCCGAGGCCTGCA…
NM_207435	C12orf76	hypothetical protein LOC400073	1946	898	46.15	74	3003000	366-770	12	108963366	108989883	-	108963366-108964647,108979377-108979484,108981176-108981351,108988048-108988221,108989678-108989883	nnnnnnnnnnnnnnnnnnnnnnnnnnnnnnnnnnnnnnnnnnnnnnnnnnnnnnnnnnnnnnnnnnnnnnnnnnnnnnnnnnnnnnnnnnnnnnnnnnnnnnnnnnnnnnnnnnnnnnnnnnnnnnnnnnnnnnnnnnnnnnnnnnnnnnnnnnnnnnnnnnnnnnnnnnnnnnnnnnnnnnnnnnnnnnnnnnnnnnnnnnnnnnnnnnnnnnnnnnnnnnnnnnnnnnnnnnnnnnnnnnnnnnnnnnnnnnnnnnnnnnnnnnnnnnnnnnnnnnnnnnnnnnnnnnnnnnnnnnnnnnnnnnnnnnnnnnnnnnnnnnnnnnnnnnnnnnnnnnnnnnnnnnnnnnnnnnnnnnnnnnnnnnnnnnnnnnnnnnnnnnnnnnnnnnnnnnnnnnn…
NM_001145028	PALM3	hypothetical protein LOC342979	2260	28	1.24	74	2865000	2012-01-19	19	14025179	14030971	-	14025179-14027038,14027192-14027237,14028241-14028325,14028474-14028616,14029163-14029243,14030927-14030971	ATGGCGGAGAGCTTCCTCTACCGGCAGCGGCTAGAAGTCATCGCTGAGAAGCGGCGGCTGCAGGAGGAGATCCGCGCCGCGCtCCGGGAGCTGGAGGAGGAGAAACTCCGCGTGGAGCGGCTCAAGAGGAAGTCTCTCCGGGAACGTTGGCAAATGGATGGGGCAGCTGCAGGGCCAGAGCCATCCGAGGACCCCACCTCGAAGGACCCCCAGTCGCCGGAGGGCCAGGCTCAGGCCCGAATCCGGAACCTGGAAGACAGCTTGTTCACACTCCAGTCCCAGCTGCAGCTGTTGCAAAGTGCTTCCACAGGTGCCCAGCACAAGCCCTCAGACAGGCCCAGCTGGCGCAGACAGGGTCACCGTCCTCTCTCCCaGCTCATTGTTGAGGCAGGTTCTGTA…
NM_001127393	C14orf2	6.8 kDa mitochondrial proteolipid isoform 2	921	292	31.7	73.7	3157000	316-540	14	103448378	103457656	-	103448378-103448784,103450051-103450074,103451156-103451279,103457030-103457298,103457560-103457656	CTTCccGGCAgCCCCTGCGCGCGCgTGCGCGCTCGnnnnnnnnnnnnnnnnnnnnnnnnnnnnnnnnnnnnCTGTGAGGCGTCTGTCCTGCGCCAAGGGAGCGTcccctggccttgagaggttcagcTGCCTAACGCGGAGGCTACGCAGAGTTAGAGAAGCCAGAGTCCAAGCCAAGAACTCTGACTGCACATCCAGTCCCTTCTCTCCTTTGTAACTCAAGTTTCCgTGnnnnnnnnnnnnnnnnnnnnnnnnnnnnnnnnnnnnnnnnnnnnnnnnnnnnnnnnnnnnnnnnnnnnnnnnnnnnnnnnnnnnnnnnnnnnnnnnnnnnnnnnnnnnnnnnnnnnnnnnnnnnnnnnnnnnnnnATGCTTCAAAGTATTATTAAAAATGTGTGGATC…
NM_001035005	C18orf32	hypothetical protein LOC497661	1128	97	8.6	72.8	3051000	213-440	18	45262028	45267599	-	45262028-45262778,45263952-45264139,45267411-45267599	GTCAGCTGCGTTTCCGCCGTCGCGGGTGAGTGTGTCCCGGCTAGCGGCCTGGGTTGGGCTTCGTAGCTGCTCCGCAGGCCCAGCCCGGGCCGCGCTCGCAGAGTCCTAGCCAGTGCGCGGCCTCCTGCCTCCTCCCTCCTCGGCGGTCGCGGCCCGCCGGCCTCCGCGGTGCCCGTCTTCTCTCTCAGGTTGAAGAGCTCAAGCTCGGGAAAATGGTGTGCATTCCTTCTATCGTCATTCCAGTTCTGCTCTGGATCTACAAAAAATTCCTGGAGCCATACATATATCCTCTGATTTCCCCCTTCGTTGGCCGTATATGGCCTAAGAAAGCAATACAAGAATCCAACGATCCAAACAaaggcaaagtAGACTGTAAGGGTGCaGACATGAATGGATTAC…
NM_138740	C1orf43	hypothetical protein LOC25912 isoform 2	1742	13	0.75	72.1	2739000	391-993	1	152445807	152459897	-	152445807-152446748,152451420-152451478,152451558-152451724,152453557-152453674,152459442-152459897	nnnCGCGTGCCgCCTCGCCACGAGACACCTCTTTCCGGCTCCGCGAGTCCgCtCCGCCTCCTTCACGGCGGCCCTGCCTCCACCACGTGACcCAgGGATGGCCGCgGCTTCCTCTTACTGTCGTAGTTCCGCGTCTCAGCGCTCGACGCTCCTGGGTGCCATTGCCTGCCTGAGTCACGTGTCAGGGGGAAGCTGGAAGGCATCGTTCTCTTTTCCCAGCCCCCCTGCCTGTCCGCCATGTTTTCAGGCCGGGTCTGGCTTGGTCTTCCCCCATAAGGAAATGGCCGGGGAGCTCCAGGGGACCCAGGCGCCGTCGCTGCGGCGGAGCCTGGGCTGACCAGCCAGGACAGCGGGGTAAACCCGAACAATTCTGCGCGAGGTAGGGAGGCCATGGCGTCC…
NM_001013657	C15orf58	hypothetical protein LOC390637	1351	98	7.25	72	3340000	180-1335	15	88578491	88586316	+	88578491-88578528,88578758-88578832,88582728-88582784,88585136-88586316	TGCaGGGAAAGTCGCGAGGTCCATCCGCTTCGGCTGCAGCTATTTACTGAGGACCCACTGGATGTGAAGCACTGTGCATAGTTTTCTTCGATTGTTGCAAcATCCCTTGCAAGTTTCTGGACCAGCAGAGCTGAAGGAACCCAAACTTGGACTGAAGTGACCTTGCTAAGGTCAGCTCTATGGCTCTaCCACATGATTCAAACGAAACTTCCTATTTGCTaCCTCCaAACAATGAGGnnnnnnnnnnnnnnnnnnnnnnnnnnnnnnnnnnnnnnnnnnnnnnnnnnnnnnnnnnnnnnnnnnnnnnnnnnnnnnnnnnnnnnnnnnnnnnnnnnGCTCTGCCACAGTCTCCGTTTGATGCTGcACTCTGCTCTGCCTGGAAGCAGCGGGTGGAGCTGG…
NM_003796	C19orf2	RPB5-mediating protein isoform a	2275	191	8.4	71.8	2554000	31-1636	19	35125265	35198453	+	35125265-35125411,35153940-35153974,35167970-35168048,35169029-35169164,35188108-35188199,35188398-35188455,35190217-35190385,35191752-35192100,35193841-35193983,35195032-35195278,35197634-35198453	AcTcgccgcActgaggcccgcTgGCCGGTCATGGAGGCGCCCACCGTGGAGACGCCCCCAGACCCCTCGTCCnnnnnnnnnnnnnnnnnnnnnnnnnTTCCGCTGCGCGCCcCGGACGTGGCGCGGCTGCGCGAGGAGCAGGAAAAGGTGGTCACTAACTGCCAAGaGAGAATCCAGCATTGGAAGAAAGTAGATAATGACTATAATGCCCTTCGAGAAAGACTCAGCACCTTGCCTGATAAATTGTCTTATAATATAATGGTATCATTTGGCCCTTTTGCCTTCATGCCAGGAAAACTTGTCCATACTAATGAAGTCACTGTTTTACTGGGGGACAACTGGTTTGCAAAGTGCTCAGCAAAGCAGGCTGTAGGTTTAGTTGAGCACCGGAAAGAACAT…
NM_024718	C9orf86	Rab-like GTP-binding protein 1 isoform 1	3130	689	22.01	71.7	2515000	276-2463	9	138822195	138855460	+	138822195-138822599,138837798-138837932,138840052-138840099,138842767-138842819,138843666-138843757,138845994-138846134,138846538-138846643,138850015-138850118,138851619-138851935,138852135-138852288,138853182-138853394,138853495-138853759,138853967-138854138,138854427-138854485,138854595-138855460	nnnnnnnnnnnnnnnnnnnnnnnnnnnnnnnnCGGCGCTGACgCCTGGAGAGCGGcCGCGCCGGAGGCCGCGGGGGCCGGAGCGGAGCAGCcGCcGCTGAGGTTCCCGagtcGcCGCtCGgGGCtGCGCtCCGnnnnnnnnnnnnnnnnCTCTGACCGCGCCGGCGCCGGCCTCCGGGGGGACCGGGGCCGCCAGGACATGGTGCGAGTCGCACCCCTTCCCCGCCGCCGCTGAGCTCGCCGGCCGCGCCCGGGCTGGGACGTCCAAGCGGGAAGATGTTTTCCGCCCTGAAGAAGCTAGTGGGGTCGGAGCAGGCCCCGGGCCGGGACAAGAACATCCCCGCCGGGCTGCAGTCCATGAACCAGGCGTTGCAGAGGCGCTTCGCCAAGGGGGTGCAGT…
NM_014047	C19orf53	Leydig cell tumor 10 kDa protein	909	221	24.31	70.2	3835000	36-333	19	13746257	13750586	+	13746257-13746388,13746466-13746521,13749866-13750586	CnnnnnnnnnCGCCTCTTCCGTTGCGTGCCGGATCATGGCGCAGGGGCAGCGCAAGTTCCAGGCGCACAAGCCCGCAAAGAGCAAGACAGCAGCGGCGGCCTCTGAAAAGAATCGGGGCCCGAGAAAAGGCGGTCGTGTTATCGCTCCCAAGAAGGCGCGCGTCGTGCAGCTGCAAAAGCTCAAGAAGAACCTGGAAGTCGGGATCCGGAAGAAGATCGAACATGACGTGGTGATGAAAGCCAGCAGCAGCCTGCCCAAGAAGCTGGCCCTGTTGAAGGCCCCGGCCAAGAAGAATGGGGCGGCTGCTGCCACCTCCTCCAAGACACCTTCCTGAGGACGCTGGCCCCAGCACAGGCCAACACCCCACCCCCTACCTCCATGTGGGATCTTACAAGTGA…
NM_001161376	C6orf136	hypothetical protein LOC221545 isoform 3	1979	12	0.61	70.2	2413000	194-1682	6	30722795	30728966	+	30722795-30723602,30725314-30725715,30726750-30726838,30727022-30727222,30728404-30728473,30728558-30728966	CTTCAGCCGCTTCCCTtGAGCCCGCAGTGCGCAAGCGCGCGACATCTCCGTTTCCCTCCCTCAGCCCCTTCCCCCCCTcCCCCCCCGCCCCgGCCTCCTTTCCCCTTCACGAAGCCgGCTCCGGGGCGCGCTCACCCCTGTGAGGAGGCCGGAGGTCGGACTCAGGAGGCTCCCTCTCCACTCCCGGAAGATCATGTACCAGCCCAGCCGGGGTGCGGCCCGGCGTCTCGGCCCTTGCCTCCGCGCCTACCAGGCTCGACCCCAGnnnnnnnnnnnngaagaggGAGGGAGGaGAGGGGGCGGGGAGAGACCCTCCTCAGAGCCGGTGCGTGGGTCGGAgCGCGCGCTGGGTTTCGCGCAGGCGCAGAGACACCCGCCGCCCCTTCCCACCTGTGCCCT…
NM_001099858	C7orf25	hypothetical protein LOC79020 a	1825	52	2.85	70.2	2165000	24-1460	7	42915397	42918214	-	42915397-42917045,42918039-42918214	GTCACCCGGCCCGGAACCACGTGACGCAGGAGGCGCCCGAGGCGGCGGGGCTCGCGCGGGTGGAGCCGCCTCGGCGTTCGAGCGGGGTGGGGGCTACCCGGTTGAGATTTCCTGGCGGGTCCTGGCCTCTGCCTGCACGCGCTTGCGTGCTCGCGCTCGCGGTtCTGGCGCTGCCGGAAAGGAATAATGcTgACAACATGTcTGCACATTCCATGCTCTGTGAACGAATCGCCATAGCCAAGGAACTGATCAAGAGAGCAGAATCACTTTCTAGATCAAGAAAAGGTGGCATAGAAGGTGGTGCAAAGCTGTGCAGCAAATTGAAGGCAGAATTAAAATTCTTACAGAAAGTAGAAGCTGGGAAAGTAGCTATTAAAGAATCTCATTTACAAAGCACTA…
NM_001008704	C6orf1	hypothetical protein LOC221491 precursor	894	398	44.52	69.2	2526000	281-757	6	34322135	34324882	-	34322135-34322623,34322799-34322904,34323222-34323247,34323496-34323619,34324734-34324882	nnnnnnnnnnnnnnnnnnnnnnnnnnnnnnnnnnnnnnnncGCTaAGGCCCGGCCCATTTCCCCGGGTCCTTTGATCACGCGCCTGACGGCTTTTCCGGGGCCGGGgAGCCAACCGAGGGCGTTCCTGTCGGGGCTGCAGCGGCGGGAGGGAGCCCAGTGGAGGCGCCCTCCCGAAGTGCCACTGCCCaTGCCAACCAcCCAGCCCTCCGGCTGCTGATGTCaTGAGTAACACCACTGTGCCCAATGCCCCCCAGGCCAACAGCGACTCCATGGTGATGTATGTACAGAAGAAAAAGCGGGTGGACCGGCTGCGCCATCACCTGCTCCCcATGTACAGCTATGACCCAGCCGAGGAACTGCATGAGGCTGAGCAGGAGCTGCTCTCTGACATGGGAGAC…
NM_001109938	C6orf136	hypothetical protein LOC221545 isoform 1	1436	0	0	68	2408000	194-1139	6	30722795	30728966	+	30722795-30723059,30725314-30725715,30726750-30726838,30727022-30727222,30728404-30728473,30728558-30728966	CTTCAGCCGCTTCCCTtGAGCCCGCAGTGCGCAAGCGCGCGACATCTCCGTTTCCCTCCCTCAGCCCCTTCCCCCCCTcCCCCCCCGCCCCgGCCTCCTTTCCCCTTCACGAAGCCgGCTCCGGGGCGCGCTCACCCCTGTGAGGAGGCCGGAGGTCGGACTCAGGAGGCTCCCTCTCCACTCCCGGAAGATCATGTACCAGCCCAGCCGGGGTGCGGCCCGGCGTCTCGGCCCTTGCCTCCGCGCCTACCAGGCTCGACCCCAGGACCAGCTTTATCCAGGGACTCTACCATTCCCACCCCTTTGGCCCCACTCCACGACAACCACTTCCCCATCTTCTCCTCTACTCTGGTCTCCCCTGCCCCCGCGCCTTCCCACCCAGCGTCCTCCCCAGGTTCC…
NM_001042680	C19orf28	hypothetical protein LOC126321 isoform b	2082	504	24.21	68	2076000	171-1589	19	3489263	3508571	-	3489263-3489754,3495807-3495937,3497072-3497166,3497253-3497423,3498270-3498362,3498453-3498545,3498846-3499028,3499121-3499265,3501982-3502192,3508104-3508571	nnnnnnnnnnnnnnnnnnnnnnnnnnnnnnnnnnnnnnnnnnnnnnnnnnnnnnnnnnnnnnnnnnnnnnnnnnnnnnnnnnnnnnnnnnnnnnnnnnnnnnnnnnnnnnnnCCTGGCCCCGGTACCCTCCGCGGAGCCCGGGGGTGGGGGGCGCGTGCcCGGCGCCGCAATGGGCCCGGGACCcCCAGCTGCcGGAGCGGCGCCGTCCCGGCGGCCGCTGTCCCTgGTGGCGCGGCTGAGCTACGCCGTGGGCCACTTCCTCAACGACCTGTGTGCATCCATGTGGTTCACCTACCTGCTGCTCTACCTGCACTCGGTGCGCGCCTACAGCTCCCGCGGCGCGGGGCTGCTGCTGCTGCTGGGCCAGGTGGCCGACGGGCTGTGCACACCCCTCGTGG…
NM_015496	KIAA1429	hypothetical protein LOC25962 isoform 1	5786	43	0.74	66.1	1916000	14-5449	8	95569776	95634864	-	95569776-95570264,95571343-95571486,95572982-95573313,95574056-95574222,95576264-95576360,95577135-95577295,95577732-95577884,95580778-95580910,95587904-95588121,95591092-95591344,95591821-95592056,95592589-95593133,95593400-95593493,95596273-95596355,95599192-95599346,95600389-95600880,95607627-95608767,95610474-95610746,95612367-95612489,95616243-95616411,95618507-95618555,95619664-95619750,956…	GCCCGCGGCAAACATGGCGGTGGACTCGGCGATGGAGCTGcTATTTTTAGATACTTTTAAACACCCaAGCGCtgaGCAAAGTTCTCATATAGATGTGGTTCGTTTTCCATGTGTGGTTTATATCAATGAAGTCCGAGTCATACCCCCAGGAGTAAGAGCCCATAGCAGTCTGCCAGACAATAGAGCATATGGAGAGACaTCTCCGCATACATTTCAATTAGACTTATTCTTCAACAATGTAAGCAAACCAAGtGCCcCtGTTTTCGATAGGTTGGGCAGCCTGGAATATGATGAGAATACTTCCATCATCTTTAGACCTAACTCAAAGGTGAATACTGATGGTCTGGTGCTAAGAGGCTGGTATAACTGTCTGACACTGGCAATATATGGATCAGTGGA…
NM_013242	C16orf80	transcription factor IIB	1291	1	0.08	66	2703000	278-856	16	56704998	56720797	-	56704998-56705435,56706215-56706325,56706674-56706862,56707446-56707557,56708277-56708356,56720437-56720797	CCTCCGCCTCCATTGAAGGCGGGGAAATACCGCGGCGCGGGCGGTAGTTGCTGTGGTTTCCGTTCTGAGCTCGCAGCTTAGgAGCTGAAGATCGCGGACTTTGCGTTCCCGCATCCGAGTCCGGCCATCAGTGACTGCAGATCCGGAGGCCGGGAACTCAACCACCCTTTTTCGGAACAGGGCCGGCCTGCTGCTGTGCCGTCGCCGCTCGGTGCCTGTATCTACTCCTGGGCCTAGCTCGGCTCCCGTGGCGTCTTAGGAGAAGGCCGCCGGCGAGATGTTCAAAAATACGTTCCAGAGCGGCTTCCTCTCCATCtTCTACAGCATCGGCAGCAAGCCCCTGCAAATCTGGGACAAAAAGGTACGGAATGGCCACATCAAAAGAATCACTGATAATGA…
NM_015676	C14orf109	hypothetical protein LOC26175 isoform 2	909	68	7.48	65.6	2178000	99-492	14	92721049	92723184	+	92721049-92721130,92722358-92723184	nnnnnnnnnnnnnnnnnnnnnnnnnnnnnnnnnnnnnnnnnnnnnnnnnnnnnnnnnnnnnnnnnnnnCCCGGGACAGGAAGGCACAGAGCATGGAGAATGATGAATTTCCGTCAGCGGATGGGATGGATTGGAGTGGGATTGTATCTGTTAGCAAGTGCGGCAGCaTTTTACTATGTTTTTGAAATCAATGAGACTTACAATAGGCTGGCCTTGGAACACATTCAACAGCACCCTGAGGAGCCCCTTGAAGGAACcACATGGcCACACTCCTTGAAAGTTCGATTACTCtCCTTGCCTTTTTGGTTGTGGACAATTATTTTTCTGGTACCTTACTTACAGATGTTTTTGTTCCTATACTCTTGTACAAGAGCTGATCCCAAAACAGTGGGCTACTGTA…
NM_017877	C2orf18	ANT2-binding protein precursor	3912	1263	32.29	65.4	2544000	77-1190	2	26840646	26857603	+	26840646-26840798,26850623-26850695,26851416-26851587,26851836-26852048,26852744-26852854,26854414-26857603	GGAAGCGCTCGCGCAGGAGACCCCGGGTGACGGGGCCGGGTGCCGCTAACTGGACCGAGCTCCAGCGTCCCGCGACATGGCCTGGACCAAGTACCAGCTGTTCCTGGCCGGGCTCATGCTCGTtACCGGCTCCATCAACACGCTCTCGGCAAAATGGGCAGACAATTTCGTGGCTGAGGGCTGCAGAGGGAGCAAGGAGCACAGCTTCCAGCATCCCTTCCTCCAGGCAGTGGGCATGTTCCTGGGAGAATTCtCCTGCCTGGCTGCCTTCTACCTCCTCCGGTGCAGAGCCACAGGGCAATCAGACTCCAGCGTAGACCCCCAGCAGCCCTTCAACCCTCTTCTTTTCCTGCCCCCAGCGCTCTGTGACATGACAGGGACCAGCCTCATGTATGTGGC…
NM_015607	C1orf77	small protein rich in arginine and glycine	1293	49	3.79	65.3	2178000	313-1057	1	151873149	151884603	+	151873149-151873443,151875672-151875753,151877395-151877548,151881346-151881529,151882327-151882464,151884164-151884603	TCCCACAAGCACTGCATGTGGCGGCCATTTTGTTTTTGACACCGAGCCGGGGCTGGCGGCCGCTGCAGACGAAAGGCAAGAAAGGGCAGGCCGGGTGAGCAGACGTATCGGCCGGCTAGACAGCCAACCAGCAACAACGAACTGAGCTCGCATACTACCGCTTACGCATCTGACCAACCGCCCATCTAGCTAACCCGAGCCCCTCCACCGTCAACTCAGGTTCGGCCGGTCCCCGGCCCGCCTGCCGGAGCCGTGGTGGCAGCCCCGGGAGGAGCACTGGCGTCTGTTTCTTTCGATTCTCGGGATTTGAAGATGGCTGCACAGTCAGCGACGGAAGTTGTGCTAAAAAGCACaACCAAGATGTCTCTAAATGAGCGCTTTACTAATATGCTGAAGAAC…
NM_152365	C1orf172	hypothetical protein LOC126695	1803	26	1.44	65	2190000	94-1287	1	27148634	27159488	-	27148634-27149229,27149760-27149834,27150420-27151490,27159428-27159488	AGGTGAGCGGCGAGGGGGCGGGGGAGGGGCTGAGCCGGAGGCGGCTCACCTGGCGCGACAGGTGCCTGGCTGCTGCAAACCATGCAATGAGcCATGCCCCGCCCTGGACACCCCCGCCCAGCATCTGGGCCTCCACGCTTGGGACCCTGGGAGCGGCCAACAGAGCTATGTCTGGaGACATATGATAAACCACCTCAGCCCCCACCAAGCCGCCGCACCCGTAGACCAGACCCCAAGGACCCTGGTCACCATGGGCcAGAGAGCATTACCTTCATCTCTGGCTCTGCTGAGCCGGCCACTGAGnCCCCTGCCTGCTGCCTGCTCTGGCGACCCTGGGTGTGGGAGTGGTGcCGGGCTGCCTTCTGTTTCCGCCGCTGCCGGGATTGCCTCCAGCGCTGT…
NM_001136262	LOC552889	hypothetical protein LOC552889	3682	334	9.07	64.9	2864000	343-634	12	73217818	73221499	+	73217818-73221499	nnnnnnnnnnnnnnnnnnnnnnnnnnnnnnnnnnCTAGGCTCGACAGGGGAGCGGAAGAGGCCCCGGCGGCTGGGTGAGGCGCTGAGACGGTTTGGCGGTGTGTCCTGGGCCAGGCGCAGCTAAAAGGCCCGCAACCCGGGATACGCCAAAACAAACAGAAGGACTTGGGATTTCGGAGTAGTCGCCCCTGTCGCTGCTGCTGCnnnnnnnnaCgcCACCGACCCCGCTGCCAGAGGACTGGGCTCTGCAAGGCGTCTAGGCCTAGGCGCGGCCCGTGGAGCCAGACGTGTTGCTGCCGTGAGTAAAACGAGCGCCCTCTCCGCAGTCGTTTACAAATTAAAATGGAGGAAATTTCGTTGGCCAATCTGGATACTAACAAGCTAGAGGCCATCGCTCAG…
NM_207644	C22orf36	hypothetical protein LOC388886	1240	97	7.82	64.7	3427000	30-974	22	23311591	23319035	-	23311591-23312379,23314182-23314297,23315789-23315917,23318830-23319035	nnnnnnnnnnnnnnnnnnnnnnnnnnnnnnnnnnnnnnnnnnnnnnnnnnnnnnnnnnnnnnGAGGCaGGCTCcGAGGCCGGGGCGGCGGCCGGCTGCGGGCCCGCGCCCTACGAGCGCCGGGTGCGGTGGCTCCGCGAGATCCAGTCCACGCTCCGCGAGCGGCGGCCgGAGCGCGCCCGGCAGCTGCTGCcctTCCTGCGCCAGGACCTGGGCCTTGAGGGGACCCTCCTCACTGACATCCTCTACAGAGATGTGGCCTTCCTCAACCTGGTTGACCCCATCTCCCATGACCTGCTTGTGAACCCGGCCCGGGAACTGCAGTGCCCCAAGAAGGACTACGAGCTCTGGAAGTCCTCGGAGAAGATCTGTCGACAGCTCATCTACCACCTCACCCCTC…
NM_152379	C1orf131	hypothetical protein LOC128061	1435	243	16.93	64.1	2239000	38-916	1	229426132	229443547	-	229426132-229426783,229427840-229427892,229429108-229429194,229429342-229429437,229431519-229431578,229441226-229441557,229443393-229443547	nnnnnnnnnnnnnnnnnnnnnnnnnCCGCGCGGCAGAATGaggTttgATTCCTCGGTTGATCCCACAATGTCGCAGGAGCAAGGCCCGGGGTCCTCCACACTTCCCAGTTCTCCAACACTTCTTGACGCTCTGCTCCAGAACCTTTACGACTTCGGAGATAtGGAAGGTGAAACAGAACAGAAGAAGATCATAAAGAAAAaGGAAAACAAGnnnnnnnnnnnnnnnnnnnnnnnnnnnnnnnnnnnnnnnnnnnnnnnnnnnnnnnnnnnnnnnnnnnnnnnnnnnnnnnnnnnnnnnnnnnnnnnnnnnnnnnnnnnnnnnnnnnnnnnnnnnnnnnnnnnnnnnnnnnnnnnnnCAGaACCAGAGACCCTTGCTGCTGCAGTTCATCCCTCTTCCCT…
NM_032947	C5orf62	putative small membrane protein NID67	2334	886	37.96	63.5	2405000	1039-1219	5	150137701	150156491	+	150137701-150138727,150155185-150156491	nnnnnnnnnnnnnnnnnnnnnnnnnnnnnnnnnnnnnnnnnnnnnnnnnnnnnnnnnnnnnnnnnnnnnnnnnnnnnnnnnnnnnnnnnnnnnnnnnnnnnnnnnnnnnnnnnnnnnnnnnnnnnnnnnnnnnnnnnnnnnnnnnnnnnnnnnnnnnnnnnnnnnnnnnnnTgCAGAATTGGCATTGTCCTGCaTGGAAGCTGGGCCACCCACAGTGGCGTGGGAAGCCTCTCAGATGCTGGATTCTAATGGGCTCTTGATCACCTTGGATTnnnnnnnnnnnnnnnnnnnnnnnnnnnnnnnnnnnnnnnnnnnnnnnnnnnnnnnnnnnnnnnnnnnnnnnnnnnnnnnnnnnnnnnnnnnnnnnnnnnnnnnnnnnnnnnnnnnnnnnnnnnnnnn…
NM_015443	KIAA1267	hypothetical protein LOC284058	5051	90	1.78	63.1	2138000	174-3488	17	41463129	41626049	-	41463129-41464916,41465260-41465512,41466293-41466405,41466616-41466673,41467374-41467498,41471751-41471899,41472240-41472428,41472915-41473097,41483751-41483922,41499725-41499920,41500737-41500855,41515626-41515727,41527743-41527884,41603998-41605375,41625966-41626049	CGgCGCCCAGACCGGGGGGCTGTTTGCAAACTGCGCCCATTTTGTGGGGCTGAATCCGCCCGGGCTACGCTCCTCCATCACGTgTCTGTTCTCTGGGGAGGCAGTAAGGGGCCGTGGAGTCGGCCTCGGCCTCGGCcTCGGGAGAGGCTGGACTTCCTGTCTCTCTGTGCTGAATGGCTGCGATGGCGCCCGCTCTCACTGACGCAGCAGCTGAAGCACACCATAtCCGGTTCAAACTGGCTCCCCgGTCCTCTACCTTGTCCcGTGGCAGTGCCGaAAATAACGGCAACGCCAACATCCTTATTGCTGCCAACGGAACCAAAAGAAAAGCCATTGCTGCAGAGGATCCCAGCCTAGATTTCCGAAATAATTCTACCAAGGAAGACTTGGGAAAGCTGC…
NM_018465	C9orf46	hypothetical protein LOC55848	916	75	8.19	62.7	2555000	205-645	9	5347971	5427860	-	5347971-5348360,5351078-5351187,5351758-5351888,5421897-5421983,5426569-5426694,5427789-5427860	nnnnnnnnnnnnnnnnnnnnnnnnnnnnnnnnnnnnnnnnnnnnnnnnnnnnnnnnnnnnnnnnnnnnnnnnnnnTTGGTTCCCATAAGGAAGCTCTTCTTCCTGCTTGGCTTCCACCTTTAACCTTTCTACCTGGGAGCGTCCTGTAACACATTCAGACTACAAGTCCAGACCCAAGAGAGCAAGGCCCAGaAAGTGGTCAAAATGGGGTTTATATTTTCAAAATCTATGAATGAAAGCATGAAAAATCAAAAGGAGTTCAtGCTTATGAGTGCTCGaCTTCAGCTGGAAAGGCAGCTCATCATGCAGAGTGAAATGAGGGAAAGACAAATGGCTATGCAGATCGCGTGGTCTCGGGAATTCCTCAAATATTTTGGAACTTTTTTTGGCTTTGCAGCC…
NM_052831	C6orf192	hypothetical protein LOC116843	2425	41	1.69	62.6	2475000	153-1520	6	133132200	133161440	-	133132200-133133168,133133722-133133771,133133868-133133961,133134964-133135038,133135825-133135920,133137054-133137145,133139160-133139261,133142100-133142236,133146765-133146921,133150266-133150413,133152596-133152669,133153009-133153104,133159814-133159953,133161246-133161440	GGCTGGGCGGATCGCTGCCCACAGGGAGTCGGGAATGCCAGGTTCCAGCTGAGCAGCGGTCGCCCGCCGGAGTGCCAGTGGCTCCTTGGAGGTCGAGTCCAGGGACGTGGCTTGAACCCGGGAGGTGGGGCGCAGGAGTCCACGCACCGGCGATGGACGCGCCGGGTGACCTGGAGGGCCCACGCGCACCAGGAGGTGATGATGCTGCAGGAAgTGCAGGAGAGACTCCCAGGTGGCTTTCGAGAGAACAGGTTTTTGTACTGATATCGGCAGCTTCGATGAACTTAGGtTCCATGATGTGCTATTCTATACTTGGACCCTTTTTTCCCAAGGAGGCTGAAAAGAAGGGAACCAGCAATACGATTATTGGTATGATCTTTGGATGTTTTGcTTTGtTCG…
NM_032359	C3orf26	hypothetical protein LOC84319	1230	120	9.76	62.3	2113000	147-984	3	101019368	101380166	+	101019368-101019577,101348507-101348595,101361964-101362035,101363837-101363966,101367869-101367928,101369272-101369374,101373373-101373433,101373850-101373937,101377861-101377949,101379839-101380166	nnnnnnnnnnnnnnnnnnnnnnnnnnnnnnnnnnnnnnnnnnnnnnnnnnnnnnnnnnnnnnnnnnnnnnnnnnnnnnnnnnnnnnnnnnnnnnnnnnnnnnnnnnnnnnnnnnnnnGTTCAGCCCACGTCGAGTCCTGAGCTGAGATGGCAGACGATCTCGGAGACGAGTGGTGGGAGAACCAGCCAACAGGAACAGACAGCAGCCCAGAAGCATCAGATGGTGAAGGAGGAGGAGACACAGAAGTGACGCAGCAGGAGACAGTTCCAGTTCCTGTACCCTCAGAGGAAACCAAACAGCCTAAAGAATGTTTTTTGATACAACCAAAGGAAAGAAAAGAGAaTACCACCAAGACCAGGAAGAGGAGAAAGAAGAAAATTACTGATGTGCTTGCAAAAT…
NM_024644	C14orf169	chromosome 14 open reading frame 169	2462	247	10.03	60.9	1703000	80-2002	14	73027397	73029858	+	73027397-73029858	CACCGCAGCCGCTGCATTCAGGnnnnnnnnnnnnnnnnnnnnnnnnnnnnnnnnnnnnnnnnnnnnGTCTGGTCTCGCCATGGATGGGCTCCAGGCCAGTGCAGGGCCGTTGAGGCGCGGGCGGCCGAGGCGCCGGCGCAAGTCTCAGCCACACAGCGGGTCGGTCCTGGCCCTGCCCTTGAGGCCCAGgaagannnnnnnnnnnnnnnnnnnnnnnnnnnnnnnnnnnnnnnnnnnnnnnnnnnnGACGCTGCCTAGCaAGgACTCGGAGGAcTCGAGGGTGGAGTCGACGGCCGACGACCTGGGGGACACGCTACCCGGTGGGGCGGCGGTGGCGGCGTCCCGGACGCAGCCCGGCGAGAGCCATACGGCCACCTGGGGCCCGCAGAGCTGCTGGAG…
NM_016472	C14orf129	chromosome 14 open reading frame 129	2067	104	5.03	59.6	1877000	106-523	14	95915775	95923316	+	95915775-95915878,95918337-95918595,95921613-95923316	nnnnnnnnnnnnnnnnnnnnnnnnnnnnnnnnnnnnnnnnnnnnnnnnnnnnnnnnnnnnnnnnnnnnnnnnnnnnnnnnnnnnnnnnnnnnnnnnnnnnnnnnAATGGAAACAGACTgTAATCCCGTGGAGCTAAGcAGTaTGTCAGGATTTGAAGAAGGTTCAGAGCTTAATGGTTTTGAAGGAACTGACATGAAAGACATGAGGCTAGAAGCTGAAGCAGTTGTAAATGATGTTCTCTTTGCCGTTAATAACATGTTTGTCTCGAAAAGCCTGCGGTGTGCAGATGATGTGGCCaATATCAATGTGGAAACAAAGGAAAGAAACAGATACTGCTTAGAGCTCACTGAAGCAGGGCTCAAGGTGGTAGGCTATGCTTTTGACCAGgTGGATGATCAT…
NM_152409	C5orf24	hypothetical protein LOC134553	4896	682	13.93	59.4	1976000	62-626	5	134209269	134223324	+	134209269-134209326,134218487-134223324	nnnnnnnnnnnnnnnnnnnnnnnnnnnnnnnnnnnnnnnnnnnnnnnnnnnnnnnnnnAAAATGATGCATCCTGTTGCCAGCAGTAATCCAGCTTTCTGTGGGCCTGGCAAGCCTTCCTGCCTCAAtGAAGATGCCATGAGAGCTGCTGATCAGTTTGACATATATTCCTCCCAGCAAAGCAAATACAGCCACACAGTCAACCACAAACCAATGGTTTGTCAGAGGCAAGACCCATTAAATGAAACACACTTGCAGACTACAAGTGGCAGAAGCATAGAAATAAAAGACGAACTAAAGAaAAAGAAGAATCTCAACCGATCTGGTAAGCGTGGCCGGCCTTCGGGAACCACCAAATCAGCAGgATACCGAACCAGCACAGGCAGACCCCTGGGAACCAC…
NM_030630	C17orf28	hypothetical protein LOC283987	3342	690	20.65	59.2	1981000	150-2513	17	70458434	70480495	-	70458434-70459323,70459595-70459753,70459959-70460050,70460696-70460776,70461235-70461341,70461828-70462055,70463482-70463646,70465831-70465909,70466017-70466168,70466363-70466453,70466601-70466741,70467571-70467627,70467716-70467938,70469563-70469679,70469924-70470030,70470655-70470771,70471430-70471600,70472173-70472322,70480281-70480495	nnnnnnnnnnnnnnnnnnnnnnnnnnnnnnnnnnnnnnnnnnnnnnnnnnnnnnnnnnnnnnnnnnnnnnnnnnnnnCTGGAGCCGGAGCTAAAGCCGGAGCCGGGCTGGAGTCGGGGCGGGGGCCGGGCCGGAGCGGGCTCCAGCGCCATGGGGTCGTCCGACTCGAAGCTGAACTTCCGGAAGGCGGTGATCCAGCTCACCACCAAGACGCAGCCTGTGGAAGCCACCGATGATGCCTTTTGGGACCAGTTCTGGGCAGACACAGCCACCTCGGTGCAGGATGTGTTTGCACTGGTGCCAGCAGCAGAGATCCGGGCCGTGCGGGAAGAGTCACCCTCCAACTTGGCCACcCTGTGCTACAAGGCTGTTGAGAAGCTGGTACAGGGAGCTGAGAGTG…
NM_001142560	C1orf66	hypothetical protein LOC51093 isoform 2	1784	82	4.6	58.2	2198000	635-1466	1	154964887	154973376	+	154964887-154965631,154968407-154968531,154968697-154968889,154969401-154969463,154969793-154969936,154972141-154972325,154973048-154973376	TGCGCGCCGACGAAGCCCGGGAAGGCAGGcGCGCGGGTTAGAACGCGCCAGAGGTCGGCGCGCGCGCACCCGCACCGCCCCGACCTCAGGTAGCGAGGCCAGTGATTCGGAGTgTGTGAGGAGCGGCAGTGGCGGCGGAGGAGGGGGcGGTGTGGGcGGGGGCGGGGGCGGGATGCGCTCCCCGGCCCCTCTAGCCCCGTGGTGGTACAACGCGAAGGTGTGGGAAGGCCGCGATAAACCGGAACTACAGCCAGCCGGACACCTCCGGTTTCACTTCCGgaAGAGGAGAGGCGTGTACGGGAaGGGGCGGGAACTGGAAGTTGGCCCACCTCGTTGTGAGCTGAGCTCCGCGGCACGCTTTTGTGGCGTCATTGCaCTGTTACCCCGCCCTACGTGTCT…
NM_148179	C9orf23	hypothetical protein LOC138716	1083	63	5.82	57.6	2165000	282-770	9	34600492	34602101	-	34600492-34601329,34601857-34602101	GTGCGCCATCTTGGCTCCGGATCGTGCGTGAGACGGATTCGGTGAGAGCCGGAACCGGGCGnnnnnnnnnnnnnnnnnnnnnnnnnnnnnnnnnnnnnnCTTGGCTGCAGCGGCCAGCAGGACCCTGGAAGCGACCGTGGCTATGGAAACGGCCAAGGCTGTCTTGGAATAGCCTGAGCAGCCCTCCGAGTCGAGCCTCTGCCCCCGAGTTTCTGAGTGAcCTGGGTTGATACGGATCGACCCTgTGGGCAGCGAGAGTCACATTCAAGACAGCAAGCAGGATGGAGCACTACCGGAAAGCTGGCTCTGTAGAGCTCCCAGCGCCTTCCCCAATGCCCCAGCTACCTCCTGATACCCTTGAAATGCGGGTCCGAGATGGCAGCAAAATTCGCAACCTTC…
NM_020179	C11orf75	hypothetical protein LOC56935	975	145	14.87	57.1	2079000	259-435	11	92851287	92916194	-	92851287-92852083,92872090-92872162,92916090-92916194	nnnnnnnnCCGAGAGGAGAGGCGAGGaGtGGAGCGCAAGCGGCGGCGGCCactgccacgtattcccggcagtggtggcggcggcggcggcggcgcccgcgggcagnnnnnnnnnnnnnnnnnnnnnnnnnnnnnnnnnnnnnnnnaattaatcaacgattcttgaagttgaagAAAAGGAGGTTCCAGCCTTGACAGGAAGAGTGTGGCCCTTCCTGGAATCCCTCTGGACACACCCTCCTAGCTTCCTCTAGGAAAGATGCGGCAGCTCAAAGGGAAGCCCAAGAAGGAGACCTCCAAGGACAAGAAGGAGCGGAAGCAAGCCATGCAGGAGGCCcGGCAGCAGATCACCACAGTGGTGCTGCCCACGCTGGCCGTGGTCGTGCTCTTGATTGTGGTG…
NM_031450	C11orf68	basophilic leukemia expressed protein BLES03	1555	345	22.19	56.9	2099000	30-905	11	65440859	65443107	-	65440859-65442262,65442957-65443107	nnnnnnnnnnnnnnnnnnnnnnnnnnnnnnnnnnnnnnnnnnnnnnnnnnnnnnnnnnnnnnnnnnnnnnnnnnnnnnnnnnnnnnnnnnCCCGGCAGGAGTGGAACCGGGCCCGGGGcTGGGCCGGCGTCGAACGCAGCGAAGGCCGGAGGATGGAACCAGGtGAGGAGCTGGAAGAGGAGGACTCTCCAGGTGGCCGTGAGGATGGCTTCACTGCTGAGCACCTGGCTGCAGAgGCTATGGCAGCTGACATGGACCCCTGGCTAGTGTTTGATtCCCACaCGACACCTGCCACTGAGCTGGATGCCTGGCTGGCCAAGTACCCACCATCCCAAGTTACCCGCTATGGGGACCCCGGTTCACCCAACTCAGAGCCTGTGGGCTGGATTGCAGTGTATG…
NM_080592	C2orf28	apoptosis related protein 3 isoform b	1258	171	13.59	56.9	1966000	174-1026	2	27288403	27293550	+	27288403-27288839,27289549-27289670,27291693-27291764,27291846-27291917,27292004-27292125,27292895-27292992,27293216-27293550	nnnnnnnnnnnnnnnnnnnnnnnnnnnnnnnCTtGGCttccggACGCGGggaacACCcGGCTGAGGGAGcCTGCAGTCGGCTCtGnnnnnnnnnnnnnnnnnnnnnnnnnnnnnnnnnnnnnnnnnnnnnnnnnnnnnnnnnnnnnnnnnnnnnnnnnnnnnnnnnnnnnnnnnnnnnnnnnnnnnnnnnnnnnnnnnnnnnnnnnnnnnnnnnnncCAGCCCCAGGGCGAATGGACCGGGTCGCTTAGGCCACGCCCGAGGAAGAGGGCCTGACGCGCTGCGGGGCGGAGCCGCGGGGCCGGGTCGCGTGAGCACCGGAGcACTAAGGGAGcgGAAAATGGCGCCTCACGGCCCGGGTAGTCTTACGACCCTGGTACGCTGGGCTGCCGCCCTGCTCC…
NM_016487	C6orf203	hypothetical protein LOC51250 isoform a	910	0	0	56.5	1976000	82-802	6	107456100	107479239	+	107456100-107456168,107467646-107468127,107472157-107472229,107478954-107479239	AGGTAGGGGTGGCTTGGAGGCCTGCAGTCCGCGCGGCCACGGGGAGGGACGAGAGGGCCTGACGAACAGATTATAAGCGCCATGGCtATGGCTAGTGTTAAATTGCTTGCTGgTGTTTTAAGAAAGCCAGATGCCTGGATTGgACTCTGGGGTGTTCTCCGAGGGACACCTGCGTCATACAAACTCTGTACTTCCTGGAATCGATACTTGTATTTTTCTAGTACCAAGTTACGTGCacCAAATTATAAAACACTTTTCCATAATATTTTCTCACTGAGACTCCCAGGACTTTTACTATCTCCAGaATATATTTTTCCTTTTTCCATAAGACTCAAAAGTAATATAAGCTCTACAAAATCTACTAAAAAGTCTCTGCATAAAGTAGATGAAGAGGACTCT…
NM_080664	C14orf126	hypothetical protein LOC112487	2680	822	30.67	56.4	2182000	82-585	14	30984994	30996431	-	30984994-30987411,30992232-30992301,30996240-30996431	nnnnnnnnnnnnnnnnnnnnnnnnnnnnnnnnnnnnnnnnnnnnnnnnnnnnnnnnnnnnnnnnnnnnnnnnnnnnnnnnnnnnnnnnnnnnnAGCCGGATGCTTCAGGCCCGGGCGCTCCTGCAGCAGTGCCTGCACGCCCGGCTGCAAATTCGCCCAGCCGAAGGGGACGCCGCGGCCCAGTGGGTAGAGGTCCAAAGAGGATTGGTGATCTACGTGTGCTTTTTCAAGGGAGCTGATAAAGAAATTCTTCCCAAAATGGTTAATACACTGTTAACTGTGAAATTAAGTGAGACAGaAAATGGCAAGCATGTCTCTATATTGGATCTACCTGGCAACATTCTTATTATCCCTCaAGCTACCCTTGGAGGAAGACTAAAAGGAAGAAACATGCAATAT…
NM_001102368	C14orf159	hypothetical protein LOC80017 isoform b	2744	236	8.6	56	1994000	353-2216	14	90650110	90761456	+	90650110-90650380,90693736-90693787,90696363-90696494,90703322-90703475,90706100-90706298,90709386-90709536,90712031-90712153,90717283-90717486,90725007-90725267,90732472-90732571,90735854-90736002,90740803-90740922,90751502-90751653,90760781-90761456	nnnnnnnnnnnnnnnnnnnnnnnnnnnnnnnnnnnnnnnnnGCATGGGCCACGTGAGCTCAGGCTGTGGGAGCGGATGGAGCTGCCATAgtcagcgcttAgggCTGGCCCCAGCTTGTAGACCCGAGTTCTGCAGAACAACCCCCCATGGCGCGGGCGAGCAGAAGAAAGGGGGCCTTTATGCCCTTTTGAGGGAAGCACACATTCTGCAAGGCCGTGGAAACAAAGAGAAGAACTGTTTGTAGCCCTCGTCCAGACGCCCCAAACAAACAGAGCcaagttacaccctgtttaaccctgccttcaaagggacgactctgtaagattctctgctacttattcaagttgacacgatgnnnnnnncactccACCTGAagtcccgccttcctACTGCCCTAAG…
NM_013326	C18orf8	colon cancer-associated protein Mic1	2171	97	4.47	55.8	1935000	122-2093	18	19337460	19365742	+	19337460-19337682,19338333-19338409,19340932-19341016,19341947-19342003,19343155-19343241,19349818-19349958,19350282-19350385,19352852-19352941,19353031-19353136,19354164-19354275,19358092-19358136,19358391-19358444,19360599-19360727,19361757-19361863,19363141-19363260,19363597-19363674,19363990-19364094,19364191-19364259,19364349-19364574,19365587-19365742	nnnnnnnnnnnnnnnnnnnnnnnnnnnnnnnnnnnnnnnnnnnnnnnnnnnnnnnnnnnnnnnnnnnnnnnnnnnnnnnnnnnnnnnnnnnnnnnnnCCCACCGCGGTCGCGGCGCCCGCCATGGGCGAGGAGGACTACTACCTGGAGCTGTGCGAGCGGCCGGTGCAGTTCGAGAAGGCGAACCCTGTCAACTGCGTCTTCTTCGATGAGGCCAACAAGCAGGTTTTTGCTGTTCGATCTGGTGGAGCTACTGGTGTGGTAGTTAAAGGCCCGGATGATAGGAATCCCATCTCATTTAGAATGGATGACAAAGGAGAAGTGAAGTGCatTAAGTTTTCCTTAGAAAATAAGATATTGGCTGTTCAGAGGACATCAAAGACTGTGGATTTTTGTAATTT…
NM_021942	C4orf41	hypothetical protein LOC60684 isoform a	4526	8	0.18	55.5	2126000	177-3576	4	184817440	184871739	+	184817440-184817594,184821994-184822218,184824404-184824573,184825207-184825277,184826150-184826264,184832860-184832959,184833311-184833384,184835605-184835701,184837500-184837633,184838267-184838414,184840879-184840972,184842122-184842201,184842292-184842370,184842452-184842506,184842843-184842988,184843231-184843292,184843418-184843550,184844765-184844895,184849463-184849618,184851107-184851294…	nnnnnCtGGGAAGTCTCGCCTGTTGGAGCTGCCTGTGGGGCTGCAGCGGTgGGGACGGGCCCCGGCGTTCTGTGACATCCCCCCGCCTCCCCTCGTCTTGTCCCGGCTGGCGGCGACAGGCCTCAGCTGCAGCGGGCCCGGGGCGTGGGGCCTGGGGTTTTTGTGACATCGTAAACATGAGCCCCACACAGTGGGACTTGCCTGTGGAATTGTGTTGCCGGCCTATGGCCTTTGTTACTCTTACGGGCCTGGATGTAGTTTATAATGCAGTGCATCGAGCGGTCTGGGACGCCTTCTGTGCCAATCGGAGAGCTgATCGAGTACCAATTTCTTTCAAGGTGCTCCCAGGTGACCATGAGTATCCCAAATGCAGACCCAAGAGAACTTCATATGAGTGGT…
NM_001163724	LOC388588	hypothetical protein LOC388588	546	269	49.27	55.4	2722000	249-483	1	3679212	3682406	+	3679212-3679265,3679487-3679605,3681723-3681907,3682219-3682406	nnnnnnnnnnnnnnnnnnnnnnnnnnnnnnnnnnnnnnnnnnnnnnnnnnnnnnnnnnnnnnnnnnnnnnnnnnnnnnnnnnnnnnnnnnnnnnnnnnnnnnnnnnnnnnnnnnnnnnnnnnnnnnnnnnnnnnnnnnnnnnnnnnnnnnnnnnnnnnnnnnnnnnnnnnnnnnnnnnnnnnnnnnnnnnnnnnnnnnnnnnnnnnnnnnnnnnnnnnnnnnnnnccCTCCTGCTGTAGCCCCACAGCATGCAGCCCCAGGAGAGCCACGTCCACTATAGTAGGTGGGAGGACGGCAGCAGGGATGGAGTCAGCCTAGGGGCTGTGTCCAGCACAGAAGAGGtCTCATGCTGCCGCAGGATCTCCCAGAAGCTGTGCACGGGCAAGCTGGGCATCGCCA…
NM_152316	C11orf46	hypothetical protein LOC120534	1770	468	26.44	54.5	1987000	165-945	11	30301225	30315741	+	30301225-30301325,30309009-30309497,30310989-30311116,30314690-30315741	nnnnnnnnnnnnnnnnnnnnnnnnnnnnnnnnnnnnnnnnnnnnnnnnnnnnnnnnnnnnnnnnnCTGCCCGaagcGgggCGGAGGAGAGCAGAAGCTAAGGGTGATCAGCCCATGACCTAGACCTCTAGACAAAATAACAGGGAAAaTTTGCTAGAATCAAGAATGATGGATCCATGTTCAGTTGGAGTCCAGCTTCGTACTACAAATGAGTGCCATAAAACCTACTATACTCGTCACACAGGTTTTAAGACTTTGCAAGAATTGTCATCAAATGATATGCTTTTACTTCAGCTTAGAACTGGAATGACACTTTCtGGGAACAATACAATTTGCTTTCATCACGTAAAAATTTACATTGACAGATTTGAGGATTTACAGAAGTCGTGTTGTGACCCAT…
NM_007176	C14orf1	ergosterol biosynthetic protein 28	1540	124	8.05	54.4	2020000	453-872	14	75186986	75197291	-	75186986-75187730,75187867-75187985,75190982-75191072,75193466-75193629,75196871-75197291	GAATGtCGTCACCGCnnnnnnnnnnnnnnnnnnnnnnnnnnnnnnnnnnnnnnnnnnnnnnnnnnaTTATTTTTTTTTCCGCTGTTTTTTTCTCcGCCCCTAAGAGGTTGACTCCAAACCCGGAGTTCCGCTAGGTCCAACAGGAGGGTTTACGGCGTGAGCGGCGTACCTGGGGAGAGGGTTAGGCAGCGGCAACCGCTGATTGGCAGTAAAgGGGTTCACTCCCCATCTCCTGCTCGGGCAAAACCGGaACAGCCAATCAGAGAGAGGACTGAAGGAAACGACCCAATCCTGGAGCAGGGCTGAGGGAGGGGGTGGGGACAAATGGCTCAGGTGGACTCCCGgCTGGAGCTGTCCTGGGGGAGCTTGTTTGCgGcGGCGGCTGCTGCTGCCACTGCT…
NM_018071	FLJ10357	hypothetical protein LOC55701	5458	50	0.92	54.4	1704000	30-4587	14	20608367	20627876	+	20608367-20608398,20611044-20611241,20611931-20613179,20613331-20613498,20613644-20613764,20614359-20614455,20614562-20614642,20614773-20614889,20616176-20616271,20616372-20616487,20616883-20617009,20618659-20618781,20618872-20619015,20619508-20620118,20620243-20620477,20620830-20620916,20621834-20622049,20622752-20622922,20623688-20623865,20625000-20625104,20625319-20625462,20625967-20626097,206…	AAGCGTCGGACGCGGCCCGGCGCCGAGCCATGGAGCCTGAGCCAGTGGAGGACTGTGTGCAGAGCACTCTCGCCGCCCTGTATCCaCCCTTTGAGGCAACAGCCCCTACCCTGTTGGGCCAGGTGTTCCAGGTGGTGGAGAGGACTTATCGGGAGGACGCACtgAGGTACACgCTGGACTTCCTGGTACCAGCCAATCACCTGCTTGCCAAGGTCCAGCAtGAAGCCTGTGCCCAGTACAGTGGATTCCTCTTCTTCCATGAGGGGgGGCCGCTCTGCCTGCATGAACAGGTGGTGGTGCAGCTAGCTGCCCTACCCTGGCAACTtCTGCGCCCAGGAGACTTCTATCTGCAAGTGGTGCCCTCAGCTGCCCAGGCACCACGACTAGCACTCAAGTGTC…
NM_017546	C2orf29	hypothetical protein LOC55571	2518	191	7.59	54	2051000	83-1613	2	101235777	101253210	+	101235777-101236372,101240685-101240849,101245433-101245585,101247739-101247941,101249571-101249773,101251934-101252030,101252110-101253210	AGCGCGCTTTACGGCCgCGGGGACGGAGCGAGCCGGCGCCAGGGCcCCTCGGGCCGGGAAGAGGGgAAGGGGAGCGAGGTTGATGCCCGGCGGAGGGGCGAGCGCGGCGTCTTGCCGGCTTCTCACCGCCGCGGAGCAAAGAGTGTCCCGGGAAGCGGCAGGgtCGGCGTCCAGGAGCGGCTTCGGGGGCACCGGCTGCGgCAGAGGCGGAGCAAGCGGCCCCGGGTCCGGGAGCGgAGGCCCTGGGGGCCCCACAGGCAGGATGAGCTTGACCCCGAAGGAACTCTCGAGCCTGCTCAGCATCATATCGGaGGAGGCGGGCGgCGGCAGCACCTTCGAGGGCCTGTCCACCGCCTTCCATCACTACTTCAGCAAGACCGaCCACTTCCGCCTGGGTTC…
NM_176677	FLJ36208	hypothetical protein LOC283948	2044	438	21.43	53.6	2232000	597-966	16	557033	559496	+	557033-557076,557497-559496	CAGCCACCCAGCCCCGAAGCAGGGCCCAGCGAGACTGGCCCCAGnnnnnnnnnnnnnnnnnnnnnnnnnnnnnnnnnnnnnnnnnnnnnnnnnnnnnnnnnnnnnnnnnnnnnnnnnnnnnnnnnnnnnnnnnnnnnCCTaGAGACTCCACTGGATCCCGGCAGCCCCGGCTGCTTGGGCGGATCCGGGTGCCTGCAGGGGCTGCAGGAGGGCCCCGGGGCCTGCAGTGTTCCCCTGATGGCCTGCTTTTCCTCACGGCCGGAGCTGCACCCTGTGTCCACGTGCTGGATCTGGAGGGACGCCCCGTCTGCCTCCTGCCCTGCTGCACTCCGGGGACCGGGGCCTTCGTTCCAGAGGATGTGGCTGTGACAGCGTCAGGGCTTGTGGTGGTCAGCGATC…
NM_018149	C17orf71	SMG8 protein	3266	110	3.37	53	1637000	43-3016	17	54642153	54647393	+	54642153-54643953,54644484-54644629,54644872-54645744,54646948-54647393	nnnnnnaacggaCCGGAAGGACTCTAGAGAAGGCTTTGCACTATGGCGGGTCCCGTGAGCTTGCGAGAGCTTCTAATGGGAGCGTCAGCCTGGATGGGCTCTGAAAGTCTCGGAGGGTCCCCTACCGAGGGCGGAGGGAGCGCGGCTGGCGGACCGGAGCCTCCATgGCGGGAGGATGAGATCTGTGTTGTGGGAATCTTCGGCAAGACGGCTCTACGCCTGAATTCCGAGAAGTTCTCTCTTGTGAATACGGTGTGCGACCGACAGGTCTTTCCAGTCTTTCGCCACCAAGATCCTGGGGATCCAGGGCCTGTAATCAGGACTGAGGCTGGCGCCATGGGTGAGGCCGGTGGAGCcGAAGACCCTGGGGCTGCAGCCGGGGATTCAGTTCGGGGAAGT…
NM_198567	C5orf25	hypothetical protein LOC375484	2058	482	23.42	52.4	2156000	143-1514	5	175597976	175705596	+	175597976-175598246,175654639-175654871,175655860-175655929,175673300-175673454,175681882-175682034,175684238-175684366,175696329-175696485,175696671-175696755,175704792-175705596	nnnnnnnnnnnnnnnnnnnnnnnnnnnnnnnnnnnnnnnnnnnnnnnnnnnnnnnnnnnnnnnnnnnnnnnnnnnnnnnnnnnnnnnnnnnnnnnnnnnnnnnnnnnnnnnnnnnnnnnnnnnnnnnnnnnnnnnnnnnnnnnnnnnnnnnnnnnnnnnnnnnnnnnnnnnnnnnnnnnnnnnnnnnnnnnnnnnnnnnnnnnnnnnnnnnnnnnnnnnnnnnnnnnnnnnnnnnnCGCGGACCCCCGGCGCGCTGCCCCGCCGGACCGTGAACAAGGGTCAAAAATTAGAACCCATCCCTCATCGAAGACTAAGAATGGTAGCAAATACCATTGAAGAGAATTTTCCCCTGGGGACTGTGCAGTTTTTGATGGACTTTGTGTCACCCCAGCATTACCC…
NM_001101330	LOC728819	C1GALT1-specific chaperone 1-like	1170	80	6.84	52	1806000	1-945	2	43755796	43756965	-	43755796-43756965	ATGGTTTCCGCTAGTGGGACATCATTTTTTAAGGGTATGTTACTTGGGAGCATTTCCTGGGTTTTGATAACTATGTTTGGCCAAATTCACATTCGACACAGAGGTCAAACTGAAGACCACGAGCACCATCACCTTCGCCCAGCTAACAGGAACGATTTCTTAAACACTTCGAAAGTGATACTCGTGGAACTCAGTAAAAGTATTCGTGTTTTCTGTATCATCTTTGGAGAATCCGAAGATGAGAATTACTGGGCTGTACTGAAAGAGACCTGGACCAAACACTGTGACAAAGCAGAGCTCTACAATACTAAAAATGATAATTTGTTCAATATAGAAAGCAATGACAGGTGGGTACAGATGAGGACCACTTACAAATACGTCTTTGAAAAGTATGGTGAC…
NM_017881	C9orf95	nicotinamide riboside kinase 1 isoform 1	1193	63	5.28	51.6	1795000	246-842	9	76865936	76892953	-	76865936-76866303,76871493-76871576,76873732-76873838,76874478-76874549,76874631-76874778,76881895-76881943,76882226-76882316,76887823-76887886,76892744-76892953	nnnnnnnnnnnnnnnnnnnnnnnnnnnnnnnnnnnnnnnnnnnnnnnnnnnnnnnnnnnnnnnTGGCATCCCTCTAATCcaggaggaTcgTGGAGAAAGAGGCTGTGGGCCCCTCGGGGAGCGAGCTGCGGGTAGCGGCGCACTGGGGACAGGCGCGCGCCTGGCTGTCGCCCTTGCCGCTGTGTTTGGGAGGACTCGAACTGGCGCCAGGAAATATTAGGAAGCTGTGGTTTTCAAAGCTAATTATGAAAACATTTATCGTTGGAATCAGTGGTGTGACAAATGGTGGGAAAACAACACTGGCTAAGAATTTGCAGAAACACCTCCCAAATTGCAGTGTCATATCTCAGGATGATTTTTTCAAGCCAGAGTCTGAGATAGAGACAGACAAAAATGGAT…
NM_001013649	C2orf68	hypothetical protein LOC388969	4265	802	18.8	51.5	1529000	73-570	2	85685887	85692690	-	85685887-85689701,85690069-85690220,85692302-85692420,85692512-85692690	nnnnnnnnnnnnnnnnnnnnnnnnnnnnnnnnnnnnnnnnnnnnnnnnnnnnnnnnnnnnccCCGGCTCCGGATGGAGGCGGGGCCGCATCCCCGGCCGGGGCACTGCTGCAAGCCTGGTGGGCGGCTGGACATGAACCACGGCTTCGTGCACCATATCCGACGGAACCAGATCGCTCGGGACGACTATGACAAGAAGGTGAAGCAGGCTGCCAAGGAGAAGGTGAGGAGGCGGcACACGCCCGCGCCGACGCGGCCCCGCAAGCCAGACCTGCAGGTGTACCTGCCGCGACACCGAGATGTCTCTGCCCACCCtCGCAACCCAGACTATGAGGAGTCCGGTGAAAGCAGCAGTAGTGGAGGCTCTGAGCTGGAGCCTTCTGGCCATCAGCTCTTCTGC…
NM_018347	C20orf29	hypothetical protein LOC55317	1832	724	39.52	51.4	2441000	220-820	20	3749203	3753954	+	3749203-3749405,3750749-3750940,3752518-3753954	nnnnnnnnnnnnnnnnnnnnnnnnnnnnnnnnnnnnnnnnnnnnnnnnnnnnnnnnnnnnnnnnnnnnnnnnnnnnnnnnnnnnnnnnnnnnnnnnnnnnnnnnnnnnnnnnnnnnnnnnnngCCCATTTAGGCCTGGCTGACTGGAATATGAAACTACAACCCCCGAAGTGCATTGCGCCTCAGGcTTACGGAGGCAGTGTTCACCCACCCTGGAGCCATGGTCCACGCCTTCCTCATTCACACCTTGAGGGCCCTGAATACTGAGGACACGGGACTTTGCCGAGTGCTCTACTCCTGCATCTTTGGTGCTGAGAAGTCGCCTGATGACCCACGGCCGCATGGTGCAGAAAGGGACAGGCTTCTCCGGAAGGAACAGATTTTAGCTGTGGCCAGGCAG…
NM_182517	C1orf210	hypothetical protein LOC149466	1475	362	24.54	51.4	2253000	235-573	1	43520144	43523837	-	43520144-43521365,43521510-43521626,43523702-43523837	TCCGCGGACTGTGCACAGnnnnnnnnnnnnnnnnnnnnnnnnnnnnnnnnnnnnnnnnnnnnnnnnnnnnnnnnnnnnnnnnnnnnnnnnnnnnnnnCTCCTGGCAGCGGGAAAGAAGCTACACATCAGAGTGGGGGACTTGTGCCCtGGGGCTGCCTGGCATCTGGGGGCGTCCTCAGAGCCAGGGCTCTTTCTGGTTGAGGCTGAGACTCACTGGTGTCATCAGGCCCCTCCATGAATGAGACAAACAAAACACTTGTGGGGCCCTCGGAGCTCCCCACAGCATCTGCTGTGGCCCCTGGCCCAGGCACTGGGGCTCGGGCGTGGCCTGTGCTGGTAGGATTTGTGCTGGGGGCTGTGGTCCTCTCGCTCCTCATCGCACTGGCTGCCAAATGTCAC…
NM_024541	C10orf76	hypothetical protein LOC79591	4101	490	11.95	51.1	1768000	103-2169	10	103595346	103805922	-	103595346-103597367,103599523-103599639,103639159-103639237,103689610-103689685,103706344-103706470,103707397-103707479,103724959-103725047,103740298-103740358,103741716-103741785,103743285-103743350,103745044-103745102,103751718-103751819,103756287-103756380,103759121-103759196,103759724-103759770,103761470-103761530,103762580-103762623,103763715-103763771,103773224-103773310,103773422-103773496…	CCGTcAGCCCGGAGCAGCGGCGGCGTCGGTggcgtcgagagcgagcgggcccgggaacggcgcgggtggtagaggaggagccgcgggctcgATTCTCTAACCATGGCACAGGTaGAGAAACGTGGGGGTTTGCTCCGGAAATCTTCAGCCTCCAAAAAACCACTGAAGGAAAAAGTGGTGCTGATGTATGATGAGATCTTCATGACAGAGGACCCCAGTAAGTGCAGTCCTCGGTTTTGGGAGGAGCTCTTTCTCATGAAGGTGAATTTAGAGTACCTAGAAGGCaAGCTGGAATCTCTTGATGGTGAGGAGTTGATGAAGATCAAGGACAATATTAATTGTCTATTCCAACACTGCATCCAGGCTCTGGGAGAGGAGCATCCAATTCGAGTTGTGAAT…
NM_015284	KIAA0467	hypothetical protein LOC23334	10217	328	3.21	50.8	1689000	463-8062	1	43661384	43690891	+	43661384-43661574,43662475-43662690,43663042-43663120,43663371-43663465,43663732-43663900,43664093-43664207,43664296-43664409,43664973-43665067,43665314-43665437,43665539-43665703,43665788-43665992,43666261-43666376,43666498-43666744,43667961-43668102,43668269-43668361,43668569-43668647,43668754-43669047,43669207-43669348,43669523-43669630,43669718-43669781,43669974-43670159,43670530-43670697,436…	CTGCAGCTGCGTTTCCCTCACCGGGTACAAAGCAAGGAGCCAACGCCCAAGGTGAAACGAAAAGGGCTAGGGgGCGCTGGTGGGGGCAGCTCTCCCTCCAAGTCATCCCCCGTGCTGGGGCCACAGCAGGCCCTGTCTGACCGGCCCTGCCTTGTGGTCCTGCATAAGCCACtGGACAAACTGCTCATCAGGTATGAGaAGCTACCCTTGGACTACCGGGCACCCTTCTTGCTGACACTGGAGCCACCAGGTCCACTGCCCTTGGTGTCAGGCCGCTCAGCCTCTTCTAGCCTGGCATCACTGTCCCGCTACCTCTACCATCAGCGCTGGCTTTGGAGTGTCCCGTCAGGACTGGCCCCTGCGCTGCCTCTCAGTGCCATTGCCCAGCTCCTcTCCATC…
NM_001145054	C2orf81	hypothetical protein LOC388963	2229	163	7.31	50	2050000	310-2073	2	74494811	74498352	-	74494811-74496253,74496344-74496562,74496646-74496876,74498017-74498352	GAGGGCTCCCCTGgCCTTAAAAGGGGCCCAAGCCCCCATTCTGGGACACCCCACTCCACTCTCCTGGCAGCAGCAGGTGTGGCCAATGGaGGGGGGTGCTgGCCCCCAGGATTCCCCCaGCCAAACTGTCTTTGTCACCATGTGAGGCTCACACCTTTCATCCTTCACCACCTTCCCTAGTCCCTGCACTAGATTGGACAGCCCCCATTGGCTACAGGAAAGCAGGAGGGGTGTGAGTCCCCTACTCCCTCTTTGCAGTGGCCCCAGCCCCCTTACCCTCTGCCTGGGtaCTGAGTGCATATTGCAGTGATGGAGATGCAGTCACCTATTGTCCAGAGGCAGGAGAGGCAGGTCCGAGACCGCGGgGTGACCCGGTCCAAGGCGGCAAAAGTACGGCCG…
NM_052865	C20orf72	hypothetical protein LOC92667	2127	258	12.13	50	1693000	83-1115	20	17897762	17919762	+	17897762-17897784,17898444-17899013,17904327-17904546,17916809-17916941,17918582-17919762	AGCGAAGTGTGGTGGCTCCCAAGGAATACAAACATAAAGGGCCTCGACCGTTGCAAATAGACAAGAGaGAAAACAAATCTGAATGAAGATGAaGTTATTTCAGACCATTTGCAGGCAGCTCAGGAGTTCAAAGTTTTCTGTGGAATCAGCTGCCCTTGTGGCTTTCTCTACTTCCTCTTACTCTTGTGGCCGGAAGAAAAAAGTGAACCCATATGATGAAGTGgaCCAAGAAAAATACTCTAATTTAGTTCAGTCTGTCTTGTCATCCAGAGGCGTCGCCCACACCCCAGGATCGGTGGAGGAAGATACTTTACTCTGTGGACCTGTGAGCAAGCATAAGCCGCCAAAGCAAGGTGAGGACCGACGAGTGCCACAAAACTGGTTTCCTATCTTCAATCC…
NM_021934	C12orf44	Atg13-interacting protein	1437	218	15.17	49.9	1914000	476-1130	12	50750025	50757546	+	50750025-50750293,50750405-50750534,50753626-50753953,50756837-50757546	nnnnnnnnnnnnnnnnnnnnnnnnnnnnnnnnnnnnnnnnnnnnnnnnnnnnnnnnnnnnnnnnnnnnnnnnnnnnnnnnnnnnnnnnnnnnnnnnnnnnnnnnnnnnnnnnnnnnnnnnnnnnnnnnnnnnnnnnnnnnnnnnnnnnnnnnnnnnnnnnnnnnnnnnnnnCcCTCCTCCAGCTTCCGAGTCCAGCCAGCCTGGGCGCGGGGCGCCGCCCCCGAGACACCCGAGGAGTCCGCtcTtccctgAttacgtggacGGTGGAGnnnnnnnCTTGTGGTTCAGCGCCGCGCGGAGGTTGACGCGTACCTGCGGAGGTCGCACCTGGGCGTGAGGAGGAGGAGGAAGGGCATGAGCCGAGCTTGAGGAATCCGTGCTCCAAACTCTACACTCAAG…
NM_001135586	C5orf24	hypothetical protein LOC134553	5083	624	12.28	49.9	1786000	249-813	5	134209557	134223324	+	134209557-134209801,134218487-134223324	AACACTACAGGGTGGTAGCGGCTTCTTCGTACTGCGTCCGGGGCAGGACTGTGCGCGGCGGCCGCGGCGGGTGCTGGGAGCCAGCGTCTGCCTCGCCGCCGCCCTCGCTGCCTGCCCCTCCGCCTTGGCCCGTTCTCCGCACCGTGCAGAGGCGGCGGGCTGGGAGGGGAGCGGCGCCAGTGCGAGGTTCCCAGCCGCTGGGAAGCCCCTAGACGCGCGGAGGGGCCGGTCTACGAGCGGCTGAGAAAATGATGCATCCTGTTGCCAGCAGTAATCCAGCTTTCTGTGGGCCTGGCAAGCCTTCCTGCCTCAAtGAAGATGCCATGAGAGCTGCTGATCAGTTTGACATATATTCCTCCCAGCAAAGCAAATACAGCCACACAGTCAACCACAAACCAA…
NM_025125	C10orf57	hypothetical protein LOC80195	2036	526	25.84	49.6	1842000	31-400	10	81828406	81842287	+	81828406-81828522,81831577-81831680,81831881-81831940,81840533-81842287	nnnnnnnnnnnnnnnnnnnnnnnnnnnnnnnnnnnnnnnnnnnnnnnnnCGgCCTACTTTcAGCGAGGAAGTCTGTTCTGGTTCACAGTCATCACCCTCAGCTTTGGCTACTACACATGGGTTGTCTTCTGGCCTCAGAGTATCCCTTATCAGAGCCTTGGGCCCCTGGGCcCCTTCACTCAGTACTTGGTGGACCACCATCACACCCTCCTGCGCAATGGTTATTGGCTTGCCTGGCTGATTCATGTGGGAGAGTCCTTGTATGCCTGAGTATTGTGCAAgCATAAAGGCATCACAAgcGGTCAGGCTCAGCTACTCTGGTTCCTACAGACTTTCTTCTTTGGGATAGCGTCTCTCACCATCTTGATTGCTTACAAACAGAAgCGCGGgAAGnnnnnn…
NM_138701	C7orf11	chromosome 7 open reading frame 11	941	0	0	49.4	1982000	86-622	7	40138867	40140776	-	40138867-40139383,40140353-40140776	GGACTCGCAGTTCTCTGTGGAGGGCCGGTCGATACAGTTCCGGtGGGAGAACGGCGCTGCGAGGTTTTCGGCTTTGGCTCCTGGTATGCAGCGACAAAATTTTCGGCCCCCGACTCCTCCTTACCCTGGTTCGGGTGGAGGAGGTTGGGGTAGCGGAAGCAGCTTCCGGGGTACCCCGGGCGGGGGCGGACCACGGCCGCCCTCCCCTCGAGACGGTTACGGGAGTCCGCACCACACGCCGCCGTACGGGCCCCGGTCTAGGCCTTACGGGAGCAGTCATTCTCCGCGACACGGCGGCAGCTTCCCGGGGGGCCGGTTCGGGTCTCCGTCCCCTGGCGGCTACCCTGGCTCCTACTCCAGGTCCCCCGCGGGGTCCCAGCAGCAATTCGGCTACTCCCC…
NM_178569	C5orf38	hypothetical protein LOC153571 precursor	890	212	23.82	49.3	2248000	118-532	5	2805262	2808511	+	2805262-2805578,2805736-2805868,2806399-2806469,2808143-2808511	nnnnnnnnnnnnnnnnnnnnnnnnnnnnnnnnnnnnnnnnnnnnnnnnnnnnnnnnnnnCtAGGAGGCCaGGCCCCTGTGTCCAATCCGGAAGTCGCAGGGAAGTGGGGAGGTCAGGATGGTGGCGCCCGCGGCTCGGGTCCTCCTCCGGGCAGTGCGCGCGGCTCTCGCTTCCACGGTCCCGGACCTGCTCTGCCTCCCGGCCCGAGGCTCCCCGCGTGGCCTCGCGTCTGGTCGCCTACCCCTCGCGGCCCGCTCCTCGCAGCATGGACCTGGATCCGGGGCGCCTTGGTTGCGAATTGCCAGGAGGGCCCTGAGATTTGTGTTGTCAAAACACTGGGGGGATGATTGTTACCCGACAAACTGCCTCTGGCAGGACCTGAAGCCTCCCCGTCACCTn…
NM_001033549	C19orf62	mediator of Rap80 interactions and targeting 40	1451	5	0.34	48.7	1842000	157-1144	19	17239232	17251162	+	17239232-17239336,17240565-17240900,17243406-17243464,17245713-17245833,17245916-17245994,17247610-17247634,17248304-17248433,17248632-17248718,17250654-17251162	GGAGGCGTCGGaGCTGCGCCGCACAACTTCCGGCTGTAAAGATGGCGGCTTCCTaGAGAGTCGGCGGCTGATTTAGAAGGCGGCTCAGGCTAAGGTGAGCCGAAGGGGAGGATTCTGGCTTCCCCTGTCCGTGTTCCATCTAGCcACACAGGAGCCATGGAAGTGGCGGAGCCCAGCAGCCCCACTGAAGAGGAGGAGGAGGAAGAGGAGCACGCAGCAGAGCCTCGGCCCCGCACTCGCTCCAATCCTGAAGGGGCTGAGGACCGGGCGGTGGGGGCACAGGCCAGCGTGGGCAGCCGCAGCGAGGGTGAGGGTGAGGCCGCCAGTGCTGATGATGGGAGCCCCAACACTTCAGGAGCTGGCCCTAAGTCCTGGCAAGTGCCCCCGCCAGCCCCTGAG…
NM_148178	C9orf23	hypothetical protein LOC138716	879	25	2.84	48.3	1838000	78-566	9	34600492	34602101	-	34600492-34601329,34602061-34602101	GTGCGCCATCTTGGCTCCGGATCGTGCGTGAGACGGATTCGTGGGCAGCGAGAGTCACATTCAAGACAGCAAGCAGGATGGAGCACTACCGGAAAGCTGGCTCTGTAGAGCTCCCAGCGCCTTCCCCAATGCCCCAGCTACCTCCTGATACCCTTGAAATGCGGGTCCGAGATGGCAGCAAAATTCGCAACCTTCTGGGACTGGCTCTGGGTCGGTTGGAGGGCGGCAGTGCACGGCATGTGGTGTTCTCAGGTTCTGGCAGGGCTGCAGGAAAGGCTGTCAGCTGCGCTGAGATTGTCAAGCGGAGGGTCCCAGGCCTGCATCAGCTCACGAAGCTACGTTTCCTGCAGACTGAGGACAGCTGGGTCCCAGCCTCACCTGACACAGGGCTAGACCCCC…
NM_001098621	C14orf109	hypothetical protein LOC26175 isoform 1	1277	211	16.52	48.2	1835000	359-866	14	92721128	92723178	+	92721128-92721583,92722358-92723178	AAGnnnnnnnnnnnnnnnnnnnnnnnnnnnnnnnnnnnnnnnnnnnnnnnnnnnnnnnnnnnnnnnnnnnnnnnnnnnnnnnnnnnnnnnnnnnnnnnnnnnnnnnnnnnnnnnnnnnnnnnnnnnnnnnnnnnnnnnnnnnnnnnnnnnnnnnnnnnnnnnnnnnnnnnnnnnnnnnnnnnnnnnnnnnnnnnnnnnnnnnnnnnnnnnnnnnCAtAGCGGGTCTCCGGcGGCGGCGACGGGGGCCGGGCCGCGCGTGACCCGCCGCAGtCACGCCGTTCTTAATCACTAGTAGCTGGTGCTCCAGGCTGGCGGCGCTCACCTTTCTCCTAGCCGGGTGACCCAGGGGATTTATTTTATGGTGGCTTTCTCTGAAATGCCAAAGCCACCCGATTATTC…
NM_001001410	C16orf42	hypothetical protein LOC115939	1204	253	21.01	48	1874000	69-1004	16	1339242	1341874	-	1339242-1339610,1339891-1339954,1340060-1340236,1340809-1341002,1341381-1341600,1341695-1341874	nnnnnnnnnnnnnnnnnnnnnnnnnnnnnnnnnnnnnnnnnnnnnnnnnnnnnnnnnnnnnnnnnnnnnnnnnnnnnnnnnnnnnnnnnnnnnnnnnnnnnnnnnnnnnCGGCCGCCCTCGGCACCTCCCGACCCGCTCCCTGGAGGCCTTCGCCGAGGAGGTCGGCGCCGCACTGCAAGCTTCCGTGGAGCCAGGGGCGGCTGAGGGCGAGGGCGgCcCGGGCCCGGCGGCGCTGCCCTGCACGCTGGCCATGTGGGAGTTGGGCCACTGCGACCCCCGGCGCTGCACCGGCCGCAAGCTGGCCCGCCTGGGGCTGCTGCGCTGCCTGCGCCTGGGCCACAGGTTCGGCGGTCTGGTGCTCAGCCCCGTGGGCAAGCAGTACGTGTCCCCCGCAGACA…
NM_001114118	C17orf85	ELG protein isoform a	3764	290	7.7	47.8	1713000	24-1883	17	3661209	3696289	-	3661209-3663322,3664365-3664526,3666159-3666313,3668306-3668615,3671292-3671395,3671996-3672095,3674985-3675093,3675810-3675886,3676130-3676258,3679286-3679411,3690143-3690248,3693129-3693194,3696084-3696289	nnnnnnnnnnnnnnnnnnnnnnnnnGGCGGCCGTACGGGGCCTGCGGGTGTCGGTGAAGGCGGAGGCCCCGGCGGGGCCAGACCTGGGGCTCCCGTCCCCTGAGGCGGAGTCGGGTGTTGACCGTGGCGAGCCGGAGCCcATGGAGGTGGAGGAGGGCGAGCTGGAAATCGTGCCCGTGCGGCGCTCGCTCAAGGAACTGATCCCGGACACGAGCAGAAGATACGAAAACaAGGCTGGCAGCTTCATCACTGGAATTGATGTCACCTCCAAGGAAGCAATTGAGAAGAAAgAGCAGCGAGCCAAGCGCTTCCATTTTCGATCAGAAGTAAATCTTGCCCAGAGAAATGTAGCCTTGGACcGAGACATGATGAAGAAAGCAATTCCCAAAGTGAGACTGG…
NM_032806	C3orf39	glycosyltransferase precursor	2538	282	11.11	47.3	1581000	344-2083	3	43095733	43122569	-	43095733-43098032,43122332-43122569	nnnnnnnnnnnnnnnnnnnnnnnnnnnnnnnnnnnnnnnnnnnnnnnnnnnnnnnnnnnnnnnnnnnnnnnnnnnnnnnnnnnnnnnnnnnnnnnnnnnnnnnnnnnnnnnnnnnnnnnnnnnnnnnnnnnnnnnnnnnnnnnnnnnnnnnnnnnnnnnnnnnnnnnnnnnnnnnnnnnnnnnnnnnnnnnnnnnnnnnnnnnnnnnnnnnnnnnnnnccgcggagtccaggcttcagGCTTTCATCAGTTCTCGGGATGCCCATAGGGATGGGTGAAGCCCGCTTGGCCTGTGGTGCTTCCCAGTGGCTGTCATCTCACTAGGGCCCCACAGTGGCATTAGGATGCACCTCTCTGCGGTGTTCAACGCCCTCCTGGTGTCGGTGCTGGCGgCGGtCCT…
NM_033513	C19orf20	tubulin polyglutamylase complex subunit 1	1114	173	15.53	45.9	2102000	11-881	19	458497	470654	+	458497-458844,469889-470654	nnnnnnnnnnnnnnnnnnnntggagaagcggcggccagcggtaccaccgccggccggTTTCACGGACAGCGGCCGCCAGTtGGTATCCCGGGCGGCGGGGGCGGCCGAGAGCGaGGAGGACTTCCTGcGGCAGGTCGGCGTGACGGAGATGCTACGGGCGGCCCTGCTGAAGGTGCTGGAGGCGCGGCCCGAGGAACCGATCGCATTCCTGGCCCACTACTTCGAGAACATGGGCCTGCGCTCGCCTGTAAACGGCGGCGCCGGGGAGCCCCCCGGCCAGCTCCTGCTGCAGCAGCAGCGCCtGGGCCGCGCATTGTGGCACCTTCGCCTGGCCCACCACTCCCAGAGGGCCGCCTTCAACAACAACGTGAGTGTGGCCTACGAGTGCCTGAGCGCCGG…
NM_001193315	VIPAR	chromosome 14 open reading frame 133	2569	115	4.48	45.6	1614000	147-1625	14	76962771	76993736	-	76962771-76963732,76964466-76964570,76965102-76965191,76965777-76965863,76969938-76970027,76970358-76970399,76971355-76971489,76971940-76972015,76973904-76973977,76977162-76977189,76978656-76978758,76979215-76979248,76980345-76980437,76984590-76984646,76985389-76985453,76985810-76985848,76987283-76987429,76989395-76989497,76990106-76990198,76993591-76993736	nnnnnnnnnnnnnnnnnnnnnnnnnnnnnnnnnnnnnnnnnnnnnnnnnnnnnnnnnnnnnnnnnnnnnnnnnnnnnnnnnnnnnnCTGTTCCAGCGGCGGCGGAGGCTGACGCTGTCCTGAGAGgGAGGGCTCTGTGCGTAAGAGATGAATcGGACAAAGGGTGATgAGGAGGAGTATTGGAACAGCTCCAAGTTCaAGGCTTTCACCTTTGACGATGAAGATGATGAGCTTTCACAGTTAAAGGAGTCCAAGCGGGCAGTGAACAGCCTCCGAGACTTCGTGGATGATGATGATGATGATGACCTGGAGCGaGTCAGCTGGAGTGGGGaACCTGTGGGAAGTATCTCATGGTCCATCAAaGAGACTGCTGGTAATAGnnnnnnnngCcATGAGGGGC…
NM_153607	C5orf41	luman-recruiting factor	7782	229	2.94	45.5	1564000	320-2237	5	172415961	172498897	+	172415961-172416088,172440194-172440393,172446110-172446235,172449924-172451010,172468233-172468427,172470131-172470320,172471915-172471988,172482689-172482811,172493239-172498897	GAGTCACGCGATTTCCGGGAACCCGTCAGGAAGGACATAAACAAAACAAACCCGAGGCAGCATGGAGAGGGGCCGTGGCCCCTGCAGCGGAACCGGACCCAGTCCCTGAGCCGCCCCTACACCCACAGACAGcatcgcacagaattannnaAAAAAAAAGCAGTGATCCAAGCAGTTGAATTgGAAGCACTCTGGGGAAACCTGCTGTTTATTGTGAAAATCATCTTCGATCTCGGAATTAAAAGTAAAGCTGGAAAGGAATTTACAAACGAGAAAaAAAAGAAGTTTGGAATCGGATTCACAGGATCTGGGCTTGgAAATGCCTCAGCCTAGTGTAAGCGGAATGGATCCGCCTttCGGGGATGCCTTTCGAAGCCACACCTTTTCGGAACAAACTCT…
NM_016227	C1orf9	chromosome 1 open reading frame 9 protein	5466	43	0.79	45	1472000	260-3890	1	170768940	170847596	+	170768940-170769260,170787275-170787389,170791632-170791786,170793043-170793180,170793407-170793557,170804782-170804905,170805810-170805934,170806426-170806493,170809654-170809761,170811281-170811386,170813527-170813582,170814061-170814152,170814965-170815030,170820781-170820849,170821621-170821711,170824523-170825689,170826747-170826834,170835827-170835931,170837827-170837981,170838459-170838550…	nnnnnnnnnnnnnnnnnnnnnnnnnCAGCaGCGGCGGTCCCCGGAGTCCTGTGAAGCGCCCCTGTCCGCGCGGCTGTGGGGCCCTCGGAGAGGGCTGCCAGGACGCGAGCCACTGAGGAGCCGCTCAGCCAGCGCCAcAGCCcTtAGGAnnnnnnnnncCATcCTCGCGCTCCTGCTCCGGCTCCTCCATCTTGGCCTCGGCAGTGGCGGCTGCCGGGAGGATGTGCCGCCTTCTGACAGGGGGAAGAAGGAGGAGAAGATGAAGAAGCACCGGCGGGCcTTGGCCCTGGTCTCCTGCCTCTTTCTGTGCTCTCTGGTCTGGCTTCCCAGCTGGCGTGTATGTTGTaAAGAGAGTTCTTCAGCTTCAGCGTCATCGTATTACTCTCAAGATGACAACTG…
NM_007021	C10orf10	fasting-induced protein	2060	1126	54.66	44.9	1737000	291-926	10	44791715	44794336	-	44791715-44793509,44794072-44794336	nnnnnnnnnnnnnnnnnnnnnnnnnnnnnnnnnnnnnnnnnnnnnnnnnnnnnnnnnnnnnnnnnnnnnnnnnnnnnnnnnnnnnnnnnnnnnnnnnnnnnnnnnCTCTGAGACTCAGTGCaCCGTCCTCCTCTCaGCGaCCCCACCCTGGACCCCTTGCCGGACCCTCCACCCTTTGGCCTCCAAGCTTCCCAGGGGCTTCCTTTGGACTGGACTGTCCCTGCTCATCCATTCTCCTGCCACCCCCAGACCTTCTCGgCTCCAGGTTGCCGCCTCCTCTCGCCAGGGTGATGAGGTCCCGGCTTCTGCTCTCCGTGGCCCATCTGCCCACAATTCGGGAGACCACGGAGGAGATGCTGCTTGGGGGTCCTGGGCAGGAGCCCCCGCCCTCTCCTAACC…
NM_001008215	C2orf64	hypothetical protein LOC493753	1662	419	25.21	44.9	1624000	88-309	2	98582297	98591387	-	98582297-98583688,98587003-98587086,98591202-98591387	nnnnnnnnnnnnnnnnnnnnnnnnnnnnnnnnnnnnnnnnnnnnnnnnnnnnnnnnnnnnnGTCCGCAGCGGACGGGAAGCGCCGTCATGCCCAAGTATTACGAGGACAAGCCGGAGGGCGGCGCGTGCGCGGGCCTGAAGGAGGACCTGGGCGAGTGTTTGCTGCAGTCGGACTGTGTGGTCCAGGAAGGAAAATCCCCTCGGCAGTGTTTgAAGGAAGGACACTGCAGCnnnnnnnnnTATGCATTTTTTGAGTGTAGAAGATCAATGTTGGATAACAGAGCAAGATTCAGAGGAAGAAAAGGATATTGATACATTATGTTGAAGCCAAGATGGAAGACAACaGatatttTCTCTGGTCATTAACACAaagaagccaaaacaggaaacannnnnnnn…
NM_032847	C8orf76	hypothetical protein LOC84933	1286	0	0	44.8	1350000	32-1171	8	124301412	124322798	-	124301412-124301718,124307921-124308053,124312721-124313178,124319219-124319362,124320470-124320565,124322651-124322798	GCCTCCTCGTTGCCCCGgCCGCGGGCGCGCGATGGATACCGGGTGCTGGTTGTTCGGCGGCGAGTTCGAGGACTCTGTGTTCGAGGAGAGGCCGAAGCGGCGGTCAGGACCGCCTGCGTCCTACTGCGCCAAGCTCTGCGAGCCGCAGTGGTTTTATGAAGAAACAGAAAGCAGTGATGATGTTGAAGTGCTGACTCTCAAGAAATTCAAAGGAGaCCTGGCCTACAGAcGACAAGAGTATCAGAAAGCACTGCAGGAGTATTCCAGTATCTCTGAAAAATTGTCACCAACCAATTTTGCCATGAAAAGGGAtGTCCAGGAAGGTCAGGCTCGGTGTCTgGCTCACCTGGGTAGGCATATAGAAGCGCtGGAGATTGCTGCAAACTTGGAAAATAAAGC…
NM_174893	C17orf49	hypothetical protein LOC124944 isoform 2	878	6	0.68	44.6	1223000	105-621	17	6858797	6861563	+	6858797-6858921,6859105-6859199,6859817-6859918,6860538-6860728,6860953-6861057,6861304-6861563	nnnnnnTGCGCGGGGGCCTGAGCCGCTCCGTCTCCCTGCTCTCCGTGGTCCCGGCTCGCGTGTAGCGGCGGCGGCGGCGTCTCCGTGAGGAGGCGCGCGGGGCCATGACGTCAGCGTCCACAAAGGTCGGAGAGATCTTCTCGGCGGCCGGCGCCGCCTTCACGAAGCTCGGGGAGCTGACGATGCAGCTGCATCCTGTGGCCGACTCTTCCCCTGCGGGTGCGAAGTGGACGGAGACGGAAATAGAGATGCTGAGGgCTGCTGTGAAGCGATTTGGGGACGATCTTAATCACATCAGCTGTGTCATCAaGGAACGGaCAGTGGCTCAGATAAAGGCCACTGTGAAACGCAAGGTATATGAAGATTCTGGCATCCCCCTTCCAGCTGAGTCACCCAAGA…
NM_175063	C19orf63	hematopoietic signal peptide-containing isoform	2034	587	28.86	44.4	2007000	67-829	19	55671548	55678420	+	55671548-55671727,55672998-55673070,55674026-55674135,55675180-55675284,55675650-55675831,55675953-55676046,55676930-55677016,55677218-55678420	nnnnnnnnnnnnnnnnnnnnnnnnnnnnnnnnnCAGCCGTCgCTTCGCCGGTGGGAAGGAGCCGAGATGGCGGCAACCAGCGCTGGGGCGACCCGGCTGCTCCTGCTCTTGCTGATGGCGGTAGCAGCGCCCAGTCGAGCCCGGGGCAGCGGCTGCCGGGCCGGGACTAGTGCGCGAGGGGCTGGGGCGGAAGGCCGAGAGGGCGAGGCCTGCGGCACGGTGGGGCTGCTGCTGGAGCACTCATTTGAGATCGATGACAGTGCCAACTTCCGGAAGCGGGGCTCGCTGCTTTGGAACCAGCAGGATGGTACCTTGTCCCTGTCACAGCGGCAGCTCAGCGAGGAGGAGCGGGGCCGACTCCGGGATGTGGCAGCCCTGAATGGCCTGTACCGCGtCCGG…
NM_001135674	C8orf40	hypothetical protein LOC114926	1469	102	6.94	44.2	1532000	757-1078	8	42515922	42527297	+	42515922-42516673,42520769-42520906,42522956-42523080,42526844-42527297	TCCCGCGCGCCCGGCCCCGACTCCGGGGGAAAGAGCCCCGGAGCGGAGCAGCGCTGGCCGCGTGCCGCCTCCGGAGCTGGCAGCCTGAGTGGCCCCGCGnnnnnnnnnnnnnnnnnnnnnnnCGGGGCCGCGTCACCCGGCCCCGCCCCGCGCCGCCcGCCCCGCCCCGGACGCGAGAnnnnnnnnnnnnnnnnnnnnnnnnnnnnnnnnnnnnnnnnnnnCCCGAAGCTCCGAGCACCTGCCCGGTCCAGGCGCGGAGCTCCTCGGCGTCGCGTGGAGCAGCCAGTCGCCCGCTTCCGGAAGCGCACACGGCCCAGTCGCGGCGGCCCATCTGCCAGGGCGGCGGGGGCTCAGCGGGAGGGTTGAGGCTGAATCACGCGCAGCCTGCGGGCGGCGGAA…
NM_001098616	C1orf43	hypothetical protein LOC25912 isoform 3	1898	13	0.68	44	1303000	391-1149	1	152445807	152459897	-	152445807-152446748,152451420-152451478,152451558-152451724,152452993-152453046,152453557-152453674,152458936-152459037,152459442-152459897	nnnCGCGTGCCgCCTCGCCACGAGACACCTCTTTCCGGCTCCGCGAGTCCgCtCCGCCTCCTTCACGGCGGCCCTGCCTCCACCACGTGACcCAgGGATGGCCGCgGCTTCCTCTTACTGTCGTAGTTCCGCGTCTCAGCGCTCGACGCTCCTGGGTGCCATTGCCTGCCTGAGTCACGTGTCAGGGGGAAGCTGGAAGGCATCGTTCTCTTTTCCCAGCCCCCCTGCCTGTCCGCCATGTTTTCAGGCCGGGTCTGGCTTGGTCTTCCCCCATAAGGAAATGGCCGGGGAGCTCCAGGGGACCCAGGCGCCGTCGCTGCGGCGGAGCCTGGGCTGACCAGCCAGGACAGCGGGGTAAACCCGAACAATTCTGCGCGAGGTAGGGAGGCCATGGCGTCC…
NM_152519	C2orf67	hypothetical protein LOC151050	5410	598	11.05	43.4	1643000	209-3169	2	210593680	210744296	-	210593680-210596148,210597002-210597170,210598073-210598185,210600265-210600319,210601814-210601938,210602772-210602887,210604390-210604515,210613389-210613496,210616908-210617073,210648521-210648725,210671055-210671176,210677073-210677270,210702000-210702141,210726464-210727580,210744118-210744296	nnnnnnnnnnnnnnnnnnnnnnnnnnnnnnnnnnnnGCGGGAGCGGGGCGCGCTCTGGAGACGAGACAGCGGCGCCCCGGGTGGGGGAGGCGGGCGGGCAGCTAGAGATCACCTCAGCAGCcCCCACCACGGCCGGACCGAAGGTGCGGCGGCGGAGGGGAGCCAGGGcgccccagcagGTTTCCATTACTTATCTACAGGAATCGCCATGACCCCAGCTCTGAGGGAGGCAACAGCAAAGGGAATCGGCTTTTCATCTTTGCCAAGTACCATGGAGTCTGACAAGATGCTCTACGTGGAAAGTCCAAGAACTGTAGATGAAAAGCTAAAGGGAGACACCTTTTCTCAGATGCTTGGATtTCCAACTCCCGAATCTACTCTTAATACTAATTTTGTGAA…
NM_015329	KIAA0892	hypothetical protein LOC23383 precursor	4853	880	18.13	43.1	1402000	40-1879	19	19292630	19330563	+	19292630-19292944,19307527-19307544,19307931-19307996,19308979-19309074,19310654-19310748,19312655-19312682,19313061-19313216,19314344-19314490,19314585-19314675,19315646-19315749,19316658-19316735,19317113-19317178,19319089-19319175,19320698-19320747,19320964-19321041,19321134-19321245,19326164-19326254,19327073-19327200,19327517-19330563	nnnnnnnnnnnnnnnnnnnnnnnnnnnnnnnnnnCCAAAATGGCGGCTCAGGCGGCGGCGGcGGCGCAGGCGGCGGCGGCCcAGGCTGCGCAGGCCGAGGCGGCTGACTCTTGGTACCTGGCGCTTCTGGGCTTCGCTGAGCACTTCCGCACTTCCAGCCCGCCCAAAATCCGCCTGTGCGTGCACTGCTTGCAGGCCGTGTTCCCCTTCAAGCCGCCCCAGCGCATCGAGGCCCGTACACACCTGCAACTGGGCTCCGTTCTCTATCACCACACCAAGAACAGCGAGCAGGCGCGCAGCCACCTGGAGAAGGCGTGGTTGATATCACAGCAAATCcCGCAGTTCGAAGATGTTAAATTTGAAGCAGCAAGTCTGTTGTCTGAATTGTACTGTCAAGAG…
NM_001013663	C2orf79	hypothetical protein LOC391356	572	33	5.77	42.9	1637000	6-425	2	24866640	24869755	-	24866640-24866954,24869499-24869755	CCAGgATGCACcGGGGAGTAGGTCCGGCCTTTCGGGTGGTGAGGAaGATGGCGGCCTCTGGGGCGGAGCCGCAGGTCCTGGTACAATACTTGGTGTTACGAAAGGATCTATCACAAtCTCCGTTCTCCTGGCCGGCAGGCGCACTGGTGGCGCAGGCTTGTCACGCGGCCACCGCGGCCTTGCACACTCACCGCGACCATCCGCACACCGCCGCTTACCTCCAAGAGCTGGGGCGCATGTGCAAAGTGGTCCTTGAGGCCCCAGATGAGACCACCCTAAAGGAGCTGGCCGAGACCCTGCAACAGAAGAACATTGACCACATGCTGTGGCTTGAGCAACCAGAGAATATCGCCACtTGCATTGCTCTCCGGCCCTACCCCAGGGAAGAAGAGGGCCAGT…
NM_015997	C1orf66	hypothetical protein LOC51093 isoform 1	2269	82	3.61	42.8	1637000	635-2060	1	154964887	154973376	+	154964887-154965631,154968407-154968531,154968697-154968889,154969401-154969463,154969793-154969936,154970425-154970909,154972141-154972325,154973048-154973376	TGCGCGCCGACGAAGCCCGGGAAGGCAGGcGCGCGGGTTAGAACGCGCCAGAGGTCGGCGCGCGCGCACCCGCACCGCCCCGACCTCAGGTAGCGAGGCCAGTGATTCGGAGTgTGTGAGGAGCGGCAGTGGCGGCGGAGGAGGGGGcGGTGTGGGcGGGGGCGGGGGCGGGATGCGCTCCCCGGCCCCTCTAGCCCCGTGGTGGTACAACGCGAAGGTGTGGGAAGGCCGCGATAAACCGGAACTACAGCCAGCCGGACACCTCCGGTTTCACTTCCGgaAGAGGAGAGGCGTGTACGGGAaGGGGCGGGAACTGGAAGTTGGCCCACCTCGTTGTGAGCTGAGCTCCGCGGCACGCTTTTGTGGCGTCATTGCaCTGTTACCCCGCCCTACGTGTCT…
NM_153810	C10orf46	chromosome 10 open reading frame 46	6740	1360	20.18	42.7	1699000	485-1591	10	120430484	120504748	-	120430484-120435670,120436100-120436143,120440767-120440905,120444643-120444732,120450808-120450910,120456994-120457089,120478797-120478899,120479786-120479912,120503898-120504748	nnnnnnnnnnnnnnnnnnnnnnnnnnnnnnnnnnnnnnnnnnnnnnnnnnnnnnnnnnnnnnnnnnnnnnnnnnnnnnnnnnnnnnnnnnnnnnnnnnnnnnnnnnnnnnnnnnnnnnnnnnnnnnnnnnnnnnnnnnnnnnnnnnnnnnnnnnnnnnnnnnnnnnnnnnnnnnnnnnnnnnnnnnnnnnnnnnnnnnnnnnnnCAACTGCCTGTTGGAAGCCGCTGTAAAATGTCGTGAGGAGCGCCGCTGCTTTACGGCTGCCTCTCcCAgCCTAGAGCCCtGGAGCGCCCACCGCCGTCAGCCGCGTCTCCAAGCTAGTCGGCCCCGTGGAGAGCAAGAGACCCTGCGCACCGCAGCCCTCTCCGCtGCGCCCATTCCTGCCCCCGGCGATGTgaC…
NM_001079685	KIAA1191	hypothetical protein LOC57179 isoform a	2719	334	12.28	42.6	1572000	265-1179	5	175705672	175721415	-	175705672-175707417,175707530-175707672,175707859-175707965,175710222-175710346,175712231-175712357,175715180-175715358,175719090-175719176,175721211-175721415	nnnnnnnnnnnnnnnnnnnnnnnnnnnnnnnnnnnnnnnnnnnnnnnnnnnnnnnnGTGGGTCCTGGGGACCTTGGAAATCGCTGCCGCTCTCACCATGGCTTGGGTCCAGACTACGCCACAGCATCTCGGGAGACGTGGACCCTCAGAACCTTTTTAGTGCCGGACTCCGGGCCGCAGACAGTCCCGCGGCAGCAGGATAACAGGTGGCAGGGACTCAGCTCGGAATTCTATATAGAAAAAGCACCTGGATCCCAGTCTTTCAATGGcTTCAAGACAACCAGAAGTGCCtACTCTTGAGGCTAGTGGGCCTCTAGGCAAGATGTCCCTGCCCATCGGGATATACCGCCGGGCACTCAGCTATGATGATACCCTGGAGGACCCTGCGCCCATGACTCCG…
NM_001145710	LOC375190	hypothetical protein LOC375190	1357	138	10.17	42.5	1607000	87-1058	2	24199854	24246011	+	24199854-24199907,24200704-24200834,24211493-24211561,24214283-24214474,24215744-24215824,24223122-24223209,24223304-24223460,24237880-24237987,24240572-24240708,24244000-24244056,24245729-24246011	GGAnnnnnnnnnnnnnnnnnnnnnnnnnnnnnnnnnnnnnnnnnnnnnnnnnnnTTTTTCTAGGGGCAcatTTATTTGTGACCACAATGAAAAATGTAGACAGTGATGATCTGGTAACTGGCGCACTTCCCAAGCTCAAGAGCTCAAAAGAATGGTTGGAGCCCAAGCCTCTATGTTTTATGGAGGTCTTAGCTAAAGAAGATACTGAGGCAGCTaTTCAATCAATATTATACAGAGAAAATTATATAATTAAGGAACTAAATAAGTATTTACAACATCATGCCTTCTTAAATGCAAGAAGAAAGGAGATGTTATATAAAAGATGGGTTGACCATGTGGCAGATCCTCTTCAGAAGAAAATTATAGAAAAAGTTTGCTCACATAAGAAGATTAAAAAAA…
NM_025187	C16orf70	lin-10	2841	122	4.29	42.4	1502000	165-1431	16	65701416	65739943	+	65701416-65701643,65711516-65711598,65717363-65717446,65722690-65722733,65723850-65723929,65724221-65724315,65725572-65725669,65725759-65725871,65731388-65731521,65731915-65731998,65735698-65735780,65736238-65736281,65736780-65736823,65736974-65737032,65737682-65737754,65738449-65739943	nnnnnnnnnnnnnnnnnnnnnnnnnnnnnnnnnnnnnnnnnnnnnnnnnnnnnnnnnnnnnnnnnnnnnnnnnnnnnnnnnnnnnnnnnnnnnnnnnnnnnnnnnnnCTCGGgtccAGtCTGCGCTGCTGCACGGAGGCCGCCCGGGCCAGGCGAGCCGAACCAATGCTGGACTTGGAGGTGGTGCCCGAACGCTCTCTGGGGAACGAGCAATGGGAATTCACGCTGGGAATGCCTCTGGCTCAGGCAGTAGCCATTCTTCAGAAGCACTGTCGCATCATCAAAAACGTCCAGGTTCTCTACAGTGAACAGtcTCCTCTAAGCCATGACCTCATTCTTAACCTGACTCAGGACGGGATCAAaCTACTGTTTGATGcTTTCaATCAGAGACTTAAGGTGA…
NM_001102564	C14orf179	hypothetical protein LOC112752 isoform 2	833	37	4.44	41.7	1905000	35-659	14	75521849	75619845	+	75521849-75521936,75524981-75525073,75558423-75558490,75594738-75594770,75595423-75595469,75618391-75618463,75618713-75618788,75619323-75619385,75619554-75619845	nnnnnnnnnnnnnnnnnnnCAGGCGGCCGCGGAGATGGAGGATTTGCTGGaCTTGGACGAGGAGCTGCGCTACAGCTTGGCTACCTCCAGGGCCAAGGTGGGTCGCCGAGCTCAACGGGAGTCAGCGCAGGCCGAGAATCACCTCAATGGCAAGAATTCCTCTTTGACTCTGACTGGAGATACTTCCTCTCCTAAATTACCTCGCTGCCGAGAGGGAGGCTGGGCAGGTGATTTCGTGAAGGTTTCGAAGTTTAGGAgGAAGGCTTCTGAAGAAATAGAAGATTTTCGCCTCAGACCGCAGAGCCTGAAGGGATCAGATTATGGAGGAGATATTCCTATCATTCCGGATCTGGAGGAAGTACAGGATGAAGACTTTGTTTTGCAAGTGGCAGCCCCTCC…
NM_018275	C7orf43	hypothetical protein LOC55262	2514	159	6.32	41.2	1621000	181-1920	7	99589979	99594238	-	99589979-99590723,99590821-99591014,99591230-99591384,99591945-99592108,99592193-99592275,99592404-99592551,99592653-99592773,99592932-99593018,99593192-99593321,99593402-99593497,99593648-99594238	nnnnnnnnnnnnnnnnnnnnnnnnTTTGTTGCCCGGGTGCCGGGACCGGGCCGGTCTCTCGGGCCGCCCCAGCCGCGCGCAGCAGCCCGAGGTGTcGGGACCCTCTGGACCTACCCTAGAGGGCCCCGCTGGGGGTCGGCCTCCGGTCTGGGCTCCCGGTCGCGCCGTCcTCGCCGCCCCATGGAGTCCCAGTGCGACTATTCGATGTACTTCCcGGCCGTGCCGCTGCCGCCGCGCGCGGAGCTGGCAGGGGATCCGGGCCGGTACCGGGCGCTGCCCCGGCGCAACCATCTGTACTTGGTGGAGACTGTCCGGTtTCTGCTGGtGTTGcGCTGCCGGGGCGGTGCGGGGTCCGGCGCCGGGGGCAGCCCgGGCTTGGGCTCCAGAGGAGCCTGGGCA…
NM_006443	C6orf108	putative c-Myc-responsive isoform 1	646	62	9.6	40.8	1644000	18-539	6	43301345	43305189	-	43301345-43301597,43301749-43301859,43302043-43302111,43304977-43305189	nnnnnnnnnnnnnnnnnnnnnnnnnnnnnnnnnnnnnnnnnnnnnnnnnnnnnnnnnnnnnnGGGGAGTCTGGCCGCCCGGcCCTGTACTTCTGCGGGAGCATTCGCGGcGGACGCGAGGACaGGACGCTGTACGAgCGGATCGTGTCTCGGCTGCGGCGATTCGGAACAGTGCTCACCGAGCAcGTGGCGGCCGCCGAGCTGGGCGCGCGCGGGGAAGAGGCTGCTGGGGGTGACAGGCTCATCCATGAGCGGGACCTGGCGAGGCTGCAGCAGGCAGATGTGGTCGTGGCAGAAGTGACACAGCCATCCCTGGGTGTAgGCTACGAGCTGGGCCGGGCTGTGGCCTTCAACAAGCGGATCCTATGCCTGTTCCGCCCACAgTCTGGCCGTGTGCTTT…
NM_001001551	C9orf103	gluconokinase-like protein	968	147	15.19	40.6	1681000	55-616	9	85427853	85448865	+	85427853-85427956,85432916-85432946,85433608-85433694,85446283-85446326,85448164-85448865	nnnnnnnnnnnnnnnnnnnnnnnnnnnnnnnnnnnnnnnnnnnnnGCTCGGGTCATGGCGGCGCCCGGCGCGTTGCTGGTGATGGGCGTGAGCGgCTCGGGGAAATCCACCGTGGGCGCCCTGCTGGCATCTGAGCTGGGATGGAAATTCTATGATGCTGATGACTATCACCCAGAGGAAAATCGAAAGAAGATGGGAAAAGGGATACCGCTCGATGACCAGGACCgGATTCCATGGCTCTGTAACTTGCATGACATTTTACTAAGAGATGTAGCCTTGGGACAGCATGTGGTTCTAGCCTGTTCAGCCCTGAAGAAAATGTACAGAGACATATTAACACAAGGAAAAGATGGTGCAGCTCTGAAGTGCGAGGAGTCGGAAAAGGAAGCAAAGTGGGCT…
NM_001039717	C4orf29	hypothetical protein LOC80167 precursor	2187	639	29.22	40.5	1659000	319-1561	4	129105911	129171905	+	129105911-129106211,129123544-129123652,129124944-129125028,129130326-129130426,129149525-129149603,129149712-129149796,129152278-129152305,129157968-129158106,129160685-129160774,129169080-129169458,129171115-129171905	nnnnnnnnnnnnnnnnnnnnnnnnnnnnnnnnnnnnnnnnnnnnnnnnnnnnnnnnnnnnnnnnnnnnnnnnnnnnnnnnnnnnnnnnnnnnnnnnnnnnnnnnnnnnnnnnnnnnnnnnnnnnnnnnnnnnnnnnnnnnnnnnnnnnnnnnnnnnnnnnnnnnnnnnnnnnnnnnnnnnnnnnnnnnnnnnnnnnnnnnnnnnnnnnnnnnnnnnnnnnnnnnnnnnnnnnnnnnnnnnnnnnnnnnnnnnnnnnnnnnnnnnnnnnnnnnnnnnnnnnnnnnnnnnnnnCTGACGGCCGATGCTTGTTTGCTACTGATGGGTGTGAGCAAGTTAGATATTCTGTACCGGAGACTTCTCCTAACAAAACTTTTTATCAGAGGATGGGgAAGGCCAGAA…
NM_014306	C22orf28	hypothetical protein LOC51493	2066	138	6.68	40.5	1305000	132-1646	22	31113562	31138274	-	31113562-31114086,31118227-31118346,31119879-31119989,31121013-31121201,31122061-31122236,31123928-31124087,31125590-31125746,31127734-31127890,31132649-31132748,31134162-31134229,31134742-31134820,31138051-31138274	nnnnnnnnnnnnnnnnnnnnnnnnnnnnnnnnnnnnnnnnnnnnnnnnnnnnnnnnnnnnnnnnnnnnnnnnnnnnnnnnnnnnnnnnnnnnnnnnnnnnnnnnnnnnnnnnnnnnnnnnnnnnCGCCGCCATGAGTCGCAACTATAATGATGAGCTGCAGTTCTTGGAAAAGATCAGTAAAAACTGCTGGAGGATCAAGAAGGGCTTCGTGCCCAACATGCAGGTTGAGGGCGTTTTCTACGTGAATGATGCTCTGGAGAAATTGATGTTtGAGGAATTAAGGAATGCCTGTCGAGGTGGTGGTGTTGGTGGCTTCTTGCCAGCCATGAAACAGATTGGCAACGTGGCAGCCCTGCCTGGAATTGTTCATCGATCTATTGGGCTTCCTGATGTCCATT…
NM_019118	C1orf91	hypothetical protein LOC56063	1082	78	7.21	40.3	1302000	4-423	1	32454385	32460513	-	32454385-32455135,32455447-32455539,32459319-32459385,32460055-32460206,32460495-32460513	GCCATGGCGGCGTCTCTGGGGCAGGTGCTGGCTCTGGTGCTGGTGGCCGCTTTGTGGGGTGGCACGCAGCCGCTGCTGAAGCGGGCCTCCGCCGGCCTGCAGCGGGTTCATGAGCCGACCTGGGCCCGGCAGTTGCTACAGGAGATGAAGACCCTCTTCTTGAATACTGAGTACCTGATGCCCTTTCTCCTCAACCAGTGTGGCTCCCTTCTCTATTACCtCACCTTGGCATCGACAgATCTGACCCTAGCTGTGCCCATCTGTAACTCTGTGGCCATCATCTTCACACTGATTGTTGGCAAGGCCCTTGGAGAAGATATTGGTGGAAAACGAGCAGTTGCTGGCATGGTGCTCACTGTGATAGGAATTTCACTCTGCATCACAAGCTCAGTGAGTAAG…
NM_021179	C1orf114	hypothetical protein LOC57821	1866	37	1.98	40.3	1269000	169-1692	1	167630738	167663294	-	167630738-167631068,167633099-167633250,167654875-167655021,167657225-167658175,167660673-167660812,167663150-167663294	CGCTGTTGCCATGGCAGTGTGGTCCTGGCTGCAGCGGAGGCGGGTGACGGGGTCTCCTTTGCCTCAATGTGAAGAGCTTAGAAAGAGGAGTAGAGGAGAACTCCCCTGGCCATCTCTGTGACCCCAGCCGCCGCGTTTTACACAGCATATTTTCTTCACAAACAGAAAATGAATGAAATTAAAGATACTGATTCAAAAAAAAGTGAAGaATACGAAGATGACTTTGAAAAGGACTTGGAGTGGTTAATTAATGAAAATGAAAAAAGTGATGCCaGcAAAATAGAGATGGCTTGTGAGAAGGAAGAGAATATTAACCAAGACTTAAAAGAGAATGAAACAGTAATAGAGCACACCAAACAGCATTCTGATCCTGACAAGTCTCTGCAGGATGAGGTCTCA…
NM_024113	C11orf49	hypothetical protein LOC79096 isoform 3	1711	204	11.92	40	1493000	107-1100	11	46914827	47140374	+	46914827-46914978,46965335-46965437,47030515-47030645,47115772-47115856,47133303-47133388,47135150-47135345,47135940-47136049,47139254-47139317,47139591-47140374	nnCCCGTCCCCTTTCCGCCGCGTGGGTGCCATGGCAACGGAGAGAGACTGcAACCTGGGTTCCGGAAGTCTGAGAGCTtGAGCTTTGATGCCACCCCGGTCAAAGGATGCTGAGTCCGGAGCGCCTAGCCCTACCGGACTACGAGTATCTGGCTCAgCGACATGTCCTCACCTACATGGAGGATGCAGTGTGCCagCTGCTAGAGAACAGGGAAGATATCAGCCAATATGGAATTGCCAGgTTCTTCACTGAATATTTTAACAGCGTATGCCAGGGAACACACATTCTCTTTCGAGAATTCAGCTTCGTCCAAGCCACCCCCCACAATAGGGTATCATTTTTACGAGCCTTCTGGAGATGCTTCCGAACTGTGGGCAAAAATGGCGATTTGCTGACCAT…
NM_014657	KIAA0406	hypothetical protein LOC9675	3914	367	9.38	40	1441000	210-3476	20	36044837	36095247	-	36044837-36045455,36058191-36058278,36058565-36058769,36061004-36061144,36064444-36064592,36068013-36068213,36073331-36075673,36080821-36080960,36095220-36095247	gagagtgagagaaaggctggaagacgagnnnnnnnnnnnnnnnnnnnnnnnnnnnnnnnnnnnnnnnnnnnnnnnnnnnnnnnnnnnnnnnnnnnnnnnnnnnnnnnnnnnnnnnnnnnnnnnnnnnnnnnnnnnnnnnnnnnnnnnnnnnnnnnnnnnnnnnnnnnnCCTGCAGGATGTTTCCTCAGTGAGGGGAAGGCTGCTGCACAATGGCAGTTTTTGATACTCCTGAGGAGGCCTTTGGTGTCTTACGTCcAGTCTGCGTTCAGCTCACAAAGACCCAGACAGTGGAGAATGTGGAGCATCTGCAGACTCGACTACAAGCTGTGAGTGAcAGTGCCCTTCAGGAACTTCAGCAGTACGTCCTCTTCCCTCTGCGGTtTACCCTGAAGACCCCAG…
NM_016589	C3orf1	hypothetical protein LOC51300	1593	261	16.38	39.9	1734000	214-1069	3	120700058	120725815	+	120700058-120700464,120702232-120702397,120705069-120705157,120705491-120705558,120715178-120715256,120718742-120718852,120725143-120725815	TGCCCCGGTtGGGCGGGnnnnnnnnnnnnnnnnnnnnnnnnnnnnnnnnnnnnnnnnnnnnnnnnnnnnnGTTGGTGTCGAGCCCTCTTGCAGAGGGTTATCCTGGGCCAAATGCACGGATTCTCACCTCGTACAGTTACGCTCTCCCGCGGCACGTCCGGGAGGACTTGAAGTCTTGAgnnnnnCAATTTGTCCGTAGGTCGAGAGAAGGACATGGAGGTGCCGCCACCGGCACCGCGGAGCTTTCTCTGTAGAGCCTTGTGTCCATTTCCCCGAGTCTTTGCTGCCGAAGTTGTGACTGCAGATTCGGAAGCCCTTGCGGAGCGTCAGAAGCGGCCTCTCTACGTCCCAGAGCCCTATTACCCGGAATCTGGATGGGACCGCCTCCAGGAGCTGTTT…
NM_001142603	KIAA0141	hypothetical protein LOC9812 precursor	4165	206	4.95	39.9	1579000	123-1668	5	141283569	141301796	+	141283569-141283721,141284330-141284444,141285159-141285276,141287900-141288047,141289331-141289489,141289738-141289823,141289927-141290023,141293008-141293150,141293989-141294147,141294243-141294335,141296947-141297106,141298270-141298509,141299303-141301796	GCCGGCTCAAAGCTTCCTCGGGGACTCGGCCGCTCGGGGnnnnnnnnnnnnnnnnnnnnnnnnnnnnnnnnnnnnTGGCCTCGCCCTTTCGGCTGCGAGCTCTCTATGGTGCCGGCaGCGaCATGTGGCGcCTCCTGGGACTCCTGGGCAGAGCTATTCCCCGTTCGCTGGGACCTAGCCTCTGGAGGGTGACTCCTAAGTCCACCAGCCCAGATGGGCCTCAGACTACCTCCTCCACTTTGCTGGTTCCTGTGCCTAACCTTGACAGGTCAGGTCCATATGGCCCAGGCACGAGTGGGGGTCCAAGGTCCCgTGGATGGAAGGATGCCTTCCAATGGATATCTGCCCGTGTCTCCCCGAACACCCTGTGGGATGCCATATCTTTGGGCACTTTGGCCG…
NM_001077594	C14orf73	hypothetical protein LOC91828	2579	244	9.46	39.7	1769000	77-2243	14	102636234	102646647	+	102636234-102636703,102638208-102638862,102640031-102640142,102640357-102640479,102640828-102640928,102641082-102641162,102642875-102642989,102643514-102643633,102643721-102643873,102644486-102644607,102646121-102646647	CCCACAGGGCCACACCACGtttctgcGTCTGCTCCTGTGGCCACTCCTTCTTGCCCTaAGCTCTCCTGCTGCCAAGATGCCATCGCCACAGACAGAGACTCCTGGGCTGGAGCTGCAAAGTCCCAAGGAGGCTGAGGAGTCGCAGACTCCAGCTCAGGGCTCCCGGCGAaCAAGCAGCAGGAAAGAGCCCAATGCCCACTGCAAGGATGGCACAAGGCTGGGCCTGGGCACCTTGAGGCAGGCCTTCTCCCGGGCCAGCCAACGGGCTTTGACCCAGGTCTCCAAGGAGGAtACGGGCCTTTTCCAGCGAAGCTCCTGCTCCCTGTTCCGGTCCTTCCGGCAAGCCCTGGATGAAGGCCCAGCTGCCGGCCATTTCCAGGCCACTCCTGAGGCGCCCTC…
NM_001135635	C11orf68	basophilic leukemia expressed protein BLES03	1558	345	22.14	39.7	1417000	30-908	11	65440859	65443107	-	65440859-65442265,65442957-65443107	nnnnnnnnnnnnnnnnnnnnnnnnnnnnnnnnnnnnnnnnnnnnnnnnnnnnnnnnnnnnnnnnnnnnnnnnnnnnnnnnnnnnnnnnnnCCCGGCAGGAGTGGAACCGGGCCCGGGGcTGGGCCGGCGTCGAACGCAGCGAAGGCCGGAGGAGGATGGAACCAGGtGAGGAGCTGGAAGAGGAGGACTCTCCAGGTGGCCGTGAGGATGGCTTCACTGCTGAGCACCTGGCTGCAGAgGCTATGGCAGCTGACATGGACCCCTGGCTAGTGTTTGATtCCCACaCGACACCTGCCACTGAGCTGGATGCCTGGCTGGCCAAGTACCCACCATCCCAAGTTACCCGCTATGGGGACCCCGGTTCACCCAACTCAGAGCCTGTGGGCTGGATTGCAGTGT…
NM_016500	CXorf26	hypothetical protein LOC51260	1195	17	1.42	39.7	1357000	204-903	X	75309173	75314436	+	75309173-75309405,75309822-75309887,75311127-75311186,75311710-75311850,75313119-75313230,75313854-75314436	nnnnnnnnnCTCAGATCTCTCAAGCAGTCCAGCCTACGCACCAGTACTCCACCTCTGCGCCTGCGCGGGGAGGGTAAGGCGGGGCCAGCAACTTCCTcagGGggagggagagTgcacAgtgGAGCCGCCAGTTGAGAACGACTCTGATCCGGCTCAGCTTTCCAATCAGCTGCGGAAGGAGCCACGnnnnnnnnGTTTGCAACATGTCgGCCACCAGTGGAACTGATGAACCGGTTTCCGGGGAGTTGGTGTCTGTGGCACATGCGCTTTCTCTcCCAGCAGAGTCGTATGGCAACGATCCTGATATTGAGATGGCTTaGGCCATGAGAgCAATGCAACATGCCGAAGTCTATTACAAGCTGATTTCATCAGTTGACCCACAGTTCCTGAAACTCaCCA…
NM_014173	C19orf62	mediator of Rap80 interactions and targeting 40	1413	5	0.35	39.6	1406000	119-1106	19	17239232	17251162	+	17239232-17239336,17240603-17240900,17243406-17243464,17245713-17245833,17245916-17245994,17247610-17247634,17248304-17248433,17248632-17248718,17250654-17251162	GGAGGCGTCGGaGCTGCGCCGCACAACTTCCGGCTGTAAAGATGGCGGCTTCCTaGAGAGTCGGCGGCTGATTTAGAAGGCGGCTCAGGCTAAGGTGAGCCGAAGCcACACAGGAGCCATGGAAGTGGCGGAGCCCAGCAGCCCCACTGAAGAGGAGGAGGAGGAAGAGGAGCACGCAGCAGAGCCTCGGCCCCGCACTCGCTCCAATCCTGAAGGGGCTGAGGACCGGGCGGTGGGGGCACAGGCCAGCGTGGGCAGCCGCAGCGAGGGTGAGGGTGAGGCCGCCAGTGCTGATGATGGGAGCCCCAACACTTCAGGAGCTGGCCCTAAGTCCTGGCAAGTGCCCCCGCCAGCCCCTGAGGTCCAAATTCGGACACCAAGGGTCAACTGTCCAGAGAA…
NM_024953	C12orf30	mitochondrial distribution and morphology 20	5819	150	2.58	39.5	1350000	59-2974	12	110948876	111031018	-	110948876-110951840,110955420-110955566,110961416-110961526,110962668-110962765,110964226-110964291,110965275-110965398,110965812-110966055,110969852-110969977,110970479-110970630,110975745-110975844,110976575-110976755,110982457-110982546,110983368-110983575,110991067-110991179,110994082-110994251,110996862-110996951,110997865-110997976,111000375-111000453,111000821-111000928,111003247-111003321…	TAGCCCCTTCCCGGGGTCCTGCCCCGCGCGTGCGCACTGTGGTTCTGCGCTTGTCATCATGGCGACGCGGGGCCATGTGCAggaccctaacgacaggcgcctccggcccatttacgATTATCTTGACAATGGTAATAATAAAATGGCAATTCAGCAAGCAGAtAAATTGTTGAAGAAACATAAGGATCTTCATTGTGCTAAGGTTTTAAAGGCAATTGGTTTACAGAGAACTGGAAAGCAAGAGGAGGCCTTTACTCTTGCACAGGAGGTGGCAGCTCTTGAACCCACAgATGACAACTCACTGCAGGCACTGACTATCCTTTACCGAGAAATGCACCGACCGGAGTTAGTTACAAAACTTTATGaGGCAGCTGTGAAGAAAGTTCCCAAtAGTgAGGA…
NM_001142799	C17orf49	hypothetical protein LOC124944 isoform 3	776	6	0.77	39.3	1010000	105-519	17	6858797	6861563	+	6858797-6858921,6859105-6859199,6860538-6860728,6860953-6861057,6861304-6861563	nnnnnnTGCGCGGGGGCCTGAGCCGCTCCGTCTCCCTGCTCTCCGTGGTCCCGGCTCGCGTGTAGCGGCGGCGGCGGCGTCTCCGTGAGGAGGCGCGCGGGGCCATGACGTCAGCGTCCACAAAGGTCGGAGAGATCTTCTCGGCGGCCGGCGCCGCCTTCACGAAGCTCGGGGAGCTGACGATGCAGCTGCATCCTGTGGCCGACTCTTCCCCTGCGGGGGCTCAGATAAAGGCCACTGTGAAACGCAAGGTATATGAAGATTCTGGCATCCCCCTTCCAGCTGAGTCACCCAAGAAAGGGCCCAAGAAGGTGGCATCTGGTGTCTTATCACCTCCTCCAGCTGCCCCTCCTCCCAGCAGCTCCAGTGTCCCCGAGGCCGGGGGTCCCCCCATAAAGA…
NM_017896	C20orf11	chromosome 20 open reading frame 11	4427	1266	28.6	38.8	1512000	178-862	20	61039886	61050272	+	61039886-61040050,61043288-61043417,61044784-61044980,61045292-61045489,61046536-61050272	CCCTCCtGCTnnnnnnnnnnnnnnnnnnnnnnnnnnnnnnnnnnnnnnnnnnnnnnnnnnnnnnnnnnnnnnnnnnnnnnnnnnnnnnnnnnnnnnnnnnnnnnnnnnnnnnnnnnnnnnnCGCGGCCGCCCAGACCGCGCAGCGTTGGAGGCAGGTTCCGCACGAAATAAATCAGAATGAGTTATGCAGAAAAACCCGATGAAATCACGAAAGATGAGTGGATGGAAAAGCTcAATAACTTGCACGTCCAGAGAGCAGACATGAACCGCCTCATCATGAACTACCTGGTCACAGAGGGCTTTAAGGAAGCAGCGGAGAAGTTTCGAATGGAATCTGGGATCGAACCTAGTGTGGATCTGGAAACACTTGATGAACGAATCAAGATCCGGGAGATGATA…
NM_173481	C19orf21	hypothetical protein LOC126353	2851	611	21.43	38.6	1784000	84-2121	19	702146	715318	+	702146-702171,707890-709726,710909-711039,712625-712663,714501-715318	nnnnnnnnnnnnnnnnnnnnnnnnnnTgAGCCCAGAGGTCTCCAgCCCACGGGAnnnnnnnnnnnnnnnnnnnnnnGGAGAAGATGGACCGtGTGACCAGATACCCCATCCTGGGCATCCCGCAGACACACCGTGCCACCGGCCTGGTGCTGGATGGAGACACCAGCTACACATACCATCTGGTGTGCACAGGCCCCGAGGCCAGCAGCTGGGGCCAGGATGAGTCGCAGACATGGTCCACTGACCACAAGGCCCAGCAGGGTGTGGnnnnnnnnnnnnnnnnnnnnnnnnnnnnnnnnnnnnnnnnnnnnnnnnnnnnnnnnnnnnnnnnnnnnnnnnnnnnnnnnnnnnnnnnnnnnnnnnnnnnnnnnnnnnnnnnnnnnnnnnnnnnnnnnnnnn…
NM_018164	C12orf11	hypothetical protein LOC55726	2976	4	0.13	38.6	1156000	538-2655	12	26949379	26982521	-	26949379-26949736,26950502-26950637,26955378-26955517,26957657-26957887,26958174-26958328,26958608-26958778,26960202-26960380,26961552-26961641,26961844-26961933,26966816-26966900,26968555-26968683,26969961-26970051,26972405-26972485,26972903-26973105,26978756-26978830,26980779-26981014,26981996-26982521	nnnnTTTTCCAGGGGAAACCGGCCAGGGTGGAGAGACAGAGAAGGGGAGACCGGGTGGGTGGGCCGTACGCTCAGGGGGCCGTGGTTGGTACTTCGCTGTTGGGGAGGCTTTCAGGTCGCCCAGATCCTGCTTCCCAATGGGTGACTGGGAAAATTAGTGGGTGGAAAATCTCGAGGGGTGGAGGCTTTTTTTTTCCTCTTTGGCCCCGCCCTCTTCCTGTTCGGCGACTGGGAAGCCTGGCCCTCCGAGGGGGAAGGGAGACTTGGCCGGGCTGTCGGAGATCGCTGTGCGCACGCGCGAGCCCGAGTGTGTGaGTGAGTGTGCACGCGCACGCGCGCTCTTGCTCTTAGGAAGCCTGGGAAGGACCGGTGTGCTAGGAGATGATCGGGGAAAGCATA…
NM_001100590	KIAA0232	hypothetical protein LOC9778	7773	987	12.7	38.5	1215000	380-4565	4	6835360	6936800	+	6835360-6835469,6876813-6877312,6894695-6894832,6909792-6909858,6911053-6911134,6913529-6916811,6924202-6924310,6929288-6929385,6933415-6936800	ACGTAAGGCGCAGGCCAGGGCCGCCCTGCGCTCGGCAGCCGCCCGCAGCCCCTCGGATCCAGAGGAGAGGCGCCCCCGCCGGCCGCCGCGCCGCCCGGCAGCCTCGGCAGgttCTGCTGGAGAcTTCCATTTGGCCTCAATGTGAAATTAAAGTAGAAAATCATATCTACATGTATGTTGCTATCAgGATGTTGATTCATTAGTCATGCCTGAAGAGgGAAAGTCTGTTTTAGGTGGCTGACTACCAGCAAAAATAAATGCTTATCCTACATGTCAAGCATCTCTCCTTTTTACTGGAGTGAAAATCCCCTCCAGATACCAACAGAATATCAACTGCAGAAAATGCTTCACATTTTAAGGATGTCGGCAACCTAAATTCATGTACCCTATCTGTACAgT…
NM_145267	C6orf57	hypothetical protein LOC135154 precursor	525	81	15.43	38.5	1194000	20-344	6	71333346	71355327	+	71333346-71333428,71345838-71345990,71355039-71355327	GGCTCAGGGAGTCGgCGCCATGACCCTaTCGAGGCTTCCCGGGTTGCTTAGCCGGGTCTCGGCCACTGCGTGGAGAGCGGCAAGATCACCCCTTTTGTGTCATTCTCTGAGGAaAACAAGTTCTTCTCAAGGAGGAAAGTCTGAACTTGTCAAACAGTCCCTTAAGAAGCCAAAGTTACCAGAAGGTCGTTTTGATGCACCAGAGGATTCCCATTTAGAGAAAGAACCACTGGAAAAAtTTCCAGATGATGTTAATCcAGTGACCAAAGAAAAAGGTGGACCCAGGGGCCCAGAACCTACCCGATATGGAGATTGGGAACGAAAAGGACGCTGTATTGATTTTTAAGGCGCATCTTCTTTAACCTCAATTTTGTTTTCTGAATATGTAcATCtGAAtTA…
NM_014145	C20orf30	hypothetical protein LOC29058 isoform 2	1689	193	11.43	38.4	1508000	374-733	20	5028484	5041733	-	5028484-5029577,5034834-5034956,5037978-5038091,5041376-5041733	nnnnnnnnnnnnnnnnnnnnnnnnnnnnnnnnnnnnnnnnnnnnnnnnnnnnnnnnnnnnnnnnnnCTTGtaCGCTGCCAACCGTGGGCGAGCTCTGGGTGTGCGGACGGCCTGGCGCGGCGCTCCGnnnnnnnnnnnnnnnnnnnnnnCGGGGACATAACCGTCCTCTTGGGCTCTGGGCGTGTCCGAGACCGCGCTTCCCaCCGAAATCAAGCTCCGAGTCATCCGTGTGGGGCATTCGTCCTCCCTGGCACAGTTnnnnnnnnnnnnnnnnnnnnnnnnGTTTGTTTTACGTCTAAATTCGCGTCGGTTCTTATTTATCTCTCTGGCAAGGTCTGAAGACGGGCAGGAGAATAACCTGTGTCAGCGTGTTATGATGCCGTCCCGTACCAACCTGGC…
NM_001080392	KIAA1147	hypothetical protein LOC57189	7296	1252	17.16	38.3	1350000	1-1365	7	141002997	141048422	-	141002997-141009120,141010441-141010509,141011173-141011323,141011456-141011587,141012556-141012694,141020336-141020489,141031747-141031905,141032828-141032927,141048155-141048422	ATGGTGGAGCAGGGAGACGCGGCGCCGCTGCTGCGCTGGGCCGAGGGCCCCGCCGTCtCCCTGCCGCAGGccccgcagccgcaggcgggaggnnnnnnnnnnnnnnnnnnnnnnnnnnnnnnnCCGGCGGCGGAGCCGCCCCGGAGGCGGGAGCCCGAGGAGCCGGCCGCCCCGGAGGTGCTGCTGCAGCCCGGGCGCCTGGAGCTGGGCGACGTGGAGGAGGACCAGGTGGTGGCCGTGTTCGTGGTCACCTTCGACCCCCaCTCGGGGAACATGGTAGAATGGTGCTTACCTCAAGATATTGACCTCGAAGGTGTTGAGTTCAAGTCTATGGCCaGTGGGTCCCATAAAATCCAATCTGATTTCATCTATTTCCGAAAGGGGCCCTTCTTCGGCCTG…
NM_145029	C6orf136	hypothetical protein LOC221545 isoform 2	1034	0	0	38.3	1223000	194-737	6	30722795	30728966	+	30722795-30723059,30726750-30726838,30727022-30727222,30728404-30728473,30728558-30728966	CTTCAGCCGCTTCCCTtGAGCCCGCAGTGCGCAAGCGCGCGACATCTCCGTTTCCCTCCCTCAGCCCCTTCCCCCCCTcCCCCCCCGCCCCgGCCTCCTTTCCCCTTCACGAAGCCgGCTCCGGGGCGCGCTCACCCCTGTGAGGAGGCCGGAGGTCGGACTCAGGAGGCTCCCTCTCCACTCCCGGAAGATCATGTACCAGCCCAGCCGGGGTGCGGCCCGGCGTCTCGGCCCTTGCCTCCGCGCCTACCAGGCTCGACCCCAGCTTCCCAAGCTCTTCCTTCAGTCCCACGACTACAGTCTGTATTCCTTGGATGTGGAATTCATCAATGAGATCCTCAACATACGTACCAAGGGCCGGATATGGTACATTCTTTCACTGACCCTCTGCCGTTTCCT…
NM_001003676	C11orf49	hypothetical protein LOC79096 isoform 1	1984	242	12.2	38	1361000	107-929	11	46914827	47140374	+	46914827-46914978,46965335-46965437,47030515-47030645,47115772-47115856,47133303-47133388,47135150-47135345,47135940-47136049,47139254-47140374	nnCCCGTCCCCTTTCCGCCGCGTGGGTGCCATGGCAACGGAGAGAGACTGcAACCTGGGTTCCGGAAGTCTGAGAGCTtGAGCTTTGATGCCACCCCGGTCAAAGGATGCTGAGTCCGGAGCGCCTAGCCCTACCGGACTACGAGTATCTGGCTCAgCGACATGTCCTCACCTACATGGAGGATGCAGTGTGCCagCTGCTAGAGAACAGGGAAGATATCAGCCAATATGGAATTGCCAGgTTCTTCACTGAATATTTTAACAGCGTATGCCAGGGAACACACATTCTCTTTCGAGAATTCAGCTTCGTCCAAGCCACCCCCCACAATAGGGTATCATTTTTACGAGCCTTCTGGAGATGCTTCCGAACTGTGGGCAAAAATGGCGATTTGCTGACCAT…
NM_134447	C19orf2	RPB5-mediating protein isoform b	2240	191	8.53	37.9	1512000	116-1601	19	35125265	35198453	+	35125265-35125411,35167970-35168048,35169029-35169164,35188108-35188199,35188398-35188455,35190217-35190385,35191752-35192100,35193841-35193983,35195032-35195278,35197634-35198453	AcTcgccgcActgaggcccgcTgGCCGGTCATGGAGGCGCCCACCGTGGAGACGCCCCCAGACCCCTCGTCCnnnnnnnnnnnnnnnnnnnnnnnnnTTCCGCTGCGCGCCcCGGACGTGGCGCGGCTGCGCGAGGAGCAGGAAAAGGAAGAAAGTAGATAATGACTATAATGCCCTTCGAGAAAGACTCAGCACCTTGCCTGATAAATTGTCTTATAATATAATGGTATCATTTGGCCCTTTTGCCTTCATGCCAGGAAAACTTGTCCATACTAATGAAGTCACTGTTTTACTGGGGGACAACTGGTTTGCAAAGTGCTCAGCAAAGCAGGCTGTAGGTTTAGTTGAGCACCGGAAAGAACATGTAAGAAAAACAATAGATGACTTAAAAAAAGTGAT…
NM_024319	C1orf35	hypothetical protein LOC79169	1290	299	23.18	37.9	1354000	95-883	1	226355051	226357645	-	226355051-226355578,226355663-226355797,226356404-226356489,226356634-226356706,226356802-226356884,226356967-226357012,226357223-226357373,226357458-226357645	nnnnnnnnnnnnnnnnnnnnnnnnnnnnnnnnnnnnnnnnnnnnnnnnnnnnnnnnnnnnGCCGCAGGCcCCAGGCAACTGCCTCCCGGGCGCCATGTTCGGTTCCAGTCGCGGAGGCGTGCGCGGCGGGCAGGACCAGTTCAACTGGGAGGACGTGAAGACTGACAAGCAGCGGGAGAACTACCTGGGCAACTCGCTGATGGCGCCCGTAGGCCGCTGGCAGAAGGGCCGCGACCTCACCTGGTACGCCAAGGGCCGGGCGCCGTGCGCGGGCCCGAGCCGCGAGGAGGAACTGGCAGCAGTGCGGGAGGCGGAGCGGGAGGCGCTGCTGGCCGCCCTTGGCTACAAGAACGTGAAGAAGCAGCCCACGGGCCTGAGCAAGGAGGATTTCGCGGAGGT…
NM_152793	C7orf41	hypothetical protein LOC222166	5814	460	7.91	37.7	1505000	202-595	7	30141077	30168906	+	30141077-30141439,30152318-30152440,30163579-30168906	nnnnnnnnnnnnnnnnnnnnnnnnnnnnnnnnnnnnnnnnnnnnnnnnnnnnnnnnnnnnnnnnnnAAACAGTCCCcGCCGGCCCAGCCCGGCCCCGGAGGAGCCCGCGCAGGCCGAGCCGAGCGCCGCGCTGCCCGCCCGGGAGaAGGGCGCCGAGGAGCGGGAGGGCGGGCGgCGGCGGGAGGcGGGCGCGGGGCCGCAATGGATTTCCAGCAGCTGGCCGACGTTGCGGAGAAATGGTGCTCCAACACGCCCTTCGAGCTCATTGCCACCGAGGAGACCtAGCGCAGGATGGATTTCTACGCCGACCCCGGCGTCTCCTTCTATGTGCTGTGTCCAGACAACGGCTGCGGCGACAATTTTCACGTGTGGAGTGAGAGCGAGGACTGCCTGCCTTTC…
NM_020192	C7orf36	hypothetical protein LOC57002	871	0	0	37.7	1501000	16-694	7	39572528	39579005	+	39572528-39572671,39576630-39576751,39578401-39579005	GTAATTGCCTCGGTGATGTCGTGGGTTCAAGCAGCGTCTTTGGTCCGgGGCCCTGGAGACAAAGGGGACGTGTTTGACGAGGAGGCAGACGAATCGCTCCTGGCGCAGCGGGAATGGCAGAGCCACATGCAGAGACGAGTCAAAgAAGGTTATAGAGATGGAATAGATGCTGGAAAaGCAGTTACTCTTCAACAGGGCTTCAATCAAGGTTATAAGGAAGGCGCAGAAGTCATTTTAAACTATGGACGACTCCGAGGAACATTAAGTGCTTTGCTCTCCTGGTGTCACCTTCATAATAATAATTCAACTTTGATCAATAAAATAAACAATCTTCTGGATGCAGTTGGCCAGTGTGAAGAGTATGTGCTCAAGCATCTGAAATCAGTCACTCCACCATCC…
NM_001168683	TXLNG	chromosome X open reading frame 15	4000	576	14.4	37.6	1173000	57-1245	X	16714476	16772563	+	16714476-16714633,16756138-16756308,16757620-16757814,16760667-16760786,16762327-16762401,16765637-16765729,16767865-16767960,16769472-16772563	CCTGCGAGATTCCGTGCCCCTTGTCGGGCCGCTTGTTTGGCTGCTGCCGTCAcCTCATGGCGACGCGGGTAGAGGAGGCAGCGTgGGGAAGAGGCGGCGGCGCCGAAGAGGCGACTGAgGCCGGACgGGGCGGACGGCGACGCAGCCCGCGGCAGAAGCTGGAGGAGAGCAGGAATGTTCAGAAGCAAATGAAGATCCTGCAGAAGAAGCAAGCCCAGATTgTgAAAGAGAAAGTTCACTTGCAGAGTGAACACAGCAAGgCCATCTTGGCAAGAAGCAAGCTAGAGTCTCTTTGCAGAGAACTTCAGCGTCACAATAAGACGTTAAAGGAGGAAAATATGCAGCAGGCACGAGAGGAAGAAGAACGACGTAAAGAAgCAACTGCACATTTCCAGATTA…
NM_001037163	C7orf70	hypothetical protein LOC84792	2214	469	21.18	37.5	1390000	469-1245	7	6335565	6355115	-	6335565-6337391,6354729-6355115	nnnnnnnnnnnnnnnnnnnnnnnnnnnnnnnnnnnnnnnnnnnnnnnnnnnnnnnnnnnnnnnnnnnnnnnnnnnnnnnnnnnnnnnnnnnnnnnnnnnnnnnnnnnnnnnnnnnnnnnnnnnnnnnnnnnnnnnnnnnnnnnnnnnnnnnnnnnnnnnnnnnnnnnnnnnCGGGcGGGCTGTGGGAgCGCCGGTCTCTATATGGCGGCGGCTCTGTCGGGCCTGGCTGTCCGGCTCTCGCGCTCGGCCGCCGCCCGCTCCTATGGGGTCTTCTGCAAGGGGCTGACTCGCACGCTGCTCATCTTCTTCGACCTGGCGTGGCGGCTGCGCATCAACTTTCcCTACCTCTACATCGTGGCTTCCATGATGCTCAACGTCCGCCTGCAGGTTCATATTGAG…
NM_032310	C9orf89	chromosome 9 open reading frame 89	906	152	16.78	37.2	1519000	179-728	9	94898271	94915386	+	94898271-94898455,94909777-94909919,94912671-94912824,94913982-94914041,94914321-94914392,94915095-94915386	nnnnnnnnnnnnnnnnnnnnnnnnnnnnnnnnnnnnnnnnnnnnnnnnnnnnnnnnnnnnnnnnnnnnnnnnnnnnnnnnnnnnnnnnnnnnnnnnnnnnnnnnnnnnnnCTGACCGAGGGGCTgacgcgcAGCGGGGTAGACAGCTGGGGACTGCGGGCGGCCTTGTGTCCGTCGCCATGACAGATCAGACGTATTGTGACCGCCTGGTGCAGGACACGCCTTTCCTGACAGGCCACGGGCGCTTGAGTGAGCAGCAGGTGGACAAGATCATCCTCCAGCTGAACCGCTACTACCCACAGATCCTTACCAACAAGGAGGCAGAAAAGTTCCGGAACCCCAAGtCGTCCTTGCGTGTGCGGCTCTGTGACCTCCTGAGCCACCTGCAGCGGAGCGGCGA…
NM_016647	C8orf55	mesenchymal stem cell protein DSCD75 precursor	2264	891	39.36	37.1	1548000	145-769	8	143805623	143815352	+	143805623-143806279,143813746-143815352	nnnnnnnnnnnnnnnnnnnnnnnnnnnnnnnnnnnnnnnnnnnnnnnnnnnnnnnnnnnnnnnnnnnnnnnnnnnnnnnnnnnnnnnnnnnnnnnnnnnnnnnnnnnnnnnnnnnnnnnnnnnnnnnnnnnnnnnGCCGCCGCGATGCTGGGGCTGCTGGTGGCGTTGCTGGCCCTGGGGcTCGCCGTCTTTGCGCTGCTGGACGGCTGGTACCTGGTGCGCTTCCCGTGCGCCGTGTTGCGCGCGCGCCTGCTGCAGCCGCGCGTCCGTGACCTGCTAGCCGAGCAGTGCTTCCCGGGCCGCGTGCTGCCTTCGGACTTGGACCTGCTGATGCACATGAACAACGTGCGCTACCTGCGCGAGGCCGACTTTGCGCGCACCGCGCACCTGACCCGCTGC…
NM_024573	C6orf211	hypothetical protein LOC79624	2572	461	17.92	37	1228000	260-1583	6	151815115	151832925	+	151815115-151815414,151817376-151817481,151821156-151821400,151827281-151827446,151831171-151832925	nnnnnnnnnnnnnnnnnnnnnnnnnnnnnnnnnnnnnnnnnnnnCTCCGCTGtCCCCGCCTTCGTCCCCGGAAGATTGGGTCCTCTGGCCagccactgtttgcCGTTTGTACGGGCACCAAATAAAGTTTCTTTATTCAAAAGCACTTTTTTTnnnnnnnnnnnnnnnnnnnnnnnnnnnnnnnnnnnnnnnnnnnnnnnnnnnnnnnnnnnnnnnnnnnnnnnnnCGCCGATCTTTGCGGCCGGGATCGCGGAACGTAATGGCTGTCGTCCCGGCGTCTCTCTCAGGACAGGACgTGGGATCATTTGCATATCTTACAATTAAAGACAGAATACCACAGATCTTAACTAAGGTTATTGATACATTGCaTCGACATAAAAATGAATTTTTTGAGAAACA…
NM_145030	C7orf47	hypothetical protein LOC221908	930	186	20	36.9	1453000	98-856	7	99870848	99872030	-	99870848-99871092,99871190-99871326,99871407-99871623,99871700-99872030	ATGGGCGnnnnnnnnnnnnnnnnnnnnnnnnnnnnnnnnnnnnnnnnnnnnnnnnnnnnnnnnnnnnnnnnnnnnnnnnnnnnnnnnnnnnnnnnnnnnnnnnnnnnnnnnnnnnnnnnnnnnnnnnnnnnnnnnnnnnnnnnnnnnnnnnnnnnnnnnnnnnnnnnnnnnnnnnnnnnnnnnnnnnnnnnnnCCCCGAGCCCCACTGCCGGAGCCCGGCCTGGACTTGAGCCTGAGCCCGCGGCCCGACAGCCCTGAGCCGCGTCACGGCAGCCCCGGGCGGCGGAAGGGGCAgGGGGAGCATCGGGGCGCGGCTCGGCAGCGACGGCAGGTCCGTTTCCGCCTtACGCCGCCCTTCCCGGTGCGGTCCAAGCCGCAGCCTgCAGTGCCGCAGGAGCT…
NM_207318	CXorf39	hypothetical protein LOC139231	3001	13	0.43	36.9	1331000	167-1331	X	103297957	103322783	+	103297957-103298319,103306960-103307179,103317403-103317552,103317797-103317958,103319377-103319643,103320945-103322783	CGCACCCCcGCAAGTAGCAGCGGGCCGCGACGCCCAGCCTGCCAGTGAGCTGCGGCGGGCACACCCCGGAGCGGCGGCGACTGCGGACAGGTTAGAGTGGGGGCAGGGGCGGGCGCGGGAGCAGCCCAGGGCCAGAGAGGGAGCCCGAGCCAGGCAATATCCAACCATGTCGGACGAGGCCTCGGCCATCACTTCCTACGAGAAGTTTCTAACCCCCGAGGAACCCTTCCCACTCCTGGGACCTCCTCGCGGGGTGGGCACCTGCCCCAGCGAGGAGCCGGGCTGCCTGGACATCAGCGACTTCGgCtGCCAGCTGTCCTCCTGCCATCGCACCGACCCGCTCCACCGCTTCCACACCAACAGGTGGAACCTAACTTCTTGTGGAACAAGTGTTGCCAG…
NM_018168	C14orf105	hypothetical protein LOC55195	2512	377	15.01	36.8	1487000	144-1031	14	57006348	57030329	-	57006348-57008061,57017066-57017225,57018030-57018131,57019536-57019622,57027460-57027542,57029964-57030329	CAGAGCTAGAAGGATGCCATGAAGGAACTGACTGCTTTGTAAAGCCAGGGTAAACTTCTGAAATGCCTTGATTAAAACAAGCTATATTAAAGACCCCAAAACCACTTTCCTCGCAGCTTTCCTCTGAATGTCTTTCACATGAAATGGGCCTGAGTCACTCTAAGACTCACCCGAGGGTGATCAAAGTAGCACCTTTGCAAAACAAAGAGGTAGAGACTCCCTCAGCTGGCCCTGTGGACTTTGCATTCAATCAGAATTTGGAAGAAAAGACTTCACATTCACTGGCAAGACTGCAGGACCAGAATAAAGCCTTGGAAGGGCAGCTGCCACCTTTACAAGAAACCTGGTATGGAAGATACTCTGCAGCATCCAGAGACGTGGATTTTGACATCCCACTGG…
NM_001134875	C14orf80	hypothetical protein LOC283643 isoform 1	1710	338	19.77	36.6	1352000	128-1406	14	105028631	105036630	+	105028631-105028904,105029004-105029082,105029489-105029691,105029961-105030116,105031217-105031315,105034739-105034825,105035180-105035359,105035999-105036630	nnnnnnnnnnnnnnnnnnnnnnnnnnnnnnnnnnnnnnnnnnnnnnnnnnnnnnnnnnnnnnnnnnnnnnnnnnnnnnnnnnnnnnnnnnnnnnnnnnnnnnnnnnnnnnnnnnnnnnnnnnnnnnnnnnnnnnnnnnnnnnnnGCggGTGGACCCTGCGGCTGGGGCCCGGGCCGGGGCCCTCCCTGAGGCCATCGCCGCTTTGAGTCGGTCGCTGCCCTCGGGACCCAGCCCCGAGATCTTCCGCCGCGCCAAGTTCGACCGTCCGGAAGCGACCTCCGCGCTCTGGCAGCTCCTCTTCCGCGTGCTCTCCCCACTCCCTGCGGGCAACGCCATGGCCTCGATCGCCCTGGAGGTCCAAGCCCGCTTGGTGAAGTCAGCaCTGTGCTCCCAGGGCTA…
NM_020456	C13orf1	chromosome 13 open reading frame 1 isoform 1	3202	1212	37.85	36.2	1366000	255-842	13	49384843	49408626	-	49384843-49387297,49393615-49393717,49400056-49400222,49403155-49403271,49408267-49408626	nnnnnnnnnnnnnnnnnnnnnnnnnnnnnnnnnnnnnnnnnnnnnnnnnnnnnnnnnnnnnnnnnnnnnnnnnnnnnnnnnnnnnnnnnnnnnnnnnnnnnnnnnnnnnnnnnnnnnnnnnnnnnnnnnnnnnnnnnnnnnnnnnnnnnnnnnnnnnnnnnnnnnnnnnnnnnnnnnnnnnnnnnnnnnnnnnnnnnnnnnnnnnnnnnnnnnCTCTGTCTAGGGAcTGCGACGGAGTCGGTGGTCCCTGCGCGATGGCCACCTCGGTGTTGTGCTGCCTGCGGTGCTGCAGAGaCGGCGGGACTGGCCACATCcCTCTGAAGgAGATGCCGGCCGTGCAGCTGGATACGCAGCACATGGGAACAGATGTTGTTATTGTAAAGAATGGAAGAAGAATAT…
NM_001001795	MGC70857	hypothetical protein LOC414919	1932	435	22.52	36	1334000	159-806	8	145722411	145725266	-	145722411-145723979,145724216-145724264,145724953-145725266	nnnnnnnnnnnnnnnnnnnnnnnnnnnnnnnnnnnnnnnnCGGGTCGCGGAGGCGGGCGCCGCCGGAACGCGAGGCGCGGGGCTGCTGCgggcGGGCGCgagttcGCGCGGCACCGCCCTCGGCGTGACcTGCTGGCCGCTTCCGGCGCAGGaggagaatgtggnnnnnnnnnnnnnnnnnnnnnnnnnnnnnnnnnnnnnnnnnnnnnnnnnnnnnnnnnnnnnnnnnnnnnnnnnnnnnnnnnnnnnnnnnnnnnnnnnnnnnnnnnCCCCAGACCCGCGAGTATTTCTACTACGTGGACCACCAGGGCCAGCTTTTCCTgGATGATTCCAAAATGAAGAATTTCATCACCTGCTTCAAAGACCCGCAGTTCCTGGTCACCTTCTTCTCCCGCCTGA…
NM_020853	KIAA1467	hypothetical protein LOC57613	4711	622	13.2	35.8	1348000	24-1890	12	13088582	13127650	+	13088582-13088641,13099752-13100147,13102652-13102750,13105776-13105964,13107046-13107176,13110841-13110988,13111356-13111497,13112505-13112648,13112831-13112912,13115442-13115597,13120227-13120344,13123990-13124210,13124826-13127650	GCACGCGCACtGGGGCCTCCGCCATGGCGACCGTGCTGTCCAGGGCGCTCAAGCTCCCGGGGAAGAAGAGTCCAGACCTAGGGGAGTATGATCCCCTCACCCAGGCTGACAGTGACGAGAGTGAAGACGATCTGGTGCTTAACTTGCAGAAGAATGGAGGGGTCAAAAATGGGAAGAGTCCtTTGGGAGAAGCGCCAGAACCCGACTCAGATGCCGAGGTTGCAGAGGCTGCAAAGCCACATCTTTCGGAAGTCACCACGGAGGGCTACCCCTCGGAACCCCTTGGGGTCTTGGAACAGAAAGCAGCCTCCTCCTTGGTGTCATATGTGCGCACATCTGTCTTCCTGCTGACTTTGGGGATCTCAATGATCCTGGTGCTCCTGTGTGcTTTCCTGATCC…
NM_001171740	C3orf18	chromosome 3 open reading frame 18	2613	364	13.93	35.7	1450000	493-978	3	50570460	50580227	-	50570460-50572172,50573352-50573499,50574157-50574182,50577901-50578296,50579898-50580227	nnnnnnnnnnnnnnnnnnnnCGCGGAGCGTGCAGGGAGGCgAGGCGCTGTAGCTTCGGGGATCCCCCGAGGCTGCTCCGCCCGGCCCCACCCCCGCCGTGGGTCCCGGCCCTACCCACcctagnnnnnnnnnnnnnnnnnnnnnnnnnnnnnnnnnnnnnnnnnnnnnnnnnnnnnnnnnnnnnnnnnnnnnnnnnnnnnnnnnnnnnnnnnnnnnnnnCGGACCTGCAGCCCCCGACGCCGGGCCTGGGGGTTCCCCCCGCCCCGGCCTTCTGCcAGTCACTACCACCCCTAGCCTCTCCAACTGAGCTCGGCGCCGGGAGAGGATTAACACCCAGGAAGGCAGGGGGCTCCCTTTATCCAAGGAGGTGACTGTGCAGGTGGCCACCACAGGTGGCAA…
NM_024520	C2orf47	hypothetical protein LOC79568 precursor	1511	165	10.92	35.2	1280000	323-1196	2	200528285	200537092	+	200528285-200528304,200528465-200529216,200532236-200532307,200532722-200532848,200534749-200534896,200536701-200537092	nnnnnnnnnnnnnnnnnnnnnnnnnnnnnnnnnnGGCTCTAAAGCGTtCCTCAGCGCCATCCGCCCGGAAACACGAGCGACAGAGAAAAGGTCCGCGAGGCCGaCGGACTCCAGAGAGGCTGGGTCGGAGCGCGGGGCGGGTTGCCGAAGGGCCTCGGCCTGGGCTGCGTGCTGGAGAGTGGGGACGGGGCCGACTCATCAGAGGCTGCAGCAACAAGTCCACTTTGCTCTCCAGTCTCTTTCTCCGACACCGCTGAGGTGGTTTCCCACCGACTTCCTTTCCATACAGCACCaGCAnnnnnnnnnnnnnnnnnnnnnnnnnnnnnnnnnGGCCGCTCGTCTGCtaccccagttGCGGCACTCTGGGTCGCTGCCCTGCGGGGCCGTCCGACTCCGGAC…
NM_017867	C4orf27	hypothetical protein LOC54969	1216	23	1.89	35	1090000	66-1103	4	170887194	170915668	-	170887194-170887435,170889430-170889602,170895386-170895473,170899683-170899833,170906470-170906568,170908262-170908451,170911402-170911561,170915556-170915668	nnnnnnnnnnnnnnnnnnnnnnnCGGCCGCGtATCGGGGAATTCTGCTGGCGCTGCAGCTGCAGAATGGTCGGCGGTGtcGGGAAGCGCAGGCCCGGCGGGGAGGGGCCGCAGTGTGAAAAAACAGTTGATGAGAAGAAAAGTAAATTcTGTGAAGCTgATGTCTCCAGTGACCTTCGAAAAGAAATAGAAAATCATTATAAGCTTTCTTTACCTGAAGATTTCTATCACTTCTGGAAGTTCTGTGAAGaACTTGATCCTGAAAAGCCATCTGATTCACTTTCTGCAAGCCtTGGACTTCAATTAGTTGGTCCTTATGATATCCTTGCTGGAAAACATAAAACGAAGAAAAAATCAACAGGCCTGAATTTTAATCTTCATTGGAGGTTTTACTATGATC…
NM_014949	KIAA0907	hypothetical protein LOC22889	2945	73	2.48	34.8	1309000	25-1866	1	154149460	154170812	-	154149460-154150735,154152288-154152379,154153040-154153152,154153914-154154087,154157790-154158043,154158276-154158333,154160042-154160102,154162047-154162258,154163091-154163254,154163519-154163571,154165711-154165790,154166127-154166255,154170048-154170264,154170751-154170812	GGTGGTTGAGTAGaACCGGTCGCCATGTCCGCGGGGAGCGCCACACATCCTGGAGCTGGCGGGCGACGCAGCAAATGGGACCAACCAGCTCCAGCCCCACTTCTCTTCCTCCCGCCAGCGGCCCCAGGTGGGGAGGTCACCAGCAGTGGGGGAAGTCCTGGGGGCACCACAGCTGCTCCTTCAGGTGCTTTGGATGCTGCTGCTGCTGTGGCTGCCAAGATCAATGCCATGCTCATGGCAAAAGGGAAGCTGAAACCAACACAGAATGCTTCTGAGAAGCTTCAGGCTCCTGGCAAAGGCCTAACTAGCAATAAAAGCAAGGATGACCTGGTGGTAGCTGAAGTAGAAATTAATGATGtGCCTCTCACATGTTGGAACTTGCTGACTCGAGGACAGACT…
NM_080821	C20orf108	hypothetical protein LOC116151	3033	891	29.38	34.7	1592000	80-656	20	54367390	54377125	+	54367390-54367654,54373550-54373725,54374534-54377125	nnnnnnnnnnnnnnnnnnnnnnnnnnnnnnnnnnnnnnnnnnnnnnnnnnnnnnnnnnnGCCGCGCCTAGCTGCGCGCCATGGCCGGGTTGCTGGCGTTGCTGGGCCCCGCAGGCAGGGTGGGCtCCCGGGTCCGGCCTCGCGCCACCTGGCTCCTGGGCTCCACCGCCCCCTGCGCCCCGTCGCCCCTGGCCCTGGCTCTGCTCCCGCCCAGGCCAGACGCCCGGCTGcTCCGCACGGCGCGCGGGGACTGCCGCGGCCGCCAGGATCCCAGCCAGGCCACAGAGACAACAGGCAGCAGTGTCAGTTGCACAGAGGAGaAAAAGCAAAGCAAGTCACAGCAACTGAAAAAGATTTTTCAAGAGTATGGCACTGTCGGCGTGTCGCTGCACATTGGAAT…
NM_153698	C9orf21	hypothetical protein LOC195827	1225	347	28.33	34.7	1446000	37-714	9	98443354	98457420	-	98443354-98443989,98447996-98448127,98453493-98453598,98453762-98453815,98456808-98456876,98457193-98457420	nnnnnnnnnnnnnnnnnnnnnnGGCCGCCCCGCGTCATGGCCGCGCCCGCCCCGGTCACGCGGCAGnnnnnnnnnnnnnnnnnCCCGGTCCCGGCCCCAAGCGGCCCCGACCGTGGGCAGCCCcTGGCGGCCGCCGTGGCCGAGCTGCCAGTGCTGgACGCCCGCGGGCAGCGGGTACCTTTCGGCGCGCTGTTCCGGGAGcGCCGCGCCGTGGTGGTGTTCGTGCGGCATTTCCTGTGTTACATCTGCAAGGAATACGTAGAGGATCTGGCCAAAATCCCCAAGAGTTTCTTACAAGAAGCAAATGTCACCCTTATAGTGATTGGACAGTCATCCTACCATCATATTGAGCCTTTTTGCAGACTAACTGGATATTCTCATGAAATCTATGTCGATCCT…
NM_145111	C7orf38	hypothetical protein LOC221786	2488	472	18.97	34.7	1304000	381-2099	7	98981859	98987693	-	98981859-98984065,98987413-98987693	nnnnnnnnnnnnnnnnnnnnnnnnnnnnnnnnnnnnnnnnnnnnnnnnnnnnnnnnnnnnnnnnnnnnnnnnnnnnnnnnnnnnnnnnnnnnnnnnnnnnnnnnnnnCAGCACCCCAGACGTCTCCGGGCGGGGACAGAGTTGGGCGTGCACGGCTGTGTCCTGCAATCCGCTCGCCACGACCGCCCCGGACGGAGTGGAAGCGGGTCCGTGCCCCTGTCCCTCGCGTCAGCCTCGGCGGTGGCAAGCGCTGTCCCTCAGCAGAGGAGTCCCTGGATACAGGATAGCAAAACCTGATCTCATAAAACCTAGGTCACAAAGGACAGCCCTGCaAAACAGACGCTATTTGGATCAAGTGAGCTAGTTCCTGGAACCTGAATAATGACTCCTGAATCAAGGG…
NM_001142726	C1orf122	hypothetical protein LOC127687 isoform 2	1185	56	4.73	34.6	1469000	661-802	1	38046060	38047713	+	38046060-38046565,38046790-38046991,38047237-38047713	TCGGCCACGCGGCCGAGGCATACGGCCAGAGGCTTAGCCTCGCTGCGACCCTTGAGGCGGTACACAGCGCGCAGAGCCgcCGAGCAGCTCGCCGCGCAGGCCAGACCGTACAGCGTATCGGTGGGGACGGCCACCACGGCGCCGGCGCgCAGCTCGGCCACGGCGGCCCGCAGCGCCTCGGTCCAGCCGGCGCGCTCcgggctcgcggcctgcacggccnnnnnnnnnnnnnnnnnnnnnnnnnnnnnnnnnnnnnnnnnnnnnnnnnnnnnnnnCGGGCGGAAGAGGCGGCCGCTCCGGGAGCCAGCGGACCCCTCGCTCAACCCCACGCTGGCAGCCACCGCGGCCCTCATCCCCCTGCACCGACGCGCCGGAGACATCCGCCCAGGCCCGCTTCCG…
NM_018360	CXorf15	gamma-taxilin	4396	576	13.1	34.6	1107000	57-1641	X	16714476	16772563	+	16714476-16714633,16746618-16746921,16748208-16748299,16756138-16756308,16757620-16757814,16760667-16760786,16762327-16762401,16765637-16765729,16767865-16767960,16769472-16772563	CCTGCGAGATTCCGTGCCCCTTGTCGGGCCGCTTGTTTGGCTGCTGCCGTCAcCTCATGGCGACGCGGGTAGAGGAGGCAGCGTgGGGAAGAGGCGGCGGCGCCGAAGAGGCGACTGAgGCCGGACgGGGCGGACGGCGACGCAGCCCGCGGCAGAAGTTTGAAATTGGCACAATGGAAGAAGCTGGAATTTGTGGGCTAGGGGTGAAAGCAGATATGTTGTGTAACTCTCAATCAAATGATATTCTTCAACATCAAGACTCAAATTGTGgTGGCACAAGTAACAAGCATTCATTGGAAGAGGATGAAGGCAGTGACTTTATAACAGAGAACAGGAATTTGGTGAgCCCAGCATACTGCACAcAAGAGTCAAGAGAGGAAATCCCTGGGGGAGAAGCTC…
NM_032140	C16orf48	hypothetical protein LOC84080	1538	65	4.23	34.5	1266000	284-1321	16	66254351	66258129	-	66254351-66254725,66254824-66254960,66255061-66255224,66255341-66255466,66256400-66256572,66257475-66257669,66257762-66258129	GTGGCAGCGGCTGGCGGCAAAACCTCTCGAGTGAGCCCCTGCCCGAGTGCCGCGGGGGAGAGGCCGCGAGCGGGACCGAGAAGTGGGCTGGGGGGAGAGGTCGCGGAGGCGGCGAGCGAGGCCGGGGCnnnnnnnnnnnnnnnnnnnnnnnnnnnnnnnnnnnnnnnnnnnnnnnnnnnnnnnnnnnnnnnnGAGGaGGCCCGGGGTTGGGGAAGGGGGCCCGGGGAGGGAGGTGCACAGCCCTGCAGGCCTCGGGGCACCGTTGCTGGGCGGTGCCGGCGGCATGTGCGAGGGCCCGTCCCGCATCTCGGGGCCCATCCCCCCAgaCCCGACGCTCTGCCCTGACTACTACCGGCGGCCGGCCTCGGCTCAAGGGCGCCTCGAGGGAAACGCGCTGAA…
NM_001029839	C3orf23	hypothetical protein LOC285343 isoform 2	2178	1477	67.81	34.3	1300000	428-638	3	44354948	44376298	+	44354948-44355330,44371235-44371307,44374237-44374372,44374713-44376298	nnnnnnnnnnnnnnnnnnnnnnnnnnnnnnnnnnnnnnnnnnnnnnnnnnnnnnnnnnnnnnnnnnnnnnnnnnnGCtCTGCCGCCGCCGGAGAGGGGAGGGTGTTGGGGACAGGTGGAGCCGGGAGGGTcCAGCTGAGAATtcGgggttAGGGGCTCAGAGAGCACTGCGGCTAGGAGCCCGnnnnnnnnnnnnnnnnnncGGGGCgAGGGCAGgTGGGAGCGCCTGGCCGTGCGTCGCGCGtTGGTTGGCCgGCTGACGCCCCGGTGCGCATGCGCGGCCGAACAACCCTGCGGGCGGAGCGAGTGTCCTCTCTCCTGGTGTACTGGGTGGGAGGTGGAACTGGTCGGACAAAGCCCTCGCGTCGGACCCTTGCCAGAACTCAATTAATGGATGCCT…
NM_001006109	C3orf37	hypothetical protein LOC56941	1793	357	19.91	34.3	1292000	262-1324	3	130480507	130506825	+	130480507-130480744,130481243-130481448,130490387-130490530,130492212-130492337,130499887-130500068,130503483-130503675,130506122-130506825	nnnnnnnnnnnnnnnnnnnnnnnnnnnnnnnnnnnCGCGAGGCGACGCGGAGAGGGCGGCCTGGGCCCAAnnnnnnnnnnnnnnnnnnnnnnnnnnnnnnnnnnnnnnnnnnnnnnnnnnnnnnnnnnnnnnnnnnnnnnnnnnnnnnnnnnnnnnnnnnnnnnnnnnnnnnnnnnnnnnnnnnnnnnnnnnnnnnnnnnnnnnnnnnnnnnnnnnnnnnnnnnnnnnnnnnnnnnnnGTTGCGAGGGACGGTGTTGAAGAATGTGTGGGCgAACATCCTGTCACTTACCTaGAGATGTTCTCACGAGAGCTTGCGCCTACCAGGATCGGCGGGGCCAGCAGCGGCTCCCGGAATGGAGAGACCCTGATAAGTACTGCCCCTCTTACAACAAGAGTCCT…
NM_001004303	C1orf168	hypothetical protein LOC199920	3460	390	11.27	34	1456000	407-2590	1	56957065	57057957	-	56957065-56957953,56958283-56958316,56958434-56958590,56961849-56961942,56964758-56964844,56975348-56975408,56976886-56976914,56978958-56979056,56980422-56980482,56982287-56982327,56982413-56982527,56989305-56989464,56992100-56992196,56994157-56994188,56996977-56997011,57006090-57006199,57025436-57025469,57027234-57027395,57030317-57031064,57057543-57057957	nnnnnnnnnnnnnnnnnnnnnnnnnnnnnnnnnnnnnnnnnnnnnnnnnnnnnnnnnnnnnnnnnnnnnnnnnnnnnnnnnnnnnnnnnnnnnnnnnnnnnnnnnnnnnnnnnnnnnnnnnnnnnnnnnnnnnnnnnnnnnnnnnnnnnnnnnnnnnnnnnnnnnnnnnnnnnnnCAGGTGCCGGTCTAAACCAAGCTGGGAGGATGGCGGCCCGCCCTGGCCCAGCCCCAGGCAAGGGAGGAGCCTCGGCTCAGATGGGGCAGGTGGGGAGCCTGgGCTCAGGTGTGTCCTGTGCGAAGTGATTGCTCCCTGGCtGGCAGAGACAGAGGAAAGCGGATTGTTGGCCCCAGGACCCAGCTCTGGGAGGCTGGGCTTATntccctgactctgccttggag…
NM_014939	KIAA1012	hypothetical protein LOC22878	6254	524	8.38	33.8	1020000	365-4669	18	27663134	27777089	-	27663134-27664950,27666045-27666134,27673273-27673418,27680677-27680778,27683527-27683700,27686407-27686465,27686556-27686624,27687810-27687906,27689621-27689768,27691501-27691943,27698588-27698742,27700810-27700936,27701363-27701437,27704333-27704463,27704887-27705081,27707391-27707499,27708441-27708665,27724696-27724827,27731747-27731852,27734886-27734986,27741421-27741571,27742264-27742379,277…	GAGTAGTACTGCCGGTTGGTCAGCGTTCGGCCTCAACATGGCGGTTCCGGCCGGGCAgTGACCAAGGTTTTGCTGTCCGAAGGACTAAGTGGTGACTCTCGGCGTCTCCACCTATCGGGGTGgAATGCGAGCACGCGGAGACGAGCGCTGAGGATCGGCGGTGACGGGAAGGGGGGGTTCAGTGGATTGTGCCCCAGAAACCGAAGCGGCGGCGcCTGTTCCTTCTtgtttctaggctccagtgcGTTCGGGGCCCCGCCCGGCCGGGCCAGGCCGGCGGGCGGCGGCGGTAGCTGCTGCAGCCGCAGGATCACCTCTCAGGGTGGGCCGGAGGGCCGGCGCCGCCGCTGCCTCTGCCGCGGCGATGgCCCAGTGTGTACAATCAGTGCAGGAGCTAAC…
NM_001029863	C6orf120	hypothetical protein LOC387263 precursor	4146	898	21.66	33.7	1432000	300-873	6	169844182	169848327	+	169844182-169848327	nnnnnnnnnnnnnnnnnnnnnnnnnnnnnnnnnnnnnnnnnnnnnnnnnnnnnnnnnnnnnnnnnnnnnnnnnnnnnnnnnnnnnnnnnnnnnnnnnnnnnnnnnnnnnnnnnnnnnnnnnnnnnngTCCTgCCCGGGGCCTCACGCGGGTGGGAAGGGACAGTCCCAGCGACAGACCCGGCGCCTGGACGCGCCGTGGCCCCGcgGGCGGACGACGGGGACGGGCTCCGGTACTGAGCGCCTCcCGTGTCCCCAGCAGCACTGACCCACTTGCAGACCCCGGAGCTGAGCCGCCAGCCATGGCCGCTCCCCGCGGGAGGGCCGCGCCCTGGACGACGGCCCTGCTGCTGCTCCTGACCTCGCnnnnCCTGTCCCCGGGGAGCTGCGCGGACGAGGAGG…
NM_145306	C10orf35	hypothetical protein LOC219738	1076	200	18.59	33.6	1435000	171-534	10	71060009	71063361	+	71060009-71060075,71061242-71061309,71061471-71061601,71062552-71063361	AGGTGGGAGGAAACCGCCTGGAGCCGCTGGGAgTGGACGCCGCcGAGGCCGGGAGTCGCGCCTGCAGACACAGCATCTGCTCAGCGTGGGTCACCGCTGTGAGCATCACTGACCGCAAGCCTCCCTCAATTTCTGGTGCAGCCCATCAGGGACCCAGAGCGCCTGGGAGGATGGTGCGGATCTTGGCCAATGGGGAAATCGTGCAGGATGACGACCCCCGAGTGAGGACCACTACCCAGCCACCAAGAGGTAGCACTCCTCGACAGAGCTTCCTCAACAGGGGCCATGGTGCTCCCCCAGGAGGTCCTGGCCCCCGCCAGCAGCAGGCAGGTGCCAGGCTGGGTGCTGCTCAGTCCCCCTTCAATGACCTCAACCGGCAGCTGGTGAACATGGGCtTTC…
NM_001039464	C1orf175	hypothetical protein LOC374977	4375	159	3.63	33.5	1268000	325-4294	1	54880015	54948527	+	54880015-54880229,54890210-54890244,54891114-54892418,54903428-54903501,54907115-54907198,54908758-54908837,54909061-54909190,54911352-54911447,54911962-54912066,54912277-54912412,54917003-54917115,54917524-54917700,54918152-54918306,54920917-54921055,54924519-54924709,54930685-54930822,54933637-54933751,54938582-54938722,54939404-54939583,54940351-54940506,54940884-54941006,54944696-54944798,549…	nnnnnnnnnnnnnnnnnnnnnnnnnnnnnnnnnnnnnnnnnnnnnnnnnnnnnnnnnnnnnnnnnnnnnnnnnnnnnnnnnnnnnnnnnnnnnnnnnnnnnnnnnnnnnnnnnnnnnnnnnnnnnnnnnnnnnnnnnnnnnnnTCCACAGTTAGAACTTCATAcCTTTGGCTTAGAGCTGaATTTTCTGTTACCATGTGGATGCTCCAGGTGgAGGGGCCCACTCCTGCTTAAAAACACCATGCATGCAGactgctgctgggaatgtgacagttggctgttggagagaagGGGGCACTGGCACTGAGAGACCTCCAGACTGGACATGGCCCTGAGCCCaGGGGCTAACCTGGTCTTCCATGAAGACCCAAAGATGACACCAAGTCTCCCCtCCTGTGGG…
NM_001123225	C22orf41	hypothetical protein LOC644186	442	60	13.57	33.4	1174000	43-306	22	49336407	49348194	-	49336407-49336697,49341592-49341700,49348153-49348194	TGGGGGCGCCAGAGCAGGACTGGAGCGCGGGCCAAGCCGGAGATGGCTGATGCTGACCCTGAGGAAAGAAACTACGACAACATgCTGAAAATGCTGTCAGATCTGAATAAGGACTTGGAAAAACTATTGGAAGAGATGGAGAAAATCTCAGTGCAGGCAACCTGGATGGCCTATGACATGGTGGTGATGCGCACCAACCCCACGCTGGCCGAGTCCATGCGTCGGCTGGAGGATGCCTTCGTCAACTGCAAGGAGGAGATGGAGAAGAACTGGCAAGAGCTGCTGCATGAGACCAAGCaAAGACCgTAGGCCCCACTGGCCCACCACAGCTGCCAtGCCACCCTCTGCCCGTGaGAAGAGGTCCCTGGGGGATGGAGCTGGTnnnnnnnnnnnnnnnnn…
NM_170719	C13orf23	hypothetical protein LOC80209 isoform 2	5142	429	8.34	33.3	1162000	874-3639	13	38482002	38510252	-	38482002-38483624,38484220-38484370,38484828-38486613,38489637-38489681,38494463-38494549,38495189-38495267,38496610-38496693,38498414-38498524,38500364-38500457,38501418-38501512,38503700-38503768,38509335-38510252	nnnnnnnnnnCCCACCTCTGGCTTTCAGGAAAGAGGGGCCCAAGCTGGcGGCGCAGTGTTGAGTTTACTTGGGCGCGACTGGCTTTATAGTAGGTCCCCATGAGCTGGTGGGGGCTGTAGGGGTAACCAGGCAGGGCGCCTGGCGCtGCTGGGGCTGCGTTTTTCCGGAGTCCCCCTATGCGAGGcCGTGCCCCTCTTCGCCCGGCTCCCGGTGCTCTCCAGCCGCCGGCCCGCTCCCGGAAGCCGCAGCAGCTGGTAACAAAGAGCCTGCCGGCCCGCCTGCTGCCAGGGCCGAGGTACCCAGGAGTCGAGCGCAGCGGCTGGGGATGAGTGCGAGCcGGACCATGCGTCCGGGTTCGCGGCGGTGAGGGTCGCGGCCGGCGGCCGAGGCGCAGGTGC…
NM_020854	KIAA1468	hypothetical protein LOC57614	5454	9	0.17	33.1	1058000	216-3864	18	58005504	58125335	+	58005504-58006244,58029366-58029455,58039250-58039321,58039432-58039487,58039597-58039710,58045502-58045705,58045811-58045902,58046518-58046811,58049407-58049482,58050545-58050640,58062977-58063089,58070877-58070967,58073620-58073691,58076161-58076301,58076725-58076889,58079724-58079871,58082202-58082358,58082942-58083065,58084914-58084962,58087082-58087161,58092193-58092299,58093587-58093686,580…	AGAGCCGGGCTGCTGGTGCAGCAGAGGCTGAGGCATCAgGTGCAGCTGCATCCGGATCTCCTGCCTTGGAGCCTACTCCTTGTCTTCAAGTCGGGAGGCAGGAGGTGGTCaGGCCAGGGCTGTGGAGGTGCGCTGTGTCCCCTGAGGCCTAGAAGATTCGGGCTGCGGCCTGTCGGAGCCAGTCAGGGAGGCGCCCACACTCCTGACAGGATAAGATGGCGGCGATGGCGCCTGGAGGTAGTGGCAGTGGTGGCGGCaTGAATCCATTTCTCAGCGATTCGGATGAGGACGATGACGAGGTAGCGGCAACAGAGGAACGGCGGGCAGTACTTCGGCTGGGTGCCGGAAGTGGCcTAGATCCTGGCTCTGCGGGCTCGCTGTCGCCACAGGATCCCGTGG…
NM_017972	C14orf118	hypothetical protein LOC55668 isoform 2	2460	116	4.72	33	1395000	87-1518	14	75688012	75738887	+	75688012-75688087,75690450-75691121,75702759-75702823,75707939-75708115,75709642-75709721,75712719-75712786,75713988-75714027,75716860-75716945,75731974-75732068,75737787-75738887	nnnnnnAGAGAGGGAAGCCCTGGCGGTGAGAGTCGGCCCAAAAAGCgGCGGCCGTTGGAGGTGGCTGCGGCAGCTGATGTGGCCTCATGGATGAGCTGGTACACGACTTAGCCTCAGCCTTGGAGCAGACATCTGAGCAGAATAAGCTTGGTGAGCTGTGGGAGGAGATGGCCCTGAGCCCCCGGCAGCAGAGGAGGCAGCTTCGGAAACGCCGAGGTCGGAAGCGTCGTTCTGACTTCACTCACCTGGCaGAGCATACCTGCTGCTACAGCGAGGCCTCTGAGTCAAGTCTGGATGAGGCCACTAAGGACTGTCGAGAAGTGGCTCCCGTGACCAATTTTAGTGACTCTGATGACACAATGGTGGCCAAACGACACCCAGCTCTCAATGCCATTGTTA…
NM_207442	C14orf181	hypothetical protein LOC400223	1727	383	22.18	33	1308000	180-677	14	68331217	68332943	-	68331217-68332943	GAAGAATTTaGGGGATTTTGCgAATGACCTGAAGCCTGAGAGGAAGTGCAACACTGCAGGGCTCTCAGGAGcGGGTACCCTGCTGACcCCTGTGnnnnnnnnnnnnnnnnnnnnnnnnnnnnnnnnnnnnnnnnnnnnnnnnnnnnnnnnnnnnnnnnnnnnnnnnnnnnnnnnnnnnnnnnnnnnnnTAtAtCCGCAGCGCCTCCTTCACTCCGAAGACTTTCACTTTCCCCCTTGCACAAAACCGAACATCCCACCCCACCCCCACCTCCAAGCTAAAATACCTGGGCCACCCCTCCCCACAAAGGGACGCGCTCCAGGCGAATGGGGAGGGCCCGGAAGTCGGGCCCGGGACGGAGGAGCCGGCCCACCGCCTCCCGGTCGGAAGCGGCAGTGCAG…
NM_004913	C16orf7	chromosome 16 open reading frame 7	2749	433	15.75	33	1303000	126-2018	16	88301042	88314895	-	88301042-88301863,88302336-88302440,88302766-88302865,88303136-88303344,88303686-88303815,88304495-88304919,88305236-88305321,88305791-88305878,88305956-88306008,88306369-88306431,88306514-88306625,88310371-88310533,88310639-88310731,88312936-88313011,88314672-88314895	GCGGCCGCGTCCCTTCCgGCGGTCCGCTGCTCGGGCGGCTCCcGCACCcGCGCCGGCTGCGTTCCGGnnnnnnnnnnnnnnnnnnnnnnnnnCGGCTACCGCCGCCGCCTCCCCcGCCCGGCGCCATGGCCGCTGCGGCCGGGGACGGCACGGTGAAGCCGCTGCAGAGCGCCATGAAGTTGGCCAACGGGGCCATCGAGCTGGACACCGGCAACCGGCCCCGGGAGGCATACACAGAATACCTGAGGACCATCCACTATATCTCCCAGGCGTTACTGGAAGAAGTGgAAACCACTAAAGAAGCTAGGGAGACTGTGCCCCCGGACACCTCCAAGATGCTGgAGCTAGCACAGCAGTGTCTGGAGAGGGCCCAGTCAACGGCCACCAAGCTTGGGAAAA…
NM_024834	C10orf119	chromosome 10 open reading frame 119	4241	972	22.92	32.8	1083000	299-2224	10	121578962	121622384	-	121578962-121581102,121581514-121581602,121585042-121585206,121586398-121586531,121588037-121588202,121590345-121590462,121591974-121592097,121592750-121592928,121597115-121597215,121598927-121599078,121602552-121602696,121606840-121606941,121608386-121608427,121608543-121608683,121609301-121609386,121622029-121622384	nnnnnnnnnnnnnnnnnnnnnnnnnnnnnnnnnnnnnnnnnnnnnnnnnnnnnnnnnnnnnnnnnnnnnnnnnnnnnnnnnnnnnnnnnnnnnnnnnnnnnnnnnnnnnnnnnnnnnnnnnnnnnnnnnnnnnnnnnnnnnnnnnnnnnnnnnnnnnnnnnnnnnnnnnnnnnnnnnnnnnnnnnnnnnnnnnnnnnnnnnnnnnnnnnnnnnnnnnnnnnnnnnnnnnnnnnnnnnnnnnnnnnnnnnnnnnnnnnnnnnnnnnnnnnnnnnnnnnncggccccggcccctggcgagatgccgtgtggggaggattggctcagccacccgctgggaatcgtgcagggattcttcgCCCAAAATGGAGTTAATCCTGACTGGGAgAAGAAAGTAATTGA…
NM_001164478	C5orf63	hypothetical protein LOC401207	966	0	0	32.7	1290000	152-496	5	126414895	126437083	-	126414895-126415538,126416204-126416260,126422473-126422593,126435175-126435276,126437042-126437083	ggcgcagggcggaagcagaggcgttggcggcgtgagGcTcAGGAGTATACATCAGAGGAAGCCAAAAGCCAGCTGGAATAGTTCCTGAATACAGTTTGAATCTTGTTTGCAATTATTTCAAAGGGGAGAAATCATCTGGATCAGAATTAAGATGCTCTGGTTTCAAGGAAATAGCATGCCACTTGCCAGATCCGCCTTTGGACTCTTCTTGAGAAATTGCTGTGCCTCTAAGACAGCTCTGCCTGTGCTGACCTTATTCACAAAGGACCCAcaCCCGCTTTGTGgTGAAGCCAAGGAAGCACTCAAGCCGTAtAAAAACAGGTTCATTTTACAGGAGGTAAACATCACACTTCCAGAAAACTCTGTCTGGTATGAAAGGTATAAATTTGACATTCCTGT…
NM_032324	C1orf57	nucleoside-triphosphatase C1orf57	902	82	9.09	32.7	1258000	88-658	1	231152993	231180842	+	231152993-231153113,231157926-231158088,231158716-231158812,231172278-231172487,231180532-231180842	nnnnnnnnnnnnnnnnnnnnnnnnnnnnnnnnnnnnnnnnnnnnnnnnnnnnnnnnnnnnnnnnnnnnnnnnnnnnnnnnnnCCCGCATGGCCCGGCACGTGTTCCTAACAGGGCCCCCAGGGGTTGGAAAAACAACATTGATCcAGAAAGCCAGTGAGGTTTTAAAATCCTCTGGTGTGCCTGTCAATGGATTTTATACGGAAGAAGTCAGACAGGGAGGGAGAAGAATAGGATTCGATGTTGTCACGCTGTCCGGCACCCGGGGGCCTTTATCGAGAGTTGGGTTGGAGCCTCCACCTGGAAAACGTGAATGCCGaGTTGGGCAGAATGTGGTTGACATGACATCTTTTGAGCAGTTGGCACTCCCCGTCTTGAGGAATGCTGACTGCAGCAGTGGT…
NM_001008239	C18orf25	ARKadia-like 1 isoform b	5282	634	12	32.4	1195000	380-1406	18	42007986	42100953	+	42007986-42008294,42049775-42050559,42087661-42087784,42096890-42100953	TTTCCGGGCGGAAGTGAGGCGCCGAGCGGAACGGCCTCTGGTGACATTTTCTTGGGGGCGGCGCGGACGACTGAAGGGACTTGGTGGTAGAGGCTGCGGAGGCgGCGAGGTTCGCTTTGGTCCCGGCAGGGGCTCTGACCGCGacCcactgnnCGCCGCCGGCGCTTGTTCCGAGGAGGAGAAGGCGGCGGTGGCCGTCGCGTCCTGAGTCACCGCAGCGGGGaAGAGTCCCAGCCGGGGGGTCGGTGCGTGCCCCGACGGGGCGCGCGCGGAGCGAGCGAGGAGGCACGGAGTCGCAgcGGAGCGCAGGTTGCTTTCCTGTTGCATCTTTGATATCATTTCCTAGACTCTACTCCATGATTTAACTTGAAATTCTGAAATGAAGATGGAGGAGGtAGT…
NM_024069	C19orf50	hypothetical protein LOC79036	1461	50	3.42	32.3	1268000	175-703	19	18529572	18541197	+	18529572-18529724,18533846-18533967,18536679-18536831,18538942-18538988,18540212-18541197	nnnnnnnnnnnnnnnnnnnnnnnnnnnnnnnnnnGCtCGCAAGCGGCTCCAGGGTACGCCGCCGCCACGCGCGCTCGCACGATCGGTGCGTGGTGACGTTGCGCCGGCGCgGGCGCCATCCcGGAAGCGCGAGCAAGGCCGCCAGATGTGCAGGCAGcGGAGGAGGAGGAAGAGATGGACCTCCCGGACTCGGCCTCGAGGGTCTTCTGCGGCCGCATCCTGAGCATGGTGAACACAGATGATGTCAACGCCATCATCCTGGCCCAGAAGAACATGCTCGACCGTTTTGAGAAGACCAATGAGATGCTGCTCAACTTCAACAACCTGTCCAGCGCCCGCCTGCAGCAGATGAGCGAGCGCTTCCTGCACCACACAAGGACCCTGGTAGAGATGAAACGG…
NM_020233	C17orf48	ADP-ribose/CDP-alcohol pyrophosphatase	1518	330	21.74	32.2	1330000	76-1102	17	10541652	10555600	+	10541652-10541709,10548952-10549569,10550480-10550596,10554876-10555600	nnnnnnnnnnnnnnnnnnnnnnnnnnnnnnnnnnnTTCAGCtCAGGGGCCGGCGCACGAAACCTGTTTGGAGGTTATGGATGATAAACCCAGCCCTGAAGCCCTAAGTGAGAGTTCaGAGCGTCTTTTCTCCTTTGGCGTTATTGCAGATGTTCAATATGCTGACTTAGAAGATGGCTTTAATTTCCAAGGAACCAGGCGGCGATACTACAGACATAGTCTTCTTCACTTACAGGGCGCCATTGAAGACTGGAATAATGAAaGCAGCACGCCCTGTTGTGTCCTTCAGCtTGGAGaTATCATCGATGGATATAATgCACaGTATAATGCATCCAAAAAGTCCCTAGAACTTGTTATGGACACATTCAAGAGGCTTAAAGTGCCAGTTCATCATACATGG…
NM_152485	C1orf74	hypothetical protein LOC148304	1561	11	0.7	32.2	1052000	244-1050	1	208022285	208024513	-	208022285-208023677,208024346-208024513	GCCTGCCCGACTGGAGCAGAGCAGGCTGAGAGGGTCTTCCCAGCGCGGGCGGGATTTCCAGTGTTaCTTGCGGCTGGGCGTTGGGGACTTGCTGCCTTTCTGGCAGCAGGcAGGAAGCCGCAAaAAGTTTCTGAGCCCGCGAACCTGTAGCGGACGTGGAAAAAGAACGCCCCTCCTCAAGTGTCTGGCTTAAAGATGCcACCCAGGGAAGAGAACTCTGGCTAGCTAAGGAGGCCATTCTTGATGTTACTTCTAGATCTCATGTCGTCACCGAGACCTCAGCTGCTGGTGGCAGCTGCTCAGCAGACCCTTGGCATGGGAAAGAGACGGAGTCCACCCCAAGCCATCTGCCTTCACTTAGCTGGAGAGGTGCTGGCTGTGGCCCGGGGACTGAAGCCA…
NM_001039140	C20orf27	hypothetical protein LOC54976	1376	357	25.94	32	1225000	230-826	20	3682158	3696452	-	3682158-3682805,3683044-3683166,3684116-3684254,3687183-3687325,3688654-3688833,3696310-3696452	nnnnnnnnnnnnnnnnnnnnnnnnnnnnnnnnnnnnnnnnnnnnnnnnnnnnnnnnnnnnnnnnnnnnnnnnnnnnnnnnnnnnnnnnnnnnnnCCGCAGCGGTCGTCCCTGCCCTCCCCGGCCCCGGGGTGCACCCCTCAAGGCTCCTGCTGGTGTCCCTGGAGCATGGGAGGCCGCTGAGTGTGAGTGGCGGTGTCCGGCAGGAGCTGCGTGGCAGGGAGGGCGTCCATGGCTGCGGCTAACAAGGGTAAGTGCCTTnnnnnnnnnnnnnnnnnnnnnnnnnnnnnnnnnnnnnnnnnnnnnnnnnnnnnnnnnnnnnnnnGCAACAAGCCCAGAGTCCGGAGTATCCGCTTTGCGGCAGGCCATGATGCGGAAGGATCCCACAGCCACGTCCACTT…
NM_170725	PGBD2	hypothetical protein LOC267002 isoform a	2709	505	18.64	32	1089000	148-1924	1	247167065	247179968	+	247167065-247167164,247174638-247174701,247177424-247179968	nnnnnnnnCGACGCCCGACGCCAACGCAAGCGCAGCGCTCCGGTTCGGCGCGGCTCACGGTCCGGTTCGGGCtcgGgaGGCTCCGTCTGGGCCAGGGCAGGTTCTTAGACTCTGTGAGTAAAGACAGCTTCGTCTTCCCAGTTCATCATGGCTTCAACATCCAGAGATGTCATTGCTGGGAGAGGTATCCACTCAAAGGTGAAGTCTGCAAAGCTGCTCGAGGTTCTGAATGCTATGGAGGAGGAAGAGTCCAACAGCAACAGGGAAGAGATTTTCATTGCACCTCCCGACAATGCTGCGGGGGAATTCACTGATGAGGACTCAGGTGATGAAGACAGCCAGCGAGGTGCTCACCTGCCTGGCAGTGTGCTACATGCTTCAGTCCTGTGTGAGGACTCT…
NM_032307	C9orf64	hypothetical protein LOC84267	2473	906	36.64	31.6	1071000	249-1271	9	85743047	85761483	-	85743047-85744478,85749529-85749724,85760116-85760375,85760899-85761483	nnnnnnnnnnnnnnnnnnnnnnnnnnnnnnnnnnnnnnnnnnnnnnnnnnnnnnnnnnnnnnnnnnnnnnnnnnnnnnnnnnnnnnnnCTTTACCTTGGCTACACTAAGTTCTCAGTGCCACTCCCTAGCAGGGCGGGACCGTGTTTAGGCCCTGTGATCCCGCGGTTCGTAGTAGCGCAAGGCGCAGAGTGGACCTTGACCCGCCTAGGGCGGGAAgAGTTTGACCCGCCCGGTCCCAAAGAGCAGAATGGACggGCTCCTAAATCCCAGGGAATCCTCTAAATTCATCGCAGAAAACAGTCGGGATGTGTTTATTGACAGCGGAGGCGTACGGAGGGTGGCAGAGCTGCTGCTGGCCAAGGCGGCGGGGCCAGAGCTGCGCGTGGAGGGGTGGAAAG…
NM_001100419	C19orf60	hypothetical protein LOC55049 isoform 2	814	178	21.87	31.4	1253000	118-655	19	18560495	18564147	+	18560495-18560710,18560805-18560887,18561289-18561493,18562664-18562743,18563918-18564147	nnnnnnnnnnnnnnnnnnnnnnnnnnnnnnnnnnnnnnnnnnnnnnnnnnnnnnnnnnnnnnnnnnnnnnnnnnnnnnnnnnnnnnnnnnnnnnnnnnnnnnnnnnnnnnnnnnnnnnnnnnnnnnnnnnnnnnnnnnnnnnnnnnnnnnnnnnnnnnnnnnnnnnCTGAGGAGACCACCGAAGCTCCGGGACGCAAGGAGCTGGCGTGGCCCTGGAAAGACGCCCCGATCCGGACGCTGGTGCAGCGCATCCACCAGCTGCAGGCTGAGCGCGcGCAGGGCTTCCGCCGACTGGAGGAAGGCCACCGCCAGTACCTGCGCAGCGGCCCGGACTACGACTTCGCGCGCTACCGGAGCACAGTGCACGAGGTGACTCAGGCCTTCGCCGCCGCCTCGCGG…
NM_014177	C18orf55	hypothetical protein LOC29090 precursor	1534	541	35.27	31.3	1404000	299-1043	18	69966726	69977184	+	69966726-69967324,69973360-69973422,69973521-69973618,69976229-69976302,69976386-69976491,69976591-69977184	nnnnnnnnnnnnnnnnnnnnnnnnnnnnnnnnnnnnnnnnnnnnnnnnnnnnnnnnnnnnnnnnnnnnnnnnnnnnnnnnnnnnnnnnnnnnnnnnnnnnnnnnnnnnnnnnnnnnnnnnnnnnnnnnnnnnnnnnnnnnnnnnnnnnnnnnnnnnnnnnnnnnnnnnnnnnnnnnnnnnnnnnnnnnnnnnnnnnnnnnnnnnnnnnnnnnnnnnnnCCGGCCACATGTGTAGTGAACCCAAAAACTTTCCTAACTGTAGTTAGCATCGTCCCTAAGCGGAACGATTTTCTGTGAACATGATTTGTACTTTTCTACGAgCCATACAGTATACGGAGAAGCTGCACAGGTCCCCGGCaAAGCGATTGCTTTTGCCCCACATTGTGCTTAACAAAGCGTG…
NM_001168618	IFT46	chromosome 11 open reading frame 60	1722	47	2.73	31.3	1088000	420-1331	11	117920453	117942001	-	117920453-117920936,117921334-117921419,117921718-117921778,117927711-117927777,117928139-117928260,117930384-117930512,117930915-117931008,117931173-117931247,117932831-117932970,117935710-117935789,117940890-117940986,117941715-117942001	nnnnnnnnnnnnnnnnnnnnnnnnnnnnnnnnnnnnnnnnnnnnnnnCCTTGATCTTCTTCCTGCGCTGAGAGCCTTCGCGGGTGAGGCGTAACGTGCAGGAGGTCTCACGAGAGTGGAAGCAAGTCTCGCGAATTTTAAAATTTATCTTTTTGCCTAGCGACTGACAaCAGGCTGGTTGcttggcgtATaatGGtAAAGTGGCCTGGCTTTGAGACTGGAGTGAGACCCCAGCCCTAGGCTGGGGTTCTTTCCATTATAGAGGAGACGGATTCAGAAGGGCTACAGACCAAGGTTATTGAAAACCAGACATATGATGAACGTCTAGAGATTAACGACTCTGAAGaGGTTGCAAGTATTTATACTCCAACCCCAAGACACCAAGGACTTCCtCATTCTG…
NM_032829	C12orf34	hypothetical protein LOC84915	3140	311	9.9	31.2	1361000	563-1919	12	108636570	108692695	+	108636570-108637085,108666289-108666416,108690200-108692695	GGAGACAGnnnnnnnnnnnnnnnnnnnnnnngggggctgcaagcCGCGGGCGGGCGGGCTAGCGAGAGGAAGCAACAAAGAGAGGCTGCAGCTGGGGCTGGCGAAAGGGGCCGCGGCCGCCGGGCTTCCAGcGCGGGCGGAGAGGGCGCCCTGGGAGCGGCGCGGGCCGAGCTGCAGCCTTGAGCGaGGCCCCGAGGGGAGnnnnnnnnnnnnnnnnnnnnnnnnnnnnnnnnnnnnnnnnnnnnnnnnnnnnnnnnnnnnnnnnnnnnnnnnnnnnnnnnnnnnnnnnnnnnnnnnnnnnnnnnnnnnnnnnnnnnnnnnnnnnnnncttcggaCGGCGCgGGCCGGCGCCCGGATATCCCTCACCGACAGcGCCCCTTCCCACCCGGAGAGAGGCAT…
NM_001042692	C2orf86	hypothetical protein LOC51057 isoform 1	2439	399	16.36	31	858800	70-1830	2	63202039	63518590	-	63202039-63202695,63233553-63233584,63234134-63234213,63255309-63255471,63339946-63340048,63393887-63393950,63459025-63459148,63462545-63462733,63484687-63485296,63514383-63514574,63518059-63518192,63518500-63518590	nnnnnnnnnnnnnnnnnnnnnnnnnnnnnnnnnnnnnnnnnnnnnnnnnnnnnnnnnnnnnnnnnnnnnnnnnnnnnnnnnnnnnnnnnnnCTcTTCTCACAGACAGtTTTATCATCTTATCATTTTTGGCACAAAACAAGCTATGTTTTATTCAGTTTACCAAGAAGATGGATTCTTCTGATGTAAACAAAAGACTGGAAAAACTCTCGGCCGTGGATTATAAGATTTTCTATTATGAAATACCTGGCCcAATAAACAAGACAaCAGAGCGACATCTAgCTATCAACTATGTTCATGATAGAGTTGTTTGCTGGTGGCCACTGGTCAATGATGATGCTTGGCCTTGGGCCCCCATTTCTTCTGAAAAGGACAGAGCCAATCTACTCCTCCTGGGTTAT…
NM_144581	C14orf149	proline racemase-like	1381	192	13.9	30.9	1248000	40-1101	14	59009159	59020826	-	59009159-59009561,59012340-59012477,59012563-59012685,59015653-59015822,59020280-59020826	nnnnnnnnnnnnnnnnnnnnGTGTCCcCGGACGCAGACCATGGAGAGCGCGCTGGCGGTGTCCCGGCTGCCCCCGCATGATCCGGGGACGCCGGTGCTGTCGGTGGTGGACATGCACACGGGCGGCGAGCCCCTGCGCATCGTGCTGGCTGGGTGTCCGGAGGTGTCCGGGCCCACCCTGCTGGCCAAGCGGCGCTACATTCGCCAGCACCTTGACCACGTGCGGCGACGGCTCATGTTCGAGCCCCGAGGGCACCGGGACATGcACGGGGcTGTCCTAGTGCCGAGCGAGCTGCAGGACGCGCACTTGGGCGTCCTGTTCCTGCACAACGAGGGCTACAGCTCCATGTGCAGCCACGCAGTGCTGGCGCTGGGCCGCTTCGCCTTGGACTTCGGGCTT…
NM_001164829	C1orf210	chromosome 1 open reading frame 210	1404	292	20.8	30.8	1265000	164-502	1	43520144	43523875	-	43520144-43521365,43521510-43521626,43523811-43523875	ACCTGTCCAGGTTCTGCCGGCCCCAGCCGGAAGCTTACTCCGCGGACTGTGCACAGnnnnnnnnnGACTTGTGCCCtGGGGCTGCCTGGCATCTGGGGGCGTCCTCAGAGCCAGGGCTCTTTCTGGTTGAGGCTGAGACTCACTGGTGTCATCAGGCCCCTCCATGAATGAGACAAACAAAACACTTGTGGGGCCCTCGGAGCTCCCCACAGCATCTGCTGTGGCCCCTGGCCCAGGCACTGGGGCTCGGGCGTGGCCTGTGCTGGTAGGATTTGTGCTGGGGGCTGTGGTCCTCTCGCTCCTCATCGCACTGGCTGCCAAATGTCACCTCTGCCGCCGATACCATGCCAGCTACCGGCACCGCCCACTGCCTGGGACAGGAAGGGGGGGCCACCCACA…
NM_018381	C19orf66	hypothetical protein LOC55337	2124	17	0.8	30.6	1039000	299-1172	19	10057806	10064928	+	10057806-10058124,10058605-10058728,10058927-10058976,10061333-10061371,10061574-10061723,10062926-10063029,10063152-10063306,10063746-10064928	GACTGCAGAGGCCGCGCCGCCTCCCCCGCCCGAGGTCTGCGCGCTCAGCcGCAGGGTGCAGACCCGGGGCGCCCGCCTGGGTTTGGGGCGCAAGAGCAGAGGCGGaGCCAGGGCGGAGCCAGCGCGCCCGGTCCCCCCTGAATCGAAAGCGAAACAGGGGCTGGGGAGGAAGGGCGGAGCCGGCCCCGAGGCACCGCCCCCTGCCCTGCGCGGCTGCTGGACCGACGGGCGCGCCCAGGTAGGGGGGCGGCTGAACCGCGCAGTGCgGACCCTCGCGGGGACCTGCGCCGCCGCCACCATGTCTCAGGAAGGTGTGGAGCTGGAGAAGAGCGTCCGGCGCCTCCGGGAGAAGTTTCATGGGAAGGTATCCTCCAAGAAGGCGGgGGCTCTGAtGAGGAA…
NM_015058	KIAA0564	hypothetical protein LOC23078 isoform a	7160	378	5.28	30.5	1083000	71-5785	13	41038961	41433221	-	41038961-41040441,41042604-41042842,41047876-41047974,41059648-41059806,41062776-41062901,41077304-41077412,41083712-41083868,41087112-41087220,41143082-41143283,41147351-41147432,41157183-41157378,41161490-41161644,41162302-41162411,41163456-41163581,41164010-41164074,41164998-41165108,41171207-41171406,41173528-41173666,41175439-41175547,41191727-41191878,41193506-41193711,41199330-41199449,412…	nnnnnnnnnnnnnnnnnnnnnnnnnnnnnnnnnnnnnnnnnnnnnnnnnnnnnnnnnnnnnnnnnnnnnnnnnnnnnnnnnnnttCTaCtCcTCGGGGCACCCGGAGGCCACGGCGGCCCGGCCTCGCGGCGCATGCGGCTGCTTCTGCGGCAGGTGGTGCAGCGCAGGCCGGATGGCGACAGGCaGCGGCCAGAGGTCAGACTGGTGCACGCCGGCTCGGGGGCCAACACAGGTGATACAGTTAATATTGGAGATGTATCCTACAAATTGAAAATTCCTAAGAATCCAGAACTTGTGCCACAGAACTACATTTCAGACTCCCTGGCTCAATCTGTAGTTCAGCATCTAAGATGGATAATGCAGAAGGATCTTTTGGGGCAAGATGTCTTTCTAATAGG…
NM_015476	C18orf10	tubulin polyglutamylase complex subunit 2	2065	367	17.77	30.5	1003000	429-1328	18	32630032	32663156	-	32630032-32631011,32632410-32632570,32634159-32634272,32639335-32639463,32641808-32641895,32652855-32652934,32662644-32663156	GTCCCGGCTCCAGAACGCAGCGGCACCGGGGCGGGAGGGGCCCGCCAnnnCCGCCATCTTGAAACAACCGCCACTCGGGGCGTCGCGCCGGGGCCGCCACGCCTCGGCCTGCAGGCTCGGTCCCGATTGGCCGCACCACGCAGAGGCCCGCCCCCgCCTGCGCGGCCGGCCCcTGCGGGgcgagagnnnnnnnGCGAAAGGGAAGCTGcGTCCCGGAGGTGCGGTGTGGGGCACCGGGCgGGGCCGCGGGAACCAGCGCCCCGCGGAGCTGCTGCTGTCAGACCAACCCCGGGCCCCCATCATCACTGCGCCGCGCTCTCAGGCGCCGAGAACTACAGTTCCCGGCATGCCATGAACTTGGCCTCGGCGCTGAGGCGGGGCCCGGTCCTCCACCCGCTC…
NM_024806	C11orf63	hypothetical protein LOC79864 isoform 1	2911	251	8.62	30.3	1189000	298-2632	11	122258683	122335640	+	122258683-122258890,122261679-122262111,122279843-122280362,122300815-122300928,122310338-122310993,122322416-122322710,122332414-122332494,122333281-122333409,122335166-122335640	GTTTGCAGCCTCAGTGCCAGGGCCAGGGGTGCGGTTCGAGACGCGGGATCCTAGGTCGGGTCCTGnnnnnnnnnnnnnnnnnnnnnnnnnnnnnnnnnnnnnnnnnnnnnnnnnnnnnnnnnnnnnnnnnnnnnnnnnnnnnnnnnnnnnnnnnnnnnnnnnnnnnnnnnnnnnnnnnnnnnnnnnnCCGCaGAcGAGCGCCGGGCAGGTAACGCCTTTGTGAACCACAACTTTAAATATCAGCCAGCTGCTCCTATCAACAAGAGTATCCCCTGTTAATTTTTTGCATTTTCCAAGATGAGTAAAAGTAAACTAATTCcCAAGCTCTCGATTCAGTCTCCTGTCCGTCATaCCAACTTAAATGTCCAGCCCACACACCCACCTTTGAAGAAAGAAGAC…
NM_021254	C21orf59	hypothetical protein LOC56683	1427	312	21.86	30.2	1199000	366-1235	21	32895855	32906789	-	32895855-32896154,32896453-32896548,32897342-32897473,32898306-32898464,32901830-32901897,32904019-32904186,32906286-32906789	nnnnnnnnnnnnnnnnnnnnnnnnnnnnnnnnnnnnnnnnnnnnnnnnnnnnnnnnnnnnnnnnnnnnnnnnnnnnnnnnnnnnnnnnnnnnnnnnnnnnnnnnnnnnnnnnnnnnnnnnnnnnnnnnnnnnnnnnnnnnnnnnnnnnnnnnnnnnnnnnnnnnnnnnnnnnnnnnnnnnnnnnnnnnnnnnnnnnnnnnnnnnnnnnnnnnnnnnnnnnnnnnnnnnnnnnnnnnnnnnnnnnnnnnnnnnnnnnnnnnnnnnnnnnnnnnnnnnnnnnnnnnnnnnnnnnnnnnnnnnnnnnnnnnnCCGCGGGCCACGCAGCCcGgggcttctcacCGCCTCAGTGCCTCGGTGGGACCGCCATGGTTTTGCTGCACGTGAAGCGGGGCGACGAGA…
NM_001008739	C6orf226	hypothetical protein LOC441150	552	153	27.72	30.1	1287000	29-331	6	42965981	42966532	-	42965981-42966532	nnnnnnnnnnnnnnnnnnnnnnnnnnnnnnnnnnnnnnnnnnnnnnnnnnnnnnnnnnnnnnnnnnnnnnnnnnnnnCTTCGGTTACCCTGGCGCAGCTCCTGCAGCTGGTCCAGCAGGGCCGggaGcTCCCGGGTCTGGAGAGACGCCACATCGCGGCGATACACGGCGAACCCACGGCGTCCCGGCTCCTGCGGAGGCCCAAGCCCTGGGAGGCCGCGGCACTGGCTGAGTCCCTTCCTCCTCCGACCCACAGGATAGGAACGGCCCCGGCgGGGCCtGGCtTGGCTGAGGCAGCGACTGCACCTTCTTCATGAnnnACAGCGGGCTCCTGAGGTTCCAGGTCTTTTGCGGCGGCGATCTGGAGGGCGTGGCTACAGGACCCCGTATGCCATTCAGT…
NM_001136200	C10orf32	hypothetical protein LOC119032	2435	611	25.09	30.1	1173000	78-396	10	104603957	104614708	+	104603957-104604174,104610079-104610141,104610245-104610288,104611907-104611927,104612620-104614708	nnnnnnnnnnnnnnnnnnnnnnnnnnnnnnnnnnnnnnnnnnnnnnnnnnnnnnnnnnnnnnCGTTCGCTAGTTGAAATGATGGCGACTGGAACGCCAGATTCTCAAGCGCGATTCGGTCAGTCCGTGAAGGGGCTTCTCACGGAGAAGGTGACCACCTGTGGTACTGACGTCATCGCGCTCACCAAGCAGGTGCTGAAGGGCTCCCGGAGCTCCGAGCTGCTAGGTCAGGCAGCTCGAAACATGGTACTACAGGAAGATGCCATCTTGCACTCAGAAGATAGTTtAAGgAAGATGGCAATAATAACAACACATCTTCAATACCAGCAAGAAGCTATTCAGAAGAATGTGGAACAGTCATCAGATCTACAGGACCAGTTGAATCATCTGTTGAAATAGA…
NM_001017969	KIAA2026	hypothetical protein LOC158358	7204	73	1.01	30.1	1052000	217-6525	9	5909008	5998003	-	5909008-5913309,5914658-5914845,5919044-5919159,5934871-5934960,5944016-5944095,5958019-5959436,5978345-5978545,5997195-5998003	tctcccccctcctcgcgCGCCATGTAACCCCGCCCCGCCGGCGGTGAGCTCcAGACCCCCGCGCGCACCGAGCCGAGCCGGCGGCTGAGGAGAGCCAGGCCCGATnnnnnnnnnnnnnnnnnnnnnnnnnnnnnnnnnnnnnngCGGCTCGCGCTCACGCGTCCCCCAGCACCTCGAGCGGCCGCTCCACACCGCCCAGCCTAGGCCTGTCGGGGCATGAGCGTGCCCGGGACGCCGGgAGCGATGGAGCCGGCCGGGGAGGAAGAGCGGTCGCCACCGGCGGCCGAAGGAGAGGACGACGAGGAGGAGGTGGCAGCGGCGGCcACgGcCTCAGGGCCGGCCCGCGGAAGGAGTGCTTCCTTGCTGGAGGACGCGGaCGGTCAtGAGGAAGAGATGGAG…
NM_015511	C20orf4	hypothetical protein LOC25980	2647	160	6.04	30	1256000	307-1459	20	34287861	34308267	+	34287861-34288118,34291157-34291961,34296033-34296262,34306914-34308267	CTTTTTCCTTTCCTGATTCCCTgTGTATGTGTGGCCGGGCCGCCCCTCTTCTCGGCTCAGAGTCACGGAGTGCCTTGAACTAGGCCCACCTCGCTGGGGCGGCTGGTTCTCTGCTTGTGGGACGCTGGTGTCTCTgnnnnnnnnnnnnnnnnnnnnnnnnnnnnnnnnnCtTCGCGTTTTTCTTAACTTTAGAGCCTGGGGGCCGGAGACCCTGATTGCACTCGACATGGCTCTGCCCTACTCTCTGCGTGACTTCCAnnnnnnnnCAAAGAAAAAGGGTTCTTTTgGTCaCCTACCACTGGCCCCATGGCTGCCTTGCAGATGGATCCTGAGCTAGCCAAGCGCCTCTTCTTTGAAGGGGCCACTGTTGTCATCCTGAACATGCCCAAGGGAACAGaG…
NM_153013	C5orf33	hypothetical protein LOC133686 isoform 2	3642	676	18.56	30	1063000	251-1087	5	36228451	36278015	-	36228451-36231141,36233400-36233523,36236086-36236139,36236965-36237020,36243029-36243124,36247703-36247781,36253607-36253743,36255455-36255538,36261401-36261482,36262334-36262422,36263336-36263424,36277955-36278015	nnnnnnnnnnnnnnnnnncggggaggtcgcccccgggcggcgaagcagccattatgcaggcCTTGCATTGAAAGGCTCTAGCTACAGTGGACTTCTTGAACGACATCATATTCACACCAAAAATGTAGAACATATTATAGATAGTTTACGGAATGAGGGAATTGAGGTTCGTCTGGTAAAGAGGAGAGAATATGATGAAGAGACTGTTCGATGGGCGGATGCTGTCATAGCTGCAGGAGGTGAtGGCAgAATGCTGCTGGCAGCAAGTAAAGTCTTGGACAGACTTAAACCAGTTATAGGGGTAAACACTGATCCAGAACGGTCTGAGGGTCATTTATGCTTGCCTGTTCGATATACaCATTCCTTTCCAGAAGCCTTACAGAAGTTCTATCGTGGTGA…
NM_178508	C6orf1	hypothetical protein LOC221491 precursor	1206	451	37.4	29.8	1273000	593-1069	6	34322135	34324882	-	34322135-34322623,34322799-34322904,34323222-34323247,34323436-34323619,34324482-34324882	nnnnnnnnnnnnnnnnnnnnnnnnnnnnnnnnnnnnnnnncGCTaAGGCCCGGCCCATTTCCCCGGGTCCTTTGATCACGCGCCTGACGGCTTTTCCGGGGCCGGGgAGCCAACCGAGGGCGTTCCTGTCGGGGCTGCAGCGGCGGGAGGTAAGGCATGGCCAGGCCGGCTGGGCTGCAGAGCGCCGGCACGGgtccacgcctcgggnnnnnnnnnnnnnnnnnnnnnnnnnnnnnnnnnnnnnnnnnnnnnnnnnnnnncCCCCCACCTCCGGCCTGAGCCTCCCAGCGCCGTGGGAACCACCTCCTGTCCACTGTTGCTGGCCCGCATCCTAGCAGCGGCCTGACGCCCTCCCcACCCTGGCATGCCCCCTTGGCCtGGGACGATGAGCATACGACT…
NM_138779	C13orf27	hypothetical protein LOC93081	1150	0	0	29.8	1130000	179-859	13	102216464	102224150	-	102216464-102216931,102217624-102217829,102218611-102218662,102219662-102219892,102220363-102220437,102224033-102224150	GTGCGTCGTAGaCGATCGCTGTtGCtGGGCAGGCGAGGcGGTCGCTTCGAGCGCGCTAGTcAGCTCCCTGAAGGGAGTGACGGTGGTTGGGTGCCCGCGGCCACTTTTGCCTTCCCGGGGAGATGTCCTTTGCTTCTCAGATGTAAATGCACTTTAAGTTTGTTATTCAACaGTGAAAATGAgTCATACAGAGGTTAAATTAAAAATACCTTTTGGAAATAAATTACTAGATGCCGTTTGTTTGGTACCTAACAAGAGCTTAACATATGGAATAATTCTTACACATGGAGCATCAGGAGATATGAATCTTCCTCATTTGATGTCACTGGCATCCCATCTTGCATCCCATGGGTTTTTCTGCCTGAGATTTACCTGTAAAGGCCTTAATATTGTACATAG…
NM_017991	KIAA1310	hypothetical protein LOC55683 isoform b	5285	395	7.47	29.8	980300	469-2841	2	96622634	96667842	-	96622634-96625095,96631107-96631240,96631580-96631802,96632217-96632326,96633714-96633844,96634243-96634327,96634784-96634975,96637972-96638128,96638328-96638528,96638963-96639026,96640190-96640347,96640528-96640602,96641746-96641817,96641926-96642027,96642282-96642398,96642952-96643083,96648823-96649008,96649136-96649226,96660776-96661007,96666385-96666649,96667747-96667842	nnnnnnnnnnnnnnnnnnnnnnnnnnnnnnnnnnnnnnnnnnnnnnnnnnnnnnnnnnnnnnnnnCcgGGCCGAGCgCGCGGCCGTAAGAGCGCGGGTGACTAGCATGcAGATACCCTTGCTCTGACTTTCTGCCCCTCCACTGACATGGCCCACCGGGGTGGGGAGAGGGACTTCCAGACTTCAGCTCGACGCATGGGCACCTCGCTtCTCTTCCAGCTTTCAGTGCACGAACGGGAGCTGGACCTGGTTTTTCTGGATCATAGCTATGCCAAGCCTTGGAGTGCCCACCCAGATGCCAGTAGTGCCCGCCCCACCCGCATGCTCTTTGTCACtCCCCGGCGGCAGCATGGAAATACCATATGATTGTTAAATACCTGTGAAGTATGTGTGGCCCGGT…
NM_001168331	NDUFB4	hypothetical gene supported by AF044957; NM_004547; NADH dehydrogenase (ubiquinone) 1 beta subcomplex, 4, 15kDa	1560	407	26.09	29.6	1421000	80-440	3	121797818	121803948	+	121797818-121798076,121802648-121803948	nnnnnnnnnnnnnnnnnnnnnnnnnnnnnnnnnnnnnnnnnnnnnnnnnnnnnnnnnnnnnnnnnnnnnnnnnnnnnnnnnnnnnnnnnnnnnnnnnnnnnnnnnnnnnnnnnnnnnnnnnnCtGAGAgCCTcgacccagCTGAATACGACACATCTCTGGAAACCCGGCGGGCGCAAGCCGAGCGGTTGGCTATAAGAGCCCGGCTGAAACGAGAGTACCTGCTTCAGTACAACGATCCCAACCGCCGAGGGCTCATCGAAAATCCTGCCTTGCTTCGTTGGTCcTaTGCAAGAACaatAAATGTCTATCCTAATTTCAGACCCACTCCTAAAAACTCACTCCTGGgagctctgnnnnnnnnnnnGCCCCTCATCTTCcTTtattgTATTATCAAAGC…
NM_017941	C17orf80	lung cancer-related protein 8 isoform a	3639	822	22.59	29.4	1099000	195-2022	17	68740371	68756690	+	68740371-68740451,68740954-68741059,68743210-68744729,68749978-68750085,68750630-68750737,68754975-68756690	nnnnnnnnnnnnnnnnnnnnnnnnnnnnnnnnnnnnnCGGGGCTTGTCGCCGGGGCCGCCTGGGCTTTCGGGTCTTCTGAGGCTGACATTCACGTTTCATTCTGCCACACTCGGGAACGGTGATCGGGGAAGAATGGGGATCCGGGAGAAGCACCCGCAAAACTAGCATCCTCCTAGAgGAGCTCGGGAATAGGATGAGTGATAATCCACCCAGAATGGAAGTGTGTCCTTATTGTAAGAAGCCATTTAAACGATTAAAATCCCACTTGCCATACTGTAAGATGATAGGATCAACCATACCTACTGATCAAAAAGTTCATCAGTCCAAGCCAGCTACACTCCCACGTGCTAAAAAAATGAAAGGGCCAATCAAAGATTTAATTAAAGCTAAAGGGAAAG…
NM_024558	C14orf138	hypothetical protein LOC79609 isoform a	1784	288	16.14	29.4	1088000	28-714	14	49645100	49653047	-	49645100-49646181,49649083-49649187,49650753-49650872,49652307-49652379,49652537-49652647,49652755-49653047	nnnnnnnnnnnnnnnnnnnnnnnnnnnnnGGCGGCTACGCCGGAGTCCTCGCTGGAGGACCCACTGCGGAGCTTTGTGCGCGTTTTGGAGAAGCGGGATGGTACGGTGCTACGACTACAGCAGTATGGCTCCGGCGGCGTGGGTTGTGTTGTTTGGGACGCTGCCATTGTCCTTTCTAAATACCTGGAAaCGCCCGAGTTTTCTGGCGACGGGGCCCACGCGCTGAGCCGGCGGTCGGTGCTGGAGCTGGGTTCGGGTACCGGGGCcGTGGGGCTCATGGCCGCTACCCTTGGGgCTGATGTTGTAGTCACCGAtCTCGAGGaATTGCAAGACTTGCTGAAGATGAATATTAATATGAACAAGCATCTTGTCACTGGTTCTGTTCAAGCCAAGGTACTG…
NM_016631	C21orf66	GC-rich sequence DNA-binding factor candidate	3995	190	4.76	29	978500	191-2941	21	33028081	33066040	-	33028081-33029249,33031436-33031590,33032355-33032501,33037430-33037496,33037860-33037936,33038974-33039095,33039756-33039900,33042681-33042880,33045099-33045214,33045301-33045400,33049412-33049535,33053262-33053451,33053959-33054176,33055241-33055344,33056278-33056499,33058530-33058706,33063996-33064124,33065508-33066040	nnnnnnnnnnnnnnnnnnnnnnnnnnnnnnnnnnnnnnnnnnnnnnnnnnnnnnnnnnnnnnnnnnnnnnnnnnnnnnnnnnnnnnnnnnnnnnnnnnnnnnnnnnnnnnnnnnnnnnnnnnnnnnnnnnnnnnnnnnnnnnnnnnnnnnnnnnnnnnnnnnnnnnnCGACtGCCGTGCGGGCCGCGGAGATGTTCCGAAAGGCCCGGCGGGTGAACGTGCGCAAGCGGAACGACTCCGAAGAGGAAGAGCGGGAACGCGATGAGGAGCAGGAGCCGCCGCCGTTGTTGCCGnnnnnnnnnnnnnnnnnnnnnnngggccCCGGcGGCGGCGACAGGGCCCCTGGGGGGGAGTCGCTGCTGGGCCCGGGGCCGCCGCCGCCTTCCGCGCTGACCCCGGG…
NM_001170330	C4orf3	chromosome 4 open reading frame 3	2960	997	33.68	28.9	1532000	1-597	4	120437022	120445048	-	120437022-120439382,120440939-120441336,120444848-120445048	nnnnnnnnnnnnnnnnnnnnnnnnnnnnnnnnnnnnnnnnnnnnnnnnnnnnnnnnnnnnnnnnnnnnnnnnnnnnnnnnnnnnnnnnnnnnnnnnnnnnnnnnnnnnnnnnnnnnnnnnnnnnnnnnnnnnnnnnnnnnnnnnnnnnnnnnnnnnnnnnnnnnnnnnnnnnnnnnnnnnnnnnnnnnnnnnnnnnnnnnnnnnnnnnnnnnnnnnnnnnnnnnnnnnnnnnnnnnnnnnnnnnnnnnnnnnnnnnnnnnnnnnnnnnnnnnnnnnnnnnnnnnnnnnnnnnnnnnnnnnnnnnnnnnnnnnnnnnnnnnnnnnnnnnnnnnnnnnnnnnnnnnnnnnnnnnnnnnnnnnnnnnnnnnnnnnnnnnnnnnnnnnnnnnnnnnnnnnnnn…
NM_020702	KIAA1161	hypothetical protein LOC57462	4202	825	19.63	28.8	1067000	168-2309	9	34358907	34366894	-	34358907-34363004,34366791-34366894	nnnnnnnnnCGCGCGGCGCGGtGGCAGCTTCACTCTGGTTCAAGCGCAGGGGATCGGCGGGAAGCTCCTTCACCCCCGGTTCTGCCGGGCTGTAACTGCAATGGAGCAGGTTGAGATGAGCTCGgtcagatAGCCCCACGGCCCACTCCTTTCTTAGCAGCCCACTAATGCTCCAGAATCCTCAGGAGAAGAGCCAGGCCTATCCCCGCCGCCGCCGGTCTGGCTGCTACACAGaCCGTCAGAACCCCGaGGCCATCGCAGcCGCAGCTATGTACACCTTCCTGCCCGACAACTTcTCGCcTGCCAAGCCCAAGCCTtCCAAAGAACTGAAACCGCTGCTGGGCTCTGCGGTTCTGGgGCTGCTGCTTGTGCTGGCcGCgGTGGTGGCCTGGTGCTACT…
NM_017847	C1orf27	odorant response abnormal 4 isoform 1	3896	939	24.1	28.8	949500	237-1599	1	184611513	184657126	+	184611513-184611729,184615522-184615639,184618777-184618911,184621743-184621838,184624197-184624303,184625343-184625379,184626466-184626606,184627451-184627546,184629702-184629770,184634068-184634196,184634709-184634799,184641838-184642023,184653299-184653409,184654764-184657126	CGTCATCAATCTGCGCCACCTGACTCCCAAGACCCTAgCTTTGGAGTGGGAAGTGAGGTGTGGGAAGTAGGTCGCTTTCTGATGAATTAAGTGGCAGTGAATTGAGACCGGAGGGAATCTGGCCCCTAGAGGCTGGTACTTGCGCCCnnnnnnnnnnnnnnnnnnnnnnAGACTGTCCGaGGTAATTGTCGgCCACGAGTGCAcATTCTGAAAACAGGAGATTTTAGTTCCTAAAAATGGGAAGAACCTACATTGTAGAAGAGACTGTTgGCCAGTATCTTTCAAACATAAATCTCCAAGGAAAGGCTTTTGTCTCTGGCCTTTTAATAGGACAGTGTTCTTCACAAAAGGATTATGTGATTCTTGCCACTAGAACGCCCcCCAAAGAAGAACAAAGTG…
NM_024099	C11orf48	hypothetical protein LOC79081	1320	434	32.88	28.6	1909000	217-1005	11	62186865	62195817	-	62186865-62187207,62187284-62187381,62188897-62189021,62191571-62191795,62193689-62193851,62193930-62194089,62195612-62195817	nnnnnnnnnnnnnnnnnnnnnnnnnnnnnnnnnnnnnnnnnnnnnnnnnnnnnnnnnnnnnnnnnnnnnnnnnnnnnnnnnnnnnnnnnnnnnnnCTgCCCCTTcGCGCAGGCTAGAGCGCCCTATAGCAGAAACCATAGATAAaCGGCCGGCTAGAGAGGacccGCTCaAGGAAacgtttagaaTCCGGAGCGctnnnnnnnnnnAATCACCACCATGGCCCTTGTGCCAGGGAGAAGCAAGGAGGATGGGCTTTGGACTACAAATAGCCCAGGCTCCTnnnnnnnnnnnnnnnnnnnnnnnnnnnnnnnnnnnnnnnnnnnnnnnnnnnnnnnnnnnnnnnnnnnnnnnnnnnnnnnnnnnnnnGATTTCTCTCAAAAGTCCCATCTGCTGTCTATT…
NM_001105520	C17orf100	hypothetical protein LOC388327	1559	436	27.97	28.6	1097000	176-529	17	6495783	6497341	+	6495783-6497341	nnnnnnnnnnnnnnnnnnnnnnnnnnnnnnnnnnnnnnnnnnnnnnnnncTTcCACGTCATcGTGtTGTGGCGCTCCCGGCTATGGCAGTACCGTAGTTTTCCTCTCTTCTGCCTGCGGTGACCGTTGGGCTGGGGGGTGCCCCGAGGCCTCCCTGGCCCCCTCAAGCCAGCAGAATGGCCTCAGCCCGAGGGGCCAAGCAGTCTTCTCCCCGGGTGGgGACCACCCGCtACACAGAGACGTCCACAGTCCGcGTGGAGACCTCGTCCCACCgtGTGGAGACGTCGTCCCGGCgGGTGgAGATCTCCCAGCGCCGCAgCGAGGGGCCCtCCCTCTCCCCCTTGGGGAAgCGGCTCCCTGGCATCCTCGAGGCGTCCTCCCGGCACGTGGAATCCTCCTC…
NM_024738	C12orf49	hypothetical protein LOC79794 precursor	2775	316	11.39	28.6	873700	139-753	12	115637979	115660226	-	115637979-115640081,115641951-115642064,115642484-115642635,115645255-115645411,115659978-115660226	nnnnnnnnnnnnnnnnnnnnnnnnnnnnnnnnnnnnnnnnnnnnnnnnnnnnnnnnnnnnnnnnnnnnnnnnTGCCGCCCGGGCCCCGGGCCTgCCGCGTTCCGCGCCCCGGCCGCCGCGCCCCAAGTCCGCGcCGGGATGGTGAACCTGGCGGCCATGGTGTGGCGCCGGCTTCTGCGGAAGAGGTGGGTGCTCGCCCTGGTCTTCGGGCTGTCGCTCGTCTACTTCCTCAGCAGCACCTTcAAGCAGGAGGAGAGGGCaGTGAGAGATAGGAATCTCCTCCAGGTTCATGACCATAATCAGCCCATCCCGTGGAAAGTGCAGTTTAACTTGGGCAATAGCAGTCGTCCGAGCAATCAGTGCCGCAACTCCATTCAAGGGAAGCACCTCATCACGGAC…
NM_020153	C11orf60	IFT46	1875	47	2.51	28.5	927000	420-1484	11	117920453	117942001	-	117920453-117920936,117921334-117921419,117921718-117921778,117927711-117927777,117928139-117928260,117930384-117930512,117930915-117931008,117931173-117931247,117932831-117932970,117933663-117933815,117935710-117935789,117940890-117940986,117941715-117942001	nnnnnnnnnnnnnnnnnnnnnnnnnnnnnnnnnnnnnnnnnnnnnnnCCTTGATCTTCTTCCTGCGCTGAGAGCCTTCGCGGGTGAGGCGTAACGTGCAGGAGGTCTCACGAGAGTGGAAGCAAGTCTCGCGAATTTTAAAATTTATCTTTTTGCCTAGCGACTGACAaCAGGCTGGTTGcttggcgtATaatGGtAAAGTGGCCTGGCTTTGAGACTGGAGTGAGACCCCAGCCCTAGGCTGGGGTTCTTTCCATTATAGAGGAGACGGATTCAGAAGGGCTACAGACCAAGGTTATTGAAAACCAGACATATGATGAACGTCTAGAGATTAACGACTCTGAAGaGGTTGCAAGTATTTATACTCCAACCCCAAGACACCAAGGACTTCCtCATTCTG…
NM_020642	C11orf17	chromosome 11 open reading frame 17	1308	405	30.96	28.4	1007000	77-707	11	8889277	8898202	+	8889277-8889346,8889567-8889794,8890576-8890656,8892949-8893053,8895410-8895490,8897460-8898202	nnnnnnnnnnnnnnnnnnnnnnnnnnnCCTAGGATAGCGCTGCGCGCATGCGCCTTGAcGAGTGAGcCGGGGAGCCATGGACAACTGTTTGGCGGCCGCAGCGCTGAATGGGGTGGACCGACGTTCCCTGCAGCATTCAGCAAGGCTGGCTCTAGAAGTGCTGGAGCGGGCCAAGAGGAGGGCGGTGGACTGGCATGCCCTGGAGCGTCCCAAAGGCTGCATGGGGGTCCTTGCCCGGGAGGCGCCCCACCTAGAGAGACAGCCGGCAGCCGGCCCGCAGCGCGTTTTCCCGGGAGAGAGAGAAGAGAGGCCCCCaACCCTTAGTGCTTCCTTCAGAACAATGGCTGAATTCATGGACTATACTTCAAGTCAGTGTGGGAAGTATTATTCATCTGTGCC…
NM_023077	C1orf163	hypothetical protein LOC65260	2114	605	28.62	28.4	1004000	41-733	1	52924602	52936626	-	52924602-52926428,52930987-52931127,52936481-52936626	nnnnnnnnnnnnnnnnnnnnnnnnnnnnnnnnnnnnnnCCATGGCGGGCTTGGTGGACTTCCAGGATGAGGAGGAGGTTAAGTCCTTTTTGGAGAACATGGAGGTGGAGTGCAACTACCACTGCTACCACGAGAAGGACCcGGACGGTTGCTATCGGCTGGgGGACTATTTGGAAGGGATCCAGAAGAATTTTGATGAGGCTGCCAAGGTGTTGAAGTTTAACTGTGAAGAGAACCAGCACAGCGATAGTTGCTACAAACTGGGGGCCTACTATGTGACTGGAAAAGGTGGTCTAGCCCAGGACCTGAAAGCTGCCGCCAGGTGCTTTTTGATGGCGTGTGAGAAGCCCgGAAAGAAGTCTATAGCAGCATGTCACAACGTTGGCCTCCTGGCACATGA…
NM_207327	C22orf40	hypothetical protein LOC150383	1492	458	30.7	28.1	1525000	42-410	22	45018574	45024857	-	45018574-45019799,45021671-45021782,45022733-45022845,45024817-45024857	nnnnnnnnnnnnnnnnnnnnnnnnnnnnnnnnnnnnnnnnnATGGCGTCCCATGCAGAgTGCCAGCCTCTGGGAGTGTTTGAGTGTGAACTCTGTGCCTTGACAGCTCCGTACaGCTATGTgGGACaGAAGCCCCCCAACACCCAGTCGATGGTCCTCCTGGaGGAAAGCTATGTCATGAAGGATCCCTTCACCTCCCACAAGGACAGATTCCtAGTCCTCGGCTCGCGcTgCAGTTTGTGCGGCAGGCTGGTGTGTGTGGGCCCGGAGTGCAGCTTATTCTACTCTAAGAGATTCTGCCTCCCTTGTGTCCAGGAGAACATCAGTGCTTTTCCTCAGGAAATTCGGCAAGACTTGGAGAAAAGGAAAGCTCCATCAAAGAGGACCCCCAGCCAGCcCG…
NM_001032363	C1orf151	chromosome 1 open reading frame 151 protein	3725	1359	36.48	28.1	862700	70-304	1	19796058	19828901	+	19796058-19796190,19821181-19821228,19822555-19822664,19825468-19828901	TCGCGAGACTTGAAGGGGTCGGAGCgcGGGgGCCGGCCGAGAGGAAAGCTGGaGGCGCGGGTGGGGAACATGTCGGAGTCGGAGCTCGGCAGGAAGTGGGACCGGTGCCTGGCGGATGCGGTCGTGAAGATAGGTaCGGGTTTTGGATTAGGAATTGTTTTCTCACTTACCTTCTTTAAAAGAAGAATGTGGCCATTAGCCTTCGGTTCTGGCATGGGATTAGGAATGGCTTACTCCAACTGTCAGCATGATTTCCAGGCTCCATATCTTCTACACGGAAAATATGTCAAAGAGCAgGAGCAGTGACTTCACCTGAGAACATCCCAGCGGGAGGACAAGAGAAATCATGTTTATTCCTCAGGAATACTGAAGTGCCCTGGAGTAAGCTGCCGTTCTTCT…
NM_018169	C12orf35	hypothetical protein LOC55196	6230	358	5.75	28	1089000	415-5656	12	32003620	32037308	+	32003620-32003692,32004978-32005072,32014390-32014557,32025079-32030158,32031440-32031523,32036579-32037308	GACTTAAACTCTGGGGCCCGGGAGnnnnnnnnnnnnnnnnnnnnnnnnnnnnnnnnnnnnnnnnnnnnnnnnnGACCAAAGaAGTAAAtACTGTaTGnnnnnnnnnnnnnnnnnnnnnnnnnnnnnnnnnnnnnnnnnnnnnnnnnnnnnnnnnnnnnnnnnnnnnnnnnnnnnnnnnnnnnnnnnnnnnnnnnnnnnnnnnnnnnnnnnnnnnnnnnnnnnnnnnnnnnnnnnnnnnnnnnnnnnnnnnnnnnnnnnTAATCTGCAGAAGAAGAGAAGCAGAATTATACCTAGAAGTCAACTAATGGACAGTTAGTCACCCACCTACATGTTGAGATTCCTGACATAcAAACAACTGACTTGTAACTGACTTATAACTGACTTGTAATACaCTGCTAC…
NM_183373	C6orf145	hypothetical protein LOC221749	2194	500	22.79	28	1062000	482-1174	6	3667835	3697245	-	3667835-3668969,3672784-3672895,3682312-3682429,3683290-3683381,3696509-3697245	AGTCACCGACCTGCGGCTCCGnnnnnnnnnnnnnnnnnnnnnnnnnnnnnnnnnnnnnnnnnnnnnnnnnnnnnnnnnnnnnnnnnnnnnnnnnnnnnnnnnnnnnnnnnnnnnnnnnnnnnnnnnnnnnnnnnnnnnnnnnnnnnnnnnnnnnnnnnnnnnnnnnnnnnnnnnnnnnnnCGCGGCGCCTGTTCCGCGGGAGGCGGGCGGGAGGCGGACGCGGCCTGGCCTCGACGTCGACTACCGCGCCGCCCGCGATGGGaAGCGCCTTATAAAGCCGCGCCnnnnnnnnnnnnnnnnnnnnnnnnnnnnnnnnnnnnnnnnnnnnnnnnnnnnnnnnnnnnnnnnnnnnnnnnnnnnnnnnnnnnnnnnnnnnnnnnnnnnnnnnnnnnnnnnnnn…
NM_024109	C16orf68	hypothetical protein LOC79091	1570	247	15.73	27.8	1111000	277-1489	16	8623028	8647580	+	8623028-8623133,8626854-8627156,8630088-8630468,8636397-8636437,8636526-8636670,8640449-8640520,8642489-8642542,8643485-8643565,8643821-8643923,8645915-8646083,8647466-8647580	nnnnnnnnnnnnnnnnnnnnnnnnnnnnnnnnnnnnnnnnnnnnnnnnnnnnnnnnnnnnnnnnnnnnnnnnnnnnnnnnnnnnnnnnnnnnnnnnnnnnnnnnnnnnnnnnnnnnnnnnnnnnnnnnnnnnnnnnnnnnnnnnnnnnnnnnnnnnnnnnnnnnnnnnnnnnnnnnnnnnnnnnnnnnnnnnnnnnnnnnnnnnnnnnnnnnnnnnnnnnnACCCGTTCTCACCTCTGAGGGGCTCCTGTCCTAGGACTAAGGTGGAGCCTGGGCCATggtGcagctggctcctgcTATagcCATGGACGAGGTCACCTTTAGAAGCGACACTGTActgTCAGACGTCCACCTCTACACCCCGAATCATAGACACCTCATGGTACGGCTGAACAGCGTG…
NM_014686	KIAA0355	hypothetical protein LOC9710	6683	310	4.64	27.8	1041000	860-4070	19	39437296	39538311	+	39437296-39437359,39482424-39483713,39502652-39502861,39510166-39510306,39510516-39510611,39510735-39510896,39512934-39513092,39516449-39516546,39522612-39522737,39524167-39525200,39530622-39530787,39531761-39531898,39534259-39534337,39535392-39538311	nnnnnnnnnnnnnnnnnnnnnnGCCGGTCCAAGGCGGTGCGCTGGGGGCCgGGGCGCGTCGCAGGAAAGGACTTAGAAGCCTTACAAATACATCTGTGCATTCTTGCTTCAGACTTTACAACTGAGGGCCAGCCCAGTCTGGAAGCATCTCTTGTTAATGTTACAAGGAAACCGCTACCTCAGCAAACAAAAGGAATGGAGGAGGAGACTTATAACAAATGCCATTTAAAAAAAAAAGAAAAACTTGTTTTCAGAAAACATTAGAGGAAATTCGGAGAATTTTAGCATTGCATAGAAGCAGCTTCACAGGTAAACAGATTTGACGGGCAGGCtCTGTCAAAATTCTGCAGAAGTTTGATCTTCTTACTTAAGGACTTTGTGTGAAGTAATTCTGTACTG…
NM_017799	C14orf101	hypothetical protein LOC54916	4263	155	3.64	27.3	918800	123-2244	14	56116264	56185985	+	56116264-56116545,56121472-56121503,56122232-56122383,56140286-56140463,56142041-56142154,56145577-56145756,56148716-56148756,56152415-56152498,56153654-56153768,56155065-56155234,56158002-56158173,56161853-56162001,56169466-56169642,56171370-56171423,56172979-56173069,56183714-56185985	GGCTCGACCCGGAAGccgccgtggccgcnnnnnnnnnnnnnnnnnnnnnnnnnnnnnnnnnnnnnnnnnnnnnnnnnnnnnnnnnnnnnGCCGTGTCCTCCTCCCTCGGTCGCCACTGGCCCATGAGTCCCCATGGCGACGGCAGGGGCCAGGCCCGGGGGCGGGCAGTCCGAGTGGGGACGCGGCGCTCCGGGGGCATCCGCGGCGGCATCGCGGTGTTCGCCGCCGTGGCCGCAGTGtTCACCtTCACcctgcnnnnnnnnnnnnnnnnnnnnnnnnnnnGGGAACTGATCACAGCTGCACATGAGCTCGGAGTTGCCCATCCTCCTGGCTATCCTTTGTTCACGCTGATGGCTAAACTGGCAATTACACTGTTTCCTTTTGGTTCAATTGCCTACC…
NM_001102367	C14orf159	hypothetical protein LOC80017 isoform a	2911	226	7.76	27.2	1026000	535-2383	14	90650732	90761456	+	90650732-90651091,90681318-90681410,90693736-90693787,90696363-90696494,90703322-90703475,90706100-90706283,90709386-90709536,90712031-90712153,90717283-90717486,90725007-90725267,90732472-90732571,90735854-90736002,90740803-90740922,90751502-90751653,90760781-90761456	GAAACTGCCTTTTAGCCACAGGCTTGCTGGGGATGAGGTGACAAAGCTnnnnnnnnnnnnnnnTGGGGAAGGGGTTCcGGGCTGCtGCAGGCACACtGGCCAGAGCTTCGTGGATACCTGCAGGGCCCAAAaGTCCCTCCCTGTTTtGAgGagtgagtgatggcnnnnnnnnnnnnnnnnGGCTGGTCACCCCCGCGTTGGCTGGAGGCAGAATTCTGTAAATCCTCTCCAGGTCTTTCTCCAGGCCACTGGTTAGCTCATCTCAGCCTCCTCTGGGAGCaTCAAAACCAACATGGCACAGGGGACTGCAGTGGTGTGCTTTGGACCTGTGTACCCACCCAAGGCTAAAGGCAGAGCCAGATGGAGAAGGAAAGGgAAGTGACTTGTCCAaAGCCACTC…
NM_015299	KIAA0323	hypothetical protein LOC23351	6295	294	4.67	27.1	1061000	203-2237	14	23968981	23980387	+	23968981-23969165,23969760-23969977,23970509-23971656,23971768-23971898,23971982-23972078,23975118-23975225,23975434-23975535,23976082-23980387	AGGAAGTGACTCAAGAAACAGTTTGCGTGCGATGTGGACAAGAGAGGTCCCCGTTGGGTGAGGAACCCGGGAAGGACCGCCCAGATTCGGGCCCCCTGCCCTTGTCCCCTGGGCTAGGGGCGCGGGCAAGGCGGGGGCCCGGCGGGCGCTGAGAGGACCCGAGGCTGGCGCGGGCGGCGGAGGCGGGCTGGGGGCAGCAGCTATGCCTACCTGGGAGGCCCGCCCCGCGTCCCCAGACCGCTTTGCGGTGTCTGCGGACGCTGAGAACAAGGTTCGGGAACAGCAGCCTCATGTGGAGCGCATCTTCAGCGTGGGGGTGAGTGTCCTTCCGAAGGACTGTCcGGACAACCCCCACATCTGGCTGCAGCTGGAGGGCCCTAATGAAAACGCCAGCAGAGC…
NM_001127392	C11orf9	myelin gene regulatory factor isoform 2	5926	82	1.38	27.1	1036000	97-3550	11	61276697	61312565	+	61276697-61276838,61289673-61289760,61290006-61290269,61293308-61293369,61294294-61294573,61295548-61295798,61295877-61296000,61298015-61298210,61300104-61300180,61300370-61300480,61300835-61300925,61301312-61301512,61301782-61301893,61302428-61302537,61303311-61303471,61303546-61303618,61303890-61303978,61304270-61304338,61304760-61304840,61305008-61305093,61305186-61305377,61305621-61305872,613…	nnnnnnnnnnnnnnnnnnnnnnnnnnCGGCGATGCCGCGCCCcCGGGCCGGGCTGTaGCGGGGCCGCGGCTGGAGTGCGCGCCGGGCAGGCGGGACATGGAGGTGGTGGACGAGACGGAGGCGCTGCAGCGCTTCTTCGAAGGCCACGACATCAACGGTGCCCTGGAGCCCTCCAACATAGACACCAGCATCCTGGAGGAGTACATCAGCAAGGAGGATGCCTCCGACCTCTGCTTCCCTGACATCTCTGCTCCAGCCAGCTCGGCCTCCTACTCTCACGGGCaGCCTGCGATGCCCGGCTCCAGCGGGGTTCACCACCTGAGCCCCCCTGGGGGTGGACCCTCCCCGGGACGCcATGGTCCCCTCCCACCCCCGAGCTACGGCCCCCCGCTGAACTGC…
NM_022344	C17orf75	hypothetical protein LOC64149	1615	78	4.83	27.1	896900	32-1219	17	27682502	27693302	-	27682502-27683110,27684549-27684652,27685601-27685737,27685907-27685971,27686455-27686574,27689029-27689086,27689340-27689483,27690945-27691070,27692336-27692416,27693132-27693302	nnnnnnnnnnnnnnnnnnnnnnnnnnnnnnnnnnnnnnnnnnnnnnnnnnnnnnnnTGGATGGAGATGAAAAGGAGCTAGAGAGTAGCGAGGAGGGAGgCTCAGCCGAGGaGCGGAGACTCGAGCCGCCGTCCAGCAGCCACTACTGTCTTTACAGCTACCGCGGAAGCAGATTGGCACAGCAACGAGGGGACAGTGATGACGGAAGCCCAAGTGGCACAAATGCAGaAACTCCCTCTGGTGATGATTTCAGCCTCTCCTTGGCGGATACTAATCTACCATCCGAAGTTGAGCCAGAGCTGCGCgGTTTTATTGCTAAGCGTCTTTCAAAAGGTGCAGTCTTTGAAGGGCTGGGTAATGTTGCATCTGTGGAGCTGAAAATTCCAGGTTACCGAGTTGg…
NM_014743	KIAA0232	hypothetical protein LOC9778	7857	1071	13.63	27	963400	464-4649	4	6835360	6936800	+	6835360-6835469,6857151-6857234,6876813-6877312,6894695-6894832,6909792-6909858,6911053-6911134,6913529-6916811,6924202-6924310,6929288-6929385,6933415-6936800	ACGTAAGGCGCAGGCCAGGGCCGCCCTGCGCTCGGCAGCCGCCCGCAGCCCCTCGGATCCAGAGGAGAGGCGCCCCCGCCGGCCGCCGCGCCGCCCGGCAGCCTCGGCAGnnnnnnnnnnnnnnnnnnnnnnnnnnnnnnnnnnnnnnnnnnnnnnnnnnnnnnnnnnnnnnnnnnnnnnnnnnnnnnnnnnnngttCTGCTGGAGAcTTCCATTTGGCCTCAATGTGAAATTAAAGTAGAAAATCATATCTACATGTATGTTGCTATCAgGATGTTGATTCATTAGTCATGCCTGAAGAGgGAAAGTCTGTTTTAGGTGGCTGACTACCAGCAAAAATAAATGCTTATCCTACATGTCAAGCATCTCTCCTTTTTACTGGAGTGAAAATCCCCTCCAG…
NM_001098808	C9orf129	hypothetical protein LOC445577	1154	318	27.56	26.9	1030000	365-952	9	95120302	95148517	-	95120302-95120652,95121204-95121277,95137477-95137763,95137979-95138079,95148177-95148517	nnnnnnnnnnnnnnnnnnnnnnnnnnnnnnnnnnnnnnnnnnnnnnnnnnnnnnnnnnnnnnnnnnnnnnnnnnnnnnnnnnnnnnnnnnnnnnnnnnnnnnnnnnnnnnnnnnnnnnnnnnnnnnnnnnnnnnnnnnnnnnnnnnnnnnnnnnnnnnnnnnnnnnnnnnnnnnnnnnnnnnnnnnnnnnnnnnnnnnnnnnnnnnnnnnnnnnnnnnnnnnnnnnnnnnnnnnnnnnnnnnnnnnnnntccctgagaatcagttctgggatgtaacagagcaagcggacattattctgggaccagcaagcctcggtcactgcagccaccacactacgtggCAGCCAGACCCGGTCCGTTTGGAATGCCTGGGATGGctCCGCCGCATGTTCCTCCTCA…
NM_152569	C9orf66	hypothetical protein LOC157983	2786	1876	67.34	26.7	1416000	498-1382	9	203108	205893	-	203108-205893	ATTATCTTTTAACTAGACAGTCTAGCTTTCTCAGGGCAAGACAAAAATGTCCCAAaTaCTTGnnnnnnnnnnnnnGTGGAGGAAAAACTGCAGTTAAAGCACCTTTACTGAGAACTTTGAGCAGTAAATGTGCTTAcaTATTTAGTTTGTGCAACTTTGATTAGGAATTGGATGGTGAaTTGGGATCCCCCAGTCCTTAGtTTTTTGCTGGAGTTCTGTAAATCTCAAAATGTCAGCCACAGGCCATTcnnnnnnnnnnnnnnnnnnnnnnnnnnnnnnnnnnnnnnnnnnnnnnnnnnnnnnnnnnnnnnnnnnnnnnnnnnnnnnnnnnnnnnnnnnnnnnnnnnnnnnnnnnnnnnnnnnnnnnnnnnnnnnnnnnnnnnnnnnnnnnnnnnnnnn…
NM_152743	C7orf27	hypothetical protein LOC221927 precursor	3013	405	13.44	26.7	1018000	289-2751	7	2543970	2561918	-	2543970-2544924,2545339-2545511,2545704-2545802,2545946-2546048,2547139-2547212,2547458-2547644,2547878-2547996,2548280-2548371,2549364-2549483,2549750-2550122,2551069-2551216,2553484-2553638,2560465-2560607,2561647-2561918	nnnnnnnnnnnnnnnnnnnnnnnnnnnnnnnnnnnnnnnnnnnnnnnnnnnnnnnnnnnnnnnnnnnnnnnnnnnnnnnnnnnnnnnnnnnnnnnnnnnnnnnnnnnnnnnnnnnnnnnnnnnnnnnnnnnnnnnnnnnnnnnnnnnnnnnnnnnnnnnnnnnnnnnnnnnnnnnnnnnnnnnnnnnnnnnnnnnnnnnnnnnnnnnnnnnnnnnnnnnnnnnnnnnnnnnnnnnnnnnnnnnnnnnnnnnnnnnnnnnnnnnnnnnnnnnnGGACTGCGgCCTCACCATGGACCCCGAaTGCTCCCGGCTGCTCCCTGCTCTCTGTGCTGTTCTGGTAGATCCCAGGCAGCCGGTGGCAGATGACACCTGTTTGGAGAAGCTGCTGGACTGGTTTAAA…
NM_001077498	C17orf63	hypothetical protein LOC55731	4162	212	5.09	26.6	1079000	183-1867	17	24107123	24193967	-	24107123-24111020,24117730-24117851,24193826-24193967	cCACGCTGCGCAGGCGcaggagcnnnnnnnnnnnnnnnnnnnnnnnnnnnnnnnnnnnnnnnnnnnnnnnnnnnnnnnnnnnnnnnnnnnnnnCGGCGGGCGGCAAAGGAGCAGCCATGAGGGCCGGGCCCAGTCACCGACCTGTGAGCCACTGCCCCATGTTGTGTTGATGCCGGTCTGCCATGCTAGCCTGTCTACCAGGGCCAGGTGACCTGTCCTTTCAGCTTCTTTCTCACACGCAGATGAACACTGGACTTCAGAAATGGGACACTACACAGAAAATGAGAACTGCTCACtATCCTACCCCAGCCGAATTGGATGCATATGCTAAGAAGGTCGCAAAcAACCCACTGACTATAAAaATCTTCCCCaaCAGTGTGAAGGTTCCCCAGCGGAAAC…
NM_018182	C17orf63	hypothetical protein LOC55731	4196	212	5.05	26.4	974500	217-1901	17	24107123	24193967	-	24107123-24111020,24117730-24117851,24185437-24185470,24193826-24193967	cCACGCTGCGCAGGCGcaggagcnnnnnnnnnnnnnnnnnnnnnnnnnnnnnnnnnnnnnnnnnnnnnnnnnnnnnnnnnnnnnnnnnnnnnnCGGCGGGCGGCAAAGGAGCAGCCATGAGGGCCGGGCCCAGTCACCGACCGTGCTGAGGAGTCATGGAAGAGTTTTTAAACCAGTGTGAGCCACTGCCCCATGTTGTGTTGATGCCGGTCTGCCATGCTAGCCTGTCTACCAGGGCCAGGTGACCTGTCCTTTCAGCTTCTTTCTCACACGCAGATGAACACTGGACTTCAGAAATGGGACACTACACAGAAAATGAGAACTGCTCACtATCCTACCCCAGCCGAATTGGATGCATATGCTAAGAAGGTCGCAAAcAACCCACTGACTATAAAaATC…
NM_015325	KIAA0947	hypothetical protein LOC23379	7918	158	2	26.4	957800	223-7021	5	5475807	5543338	+	5475807-5476112,5489531-5489589,5490193-5490227,5493008-5493026,5494225-5494336,5496281-5496357,5497402-5497439,5500540-5500622,5500834-5500873,5500954-5501010,5507665-5507751,5510445-5510854,5513549-5518339,5519447-5519615,5521941-5522101,5526671-5526861,5529086-5529192,5539834-5539932,5542262-5543338	GGGaCCGCGCCGGGTAGCGTTTCTTTTTAGTGCCTGAGGCAGCTCTGGCTCGGAGAGCCTTTCGCTAGCCCCACGGGGACCTCTGTGCACGGATGGACCCGCCCGGACCTGGCGGGAAGCGGCCTGGCAGGCGGCGGCCTCGGCGGCATCAGCAGAGACAGGACGGGGCCGACGCCGCGGGCCCCTGAGGCGTGCGTGCCCACCGGGCCCGGCGGCGGCACCATGATGCCGGGCGAGACCCATTCGGCGGCGCCCGGGACGGCGGCGGACCTGTCGcGATGTCAGGGCTGCGCcTCTCTGCAGCAGAATTTGAATGAATATGTTGAAGCATTAATTACTTTGAAACAAAAAATTATCAATACAGATAATTTGTTAACAGAATATCAGAAGAAATGTGAT…
NM_018270	C20orf20	MRG-binding protein	1636	171	10.45	26.3	995900	72-684	20	60898250	60902390	+	60898250-60898468,60898907-60899028,60900384-60900465,60900772-60900846,60901253-60902390	AGTGCGCCTGCGCGGAGCTCtTGGCCGcGCCTGCTCCCGCcGGGGGCTCCTTGCTCGGCCGGGCCGCGGCCATGGGAGAGGCCGAGGTGGGCGGCGGGGGCGCCGCAGGCGACAAGGGCCCAGGGGAGGCGGCCACCAGCCCGGCGGAGGAGACAGTGGTGTGGAGCCCCGAGGTGGAGGTGTGCCTCTTCCACGCCATGCTGGGCCACAAGCCCGTCGGTGTGAACCGACACTTCCACATGATTTGTATCCGGGACAAGTTCAGCCAGAACATCGGGCGGCAGGTCCCATCCAAGGTCATCTGGGACCACCTGAGCACCATGTACGACATGCAGGCACAGCATGAGTCTGAGATTCTTCCATTCCCGAATCCAGAGAGGAACTTCGTCCTTCCAGAAG…
NM_024097	C1orf50	hypothetical protein LOC79078	1017	119	11.7	26.2	1116000	68-665	1	43005503	43014002	+	43005503-43005648,43005767-43005882,43011821-43011907,43012995-43013126,43013467-43014002	nnnnnnnnnnnnnnnnnnnnnnnnnnnnnnnnnnnnnnnnnnnnnnnnnnnnnnnnnnnnnnnnnnnnnnnnnnnnnnnnnnnnnnnnnnnnnnnCCGAGGGGGTCCTTGAAAGCCAAGGACCGCAGCCAGCTGCAGGCCAGGGAGGAGCCCTGGTGGAGCTCACCCCGACCCCCGGCGGCCTGGCCCTGGTGAGCCCCTACCACACCCACCGGGCCGGGGACCCCTTAGACCTCGTGGCGCTCGCAGAGCAGGTGCAGAAGGCTGATGAATTCATCCGAGCAAATGCCACCAACAAGCTGACAGTCATAGCTGAGCAAATCCAACATTTGCAGGAACAAGCCAGGAAGGTACTGGAAGATGCTCACAGAGATGCCGACCTGCACCATGTAGCTTGTAA…
NM_001102401	C8orf41	hypothetical protein LOC80185	2185	122	5.58	26.2	1019000	204-1727	8	33475778	33490245	-	33475778-33476337,33477388-33477550,33480489-33480632,33480808-33480995,33484289-33484381,33486806-33486992,33489027-33489772,33490142-33490245	nnnnnnnnnnnnnnnnnnnnnnnnnnnnnnnnnnnnnnnnnnnnnnnnnnnnnnnnnnnnnnnnnnnnnnnnnnnnnnnnnnnnnnnnnnnnnnnnnnnnnnnnTTCTCGTTGAGTGATCGCTCCTTCCCTCTTcAGCGGATCCCTCCCCGCCTCCATCCTCGTCCTGTGGGAGaGACCAGCCTTCTGGTGTTGCAGTCAGGAATGGAGCTTGACAGCGCCCTGGAAGCCCCGTCGnnnnnnnnnnnnnnnnTGTCCGaGGAGTTGTCTCCCTCCGCTCTTGGACAGGCCTTCTCCAAGATTTTACACAGTCTTACCCGCCCGGAGGCACGACGAGGCAACGTAAAAGATGTAGCTCTTAAAGACCTCGGTGATCTAATAGAAACCACCGAATGTGATA…
NM_033520	C19orf33	HAI-2 related small protein	461	110	23.86	26.2	1011000	99-417	19	43486644	43487486	+	43486644-43486763,43486855-43486970,43487104-43487166,43487325-43487486	ATTCCTCCAACGGGCAGGTCTCAGCGCTCCTCCCACTGCTCCACTCCTCTGCAGGGCCCAGGCGCCCTTGGCCGGGGGnnnnnnnnnnnnnnnnnnnnnnnnnnnTCGACCTGGGAGCAGCTCTGgagccAaCCTCCCAGGAGCCAGGTGTGGGGGCGGGCCATGGGGGaGACCCCAAGCTCAGTCCCCACAAACTTCAGGGCCGGTCGGAGGCGGGGGCAGGTCCGGTTCCAGAGCAAGGACACCACAGCTCTTCCGACtCCAGCAGCAGCTCCAGCGACTCgGACACGGATGTGAAGCCCCACACCGCTGGCTCCAAGCAGCACGAGAGCACCCCCGGCAAGGCCAAGAAGCCCAAAGTGAAGAAGAAGAAAAAGGnnnnnnnnnnnnnnnnnnnnn…
NM_024683	C17orf42	hypothetical protein LOC79736	1339	90	6.72	26.2	934800	71-1150	17	26250127	26257412	-	26250127-26250750,26251557-26251706,26255210-26255673,26257312-26257412	GCTTTTGGGCGCAGCACGCAGGAACCGGAAGTCAATGGAGGAAGACcGGAannnnnnnnnnnnnnnnnnnnnnnnnnnnnnnnnnnnnnnnnnnnnnnnnnAGAGGTGGAGATGCTTTCTGnnnnnnnnnnnnnnnnnnnnnnnnnnnnnnnnnnATAATTCCTGCTGTCGGAAAAAATCCAcTACACCTAAGAAAATTACTCCCAATGTTACTTTTTGTGATGAAAATGCAAAGGAGCCTGAAAATGCACTTGACAAGCTCTTCTCTTCAGAACAGCAGGCTTCCATCTTGCATGTGTTGAATACAGCATCTACTAAAGAACTTGAAGCTTTCAGATTGCTTCGTGGAAGAAGGTCCATCAATATCGTAAaGCACAGAGaCAAcTTTGgGCCATGTCA…
NM_001098801	C18orf19	hypothetical protein LOC125228	4384	1836	41.88	26.1	1044000	433-1248	18	13653346	13716591	-	13653346-13656712,13661861-13661972,13671604-13672104,13677742-13677881,13716328-13716591	nnnnnnnnnnnnnnnnnnnnnnnnnnnnnnnnnnnnnnnnnnnnnnnnnnnnnnnnnnnnnnnnnnnnnnnnnnnnnnnnnnnnnnnnnnnnnnnnnnnnnnnnnnnnnnnnnnnnnnnnnnnnnnnnnnnnnnnnnnnnnnnnnnnnnnnnnnnnnnnnnnnnnnnnnnnnnnnnnnnnnnnnnnnnnnnnnnnnnnnnnnnnnnnnnnnnnnnnnnnnnnnnnnnnnnnnnnnnnnnnnnggcggctccagcgtcctaagagnnnnnnnnnnnnnnnnnnnnnnnnnnnnnnnnnnnnnnnnnnnnnnnnnnnnnnnnnnnnnnnnnnnnnnnnnnnnnnnnnnnnnnnnnnnnnnnnnnnnnnnnnnnnnnnnnnnnnnnnnnnnnnnnnnnnnnn…
NM_001001872	C14orf37	hypothetical protein LOC145407 precursor	3082	111	3.6	26.1	817100	112-2433	14	57540561	57688600	-	57540561-57541275,57541519-57541653,57548590-57548621,57633195-57633452,57667983-57668192,57669561-57669812,57674461-57675885,57688546-57688600	GCCCGCGCCGCCGCTGCCTCTGTCCTCCGCGCGCTGCTCcGCTGAAtGCGCACAGGATTCAATTACTGGACTTGTCAACTCTGCCAGTGTATGTGCCATTTCTCTTCCACTATGAGTGGACCGATTGTATTGCACATTTGTCTGGCTTTCTGTAGCCTTCTACTTTTCAACGTTGCCACACAATGTCTGgCCTTCCCCAAAATAGAAAGGAGGgGGGAGATAGCACATGTTCATGCGGAGAAAGGGCAGTCTGATAAGATGAACACCGATGACCTAGAAAATAGCTCCATTACCTCAAAGCAGACTCCCCAACTGTTGGTCTCTGAAGATCCAATGATGGTGTCAGCAGGACCATCGGCAACATCATTAAATAAAGCATTCTCTATTAACAAAgAAACC…
NM_024516	C16orf53	PTIP-associated 1 protein	3825	1691	44.21	26.1	801300	320-1082	16	29735029	29741317	+	29735029-29735829,29736032-29736114,29738377-29741317	nnnnnnnnnnnnnnnnnnnnnnnnnnnnnnnnnnnnnnnnnnnnnnnnnnCCCGTCCCTCTCtTtCCCCTTTCCCcCTTTCGGAAAGTGGTTTCTGCGGGGCCCGGGAGCgTCGGAGTAccggacctcgatCtcCGGGGTGGGGTCCTTGGTGGGGACCGAGCGCCCCCTCCCGGGGACGGGCGGTCTGGCCGCGGCGTCCCCTGCGGGAGCCTGATTGGCTGGAGACGGTCCCGAATCCCCCGGGGAGCCCGATCCCTGGGGGACCCTGGCTTCGGACTCCAGCAGCTGTCATCGCAGGGTCCCTGCCCTAGTGGCCTATGTCCCTTGCTCGGGGCCATGGAGACACTGCGGCCACCACGGCGGCGCCTCTGTCTGAAGAAGGAGAAGTGACCTCCGG…
NM_001012502	C9orf117	hypothetical protein LOC286207	1722	106	6.16	26	1299000	41-1601	9	129509092	129516124	+	129509092-129509292,129511522-129511793,129512701-129512854,129513329-129513596,129513920-129514050,129514299-129514449,129514809-129514975,129515120-129515306,129515934-129516124	nnnnnCTTCCTGGGGCTgGGAGCCCTGGTTGCCATCAGCCATGGCTCCCAAAAAGAGTGTGAGCAAGGCAGGCAAGGAGCTTGAAGTCAAGAAGAAAGGCAGCAAGAAGGAGCCGGTGGTGGCCGTGGAGCCTCCTCTGGCCAAGGAGACGAAGGAGTTCTACCACATCCAGATCCGAGACCTGGAGGaCCGGCTGGCCCGGTACCAGCGGAAGTGGGATGAGCTGGCTGTGCAGGAGAAGCTGTTCCGCCAGGAGTTCGAGCAGCTGGCCAATAACAAGAAGgAGATTGTGGCCTTCCTCAAGCGCACGCTCAaCCAGCAGGTGGACGAGAtCACAGACCTCAATGAGCAGCTCCAGAACTTGCAGcTAGCCAAGGAGATGGAGAAGGATGCCTTCGA…
NM_019108	C19orf61	SMG9 protein	2353	261	11.09	26	875300	344-1903	19	48927141	48950982	-	48927141-48927666,48928850-48928994,48929316-48929444,48929618-48929725,48930381-48930487,48933589-48933674,48934114-48934209,48936099-48936210,48940764-48940876,48943434-48943531,48943625-48943889,48943970-48944044,48946584-48946739,48950646-48950982	ATCCACGCacGCTCaGCCCgGCGnnnnnnnnnnnnnnnnnnnnnnnnnnnnnnnnnnnnnnnnnnnnnnnnnnnnnnnnnnnnnnnnnnnnnnnnnnnnnnnnnnnnnnnnnnnnnnnnnnnnnnnnnnnnnnnnnnnnnnnnnnnnnnnnnnnnnnnnnnnnnnnnnnnnnnnnnnnnnnnnnnnnnnnnnnnnnnnnnnnnnnnnnnnnnnnCGCTCCTGGCCCCCAGACGCCATTTACAGGCGGGTGGTTGgGGTCAGCCTCCCCGCCCCCACCCGACGCCCGTCACGGGAGAGCCCACACCGCGCCCCGAGaACCAATCAGCAGCCGCCTTAGGTGACCATGTCTGAGTCTGGAcACAGTCAGCCTGGAcTCTATGGGATAGAGCGGCGGCGACG…
NM_152710	C10orf27	stromal protein associated with thymii and lymph	1583	604	38.16	25.8	1253000	391-1443	10	72201001	72215163	-	72201001-72201223,72202276-72202328,72203975-72204119,72204951-72205032,72206915-72207097,72208319-72208398,72209355-72209504,72211563-72211798,72213101-72213287,72214409-72214535,72215047-72215163	nnnnnnnnnnnnnnnnnnnnnnnnnnnnnnnnnnnnnnnnnnnnnnnnnnnnnnnnnnnnnnnnnnnnnnnnnnnnnnnnnnnnnnnnnnnnnnnnnnnnnnnnnnnnnnnnnnnnnnnnnnnnnnnnnnnnnnnnnnnnnnnnnnnnnnnnnnnnnnnnnnnnnnnnnnnnnnnnnnnnnnnnnnnnnnnnnnnnnnnnnnnnnnnnnnnnnnnnnnnnnnnnnnnnnnnnnnnnnnnnnnnnnnnnnnnnnnnnnnnnnnnnnnnnnnnnnnnnnnnnnnnnnnnnnnnnnnnnnnnnnnnnnnnnnnnnnnnnnnnnnnnnnnnnnnnnnnnnnnnnnnnnnnnnnnnnnnnnnnnnnnnnnnnnnnnnnnnnnnnnnnnnnnnnnnnnnnnnnnn…
NM_145231	C14orf143	hypothetical protein LOC90141	695	132	18.99	25.8	1118000	86-574	14	89333222	89490842	-	89333222-89333421,89467638-89467728,89468623-89468724,89486194-89486239,89490003-89490098,89490683-89490842	nnnnnnnnnnnnnnnnnnnnnnnnnnnnnnnnnnnnnnnnnnnnnnnnnnnnnnnnnnnnnnnnnnnnnnnnnnnnnntGTCGCGATGTTCTTCTCCGAGGCCAGAGCCAGGTcGCGGACGTGGGAAGCCAGTCCCTCGGAACACAGGATGTGGGTGGAAGTATTTAAGGCATGTGATGAAGATCACAAAGGATATCTCAGCAGAGAGGACTTTAAAATTGCTGTTGTAATGCTGTTTGGGTACAAGCCCTCCGAGATAGAAGTGGATTCTGTGATgTCTTCAGTAAATCCAAATACTTCTGGTATATTACTCGAGGGGTTTTTAAATATTGTCAGGAAAAAGAAGGAAGCTCAACGGTAtCGGaATGAAGTAAGACACATCTTCACAGCCTTTGACAC…
NM_018341	C6orf70	hypothetical protein LOC55780	2078	45	2.17	25.8	1083000	34-2068	6	169893646	169923542	+	169893646-169893684,169895885-169896053,169897304-169897443,169898359-169898460,169898740-169898829,169900989-169901086,169901859-169901995,169902663-169902777,169904450-169904552,169908659-169908688,169910124-169910192,169911561-169911734,169915340-169915423,169917291-169917367,169917961-169918086,169918476-169918694,169921203-169921316,169923351-169923542	aTTCAtGCGCGCCGCAGCGGGGCACCGGAAGTTATGGAGGTATTAATaGGGGACCCTATTACCACATGTCTTTCTCCCTCAGTGTATgATATAATTTGTAATCTTGGGTTTCAACTCAGAGAAAATTGTGATATCAATAGCATTGTTACTCAGAATGGTGAAGTATGCTGGAAAACAATCACAGACTGTGTGAGCTACACAGAGTCAGATCAGGATCTGGATTACTGGGGAAGCGTGAGGCTGCTTGGCCCTGTGTGTGAGGCTGTCCATTCACATTTCTTATCTTTGACCAAGGGGCAATTTGAAATTCGATATGCACCGTGGTTCCAGTGGACAAGTTTTCCAGAGTTATTTCCTGAAATATTTGATGCCTTGGAAAGTCTACAATCTCCCGCTATT…
NM_138471	C11orf84	hypothetical protein LOC144097	1961	110	5.61	25.8	1001000	237-1380	11	63337499	63351766	+	63337499-63337861,63341853-63342182,63342264-63342413,63342575-63342700,63342850-63343050,63350976-63351766	nnnnnnnnnnnnnnnnnnnnnnnnnnnnnnnnnnnnnnnnnnnnnnnnnnnnnnnnnnnnnnnnnnnnnnnnnnnnnnnnnnnnnnnnnnnnnnnnnnnnnnnnnnnnnnGGGGGCTGCGCGGAGcgggcAGCGGGCCCGGCGTTGTTCCGGCCAGGAGGCGGGAGGCGGTTGCCGGCTGCGCGGCGAAGCCTGCGCGCCAGTTCTCCGGCCACCGCTATCGCCCACGGCCGCAcCATGGCCCTAAAGGCCGAGGGCGCCGCACTcGACTGCTTCGAGGTGACGCTCAAATGCGAGGAAGGGGAGGACGAGGAGGAGGCCATGGTGGTGGCCGTAATTCCGCGGCCCGAGCCGATGCTCAGAGTGACCCAACAGGAGAaGACCCCACCACCTAGACCCA…
NM_019008	SMCR7L	hypothetical protein LOC54471	5699	1502	26.36	25.7	959400	499-1888	22	38228230	38244083	+	38228230-38228388,38230154-38230485,38237239-38237389,38237800-38237977,38238183-38238445,38239468-38244083	CCTCCGCCTCCGCCCGCCCTCGTGCTCCCTTCAGCCCCTTCGTAGCTCAGTGCGCAAGGTCGTGTCCCGGAAGTGACGGGGCCATGTTGATGGGTGACCCgGGtAGAGGTACCCGGCCGGAGGCGAtTCCTGCGGaGTGGTAGCGCGCGCGGCCTACGGTGTGACACCCAGCCCCTGCCAGTCCCCCATGGCCCGGTGGAGCCGAGCGGCGGTGCTGAGTCTCTATcGGGCTCTGTTGCGCCAGGGCCGACAGCTTCGCTACACTGATCGAGACTTTTACTTTGCCTCCATCCGCCGTGAATTCCGAAAACATCAGAAGCTAGAGGACCCTGAGGCCCGGGAGAGGCAGCtGGAGAAGGGCCTGGTCTTTCTCAAGGGCAAATTGGGGAGGATCATTTA…
NM_144970	CXorf38	hypothetical protein LOC159013	4250	934	21.98	25.5	981700	48-1004	X	40371117	40391763	-	40371117-40374358,40374810-40374969,40380729-40380908,40381203-40381352,40383205-40383324,40391203-40391337,40391501-40391763	nnnnnnnnnnnnnnnnnnnnnnnnnnnnnnnnnnnnnnCGGGGAGACATGGTGCTgTcGGaGCTaGCGGCGCGCCTCAACTGCGCTGAGTACAAAAACTGGGTGAAGGCGGGCCACTGCCTGCTGCTGCTGCGCAGCTGCCTGCAGGGtTTCGTCGGCCGTGAGGTGCTCTCCTTCCACCACGGCCTACTCGCCGCAGCCCCCGGCCTGGGGCCACGCGCCGTCTGCCGCGGCGGCTCACGGTGCAGCCCGCGCGCCCGTCAGTTTCAGCCTCAGTGTCAGGTGTGCGCGGaATgGAAACAGGAGATTTTGAGACATCACGTCAACAGAAATGGAGACGTGCACTGGGGAAACTGCCGgccGGGCCGCTGGCCCGtGGACGCCTGgGAGGTGGCCAAGG…
NM_001012961	C1orf84	hypothetical protein LOC149469	1188	272	22.9	25.4	1576000	85-619	1	43628143	43645152	+	43628143-43628253,43641435-43641560,43641865-43642032,43642638-43642808,43644541-43645152	nnnnnnnnnnnnnnnnnnnnnnnnnnnnnnnnnnnnnnnnnnnnnnnnnnnnnnnnnnnnnnnnnnnnnnnnnnnnnnnnnnTGATGGCCTCGGAGCGCCCCGAGCCGGAGGTGGAAGAAGCTGGGCAGGTGTTCCTGTTAATGAAAAAGGATTATCGAATCTCCCGAAATGTTCGCCTGGCTTGGTTCCTCAATCATCTGCATCAAACTGTGCAGGCCACATCCCAGGAGGTGCTGTCTGAACAGGAATTGGAAGTCCTCAGTGTCCTGCCCCCTGGGTGGCaAcCAGATGAACCAGTGGTCCCAAGGCCATTCcTCCTTGTACCTTCCACCCGAGTCACCTTCCTGGCTTGGCAGTATCGGTTTGTCATTGAGCTGGACCTTAGCCCATCTACTGGC…
NM_001031703	C3orf75	transmembrane protein 103	1349	196	14.53	25.3	1228000	120-917	3	47512134	47530203	-	47512134-47512691,47514780-47514926,47518144-47518345,47520824-47520942,47526678-47526748,47527642-47527720,47530031-47530203	nnnnnnnnnnnnnnnnnnnnnnnnnnnnnnnnnnnnnnnnnnnnnnnnnnnnnnnnnnnnnnnnnCGTCTTTGCAGCACCCCGGGTTCTCCTCCAGAGTGTTAGTCCCAGGAGCTCGGAATGTTCGTGGAACTTAATAACTTGCTTAACACCACCCCCGACAGGGCGGAGCAGGGGAAACTGACTCTACTCTGTGATGCCAAGACAGATGGGAGTTTCCTTGTACACCACTTTCTCTCCTTCTACCTCAAAGCTAATTGTAAAGTCTGCTTTGTGGCACTCTTCCAGTCCTTCAGCCACTACAATATCGTGGGACAGAAGCTGGGTGTCAACCTGACTGTGGCGCGGGAGCGTGGGCAGCTTGTGTTCCTCGAGGGACTGAAGTCnnnnnnnnnnnnnn…
NM_022338	C11orf24	hypothetical protein LOC53838 precursor	2102	346	16.46	25.3	1148000	443-1789	11	67785379	67796045	-	67785379-67786962,67787736-67787910,67792098-67792295,67795901-67796045	nnnnnnnnnnnnnnnGCGGGGCCCAAGCAGGGCGCGCTGCCcGGAGCTGCCTAGGTTGCGCTgCCGGCCACGTCCCCGCGCCGGGCCGCGGGCTCcttcctactgtccTAGGGCCGCCGGGCCGCcGCGGGCCTGCTGCGCCCGGATGCATCTGTTACCAGAGTGGAGAGTCTGCCTTCGTCTCACATTTGCCACAAAGGATGGCATGGCCCGGGAGTGCCCCACCATATGGCTTTCACCCCCTGCAAAGCCAGACCTCACCCAGCGACACAGTGCCAAGCCCGCAGCTCTCCAAGGAGGAAGATGGCCCAGGCTGGGAGCATGCCCTTAGCAGCGGCCTCTGATCCCTTGGCCAAGCAGGAGAGAACCATtAGCAGCCTGAGGAGCTGGCTGGCTGGG…
NM_194278	C14orf43	hypothetical protein LOC91748	8100	971	11.99	25.3	1003000	784-3918	14	73251578	73296754	-	73251578-73255957,73257753-73257965,73259154-73259303,73261728-73261816,73262489-73262564,73263060-73263163,73263286-73263428,73263914-73263980,73266096-73266441,73273454-73273753,73275016-73276711,73296219-73296754	GATGAAGTGGTAGAGCTGGTTCCTGCTCGCCGCGGTGCCGCGCGCGCCGGCCGGCCGCTGGGCGCTCCGCGCTCCCAGCCTCGAGTTGTGCAATCCTTTGTAGCACGCCAGAGTCCTCCaCCTTCGCTGTTGCCTCTCGCCCTCTCTCTcnnnnnnnnnnnnnnnnnnnnnnnnnnnnCGATGAGTCAGAGCCGTGCAATCCTGACACTGCATCGCAGGACTGGGGGTGACACGGAGGGAGGGagagcgctTGCGAGGCAGACAGCACGGGTGCGGGGCGCGCCGAGGCTCCTGCATCGCGAGTGGGGGGTGACAGCCCGCGCGTCCCGCCCGAGCCCTGCCAGCAAACTTCcnnnnncCGGGAGGCGCGGGCTGGCGGAAGCCCCACGAGCGCCGCGG…
NM_001100621	C17orf80	lung cancer-related protein 8 isoform b	3531	820	23.22	25.2	834700	195-1914	17	68740371	68756690	+	68740371-68740451,68740954-68741059,68743210-68744729,68750630-68750737,68754975-68756690	nnnnnnnnnnnnnnnnnnnnnnnnnnnnnnnnnnnnnCGGGGCTTGTCGCCGGGGCCGCCTGGGCTTTCGGGTCTTCTGAGGCTGACATTCACGTTTCATTCTGCCACACTCGGGAACGGTGATCGGGGAAGAATGGGGATCCGGGAGAAGCACCCGCAAAACTAGCATCCTCCTAGAgGAGCTCGGGAATAGGATGAGTGATAATCCACCCAGAATGGAAGTGTGTCCTTATTGTAAGAAGCCATTTAAACGATTAAAATCCCACTTGCCATACTGTAAGATGATAGGATCAACCATACCTACTGATCAAAAAGTTCATCAGTCCAAGCCAGCTACACTCCCACGTGCTAAAAAAATGAAAGGGCCAATCAAAGATTTAATTAAAGCTAAAGGGAAAG…
NM_017832	C9orf6	hypothetical protein LOC54942	1911	133	6.96	25	971900	95-638	9	110736494	110743058	+	110736494-110736666,110737739-110737790,110738409-110738538,110741297-110741373,110741486-110741555,110741650-110743058	nnnnnnnnnGCGCCGGAAGAGCACGCCCAGCCCGGGCTTCGCGgAGGAAGCGCTGGGGTCCGGGAGGGAGGGGGTGGCGGCGCCGGAGGTCGCCATGGCTaCCGAGCCCGAAGCAGCGGAGCCGGTGGTGCCTTCGCTCGTAGATCGATACTTCACTCGCTGGTACAAACCGGATGTCAAAGGAAAATTTTGTGAGGACtACTGTATACTACAGCACTCTAACCGAATATGTGTCATCACGTTGGCAGAATCTCATCCAGTTCTTCAAAGTGGAAAATTAATTAAAAGCATTTCCTATCAGATCAGTACCAACtGTaGCAGACTTCAGAACAAGGTCTCTGGGAAATTTAAGCGGGGGGCACAGTTTCTAACAGAGCTCGCACCTCTCTGTAAGATTTA…
NM_024684	C11orf67	hypothetical protein LOC28971	504	18	3.57	25	905800	99-465	11	77209856	77261046	+	77209856-77209935,77231173-77231322,77258416-77258511,77260869-77261046	nnnnnnnnnnnnnnnnnnCCTAAGTaCGGGGAGAGCACTGCGCCGTTTGGGAACGCAACTTTGAGGAGACAGTACGGTGGATTTCAGTGAAGTTCCTTATGACTTCCCCTGAAATTGCTTCCTTATCATGGGGGCAAATGAAAGTAAAAGGCTCTAATGCAACCTATAAGGACTGCAAAGTATGGCCAGGGGGCAGTCGGACTTGGGATTGGAGAGAAACAGGAACTGAGCATTCTCCtGGTGTGCAGCCTGCaGATGTGAAGGAAGTTGTTGAGAAGGGTGTACAGACTCTTGTGATTGGCCGAGGGATGAGCGAGGCCTTGAAGGTGCCTTCATCAACTGTGGAGTACCTCAAGAAACATGGCATTGATGTGCGGGTCCTCCAGACAGAGCAGGCAG…
NM_022067	C14orf133	hypothetical protein LOC63894	2840	386	13.59	24.9	798600	418-1896	14	76962771	76993736	-	76962771-76963732,76964466-76964570,76965102-76965191,76965777-76965863,76969938-76970027,76970358-76970399,76971355-76971489,76971940-76972015,76973904-76973977,76977162-76977189,76978656-76978758,76979215-76979248,76980345-76980437,76984590-76984646,76985389-76985453,76985810-76985848,76987283-76987429,76989395-76989497,76990106-76990198,76993191-76993461,76993591-76993736	nnnnnnnnnnnnnnnnnnnnnnnnnnnnnnnnnnnnnnnnnnnnnnnnnnnnnnnnnnnnnnnnnnnnnnnnnnnnnnnnnnnnnnCTGTTCCAGCGGCGGCGGAGGCTGACGCTGTCCTGAGAGgGAGGGCTCTGTGCGTAAGAGnnnnnnnnnnnnnnnnnnnnnnnnnnnnnnnnnnnnnnnnnnnnnnnnnnnnnnnnnnnnnnnnnnnnnnnnnnnnnnnnnnnnnnnnnnnnnnnnnnnnnnnnnnnnnnnnnnnnnnnnnnnnnnnnnnnnnnnnnnnnnnnnnnnnnnnnnnnnnnnnnnnnnnnnnnnnnnnnnnnnnnnnnnnnnnnnnnnnnnnnnnnnnnnnnnnnnnnnnnnnnnnnnnnnnnnnnnnnnnnnnnnnnnnnnnnnn…
NM_080616	C20orf112	hypothetical protein LOC140688	6005	243	4.05	24.7	852700	158-1465	20	30494523	30534949	-	30494523-30499280,30503700-30503901,30504348-30504470,30504768-30504959,30505040-30505225,30507582-30507859,30526065-30526206,30534826-30534949	CTCTCCCCGGGCgGCCGCGGCGGCAGCAGCAGCAGCAGCAGCTGGAGCTGTGGGGCTGTCACCGCCGCCCGGCCCGCTCACTCGCGGATCCCgAcCGCCCATCTCCGCCTCGCCTCCCGCCCAGGATGAGACTTCTGTGAGCAGCGAGGATTTTGATATGAGCGaCTCCACATGGATGTCAGCTGACCCGCaCCTGGCCTCCAGCCTGAGCCCCAGCCAGGACGAGAGGATGCGGAGCCCACAGAAcCTCCACAGTCAAGAGGACGATGACTCCTCCTCTGAGAGTGGCAGTGGCAATGGCTCCTCCAcCCTGAACCCTTCCACATCGAGCAGCACGCAGGGTGACCCTGCCTTCCCCGAGATGAATGGCAACGGCGCCGTGGCCCCCATGGACTTCAC…
NM_199043	C14orf102	hypothetical protein LOC55051 isoform 2	3465	46	1.33	24.5	850200	382-3180	14	89814151	89868032	-	89814151-89814558,89815159-89815230,89822451-89822589,89824314-89825242,89826318-89826704,89828794-89828969,89834357-89834477,89837336-89837469,89838817-89839222,89840032-89840479,89848491-89848640,89867938-89868032	nnnnnnnnnnacggaggtacggcCTGTGGTCATGGCGCTGTTCCCGGCCTTTGCGGGGATTAGTGAGGCTCCCGATAGCGGGAGCTCCAGGAAAGTCAAGGAAATAATGCTGCAGCTGATACTGGACATCGCTTTGTTTGGcTTGAGGACATTCAGGCTGTGACGGGAGAAACCTTCAGAACAGATAAGAAACCAGATCCTGCGAACTGGGAGTACAAGTCTCTCTACAGAGGGGATATAGCAAGATACAAGAGGAAAGGAGACTCCTGCCTTGGCATTAACCcTAAGAaGCaGTGCATATCTTGGGAAGGGACTTCCACAGAGAAGAAGCATTCACGCAAGCAGGtTGAAcGCTATTTTACTAAGAAGAGTGTGGGATTAATGAACATTGACGGAGCT…
NM_024942	C10orf88	hypothetical protein LOC80007	3087	402	13.02	24.4	827800	226-1560	10	124680409	124703909	-	124680409-124682167,124687211-124687665,124698155-124698361,124701460-124701532,124702335-124702538,124703521-124703909	nnnnnnnnnnnnnnnnnnnnnnnnnnnnnnnnnnnnnnnnnnnnnnnnnnnnnnnnnnnnnnnnnnnnnnnnnnnnnnnnnnnnnnnnnnnnnnnnnnnnnnnnnnnnnnnnnnnnnnnnnnnnnnnnnnnnnnnnnnnnnnnnnnnnnnnnnnnnnnnnnnGCGGAAATTCAAGCACTGGAAGAGAGGTTCcGGGGCTGGGCTGGCCTGACTgAAGGCGGCAGAATGGAGACACGGACCGAGGACCGGGGTCTCACCCGCCGCCCCACGCTGGCCTCTTCTTGgGATGTTGCAGGCGGGGCCCTGAACCACAACCTCcTTCTCACCCGGGCCGGTCTCGGCCCTGGTGACTTCGACTGGGAGGAGCTGCTGGCGCCgCCTGCTCcAGGCCAGGATCTG…
NM_001145206	KIAA1671	hypothetical protein LOC85379	10494	2126	20.26	24.3	1104000	27-5445	22	23753941	23923415	+	23753941-23755507,23758576-23758663,23764727-23767492,23775197-23775331,23896787-23896905,23900207-23900456,23903315-23903489,23907666-23907790,23910944-23911086,23916669-23916751,23918373-23923415	ACCCCCATGGGTCCACAACCATAACCATGGCCACGCGGGTCGAGGTGGGCTCCATAACGCCCTTGACGGCCgTGCCAGGCCTGGGTGAGATTGGCAAGGAGGaGACCCTGACGAGGACCAACTTCCTCCAGgCTGGcgAAGCCTCTGGGGCTCCTCCAGCCCGGATCTTGGAAGCAAAGAGCCTCCTGCGGAgCCCGGCCCGCTTACTCCCTCTGCCAAGGCTCGCCCcCgAACCCTTCTCGAaGGAGCAGGACGTGAAATCTCCTGTCCCATCTCTGCGGCCCATTTCaACTGGACCTTCTTCCTCTGGGgGGCTCTCTGAGGAGCCAGCAGCAAAGGATCTGGACAAGAGGATGCCTGGCTTGGTGGGGCAGGAGGTGGGCAGTGGGGAGGGCCCGA…
NM_152556	C7orf60	hypothetical protein LOC154743	3942	66	1.67	24.2	821300	128-1342	7	112246438	112367168	-	112246438-112249664,112259852-112259966,112322860-112323030,112342597-112342738,112366882-112367168	CTGTCGCTCCGGCTCCTCTGCCTCCTCCGGCTGCTGCCTCCGCTGCTCCCTCCTCCTACCCCACCTCCTCTATCAGGGGAGCGTCTGCGGGGGCTTGAGGGGCGGcGGCGgcggcggnnnnnnCGATATGGAGCCAGGGGCCGGagggCGAAGTACTGCTCGTGGGCAGAGGGCCGGGCCCCCGAACACTCCGCCGCCCCGGGAGCAGGAGCGGAAACTGGAACAGGAGAAGCTCTCCGGTGTGGTGAAAAGCGTCCACCGGCGGCTCCGCAAGAAGTACCGAGAAGTGGGAgATTTTGATAAGATCTGGCGAGaACACTGTGAGGATGAAGAAACTCTTTGTGAATATGCTGTTGCAATGAAAAATTTGGCAGATAATCATTGGGCAAAAACTTGTGA…
NM_152266	C19orf40	Fanconi anemia-associated protein, 24 kDa	1138	391	34.36	24.2	807200	119-764	19	38154988	38159800	+	38154988-38155092,38155930-38156048,38156172-38156308,38156806-38156958,38159177-38159800	nnnnnnnnnnnnnnnnnCGCGGCCGCCAGTAACATGATCTCTAGACTGGGACCGTGGGGTTCCTGCCGGCTGTGTTCGGGCctAggactGGACTGAGGAGCCACGGTGGAGACCATCCATGGAAAAGAAACCCCCGGATGATACAGGCCCCGTGCACGTGCCTTTGGGGCATATTGTGGCCAATGAGAAATGGCGCGGGTCACAGCTGGCGCAGGAGATGCAAGGGAAAATTAAGCTCATTTTCGAGGATGGCTTGACACCAGACTTTTATCTGTTGAACAGATGCTGCGTTCTTTATGTCACCGAAGCTGATTTGGTGGCAGGAAATGGCTACAGAAAGAGGCTTGTTCGGGTTAGAAATTCCGGTAATCTTCAAGGAATTGTAGTCGTTGAAAAAAC…
NM_198155	C21orf33	es1 protein isoform Ib precursor	1574	148	9.4	23.9	1102000	87-798	21	44377922	44390033	+	44377922-44378148,44378412-44378464,44380370-44380483,44381487-44381606,44387515-44387671,44389131-44390033	nnnnnnnnnnnnnnnnnnnnnnnnnnnnnnnTAGGTGCGCACGCTCTGTCCCGGCGTGACCTTCCGACCCTGCTGTCCTCACCGCAATGGCGGCTGTGAGGGCCCTGGTGGGCTCGAGGCTCGCTGCGGCATCTGCGTTCGCGTCCCTGTCCCCCGGCGGTCGGACGCCTTCCCAGCGCGCAGCCATTCACCTCTCCGCGCCGCAGCCCGCGGCCAAGGTCGCGCTgGTGCTGTCTGGATGCGGAGTCTACGATGGGACCGAGATCCACGAGGCCTCGGCGATCCTGGTGCACCTGAGCCGGGGAGGGGCCGAAGTCCAGATCTTTGCTCCTGACGTCCCTCAGATGCACGTGATTGACCACACCAAGGGGCAGCCTTCTGAAAGCGAGAGCAGGAATG…
NM_138368	DKFZp761E198	hypothetical protein LOC91056	4445	964	21.69	23.7	1063000	31-2493	11	65299954	65304398	-	65299954-65304398	CCTACCAAGGTTTCCCTGCTGGCCCTGAGCTTGGAGTACCcTGCCCAGCTGTGGCCCGACGTCTCTGCGGCCGAGGTGGCCGCCACCTCCTTGTTGGACACCTTGGTCCTCCTACCCCCGCGGCCcTCAGCTCTCCGTCGGCCCCTGCTGCTGgCGGCCACCACAGCCCTGGCGGCGGGCGGCGCGCTGGGCCCCACCTCGGGCGCCTCCTGCCGGCTCCTGCCCCTACTGCTCaGCCTGGCCGCAGGCAGCGATCTGGGGCGAGGCTTTGTCCCCGcCTCGGAACAGCGCCCCTTGCAGGCCACCGCCTGCGAGTGCCTGCGAGAGCTAGAGAGCTGCAAGCCCGGGCTGCTGGGGGGCTCCCTGGGGCTGCTACGGGGCCTGCTGGGGCAGGAAGGC…
NM_001077637	LOC150786	RAB6C-like	3667	904	24.65	23.7	897900	439-1200	2	131834535	131838201	-	131834535-131838201	nnnnnnnnnnnnnnnnnnnnnnnnnnnnnnnnnnnnnnnnnnnnnnnnnnnnnnnnnnnnnnnnnnnnnnnnnnnnnnnnnnnnnnnnnnnnnnnnnnnnnnnnnnnnnnnnnnnnnnnnnnnnnnnnnnnnnnnnnnnnnnnnnnnnnnnnnnnnnnnnnnnnnnnnnnnnnnnnnnnnnnnnnnnnnnnnnnnnnnnnCCTctCCTTCCCAGCCGCgGGCCTCGCTCGGTGCTAGGCTACTCTGCCGGGAGGCGGCGGCGGCTGCCAGTCTGTGCAGAGTCCTGCTGCCCTCCAGCCGGGCTCCTCCACCGGGCCTTGCAGGGGCCGAGAGAGCTCGGCGCCCGCCCTTCCGCTCGCCTTTTTCGTCAGCCGTCTGGAGCAGCATCGGTCCGGGAGG…
NM_001143936	C15orf61	hypothetical protein LOC145853 precursor	1297	0	0	23.7	815500	66-537	15	65600576	65606695	+	65600576-65600986,65605810-65606695	GCCCGGGGGCGCGCTTGTGCGCCGGCGGCtgCGGACACCAGCCTGCGTCCTCGGCGCGGCGGGCCATGGAGGCCCTGCGGATGGCCCACGAAGTCGcGCTCCGCCTGCTGCTGTGCAGGCCGTGGGcCTCGCGCGCCGCCGCcCGCCCCAAGCCCAGCGCCTCCGAGGTGCTGACGCGGCACCTGCTGCAGCGGCGCCTGCCGCACTGgACCTCCTTCTGCGTGCCCTACAGCGCCGTCCGCAACGACCAGTTCGGCCTCTTTCACTTCAACTGGCCGGTGCAGGGCGCCAACTACCATGTCCTGCGCACGGGCTGCTTCCCCTTCATCAAGTACCACTGCTCCAAGGCGCCCTGGCAGGACCTGGCcCGGCAGAACGGCTTCTTCACGGCGCTCAAgG…
NM_015349	KIAA0240	hypothetical protein LOC23506	6515	230	3.53	23.7	793700	164-3401	6	42896772	42944274	+	42896772-42896929,42897734-42897779,42898512-42898560,42898651-42898719,42904209-42905888,42927808-42927913,42929354-42929454,42931572-42931633,42932807-42932952,42935978-42936072,42938226-42938328,42940375-42944274	nnnnnnnnnnnnnnnnnnnnnnnnnnnnnnnnnnnnnnnnnnnnnnnnnnnnnnnnnnnnnnnnnnnnnnnnnnnnnnnnnnnnnnnnnnnnnnnnnnnnnnnnnnnnnnnnnnnnnnnnnnnnnnnnnnnnnnnnnnnnnnnnnnnnnnnnnnnnnnttgtcatggatgatgatgatGACTCGTGTCTCCTTGATCTTATTGGAGACCCACAAGCATTGAACTATTTTCtACATGGACCTAGTAATAAATCTAGCAATGATGACTTGACTAATGCAGGATATTCTGCAGCCAATTCAAATTCAATTTTCGCCAACTCTAGTAATGCTGATCCTAAGTCATCCCtCAAAGGTGTAAGCaACCAGCTTGGAGAAGGGCCCAGTGATGGACTGCCACTTTC…
NM_139170	C16orf71	hypothetical protein LOC146562	2706	1080	39.91	23.5	1113000	463-2023	16	4724290	4739398	+	4724290-4724700,4726466-4726645,4727802-4727948,4730155-4730661,4733045-4733162,4734872-4735013,4736377-4736514,4736929-4737027,4737345-4737636,4738727-4739398	nnnnnnnnnnnnnnnnnnnnnnnnnnnnnnnnnnnnnnnnnnnnnnnnnnnnnnnnnnnnnnnnnnnnnnnnnnnnnnnnnnnnnnnnnnnnnnnnnnnnnnnnnnnnnnnnnnnnnnnnnnnnnnnnnnnnnnnnnnnnnnnnnnnnnnnnnnnnnnnnnnnnnnnnnnnnnnnnnnnnnnnnnnnnnnnnnnnnnnnnnnnnnnnnnnnnnnnnnnnnnnnnnnnnnnnnnnnnnnnnnnnnnnnnnnnnnnnnnnnnnnnnnnnnnnnnnnnnnnnnnnnnnnnnnnnnnnnnnnnnnnnnnnnnnnnnnnnnnnnnnnnnnnnnnnnnnnnnnnnnnnnnnnnnnnnnnnnnnnnnnnnnnnnnnnnnnnnnnnnnnnnnnnnnnnnnnnnnnnn…
NM_021830	C10orf2	twinkle isoform A	3621	551	15.22	23.5	835800	676-2728	10	102737283	102744148	+	102737283-102739200,102739391-102739631,102740183-102740290,102740616-102740757,102742937-102744148	nnnnnnnnnnnnnnnnnnnnnnnnnnnnnnnnnnnnnnnnnnnnnnnnnnnnnnnnnnnnnnnnnnnnnnnnnnnnnnnnnnnnnnnnnnCGGGGACCGGCGCGGCGGAGCTCGGAGTAGTAGAGCGGAGTGAAGACACGGGGGAGGATAGAAAcAggCATTCCTTTGGGCCCGAGGATTGGCGGGAGTCGTGCTGGGTGCTCTCGCTGTGTTGAGGtCCCAGTGAGGGGAAGGAGCAGGGGAAGAGGGTCTCTAGTCGGGGTCCAGGGCAAAGGGACTACAAAAAGGATGCAGGTGGCTATAGAAATGAGGACGACGAGGAGATGCTGTGGAGGGGCAGTAGAGGTGAGAAGATGATGCAGAGAAACTGTATCAGTGAGGAACTGTGTAGAGGGTCAT…
NM_024067	C7orf26	hypothetical protein LOC79034	1913	235	12.28	23.4	775900	1-1348	7	6596440	6614880	+	6596440-6596631,6597802-6598023,6600591-6600756,6605985-6606512,6608257-6608296,6614116-6614880	ATGAGCGACATCcGCCACTCGCTGCTGCGCCGCGACGCGCTGAGCGCCGCCAAGGAGGTGTTGTACCACCTGGACATCTACTTCAGCAGCCAGCTGCAGAGCGCGCCGCTGCCCATCGTGGaTAAGGGCCCCGTGGAGCTGCTGGAGGAGTTCGTGTTCCAAGTGCCCAAGGAGCGCAGCgCGCAGCCCAAGAGACTGAATTCACTTCAGGAGCTTCAACTTCTTGAAATCATGTGCAATTATTTCCAGGAGCAAACCAAGGACTCTGTTCGGCAGATTATTTTTTCATCCCTTTTCAGCCCTCAAGGGAACAAAGCCgATGACAGCCGTATGAGCTTGTTGGGAAAACTGGTCTCCATgGCGGTGGCTGTGTGTCGAATCCCGGTGTTGGAGTGTGCC…
NM_152504	C20orf196	hypothetical protein LOC149840	1155	188	16.28	23.3	993000	88-703	20	5679043	5792559	+	5679043-5679125,5701508-5701689,5791670-5792559	CCGCGTTCCGGTTGCGGATGnnnnnnnnnnnnnnnnnnnnnnnnnnnnnnnnnnnnnnnnnTtTGGAGaGnnnnnnnnnnnnnGACTATGGCAGCCAGGGACGCCACTTCAGGCAGCTTGTCAGAGGAGAGCagTGCTTTGGACCTGCCATCAGTGTGTGACGTAAGAGATTATGTCCTGCAGAGACCCAGCCAAGAAGCCAACAGcGAGGCTTTCAGTTCTTTGGAATTCCATTCTCTTCCTTGTTCTTCTGATGTGGATCCAGAtACCAGTAACCTAAATACAGAACAAAATAACTCCTGGACCTCCGAGAACTTCTGGCTTGACCCTGCTGTGAAAGGCCAGTCAGAGAAGGAAGAGGATGATGAGCTTCGGAAATCCCTGGATAGATTCTATGAA…
NM_019593	RP5-1022P6.2	hypothetical protein LOC56261	5459	341	6.25	23.3	886700	214-2229	20	5473080	5539672	-	5473080-5476496,5486591-5486751,5487330-5487465,5488586-5488722,5490111-5490176,5493663-5493724,5495379-5495418,5496129-5496206,5498793-5498885,5502561-5502615,5504059-5504191,5504462-5504624,5507026-5507257,5508654-5508777,5512927-5512968,5514840-5514915,5521973-5522057,5527371-5527467,5533010-5533086,5539488-5539672	nnnnnnnnnnnnnnnnnnnnnnnnnnnnnnnnnnnnnnnnnnnnnnnnnnnnnnnnnnnnnnnnnnnnnnnnnnnnnnnnnnnnnnnnnnnnnnnnnnnnnnnnnnnnnnnnnnnnnnnnnnnnnnnnnnnnnnnnnnnnnnnnnnnnnnnnnnnnnnnnnnnnnnnnnnnnnnnnnnnnnnnnnCACAACATCATAAAAGAAATCCATCAGAATGACACCTTcTCAGGTTGCCTTTGAAATAAGAGGAACTCTTTTACCAGGAGAAGTTTTTGCAATATGTGGAAGCTGTGATGCTTTGGGAAACTGGAATCCTCAAAATGCTGTGGCTCTTCTTCCAGAGAATGACACAGGTGAAAGCATGTTATGGAAAGCAACCATTGTACTCAGTAGAGGAGTA…
NM_198464	UNQ9391	hypothetical protein LOC203074 precursor	1129	199	17.63	23.2	1047000	41-1097	8	10420466	10433743	+	10420466-10420659,10424427-10424619,10426215-10426465,10427826-10427968,10433396-10433743	nnnnnnnnnnnnnnnnnnnnnnnnnnnnnnnnnnnnnnnnnnnnnnnnnnnnnnnnnnnnnnnnnnnnnnnnnnnnnnnnnnnnnnnnnnnnnnnnnnnnnnnnnnnnnnnnnnnnnnnnnnnnnnnnnnnnnnnnnnnnnnnnnnnnnnnnnnnnnnnnnnnnnnnnnnnnnnnnnnnnnnnnnnnnnnnnnnaaTGTGGcGACAGATCCATTTTCGAGGGAAGAACTCGGTATTCCAGAATCACAGGGGGGATGGAGGCGGAGGTGGGTGAGTTTCCGTGGCAGGTGAGTATTCAGGcCAGAGGtGAACCTTTCTGTGGCGGCTCCATCCTCAACAAGTGGTGGATTCTCACTgCGgCtCACTGCTTATATTCCGAAGAGCaGTTTCCAGAAGAACT…
NM_022895	C12orf43	hypothetical protein LOC64897	1920	692	36.04	23.2	1002000	24-809	12	119925231	119938683	-	119925231-119926675,119927189-119927279,119928507-119928580,119933014-119933112,119933290-119933332,119938516-119938683	nnnnnnnnnnnnnnnnnnnnnnnnnnnnnnnnnnnnnnnnnnnnnnnnnnnnnnnnnnnnnnnnnnnnnnnnnnnnnnnTGCGGAGGAGCTGGAGCGGTGCCGCGAGGCGGCAATGCCGGCCTGGGGTTTGGAGcaacgCCCGCACGGGGCAGTAAAGCCAAGAGCCGGTGCTGCAAATAACCAGTTGTCAACCTCCCAACCGAGCCTCAGGCATAAAGTGGATGAGCATGAACAAGATGGCAATGAGCTTCAGACCACCCCTGAATTCCGAGCCCACGTAGCCAAGAAGCTGGGAGCCCTGCgGGACAGCTTCATTACCATCTcAGAAgCAGCAAAGGATCCAACAAAAGCTAACGTACAGAAAGTCGCTTCAGAGGATGATGGTTTCCGCCTTTTCT…
NM_022153	C10orf54	platelet receptor Gi24 precursor	4774	1672	35.02	23.2	949600	142-1074	10	73177319	73203343	-	73177319-73181053,73181431-73181624,73182738-73182765,73185122-73185229,73190631-73190687,73191361-73191789,73203121-73203343	nnnnnnnnnnnnnnnnnnnnnnnnnnnnnnnnnnnnnnnnnnnnnnnnnnnnTCGCACTCACTCGCGGGAGGCTTCCCCGCGCCGGCGGCGTCCCGCCCGCTCCCCGGCACCAGAAGTTCCTCTGCACGTCTAACGGCGACATGGGCGTCCCCAGGGCCCCGGAGGCCGGCTGCtGgCGCTGGGGATCCCTGCTCTTCGCCCTCTTCCTGGCTGCGTCCCTAGGTCCAGTGGCAGCCTTCAAGGTCGCCACGCTGTATTCCCTGTACGTCTGTCCCGAGGGGCAGAACGTCACCCTCACCAGCAGGCTCTTCGGCCCTGTGGACAAAGGGCATGATGTGACCTTCTACAAGACGTGGTACCGCAGCTCGAGGGGCGAGGTGCAGACCTGCTCAGAGCGC…
NM_004928	C21orf2	hypothetical protein LOC755	2233	576	25.79	23.1	1063000	209-976	21	44573255	44583713	-	44573255-44574637,44575134-44575230,44576154-44576325,44577344-44577573,44580069-44580115,44581960-44581978,44583429-44583713	aTGCGCAGGAGCAGAGCCAACGTGTCAGCGGCGCCCAAGCGGCCCCAGnnnnnnnnnnnCGCCCCGCTCTCCTCgCCAAGCCGCCAATGGGCTCAGGATCCGCCCCTGACGACGTGGGCCCCGCCCCTGGAAACACGCGCCGCGCAGTCGTCACCCGCCCGGgAGCAGGAGGCCCGGGGTGCCCGCCGGCCGGGCCTGGGCGGTCGCCATGAAGCTGACGCGAAAGATGGTCCTGACCCGGGCCAAGGCcTCGGAGCTGCACAGCGTGCGCAAGCTCAACTGCTGGGGCAGCCGCCtCACAGATATTTCCATTTGCTGGGAGATGCCCAGCCTGGAGGTGATCACACTCAGTGTCAACAGCATCTCCACCCTGGAGCCTGTGAGCCGGTGCCAGCGCCT…
NM_001076680	C17orf108	hypothetical protein LOC201229	1481	118	7.97	23.1	989200	86-319	17	23229467	23244536	-	23229467-23230643,23231427-23231519,23233722-23233865,23244470-23244536	nnnnnnnnnnnnnnnnnnnnnnnnnnnnnnnnnnnnnnnGGCGGGGCTGGCGTTCCCCTGGAGGCTGGGACAGAAGGTCTCACGGATGGCCCCGCTGCCAGGGGCAGAACTGGTTCAGAGGCCACTGCAGCTCTACCGATACTTGCTGCGCTGTTGCCGGCAGCTGCCGACCAAGGGTATCCAGCAGCATTACAAGCATGCTGtCAGGCAGAGTTTTCGGGTTCATTCAGATGAAGACAACCCTGAGAGAATCCAGCAGATTATTAAAAGGGCCATTGAAGATGCTGACCGGATCATGAACAAATATAAAAAACAAAACTGAGAGCCCGGAGnnnnnnnnnnnnngGCCTCTGGAGGTTGAGAGGCGCCTCTTCTGGAGCTCAACAGCAGCAGCAGGTT…
NM_016474	C3orf19	hypothetical protein LOC51244	2960	292	9.86	23.1	867200	92-1493	3	14668257	14689170	+	14668257-14668389,14670937-14671041,14672040-14672140,14675382-14675440,14678041-14678218,14681539-14681634,14683316-14683458,14683935-14684029,14684560-14684692,14686445-14686597,14687407-14689170	GAAGACACTTCCGGTTGCGACGGAGGTAGGtTTACGAGnnnnnnnnnnnnnnnnnnnnnnnnnnnnnnnnnnnnnnnnnnnnngCACGACCATGGACCGTAGGAAAAAACCTTTGGACGTCACGGCCTCCTCGTTGGTAGATCTTAAGGCTGAACTCTTCCGAAAGCAAGAAGAATTCAAACAAGAAAAACTTCTAAAAGATTCTGGAGTTTTtGGAAAACCAAAAACAACTAACAAGAAACCAAGTATCTGGAGCAAACAGAATGTAGGCGTTTCAAATCgAGCTGAGAAGGATGCTGAACAGAAGATTGAAGAACAGAAGACTTTAGACAAAGCAAGGGAAAAATTGGAAGAAAAAGCCAAATTATATGAAAAAATGACTAAAGgAGACTTTATAGA…
NM_001031735	C19orf36	hypothetical protein LOC113177 isoform 1	961	212	22.06	23.1	837500	78-720	19	2047868	2050583	+	2047868-2048161,2048251-2048331,2048423-2048494,2048928-2048954,2049051-2049126,2049286-2049333,2049435-2049449,2049786-2049803,2050254-2050583	GGCCGTTGGTTGGTGCGCGGTTGAGGGGTGTgGCGCGAGCAGCGCCGTTGGTTGGCCGGCGGCGGGCCGGgACGGGCATGGCCCTGCTGCTGTGCCTGGTGGGCGTGACGGCGGCGCTGGCCCACGGCTGTCTGCACTGTCACAGCAAGTTCTCCGAGAAGTTCTCTTTCTACCGCCACCATGTTAACCTCAAGTCCTGGTGGGTGGGCGACATCCCCGTGTCAGGGGCGCTGCTCACCGACTGGAGCGACGACACGATGAAGGAGCTGCACCTGGCCATCCCCGCCGAGATCACCCGGGAGAAGCTGGACCAAGTGGCGACAGCAGTGTACCAGAGAATGGATCAGCTGTACCAGGGGAAGATGTACTTCCCGGGGTATTTCCCAAACGAGCTGCGCa…
NM_001193314	VIPAR	chromosome 14 open reading frame 133	2969	515	17.35	23.1	828500	547-2025	14	76962771	76993736	-	76962771-76963732,76964466-76964570,76965102-76965191,76965777-76965863,76969938-76970027,76970358-76970399,76971355-76971489,76971940-76972015,76973904-76973977,76977162-76977189,76978656-76978758,76979215-76979248,76980345-76980437,76984590-76984646,76985389-76985453,76985810-76985848,76987283-76987429,76989395-76989497,76990106-76990198,76993191-76993736	nnnnnnnnnnnnnnnnnnnnnnnnnnnnnnnnnnnnnnnnnnnnnnnnnnnnnnnnnnnnnnnnnnnnnnnnnnnnnnnnnnnnnnCTGTTCCAGCGGCGGCGGAGGCTGACGCTGTCCTGAGAGgGAGGGCTCTGTGCGTAAGAGnnnnnnnnnnnnnnnnnnnnnnnnnnnnnnnnnnnnnnnnnnnnnnnnnnnnnnnnnnnnnnnnnnnnnnnnnnnnnnnnnnnnnnnnnnnnnnnnnnnnnnnnnnnnnnnnnnnnnnnnnnnnnnnnnnnnnnnnnnnnnnnnnnnnnnnnnnnnnnnnnnnnnnnnnnnnnnnnnnnnnnnnnnnnnnnnnnnnnnnnnnnnnnnnnnnnnnnnnnnnnnnnnnnnnnnnnnnnnnnnnnnnnnnnnnnnn…
NM_175902	C17orf101	hypothetical protein LOC79701 isoform 2	4513	2009	44.52	23	931600	153-1145	17	77940375	77969802	-	77940375-77943699,77945496-77945708,77949361-77949484,77955102-77955255,77956489-77956545,77957583-77957647,77960533-77960575,77962620-77962695,77966563-77966792,77969577-77969802	nnnnnnnnnnnnnnnnnnnnnnnnnnnnnnnnnnnnnnnnnnnnnnnnnnnnnnnnnnnnnnnnCGCCGcGCCCGCCTCGCGCTCCCTGTCACGGCGTTCGTCCCTGGGcCTGGCGCCCGCGTCCGGCTCGGCTCTGCGGCGGCCTGGCCCGATGGCGCCTCAGCGGAGGGCCGCAACCAAGGCGCCCGAGAGCAACGGAGCGGCCGAGCGCCGGAACCGGAGCAGCACCAAGAAGGACCGATCCCCGCGGGGGGTGCAGAGGCTGTGGCAgAGGCCGTGGCTAAGGACTGCGGGCCTAGGGGCCGGCCTTGTGCTCACCGCACTCCTGCTCTGGAGCAACTTAGGGGCCGAAGACGGGGTCACAGAGGTCCTGGCCCGCCGTGGCGAAGTCGTGGCAg…
NM_001013615	C1orf190	hypothetical protein LOC541468	1849	378	20.44	22.9	742700	94-811	1	46441593	46459515	+	46441593-46441883,46457958-46459515	GGTTTTGCTCCGCTTTAGCAGCGGCGAAGGGAGGACCCCCGCGAGCCGGTCCCTGGCGTCCGGTTGCCCAGCCCTTTTcAGGCTTGGGCCCGCATGGAGGGAACCGTGGAGTCCCAGACGCCTGACCTgCGGGATGTGGAGGGTAAGGTGGGCAGGAAGACCCCTGAAGGGCTGCTCCGTGGGCTGCGAGGCGAGTGTGACCTAGGAACCTCTGGCGCCCTGCTGCTCCCAGGGACGCCTAGCACCGGCCACGACTTGGGGGACAAGaTCATGGCGCTGAAGATGGAGCTGgCTTACCTGcGAGCCATCGATGTGAAGATCCTGCAGCAGCTGGTGACCTTGAATGAGGGCATCGAGGCAGTGCGCTGGCTGTTAGAGGAGCGGGGCACGTTGACCAGT…
NM_199181	C20orf117	hypothetical protein LOC140710 isoform 2	3710	199	5.36	22.8	855200	328-3375	20	34839259	34921690	-	34839259-34839648,34856192-34856416,34858699-34858769,34859319-34859390,34864673-34864924,34866552-34866719,34867670-34867774,34870330-34870560,34871799-34871924,34874521-34874661,34876943-34878124,34879224-34879286,34890871-34891029,34901034-34901258,34921391-34921690	nnnnnnnnnnnnnnnnnnnnnnnnnnnnnnnnnnnnnnnnnnnnnnnnnnnnnnnnnnnnnnnnnnnnnnnnnnnCCCCAGtATGTCCCCTGCAGGAGCAGAGTTGAAGGAGGTCCCACCAcaTCTGGTGGaTGGCCCTGCTCAGGCTTACCTCCCCCTTGTAGGGGTCACtGGGannnnnnnnnnnnnnnnnnnnnnnnnnnnnnnnnnnnnnnnnnnnnnnnnnnnnnnnnnnnnnnnnnnnnnnnnnnnnnnnnnnnnnnnnnnnnnnnnnnnnnnnnnnnnnnnnnnnnnnnnnnnGACGAGATTGAgGAGCTGCGGGCCGAGATGTTGGAGATGCGAGACGTcTATATGGAGGAGGACGTGTATCAGCTGCAGGAGCTGCGACAGCAGTTGGAC…
NM_017822	C12orf41	hypothetical protein LOC54934	2386	264	11.06	22.8	730200	76-1551	12	47333262	47362302	-	47333262-47334225,47334991-47335110,47340416-47340669,47347743-47347839,47349156-47349322,47351849-47352012,47359086-47359200,47359705-47359883,47361432-47361691,47362237-47362302	nnnnnnnnnnnnnnnnnnnnnnnnnnnnnnnnnnnnnnnnnnnnnnnnCGCGGCGCAGCGCCTGAGGTTTTGGTTATGAACAGGATTCGGATTCACGTCCTGCCAACCAATCGGGGGAGGATCACTCCAGTGCCCAGGTCTCAGGAACCTCTGTCTTGTGCATTCACTCATCGTCCATGCTCTCAGCCTCGTCTGGAGGGGCAGGAGTTTTGCATTAAGCATATCCTTGAAGACAAGAATGCACCTTTCAAGCAGTGTAGTTATACATCGACGAAGAATGGAAAAAGATGTCCCAATGCTGCCCCAAAGCCAGAGAAGAAAGATGGGGTGTCCTTTTGTGCTGAACATGTCCGTAGGAATGCCCTGGCACTTCATGCTCAAATGAAGAAGACCAACcCA…
NM_001039846	C19orf36	hypothetical protein LOC113177 isoform 3	1015	212	20.89	22.7	945800	78-774	19	2047868	2050583	+	2047868-2048161,2048251-2048331,2048423-2048494,2048928-2048954,2049051-2049126,2049286-2049333,2049435-2049449,2049786-2049803,2049975-2050028,2050254-2050583	GGCCGTTGGTTGGTGCGCGGTTGAGGGGTGTgGCGCGAGCAGCGCCGTTGGTTGGCCGGCGGCGGGCCGGgACGGGCATGGCCCTGCTGCTGTGCCTGGTGGGCGTGACGGCGGCGCTGGCCCACGGCTGTCTGCACTGTCACAGCAAGTTCTCCGAGAAGTTCTCTTTCTACCGCCACCATGTTAACCTCAAGTCCTGGTGGGTGGGCGACATCCCCGTGTCAGGGGCGCTGCTCACCGACTGGAGCGACGACACGATGAAGGAGCTGCACCTGGCCATCCCCGCCGAGATCACCCGGGAGAAGCTGGACCAAGTGGCGACAGCAGTGTACCAGAGAATGGATCAGCTGTACCAGGGGAAGATGTACTTCCCGGGGTATTTCCCAAACGAGCTGCGCa…
NM_080628	C20orf118	hypothetical protein LOC140711	2041	428	20.97	22.5	1075000	9-654	20	34937984	34956046	+	34937984-34938024,34939716-34939871,34940858-34941010,34942472-34942567,34949272-34949345,34951068-34951220,34954679-34956046	ACAGGAGAATGAGAGGcCTCCGCTGGCGTTACACtCGGCTGCCCACCCAGGTGGAGGACACCCTGTCTGGGGAGGAGGGTAACGAGGAGGAAGAGGAGGAGGAGGCAGCTCCAGACCCAGCTGCTGCTCCTGAGGATCCCATGGTGCCCCAGCTGACAGAAGCCAGCCAAGTTTTGAGTGCCTCAGATATTAGGCAGCTCAGCTTTCACTTCCCACCAAGAGTCACCGGCCATCCCTGGAGTCTGGTCTTCTGCACGTCGAGGGACGGTTTCAGCCTGCAGAGCCTGTACCGGCGGATGGAGGGCTGCAGCGGGCCAGTGCTGCTGGTGCTCAGGGACCAGGACGGGCgGATATTCGGAGCCTTCTCCTCCTCGGCTATCCAACTCAGCAAAGGCTTCT…
NM_001112726	KIAA0284	hypothetical protein LOC283638 isoform 1	6681	295	4.42	22.5	997000	225-4887	14	104402699	104434132	+	104402699-104402895,104405806-104405937,104413638-104413727,104415267-104415345,104415825-104415883,104417669-104417807,104420110-104420214,104420417-104420890,104421213-104421931,104422751-104422924,104423422-104423512,104423657-104425360,104427002-104427140,104430358-104430517,104430905-104431048,104431143-104431231,104431667-104431760,104431919-104431970,104432093-104434132	nnnnnnnnnnnnnnnnnnnnnnnnnnnnnnnnnnnnnnnnnnnnnnnnnnnnnnnnnnnnnnnnnnnnnnnnnnnnnnnnnnnnnnnnnnnnnnnnnnnnnnnnnnnnnnnnnnnnnnnnnnnnnnnnnnnnCCGGGGACCAAGCCGGGGACTAAGCcGGGGACTGAGGCGAGCCGGAGACCGAgCCCGAACCGCAGGGCCAGACGGGCCCAGCCAGCACCAAGATGAGTGCCACCTcCTGGTTCCTGGTGAGCAGCAGCGGCGCCCGCCACCGGCTCCCTCGCGAGCTCATCTTCGTGGGGCGTGAGGAATGTGAGCTCATGCTACAGTCCCGCAGTGTGGACAAGCAGCATGCCGTCATCAACTACGACCAGGACAGGGACGAGCACTGGGTGAAGG…
NM_015910	C2orf86	hypothetical protein LOC51057 isoform 2	3293	610	18.52	22.5	662000	447-2684	2	63202039	63669355	-	63202039-63202695,63233553-63233584,63234134-63234213,63255309-63255471,63339946-63340048,63393887-63393950,63459025-63459148,63462545-63462733,63484687-63485296,63514383-63514574,63518059-63518192,63520395-63520509,63565242-63565301,63565555-63565625,63567180-63567224,63568085-63568132,63573494-63573578,63668835-63669355	GtCAGGAGGAAAGGACCTGCCTGATGGcGCCCGGCAATTGGCGnnnnnnnnnnnnnnnnnnnnnnnnnnnnnnnnnnnnnnnnnnnnnnnnnnnnnnnnnnnnnnnnnnnnnnnnnnnnnnnnnnCCTCCCGTGAGGGTAAACGTGGGAGGTAAAGAGACCTTCCGCTGCgTAAAGCTGGCTCGACCCGGAAACAAAATCATTTAAAAAACgATTCACACTCTGGAAGGGCGGGGGAATTGATGAGTTGGGACGACCGGACAGCTTCTCAGGTTGCTAAGCGACGATGCGGGAGCGCGCGCnnnnnnnnnnnnnnnnnnnnnnnnnnnnnnnnnnnnnnnnnnnnnnnnnnnnnnnnnnnnnnnnnnnnnnnnnnnnnnnnnnnnnnnnnnnnnnnnnn…
NM_001115016	KIAA1310	hypothetical protein LOC55683 isoform a	5224	395	7.56	22.3	835600	147-2780	2	96622634	96667842	-	96622634-96625095,96631107-96631240,96631580-96631802,96632217-96632326,96633714-96633844,96634243-96634327,96634784-96634975,96637972-96638128,96638328-96638528,96638963-96639026,96640190-96640347,96640528-96640602,96641746-96641817,96641926-96642027,96642282-96642398,96642952-96643083,96648823-96649008,96649136-96649226,96660776-96660946,96666385-96666649,96667747-96667842	nnnnnnnnnnnnnnnnnnnnnnnnnnnnnnnnnnnnnnnnnnnnnnnnnnnnnnnnnnnnnnnnnCcgGGCCGAGCgCGCGGCCGTAAGAGCGCGGGTGACTAGCATGcAGATACCCTTGCTCTGACTTTCTGCCCCTCCACTGACATGGCCCACCGGGGTGGGGAGAGGGACTTCCAGACTTCAGCTCGACGCATGGGCACCTCGCTtCTCTTCCAGCTTTCAGTGCACGAACGGGAGCTGGACCTGGTTTTTCTGGATCATAGCTATGCCAAGCCTTGGAGTGCCCACCCAGATGCCAGTAGTGCCCGCCCCACCCGCATGCTCTTTGTCACtCCCCGGCGGCAGCATGGAAATACCATTGAATCAGATGTCCCAATAGATGTGGAGACGGTCATGT…
NM_080834	C20orf152	hypothetical protein LOC140894	1927	318	16.5	22.1	1071000	157-1873	20	34019943	34082036	+	34019943-34020149,34023965-34024102,34027285-34027338,34031795-34031958,34035318-34035474,34035963-34036114,34038731-34038869,34046374-34046488,34059633-34059810,34062473-34062593,34074950-34075107,34081693-34082036	nnnnnnnnnnnnnnnnnnnnnnnnnnnnnnnnnnnnnnnnnnnnnnnnnnnnnnnnnnnnnnnnnnnnnnnnnnnnnnnnnnnnnnnnnnnnnnnnnnnnnnnnnnnnnnnnnnnnnnnnnnnnnnnnnnnnnnnnnnnnnnnnnnnnnnnnnnnnnnnnnnnnnnnnnnnnnnnnnnnnnnnnnnnnnnnnnnnnnnnnnnnnnnnggactgtaccagctcgcCACGGATATCATCGTAATGATCCGAGTGTGTAAAATGTTCCGCCAAGGCCTCAGGGGATTCCGGGAATATCAAATCATTGAGAGTGCTCACTGGAAGCACCCTATCTTCTCCTTCTGGGATAAAAAGATGCAAAGCCGAGTCACATTTGATaCCATGGACTTCATTGCAGAGGAG…
NM_001009894	C12orf29	hypothetical protein LOC91298	2874	621	21.61	22.1	725100	159-1134	12	86953399	86968068	+	86953399-86953646,86958056-86958173,86960733-86960828,86961507-86961623,86963490-86963687,86964715-86964884,86966142-86968068	nnnnnnnnnnnnnnnnnnnnnnnnnnnnnnnnnnnnnnnnnnnnnnnnnnnnnnnnnnnnnnnnnnnnnnnnnnnnnnnnnnnnnnnnnnnnnnnnnnnnnnnnnnnnnnnnnnnnnnnnnnnnnnnnnCTCCACTCGCACGGCTTGTTGGGCTCATCATGAAGCGCTTGGGCTCCGTGCAGCGGAAAATgCCGTGTGTGTTTGTGACGGAAGTGAAAGAGGAGCCTTCCGCCAAAAGGGAGCATCAGCCATTTAAAGTTTTGGCAACTGAAACTATAAGTCACAAGGCATTAGATGCAGaTATATACAGTGCAATTCCAACAGAAAAAGTGGATGGAACATGTTGTTATGTTACTACCTATAAAGATCAGCCATACCTTTGGGCTCaACTAGATAGAA…
NM_001071775	C13orf37	hypothetical protein LOC440145	2412	370	15.34	22.1	656100	199-444	13	72180496	72199939	-	72180496-72182484,72191091-72191236,72199663-72199939	AATAGCAACTCCTCGCTCCACGTTCCGCGCAGAGGAACGAGGCTCCAAATTCAAATCAACGCAGCCTCACGCCGGCGGCGAGCGCGAGGGGCGGAGnnnnnnnnnnnnnnnnnnnnnnnnnnnnTGTGATTGCCGGGGAGAGAGGAAGGCGCTCCAGTTCCGGGTCAGGCCCTTCTCCCGCCTCCCTCGgCCTTAGCCATGGCGAGTAGCAGCGGCGCTGGGGGGGCgGCGGCGGCCGCGGCGGCGAATCTGAATGCGGTGCGGGAGACCATGGACGTTCTGCTTGAGATTTCAAGAATTTTGAATACTGGCTTAGATATGGAAACTCTGTCTATTTGTGTACGGCTTTGTGAaCAAGGAATTAACCCAGAAGCTTTATCGTCGGTTATTAAGGAGCtT…
NM_030800	C15orf44	hypothetical protein LOC81556 isoform 2	2521	281	11.15	21.8	679000	337-1890	15	63658171	63690460	-	63658171-63659050,63661345-63661410,63664161-63664279,63670989-63671122,63672819-63672963,63675124-63675216,63677712-63677854,63678263-63678381,63679165-63679320,63684520-63684627,63686550-63686833,63690187-63690460	nnnnnnnnnnnnnnnnnnnnnnnnnnnnnnnnnnnnnnnnnnnnnnnnnnnnnnnnnnnnnnnnnnnnnnnnnnnnnnnnnnnnnnnnnnnnnnnnnnnnnnnnnnnnnnnnnnnnnnnnnnnnnnnnnnnnnnnnnnnnnnnnnnnnnnnnnnnnnnnnnnnnnnnnnnnnnnnnnnnnnnnnnnnnnnnnnnnnnnnnnnnnnnnnnnnnnnnnnnnnnnnnnnnnnnnnnAGAGACTTCCAGATCTCACATTTTCTTGACTGATTTTTAAGCATTTCTCTGTTTATAGCTGTCTGTTTGCATTCTGATTGGGAACACTGGGATCGTTTTCATCATGCCGACAGTGGTGGTAATGGATGTATCCCTTTCCATGACCCGACCTGTGTCTATTGAGGGG…
NM_152833	C9orf69	hypothetical protein LOC90120	2845	859	30.19	21.7	1082000	452-856	9	138146248	138150552	-	138146248-138148691,138150152-138150552	nnnnnnnnnnnnnnnnnnnnnCGGGAAGCGTCGAGTCCGGGACGCCCAGAGCGGGCACGGAGCAGGGGGAAGGGAAGCGCGGCTCGGTCGGTGCGGGTGGAGGGGGCGTGAGGCCGGCCTACGGTGGCCGTCGAGGGACGGCGCTACGGCTCCCACGCTgGGCCAAACGCCTCCGGCGnnnnnnnnnnnnnnnnnnnnnnnnnnnnnnnnnnnnnnnnnnnnnnnnnnnnnnnnnnnnnnnnnnnnnnnnnnnnnnnnnnnnnnnnnnnnnnnnnnnnnnnnnnnnnnnnnnnnnnnnnnnnnnnnnnnnnnnnnnnnnnnncacccgcaggcccggcccctagcaccgccggccggccccgaggtccgggacgccggcgccgccgcggagagggcacc…
NM_015492	C15orf39	hypothetical protein LOC56905	4427	327	7.39	21.6	834600	231-3372	15	73281274	73291563	+	73281274-73281453,73285393-73288218,73290143-73291563	nnnnnnnnnnnnnnnnnnnnnnnnnnnnnnnnnnnnnnnnnnnnnnnnnnnnnnnnnnnnnnnnnnnnnnnnnnnnnnnnnnnnnnnnnnnnnnnnnnnnnnnnnnnnnnnnnnnnnnnnnnnnnnnnnnnnnnnnnnnngGCcTGGGGTAGCGGCGGCGGGAGACCTGGCGCGCTGCGGGTCAGAAGTTGAGTAGCAGGGGCCCAGGAGGGCTCGAAACCTTCACAGCGATGGCAGAAAAGCGACCcCTGAGAACCCTGGGGCCTGTGATGTATGGCAAACTGCCCCGCTTAGAGACAGACTCGGGGCCTGAGCACAGCCTGCCCCACTCTGTTGGTAACCAGGACCCCTGCACCTACAAGGGGTCCTACTTCTCCTGCCCCATGGCGGGTACTTCCA…
NM_033409	C20orf54	hypothetical protein LOC113278 precursor	2695	598	22.19	21.5	786700	340-1746	20	688724	697228	-	688724-689882,690345-690468,692142-692647,693852-694469,696941-697228	GTGAGtGAATTCCGTGTGTGGGAAnnnnnnnnnnnnnnnnnnnnnnnnnnnnnnnnnnnnnnnnnnnnnnnnnnnnnnnnnnnnnnnnnnnnnnnnnnnnnnnnnnnnnnnnnnnnnnnnnnnnnnnnnnnnnnnnnnnnnnnnnnnnnnnnnnnnnnnnnnnnnnnnnnnnnnnnnnnnnnnnnnnnnnnnnnnnnnnnnCTGaCCCTTCGGACCTCGTCTCCCATCTACAAAACGTGGAGATTGGCCCAGTTGACGTGTCTCTACAAAAAGGTGCATATACCACTGCCCCACCGCAGGctGATCTGGGGAAGCCTCTGGCCCAGGGCAgATACCGCCATGGCCTTCCTGATGCACCTGCTGGTCTGCGTCTTCGGAATGGGCTCCTGGGTGACCATC…
NM_032848	C12orf52	hypothetical protein LOC84934	1775	428	24.11	21.1	910100	469-1276	12	112107938	112114502	+	112107938-112108209,112108373-112108504,112108871-112109236,112113498-112114502	nnnnnnnnnnnnnnnnnnnnnnnnnnnnnnnnnnnnnnnnnnnnnnnnnnnnnnnnnnnnnnnnnnnnnnnnnnnnnnnnCCGCGCTCGGTGCCCCGGCACGGCCTGGGCTGCCGGCGGTCCGGGGCCCCAGGCATTCCGGGCTGCAGATTGACGCGGATCCCGGATGCACCGCGCTCCCCCGCGCCCtCacnnnnnnnnnnnnnnnnnnnnnnnnnnnnnnGCGGGGAGGGGTCCCTGAGGACCCCGATGACTACGAAcCAAGATGCTCAGCTTTTCAGGTGTGACCTACACATGTGACTTCACCTCAGTTTTGTGATCCTTAAAATGGACAAATTCGAAGCTACTTCACAGTGCTGTTGAGAGGATTAAATGAAACAATGCTTGTAAAGCTCTTTGC…
NM_031446	C18orf21	chromosome 18 open reading frame 21	1039	173	16.65	20.9	935500	105-765	18	31806586	31813239	+	31806586-31806766,31806846-31806868,31808857-31809056,31811371-31811561,31812796-31813239	nnnnnnnnnnnnnnnnnnnnnnnnnnnnnnnnnnnnnnnnnnnnnnnnnnnnnnnnnnnnnnnnnnnnnnnnnnnnnnnnnnnnnnnnnnnnnCGGCGGCGGTGATGAGACAGAAGCAcTACCTTGAGGCTGCAGCGCGGGGACTGCACGACAGCTGCCCAGGCCAAGCCCGCTATCTTCTCTGGGCCTACACCTCgTCGCACGATGATAAGAGCACTTTTGAAGAAACGTGTCCATACTGTTTCCAGTTGTTGGTTCTGGATAACTCTCGAGTGTGTCTCAAACCCAAAGCCAAGTTGACACCCAAAATACAGAAACTTCTTAATCGAGAAGTGAGAAACTATACACTCAGTTTTAAAGAAGCGAAAATTGTGAAAAAGTTCAAAGACTCCAAAAGTG…
NM_144654	C9orf116	hypothetical protein LOC138162 isoform 2	676	274	40.53	20.8	1011000	65-340	9	137526847	137531582	-	137526847-137527236,137530252-137530330,137531376-137531582	nnnnnnnnnnnnnnnnnnnnnnnnnnnnnnnnnnnnnnnnnnnnnnnnnnnnnnnnnnnnnnnnnnnGCGGAGGAAAGCCCCAGAGCGTGCGCGGAGCCTGTGGAGCCCAACGCCACGGCCCCGCCTGAGAGGACCAGCGACTACTACCGCGTAAGCGCGGACCTGCCGGGCAGGTTCAACAACCCAGGGTGGTTCCGGGGCTACAGGACCCAGAAGGCTATCTCGGTGTACACGACCAGTAACCAGGCTTACGGGAGCAGAGCCCCCACCgTGCATGAGATGCCCCGGGCGGAATGTTCCGGAACAACACTCTCAACGTtTACCTGGAGAAAAGCGTCGTGACTGGCCCTGATAACTACATCACCTCCTGTGACCGGCTCAACTTCCACCCCaGTTAC…
NM_024598	C16orf57	hypothetical protein LOC79650	2287	671	29.34	20.8	895300	112-907	16	56592778	56613028	+	56592778-56592986,56593884-56594050,56601334-56601517,56605678-56605731,56608739-56608844,56610377-56610460,56611546-56613028	GCGGTGCCAGCCCAGGCCCCGCCCCTGGGAGGGCGCTTCCGGCACAGCGGAACTCCGGGTGCCGGGTGAGGCTGCTCGTGGACCTGCTCTgGTGGTCTTGGATGAGGCCCCATGAGCGCGGCGCCCCTGGTGGGCTACAGCAGCAGCGGCTCCGAGGATGAGTCCGAGGACGGGAGGCAGACCAGGCCGGGGAACGGGAGCCACCGTCGTGGCCAGAGCCCCCTTCCCAGGCAGAGATTTCCAGTACCTGACAGTGTGCTGAACATGTTCCCGGGCACCGAGGAGGGGCCTGAAGATGACAGCACAAAACaCGGGGGACGGGTGCGCACCTTCCCCCACGAGCGGGGCAACTGGGCCACCCATGTCTATGTACCATATGAAGCCAAGGAGGAGTTCCTG…
NM_016481	C9orf156	Nef associated protein 1	1646	32	1.94	20.8	760700	78-1400	9	99706593	99724673	-	99706593-99707095,99712063-99712719,99715504-99715661,99718267-99718441,99724521-99724673	nnnnnnnnnnnnnnnnnnnnnnnnnnnGGAAGCGGaaggttggatgcgtCGaGTAAGCACCTCAGCAACCAGTAGCCATGCGCGGCTTGGAGGAGCCGGGTCGTCgGCCTACAGCGACCCCGTGCGGCTGCGTGAAGCCGGCTCTGGAGACAGGGAATCTTTTAACTGAGCCAATCGGCTACTTGGAATCCTGTTTCTCGGCCAAGAATGGTACTCCAAGACAGCCATCCATTTGTAGCTATTCTCGAGCCTGTTTGAGGATTAGAAAGAGCATCTTTAATAATCCTGAACATTCCCTGATGGGCCtAGAACAGTTTTCTCATGTTTGGATTTTGTTTGTTTTTCATAAAAATGGTCATTTGAGCTGTAAGGCAAAGGTGCAGCCTCCTAGGCTGAATG…
NM_001048249	C5orf43	hypothetical protein LOC643155	2890	936	32.39	20.6	969300	428-649	5	60489293	60494059	-	60489293-60491783,60492672-60492811,60493801-60494059	nnnnnnnnnnnnnnnnnnnnnnnnnnnnnnnnnnnnnnnnnnnnnnnnnnnnnnnnnnnnnnnnnnnnnnnnnnnnnnnnnnnnnnnnnnnnnnnnnnnnnnnnnnnnnnnnnnnnnnnnnnnnnnnnnnnnnnnnnnnnnnnnnnnnnnnnnnnnnnnnnnnnnnnnnnnCTCgGCTCTGCGCGACAAcGGGCCCGCGCTTGCCAAGGCCGAGGGGCAGGAGTGAACGTGGCCCCCGTGGGTCTGCGGCCCGGATAGGCCAATTGTACAGAATTTAAATCATCTCTCAGATGTGTACAGTAGAACTCAAGAAGAGAGACTACCAAGGGTCATCTGAAGTCGTGATTGGGTCATTAATAATACCAGGACAAAGTTtAGAGATCACTACTCAAGCATAAG…
NM_152416	C8orf38	hypothetical protein LOC137682 precursor	1791	326	18.2	20.6	791700	17-1016	8	96106397	96140114	+	96106397-96106609,96113399-96113498,96116858-96116980,96122974-96123030,96126949-96127051,96128398-96128531,96129861-96129962,96133578-96133634,96139213-96140114	nnnnnnnnnCGGCGTCATGGCGGCCTCCgTgcaAggctctgCcTGGGGACCGTTGCGGCTTGGCATCCCCGGCCTGTGCTGCCGCCGGCCGCCTCTGGGTCTGTATGCGCGCGTGCGGCgGCTGCCCGGGCCgGAGGTGTCTGGGCGGAGCGTGGCTGTGGCCAGCGGACCGGGCACCTGGGGCACTGACCACTACTGCCTGGAGCTGCTGCGGAAACGGGATTATGAAGGTTATTTATGCTCCCTGCTGCTCCCtGCAGAATCCCGAAGCTCTGTTTTTGCACTGAGGGCTTTTAATGTGGAACTGGCTCAGGTTAAAGACTCAGTCTCTGAGAAAACAATTGGATTGATGCGAATACAGTTTTGGAAAAAAACTGTGGAAGATATATACTGTGACAC…
NM_138428	C1orf212	hypothetical protein LOC113444	5761	1491	25.88	20.6	772300	146-421	1	35088550	35098004	-	35088550-35094170,35097865-35098004	nnnnnnnnnnnnnnnnnnnnCGGCCAGTGGGCAGGGTCACAGGGCAAGGTCCCGCGGGCCGCTGGGAGCGGCGACTTCCGTGCTCCCGGCGAGCGGGCGGAGAGCGGGGGCCACACGGGGGAGtGTGGGcTGGGTCGCAGATGTCATGTGGCCTGTGTTTTGGACCGTGGTTCGTACCTATGCTCCTTATGTCACATTCCCTGTTGCCTTCGTGGTCGGGGCTGTGGGCTACCACCTGGAATGGTTCATCTGGGGAAAGGACCCCCAGCCCGTGGAGGAGGAAAAGAGCATCTCAGAGCGCCGAGAGGATCACAAGCTGGATGAGCTTCTAGGCAAGGACCACACACAGGTGGTGAGCCTTAAGGACAAGCTAGAATTTGCCCCAAAAGCTGTGCTGAA…
NM_001162894	KIAA0040	hypothetical protein LOC9674	4644	1295	27.89	20.5	915800	618-914	1	173392746	173428852	-	173392746-173396905,173402321-173402496,173413370-173413443,173428619-173428852	nnnnnnnnnnnnnnnnnnnnnnnnnnnnnnnnnnnnnnnnCCGAGGTGGGCTGGCCCGGGGTGGAAAGCcTGGGCCGAGCCCCTGGAGCGGGCGGAACGGCGAGcCAGATTCAGGAAGTTGTGCCTGTGACATCAGGGGCAGGACAAAGTTGGAGCGAAACCTCAACTATGCAAGGCGTCGGCccgcaggagggcagggaacacagagggcgctgccctcggcggcagcggcagATTtTTCCcCATTTTGGAGATGAAGAAACTGAGACTCAAAGCAGCTGAGTGACCTTCCCAAGGACACACACTGAACTGGGCAGTGATCAGGATCTGAATGCACAGGGCTGGTGTTCTGTGATTGTTTACTACGTTGAACGTGACCTCTAGAAAAGCAGTTCTGGC…
NM_025161	C17orf70	Fanconi anemia core complex 100 kDa subunit	3652	205	5.61	20.5	869400	74-2716	17	77117387	77129871	-	77117387-77118451,77118810-77118896,77121483-77121599,77123225-77123361,77124388-77125157,77126674-77126830,77127716-77128671,77129396-77129520,77129634-77129871	nnnnnnnnnnnnnnnnnnnnnnnnnnnnCGCCGCGCGGCCGGGGCTCTtcacCCTGACCGGCCCGCGCTCACGATGGCCAGCGCCGCGCCGCGGGTCCGCTACCTGGCGGGCTTCTGCTGTCCCCTCGGGGGCCTGGCGGCGGGCAAGCCCCGCGTGCTGTACCACGAGGCGGAGGTCTTCCTGTCCACCGGCAGCGAGCTCGTCTACGTGTACGACCAGGAGGGCGGGCTGCTGACCGCGGCGTTCCGGTTCCCCGACCAGGTGTGGCACCTGGAGCTGCTGGCGCCGCGCAGGTTGCTGTACGCGCtGTGCGCCCGGAGGGGCCTTTACTGCCTGTCGCTGGACCACCCGGGCAGGAGCAGGTCTACAAGCCGGGATGACAGGGACAGCGAGGACGG…
NM_022090	C5orf54	transposon-derived Buster3 transposase-like	2807	147	5.24	20.5	664500	465-2246	5	159752733	159759638	-	159752733-159755124,159759224-159759638	nnnnnnnnnnnnnnnnnnnnnnnnnnnnnnnnnnnnnnnnnnnnnnnnnnnnnnnnnnnnnnnnnnnnnnnnnnnnnnnnnnnnnnnnnnnnnnnnnnGAGGAACCGCCGTCTCTACTGGTTCTGACGGCCAGAGGCTGGACCCTAGGCTGAGCGGAGAGGGGAACTGGAGCCTGAAACAGGCGCCTAAAAGAAGCCCGAGCATCCCATGGGCCTGCGCCTCAGGCTCGGAGACGGGCGGGCGGAGACAGCGCTGAGTCTTTTTCTTTTTTTTTnnnnnnnnnnnnnnnnnTATCTCACCCTGGAGGGTGTAAAAATCTCCGTCCTTAACAGTAACACCATCAGGTCCTATCAATTAAGAGCTGCTTGTTACTTGCATGCATTCTTATAATTAAACCTC…
NM_019596	C21orf62	hypothetical protein LOC56245	4045	1352	33.42	20.4	808200	298-953	21	33084855	33107923	-	33084855-33088666,33104754-33104834,33107772-33107923	CCTCTGAAGACGGAAAAGAACAGCAAGTGCAAGACCACGCATTCCACCCTGGCTTGCAGATTAAACCAGCTGTCAAGCCAGGGTGAAGGATCCGTGGCCAGGCAGAGgTCTGTGGAGTGGAGAGGCAAGGCCTCACGATGGAACTCTGAGATGACAGCATGCAGGCACCAAAAGAGTGGACGCACATACAGAAGACAGCCATGCACTGAGCTGCGGACATGCAACAATAACAGGTGAGTTCCAACAAATTGGTTCACAAAGGnGGGGGATAAACACACTGGCCCACGCTGGGCAAGCATGGCACCACCTCGCAGGCACTGTCTCCTTCTGATCAGCGCTCTGGGCGTCTTTGCACTTAACTGCTTCACCAGAGGTCAGAAGAACAGCACGCTCATCTTC…
NM_001012985	C1orf31	hypothetical protein LOC388753	641	125	19.5	20.3	1098000	37-412	1	232576052	232586414	+	232576052-232576209,232576599-232576758,232586092-232586414	GCTCGCTGAGGGGTCCGGnnnnnnCGCGCATGGAGTatgggcCCGGGAGATCCCTTGCTGTCCCCGAGCCGCGGGTTCCTCTTGTGCAAAACgGGGTTGCACTCCAGTCGCCTGCTTGGTGATTGTGGCCCCTGCACACCTGTTTCTACAGCGCTTAGCTTTATCCCAGTAGGAATGGCAGCGCCATCTATGAAGGAAAGACAGGTCTGCTGGGGGGCCCGGGATGAGTACTGGAAGTGTTTAGATGAGAACTTAGAGGATGCTTCTCAATGCAAGAAGTTAAGAAGCTCTTTCGAATCAAGTTGTCCCCAACAGTGGATAAAATATTTCGATAAAAGaAGAGACTACTTAAAATTCAAAGAAAAATTTGAAGCAGGACaATTTGAGCCTTCAACnnnn…
NM_001193311	C7orf10	chromosome 7 open reading frame 10	1728	94	5.44	20.3	860200	25-1438	7	40141100	40866891	+	40141100-40141244,40187071-40187122,40188079-40188152,40194619-40194704,40195668-40195718,40201064-40201184,40243759-40243850,40280637-40280780,40322884-40322979,40455411-40455482,40465225-40465322,40502408-40502510,40690180-40690257,40755558-40755621,40866440-40866891	AGTTCGCTGCTTGGACCGGGACCGATGCCGTCTGAGGCGCACGCGATGCTGGCGACGCTGGCGAGGGTGGCAGCTCTGCGCAGAACCTGCCTCTTCTCCGGCCGGGGCGGCGGGAGGGGGCTGTGGACTGGCCGCCCGCAGTCAGATATGAACAATATAAAGCCATTGGAAGGGGTAAAAATTCTGGATCTAACAAGAATCCTGGCGGGACCTTTTGCTACTATGAATTTAGGAGATCTTGGAGCAGAAGTTATAAAAGTGGAGAGACCAGgAGTTGGAGATGATACACGGACTTGGGGGCCACCTTTTGTTGGGACAGAGAGTACATATTATCTCAGTGTTAACCGAAATAAAAAAAGTATTGCTGTTAATATCAAGGATCCAAAAGGGGTGAAAATC…
NM_015449	C1orf43	hypothetical protein LOC25912 isoform 1	1796	13	0.72	20.3	609100	391-1047	1	152445807	152459897	-	152445807-152446748,152451420-152451478,152451558-152451724,152452993-152453046,152453557-152453674,152459442-152459897	nnnCGCGTGCCgCCTCGCCACGAGACACCTCTTTCCGGCTCCGCGAGTCCgCtCCGCCTCCTTCACGGCGGCCCTGCCTCCACCACGTGACcCAgGGATGGCCGCgGCTTCCTCTTACTGTCGTAGTTCCGCGTCTCAGCGCTCGACGCTCCTGGGTGCCATTGCCTGCCTGAGTCACGTGTCAGGGGGAAGCTGGAAGGCATCGTTCTCTTTTCCCAGCCCCCCTGCCTGTCCGCCATGTTTTCAGGCCGGGTCTGGCTTGGTCTTCCCCCATAAGGAAATGGCCGGGGAGCTCCAGGGGACCCAGGCGCCGTCGCTGCGGCGGAGCCTGGGCTGACCAGCCAGGACAGCGGGGTAAACCCGAACAATTCTGCGCGAGGTAGGGAGGCCATGGCGTCC…
NM_001144931	LOC391322	similar to D-dopaome tautomerase	563	384	68.21	20.2	990700	22-391	22	22703117	22704043	+	22703117-22703245,22703610-22704043	nnnnnnnnnnnnnnnnnnnnnnnnnnnnnnnnnnnnnnnnnnnnnnnnnnnnnnnnnnnnnnnnnnnnnnnnnnnnnnnnnnnnnnnnnnnnnnnnnnnnnnnnnnnnnnnnnnnnnnnnnnnnnnnnnctTGTGAACGTGACGGTGCGGCCAGGCCTGACCATGGCGCTGAGCGGGTCCACCGAGCCCTGCGCGCAGCTGTCCGTCTCCTCCATCGGGGTAGTTGGCACCGCCGAGGACAACCGCAGCCACAGCGCCCACTTCTTTGAGTTTCTCACCAAGGAGCTAGCCCtGGGCCAgGACCGGAGnnnnnnnnnnnnnnnnnnnnnnnnnnnnnnnnnnnnnnnnnnnnnnnnnnnnnnnnnnnnnnnnnnnnnnnnnnnnnnnnnnnnnnnnnnn…
NM_032374	C14orf153	chromosome 14 open reading frame 153	1235	470	38.06	20.2	903300	2-620	14	103099052	103126989	+	103099052-103099214,103107713-103107910,103110197-103110260,103123364-103123454,103126271-103126989	nnnnnnnnnnnnnnnnnnnnnnnnnnnnnnnnnnnnnnnnnnnnnnnnnnnnnnnnnnnnnnnnnnnnnnnnnnnnnnnnnnnnnnnnnnnnnnnnCttCTGCCGCGGCTGTCAACTCGCTGCGGAGCGCGGCGCCGAGCGCAGGGATACGGCGCCGAGCGGCGTGTCAAGATTCTGCCCTCCAAgAAAGTCTTGCCATGACTGGATAGGACCCCCAGACAAATATTCAAACCTTCGACCTGTTCACTTTTACATACCTGAAAATGAATCGCCATCGGAACAAAAGCTTAGAAAATTAAGACAAGAGACACAAGAATGGAATCAACAGTTCTGGGCAAACCAGAATTTGACTTTTAGTAAGGAAAAAGAAGAATTTATTCACTCGAGACTAAAAACTAA…
NM_173793	C22orf39	hypothetical protein LOC128977	1977	625	31.61	20.2	800800	434-859	22	17810673	17815755	-	17810673-17811913,17814901-17815068,17815188-17815755	nnnnnnnnnnnnnnnnnnnnnnnnnnnnnnnnnnnnnnnnnnnnnnnnnnnnnnnnnnnnnnnnnnnnnnnnnnnnnnnnnnnnnnATCTGGGAGGTTCGCTGCACCAaCTTGATGCTCAGTACatacttttgaaaataAaccgCATTGTTGAGATTTGAGAAAATCTCATAAAGCTGCTAAAAAGAAttggccagagcagTGTGATTTtAGAGGnnnnnnnnnnnnnnnnnnnnnnnnnnnnnnnnnnnnnnnnnnnnnnnnnnnnnnnnnnnnnnnnnnnnnnnnnnnnnnnnnnnnnnnnnnnnnnnnnnnnnnnnnnnnnnnnnnnnnnnnnnnnnnnnnnnnnnnnnnnnnnnnnnnnnnnnnnnnnnnnnnnnnnnnnnnnnnnnnnnnnnnn…
NM_001135575	LOC221710	hypothetical protein LOC221710	4691	816	17.4	20.1	841800	282-555	6	11202252	11246955	+	11202252-11202608,11242622-11246955	nnnnnnnnnnnnnnnnnnnnnnnnnnnnnnnnnnnnnnnnnnnnnnnnnnnnnnnnnnnnnnnnnnnnnnnnnnnnnnnnnnnnnnnnnnnnnnnnnnnnnnnnnnnnnnnnnnnnnnnnnnnnnnnnnnnnnnnnnnnnnnnnnnnnnnnnnnnnnnnnnnnnnnnnnnnnnnnnnnnnnnnnnnnnnnnnnnnnnnnnnnnnnnnnnnnnnnnnnnnnnnnnnnnnnnnnCtGCCGTCCGCGCCCGCCGCCCCGAGCCGACCGCCCTTCTGCCCCCAAGATGTGGCACAGCGTCgGGCTGACCCTGCTTGTGTTCGTGGCTACTCTGCTGATCGTCCTGCTGCTGATGGTGTGCGGTTGGTATTTTGTATGGCATCTTTTTTTATCAAAATTCAAGT…
NM_017782	C10orf18	hypothetical protein LOC54906	8626	1083	12.56	20.1	763600	626-7916	10	5766807	5845709	+	5766807-5767144,5794792-5794887,5799628-5799719,5802513-5802637,5802724-5802743,5802840-5802939,5805646-5805746,5806399-5806502,5808854-5808926,5809030-5809092,5812456-5813172,5817273-5817515,5821587-5822466,5824066-5824495,5828148-5831996,5838582-5838707,5839489-5839642,5840856-5840961,5843259-5843440,5844501-5844615,5844998-5845709	nnnnnnnnnnnnnnnnnnnnnnnnnnnnnnnnnnnnnnnnnnnnnnnnnnnnnnnnnnnnnnnnnnnnnnnnnnnnnnnnnnnnnnnnnnnnnnnnnnnnnnnnnnnnnnnnnnnnnngcgtcCCTGTCAGCGCCCGCGGCGAGGACCCCGGGGCCGGGGCGGACGGCGTGCCCCTGAGGGGGCTCCCTGCGGGAGCGCGGAGCCGGCGACTGGTGCTTCCCACGTGCGCAGGTGTCGCGAGGGCCGGGGAGGACGCAGAGCACGGCCGGGAGAAGCATGGGAAGGAGGCcAAGCCGGTATCTCAGGTCCTCGGGGGCGGCGGCCAAGCCAAGCACGGTACAAAACTTTTTACCGACAAAAAAAAGCAAGTAACTATACTCAGGAAGAACTTCAAGACA…
NM_001025265	CXorf65	hypothetical protein LOC158830	882	112	12.7	19.9	2020000	233-781	X	70240464	70243363	-	70240464-70240687,70240873-70240979,70241344-70241412,70242575-70242712,70242915-70243001,70243107-70243363	ATAATCCCTCAACTGCAGCCTCAGGCCCCACCCCTGGGGATACTGGTTATCCACAACTACCAACAGCTCTCTCCTGCCTGTCCAGCCTGGGCATCCTCAGCCTATGAAATCCATCTGCCTCTCCAGTCCACCAACCCTAtAGGCCTATTTGCCCCACACAAGGCTTCTAGAACACCCTCCTTCTGCAtGACTCATCAGGGCATTTTGTGAAGAGTGAGGCGATCCTGAGGGCATGTTCATCTTCATCAAACATGGAGATAATCAGCAGTTTCTGGTCAATACCAACTGTGCTGTTGTCGTGTTGCTGCATTACATCCGCAGTAAAGTAAAGTTGCCTAAAACAAGCACCATCGATTTGTGTGAACAAACGGGGAAAATGAAGATGCTTTTCCTGATGAA…
NM_025145	C10orf79	hypothetical protein LOC80217	5365	104	1.94	19.9	729900	117-5111	10	105879636	105982110	-	105879636-105880053,105881079-105881232,105881864-105881944,105883368-105883532,105890590-105890749,105892029-105892141,105893174-105893387,105895224-105895312,105896011-105896097,105897639-105897746,105902355-105902474,105910785-105910910,105911709-105911789,105912065-105912151,105913842-105914048,105916236-105916466,105917369-105917485,105918492-105918596,105922158-105922283,105928777-105928854…	nnnnnnnnnnnnnnnnnnnnnnnnnnnnnnnnnnnnnnnnnnGCGGAGcAAAGGTAACCGACCCGCCCTGGGGTACTGCGTGCGCTGCCCGCTCCCGCCTGAGGAAAACACTGCCCATGGCGCAAGGCCGGGAgCGCGACGAAGGccnnnnnnnnnCCGGCGGCGCGTCCCTGTCCGTGAGATGGGTGCAAGGATTCCCTAAGCAGAATGTTCATTTTGTCAACAACACCACCATTTGCTACCCTTGTGGGAACTATGTAATATTTATTAATATTGAAACCAAGAACAAGACTGTACTCCAGTGTAGTAATGGAATTGTGGGCGTCGTGGCAACTAACATCCCCTATGAAGTTGTGGCTTTTTCTGACCGGAAGCTAAAACCCCTCATCTACATATACA…
NM_153225	C8orf84	RPE-spondin precursor	3798	1335	35.15	19.9	686600	206-997	8	74139332	74168061	-	74139332-74142247,74144594-74144770,74146569-74146659,74155808-74156002,74167643-74168061	nnnnnnnnnnnnnnnnnnnnnnnnnnnnnnnnnnnnnnnnnnnnnnnnnnnnnnnnnnnnnnnnnnnnnnnnnnnnnnnnnnnnnnnnnnnnnnnnnnnnnnnnnnnnnnnnnnnnnnnnnnnnnnnnnnnnnnnnnnnnnnnnnnnnnnnnnnnnnnnnnnnnnnnnnnnnnnnnnnnnnnnnnnnnnnnnnnnnnnCCTGGCCATGAGGACCCTGTGGATGGCGCTGTGCGCGTTGGCGCGGCTGTGGCCCGGAGCCCAGGCCGGCTGCGCCGAGGCCGGGCGCTGCTGTCCCGGCCGGGACCCCGCCTGCTTCGCCCGCGGCTGGAGGCTGGACAGGGTCTACgGGACGTGTTTCTGCGACCAAGCCTGGCGCCTCACCGGGGACTGCTGCTTCGA…
NM_001190764	LOC388564	hypothetical protein LOC388564	662	188	28.4	19.8	1087000	1-528	19	60582424	60587439	-	60582424-60582547,60586902-60587439	ATGGCGGCGGtGCCAGCGGTGTGCGCCTCGCAGGGGAcCCCGCCGGGTGCACCGTCCGCGCCGGCcgtCGCGCCCGCACCCGCGGCTGGCCTGGGCCGCTGCCGGATGGCGCTGCTGCTGGCCGTGGCGCTGGACGTGGCAGGCATGGCGGCGCTGTTGACTGGCGTGTTCGCGCAGCTGCAGGTGCGCGGCCGCgACTTCGGGGACCTGCTCATCTACTCGGGCGCGCTGCTGGTGTTCCTGAGCCTGCTGGGCTGGATCCTCTGGTACACCGGCAACATCGAGAtCTCGCGCCAGGAGCTGGAGCGCGACTACGGccTGCGGCCCTCGGCGCTCGCCCGCCtGGCGCGCAAGCTCTCCAGCCgCTGGTCGGCGCCCGCCGCCGCGGGCCAGCGCCCC…
NM_018687	LOC55908	hepatocellular carcinoma-associated gene TD26	872	17	1.95	19.8	831500	20-614	19	11211295	11213619	+	11211295-11211610,11211811-11211972,11213121-11213230,11213336-11213619	nnnnnnnnnnnnCTCAGTCATGCCAGTGCCTGCTCTGTGCCTGCTgTGGGCCCTGGCAATGGTGAtCCaGCCTGCCTCAGCGGCCCCCATGGGCaGCCCAGAACTGGCAGAGCATGgGGAGCTGACCCTGCTCTTCCACGGGACCCTGCAGCTGGGCCAGGCCCTCAATGGTGTGTACAAGACCACGGAGGGACGGCTGACAAAGGCCAGGAACAGCCTGGGTCTCTATGGCCGCACAGTGGAACTCCTGGGGCAGGAGGTCAGCCgGGGCCGGGATGCAGCCCAGGAACTTCGGGCAAGCCgnnTGGAGACTCAGATGGAGGAGGATATTCTGCAGCTGaAGGCAGAggccatagCCGAGGcGCTGGAGGAGGTGGCCCAGGCACAGAAGGTGCTACA…
NM_001080394	KIAA0146	hypothetical protein LOC23514	3220	382	11.86	19.7	831700	1955-10-01	8	48336095	48811028	+	48336095-48336136,48355003-48355158,48359170-48359236,48366175-48366279,48369009-48369172,48471489-48471739,48482976-48483076,48515438-48515657,48670926-48671121,48674061-48674311,48748916-48749056,48775518-48775605,48776836-48776979,48777071-48777130,48787777-48787987,48788604-48788756,48802315-48802408,48804048-48804162,48804527-48804580,48810422-48811028	nnnnnnnnnnnnnnnnnnnnnnnnnnnnnnnnnnnnnnnnnnAGAAAAAGGAGTTGGGATATAGAATGCCCATCCTTTCCAGGAGAAAGACCACTGCAGGTCAGAAGAGCAGGTCTCAGGACAGCAGGGGCAGCTGCCTCTCTCTCTGAAGCATGGCTCAGGTGTGGAGAAGGGTTTCAGGACGCTTCTGGGACTCCGTCATTAACAGCTGAAGAGAAGACGATTACAGAAAAACACCTTGAATTATCCCCTAGACCCAAGCAAGAAACTACCACATTTAAAAGCACCaGTGGGCTTACAGATATAACATGGAGTTCCAGTtGAAGTGATTTTTCGGATGAAGATAAGACACTTTCTCAATTACAGAGAGGTGAATTACAGTTTATTGACTGGGAGATC…
NM_025138	C13orf23	hypothetical protein LOC80209 isoform 1	5208	429	8.24	19.7	815000	874-3705	13	38482002	38510252	-	38482002-38483624,38484220-38484370,38484828-38486613,38489637-38489681,38494463-38494549,38495189-38495267,38496610-38496693,38498414-38498524,38500364-38500457,38501418-38501512,38503700-38503768,38506268-38506333,38509335-38510252	nnnnnnnnnnCCCACCTCTGGCTTTCAGGAAAGAGGGGCCCAAGCTGGcGGCGCAGTGTTGAGTTTACTTGGGCGCGACTGGCTTTATAGTAGGTCCCCATGAGCTGGTGGGGGCTGTAGGGGTAACCAGGCAGGGCGCCTGGCGCtGCTGGGGCTGCGTTTTTCCGGAGTCCCCCTATGCGAGGcCGTGCCCCTCTTCGCCCGGCTCCCGGTGCTCTCCAGCCGCCGGCCCGCTCCCGGAAGCCGCAGCAGCTGGTAACAAAGAGCCTGCCGGCCCGCCTGCTGCCAGGGCCGAGGTACCCAGGAGTCGAGCGCAGCGGCTGGGGATGAGTGCGAGCcGGACCATGCGTCCGGGTTCGCGGCGGTGAGGGTCGCGGCCGGCGGCCGAGGCGCAGGTGC…
NM_152734	C6orf89	hypothetical protein LOC221477	6751	1575	23.33	19.6	819500	164-1226	6	36961618	37004718	+	36961618-36961782,36975180-36975387,36977975-36978188,36990038-36990189,36990308-36990447,36992199-36992328,36995332-36995455,36999101-37004718	nnnnnnnnnnnnnnnnnnnnnnnnnnnnnnnnnnnnnnnnnnnnnnnnnnnnnnnnnnnnnnnnnnnnnnnnnnnnnCTCCCGGAAACAGGAAGTTGCCCATCCTCCTTGCCCGGCGGCAGCTGTCCGCGAGGCGGGAGGAGCCCtGGGGGCGCGAGCCCCGCATGGATTTTaTATTGGAAGACATGGATCTTGCTGCcAACGAGATCAGCATTTATGACAAACTTTCAGAGACTGTTGATTTGGTGAGACAGACAGGCCATCAGTGTGGCATGTCAGAGAAGGCAATTGAAAAATTTATCAGACAACTGCTGGAAAAGAATGAACCTCAGAGGCCCCcCCCACAATATCCTCTCCTTATAGTTGTGTATAAGGTTCTCGCAACCTTGGGATTAATCTT…
NM_001085411	C5orf33	hypothetical protein LOC133686 isoform 1	3881	689	17.75	19.6	770000	1-1326	5	36228451	36277657	-	36228451-36231141,36233400-36233523,36236086-36236139,36236965-36237020,36243029-36243124,36247703-36247781,36253607-36253743,36255455-36255538,36261401-36261482,36262334-36262422,36263336-36263424,36277358-36277657	nnnnnnnnnnnnnnnnnnnnnnnnnnnnnnngctgttgtcgcgtggcgggcggccgggcggcggcgctgcGGGGACCGGGTGCGGGAGGCCCCGCCGCGCGGCCCCGGCTGGGCgGTGACGGTGGCGGCCGGCGGCATCTGGGGCAGGGGCAGCCGCgCGAGCTGGCGGGCTGTGGCAGCCGCCCGGACGGCGGCTTCCGCCCCTCCCGGGTGGTGGTGGTGgCCAAAACCACCCGGTACGAGTTCGAGCAGCAGCGGTACCGTTACGCGGAGCTCTCGGAGGAGGACCTGAAGCAGCTGCTTGCATTGAAAGGCTCTAGCTACAGTGGACTTCTTGAACGACATCATATTCACACCAAAAATGTAGAACATATTATAGATAGTTTACGGAATGAGGGA…
NM_001146683	C14orf176	hypothetical protein LOC643382	1526	272	17.82	19.6	638900	407-1058	14	20636936	20641723	+	20636936-20637197,20639076-20639183,20639307-20639450,20639864-20639974,20640063-20640119,20640404-20640514,20640632-20640778,20641138-20641723	GGCGATTATAGAGATAGTTAATGTCGGCCGTATAAGAAACATTATTAAAGTTACTCTTCGGTCCTTTCCGTTCTTGATAAAaAATTCCTGCTCCTTCCTCTCGAATTCTATTTTCCATcCCTCAAGTCACTTTAATGGCTCTTCAATACnnnnnnTATTTACTGAGTGCTTACTAAGTGCCAGGCACTGGGCTCAGCGCTGTGAGGGATGAGAGAGAAGTGGTACCTTCCTTCCAGGCGATTGTAGTCTAGACTACAAACTaCCTTTCTCTGCCAGGACAAGTTTGTCGTCTGCTCTGAGCTATCAAGCCCCTnnnnnnnnnnnnnnnnnnnnnnnnnnnnnnnnnnnnnnnnnnnnnnnnnnnnnnnnnnnnnnnnnnnnnnnnnntcttgtgggcaA…
NM_001114600	C1orf144	putative MAPK activating protein PM20,PM21	3634	201	5.53	19.5	772600	171-627	1	16566170	16597227	+	16566170-16566390,16590457-16590506,16592310-16592564,16594120-16597227	nnnnnnnnnnnnnnnnnnnnnnnnnnnnnnnnnnnnnnnnnnnnnnnnnnnnnnnnnnnnnnnGCGGGGTCCATTGAGTAAAGCCTTGCGTGCCTGCGCCCGCGACGGAGGCGCGCTTCAAAGCGCAGGCGCGGGGAGGGGGTTGGGGaGGAGGGAAAgCGGCGAGTAAGATGGAAGATGAGGAGGTCGCTGAGAGCTGGGAAGAGGCGGCAGACAGCGGGGAAATAGACAGACGGTTGAAAAAAAAACTGAAGATCACACAGAAAGAGAGCgGGAAATCCAAATCTCCTCCCAAAGTGCCCATTGTGATTCTGGACGATAGCCTTCCCGCGGGGCCCCCTCCACAGATCCGCATCCTCAAGAGGCCCACCAGCAACGGTGTGGTCAGCAGCCCCAACT…
NM_001012991	C16orf88	hypothetical protein LOC400506	1950	186	9.54	19.4	709700	16-1389	16	19625175	19636993	-	19625175-19626044,19629332-19629409,19630195-19630263,19632941-19633860,19636981-19636993	ATTTCGCCCACCGGAATGATCACCAAGACACACAAAGTAGACCCTGGGGTCCCAGAGAAGAAAAAGAAGAAGAAAGTGGTCAAAGAaCCAGAGAcTCGATATTCAGTTGTAAACAATGATGATTACTTGGCCGATGTTnnnnCTgTAAGAGCCAcATCCCCCTCTAAGAGTGTGGTCCATGGGCAGGCACCTGAGATGCCTCCAGTGAAGAAAAAGAAGAAGAAAAAGACGGGTCTCAGCACCCTTTGCGAGGGGCATGTGGAACCTGAGACnnnnnnnnnnnccAGACGGGCAGAGAAGTCACCCAGCCCCAGGAAGCAGGTGCTTGGCCACTTGgAGTTCCTCAGTGGGGAGAAGAAAAAGaAGAAGTCACCTCTGGCCATGTCCCATGCCTCTGGG…
NM_170753	PGBD3	hypothetical protein LOC267004	2298	83	3.61	19.4	679200	289-2067	10	50393157	50402365	-	50393157-50395173,50402085-50402365	GAGTATTTCCCCaCAGAGGAGGAGGAGGAGGAGGAAGATGACGAGGTGGAGGGGGtgGnnnnnnnCCTGTCTGGAGACCGTACTGACTATGAGCTGAAGCCTCTGCCCAAGGGCCGGAAACGGCAGAAGAAAGTCCCAGTGCAGGAGATTGATGACGACTTTTTCCCAAGTTCTGGGGAAGAAGCTGAAGCTTCTCCTATAGGAGAAGGAGGAGGAGGAGGTCGGAAAGTAGGAAGATACCGAGATGATGGAGATGAAGATTATTATAAGCAGCGGTTAAGTCCCAAGATGCCTCGAACACTAAGTTTACATGAAATAACTGACCTTTTAGAGACAGATGACAGCATAGAAGCAAGTGCTATAGTAATACAACCACCTGAAAATGCTACAGCACCTGTT…
NM_001134876	C14orf80	hypothetical protein LOC283643 isoform 2	1611	338	20.98	19.3	851600	128-1307	14	105028631	105036630	+	105028631-105028904,105029004-105029082,105029489-105029691,105029961-105030116,105034739-105034825,105035180-105035359,105035999-105036630	nnnnnnnnnnnnnnnnnnnnnnnnnnnnnnnnnnnnnnnnnnnnnnnnnnnnnnnnnnnnnnnnnnnnnnnnnnnnnnnnnnnnnnnnnnnnnnnnnnnnnnnnnnnnnnnnnnnnnnnnnnnnnnnnnnnnnnnnnnnnnnnnGCggGTGGACCCTGCGGCTGGGGCCCGGGCCGGGGCCCTCCCTGAGGCCATCGCCGCTTTGAGTCGGTCGCTGCCCTCGGGACCCAGCCCCGAGATCTTCCGCCGCGCCAAGTTCGACCGTCCGGAAGCGACCTCCGCGCTCTGGCAGCTCCTCTTCCGCGTGCTCTCCCCACTCCCTGCGGGCAACGCCATGGCCTCGATCGCCCTGGAGGTCCAAGCCCGCTTGGTGAAGTCAGCaCTGTGCTCCCAGGGCTA…
NM_001086521	C17orf89	hypothetical protein LOC284184	560	61	10.89	19.3	838600	54-276	17	76827706	76829693	+	76827706-76827842,76827963-76828073,76829382-76829693	nnnnnnnnnnnnnnnnnnnnnnnnnnnnnnnnnnnnnnnnnnnnnnnnnnnnnnnnnnnnngAACGGAGCTGTGTGGGGCGGCGTGCGAAGCCGCCTCCGCGcCTTCCCCGAGCGGCTGGCCGCCTGCGGGGCCGAGGCCGcGGCGTACGGCAGGtGCGTGCAGGCCTCCACGGCCCCAGGCGGCAGCCTGAGCAAGGACCTCTGCGCGCGGGAGTTCGAGGCCCTGCGGAGCTGCTTCGCCGCCGCGGCCAAGAAGACACTGGAGCGAGGCTGTTAGGAGGGACTCTGAGCTTCACACCTGACTGCTGCCGtGGGTGCGGTGCCCTCGTCCTGATGGCCCCTGGTGGCACACATTGAATGCCTAGGGCAGAAAGGAAGTGGGAATGGCGAAGATGTGA…
NM_144695	C1orf58	Bro1-domain-containing protein	1681	290	17.25	18.9	668700	396-1629	1	220952529	220972729	+	220952529-220952907,220955649-220955765,220958890-220958996,220959228-220959324,220962384-220962479,220964057-220964129,220965415-220965520,220967133-220967222,220968708-220968793,220969585-220969666,220969992-220970142,220971322-220971481,220972593-220972729	ACTcCGCCGAGGGCCGCCATaGctATTGCGGcattCtCCCTCcGCTCCnnnnnnnnnnnnnnnnnnnnnnnnnnnnnnnnnnnnnnnnnnnnnnnnnnnnnnnnnnnnnnnnnnnnnnnnnnnnnnnnnnnnnnnnnnnnnnnnnnnnnnnnnnnnnnnnnnnnnnnnnnnnnnnnnnnnnnnnnnnnnnnnnnnnnnnnnnnnnnnnnnnnnnnnnnnnnnnnnnnnnnnnnnnnnnnnnnnnnnnnnnnnnnnnnnnnnnnnnnnnnnnnnnnnnnnnnnnnnnnnnnnnnnnnnnnnnnnnnnnnnnnnnnnnnnnnnnnnnnnnnnnnnnnnnnCTTCCCTTAGAAGAACTGCTGTACCGACTCTGAGAAATTTGAAAACATCTGGAGAAAATGA…
NM_033211	C5orf30	hypothetical protein LOC90355	3010	158	5.25	18.9	605900	270-888	5	102622341	102642260	+	102622341-102622496,102629508-102629597,102639497-102642260	CTGGCGCCGAGCGCGGTGGGAGAGGAGAGGGTACCCGGCTgGCTCGGCTGGCGGCCTCTGCCAGGATCTCGGCGCCGCAGTCCTGCGCCTCTCCCACCCCTGTCTCCGGCTCCGCGGCCCCGGGCACGGCGGAGGCAGCGGAGCCcTGGGCCATCGTACCtGGAGTAGAACAGAAAAATTATTATgTCTGTGTTCCCTTGGGACTCATTGGAAATTGTACAGTGACATCTTCTGGGATTTAGTCTGGATTGTGCAGACTGGTGCTTAAAATGGAaGTCGATATTAATGgAGAGTCTAGAAGTACTCTGACCACCCTGcCCTTCCCTGGGGCCGAGGCCAACTCCCCGGGAAAGGCAGAGGCAGAGAAGCCCCGGTGCTCCAGCACACCCTGCTCCCCGA…
NM_001193317	VIPAR	chromosome 14 open reading frame 133	2746	292	10.63	18.8	682400	324-1802	14	76962771	76993736	-	76962771-76963732,76964466-76964570,76965102-76965191,76965777-76965863,76969938-76970027,76970358-76970399,76971355-76971489,76971940-76972015,76973904-76973977,76977162-76977189,76978656-76978758,76979215-76979248,76980345-76980437,76984590-76984646,76985389-76985453,76985810-76985848,76987283-76987429,76989395-76989497,76990106-76990198,76993414-76993736	nnnnnnnnnnnnnnnnnnnnnnnnnnnnnnnnnnnnnnnnnnnnnnnnnnnnnnnnnnnnnnnnnnnnnnnnnnnnnnnnnnnnnnCTGTTCCAGCGGCGGCGGAGGCTGACGCTGTCCTGAGAGgGAGGGCTCTGTGCGTAAGAGnnnnnnnnnnnnnnnnnnnnnnnnnnnnnnnnnnnnnnnnnnnnnnnnnnnnnnnnnnnnnnnnnnnnnnnnnnnnnnnnnnnnnnnnnnnnnnnnnnnnnnnnnnnnnnnnnnnnnnnnnnnnnnnnnnnnnnnnnnnnnnnnnnnnnnnnnnnnnnnnnnnnnnnnnnnnnnnnnATGAATcGGACAAAGGGTGATgAGGAGGAGTATTGGAACAGCTCCAAGTTCaAGGCTTTCACCTTTGACGATGAAG…
NM_001164165	LOC100302652	hypothetical protein LOC100302652	1962	120	6.12	18.8	627500	106-1773	2	53750958	53940674	-	53750958-53751331,53774525-53774655,53780912-53781169,53795025-53795222,53797207-53797384,53809353-53809488,53810099-53810211,53831424-53831582,53846018-53846226,53940469-53940674	nnnnnnnnnnnnnnnnnnnnGGGGGCGGTGCCCTgGGCGTCTCCGTGACTGCGCCTCcGCGCCCGCGTCTTGCCGCGGCTCCCGGGATGCGCGGAGGCGGtGGcGaTGGCGATGATGCCtCTaGTCCTGCATCATCCggagcggnnnnnnnnnnnnnnnnnnnnnnnnnnnnnnnnnnnnnnnnnnnnnnnnnnnnnnnnnnnnnnACTGGTCAAACAAATGGATTTTACAGAGGCTTATGCGGACACGTGCTCTACGGTTGGACTTGCTGCCAGGGAAGGCAATGTTAAAGTCTTAAGGAAACTGCTCAAAAAGGGCCGAAGTGTCGATGTTGCTGATAACAGGGGATGGATGCCAATTCATGAAGCAGCtTATCACAACTCTGTAGAATGTTTGCAG…
NM_001013698	C12orf69	hypothetical protein LOC440087	2104	547	26	18.8	622200	74-748	12	14848851	14858383	-	14848851-14850897,14858327-14858383	ACGTTAACAATACTCCTCAACAACTGCTGGGACCACGGAACTCAGAAACACAGCAAGCAATCATATTGGAAATATGGCCCAAAGTGACTTCCTTTACCCAGAGAACCCAAAGAGGCGGCAAGAAGTAAATCGTCTTCACCAACAGCTCCTTGATTGCTTATCTGACAGCTTCGATGTCACCAATAAGCTGACTGAGGTTCTAAATACGCACTTGGGGTGCAGGCTGGCCTCCATTGAGATGAAAAGAGACGGGACCATCAAAGAAAACTGTGATATCATCATCCAAGCCATTATGAAAATCCAAAAGGAATTGCAAAAGGTTGATGAAGCACTAAAAGACAAGCTAGAGCCAACCCTCTATAGAAAACTTCAGGATATTAAGGAAAAGGAAACAGAGAA…
NM_016401	C11orf73	lethal, 7, Rinchik 6	1137	134	11.79	18.8	553200	239-830	11	85690901	85734633	+	85690901-85691168,85694935-85695172,85726069-85726220,85733293-85733411,85734274-85734633	nnnnnnnnnnnnnnnnnnnnnnnnnnnnnnnnnnnnnnnnnnnnnnnnnnnnnnnnnnnnnnnnnnnnnnnnnnnnnnnnnnnnnnnnTTCCAGCCGCTGGCCCAGTCAGTATGTAGTGGAGGGGCAGACACCCTCTCACAAATTCTGGAAGGTTCTTAGTCTCGACTAGGGCAGTAGCCCCAGGACTCCTAGTCGCCGGCTTCAGGTCACTGCCGGCTGAACGGAGCTGCCGTCGCCATGTTTGGCTGCTTGGTGGCGGGGAGGCTGGTGCAAACCGCTGCACAGCAAGTGGCAGAGGATAAATTTGTTTTTGACTTACCTGATTATGAAAGTATCAACCATGTTGTGGTTTTtATGCtGGGGgCAATCCCATTTCCTGAGGGAATGGGAGGATCTGT…
NM_198498	C11orf53	hypothetical protein LOC341032	1051	418	39.77	18.6	870500	148-856	11	110631917	110662182	+	110631917-110632027,110657333-110657375,110660011-110660312,110661588-110662182	GTCCCAGGAGACcACAGCAAACGAGTGTATCAAGGcGTgnnnnnnnnnnnnnnnnnnnnnnnnnnnnnnnnnnnnnnnnnnnnnnnnnnnnnnnnnnnnnnnnnnnnnnnnGGCAGCGTCAGCTCCTCTCAATCTCCATTTGTGCAGATGCCAGnnnnnnnnnnnnnnnnnnnnnnnnnnnnnnnnnnnnnnnnnnnnnnnnnnnnnnnnnnnnnnnnnnnnnnnnnnnnnnnnnnnnnnnnnnnnnnnnnnnnnnnnnnnnnnnnnnnnnnnnnnnnnnnnnnnnnnnnnnnnnnnnnnnnnnnnnnnnnnnnnnnnnnnnnnnnnnnnnnnnnnnnnnnnnnnnnnnnnnnnnnnnnnnnnnnnnnnnnnnnnnnnnnnnnnnnnnnnnnnnnnnnn…
NM_207362	C2orf55	hypothetical protein LOC343990	3869	437	11.29	18.5	746300	295-3180	2	98776741	98919116	-	98776741-98777566,98779015-98779159,98780245-98780432,98804752-98806432,98809870-98810064,98815243-98815407,98815757-98815892,98821014-98821182,98829626-98829705,98918833-98919116	nnnnnnnnnnnnnnnnnnnnnnnnnnnnnnnnnnnnnnnnnnnnnnnnnnnnnnnnnnnnnnnnnnnnnnnnnnnnnnnnnnnnnnnnnnnnnnnnnnnnnnnnnnnnnnnnnnnnnnnnnnnnnnnnnnnnnnnnnnnnnnnnnnnnnnnnnnnnnnnnnnnnnnnnnnnnnnnnnnnnnnnnnnnnnnnnnnnnnnnnnnnnnnnnnnnnnnnnnnnnnnnnnnnnnnnnnnnnnnnnnnnnnnnnnnnnnnnnnnnnnnnnnnnnnnnnnnnnnnnnnnnnCGAGCTCGACATGATTTCCACAAGGGTGATGGACATTAAGCTTCGGGAGACTGCAGAAGGCCTTGGGGAGGACAGCACAGGAAAGAAAAAATCTAAATTCAAAACTTTTAAGAAG…
NM_152318	C12orf45	hypothetical protein LOC121053	622	113	18.17	18.5	681300	34-589	12	103904228	103912635	+	103904228-103904375,103906075-103906161,103909620-103909756,103912386-103912635	nnnnnnnnnnnnnnnnnnnnnnnnnnnnnnnnnnnnnnnnnnnnnnnnnnnnnnnnnnnnnnnnnnnnnnnnnnnnnnnnnnnnnnnnnnnnnnnnnnnnnnnnnnnnnntAAGGAGCTGCTGACGGCGGGAAGCGACGGCCgCGgAGGTATATGGGACAGGTTACTCATCAACTCCCAAACTAAGTCCAGGAAGACCTCCTCTCTTCAAACAGTTCGGATAGAGAGGAGTCCTTTATTGGACCAGGTGCAGACCTTTCTCCCGCAGATGGCACGGGCAAATGAAAAGCTAAGAAAAGAAATGgCAGCTGCGCCACCTGGTCGTTTCAATATTGAAAACATTGATGGGCCTCATGGTAAAGTTATACAAATGGATGTGGCTTTGTTTGAGATGAATCAG…
NM_024054	C7orf25	hypothetical protein LOC79020 b	1820	52	2.86	18.5	604400	193-1455	7	42915397	42918214	-	42915397-42917040,42918039-42918214	GTCACCCGGCCCGGAACCACGTGACGCAGGAGGCGCCCGAGGCGGCGGGGCTCGCGCGGGTGGAGCCGCCTCGGCGTTCGAGCGGGGTGGGGGCTACCCGGTTGAGATTTCCTGGCGGGTCCTGGCCTCTGCCTGCACGCGCTTGCGTGCTCGCGCTCGCGGTtCTGGCGCTGCCGGAATAATGcTgACAACATGTcTGCACATTCCATGCTCTGTGAACGAATCGCCATAGCCAAGGAACTGATCAAGAGAGCAGAATCACTTTCTAGATCAAGAAAAGGTGGCATAGAAGGTGGTGCAAAGCTGTGCAGCAAATTGAAGGCAGAATTAAAATTCTTACAGAAAGTAGAAGCTGGGAAAGTAGCTATTAAAGAATCTCATTTACAAAGCACTAACCTA…
NM_001040160	C16orf13	hypothetical protein LOC84326 isoform b	772	242	31.35	18.4	804800	58-672	16	624430	626348	-	624430-624645,624720-624798,625282-625341,625613-625775,626095-626348	nnnnnnnnnnnnnnnnnnnnnnnnnnnnnnnnnnnnnnnnnnnnnnnnnnnnnnnnnnnnnnnnnnnnnnnnnnnnnnnnnnnnnnnnnnnnnnnnnnnnnnnnnnnnnnnCGGCAGTACCTGGACCCGACCCAGCGCGGCGTCCGCGTACTCGAGGTGGCCTCGGGCTCCGgCCAGCACGCGGCGCACTTCGCGCGGGCCTTCCCCCTGGCCGAGTGGCAGCCGTCGGACGTGgACCAGCGCTGCCTGGACAGCATCGCGGCCACCACGCAAGCCCACGGTCTGACCAACGTGAAGGCCCCGCTGCACCTGGACGTGACGTGGGGCTGGGAGCACtGGGGCGGGATCCTGCCGCAGTCGCTGGACCTGTTGCTGTGCATCAACATGACCCAnnnnAGT…
NM_030934	C1orf25	N2,N2-dimethylguanosine tRNA	4407	204	4.63	18.4	630000	273-2471	1	183353841	183392739	-	183353841-183356026,183356138-183356264,183359612-183359674,183360699-183360865,183364424-183364502,183373361-183373551,183375122-183375334,183375728-183375977,183379112-183379191,183379661-183379784,183381194-183381323,183382937-183383001,183386134-183386247,183387580-183387690,183392233-183392739	nnnnnnnnnnnnnnnnnnnnnnnnnnnnnnnnnnnnnnnnnnnnnnnnnnnnnnnnnnnnnnnnnnnnnnnnnnnnnnnnnnnnnnnnnnnnnnnnnnnnnnnnctATTTGGTCACTGGTTCTTCATCTTTTGTCTGTTGCACGCATCCCGCCCTCCCCACTTGCTTCCCTACTCCTTGGATCCAGCCCAGTGGGCACTCACGTCAGTTCTCTGACCCCGCCGTGAGCCCCGCTCCGGGTCTCCGGGCGGGCCTGGCACGGAGGCGGTAACTATGGAGAATATGGCGGAGGAGGAGCTGCTGCCCCTGGAGAAGGaGGAGGTGGAGGtGGTCCAGgCCCAGGTCCAGACCCCGGCCCGGGACTCGGCTGGGgTCCCAGCTCCGGCCCCGAATTCGGCTC…
NM_020827	KIAA1430	hypothetical protein LOC57587	4879	1262	25.87	18.1	793400	148-1743	4	186317813	186362176	-	186317813-186321073,186322177-186322327,186333934-186334199,186348291-186349360,186362046-186362176	CGCGCCGCCCCTCCTTTCCCTTTCCGCTCTCTCCGCCTCCGGAAGCGCGGGCGCGCGGCGCCAGGAGCCCGTTCAGGGTCGCGGGAGTGCGCCAGCGCCGcgcgtggggctgtggtggccgcggctctcagATATATTTTTGCCATCATGGATCAgtTTGGAGATATATTAGAAGGTGAAGTCGACCATTCTTTCTTTGACAGTGACTTTGAAGAAGGAAGGAAATGTGAAACTAACtCagTTTTTGACAAGCAAAATGATGACCCGAAGGAAAGAATAGATAAAGATACAAAAAATGTGAACCCGAACACTGGAATGCAAACAACAGAAAATTATCTTACTGAGAAGGGAaATGAAAGAAACCTGAAACTTCCCCCAGAACACCCTGTagagaaCAaT…
NM_001162530	C1orf113	SH3 domain-containing protein C1orf113 isoform	2519	128	5.08	17.9	764400	29-2297	1	36544581	36559535	+	36544581-36544612,36544786-36544943,36545030-36545093,36545355-36545473,36545705-36545795,36545958-36546013,36546106-36546151,36546297-36546397,36546577-36546663,36547736-36547778,36557259-36557352,36557448-36557500,36557630-36557724,36557863-36558986,36559103-36559166,36559244-36559535	CCAGGCTCTGGAGGGCGCCCCGGAAACCATGGAGGTCCTCGTCCTGGCCGGATACCGCGCGCAGAAGGAGGACGAACTGAGTCTGGCGCCCGGGGACGTGGTCCGGCAGGTGCGCTGGGTGCCCGCGCGGGGCTGGCTTCGCGGAGAgCTGGGGGGCCGCTATGGCCTCTTCCCCGAGCGCCTGGTGCAGGAAATCCCAGAGACCCTGCGGGGTTCCAGAGAGGCGCGGAGACCGCGCTGTGCGCGCCGCCGAGGTCATCCTGCCAAATACCCGGGGCCCCAAAGATGGTGCAAAGTGAACTTCAACTACAGCCCAGAGCAGGCGGACGAGCTGAAGCTGCAAGCTGGGGAGATCGTGGAAATGATAAAGGAGATTGAGGACGGCTGGTGGCTGGGGAA…
NM_032207	C19orf44	hypothetical protein LOC84167	3346	706	21.1	17.8	806500	74-2045	19	16468205	16493163	+	16468205-16468276,16472603-16473362,16474876-16475191,16478512-16478585,16481310-16481799,16484825-16484920,16486308-16486474,16489041-16489152,16491905-16493163	nnnnnnnnnnnnnnnnnnnnnnnnnnnnnnnnnnnnnnnnnnnnnnnnnnnnnnnnnnnnnnnnnnnnnnnnnnnnnnnnnnnnnnnnnnnnnnnnnnnnnnnnnnnnnnnnnnnnnnnnnnnnnnnnnnnnnnnnnCCTTAGAAGATTCAACAATGGAAGAAATCAGAAACTTCCAGATCAGTAGAAATCTTACCAAAATAgCACCTGGTCATAGCAGATTTCTAAAAAGAAACCAAACTCTAGGTGAGAAACACTTACtCCTAAAAGAGAACCCTGTACTGGGGAGTGGACCCAGCCTTGCCTCAAGTAGACCGCCCACCACTGACTCCAGGATCCGAGCCAATGCTGCACTCAGGAAGCTGGCCCAGCTGGAAACCCGGATCATGAATCGGAAGCT…
NM_197955	C15orf48	normal mucosa of esophagus specific 1	803	68	8.47	17.8	707900	119-368	15	43510055	43512939	+	43510055-43510145,43510260-43510322,43510491-43510576,43511562-43511622,43512438-43512939	CGGTTGTGGTtGCTATATATAAGGTGGGGAGGCCGCCGGCCCGTTGGGTTCCGGGCGTTACCATCGTCCGTGCGCACCGCCCCACGTCCAGATTTGGCAATTCTTCGCTGAAGTCATCATGAGCTTTTTCCAACTCCTGATGAAAAGGAAGGAACTCATTCCCTTGGTGCTGTTCGTGAGTGTGGCGGCGGGTGGAGCCTCGTCTTTTGCTGTGTATTCTCTTCGGAAAACCGATGTGATCCTTGATCGAAAAAGAAATCCAGAACCTTGGGAAACTGTGGACCCTACTATACCGCAAAAGCTTATAACAATCAACCAACAATGGAAGCCCATTGAAGAGCTGCAnnnnnnnnnnnGGGCGACCAAATGACCAGCCCTCGCCTCTTTCTTCCAAAGAGT…
NM_018478	C20orf35	hypothetical protein LOC55861	1481	85	5.74	17.8	631200	232-1009	20	43468275	43472664	+	43468275-43468664,43470387-43470660,43470855-43470992,43471986-43472664	CAAGTGTGGCCAAnnnnnnnnnnnnnnnnnnnnnnnnnnnnnnnnnnnnnnnnngcgCTGCCCAGAAGGCGCAGAGCatGaagtgTGCgtgggcaCaGccGGCGCGGGTGcCCGCCGCGGGTCTGCGCGGGGCGGGGGCGCAGCAAGTGCATCTGAGCTAGCGGAGACCAGCGCACCGGCGTCGGCGGCGAGGGTGGTGCAGAGAAGCCCGGCTGGGCGGAGGGCGGAAGGATGCGTGCGGGTAACTTTTTGACTGCCTTGGAAGTACCAGTAGTCGCGCTCGCAGGGGCTGCCTCCGGCCGCGGGGCGAGCTGCGAGCGAGTGCGCCCGCCGCCGCCCCTCCCCCACTTCCGCCTCCCGCCTCTTCCTCGTTCCCGGCTCCCAGGGCCCGTGTCCAGG…
NM_152325	C13orf26	hypothetical protein LOC122046	998	86	8.62	17.7	831200	20-887	13	30404834	30447153	+	30404834-30404913,30411831-30411915,30424797-30424962,30429010-30429166,30438359-30438535,30441022-30441183,30446983-30447153	GGCCGCCTCCTCGGGCAGAATGGAACAGCCCGGGCCCAGGGCTCCGGATCCCTCTCTCTGCCACCACAACCTCCGGCCAACAGgTGgCCCCAACTGGGATTCCTATGCTACCACTATGAGGACTGCATTcACGCCTAAGACAGGAGCAGTGCCTGCCTTCATTCGCCAAAATGGTATCAGAAGATTAGGaTACACATATTCACTTAGTGATCCTATTCTCAATCAGACACAATACAATGATGAGTACACTTGGAAATCATACTCCAAAGAAGATTTGATCAAAACTGAGCCTTCGAGAGGaATCAAGAACCACAAATCTCATCTCAGTGAAnnnnnnnnnnnnnGGACGCTACCTCACTGTCAACAAACAAGGACACTAAAGAACAGCCTCCCTTGGAA…
NM_203413	C17orf81	S-phase 2 protein isoform 2	2175	208	9.56	17.7	624700	184-1021	17	7096275	7103983	+	7096275-7096380,7096469-7096639,7096813-7096873,7096961-7097041,7098626-7098846,7100900-7101081,7102631-7103983	nnnnnnCGCGGGGGGtTTGTGGGTCCTCTTCCCCCTCCCAaTGACAACTGCCCCAACTGCTCTTCCCGTCCCGGTCACAGTGAAAATGTAGAAGGGGTCATTGTCCACTATGTTAGGTCTTAATGGTGGGAGGACGnnnnnnnnnnnnnnnnnnnnnnnnnnnnnnnnnnnnnnnnnnnnnnnnTGACGCtATCAGAGGGCGCCAGAGCAgGGACCGGACGCGAGTTGGGGATGTTGGACTCGCTGTTATCCTTGGGCGGCCTGGTGCTGCTTCGGGATTCCGTGGAGTGGGAGGGGCgCAGTCTCTTGAAGGCGATTGTCAAGAAATCTGCACTGTGTgGGGAGCAAGTGCATATCCTgGGCTGTGAAGTGAGCGAGGAAGAGTTTCGTGAAGGTTTT…
NM_178840	C1orf64	hypothetical protein LOC149563	921	245	26.6	17.6	750500	69-576	1	16203318	16205771	+	16203318-16203467,16205001-16205771	nnnnnnnnnnnnnnnnnnnnnnnnnnnnnnnnnnnnnnnnnnnnnnnnnnnnnnnnnnnnnTAGCCaCATGGCCCCCTCAGAAGACCGCAGGGACTGGAGAGCCAACCTCAAAGgCACCATCCGTGAGACGGGCCTGGAGACCAGCTCTGGTGGGAAGCTGGCCGGGCATCAGAAGACCGTCCCCACGGCTCATCTGACTTTTGTGATTGACTGCACCCAGGGGAGGCAGCTCTCCCTGGCAGCAACCGCATCACCACCCCAAGCCCCCAGTCCCAGTCAAGGGCTTGTCACCCCACCAATGAAGACCTACCTTGTGTTCTGTGGGGAAAACTGGCCCCATCTGACTCCGGTGACCCCGATGGGTGGGGGATGCCTTGCCCAGGCCCGGGCCACCCTGC…
NM_020893	KIAA1529	hypothetical protein LOC57653	5635	423	7.51	17.5	738900	129-5232	9	99109731	99179398	+	99109731-99109909,99110086-99110235,99111517-99111707,99114216-99114304,99115339-99115448,99116496-99116624,99116721-99116831,99116954-99117049,99119168-99119331,99120566-99120685,99122229-99122308,99124936-99125024,99125884-99126006,99127122-99127295,99128657-99128772,99130123-99130249,99132257-99132296,99132425-99132870,99145443-99145666,99149417-99149592,99151214-99151394,99152512-99152658,991…	nnnnnnnnnnnnnnnnnnnnnnnnnnnnnnnnnnnnnnnnnnnnnnnnnnnnnnnnnnnnnnnnnnnnnnnnnnnnnnnnnnnnnnnnnnnnTTATTCGCGTTCCCCAAGTCCCTTCGGATTTGCGCCCTGCGCGGCGGGGAGAACCGGCCTCCTGCTCGAGTTCGGAGCTCATCTGAGGAATTGGAATTGAGACACCAAAGCCCAGACGCGTTTCcTGGACGACGGCtTCCcGGCATGGGCATACAGCCAGCGGCCAAGATGTCGTCAGTGGGGAAGGTGACCCAGGTTCCGAGTGGGAAAGCCtACCAGCAGATCTTCCAGGCTGAGGTGCAGCTGGTCCACTCCCTGGCGGCCACCAGGAAGCGGGCTGCAGAGCATTCTGTGACCCTGAAGAGTG…
NM_152352	C18orf19	hypothetical protein LOC125228	4244	1696	39.96	17.5	706200	293-1108	18	13653346	13716591	-	13653346-13656712,13661861-13661972,13671604-13672104,13716328-13716591	nnnnnnnnnnnnnnnnnnnnnnnnnnnnnnnnnnnnnnnnnnnnnnnnnnnnnnnnnnnnnnnnnnnnnnnnnnnnnnnnnnnnnnnnnnnnnnnnnnnnnnnnnnnnnnnnnnnnnnnnnnnnnnnnnnnnnnnnnnnnnnnnnnnnnnnnnnnnnnnnnnnnnnnnnnnnnnnnnnnnnnnnnnnnnnnnnnnnnnnnnnnnnnnnnnnnnnnnnnnnnnnnnnnnnnnnnnnnnnnnnnggcggctccagcgtcctaagagAAGCTGAAACCTATCAACACTCTTCAAAATGCAGTGGAGTGTACCATGGACTGTATCTCGGCTGGCACGCAGGACATGCCTGGAGCCACAnnnnGCTGGTCTTTTTGGACGCTGTCAAAATGTAAAGGGACCTTT…
NM_025203	C2orf44	hypothetical protein LOC80304 isoform 1	3894	459	11.79	17.4	713200	132-2294	2	24105710	24123800	-	24105710-24107536,24109203-24109320,24114051-24115886,24123688-24123800	nnnnnnnnnnnnnnnnnnnnnnnnnnnnnnnnnnnnnnnnnnnnnnnnnnnnnnnnnnnnnnnnnnnnnnnnnnnnnnnnnnnnnnngtttttgtgaggcagtgagacctaagGTAACCTTTATCAAAAGGATGGAGCTGGGAAAAGGAAAACTACTCAGAACTGGACTGAACGCATTGCATCAAGCAGTGCaCCTGATCCATGGCCTTGCCTGGACTGATGGGAATCAAGTTGTCCTAACTAatttacaGCTTCACAATGGAGAGGTCAAGTTTGGGGACTCCAAAGTCATTGGACAATTTGAATGTGTCTGTGGGTTGTCCtGGGCCCCACCCGTTGCAGATGACACACCTGTTCTACTCGCGGTCCAGCAGGAGAAGCGTGTCACTGTGTGGCAGC…
NM_001040662	C14orf138	hypothetical protein LOC79609 isoform b	1679	288	17.15	17.4	687700	28-609	14	49645100	49653047	-	49645100-49646181,49650753-49650872,49652307-49652379,49652537-49652647,49652755-49653047	nnnnnnnnnnnnnnnnnnnnnnnnnnnnnGGCGGCTACGCCGGAGTCCTCGCTGGAGGACCCACTGCGGAGCTTTGTGCGCGTTTTGGAGAAGCGGGATGGTACGGTGCTACGACTACAGCAGTATGGCTCCGGCGGCGTGGGTTGTGTTGTTTGGGACGCTGCCATTGTCCTTTCTAAATACCTGGAAaCGCCCGAGTTTTCTGGCGACGGGGCCCACGCGCTGAGCCGGCGGTCGGTGCTGGAGCTGGGTTCGGGTACCGGGGCcGTGGGGCTCATGGCCGCTACCCTTGGGgCTGATGTTGTAGTCACCGAtCTCGAGGaATTGCAAGACTTGCTGAAGATGAATATTAATATGAACAAGCATCTTGTCACTGGTTCTGTTCAAGCCAAGGTACTG…
NM_018302	C4orf19	hypothetical protein LOC55286	3633	1456	40.08	17.4	605100	179-1121	4	37262250	37271527	+	37262250-37262405,37266863-37266916,37268105-37271527	ACACAACCTTGGACATTAGAGCCTaTCCGTCTGATCTAGAGAAGGAATGTTGCTGGGGAAGGAAAACTCAGGGCGAGGTGAtAGAGGACAGAACCTCTcACCAGGAAGAGGCTGTCCCTGCCAAGCTCCGGgnnnnnnCaGAAGCATGACCCTCAGGTGGTAACAGAAAACAATCCAGATGgGgTGCAGGTGCTGTAAAATAATACAAAGCTATCTCTTTGATCCAGTTCAAGTGTCCTCTCCTGGCTATGTCAATGAAGTCAACAGCTGCAAGCTAGATGAAGACGATACTGATAAATTAAAAGGCAAATGGAACAGTGAAGTCCTGGTGCAGAAAAATGACTCTCAGAGGCAGGGCTCAAAAAAGACTGAGAGCAGCAGcAGGACAGCTAACCCACG…
NM_001012971	C20orf106	hypothetical protein LOC200232 precursor	678	390	57.52	17.2	677700	81-594	20	54533192	54534615	+	54533192-54533520,54534267-54534615	TGGCAcCAGGTGCCCAGTCTCCCAGTTgCGAGGGCAAGCAAACCCATCATGAGCATCTCCCTTCCCCATCTCTGCTCACCATGTGGACGCTGAAATGGTTCCTGGTCCTGCTTCTGTGCCTCACCTGCAGCTATGCCTcTATGTTCTCTTCTCTGAGAgAGAAAACTAGCGAACCCCAGGGGAAGGTGCcATACGGAGGGCACTTTCGGATTCGGCAGAATCaACCAGAGCACgCCCAAaGCTGGCTTGGGagcAAATGGCTCTGGCTTtTgTTTGTTGnnnnnnnnnnnnnnnnnnnnnnnnnnnnnnnnnnnnnnnnnnnnnnnnnnaAGCAGAGTnnnnnnnnnnnnnnnnnnnnnnnnnnnnnnnnnnnnnnnnnnnnnnnnnnnnnnnnnnnnn…
NM_001080791	C15orf57	coiled-coil domain containing 32 isoform b	1730	116	6.71	17.1	637800	274-855	15	38632590	38644544	-	38632590-38633618,38636707-38636863,38642263-38642518,38644257-38644544	GGTGACTCCGCCCCTCCCGATTTCCTCCTGGCTGCAGGCGACAGAGCTGAGCCAAGCGTTTACTaGGCAGCTATTGCGGTAAGTGAGGAGGGGCTGGGGTGCCCAGCGTTTTGGATCTCCCACTCTGGCCCGGCCCTGGAATACCACATAGAGGCCTTGGGACCTGATTCATCCCGTCCAGACAGCCCTAGAGACCTGAGCGACTGAGGCCTGGGATCTGGACGCCGGAATTTCCTGCGCGGTTCTGGACGCCTTGCCCTGGGGnnnnnnnnnnnnnnnnnnnnnnnnCGCAGATTCCAGATGAAAATGTTTGAGAGCGCTGACTCTACAGCCACAAGATCTGGCCAGGATCTCTGGGCTGAAATTTGTTCCTGTCTGCCAAATCCTGACCAAGAAGAT…
NM_001009921	KIAA0804	hypothetical protein LOC23355 isoform a	5047	250	4.95	17.1	556300	172-4456	3	186012625	186253096	+	186012625-186012707,186025027-186025267,186026645-186026713,186033171-186033301,186035131-186035224,186039196-186039228,186040180-186040238,186049551-186049677,186050418-186050504,186052982-186053049,186054339-186054492,186054596-186054655,186056193-186056300,186060467-186060547,186063379-186063549,186067358-186067432,186068506-186068541,186069428-186069518,186069964-186070010,186071198-186071287…	nnnnnnnnnnnnnnnnnnnnnnnnnnnnnnnnnnnnnnnnnnnnnnnnnnnnnnnnnnnnnnnnnnnnnnnnnnnnnnnnnnnnnnnnnnnnnnnnnnnnnnnnnnnnnnnnnnnnnnnnnnnnnnnnnnnnnnnnCTTTGATGGACTGAATACTGTTATTAGAAGTAAATATGGAAAATGAACCAGACCATGAAAATGTGGAACAGAGCGTCTGTGCCAAGACGAGCGAAGACGAGCtGAATAAGTCCTTCAATCTAGAAGCTTCACTTTCAAAATTCTCTTACATAGATCTGGACAAGGAACTGGAGTTCAAAAATGaTCTGATTGATGAtAAGGAGTTTGATATTccTCAAGTTGATACTCCTCCAACTCTGGAaAGCATACTAAATGAGACTGAT…
NM_001040162	C16orf13	hypothetical protein LOC84326 isoform d	609	238	39.08	16.9	830600	58-438	16	624430	626348	-	624430-624645,624720-624798,625282-625341,626095-626348	nnnnnnnnnnnnnnnnnnnnnnnnnnnnnnnnnnnnnnnnnnnnnnnnnnnnnnnnnnnnnnnnnnnnnnnnnnnnnnnnnnnnnnnnnnnnnnnnnnnnnnnnnnnnnnnCGGCAGTACCTGGACCCGACCCAGCGCGGCGTCCGCGTACTCGAGGTGGCCTCGGGCTCCGgCCAGCACGCGGCGCACTTCGCGCGGGCCTTCCCCCTGGCCGAGTGGCAGCCGTCGGACGTGgACCAGCGCTGCCTGGACAGGGGCTCTTCAGAGCAGCAGGACACCTGCTCAAACCCGGAGCCCTGCTCATCACCTACGGGGAACCCGGAATGGGGCCTTCGGGACACAGCCCTCCTGGAGGACCTGGGACAGGCCAGTGGCCTGCTCCTGGAGAGGATGGTGGAC…
NM_001014979	C16orf93	hypothetical protein LOC90835	1545	200	12.95	16.9	512300	497-1489	16	30676245	30681066	-	30676245-30676476,30677834-30677923,30678000-30678069,30678164-30678280,30678476-30678546,30679106-30679275,30679428-30679490,30680020-30680051,30680367-30681066	CCCGGATGTGAGGAAACTTCTTTATCTTCTGCTTCTATTGGTTACGCTTGGTCCCGCCtCTCGGGTCCTCTGGCTTCTTCCCAAACACCTtCTCTTnnnnnnnnnnnnnnnnnnnnnnnnnnnnnnnnnnnnnnnnnnnnnnnnnnnnnnnnnnnnnnnnnnnnnnnnnnnnnnnnnnnnnnnnnnnnnnnnnnnnnnnnnnnnnnnnnnnnnnnnnnnnnnnnnnnnnnnnnnnnnnnnnnnnnnnnnnnnnnnnnnnnnnnnnnnnnnnnnnnnnnnnnnCGCCTTCCTTCCTTCATAAGCCCCCTTGGCAACCGTCGCCGTTGAGACGGAGGGAGACGCCCCCACGGATTCGCTCCGCCGCGCCTCTCGGCGCGCAGATTGGCCGGAGCAAGGCGA…
NM_024052	C17orf39	hypothetical protein LOC79018	4232	530	12.52	16.8	617000	169-1069	17	17883336	17912443	+	17883336-17883941,17889186-17889245,17898166-17898273,17902907-17903008,17905884-17906014,17909219-17912443	nnnnnnnnnnnnnnnnnnnnnnnnnnnnnnnnnnnnnnnnnnnnnnnnnnnnnnnnnnnnnnnnnnnnnnnnnnnnnnnnnnnnnnnnnnnnnnnnnnnnnnnnnnnnnnnnnnnnnnnnnnnnnnnnnnnnnnnnnnnnnnnnnnnnnnnnnnnnCTcTGTGTGTGTATGTGTGCGCGAGGGCAAGTCGGGAGGGGGACCCAGCTCAGGACTGGGAGGCCCTGCTCGCAGGTCCCTGGGTCCCGGTGGCGGCCAGAGCGCTTGGTCCGCAGGCAGCGGGCGGGTGGTCGCCCCTCCCGCCCCCACCCCGCGCGTGCGCGCCCCGGCCTCTCCCTCCCCGCCACCCTCcTCGGCTCCCGCGCGGCGGCGGCGGTTCCTCTCCCACTCCCCCCAGCCCTG…
NM_001162997	LOC100130933	hypothetical protein LOC100130933	828	83	10.02	16.7	879200	228-414	17	71154241	71155652	+	71154241-71154461,71155046-71155652	AGTCCTAGCCCACCTTTGTTTGcTnnnngACAGCAACGAAGGTCTAGTCAGGGCCGCTTGGCCACGCTCACGCCTTTTCCTCTCAACAgTTGCTTCTTTGAGTCAGGGTGCAGCTCTGGTCACCTGACGGCCTCTTCAGCTCAGCCTcCCgCgAAGTGTGAGCCTGAAGGACCACCCTGAATTGCCCTTgtAGGACCCAGAACAGCTACCAGCAGAATCGGATTCTCATGGACCAACTGGTATTCAAAGAGACAATCTGGAATGATGTGTTCTGGCAGAACCCCTGGGACCAGGGGGGCCTGGCAGTGATTATCTTATTCATCACCGCTATCCTGCTTCTCATCTTATTTGCCATCGTGTTTGGTTTACTCACTTCCACAGAAAACACTCAGCGTGAAG…
NM_144600	C16orf63	hypothetical protein LOC123811	2250	469	20.84	16.7	687100	6-527	16	15867078	15889948	-	15867078-15868874,15874849-15874985,15881162-15881246,15885366-15885563,15889916-15889948	GAAAAATGGCGACTGTGGCGGAGTTGAaGGCTGTTTTAAAGGACACCTTGaAAAAAAAGGGGGTATTAGGCCATTTAAAAGCAAGGATCCGAGCTGAAGTTTTCAATGCCCTAGATGATGACCGTGAACCCCGACCATCATTGTCTCATGAAAACCTTCTAATTAATGAATTAATTCGGGAGTATTTAGAATTCAACAAATATAAGTATACAGCATCTGTCCTTATAGCAGAATCTGGTCAACaTGTCGTTCCATTGGACAGACAGTTTCTCATCCGTGgACTAAATACATTTGAAGAATCAAAGGATAATACAATACCTCTTTTATATGGGATTTTAGCCCATTTCTTGCGTGGAACTAAGgATGGCATGCAGAATACATTTCTGAAAGGGCCTTCAC…
NM_001098514	C16orf89	hypothetical protein LOC146556 isoform 2	1514	367	24.24	16.7	660700	203-1285	16	5034124	5056112	-	5034124-5034480,5037880-5037966,5045248-5045352,5046055-5046190,5048495-5048612,5050288-5050438,5052427-5052576,5055703-5056112	nnnnnnnnnnnnnnnnnnnnnnnnnnnnnnnnnnnnnnnnnnnnnnnnnnnnnnnnnnnnnnnnnnnnnnnnnnnnnnnnnnnnnnnnnnnnnnnnnnnnnnnnnnnnnnnnnnnnnnnnnnnnnnnnnnnnnnnnnnnnnnnnnnnCTGGGCCAGAGCTCAgGGTGCTGAGCGTGTGACCAGCTGTGAGCAGAGGCCAGCCATGGCCAGCCCGGGGCTGCTGCTCCTGCTCTTACTGACGGCACTGCCACCGCTGGGGnnnnnnnnnnnnCCTGGACTGGACACTGCCGAAAGTAAAGCCACCATTGCGGACCCGATCCTGTCTGCGCTGGAGAGAGCCACCGTCTTCCTAGAACAGAGGCTGCCCGAAATCAACCTGGATGGCATGGTGGGGGTCCG…
NM_152609	C1orf71	hypothetical protein LOC163882 isoform 1	5233	1077	20.58	16.6	697000	379-2554	1	244796262	244898507	+	244796262-244796588,244821437-244821866,244851354-244851559,244861819-244861849,244863849-244863935,244864398-244864512,244871674-244871695,244871866-244871962,244877064-244877962,244890124-244890259,244895625-244898507	CaAGGATTGTGAGTGGACCGTTGAGGAGAGCGACAGACCATCCGGTTGGTGTCCGGACTCGCACTCTATGGTTGTCCGCGCTCTGCGCTTCCTCTCTAGCCGCCAGTGCTCTATGCTCCGCGGTCGCGGGCGGCCAGCCTCCAGCCGGCCAGCCGCgAGGGGTGCGCAGAGGGAGGCGGGGCGaAAAGGCGAGAGGTGTCTCCTCCACCGGAGCCACGGGAGACCCGAGCAAGCTCCGTGACAGCACGTCGGCCGCCATGTcGCCGAGTGGGGCTGGAAACAGACCCGGCGCCCAGCGGTAGCCCTCCTTGCGCCTCCGATTCCCAGACATGGAAGGTCTTTAATATAACTTTAAATGGTTCAGCAAAGGATGCTCTAATGGATGACAGCGATACTCCT…
NM_001164825	C1orf212	chromosome 1 open reading frame 212	5904	1489	25.22	16.6	662500	289-564	1	35088550	35097925	-	35088550-35094170,35097643-35097925	GTGCTCCCGGCGAGCGGGCGGAGAGCGGGGGCCACACGGGGGAGtGTGGGcTGGGTCGCAGGTGAGCGCGCGGTCCGGGCGAGCAGGTCCGGTCAGCCCAGGCCCGTAACCTCTGAGTTACGGGAGGAGTGATCGCTAGGGTCCACCCCGGTCCCGGCCAGAtCtgccnnnnnnnnnnnnnnnnnngtgttctggtgccaagtctgggagcccaggtagccctccgcAGACAGGGCTTaTcGGCACCTCAgTGAGGACGGACGTTGATGAGGCCAcGAATGAGATGTCATGTGGCCTGTGTTTTGGACCGTGGTTCGTACCTATGCTCCTTATGTCACATTCCCTGTTGCCTTCGTGGTCGGGGCTGTGGGCTACCACCTGGAATGGTTCATCTGGGGA…
NM_017794	KIAA1797	hypothetical protein LOC54914	6095	335	5.5	16.6	601300	364-5767	9	20648309	20985954	+	20648309-20648458,20648690-20648825,20684519-20684563,20705321-20705409,20707793-20707867,20710379-20710533,20730235-20730339,20748089-20748190,20754868-20755072,20760031-20760237,20768680-20768767,20771726-20771928,20779350-20779607,20809795-20809899,20810323-20810424,20810940-20811070,20812988-20813114,20852577-20852711,20855925-20855975,20856928-20857011,20864680-20864806,20871870-20872055,208…	nnnnnnnnnnnnnnnnnnnnnnnnnnnnnnnnnnnnnnnnnnnnnnnnnnnnnnnnnnnnnnnnnnnnnnnnnnnnnnnnnnnnnnnnnnnnnnnnnnnnnnnnnnnnnnnnnnnnnnnnnnnnnnnnnnnnnnnnnnnnnnnnnnnnnnnnnnnnnnnnnnnnnnnnnnnnnnnnnnnnnnnnnnnnnnnnnnnnnnnnnnnnnnnnnnnnnnnnnnnnnnnnnnnnnnnnnnnnnnnnnnnnnnnnnnnnnnnnnnnnnnnnnnnnnnnnnnnnnnnnnnnnnnnnnnnnnnnnnnnnnnnnnnnnnnnnnnnnnnnnnnnnnnnnnnnAAGCTGCATACATACATGTAAGAGAAGCAAAAATGTCAGaTGATATCAGGAAAAGGTTTGAATTTCCa…
NM_015038	KIAA0754	hypothetical protein LOC643314	6979	2251	32.25	16.6	499200	763-5044	1	39647763	39654741	+	39647763-39654741	CGGCCGCTGCTGccgcccgccctcCCGCCCGCTTTTCCGAAGGCCTGGCGCGGGGCTCGGCTCGCCTTGTTTTGCAGCCACAGCGCAGGGTTgGCCTGGGAGCCACAACAATGCCATGATGTTTTGGAGACAGGAAGCCCCAAGCTGGCCCCGAATGAAGGACTTCCTGTGTTTAAAGTTGCAGGAATATCCGCCGACCATCCCAGTTCAAATGCAAACACCCCAGCTAGGGAGGACGAATGGCTAATTCAGACCAGCTGGACTCTCCAGGGCTGGAACtGAGGATAAAATGAAAGGAATTCTTAGGAGCTTGGTCCATACTTGAAGACTAGAGAAGCtGTGCCATTGTTATTAAAGGATACAATCGGCATAAATTTGCTGCTCCCAACTCTGCTTCGT…
NM_152769	C19orf26	downstream of Stk11	2564	819	31.94	16.5	714400	276-1616	19	1180947	1188990	-	1180947-1182274,1184425-1184635,1185190-1185330,1185570-1185741,1186000-1186144,1186500-1186564,1186778-1186917,1186995-1187120,1188755-1188990	nnnnnnnnnnnnnnnnnnnnnnnnnnnnnnnnnnnnnnnnnnnnnnnnnnnnnnnnnnnnnnnnnnnnnnnnnnnnnnnnnnnnnnnnnnnnnnnnnnnnnnnnnnnnnnnnnnnnnnnnnnnnnnnnnnnnnnnnnnnnnnnnnnnnnnnnnnnnnnnnCCGGAGCCAGCCGGGAGAGCCACGCAGCCGCCCGCCGCCCGCCCGCAGCCCATGGGCCGCGCGTCCCGGCGCTGAGGGCCCTCCTCCCCAGTTCAGAATGCAGCCCACAGCCACCATGGCCACnnnnnnnnnnnCCACCACCACCACCACTGCCACAGTAGCCCTGACGACGTCGTGGGACAACGCCACTGGACGCCCCACGGCAGAGCCAGACCCCATCCTGGACAACTACGTGCTGC…
NM_001136105	C11orf93	hypothetical protein LOC120376	1414	159	11.24	16.5	708100	759-1221	11	110675186	110684563	+	110675186-110675659,110676462-110676556,110680863-110680917,110682329-110682558,110684004-110684563	ACTATCGCCAGGCCTCCAGGCTGAACGCGCGACCACCCTCGGCCGCCGCACCCAGCnnnnnnnnnnnnnnnnnnnnnnnnnnnnnnnnnnnnnnnnnnnnnnnnnnnnnnnnnnnnnnnnnnnnnnnnnnnnnnnnnnnnnnnnnnnnnnnnnnnnnnnnnnnnnnnnnnnnnnnnnnnnnCCCCAACCTACTCACTGCGGCTCTTCGGGACCCGGGGCCGAGGCTGCCCCTGCaCCCAGCGCgCAGGGGTCCctCCCAGCGAACCCCTCTtGcGCGCGCCCnnnnnnnnnnnnnnnCtGGGGCAGTCCGACAGGGCCCCGCCAGCCCGGGGGCGGCCCCTAGCGAAGGGTGGCCTCCAGGCGGAGTGCaGGGTCATCGGGAGCCCCGGAcGGCTTTTC…
NM_174891	C14orf79	hypothetical protein LOC122616	1890	210	11.11	16.5	672400	154-1129	14	104523661	104532900	+	104523661-104524236,104526325-104526470,104528873-104529002,104530330-104530446,104531980-104532900	GTCATCCACTGGGCAGCCcGGGGCACTCCTGCAGCGTCCCCAGGCCCTCTCCAGGGCAGGGGAAGGTTGGGCAGTCCCGGGCGGCCAGCAaAGcgACGTGCATGTCTCCTGAGCAGCTGCCCATCGGGCCTCTGCTGGCCTGGCGGCTCCAAGATGCAAGACCGGCAGGAGCtGGGGGGAGAGCCTTTGAGTGACCTCCGGGAGGAAGCAGCCAGCGCTTCCCTCCGAGTGGCACCTGAGAGGCTAAGTGATGCCAGTTTGGAATGGATACGGACCTGCCCCGACCTTCtCCTGTCCGATGGGGAAGCCAGCATCTCCCTGCCCCGTGAGGGCGGTTCCACCTGCGTTACCCGATATCCTGACCCTGGGGAACACAGCAGCACTTGGGGGGAGTTTGaA…
NM_001085375	C1orf226	hypothetical protein LOC400793 isoform 2	4126	677	16.41	16.4	687800	173-989	1	160618144	160623232	+	160618144-160618632,160619596-160623232	ACTGGGAAGTTCAAGnnnnnnnnnnnnnnnnnnnnnnnnnnnnnnnnnnnnnnnnnnnnnnnnnnnnnnnnnnnnnnnnnnnnnnnnnnnnnnnnnnnnnnnnnnnnnnnnnnnnnnnnnnnnnnnnnnnnnnnnnnnnnnnnTCcCCTCTTTGTCCTCAGTTGACCAtGGCATGTTTGAGAATTTGAACACAGCCCTCACTCCAAAGCTCCAGGCCAGctGCTCCTTCCCCCACTTGTCCAAGCCCGTGGCCCCCAGCTCTGCCCCTTTGGGCTCTGCTGAGCCTGGGGGGCCAGGACTCTGGGTGGGCAGCAGCCAGCACCTCAAGAACCTGGGCAAAGCCATGGGGGCCAAAGTGAATGACTTCCTACGGAGAAAGGAGCCCTCCAGCCTGGGCAG…
NM_024093	C2orf49	ashwin	887	0	0	16.4	631000	33-729	2	105320445	105328416	+	105320445-105320575,105322472-105322638,105325737-105326112,105328204-105328416	GGGTAGCCGACTGGGGTCTCCTGGCGACGACGATGGCGGGGGaTGTGGGCGGTCGCAGCTGCACGGACTCGGAACTGCTGCTGCACCCGGAGCTGCTGTCCCAAGAGTTCCTTCTCCTCACTCTAGAGCAGAAGAACATAGCTGTTGAAACTGATGTAAGAGtAAACAAAGACAGTCTTACTGACCTTTATGTCCAGCATGCAATACCATTGCCTCAGAGGGATTTGCCGAAGAATAGATGGGGGAAAATGATGGAAAAGAAAAGAGAACAACATGAGATTAAAAATGAGACTAAAAGGAGTAGTACTGTAGATGGGTTAAGGAAAAGACCCCTCATCGTATTTGATGGAAGTTCAACAAGTACAAGCATAAAAGTGAAAAAGACAGAGAATGGAGATA…
NM_020964	KIAA1632	hypothetical protein LOC57724	12698	1403	11.05	16.4	617600	101-7837	18	41681572	41801303	-	41681572-41686612,41689536-41689650,41691816-41692031,41692529-41692745,41694067-41694309,41699578-41699722,41700761-41700970,41701526-41701711,41704530-41704705,41710199-41710305,41712339-41712411,41712976-41713177,41714038-41714186,41716237-41716450,41718580-41718774,41721714-41721870,41723761-41723903,41733367-41733529,41734959-41735130,41737936-41738080,41741921-41742044,41744484-41744705,417…	nnnnnnnnnnnnnnnnnnnnnnnnnnnnnnnnnnnnnnnnnnnnnnnnnnnnnnnnnnnnnnnnnnnnnnnnnnnnnnnnnnnnnnnnnnnnnnnnnnnnnnnnnnnnnnnnnnnnnnnnnnnnnnnnnnnnnnnnnnnnnnnnnnnnnnnnntaaaacaaagGAAAAGAAGAAaTATGAAACccctCAGAGGGAAGAGTCCGATGAAGTCTCCCTTCCAAAAACCTCCAGAGAGCAGGAAATCCCTTCTCTAGCCTGTGAATTCAAAGGAGACCATCTGAaGGTGGTAACTGATTCCCAGCTCCAGGATGATGCCAGtGGACGAAATGAGAGTGAAATGTTTGATATACCACTCACCTCCTTAACTATAAGCAATGAAGAGTCCCTGACGTGTAACAC…
NM_017880	C2orf42	hypothetical protein LOC54980	2524	67	2.65	16.4	598800	329-2050	2	70230521	70271655	-	70230521-70231200,70241261-70241423,70245728-70245828,70246164-70246271,70250193-70250297,70256309-70256413,70260168-70260278,70261799-70262633,70263303-70263571,70271609-70271655	nnnnnnnnnnnnnnnnnnnnnnnnnnnnnnnnnnnnnnagagaagagACTATCAAGATCTTCACTTAGGGAAGTGGGAATCTTCTTTGCGGAACATTGGGCAGAAGCTTTGCCATTGGCTGGTGAAGAAGGAGGAGGCAGAATGTCTGCATTGTTACACCATACaGCTCAAACTTCAGAAGACTTTGGGTTAAGCATTTATCGTTAGTCTGCAAATGATCGTGTTTTCGCCTGATTATTAGAAACTAATGAATCACCTTTTAGGTCTTATTAATTCAGGTTACACTGTTTTCCAGATGCCTTGGCAGCTGGTACAGGGCCTGTGAAAAATGGAACCAAATTCTCTGAGGACTAAAGTCCCAGCTTTCTTaTCTgATTTGGGGAAGGCCACATTGAGGgg…
NM_001013717	C5orf56	hypothetical protein LOC441108	2025	976	48.2	16.3	536500	132-510	5	131774572	131825958	+	131774572-131774632,131783414-131783531,131813241-131813280,131824153-131825958	AGaatgcnnnnnnnnnnnnnnnnnnnnnnnnnnnnnnnnnnnnnnnnnnnnnnnnnnnnnnnnnnnnnnnnnnnnnnnnnnnnnnnnnnnnnnnnnnnnnnnnnnnnGATGGCCAGCAGAGAAACAAGAAAATGGACTCCCTGGCTGCTGGAGAGTTGAATGCCAGCCGCCAGCCATGGgtgCCAGAGTTTATAGCCCATTGGAGGAAAACACATCAAGGGAATCTTCcAACnnnnnnnnnnnnnnnnnnnnnnnnnTGCTCCTGTCTCCATCACCTGTGTAATGCTTCCTGCTATCCTGCCTTCCCCGTGGAGTACAGCCATGCTGTCTGCTTCTCACAGCCAAGATTCTGGAAAgAAATGTCTCCTTTTTCCTcATCATCAACCACTCATTTATTCA…
NM_018559	KIAA1704	hypothetical protein LOC55425	1392	62	4.45	16.2	605100	104-1124	13	44461687	44500404	+	44461687-44461877,44476440-44476572,44478337-44478438,44480930-44481014,44487087-44487218,44487567-44487731,44492465-44492563,44499920-44500404	nnnnnnnnnnnnnnnnnnnnnnnnnnnnnnnnnnnnnnnnnnnnnnnnnnnnTTTgACGTTCGTGGATAGACTCGTATCAGTGACCAGTGTCAGCCACCGCGGATGGCAAGAGACCTAATTGGACCGGCCCTGCCGCCTGGCTTCAAGGCCCGCGGAACAGCGGAGGACGAAGAGCGGGACcCGAGCCCTGTTGCAGGACCAGCCCTGCCCCCTAATTATAAAAGCAGTAGTTTAGATTCATCAGACAGCGATGAAGACAGTAGTTCTTTGTACGAAGAAGGAAATCAAGGATCTGAAGAAGAtGACACTGGTCcaGCTGCAAGAAAACAGAGGAAAAATCAGGATAAGGATGATGATGATGATGATGGGTTTTTTGGACCAGCCCTTCCTcCTGGATT…
NM_001039476	C16orf35	conserved gene telomeric to alpha globin cluster	2748	881	32.06	16.2	562600	677-1845	16	75804	128610	-	75804-76869,78697-78888,79711-79900,82594-82723,83217-83323,88143-88299,90370-90507,100523-100604,102621-102774,120521-120590,128149-128610	nnnnnnnnnnnnnnnnnnnnnnnnnnnnnnnnnnnnnnnnnnnnnnnnnnnnnnnnnnnnnnnnnnnnnnnnnnnnnnnnnnnnnnnnnnnnnnnnnnnnnnnnnnnnnnnnnnnnnnnnnnnnnnnnnnnnnnnnnnnnnnnnnnnnnnnnnnnnnnnnnnnnnnnnnnnnnnnnnnnnnnnnnnnnnnnnnnnnnnnnnnnnnnnnnnnnnnnnnnnnnnnnnnnnnnnnnnnnnnnnnnnnnnnnnnnnnnnnnnnnnnnnnnnnnnnnnnnnnnnnnnnnnnnnnnnnnnnnnnnnnnnCCTCAGGCCCCCTCCGCCCCCGGCCCCGGCCCCACGGCGGCATGCGGGACaACACCAGCCCCATCAGCGTGATTCTGGTGAGCTCGGGGAGCAGGG…
NM_173826	C3orf23	hypothetical protein LOC285343 isoform 1	3684	414	11.24	16.2	533700	428-1916	3	44354948	44425944	+	44354948-44355330,44371235-44371307,44374237-44374372,44377861-44378014,44383952-44384204,44409351-44409473,44412896-44412993,44413239-44413330,44416851-44417083,44417699-44417830,44423938-44425944	nnnnnnnnnnnnnnnnnnnnnnnnnnnnnnnnnnnnnnnnnnnnnnnnnnnnnnnnnnnnnnnnnnnnnnnnnnnGCtCTGCCGCCGCCGGAGAGGGGAGGGTGTTGGGGACAGGTGGAGCCGGGAGGGTcCAGCTGAGAATtcGgggttAGGGGCTCAGAGAGCACTGCGGCTAGGAGCCCGnnnnnnnnnnnnnnnnnncGGGGCgAGGGCAGgTGGGAGCGCCTGGCCGTGCGTCGCGCGtTGGTTGGCCgGCTGACGCCCCGGTGCGCATGCGCGGCCGAACAACCCTGCGGGCGGAGCGAGTGTCCTCTCTCCTGGTGTACTGGGTGGGAGGTGGAACTGGTCGGACAAAGCCCTCGCGTCGGACCCTTGCCAGAACTCAATTAATGGATGCCT…
NM_024713	C15orf29	hypothetical protein LOC79768	2740	133	4.85	16.1	580100	161-1072	15	32220167	32289589	-	32220167-32221864,32224891-32224984,32226254-32226343,32226693-32226782,32226873-32226923,32228125-32228243,32232283-32232562,32234137-32234177,32243053-32243183,32289444-32289589	nnnnnnnnnnnnnnnnnnnnnnnnnnnCCGCGTTTGAATGGCCCTGACTGGGACTCGGCCCAGAAGCCGAAGGACGctctaggctgccgggcgcGgATCGTCAGCGCCGAGCCTGGGCTGAGGCGCCGCGGtaccatgaggcgccgGTaCTTAAGAGATTATGGCATCGGAAACCCACAATGTTAAAAAACGGaACTTTTGTAATAAGATTGAGGATCATTTCATTGATCTTCCTAGAAAAAAGATcTCTAATTTCACTAATAAGAACATGAAGGAGGTTAAGAAATCTCCAAAACAGTTGGCTGCTTATATAAATAGAACAGTTGGACaAACTTTGAAAAGCCCAGATAAACTTCGTAAAGTGATCTATCGCAGAAAGAAAGTTCATCATCCCTTTCC…
NM_020741	KIAA1257	hypothetical protein LOC57501	1712	283	16.53	16.1	562700	197-1423	3	130172472	130195676	-	130172472-130172966,130177312-130177436,130178512-130178599,130179578-130179718,130189149-130189362,130190261-130190451,130194576-130194869,130195513-130195676	nnnnnnnnnnnnnnnnnnnnnnnnnnnnnnnnnnnnnnnnnnnnnnnnnnnnnnnnnnnnnnnnnnnnnnnnnnnnnnnnnnnnnnnnnnnnnnnnnnnnnnnnnnnnnnnnnnnnnnnnnnnnnnnnnnnnnnnnnnnnnnnnnnnnnnnnnnnnnnnnnnnnGAGCGCCGGCGGCCAGCGGCGcgctctgcagCATGTCGCTGAATGCCTGGGAGTGGGAAGtGGACCCCGCAAGCATAGAGCCCATCTCCTCCATCACCAGCTTTTACCAGTCCACGAGTGAGTGTGACGTGGAGGAACACCTCAAGGCCAAGGCCAGGGCCCAGGAGTCTGACTCTGACCgCCAGTGCAGCAGCACTGAGTCCTCATCTGAGCCTGCCAGCACCTTCAGCTCCGA…
NM_001195261	PDE4DIP	hypothetical protein LOC100134230; similar to KIAA0454 protein; similar to phosphodiesterase 4D interacting protein isoform 2; phosphodiesterase 4D interacting protein	1055	464	43.98	16.1	549700	89-616	1	143663118	143706439	-	143663118-143663733,143663923-143664046,143666573-143666649,143705948-143706058,143706313-143706439	nnnnnnnnnnnnnnnnnnnnnnnnnnnnnnnnnnnnnnnnnnnnnnnnnnnnnnnnnnnnnnnnnnnnnnnnnnnnnnnnnnnnnnnnnnnnnnnnnnnnnnnnnnnnnnnnnnnnnnnnnnnnnnnCACCTCAATGACCTGAAGAAGGAGAACTTCAGCCTTAAGCTGCGCATCTACTTCCTGgAGGAGCGCATGCAACAGAAGTATGAGGCCAGCCGGGAGGACATCTACAAGcGGAACATcGAGtTGAAGGTTGAAGaaGAGAGCcTGAAACGAGAACTCCAGGACAAGAgACAGCATCTGGATAAAACATGcGCTGATGcGGAGgATCTCAACAGTCAGAATGAAGCTGAGCTCCgACGCCAGTTTGAGGAGCGACAGCAGGAGACGGAGCATGT…
NM_001080543	C19orf29	chromosome 19 open reading frame 29	3624	1175	32.42	16	704000	54-2327	19	3561627	3577813	-	3561627-3563411,3564056-3564363,3564462-3564584,3565395-3565587,3569873-3569987,3570078-3570240,3571125-3571270,3571705-3571800,3574686-3575160,3577594-3577813	nnnnnnnnnnnnnnnnnnnnnnnnnnnnnnnnnnnnnnnnnnnnnnnnnnnnnnnnnnnnnnnnnnnnnnnnnnnnnnnnnnnnnnnnnnnnnnnnnnnnnnnnnnnnnnnnnnnnnnnnnnnnnnGCCGAAGTCGGAGCAGGAGCCATGGGCGGCGAAACCGGCGgCGCCGGGAGGACGAGGGACGGCGCAGACGGAGGCGGCGGAGCCGGGAGCGTAGGTCAGATTCGGAGGAAGAGCGGtGGCAGCACTCAGGGATGCGAAGCCGGAGCCCCCCGCGGTCCcAnnnnnnnnnnnnnnnnnnnnnnnnnnnnnnnnnnnnnnnnnnnnnnnnnnnnnnnnnnnnnnnnnnnnnnnnnnnnnnnnnnnnnnnnnnnnnnnnnnnnnnnnnnnnnnnnn…
NM_152608	C1orf55	hypothetical protein LOC163859	4009	1401	34.95	15.9	609500	54-1406	1	224237026	224253689	-	224237026-224239847,224242220-224242712,224245567-224245687,224246722-224246891,224247215-224247326,224249590-224249707,224253517-224253689	nnnnnnnnnnnnnnnnnnnnnnnnnnnnnnnnnnnnnnnnnnnnnnnnnnnnnnnnnnnnnnnnCGCTGGGCTGGTGTGGATTCGCGGCCCCGGCTTCGGGTGCAAGGCGGTTCGGTGTGCCTCGGCTCGGTGCACCGTCCGTGATTTTATCCACCGGCACTGCCAAGAaCAGGATGTTCCAGTGGAAAACTTCTTTGTGAAATGCAATGGAGCACTCATTAACAGCAGTGACACAGTGCAGCATGGAGCTGTTTATAGTTtGGAACCCAGACTTTGTGGTGGaAAAGGAGGTTTTGGATCTATGCTCCGAGCACTTGGTGCTCAAATTGAGAAGACAACCAATCGAGAAGCTTGTCGGGaTCTCAGTGGAAGGAgaCTaCGTGATGTCAATCATGAAA…
NM_033418	C1orf156	hypothetical protein MGC9084	1443	134	9.29	15.9	570100	279-1394	1	168028296	168030655	-	168028296-168029662,168030580-168030655	nnnnnnnnnnnnnnnnnnnnnnnnnnnnnnnnnnnnnnnnnnnnnnnnnnnnnnnnnnnnnnnnnnnnnnnnnnnnnnnnnnnnGGAAAGAGGACCgAAGACGTGTAAAAAGTAaTTTGGAAATACCTCTAAATGTTTGTTACcATGTATAAGCTGCTAAAGAGAAATTAGGCCCAACAAAATTaATTGAATAATTGAGGCAGGTTTGTGtGTGTCATCAAATTCTATCCAGAAGTTGAAGAATCTGAATTTaACAATCGTGTGCATTTAATAAGAGGATGACCTTTCAGTTTAATTTCACTATAGAAGACCATCTGGAAAATGAATTAACACCCACTGGAGATGGAGCTTTGACCCTGGATTCCTCAAAAGAcCTGTCAGTCTCAGAAAGTCAAAAAG…
NM_016085	C2orf28	apoptosis related protein 3 isoform a	1078	15	1.39	15.9	557700	333-846	2	27288723	27293550	+	27288723-27288979,27289549-27289670,27291693-27291764,27291846-27291917,27292004-27292125,27292895-27292992,27293216-27293550	GcACTAAGGGAGcgGAAAATGGCGCCTCACGGCCCGGGTAGTCTTACGACCCTGGTACGCTGGGCTGCCGCCCTGCTCCTCGCTCTGGGCGTGGAAAGGGCTCTGGCGCTACCCGAGATACAGAaGCAAGTTTGAGGTCGGGCTGAAGCAGGGTCGCTCGCCAGCCGTGCGTCTCGCTCGCCCGCGGCTCCCCCTTCCCCTCGGCCGGCCTGCGGCTCTGATTTCGTCCCTGACgCtTnnnnnnCcTGcccagccagATATGTACTCAATGTCCAGGGAGTGTGCAAAATTTGTCAAAAGTGGCCCTTTATTGTAAAACGACACGAGAACTAATGCTGCATGCCCGTTGCTGCCTGAATCAGAAGGGCACTATCTTGGGGCTGGATCTCCAGAACTGTT…
NM_001009899	KIAA2018	hypothetical protein LOC205717	13707	1647	12.02	15.7	566500	412-7146	3	114849923	114898183	-	114849923-114862962,114865850-114865946,114871658-114871740,114874885-114874913,114876369-114876433,114878819-114878934,114897907-114898183	nnnnnGGAAAGTTGAGGCCGCGCTGCTGCCGGGTCTCCGGCCTTGAGGGCTCGGGCTcGCAGCGGCGGCGGTGGCCGTAAAAAGAGGCGGCGGGGGCGGGGGGAGAGGAGGGCCTGGGCCCGCGCTCCCCCAGCCCCGGAGGAGCAGGCGGCGGCCGCGGACGGAGAGATTCGTCCAGACGGTCAGACACTCTTGCCTTCCCCTCCTGGGATCATGACCCAGGCGGGGGTCTTCGCCGTCCCCGCCGCCACCGCGGCCgagaccgcgcagCCGgCggTAAGAAgAAAGCATAACCCATAGACCATCTTCTGGCAGAAGATGATACATTTGGATCAAAAAcGGGAGGCATTGGAAGcCAGGAATCAAaAGTGAAGAAACTCTGCAAGCCCTTAGGTTCCT…
NM_001048265	C9orf116	hypothetical protein LOC138162 isoform 1	722	274	37.95	15.6	823800	65-472	9	137526847	137531582	-	137526847-137527282,137530252-137530330,137531376-137531582	nnnnnnnnnnnnnnnnnnnnnnnnnnnnnnnnnnnnnnnnnnnnnnnnnnnnnnnnnnnnnnnnnnnGCGGAGGAAAGCCCCAGAGCGTGCGCGGAGCCTGTGGAGCCCAACGCCACGGCCCCGCCTGAGAGGACCAGCGACTACTACCGCGTAAGCGCGGACCTGCCGGGCAGGTTCAACAACCCAGGGTGGTTCCGGGGCTACAGGACCCAGAAGGCTATCTCGGTGTACACGACCAGTAACCAGGCTTACGGGAGCAGAGCCCCCACCgTGCATGAGATGCCCAAAGTATTTTATCCAAATTCGAATAAATTTTCCCAACAACTTGCAGCGGGCGGAATGTTCCGGAACAACACTCTCAACGTtTACCTGGAGAAAAGCGTCGTGACTGGCCCTGA…
NM_024828	C9orf82	hypothetical protein LOC79886	2815	576	20.46	15.6	546900	114-1196	9	26830683	26882826	-	26830683-26832645,26851064-26851137,26874808-26874883,26876102-26876186,26877311-26877511,26882411-26882826	nnnnnnnnnnnnnnnnnnnnnnnnnnnnnnnnnnnnnnnnnnnnnnnnnnnnnnnnnnnnnnnnnnnnnnnnCAGGCAGCGGACTTTCCTCCGATGGTTGCAGCAGAGGGATCATGACGGGGAAAAAGTCCTCCCGGGAGAAACGGCGCAAACGTAGCAGTCAGGAGGCTGCTgcggcgctCGCGGCTCCGGACATCGTACCCGCCTTGGCCAGCGGCGGCAGTGGAAGCACTAGCGGCTGCGGGAGCGTCGGGGGCTGCGGGAGCGTCAGCTGCTGTGGGAACGCCAGCTTTAGTGGAAGTGTCACCGGCGGTGGGAGCGGCGGCAGCTGCTGGGGCGGGAGCAGCGTGGAGCGTAGTGAGCGCCGGAAGCGGAGGAGTACCGACTCTTCCAGCGTCT…
NM_001083946	C2orf56	hypothetical protein LOC55471 isoform 3	1917	616	32.13	15.5	576200	76-1105	2	37312278	37329807	+	37312278-37312407,37312753-37312913,37318404-37318514,37322225-37322284,37324510-37324620,37326699-37326842,37328103-37328276,37328782-37329807	nnnnnnnnnnnnnnnnnnnnnnnnnnnnnnnnnnnnnnnnnnnnnnnnnnnnnnnnnnnnnnnnnnnnnnnnnnnnnnnnnnnnnnnnnnnnnnCAGGTgTGGGGCCGCTGTGTGCCGTGGCGCGTGCAGCCaTTCCTTCTATTTGGAGAGGGAAATACTTCAGCTCCGGGAATGAACCTGCAAACAACCCGGTGACGCCGATGCTGCGGCATCTTATGTACAAAATAAAGTCTACTGGTCCCATCACTGTGGCCGAGTACATGAAGGAGGTGTTGACTAATCCAGCCAAGCTACTAGGGATATGGTTCATTAGTGAATtGATGGCCACTGGAAAAAGCACAGCTTTCCAGCTGGTGGAACTGGGCCCAGGTAGGGGAaCCCTCGTGGGAGATATTTTG…
NM_152420	C9orf41	hypothetical protein LOC138199	2193	116	5.29	15.5	571800	154-1380	9	76787693	76833130	-	76787693-76788604,76789643-76789746,76801183-76801296,76803334-76803512,76804466-76804606,76821004-76821167,76821989-76822184,76832748-76833130	GCGGATGGAGGCCTGAGGGTGGCGGGGGCGGAGCGCGCCGCCAGCTGGGGGCATGTCCGCGGCGGGCGCCGTCTAGAGGAAGGCCAAGcaGCCGCCACCACGCTGTCGGTCGCGGCGAGACGCAAGCGAGCCAGGCCGAGGGCCGCGGCGGCGATGCAGCGACGGCGGCGCCCTCCGCCACCCACCTCCCGGCTGCCCGAGGGCTGCGGGGGAGGCGGCGGTGGGAGCGAGGAGGTGGAAGTGCAGTTTTCCgCTGGGCGTTGGGGCTCGGCCGCGGCGGTTTCGGCGGCGGCGGCGGCGGCCACGCGCAGCACCGAGGAGGAGGAGGAGAGGCTTgAGCGTGAGCACTTCTGGAAGATCATTAATGCCTTCCGCTACTACGGCACCAGTATGCATGAG…
NM_017586	C9orf7	hypothetical protein LOC11094 isoform a	2755	974	35.35	15.4	632100	103-619	9	135314908	135325730	+	135314908-135315130,135318426-135318498,135320265-135320390,135322864-135322971,135323506-135325730	nnnnnnnnnnnnnnnnnnnnnnnCAAGGCAGCGCGCCGGTTCGGACGCGGCCGGCTACCGAGCCCTTTGTGATTGCTGTGAGCTGCGCCTGACGGCGGCACCATGAGCGGCTCGGGTGGGGCGCcCGCGGCGTCCGCCAGCTCTGCGCCGCCCGCGcAGGAAGAGGGCATGACGTGGTGGTACCGCTGGCTGTGTCGCCTGTgGGGGGTGCTGGGGGCAGTCTCTTGTGCGATCTCTGGCCTCTTCAACTGCATCACCATCCACCCTCTGAACATTGCGGCTGGCGTGTGGATGATCATGAATGCCTTCATCTTATTGCTGTGCGAGGCGCCCTTCTGCTGCCAGTTCATCGAGTTTGCCAACACGGTGGCGGAGAAGGTGGACCAGCTGCGCTCCTGG…
NM_020188	C16orf61	hypothetical protein LOC56942	730	140	19.18	15.4	612400	200-436	16	79567200	79598003	-	79567200-79567577,79572912-79572983,79588420-79588535,79597840-79598003	nnnnnnnnnnnnnnnnnnnnnnnnnnnnnnnnnnnnnnnnnnnnnnnnnnnnnnnnnnnnnnnnnnnnnnnnnnnnnnnnnnnnnnnnnnnnnnnnnnnnnnnnnnnnnnnnnnnnnnnnnnggctactgccgcttcagttctcccggtgtggccacgagTCCGGTTGCACTGCTGTGATCCATCATCATCTCCTAAAGATGCATCCTGACTTATCTCCACACTTGCATACTGAAGAAtGCAACGTCTTGATTAACTTGCtTAAGGAATGTCACAAAAATCACAACATTCTGAAATTTTTTGGTTATTGTAACGATTTTGATCGGGAGGTGAGAAAATGCcAGAGnnnnnnnTACATACAAAACAGGATCAAGAGCAGGGAAGATGGCATTGCAATGCG…
NM_001145020	C6orf52	hypothetical protein LOC347744	621	125	20.13	15.4	586900	125-580	6	10779637	10802825	-	10779637-10779817,10791406-10791451,10795185-10795383,10795699-10795780,10802713-10802825	nnnnnnnnnnnnnnnnnnnnnnnnnnnnnnnnnnnnnnnnnnnnnnnnnnnnnnnnnnnnnnnnnnnnnnnnnnnnnnnnnnnnnnnnnnnnnnnnnnnnnnnnnnnnnnnnnTTTCTGGaTAAATGGCccaacgagagagTTtTGCAGGTTTTGGCATAGCTCAACAAAATAACTATTACTGCTACTGGCAAAGTCTCCCaTCTGCTATTAGAGTGAAGCAGGAGTTcCAGCCCAACCAGGGTTACCTCTATGGCAACTGGTATGCGCGACAGCACAGCTCATACCTTCTTTCTGGCTACAGCTATGGCTGTGCAGTGGATGGAAATGGACGGGAcTGTTTTTCTGCgCATGAGACTCCTGAACACACAGCTGGaACTCTGGTTATGCCGAAGGAAAC…
NM_203370	C3orf54	hypothetical protein LOC389119	1040	32	3.08	15.4	573100	134-995	3	49815691	49817467	+	49815691-49815880,49816618-49817467	GGGAGCTACGGAGAGcgaggagcagcgcagccaggaggaggctGAGGGCGCCGCTGGCCGGCCCgCCCAGCCCTCTCCGCGCGGCTCCGCcggggttccaannnnnnnnnnnnnnnnnnnnnnnnnnnnnnnCACGGACATGCACAGCGCTCGGCTTGACAGCTTCCTCAGCCaGCTCCGCTGGGAACTGTTGTGTGGTCGGGACACAGGCTCACCCCCGATGCCTGGTCCCCTGCAGCCAACCCCCCAAACTGGCCCAGATGTGCAGCCCCGCCACCAGCTTAGGGCCTCAGGTGCCTTGGAAGAAGACTCAGTCTGCTGTGTGGaGGAGGAGGAAGAAGAGGnGGAaGAgGCAGTGGTGACAGAAGACAGGGGTGCAGCCTTGGGAGGCCCCAGGGA…
NM_173802	C12orf72	hypothetical protein LOC254013	2170	766	35.3	15.4	559700	290-1076	12	31703388	31713283	+	31703388-31703563,31706042-31706468,31710288-31710418,31711848-31713283	nnnnnnnnnnnnnnnnnnnnnnnnnnnnnnnnnnnnnnnnnnnnnnnnnnnnnnnnnnnnnnnnnnnnnnnnnnnnnnnnnnnnnnnnnnnnnnnnnnnnnnnnnnnnnnnnnnnnnnnnnnnnnnnnnnnnnnnnnnnnnnnnnnnnnnnnnnnnnnnnnnnnnnnnnnnnnnnnnnTCAGAGATTCCAGTTGAGATCAAGTTGGGAGACACACCCTTGTTCATTCTCCTTGAGAAGCAGCCATTATCAACAGAACATTGATAGAACCTGTGTTTGGGGAAaGGCCTGATGGCTTTGAGTCTAGGTTGGAAAGCACCCAGGAATCGCTGTGGTCTCCTCTTGCAGGCTATGCGAAGCAGTGGTCTTCTCTTGTTTCCCTGTGGCCGGTGTCCCTGGAG…
NM_001031726	C19orf12	hypothetical protein LOC83636 isoform 1	4412	1699	38.51	15.3	760000	128-583	19	34881633	34897803	-	34881633-34885724,34891001-34891170,34897654-34897803	nnnnnnnnnnnnnnnnnnnnnnnnnnnnnnnnnnnnnntGGGTCCCCGCCCTGCCGGGATCCCGGCCCTCCCAGTGCCGGGATGGACACTGTTAGTGTAGTCATTGTCCCTATGGAGAAACTGAGGCACGGAGAGGCTGAAGTgACACAAGCCCGCCACGATGACCATCATGGTGGAGGACATCATGAAGCTGCTGTGCTCCCTTTCTGGGGAGAGGAAGATGAAGGCGGCTGTCAAGCACTCTGGGAAGGGTGCCCTGGTCACAGGGGCCGTGGCCTTCGTCGGGGGTTTGGTGGGCGGCCCGCCGGGACTTGCCGTTGGAGGGGCTGTTGGGGGGCTGTTAGGTGCCTGGATGACAAGcGGACAGTTTAAGCCAATTCCTCAAATCCTAATGGAGCT…
NM_018139	C14orf104	kintoun isoform 1	2963	631	21.3	15.3	596600	82-2592	14	49161642	49171698	-	49161642-49162516,49164480-49164623,49169755-49171698	nnnnnnnnnnnnnnnnnnnnnnnnnnnnnnnnnnnnnnnnnnnnnnnnnnnnnnnnnGAGGGCGAGAAGCCACAGGGCAGTATGGCCAAAGCGGAGGCCTCCTCGTCGCTGGAGGACTTAGACCTGAGTGGAGAGGAGGTCCAGCGGCTCACCTCCGCCTTCCAGGACCCGAAGTTCCGGCGAATGTTCTCCCAGTACGCCGAGGAGCTCACCAACCCGGAGAACCGGCGGCGCTACGAGGCAGAGATCACCGCGCTAGAGCGTGAGCGCGGGGTGGAGGTGCGGTTCGTGCACCCGGAGCCGGGGCACGTGCTGCGCACCAGCCTGGACGGGnnnnnnnnnnnnnnnnnnnnnnnCTGCAGCAATGCGCTGGTGGGCGCGCCCAGCAGCCGACCCGGC…
NM_020910	KIAA1549	hypothetical protein LOC57670 isoform 1	12378	1768	14.28	15.3	595200	50-5851	7	138166667	138316604	-	138166667-138173397,138175418-138175563,138179602-138179759,138187509-138187555,138196425-138196742,138203261-138203414,138204824-138205047,138206443-138206648,138214824-138214939,138216674-138216870,138229628-138229812,138234241-138234418,138238874-138239022,138240308-138240367,138242205-138242388,138244277-138244407,138246432-138246609,138247658-138247746,138252034-138254724,138316369-138316604	nnnnnnnnnnnnnnnnnnnnnnnnnnnnnnnnnnnnnnnnnnnnnnnnnnnnnnnnnnnnnnnnnnnnnnnnnnnnnnnnnnnnnnnnnnnnnnnnnnnnnnnnnnnnnnnnnnnnnnnnnnnnnnnnnnnnnnnnnnnnnnnnnnnnnnnnnnnnnnnnnnnnnnnnnnnnnnnnnnnnnnnnnnnnnnnnnnnnnnnnnnntgctgctggcccggccggcctcgtgcgccccagATGAGCTCTCTCCGGAACAGCACAACCTTTCTTTATACTCCGTGGaGCTCGTGCTGAAGAAAAGCACTGGACACAGCgCTGCACAAGTGGCCTTAACAGAAACTGCTCCCGGGTCCCAGTACAGCAGTCCTcTCCATgTCACAGCCCCGCCATCTGCCGCTAC…
NM_153689	C2orf69	hypothetical protein LOC205327 precursor	3728	373	10.01	15.3	569500	184-1339	2	200484224	200501241	+	200484224-200484739,200498030-200501241	CTtnnnnnnnnnnnnnnnnnnnnnnnnnnnnnnnnnnnnnnnnnnnnnnnnnnnnnnnnnnnnnnnnnnnnnnnnnnnnnnnnnnnnnnnnnnnnnnnnnnnnnnnnnnCGCtTGCTGAAGTCCCTCCCTCAGGAACCCCCCCGCCACCCTCCACGTCCGAACCGCTCTCGCAGCGGCGACCCaTGTGGGGGTTCAGGCTCCTGCGGTCGCCGCCGCtGCTGCTTCTGCTGCCGCAGCTCGGAATCGGAAACGCCTCGTCGTGCTcTCAGGCCAGAACCATGAACCCGGGCGGCAGCAGCGGCGCGCGATGCTCCCTCTCGGCCGAGGTGCGCCGCCGGCAGTGCCTGCAGCTGTCCACCGTGCCTGGAGCCGATCCGCAGCGCAGCAACGAATTGCTC…
NM_020374	C12orf4	hypothetical protein LOC57102	3819	788	20.63	15	525600	89-1744	12	4467162	4517898	-	4467162-4469326,4469949-4470016,4470604-4470661,4479565-4479767,4484733-4484807,4496488-4496616,4497485-4497682,4498201-4498307,4504681-4504802,4504911-4505010,4509296-4509477,4513584-4513729,4515444-4515646,4517836-4517898	CCAGTGCAGGACGCGCTGACAGCTCGAGTGAGCGGACTGCTCAGGACTTCGGAACTAGGCGAGnnnnnnnnAAATCCTGTCAAAGAACATGAAGAAAAACAGAGAAAGATTCTGCAATAGAGAGAGAGAATTTGTATATAAATTTAAAGTAGGAAGTCAGTGCTTAGAACTGAGAGTGCCACTCAGATTTCCTGTTCAAGaGAATGCCAGTCATTTACATGGACGTCTGATGCTGCTGCAcAGTTTACCGTGCTTTATAGAAAAAGATTTAAAAGAAGCTCTGACTCAATTTATAGAAGAAGAATCCCTCAGAGATTATGATAGAGATGCTGAAGCATCCCTGGAAGCTGTgAAATCAGGTGAGGTGGATTTACATCAGCTGGCGAGTACGTGGGCCAA…
NM_080608	C20orf165	chromosome 20 open reading frame 165	719	0	0	15	499600	10-690	20	43948537	43949645	-	43948537-43949191,43949582-43949645	GGGGAAGCCATGTCCTACTTCAGGACTCCACAAaCTCATCCAGGTCCTCTGCCTTCTGGCCAAGGTGGGACTGCTTCTCCAGGCCTGTCCCTTGGCCTCTGTAGTCCTATAGAGCCAGTGGTGATgGCCTCTGGCGGAACAGGCCCACtGAGCCAGAAAGCTGAGCAGGTGGCACCTGCTGCCCaGGCCTGGGGCCCAGCCCTGGCAATGCCACAAGCCAGGGGCTGcCCTgGGGGGACTAGCTGGGAGACACTACGGAAGGAATACAGCCGAAACTGCCACAAATTCCCGCATGTGAGGCAGCCGGAGAGCTTGGGCTgGGACAATGGCTACTCCAGAAGCAGAGCCCCCGACCTGGGTGGCCCCAGCAGGCCTAGGCCCCTGATGCTGTGTGGGCTG…
NM_001039693	C2orf60	hypothetical protein LOC129450	5370	1660	30.91	14.9	497700	267-1211	2	200501879	200528704	-	200501879-200506291,200508899-200509015,200509373-200509460,200511901-200512038,200513057-200513101,200516733-200516802,200521286-200521440,200528361-200528704	ACCTCAGCGGTGTCGGAGAAAGAGACTGGAGAGCAAAGTGGACTTGTTGCTGCAGCCTCTGATGAGTCGGCCCCGTCCCCACTCTCCAGCACGCAGCCCAGGCCGAGGCCCTTCGGCAACCCGCCCCGCGCTCCGACCCAGCCTCTCTGGAGTCCGtCGGCCTCGCGGACCTTTTCTCTGTCGCTCGTGTTTCCGGGCGGATGGCGCTGAGGaACGCTTTAGAGCCnnnnnnnnnnnnnnnnnnnnnnnngcaggcgtgagcaaccatggccgggcagcacctcccggtaccccggctggagggcgtttctcgggagcagttcatgcagcacctctacccacagAGAAAACCTCTTGTGTTGGAAGGGATTGATTTGgGGCCATGTGCAAGCAAATGGA…
NM_019600	KIAA1370	hypothetical protein LOC56204	4217	10	0.24	14.9	479400	154-3381	15	50660810	50758112	-	50660810-50661796,50664234-50664433,50666640-50666708,50673067-50673225,50679616-50679724,50680575-50680654,50684622-50684735,50688057-50689872,50690619-50690744,50691064-50691266,50693162-50693346,50757495-50757611,50758061-50758112	TAAACTTGGCCGCAGTTGCCGCAGGAAGGCTAGCCAGAGGGTAATTACACAGCATTTTGaAAACGAaGCAGAAGCCGTAGAATCAGCGGCGAGCCTGTTGAAAGAACCCACaCGTGCATTTCACAGCACTTTGGGTGAAAATTGGATGTGAAAATGAAGCCAGACCGAGATACTCTGGATGAATATTTTGAATATGATGCAGAGGAGTTCTTGGTCTCTTTGGCCTTGCTGATAAcAGAAGGACGAACACCTGAATGTTCTGTAAAAGGTCGAACAGAAAGCTTTCATTGCCCTCCAGCACAGTCTTGTTACCCAGTAACTACCAAACATGAATGTAGTGACAAGCTGGCCCAGTGCCGCCAAGCCAGACGAACTAGGTCTGAGGTCACATTGTTGTGG…
NM_001190727	C9orf103	chromosome 9 open reading frame 103	937	147	15.69	14.8	662900	55-232	9	85427853	85448865	+	85427853-85427956,85433608-85433694,85446283-85446326,85448164-85448865	nnnnnnnnnnnnnnnnnnnnnnnnnnnnnnnnnnnnnnnnnnnnnGCTCGGGTCATGGCGGCGCCCGGCGCGTTGCTGGTGATGGGCGTGAGCGgCTCGGGGAACTGGGATGGAAATTCTATGATGCTGATGACTATCACCCAGAGGAAAATCGAAAGAAGATGGGAAAAGGGATACCGCTCGATGACCAGGACCgGATTCCATGGCTCTGTAACTTGCATGACATTTTACTAAGAGATGTAGCCTTGGGACAGCATGTGGTTCTAGCCTGTTCAGCCCTGAAGAAAATGTACAGAGACATATTAACACAAGGAAAAGATGGTGCAGCTCTGAAGTGCGAGGAGTCGGAAAAGGAAGCAAAGTGGGCTGAGATGCAGCTCCTGGTGGTTCATCTGAGTG…
NM_001029840	C3orf23	hypothetical protein LOC285343 isoform 2	1996	1484	74.35	14.7	521400	246-456	3	44354615	44376298	+	44354615-44354815,44371235-44371307,44374237-44374372,44374713-44376298	nnnnnnnnnnnnnnnnnnnnnnnnnCTTCCCCAAGATCCAGaGCGTGCTCGGTTGCCCTTCTccgttccCtgcGgAcccttgCgtcaggacccaCCACCTGCCGGCCCATCATTTTCCGAGTCCCTnnnnnnnnnnnnnnnnnnnnnnnnnnnnnnnnnnnnnnnnnnnnnnnnnnnnnnnnnnnnnnnnnnnnnnnnnnnCAATTAATGGATGCCTGGAAGTTGACGTACATATATATTCAGAAATGTTTTGCCACCTGAGACCTATGAGGAGGTTATGTCTAGAGAAGATATTTCCACACTGGTTTCCATATTCAAGAGCTTTATCAGGAGCTGAAGCAGTCAATGCCTTGAGGCCTTTCTATTTTGCAGTACATCCAGATTTCTTTGGACAGCACC…
NM_153035	C1orf83	hypothetical protein LOC127428	4097	503	12.28	14.7	410900	201-825	1	54291862	54338004	+	54291862-54292019,54292642-54292785,54307017-54307158,54326858-54327051,54334546-54338004	GTGGCCCAGAGGCGCGAGGGCCGGCGGAGTTTCTTCAGAGGAACTACAGCCCTGGGAGGAAGCGTCTATTTAGTTTCAACACAGACGACTGGGCTTTGGAGCCTACGGGGTTGCAGTCTGGAGGGCGCCAACAGCAGCTGCCAGGGCTGCTTTTCCTGAACACGCTGCAAGCACGTCAAGGTAGTCGGAGGCCCCTAACAATGGATAAATTCGTCATTCGAACGCCCAGAATCCAGAATAGCCCTCAGAAGAAAGATTCtGGAGGAAAGGTTTACAAGCAGGCCACGATTGAATCTCTGAAGAGAGTTGTGGTTGTAGAAGACATAAAAAGATGGAAAACTATgCTgGAACTTCCTGATCAAACCAAAGAGAATCTCATTGAAGCCTTACAAGAATTAA…
NM_001162496	C21orf62	hypothetical protein LOC56245	3964	1352	34.11	14.5	584600	217-872	21	33084855	33107923	-	33084855-33088666,33107772-33107923	CCTCTGAAGACGGAAAAGAACAGCAAGTGCAAGACCACGCATTCCACCCTGGCTTGCAGATTAAACCAGCTGTCAAGCCAGGGTGAAGGATCCGTGGCCAGGCAGAGgTCTGTGGAGTGGAGAGGCAAGGCCTCACGATGGAACTCTGAGATGTGAGTTCCAACAAATTGGTTCACAAAGGnGGGGGATAAACACACTGGCCCACGCTGGGCAAGCATGGCACCACCTCGCAGGCACTGTCTCCTTCTGATCAGCGCTCTGGGCGTCTTTGCACTTAACTGCTTCACCAGAGGTCAGAAGAACAGCACGCTCATCTTCACAAAGGAAAACACCATTCGGAACTGCAGCTGTTCTGCCGACATCCGGGATTGTGACTACAGTTTGGCCAACCTGATGTGC…
NM_001135863	C12orf72	hypothetical protein LOC254013	2109	615	29.16	14.5	568300	229-1015	12	31703876	31713283	+	31703876-31703990,31706042-31706468,31710288-31710418,31711848-31713283	nnnnnnnnnnnnnnnnnnnnnnnnncACCAGGCCCtgagagaccccTgCGATCCtgGGACACTGATGTGGGGTAACTAACACCCACTGGAAGTCTACGaTGAGTTCACAGGCTATnnTCAGAGATTCCAGTTGAGATCAAGTTGGGAGACACACCCTTGTTCATTCTCCTTGAGAAGCAGCCATTATCAACAGAACATTGATAGAACCTGTGTTTGGGGAAaGGCCTGATGGCTTTGAGTCTAGGTTGGAAAGCACCCAGGAATCGCTGTGGTCTCCTCTTGCAGGCTATGCGAAGCAGTGGTCTTCTCTTGTTTCCCTGTGGCCGGTGTCCCTGGAGGGGAGCTGGAAGCTTTTTGGATCCTGAGaTAAAGGCTTTCCTGgAGGAGAACACTGAAGTC…
NM_001134395	C7orf50	hypothetical protein LOC84310	1283	618	48.17	14.4	707900	61-642	7	1003149	1144419	-	1003149-1003966,1006632-1006713,1016112-1016305,1133419-1133548,1144361-1144419	nnnnnnnnnnnnnnnnnnnnnnnnnnnnnnnnnnnnnnnnnnGGGCCAAGTGGGCGCAGGATGGCAAAACAGAAGAGAAAAGTTCCTGAAGTGACGGAGAAAAAGAACAAAAAGCTGAAGAAGGCCTCAGCAGAGGGGCCACTGCTGGGCCCTGAGGCcnnnnnnnnnnnnnnnnnnnnnnnnnnnnnnnnnnnnnnnnnnnnnnnnnnnnnnnnnnnnnnnnnnnnnnnnnnnnnnnnnnnnnnnnnnnnnnnnnnnnnnnnnnnnnnnnnnnnnnnnnnnnnnnnnnnnnnnnnnnnnnnnnnnnnnnnnnnnnnnnnnnnnnnnnnncacccgcctgccaggcgctcgggggccgaactggccctggactacctctGCgcATGGGCCCAAAAGCAC…
NM_207422	FLJ44635	hypothetical protein LOC392490	2269	1444	63.64	14.3	690500	349-769	X	71280759	71298325	+	71280759-71281113,71296412-71298325	CTTAATGCCTTTTTCAGTTTGATTGTCTACACGGAGAgCAtGGTGATAAGTTTCAATAAACnnnnnnnnnnnnnnnnnnccacccccattAGCTAGAAAAGACCAGGACTGGGTTGCTTTGAATGAACCAAGTTTGACCAACAAACCAGACAGCCATTTGTTCACTCAGATCTAGCCGAGGTAGCTCACAAGTGCACCTTGAGATCCTCCATATGTCTGTCAACAGCGATAGCCAGGATCTGTGCCCAGCTCATGCTGCATTCTAAAAACTCTCATTTCATTTGCATATAACATTCATTACAGGAAGTAATTAACTGAAGGAACAGCGTCATCAAAGGCTCAAGGAGAATAGAAAnnnnnnnnnnnnnnnnnnnnnnnnnnnnnnnnnnnnnnnnnnnn…
NM_145282	LOC153328	mitochondrial carrier protein-like	1199	433	36.11	14.3	571800	173-644	5	135198264	135252225	+	135198264-135198481,135206004-135206047,135214013-135214084,135216151-135216409,135251620-135252225	nnnnnnnnnnnnnnnnnnnnnnnnnnnnnnnnnnnnnnnnnnnnnnnnnnnnnnnnnnnnnnnnnnnnnnnnnnnnnnnnnnnnnnnnnnnnnnnnnnnnnnnnnnnnnnnnnnnnnnnnnnnnnnnnnnnnnnnnnnnnnnnnnnnnnnnnnnnnnnnnnGAGCaCCGGCCATGGGAAGCCTCCAGCTGGAAGACTTTGCGGCGGGCTGGATCGGAGGTGCAGCCAGTGTCATTGTCGGCCACCCTCTGGACACGGTCAAGACTCGCCTGCAGGCCGGCATTGGCTATGGAAACACCCTCAGCTGCATTCGCATGGTGTACAGGAGGGAGAGCGTGTTTGGCTTCTTCAAGGGCATGTCCTTCCCCCTTGCCAGCATTGCCGTCTACAACTCCGTGGT…
NM_017787	C10orf26	hypothetical protein LOC54838 isoform 2	4222	671	15.89	14.2	585900	261-1287	10	104525878	104566011	+	104525878-104526164,104547740-104547842,104559640-104559801,104562342-104566011	AGCTTCGGCTTTGCTGCGTCTGAGATATGTCACGAGAAggtgggggtgggccagagccannnnnnnnnnnnnnnnnnnnnnnnnnnnnnnnnnnnnnnnnnnnnnnnnnnnnnnnnnnnnnnnnnnnnnnnnnnnnnnnnnnnnnnnnnnnnnnnCAGGACCACCGCGCACACAGGCCCATCAGGGGCAATGCTCATTCCAAGACCTTAACTTTTAAGAGCCCTTTGTTCCAACGTTAGTGTGGACGATGCTCTTGCAGGATGCCTTTCCTTTTGGGTCTTAGACAGGATaAGGAAGCCTGTGTGGGtACCAACAaTCAAAGCTACATcTGTGACACAGGACACTGCTGTGGACAGTCTCAGTGCTGCAACTACTACTATGAACTCTGGtGGTTCTGGC…
NM_031444	C22orf13	chromosome 22 open reading frame 13	3605	837	23.22	14.1	655700	317-1036	22	23266408	23281275	-	23266408-23269068,23269810-23270051,23272882-23272973,23273876-23274041,23274885-23274969,23280917-23281275	nnnnnnnnnnnnnnnnnnnnnnnnnnnnnnnnnnnnnnnnnnnnnnnnnnnnnnnnnnnnnnnnnnnnnnnnnnnnnnnnnnnnnnnnnnnnnnnnnnnnnnnnnnnnGAaaGGGCGGGGCCTCCAGATTCGAGACCTGGAAGGGCTGGGGCGGGGCTTGGGGCGGCCCAGCCACCGCCTCCGGTTCTCCCCTCCGCAGCGGCGGCGGTGGCGGAGAAGGAACTCGACACGCACCGACCGCCCTACCGCCCCAGCCGAAGCGGAAGCTGTAGCCCGCTCTGGGCCGGGGCCATGGGCGCCCCGCGCCGCCCGGGTCATGAGGACGGAGGCGGAGGCAGCGGGGCCGCCGCTCGAGCCCGGGGACTTTGTGCAGCTGCCTGTGCCAGTCATCCAGCAGCT…
NM_023080	C8orf33	hypothetical protein LOC65265	2617	1352	51.66	14.1	633300	55-742	8	146248628	146252220	+	146248628-146248687,146248776-146249087,146249252-146249336,146249487-146249633,146250208-146252220	GGAATTCGACGTCGGACTCTGCGCCTCGCGTAGTTCCGGTGGCGACTGCGGAGCATGGCGGCCCTAGGACATCTTGCCGGGGAGGCAGCGGCGGCCCCAGGCCCGGGTACTCCCTGCGCGTCCCGCAGACnnnnnnnnnnnnnnnnnnnnnnnnnnnnnnnnnnnnnnnnnnnnnnnnnnnnnnnnnnnnnnnnnnnnnnnnnnnnnnnnnnnnnnnnnnnnnnnnnnnnnnnnnnnnnnnnnnnnnGtgCAGCGTcGAAAAAACAAAAGAAGAAGAAGAAAACCCGGAACAGGGCCTCTGTGGCAAATGGAGGCGAGAAGGCCTCAGAGAAACCCGCCCCAGAAGAAGTGCCCCTAAGCGCTGAgGCCCAGGCGCAGCAGTTGGCCCAGGAATTGGCT…
NM_024676	C1orf113	SH3 domain-containing protein C1orf113 isoform	2325	188	8.09	14	593700	168-2103	1	36545295	36559535	+	36545295-36545473,36545705-36545795,36545958-36546013,36546106-36546151,36546297-36546397,36546577-36546663,36547736-36547778,36557259-36557352,36557448-36557500,36557630-36557724,36557863-36558986,36559103-36559166,36559244-36559535	nnnnnnnnnnnnnnnnnnnnnnnnnnnnnnnnnnnnnnnnnnnnnnnnnnnnnnnnnnnnGTCATCCTGCCAAATACCCGGGGCCCCAAAGATGGTGCAAAGTGAACTTCAACTACAGCCCAGAGCAGGCGGACGAGCTGAAGCTGCAAGCTGGGGAGATCGTGGAAATGATAAAGGAGATTGAGGACGGCTGGTGGCTGGGGAAGAAGAACGgGCaGCTGGGAGCCTTCCCATCCAACTTTGTGGAATTGCTGGACAGtGGGCCCCCAAGCTTTGGTAACCCAGACATGCCTTCAGTCAGCTCTGGTCCCCAgCGGCCTCCCAAGCTGAGCAGCCTGGCCTATGACAGCCCTCCAGACTACCTGCAGACAGTCTCCCACCCTGAGGCCTACAGGGTCC…
NM_023938	C1orf116	specifically androgen-regulated protein isoform	5502	894	16.25	13.9	553500	260-2062	1	205258489	205272724	-	205258489-205263448,205264855-205265032,205267462-205267647,205272547-205272724	AGTGGCAGGGTGGGGGCCAGGCAGCACAGATGAAGCATTTACCTGTCTAGGTAAGTCAGGAGGAGGTcAAAAGGAGAAGAAAACAGTAGGAGGCaGGGGAAGCAGCCTCTGTCTCCGTCTCTGCCCTTTGAAATAAAAGGGTATTTCTTTCCTGTCTTCAGCCCCCAACCCAGTGGAGGCCCAGCTTGGGACATTGTTCACTTCCCCTCGCTTCCCCTCTGGGAGCCCCCTTTGCCACccctgcaACTTGTTTTGGGCGATGCCCGAGAGGGAGCTGTGGCCAGTGGGGCCTGGCTCAGAACCCGTGACCCGTGTCGGCAGCTGTGACAGCATGATGAGCAGCACCTCCACCCGCTCTGGATCTAGTGATAGCAGCTACGACTTCCTGTCCGCTGAAGA…
NM_001142480	C5orf13	neuronal protein 3.1 isoform a	2099	30	1.43	13.8	491900	275-478	5	111092899	111121151	-	111092899-111094642,111099026-111099103,111119366-111119426,111120732-111120769,111120974-111121151	AGTCTGGCTCCTAGGCGGCTGCACAGTGGCAGCAAGGCTGGGGCGCTGGCTCCGcGCCAGCTCCATCAGAATTAGCTCATTGTTCACTAGCACaCTAGCGGGAGAGAGAGGGAAAGGGAGAGAGgGAGACTgTTAGAGAAAGAnnnnnnnnnnnnnnnnnnnnnnGAGAGAGCGCGAGAGcGGgGAGAGAGTGAACAGGGAGCGGGGCTTTTGTCTGTTGGTCTCCCTGGACTGAAGAGAGGGAGAATAGAAGCCCAAGACTAAGATTCTCAAAATGGTTTATTACCCAGAACTCTTTGTCTGGGTCAGTCAAGAACCATTTCCAAACAAGAACATGGACgGAAGGCTTCCTAAGGGAAGACTTCCTGTCCCAAAGGAAGTGAACCGCAAGAAGAACGA…
NM_152440	C12orf66	hypothetical protein LOC144577	2600	123	4.73	13.7	487800	60-1394	12	62872686	62902343	-	62872686-62874705,62895725-62896010,62902050-62902343	AGAACCCGGAAGTGCGAGGCCGaGGAGAGCCACGTGGGTCGAGCTGGGGCGCAGCTCGCATGGGGGAGTCTATCCCGCTGGCCGCCCCGGTACtGGTGGAACAGGCGGTGCTGGAGACATTCTTCTCTCACCTGGGTAtCTTCTCTTACGACAAGGCTAAGGACAATGTGGAGAAGGAACGAGAGGCCAACAAGAGCGCGGGGGGCAGCTGGCTGTCGCTGCTGGCGGCCTTGGCGCACCTGGCCGCGGCCGAGaAGGTCTATCACAGCCTCaCCTACCTGGGGCAGAAACtAGGGGGCCAGTCTTTCTTCAGCAGGAAGGATTCCATCCGCACCATCTATACTTCCTTACATAATGAGCTGAAGAAGGTGTTGACTGGCCGTGtTGCCCtGGGTGGGA…
NM_198562	C3orf62	hypothetical protein LOC375341	3590	946	26.35	13.7	483100	204-1004	3	49281034	49289512	-	49281034-49283882,49286486-49286577,49288864-49289512	GTGGGAAGTGGGGCGGGGCGTCCTTGGGGCTTCTGGCAGATCGCGGGTTCCTCCGCGATAGCCgAGAACCGCCTACTCCAGGAGTAAAGCCCGAGGGTTGTTGGTCCTGCTGTAGCCAGGGCCAAGCTCCGGGAAATCGTGGCCGTTCAGGGGTAGTTTGCAGCCTTATTTGTAACATTATTGTGTTGCCCTGTGCATTTCCAATGCATTACATAAAGACGTGGTCGCTTTTAGGAGAAATGTCTGAAAAACTAAGAAGATGCAGAAAGGAACTGACTGCAGCCATTGACCGGGCCTTTGAAGGAGTTAGTTATTCCCAGGAGTGCACAGGCCAGCGGAGGCTGGAACTGAGCGCTGCGCCGCTCTCCTCCTCGCTGCCCGTGCACAGACTCCTCTGCA…
NM_001142798	C17orf49	hypothetical protein LOC124944 isoform 1	882	6	0.68	13.7	445400	105-681	17	6858797	6861563	+	6858797-6858921,6859105-6859199,6859817-6859918,6860538-6860728,6860953-6861057,6861300-6861563	nnnnnnTGCGCGGGGGCCTGAGCCGCTCCGTCTCCCTGCTCTCCGTGGTCCCGGCTCGCGTGTAGCGGCGGCGGCGGCGTCTCCGTGAGGAGGCGCGCGGGGCCATGACGTCAGCGTCCACAAAGGTCGGAGAGATCTTCTCGGCGGCCGGCGCCGCCTTCACGAAGCTCGGGGAGCTGACGATGCAGCTGCATCCTGTGGCCGACTCTTCCCCTGCGGGTGCGAAGTGGACGGAGACGGAAATAGAGATGCTGAGGgCTGCTGTGAAGCGATTTGGGGACGATCTTAATCACATCAGCTGTGTCATCAaGGAACGGaCAGTGGCTCAGATAAAGGCCACTGTGAAACGCAAGGTATATGAAGATTCTGGCATCCCCCTTCCAGCTGAGTCACCCAAGA…
NM_144679	C17orf56	hypothetical protein LOC146705	2287	328	14.34	13.6	599700	59-1633	17	76816672	76827486	-	76816672-76817871,76818939-76819073,76819793-76819871,76819973-76820086,76820242-76820416,76821827-76821898,76822033-76822111,76822376-76822443,76825103-76825196,76825375-76825466,76825782-76825854,76827381-76827486	nnnnnnnnnnnnnnnnnnnnnnnnnnnnnnnnnnnnnnnnCGGGAGGGGACTTGGATCATGGCTGCCGCGCCGCCGCTGCGGGACCGCCTGAGCTTTCTACACCGGCTCCCGATTCTTCTGAAGGGGACATCGGATgATGATGTCCCATGTCCGGGCTACCTGTTTGAGGAGATTGCTAAAATCTCCCACGAGTCTCCGGGCAGCAGCCAGTGCCTGCTGGAGTACCTCCTGAGCCGCCTAcACAGCAGCTCCGGCCACGGGAAGCTCAAGGTGCTGAAGATCCTGCTCTATCTGTGCAGCCACGGCTCCTCCTCCTTCCtGCTTATCCTCAAGCGCAACTCTGCCTTCATCCAGGAAGCTGCAGCTTTTGCGGGGCCCCCAGATCCTCTGCACGGGAA…
NM_001123364	C6orf186	chromosome 6 open reading frame 186 precursor	1101	209	18.98	13.6	430600	1-1098	6	110673842	110786168	-	110673842-110674156,110726818-110727046,110743238-110743377,110750670-110750768,110785851-110786168	nnnnnnnnnnnnnnnnnnnnnnnnnnnnnnnnnnnnnnnnnnnnnnnnnnnnnnnnnnnnnnnnnnnnnnnnnnnnnnnnnnnnnnnnnnnnnnnnnnnnnnnnnnnnnnnnnnnnnnnnnnnnnnnnnnnnnnnnnnnnnnnnnnnnnnnnnnnnnnnnnnnnnnnnnnnnnnnnnnnnnnnnnnnnnnnnnnnnnnnnnnnnnnnnnGAGGCAGGTGACCTACGTGCGCAGtGGgCGCCGGGCGCCGCCGGGGGaCGGCGGGAGCGGGACGCCGGAGCCTGGCTGtTGTGCCCCGCGCGGGCGCCCCCgccggaagGGTCCGCGGTGGCATATAGATCTCCAGCCTTGGGCAGGCCCTGCTCAGTCCCTGgATGAAGAAGCCTGGAGATTCCTGAGA…
NM_032120	C7orf64	hypothetical protein LOC84060	1717	344	20.03	13.5	502200	42-1143	7	91996023	92004759	+	91996023-91996174,91996726-91996916,91999654-91999799,92001652-92002220,92004101-92004759	gggcggatnnnnnnnnnnnnnnnnnnATCAAAGTAGGCAAGATGGCGTCCAGCGGTGGGGAGTTAGGGAGTTTATTTGACCACCAcGTCCAGAGGGCGGTGTGCGACACGCGGGCCAAATATCGGGAGGGACGACGGCCTCGTGCTGTCAAGGTATATACAATCAATTTGGAATCTCAGTACTtATTAATACAAGGAGtTCCTGCTgTGGGAGTCATGAAGGAaTTAGTTGAgCGATTCGCTTTATATGGTGCAATTGAACAGTATAATGCGCTAGATGAATACCCAGCAGAAGACTTTACTGAAGTTTATCTTATTAAATTTATGAACTTACAAAGTGCAAGGACAGCCAAGAgAAAAATGGAGGAACAGAGTTTCTTCGGTGGATTGCTtCATGTGT…
NM_025057	C14orf45	hypothetical protein LOC80127	3106	98	3.16	13.5	471600	124-1711	14	73555812	73602548	+	73555812-73555990,73559372-73559600,73565640-73565705,73570484-73570627,73577021-73577101,73582516-73582586,73584386-73584530,73586158-73586651,73592040-73592141,73593362-73593436,73593600-73593714,73601144-73602548	nnnnnnnnnnnnnnnnnnnnnnnnnnnnnnnnnnnnnnnnnnnnnnnnnnnnnnnnnnnnnnnnnnnnnnnnnnnnnGCgGCGGCTGGGCAACGACGACAGCGGAGCCGCTGGGGAAGCCAAGATGCCGTCGAAGGGAAAGGACAAAAAGAAAGGCAAGAGCAGAGGCAAAGACACTAAGAAGTTAaTAAAAACaGATGAATCTGTGGTGGACAGAGCCAAGGCCAATGCCTCCCTTTGGGAGGCCAGGTTGGAaGtCACAGAACTCTCTAGGATTGAGTATCGTGATACTTCACGGACACTGGCAAAAAGTAATGAGGaCTTAAAGAAAAAACAATGtAAAATGGAGAAAGATATAATGTCAGTATTAAGTTACCTGAAGAAgCAGGaTCAGGAGAAA…
NM_001193316	VIPAR	chromosome 14 open reading frame 133	2422	107	4.42	13.5	411000	147-1478	14	76962771	76993736	-	76962771-76963732,76964466-76964570,76965102-76965191,76965777-76965863,76969938-76970027,76970358-76970399,76971355-76971489,76971940-76972015,76973904-76973977,76977162-76977189,76978656-76978758,76979215-76979248,76980345-76980437,76984590-76984646,76985389-76985453,76985810-76985848,76989395-76989497,76990106-76990198,76993591-76993736	nnnnnnnnnnnnnnnnnnnnnnnnnnnnnnnnnnnnnnnnnnnnnnnnnnnnnnnnnnnnnnnnnnnnnnnnnnnnnnnnnnnnnnCTGTTCCAGCGGCGGCGGAGGCTGACGCTGTCCTGAGAGgGAGGGCTCTGTGCGTAAGAGATGAATcGGACAAAGGGTGATgAGGAGGAGTATTGGAACAGCTCCAAGTTCaAGGCTTTCACCTTTGACGATGAAGATGATGAGCTTTCACAGTTAAAGGAGTCCAAGCGGGCAGTGAACAGCCTCCGAGACTTCGTGGATGATGATGATGATGATGACCTGGAGCGaGTCAGCTGGAGTGGGGaACCTGTGGGAAGTAGAACTAGACCTGGAAGTTTCCAGTCCCTTTCTGATGCTCTGTCAGACACACCTG…
NM_182504	WBSCR28	hypothetical protein LOC135886	854	176	20.61	13.4	601400	37-832	7	72913425	72918159	+	72913425-72913532,72917259-72917687,72917843-72918159	nnnnnnnnnnnnnnnnnnnnnnnnnnnnnnnnnnnnnnnnnnnnnnnnnnnnnnnnnnnnnnnnnnnnnnnnnnnnnnnnnnnnnnnnnnnnnnnnnnnnnnnnnnnnCTGATTCAGAACCGAGATCACCTCTATAATTTCCTGCTCCTCAAGATCAACcTCTTCAACCACTGGGTATCAGGGCTGACCCAGGAGGCCCGGGGGTCCTGTAACTGGCAGGCCCACCTACCCCTGGGAGCTGCAGCCTGCCCGCcGGGCCGGGctTtcCgggcTGGGCTGGCTCTGATCCAGGTCCCCGTGTGGCTCGTGCTACAGGGACCCAGGCTGATGTGGGCTGGCATGTGGAGCGGCACCAGGGCCCTGGGCCTGGCCTTGCTCAGTGCCTGGGAGCAGCTGGGC…
NM_001083924	C1orf116	specifically androgen-regulated protein isoform	5316	894	16.82	13.4	570500	812-1876	1	205258489	205272724	-	205258489-205263448,205264855-205265032,205272547-205272724	AGTGGCAGGGTGGGGGCCAGGCAGCACAGATGAAGCATTTACCTGTCTAGGTAAGTCAGGAGGAGGTcAAAAGGAGAAGAAAACAGTAGGAGGCaGGGGAAGCAGCCTCTGTCTCCGTCTCTGCCCTTTGAAATAAAAGGGTATTTCTTTCCTGTCTTCAGCCCCCAACCCAGTGGAGAGTGATAGCAGCTACGACTTCCTGTCCGCTGAAGAGAAGGAGTGTCTGCTCTTTCTGGAGGAGACCATTGGCTCGTTGGACACAGAGGCTGACAGCGGACTGTCCACTGACGAGTCTGAGCCAGCCACAACTCCCAGAGGTTTCCGAGTACTGCCCATAACCCAGCCCACTCCCCGGGGAGGTCCAGAGGAGACCATCACTCAGCAAGGGAGAGCGCCACG…
NM_030907	C1orf89	hypothetical protein LOC79363	1560	409	26.22	13.4	570300	423-1196	1	16430769	16436246	-	16430769-16431379,16431592-16431728,16431975-16432099,16432694-16432846,16435713-16436246	nnnnnnnnnnnnnnnnnnnnnnnnnnnnnnnnnnnnnnnnnnnnnnnnnnnnnnnnnnnnnnnnnnnnnnnnnnnnnnnnnnnnnnnnnnnnnnnnnnnnnCGGGAATGCTGACGGTGAGGGCTAGGTAGCCCCGGGAGTTGGGATCTAGaaggTAGAGGAGAAGCAGGGATGTCTGACCCCCGGAGGTGACAAGGGGAGAGGGGCTGgGTaAATACCnnnnnnnnnnnnnnnnnnnnnnnnnnnnnnnnnnnnnnnnnnnnnnnnnnnnnnnnnnnnnnnnnnnnnnnnnnnnnnnnnnnnnnnnnnnnnnnnnnnnnnnnnnnnnnnnnnnnnnnAGGCCCGGCTTGGTACGGTCacCCCCCTTCGCACTCCCTGGTCTCAGCATTCTGCCACTTCC…
NM_145257	C1orf96	hypothetical protein LOC126731	5121	1339	26.15	13.4	531100	79-888	1	227523375	227545311	-	227523375-227527781,227529108-227529376,227544469-227544883,227545282-227545311	nnnnnnnnnnnnnnnnnnnnnnnnnnnnnnGCTGCGGGCAGCGcggagcGGCTGGCGCTtGAGaCGGCGGACGGCACCATGTCCCCGGGGAGCGGGGTGAAGAGCGAGTACATGAAGCGCTACCAGGAGCCGCGCTGGGACGAGTACGGGCCGTGCTACCGCGAGCTGCTGCACTACCGCCTGGGCCGCCGGCTGCTGGAGCAGGCGCACGCGCCCTGGCTCTGGGACGACTGGGGCCCGGCCGGCTCCTCGGAGGACTCGGCGTCGTCAGAGTCGTCGGGCGCCGGGGGCCCaGCACCCCGGTGCGCCCCGCCCTCGCCCCCGCnnnnnnnnnnnnnnnnnnnnnnnnnnnnnnnnnnnnnnnnnnnnnnnnnnnnnnnnnnnnnnnnnnnnnnnnnn…
NM_001037228	LOC285033	hypothetical protein LOC285033	537	91	16.95	13.4	460800	86-449	2	96269704	96271428	+	96269704-96270153,96271342-96271428	TCATGCCAAAAGGCAGCAAATAAGTGCCTTTTATTCCCTTCAGAATGCATGGACAATCCAAAGCCCTATTAGTCTATTATTCAGAATGAAAAGTGTTTACAATATTCGTCCTCTTACTCCTCAGTACATGAGnnnnnnnnnnnnnnnnnnnnnnnnnnnnnnnnnnnnnnnnnnnnnCATGGAAGCATCTGTTTTTGTCAtCAAGGAGGGGGCTGTATGTGGAATCGCAAGGCCAAAGACACCGCGGGTCAACTCTTCTCAGGACCAGATCCAAGTCGCCAGTGGGAACACACGTTCAGGCAGCCgCCACCAGCnnnnnGCCTCAGGAAGGAGGCTCCCTGCTTCATGTGGGCAAGAGGTGCCCCTGTTTTCCCAGCAGGCAGTCGGGGGTCTGGAGCC…
NM_001089584	C5orf49	hypothetical protein LOC134121	1026	333	32.46	13.4	459700	131-571	5	7884511	7904264	-	7884511-7885142,7888495-7888611,7903988-7904264	nnnnnnnnnnnnnnnnnnnnnnnnnnnCTGGACGCCGGCGCTGAGCAACCTGAGGCCAGCAGaCTCCGACTGGGCCCCTGGGCGGGCGGGAcGGACCGCGGTCAAGGCGGGGGCGCTGGACGGGGGCGGCATGGaGGACGACGAGGAGGAGACCACCGCGTCCACGCTGCGGGGCAAGCCCAGGCCGCCGCCCGTCTCGGCACAGTCCGcCTTCAGCTACATCCCGCCGCGGCGCCTAGACCCCAAGGAGCACAGCTACTACTACCGCCAGGCGCGGACAGGAATTATTTCCCTCTATGACTGTGTTTTTAAGAGGCGACTAGATTATGATCAGAAGTTGCACCGAGATGACAGAGAACATGCAAAAAGCCTGGGTCTTCATGTTAATGAAGAGGAACA…
NM_001198805	C9orf30	transmembrane protein with EGF-like and two follistatin-like domains 1; chromosome 9 open reading frame 30; hypothetical LOC729538	1772	317	17.89	13.4	438700	176-1001	9	102229532	102253838	+	102229532-102229673,102244009-102244459,102252660-102253838	nnnnnnnnnnnnnnnnnnnnnnnnnnnnnnnnnnnnnnnnnnnnnnnnnCCGGCATGGCGGGTTTTCGGGCCGAGCCGCTGCGACCCCTGCCTTGCAGGCTGGGCGCCAGGCGGCCGCCTCCGCGCGCCGCGATGGGACTCGGATAGCTAGCGGCCAGGAGAAATATAGTGGAAAATGCAAAACAACGAAATTATAAAGCCTGCCAAATACTTCTCAGAATTGGAAAAGAGCATCCTGCTGGCTTTAGTAGAAAAGTATAAATATGTGCTGGAATGTAAGAAAAGCGATGCGCGAACTATTGCCCTTAAGCAGCGTACCTGGCAGGCGCTGGCCCACGAAtACAACTCTCAGCCCAGCGTGTCCCTGCGGGATTTCAAACAGCTGAAGAAGTGCTGGGA…
NM_173566	C22orf30	hypothetical protein LOC253143	10828	1163	10.74	13.3	550100	194-6646	22	30407334	30476120	-	30407334-30411789,30414142-30414213,30427642-30427748,30429536-30429707,30430641-30430712,30438069-30443277,30451524-30451596,30464373-30464897,30475979-30476120	ATAGAGACGAAGAGGTGGcGGCGGCCGGAGCGCCCCcGGGCTCTGTCGGCTCCGTAGGCTCAGGTAGACTTGGCGACGACTGGGCTGCAGCTGCAGAGGCTGAGCTGGCTGGGcaagcgcgggccgcggaggaggtctcaggGGTGAATCGTTTGATATAAAAGACTTGACTCCAtAATCTGCATCTGCCCTAATGCTGTCATCTGGAGTAGAGAcTCAGCCAGTTCCACTTGATTCCTCCATGTCTGtCGTGGTACAGGAATTATACTCTgAACTCCCAGTAAGTGTCTCCAGAGAGCTTCATGCTGATCcTGAGCCAAgTGTGATTCCAAATGTAAAACCTGGAGCCTCGAGCCCTCTTTTAAGTCAGAGTAGGGCATTGCCCTTGGAGCTgCAGAG…
NM_001039614	C15orf59	hypothetical protein LOC388135	1344	117	8.71	13.3	524900	346-1224	15	71819194	71830869	-	71819194-71820036,71830369-71830869	CTGTGTTCAAGCTCAGGCAGAGATCAGCTCTGCATACCCACAgGCaCTTCAAGAcCTGGAGGCcACTCCTGGGACCCAACGCCCCTCCCCCtnCCCTCCCGTGTCCTCACCTTGACCCCCTCTGCCAGACTCTGTCTTCCTCTGGGTGTCCCACTCCCCACCCAGAGGCAGAGGAGGTGGGGTGGCAGGGGGCAGGGGCtGGTTAaGGGCCGCCCAGGGCCAGGGtGGGCTGGGGGGCCGTTAAGATGTGGAGCTCTGCCCAGCCGAGGGGGGCTCCGTGGAGGCAGACGCAGCGTGTGCCCAGCtGGGGGGAGTATGGGCAGGCCTGCGgcCACGTGGTAAACGATGAACATTCGGGGCGCCCCGGACCTCGGGCAGCCCAGtGACGACCCCAGCAGT…
NM_173552	C3orf58	hypothetical protein LOC205428 isoform a	4355	342	7.85	13.3	418700	536-1826	3	145173330	145193900	+	145173330-145174521,145187075-145187378,145191042-145193900	nnnnnnnnnnnnnnnnnnnnnnnnnnnnnnnnnnnnnnnnnnnnnnnnnnnnnnnnnnnnnnnnnnnnnnnnnnnnnnnnnnnnnnnnnnnnnnnnnnnnnnnnnnnnnnnnnnnnnnnnnnnnnnnnnnnnnnnnnnnnnnnnnnnnnnnnnnnnnnnnnnnnnnnnnnnnnnnnnnnnnnnnnnnnnnnnnnnnnnnnnnnnnnnnnnnnnnnnnnnnnGCTCCCTCCCCCTCCCGCTCCTCtATAACTTGGCTGGCGTGGAGGAGGCGCCGCCGGAGTCGGAGGGCGGGGAGCTAGGAGGAGGGAGcTcGAGAGTTGTGGAGACTACTGACTAGGAGAAGTCGCAGCCCGCTCAGGCCCGCGTCTTCCCGCTCACCGTCTTCCTCTCTCACACACC…
NM_182616	C15orf38	hypothetical protein LOC348110	2031	639	31.46	13.2	512100	156-833	15	88244836	88257226	-	88244836-88246039,88247452-88247615,88248013-88248219,88252516-88252648,88254980-88255055,88256980-88257226	nnnnnnnnnnnnnnnnnnnnnnnnnnnnnnnnnnnnnnnnnnnnnnnnnnnnnnnnnnnnnnnnnnnnnnnnnnnnnnnnnnnnnnnnnnnnnnnnnnnnnnnnnnnnnnnnnnnnnnnnnnnnnnnnnnnncGGGTGCCTGGGCGGTCGGCAGAATGAGCCGCATCTACCACGAcGGcGCGCTTCGGAACAAGGCGGTGCAGAGCGTCCGGCTACCAGGGGCCTGGGACCCCTCCGCCCACCAGGGGGGAGATGGTGTCCTGCTGGAGGGAGAACTGATCGATATATCTCGGCACAGCATCTTGGACGCTTATGGCAGGAAGGAGCGCTACTATGTGCTGTATATCCGGCCCGGTCACATCCATCGCCGTAAATTCGACGCCAAGGGAAATGAAATCG…
NM_001104629	C4orf19	hypothetical protein LOC55286	3638	1611	44.28	13.2	467700	184-1126	4	37131947	37271527	+	37131947-37132057,37236044-37236093,37266863-37266916,37268105-37271527	nnnnnnnnnnnnnnnnnnnnnnnnnnnnnnnnnnnnnnnnnnnnnnnnnnnnnnnnnnnnnnnnnnnnnnnnnnnnnnnnnnnnnnnnnnnnnnnnnnnnnnnnnnnnnnnnnnnnnnnnnnnnnnnnnnnnnnnnnnnnnnnnnnnnnnnnnnnnnnnnnGTGGTAACAGAAAACAATCCAGATGgGgTGCAGGTGCTGTAAAATAATACAAAGCTATCTCTTTGATCCAGTTCAAGTGTCCTCTCCTGGCTATGTCAATGAAGTCAACAGCTGCAAGCTAGATGAAGACGATACTGATAAATTAAAAGGCAAATGGAACAGTGAAGTCCTGGTGCAGAAAAATGACTCTCAGAGGCAGGGCTCAAAAAAGACTGAGAGCAGCAGcAGGACAGCTAAC…
NM_014687	KIAA0226	hypothetical protein LOC9711 isoform 2.	6732	2611	38.78	13.1	546400	184-3099	3	198882656	198948170	-	198882656-198886464,198886690-198886783,198888153-198888306,198888748-198888809,198892397-198892635,198893103-198893167,198893738-198893883,198894575-198894707,198895425-198895485,198904983-198905084,198905643-198905853,198907134-198907249,198908222-198908317,198911881-198912414,198912976-198913132,198914816-198914922,198915810-198915969,198916360-198916443,198929245-198929398,198947923-198948170	nnnnnnnnnnnnnnnnnnnnnnnnnnnnnnnnnnnnnnnnnCTGCCGCCGCCCGTGTGTAGCGCATCACCCGGAGCCCACCGGCCGTGGGTGCCTCCTCCGGCCCCAGGGGCCCCCGGGAGCCCTGAAGGGCGAAGCGGCGGGGGCGCCTCTCCTGGGCGAAGAGGCGGCCTCGCCGCCCCGGATGCGGCCGGAGGGCGCGGGAATGGAGCTCGGaGGCaGCGAGGAGCGCCTGGCTGAGGAGAGCAGGAGGGAACACTGGCAGTTGCTGGGTCATTTGAAGACTACgGTGGAGGGTTTGGTATCAGCCAACAGCCCCAACGTCTGGTCTAAGTATGGTGGCtTGGAGCGGCTCTGCAGGGACATGCAGAGCATCCTCTATCACGGGCTTATCCGTGAC…
NM_001135675	C8orf40	hypothetical protein LOC114926	1077	79	7.34	13	472900	365-686	8	42516096	42527297	+	42516096-42516455,42520769-42520906,42522956-42523080,42526844-42527297	GAGAnnnnnnnnnnnnnnnnnnnnnnnnnnnnnnnnnnnnnnnnnnnCCCGAAGCTCCGAGCACCTGCCCGGTCCAGGCGCGGAGCTCCTCGGCGTCGCGTGGAGCAGCCAGTCGCCCGCTTCCGGAAGCGCACACGGCCCAGTCGCGGCGGCCCATCTGCCAGGGCGGCGGGGGCTCAGCGGGAGGGTTGAGGCTGAATCACGCGCAGCCTGCGGGCGGCGGAAACGTCCCTAGAGCCTGGCCGCCCCGGGACCCGAGCCGCTTCCTGGGAGAGGATTACATTTTCTCCCTGCTCCACTTGACTTTCTTCCGGAAGGAGCAGGTCTCGCAGGATCGGGGCCAAGGCTGGAAGAGTTCAGCCCCATGGCTGGGGGTTATGgAGTGATGGGTGAcGATGG…
NM_198559	C2orf62	hypothetical protein LOC375307	1323	48	3.63	12.9	598100	30-1191	2	218929823	218941061	+	218929823-218929876,218930062-218930154,218930501-218930701,218931004-218931059,218933540-218933626,218935702-218935869,218937595-218937719,218939991-218940067,218940397-218940485,218940689-218941061	nnnnnnnnnnnnnnnnnntGGCCCACAGCATGTCCTCCAAAGTTTACTCCACAGGCTCCAGAGCCAAGGACCACCAGCCCTCGGGTGTGGAGTGTCTGCCACTCCCAGAGGCCAACGCTGAAGCCATCGACTTCCTCAGCTCCCTCCATGAGGAGGAGCTACAGATGTTGTTCTTCTCTGAGTCACTGGCCATGGTCTCAGACACCGGAGAGCCTCAGGGAGAGCTGACCATTGAGGTGCAGAGAGGGAAATACCAGGAAAAACTCGGCGTGCTGACATCCTGCCTtTTCGTGCATGCCnnnnnnnnnnnnnnnnnnnnnnAAATGCTCTGCGGAAATTCCCTCCTGGGCTATCTCTCAGAGAAGCTGGAGCTCATGGAACAGCACAGCCAAGACTTCA…
NM_032800	C1orf198	hypothetical protein LOC84886 isoform 1	3761	704	18.72	12.9	531000	45-1025	1	229039488	229070925	-	229039488-229042277,229045723-229046265,229058037-229058087,229070549-229070925	nnnnnnnnnnnnnnnnnnnnnnGGGAGCGGCaGGCAGGCCtGGCATGGCGTCCATGGCGGCGGCTATCGCGGCCTCGCGCTCGGCGGTCATGAGCGGGAACCGGCCTCTTGACGACCGcGAGCGAAAGCGCTTCACTTACTTCTCGTCGCTGAGCCCCATGGCCAGGAAGATCATGCAGGACAAGGaAAAGATCCGCGAGAAGTACGGGCCCGAGTGGGCGCGGCTGCCGCCCGCGCAGCAGGACGAGATcAtCGAcCGGTGCCTGGTGGGGCCGCGCGCTCCGGCGCCCCGAGACCCCGGGgACTCGGAGGAGCTCACGCGCTTCCCCGGCCTGCGCGGGCCCACGGGCCAGAAGGTGGTGCGCTTCGGGGACGAGGATCTAACTTGGCgAGATGAGC…
NM_001169574	CXorf58	chromosome X open reading frame 58	1541	606	39.33	12.9	409300	345-1335	X	23836044	23867545	+	23836044-23836367,23838321-23838456,23839795-23839894,23843738-23843832,23844255-23844366,23855277-23855408,23863234-23863463,23866585-23866732,23867282-23867545	nnnnnnnnnnnnnnnnnnnnnnnnnnnnnnnnnnnnnnnnnnnnnnnnnnnnnnnnnnnnnnnnnnnnnnnnnnnnnnnnnnnnnnnnnnnnnnnnnnnnnnnnnnnnnnnnnnnnnnnnnnnnnnnnnnnnnnnnnnnnnnnnnnnnnnnnnnnnnnnnnnnnnnnnnnnnnnnnnnnnnnnnnnnnnnnnnnnnnnnnnnnnnnnnnnnnnnnnnnnnnnnnnnnnnnnnnnnnnnnnnnnnnnnnnnnATTTAAACTAATATGTTGTGTCCTTTAATCGGAAACGGCTCTGACCTTATTTTTTCCCTTTAAGAAACAAGCGATTACTTCATTGGAGGGAAAATGAACCGTTCCTCAAATGTACCAGGTAAAGGTATTCTGAAATCAGGTACAAAAT…
NM_152572	C9orf98	putative adenylate kinase-like protein C9orf98	2106	346	16.43	12.8	477600	557-1993	9	134590786	134744019	-	134590786-134591133,134592662-134592742,134657842-134657983,134679846-134679935,134688413-134688544,134692062-134692262,134693221-134693292,134693853-134693934,134720065-134720133,134728873-134728986,134732112-134732161,134740323-134740407,134743380-134744019	nnnnnnnnnnnnnnnnnnnnnnnnnnnnnnnnnnCcGGGCTCGACgCTAGGAGTTGGGCTGAGGATTTCCACCCGATCCTCgAACCTCCGGCCCATCcCATaGACGCCCCTCCCcCTtcAAACACCCTCCCCCACnnnnnnnnnnnnnnnnnnnnnnnnnnnnnnnnnnnnnnnnnnnnnnnnnnnnnnnnnnnnnnnnnnnnnnnnnnnnnnnnnnnnnnnnnnnnnnnnnnnnnnnnnnnnnnnnnnnnnnnnnnnnnnnnnnnnnnnnnnnnnnnnnnnnnnnnnnnnnnnnnnCTGGAAGCCACCTGAGGGTGTCCCCCGCTAAGATGCGCAAATGGGgAAAGCGgGGtCGGGGTTGGGGAAAGAACTTGCCCGAGCCGCAGAGCGCGTCAGCCG…
NM_001003677	C11orf49	hypothetical protein LOC79096 isoform 2	1729	204	11.8	12.7	462400	107-1118	11	46914827	47140374	+	46914827-46914978,46965335-46965437,47030515-47030645,47115772-47115856,47133303-47133388,47135150-47135345,47135940-47136049,47139254-47139317,47139573-47140374	nnCCCGTCCCCTTTCCGCCGCGTGGGTGCCATGGCAACGGAGAGAGACTGcAACCTGGGTTCCGGAAGTCTGAGAGCTtGAGCTTTGATGCCACCCCGGTCAAAGGATGCTGAGTCCGGAGCGCCTAGCCCTACCGGACTACGAGTATCTGGCTCAgCGACATGTCCTCACCTACATGGAGGATGCAGTGTGCCagCTGCTAGAGAACAGGGAAGATATCAGCCAATATGGAATTGCCAGgTTCTTCACTGAATATTTTAACAGCGTATGCCAGGGAACACACATTCTCTTTCGAGAATTCAGCTTCGTCCAAGCCACCCCCCACAATAGGGTATCATTTTTACGAGCCTTCTGGAGATGCTTCCGAACTGTGGGCAAAAATGGCGATTTGCTGACCAT…
NM_001131007	KIAA0922	hypothetical protein LOC23240 isoform 1	5019	45	0.9	12.7	452400	53-4883	4	154606948	154777312	+	154606948-154607123,154607813-154607883,154614447-154614490,154690675-154690743,154696389-154696512,154697568-154697684,154698860-154698970,154721428-154721505,154722009-154722162,154723792-154723850,154724166-154724274,154725437-154725533,154726060-154726213,154726811-154726981,154728344-154728413,154729492-154729609,154731655-154731796,154733077-154733186,154734401-154734473,154736860-154736987…	nnnnnnnnnnnnnnnnnnnnnnnnnnnnnCGGAGAGGAGCGCGAGCACCAGCATGGCGGGGCTCCGACGCCCGCAGCCCGGCTGCTACTGCCGCACCGCCGCGACCGTGAACCTCTTGCTGGGCGTCTTCCAGGTCCTGCTGCCCTGCTGTCGTCCGGGAGGGGCTCAGGGACAAGCGATTGAGCCCTTGCCGAACGTGGTGGAGCTGTGGCAGGCAGAAGAAGGGGAACTCCTGCTGCCCACTCAGGGTGATTCTGAAGAgGGTCTGGAGGAGCCTTCTCAAGAACAGAGCTTCTCGGaCAAACTATTTAGTGGAAAAGGCTTACATTTTCAGCCGTCAGTTTTAGATTTTGGAATACAGTTCCTGGGACATCCTGCAGCAAAGATTCTCCATGCTTA…
NM_017914	C19orf24	hypothetical protein LOC55009	895	308	34.41	12.5	550600	30-426	19	1226520	1230243	+	1226520-1226829,1228182-1228298,1229776-1230243	nnnnnnnnnnnnnnnnnnnnnnnnnnnnnnnnnnnnnnnnnnnnnnnCCGCCGCcGCTGcTGCTGCTCCCGCTGGCGCTGCTGCTGGCGGCGCTGTCGTGCGGTGCCAAAGAGGCCTCGCCGCCGCGCCCCGCACAGGTCACGTTGTCGCCGCCGCcaGtCGTGACGAACGGGAGCCaGCCGGGcnnnnnnnnnnnnnnnnnnnnnnnnnnnnnnnnnnnnnnnnnnnnnnnnnnnnnnncGCGCTCTTTCTACGTGATCCTGGGCTTTTGCGGCCtgGCCGTGCTCtaCTTCCTCATCCGGGCGTTCAGGTTGAAGAAGCCTCAGCGGAGGCGATATGGACTCCTnnnnnnnnCCGAGGACCCCACCGAGATGGCCTCGCTGGACAGCGATGaggaga…
NM_022495	C14orf135	hepatitis C virus F protein-binding protein 2	3932	404	10.27	12.5	537400	523-3337	14	59628382	59671285	+	59628382-59628890,59651171-59651350,59651445-59651932,59652190-59652290,59652412-59652531,59654800-59655163,59657667-59657770,59660689-59661722,59662108-59662294,59670441-59671285	nnnnnnnnnnnnnnnnnnnnnnnnnnnnnnnnnnnnnnnnnnnnnnnnnnnnnnnnnnnnnnnnnnnnnnnnnnnnnnnnnnnnnnnnnnnnnnnnnnnnnnnnnnnnnnnnnnnnnnnnnnnnnnnnnnnnnnnnnnnnnnnCTTGGCGCGAACGAAGCGCGCTATTTCCCTGCTTCCTTTAGGCCAAGCCTGCTGTACGGCAGGGCCCGCCTCCGGAGCGAGCATAGACCGGGGCAGCGAGGCCAGcnnnnnnnnnnnnnnnnnnnnnAGCGCGCACGCGCTCTGTTCAGCTCCGGGTGGCGGTCGCCGGAGTTGACGTTAGCCATGGAAaCCGAGAGCTCGCCCGGGCGGGGCCACGGTGAGCTTGTTnTTgGGACGCCGCAGCTTTTCTGCCTCC…
NM_001085447	C2orf77	hypothetical protein LOC129881	2169	185	8.53	12.5	448100	95-1750	2	170210181	170259177	-	170210181-170210938,170213938-170214102,170215085-170215277,170218831-170218970,170227036-170227192,170239332-170239525,170239623-170239796,170245763-170245989,170259017-170259177	nnnnnnnnnnnnnnnnnnnnnnnnnnnnnnnnnnnnnnnnnnnnnnnnnnnnnnnnnnnnnnnnnnnnnnnnnnnnnnnnnnnnnnnnnnnnnnntggacacctcgtcagagatgctggtacggtttggacggcgctgtggacgggcgaaggaaagtacagAAATAAGAAACTCTGAAGAAGATCAAGTTCTCTATCCGCCTCTTCTGCCTAGCAAAGTAGATCTCCAGCAGGTCACCATAATTCCACACAATGAGTGGAAAAGGATTCAAGATAGCCTTGACAGGTTGACAAgAGAAGCAGCATGCCtCCGTGCAGAAAGAAAGGCGAAGAAAGAAATGCATTTGCGATCTCAAGAGGTGGTAAAACACTGGACTAATACATATGCAGGGATGAAAGA…
NM_001167816	C20orf26	chromosome 20 open reading frame 26	1946	455	23.38	12.5	380600	9-1419	20	19985290	20100977	+	19985290-19985440,19999498-19999648,20002946-20003022,20003833-20003900,20004133-20004259,20019488-20019620,20027299-20027458,20071501-20071592,20088014-20088088,20092694-20092872,20095041-20095080,20097965-20098104,20100425-20100977	GATAAAAAATGTCAGTACTCACATCTCCAAGAGGAAAGGTAGAAGtCGTTCATTGCCGAAGAACAGAATCACAGGATATTTATTGTATCAAAAGCCTTATTAGAAAATTTACCTGCAAGCTGTTTGGGAAGCTAAATATCATCTATCTTCTagAAAAGGCaAACCTTGCTGTTACCCTCTGCAATGACAAGgAGGAGATCATGGCCCAGGCCACCTTCCTGGACTACCCCAATTGGAATGTTGCCAAGCAGGACAACTGGGTGTCAGTGTTCCGGGAGCTCGACAGTGaCATCCCATGCACACCCCTGAATACGTTGTTCATGCACCTCTTTGTGGCCGTGGATGAGTATTCTGTTGGCTGTTGCAAAGAGATTCTTCGAACCGTGTATAAGGCAGTGC…
NM_052873	C14orf179	hypothetical protein LOC112752 isoform 1	848	96	11.32	12.4	518100	35-674	14	75521849	75619845	+	75521849-75521936,75524981-75525073,75558423-75558490,75612693-75612787,75618391-75618463,75618713-75618788,75619323-75619385,75619554-75619845	nnnnnnnnnnnnnnnnnnnCAGGCGGCCGCGGAGATGGAGGATTTGCTGGaCTTGGACGAGGAGCTGCGCTACAGCTTGGCTACCTCCAGGGCCAAGGTGGGTCGCCGAGCTCAACGGGAGTCAGCGCAGGCCGAGAATCACCTCAATGGCAAGAATTCCTCTTTGACTCTGACTGGAGATACTTCCTCTCCTAAATTACCTCGCTGCCGAGAGGGAGGCTGGGCAGGTGATTTCGTGAAGGTTTCGAACGGTACCCAAACAGGCgAACAACAGCTGGATCTGAAnnnnnnnnnnnnnnnnnnnnnnnnnnnnnnnnnnnnnnnnnnnnnnnnnnnnnnnnnnnATATTCCTATCATTCCGGATCTGGAGGAAGTACAGGATGAAGACTTTGTTTTGCA…
NM_001164579	C16orf52	chromosome 16 open reading frame 52	4442	529	11.91	12.3	465300	168-669	16	21926957	22003473	+	21926957-21927229,21994309-21994521,21999518-22003473	nnnnnnnnnnnnnnnnnnnnnnnnnnnnnnnnnnnnnnnnnnnnnnnnnnnnnnnnnnnnnnnnnnnnnnnnnnnnnnnnnnnnnnnnnnnnnnnnnnnnnnnnnnnnnnnnnnnnnnnnnnnnnnnnnnnnnnnnnnnnnnnnnnnGGGGtGAGCGGGGCGGGgAGATGGATAAaCTGACCATCATCTCAGGATGTCTCTTTCTGGCTGCCGATATCTTCGCCATCGCCAGCATCGCCAACCCGGACTGGATCAACACcgGGGAGTCTGCGGGAGCACTCACTGTGgGCCTCGTGCGACAGTGTcAAACAATCCATGGACGAGAcCGGACgTGCATCCCTCCCCGGCTTCCCCCGGAGTGGGTCACCACACTGTTTTTTATCATCTTGGGAATCATTT…
NM_018956	C9orf9	Rsb-66 protein	719	66	9.18	12.3	455500	150-654	9	134744111	134755239	+	134744111-134744222,134749119-134749299,134752577-134752779,134753498-134753645,134755165-134755239	nnnnnnnnnnnnnnnnnnnnnnnnnnnnnnnnnnnnnnnnnnnnnnnnnnnnnnnnnnnnnnnnnnCTTCTGGGTGCTCCGTGGAGCGAAGAGCGCTCTAGGACAAGCAAGGATTCCTCCTCTCCTGTAAATGACCACAGAGGAAGACAATGAATGAGGTGAAAGAATCGCTTCGCGGCATCGAGCAGAAGTACAAGCTCTTCCAGCAGCAGCAGCTCACCTTCACCGCCGCTCTGGAGCACTGCAGGGAGAACGCCCACGaCAAGATCCGGCCCATCTCCAACATCGGGCAGGTGCAGAGCTACATGGAACACTACTGCAACAACTCCACAGACCGGCGGATTCTGCTCATGTTCCTGGACATCTGTTCAGAGCTGAGTAAGCTCTGCCAGCACTTTG…
NM_175921	C5orf51	hypothetical protein LOC285636	5222	548	10.49	12.2	567100	1-883	5	41940227	41957495	+	41940227-41940326,41943595-41943701,41945605-41945751,41946907-41947038,41947928-41948042,41952875-41957495	ATGGCGGCCGCATTCTGTAGTGTGGTGAGACGAGTGGAAGAACTCGGGGACCTGGCTCAGGCCCACATACAGCAACTTAGCGAAGCTGCCGGTGAAGATGATCACTTTTTAaTTCGGGCCTCTGCAGCATTAGAAAAATTGAAACTCCTATGTGGAGAAGAAAAAGAATGTTCAAATCCATCAAATCTTCTAGAACTTTACACACAGGCTATTTTGGACATGACATATTTTGAAGAGAACAAGCTAGtAGATGAAGaTTTTCCTGAAGACTCTTCTTCACAGAAAGTAAAAGAGCTGATCAGTTTTCTTTCAGAACCAGAAATTTTAGTCAAGGAAAATAATATGCATCCAAAACACTGCAATTTGCTTGGGGATGAGCTACTGGAATGTCTGTCTTGG…
NM_001082970	C11orf57	hypothetical protein LOC55216 isoform b	3738	307	8.21	12.2	410800	682-1558	11	111450178	111461084	+	111450178-111450850,111451501-111451577,111454149-111454249,111456343-111456492,111457916-111457969,111458402-111461084	TTTGTGGGACGATTTCTCAGGAGCACCACTTCCGGCCTGAGAAGGAAGTCTCCTCCTTTTTCTCCCAAGCCGCTTCTTCCCCCCTATCCCCCGCCACGCGAGGCAGCGGCGCACGGTATGGGTGTGTTTGTGTGTATTTGTGTGGGGAGGGCGTtTGGATGGGAGGTTACCGGGAGCTCCGAGGCCGCTGGGGGACAGGGATCCCGGTGACAAAGATGGGGATATTTCCTCTGTCTTCCACTTGGAAACCTCAACCCCCGCTTCAGGCCCCCTAGATACTTCCTGGGGCCCAACCGAAGGCCATAGCCATCCAAAGCGTTCCCATCCTTTCTGGGGAGTGAAACTTACCCCCGGGGTTCGTCCCAGAGGAGCGTGAGGGGGGAATGCCCGGGTCAACCG…
NM_175874	C12orf60	hypothetical protein LOC144608	1126	338	30.02	12.1	567700	205-940	12	14847773	14868058	+	14847773-14847952,14867113-14868058	nnnnnnnnnnnnnnnnnnnnnnnnnnnnnnnnnnnnnnnnnnnnnnnnnnnnnnnnnnnnnnnnnnnnnnnnnnnnnnnnnnnnnnnnnnnnnnnnnnnnnnnnnnnnnnnnnnnnnnnnnnnnnnnnnnnnnnnnnnnnnnnnnnnnnnnnnnnnnnnnnnnnnnnnnnnnnnnnnnnnnnnnnnnnnnnnnnnnTTGaAGAgATGTCTTCAGAGTCAGAAAAGGATAAAGAGAGACTGATTCAAGCTGCCAAAATGTTCTTCTTTCATGTACAAGATTTTGCTTCTGTCACAAACACACTGACTGAGTTGTTTAACCGCAGTATGAATACTCAAATCCTTTTGATGGCTGTGAAAAACACTAGTAACATTAAGGATTTTTTTGAGCAAATGCTCAAA…
NM_207356	C1orf174	hypothetical protein LOC339448	1666	509	30.55	12.1	509000	108-836	1	3795557	3806717	-	3795557-3796497,3796993-3797481,3799307-3799420,3806596-3806717	CTGCTGACGTCGGACGCCGCCGCGGCGCGCTCTGCAGACTCCGGGTCGCCGCTCCGCCGGGACGCGTTGGCCGGGGCGCGGGGTTCTTGGCTGCGgtgctcacactcatgaggagccggaagCTCACAGGTGCGGTGCGGTCTTCGGCACTCTTGAAAGCACGAAGTTGTTCGGCAGCCGGGTTGGCCTCTGCCCAGGAAGCCGCTGGTTCCACGTCTGCCAAGACAGCATGTCTGACTTCCTCATCCCACAAAACCACAGACAGGCGAACATCCAAGAAGTTCAAATGTGACAAAGGTCATCTTGTGAAGTCAGAATTAcAGAAGCTTGTCCCTAAGAATGATAGCGCTTCTTTGCCAAAAGTGACACCTGAGGCCCCTTGTAAAAATGAGTTTGCTG…
NM_178830	C19orf47	hypothetical protein LOC126526	2125	153	7.2	12.1	458400	240-1304	19	45518811	45546133	-	45518811-45520123,45521753-45521823,45524081-45524233,45526160-45526297,45531598-45531676,45533857-45533971,45534067-45534154,45539533-45539637,45546071-45546133	GACAGTTGGCGCCGCCGGGAGGGAGGGCGGGCGGCGCGAGTGGGCgCGGGCCCGGTGGGCCAGGCTCCAGGGAGCAGTGTCAGGGCCaGGGAGACGATGGTCTCCGTGACTAtGGGTGAGTCTGTGGCCTTCTgTCCAGGGCCCCCTCTCCCCACTGCCCTTTTTGAGCCACTTCCGAGTGGATCCAGTTCTTTAAGGAAGCCGGCATTCCTCCAGGACCTGCTGTCaATTATGcTGTGATGTTTGTAGATGATAGGATTCAGAAGAGCATGCTGCTGGATCTCAATAAGGAGATCATGAATGAGCTGGGCGTGACCGTGGTGGGCGACATCATCgCCATTCTCAAGCATGCCAAAGTGGTGCACCGTcAGGACATGTGCAAAGCTGCCACTGAGTCAG…
NM_016400	C15orf63	chromosome 15 open reading frame 63	1331	536	40.27	12.1	371200	177-564	15	41879913	41882061	+	41879913-41880274,41880622-41880677,41881008-41881059,41881201-41882061	nnnnnnCCTTGCACAAAACACTGTGCAAACCCGAAAGGAAGTCTGAGAGACGAACCACCTTCCTCGCTGAAGCTTCTAGAACTGGAGCAGAAAGAAGGTGTGGCCGAGGGCCAGCTCCGCCTCCTCCCCGGGCGnnnnnnnnnnnnnnTGCCGGAAgTCGCCGTGAGGTGGGGCTTATGcGGCGGCGTGGTGAGATAGATATGGCGACTGAGGGGGATgTGGAGCTGGAGTTAGAGACTGAGACCAGTGGACCAGAGCGGCCTCCCGAGAAGCCACGGAAGCATGACAGCGGTGCCGCGGACTTGGAGCGGGTCACCGACTATGCGGAGGAGAAGGAGATCCAGAGTTCCAATCTGGAGACGGCCATGTCTGTGATTGGAGACAGAAGGTCCCGGGAGC…
NM_001142479	C5orf13	neuronal protein 3.1 isoform a	2105	30	1.43	12	456900	281-484	5	111092899	111121151	-	111092899-111094642,111099026-111099103,111119366-111119426,111120732-111120775,111120974-111121151	AGTCTGGCTCCTAGGCGGCTGCACAGTGGCAGCAAGGCTGGGGCGCTGGCTCCGcGCCAGCTCCATCAGAATTAGCTCATTGTTCACTAGCACaCTAGCGGGAGAGAGAGGGAAAGGGAGAGAGgGAGACTgTTAGAGAAAGAnnnnnnnnnnnnnnnnnnnnnnGAGAGAGCGCGAGGTGTAGAGcGGgGAGAGAGTGAACAGGGAGCGGGGCTTTTGTCTGTTGGTCTCCCTGGACTGAAGAGAGGGAGAATAGAAGCCCAAGACTAAGATTCTCAAAATGGTTTATTACCCAGAACTCTTTGTCTGGGTCAGTCAAGAACCATTTCCAAACAAGAACATGGACgGAAGGCTTCCTAAGGGAAGACTTCCTGTCCCAAAGGAAGTGAACCGCAAGAA…
NM_001214	C16orf3	hypothetical protein LOC750	994	501	50.4	11.9	562300	560-910	16	88622817	88623810	-	88622817-88623810	nnnnnnnnnnnnnnnnnnnnnnnnnnnnnnnnnnnnnnnnnnnnnnnnnnnnnnnnnnnnnnnnnnnnnnnnnnnnnnnnnnnnnnnnnnnnnnnnnnnnnnnnnnnnnnnnnnnnnnnnnnnnnnnnnnnnnnnnnnnnnnnnnnnnnnnnnnnnnnnnnnnnnnnnnnnnnnnnnnCTTTCTCAgCACCACAcTCCCCACAGGGAAAcCACATTTCTCACCTCAAAAGAAGACAAGACAACGACCAATCAAgCagCagcagcagGAGGGGTTCTGAGnnnnnnnnnnnnnnnnnnnnnnnnnnnnnnnnnnnnnnnnnnnnnnnnnnnnnnnnnnnnnnnnnnnnnnnnnnnnnnnnnnnnnnnnnnnnnnnnnnnCTCCTGtgcgGAGCCTGAACC…
NM_144706	C2orf15	hypothetical protein LOC150590	1408	648	46.02	11.9	518700	400-775	2	99124617	99134360	+	99124617-99124832,99125180-99125296,99130297-99130388,99133378-99134360	nnnnnnnnnnnnnnnnnnnnnnnnnnnnnnnnnnnnnnnnnnnnnnnnnnnnnnnnnnnnnnnnnnnnnnnnnnnnnnnnnnnnnnnnnnnnnnnnnnnnnnnnnnnnnnnnnnnnnnnnnnnnnnnnnnnnnnnnnnnnnnnnnnnnnnnnnnAGGGAGCCTTCCAGGTCCAGCCCTCCCACTGCAGCTTGCGGGGAGCAAGCCGGCCTGTCCCGATGACATAGACGGTAGGTTTTTACGGCAATTCTCTGATGCCCgTGATATGGTACAACGCTGTGTATATCAAGAGTAAGCTCTCGTTTGAGGAGACTAACAATTCCTGTTTTTGCCAGATTTCTTCTTGAATGGCAACCTAAATGCCAGTCCAAAGAGGCcCcTGATAGACTTGTTCACCCGTC…
NM_015005	KIAA0284	hypothetical protein LOC283638 isoform 2	6549	295	4.5	11.9	498900	303-4755	14	104402699	104434132	+	104402699-104402895,104413638-104413727,104415267-104415345,104415825-104415883,104417669-104417807,104420110-104420214,104420417-104420890,104421213-104421931,104422751-104422924,104423422-104423512,104423657-104425360,104427002-104427140,104430358-104430517,104430905-104431048,104431143-104431231,104431667-104431760,104431919-104431970,104432093-104434132	nnnnnnnnnnnnnnnnnnnnnnnnnnnnnnnnnnnnnnnnnnnnnnnnnnnnnnnnnnnnnnnnnnnnnnnnnnnnnnnnnnnnnnnnnnnnnnnnnnnnnnnnnnnnnnnnnnnnnnnnnnnnnnnnnnnnCCGGGGACCAAGCCGGGGACTAAGCcGGGGACTGAGGCGAGCCGGAGACCGAgCCCGAACCGCAGTCCCGCAGTGTGGACAAGCAGCATGCCGTCATCAACTACGACCAGGACAGGGACGAGCACTGGGTGAAGGACCTGGGAAGCCTCAATGGGacgttTGTGAATGACATGCGCATCcCGGACCAGAAGTACGTCACGCTGAAGCTCAATGACGTCATCCGCTTCGGCTACGATTCCAACATGTATGTGCTGGAGCGTGTACAGC…
NM_001085430	C17orf67	hypothetical protein LOC339210 precursor	812	364	44.83	11.9	472400	8-349	17	52224273	52248249	-	52224273-52224712,52227404-52227540,52247229-52247329,52248116-52248249	nnnnnnnnnnnnnnnnnnnnnnnnnnnnnnnnnnnnnnnnnnnnnnnnnnnnnnnnnnAGGCAGAGGAACCAAGGCAGGATGAAGACATTGCCTGTGCTCGTGCTGTCTCTTACCTTACTGACTGTCTTCTCAGAGACCTCCCTGATTTTGACGGAGAAGCAGGCCAAACAGCTCCTAAGATCTCGnnnnnnnnnnnnnnnnnnnnnnnnnnnnnnnnnnnnnnnnnnnnnnnnnnnnnnnnnnnnnnnnnnnnnnnnnnnnGAGCATCGCGCcGAGGAGCAGTTCCTGGAGCACTGGCTGAACCCtCACTGCAAACCCCAtTGTGACAGGAACAGGgTTCATCCTGTGTAAGGGGATCAGGAnnnnnnnnnnnnnnnnnnnnnnnnnnnnnnnnnnnn…
NM_001001791	C10orf55	hypothetical protein LOC414236	2513	1015	40.39	11.8	1434000	342-794	10	75339733	75352541	-	75339733-75341859,75341964-75342048,75342807-75342839,75346283-75346405,75352397-75352541	nnnnnnnnnnnnnnnnnnnnnnnnnnnnnnnnnnnnnnnnnnnnnnnnnnnnnnnnnnnnnnnnnnnnnnnnnnnnnnnnnnnnnnnnnnnnnnnnnnnnnnnnnnnnnnnnnnnnnnnnnnnnnnnnnnnnnnnnnnnnnnnnnCTGATGGAGATGACTCTACTGCAAAAATGACAGCCAGCAAGAAAGCGGGTCATGCCCGTTTCCTCCCTGGGGACCCTCAGAGGGCTAGGaCATTCTGTTCCCTGGTGTGACTGcGgATCCAGGGCCCAGCTGAAGAGCATCAGATCTGTGGGCATGTTGCACCAGTGAATGCTGGAGAAGTACTTGTTGGACATACATGTTCCTCCATTTAGACAGCCACAGTCTgCTGGAGAGAACAAAGCCAATTGTTGTAG…
NM_001085437	C2orf54	hypothetical protein LOC79919 isoform 1	2525	631	24.99	11.8	526700	160-1500	2	241474138	241484246	-	241474138-241475252,241476382-241476738,241478095-241478248,241479628-241479853,241483574-241484246	ACTGTGCCGTCACTCCGGAATTCTGCTCTGTGGGAGCTGAGGCCCCACCTGCAGACCTGCTGCTTACCTGGGCAGGTGCCTCCTCCCAGCCCATCTGCACAGCCGGCCTGCGGAGCCCTCCTCAGGGGCCATTGGCCCTCACCTGCCACCGTTGAAAGGATGCCTGCCCCTGCTGTCCCCACCTCAGTCATGGCCGTGCAGGTGCCCCTGTGGCACCACTACCTGCAGGCCATCCGGTCGCGGGAGGTGCAGCGTGCCCAGGACTTCCAGCGCGCAGAGAATGTGCTGCTCACGGTGCTGGAGCGCGTGCATGCCCTGGACCCCCGCTTCATCGTGGGCTACTCACGCAGCCTGGAGGCCTTCCAGTTCGCCTTGCGCTCCTCTGAGGACCCGCTGGAC…
NM_199184	C6orf108	putative c-Myc-responsive isoform 2	797	92	11.54	11.8	505500	18-461	6	43301345	43305189	-	43301345-43301859,43302043-43302111,43304977-43305189	nnnnnnnnnnnnnnnnnnnnnnnnnnnnnnnnnnnnnnnnnnnnnnnnnnnnnnnnnnnnnnGGGGAGTCTGGCCGCCCGGcCCTGTACTTCTGCGGGAGCATTCGCGGcGGACGCGAGGACaGGACGCTGTACGAgCGGATCGTGTCTCGGCTGCGGCGATTCGGAACAGTGCTCACCGAGCAcGTGGCGGCCGCCGAGCTGGGCGCGCGCGGGGAAGAGGCTGCTGGGGGTGACAGGCTCATCCATGAGCGGGACCTGGCGAGGCTGCAGCAGGCAGATGTGGTCGTGGCAGAAGTGACACAGCCATCCCTGGGTGTAgGCTACGAGCTGGGCCGGGCTGTGGCCTTCAACAAGCGGATCCTATGCCTGTTCCGCCCACAgTCTGGCCGTGGTGAGC…
NM_025099	C17orf68	alpha accessory factor 132	7072	2861	40.46	11.8	461900	60-3710	17	8068864	8092138	-	8068864-8072362,8072546-8072672,8072770-8072935,8073185-8073249,8073345-8073489,8073934-8074011,8074337-8074511,8074606-8074694,8075319-8075512,8075769-8075858,8075946-8076270,8076404-8076518,8076949-8077075,8078498-8078698,8078792-8078969,8079096-8079328,8079874-8080002,8080101-8080385,8081418-8081562,8082074-8082285,8082435-8082672,8087028-8087191,8092047-8092138	nnnnnnnnnnnnnnnnnnnnnnnnnnnnnnnnnnnnnnnnnnnnnnnnnnnnnnnnnnnnnnnnnnnnnnnnnnnnnnnnnnCTCTTCCTCTGAACAAGCCTGGCTTGAGGATGCTCaGGTCTTCATCCAAAAGACCCTGTGTCCAGCTGTCAAGCAGCCTCATGTCCAGTTGACTCCATTGGTAATTGATTGtGTGAAGACTGTCTGGTTGTCCCAGGGAAGGAATCAAGGTTCTACGCTGCCCCTCAGCTATAGCTTCGTCTCAGTACAGGACCTCAAGACTCACcAGCATCTCCCATGCTGtAnnnnnnTGTCCTGGAGCAGTACTGCATACCAGGCCTGGGCCCAAGAGGCTGGACCAAATGGGAGCCCCCTGCCCCGAgAGCAGCTGTTGCTTT…
NM_020776	KIAA1328	hypothetical protein LOC57536	4854	1252	25.79	11.8	403500	23-1754	18	32663078	33059286	+	32663078-32663157,32668281-32668316,32669195-32669337,32678169-32678263,32719518-32719633,32793269-32793396,32900851-32901506,32994161-32994342,33006934-33007042,33055978-33059286	CCCGAGTGGCGGTTGTTTCAAGATGGCGGnnnTGGCGGGCCCCTCCCGCCCCGGTGCCGCTGCGTTCTGGAGCCGGGACTTTTCTGATGAAGAGCAATCAGTAGTGTACGTTCCAGGCATTTCTACTGAAGGAAATGTCAGATCAAGACACAAGCTGACAAGTCCAAAAGCTGATGTTAAACTTAAGACTTCCAGGGCGACTGATGCTTCAATCTCTATGgAGTCCTTAAAAGGCACAGGAGATTCAGTAGATGAACAGaattcctgcaGGGGAGAAATAAAGAGTGCATCACTGAAGGATTTATGTCTTGAAGACAAAAGACGCATTGCAAACTTAATTAAAGAATTGGCCAGagtaagtgagGAAAAGGAAGTGACGGAGGAAAGACTGAAAGCTGA…
NM_178122	C1orf201	hypothetical protein LOC90529	2501	491	19.63	11.7	457700	94-954	1	24556076	24600536	-	24556076-24557696,24559928-24560118,24568751-24568916,24572779-24572887,24578730-24578900,24582979-24583080,24600396-24600536	nnnGTGCTTAGGAGAACATGCAGTAGAGCTTTTCATCAAACAAATGGAACGcgtcaTagTaTTTTGCTAATATGGACAACTCTGCACAGAAAAATGAACTCACTGGCAAACATCCCAGACGTaCCATTGAAGTACAGAAAGnnnnnnnnnnnnnnnnnnGGATTCTACAATGTCATTCACCAGTCACCAGTGTCCAACAGTGTCTCATTGTCCAAGAAAGGAACATGCATATTTCCCTCGATGCGCGCCCGATTGGaCACCATCATTTCTAAATACCCTGCaGCGAATGCATACACTATCCCATCGGGTTTTATTTCCAAGAGAGACTTTAGTAATTCATGTTCCAGCATGTTCCAGTTGCCAAGCTTTATGAAAGTTCTCAAATTTGAAAcTCCTGCA…
NM_020187	C3orf37	hypothetical protein LOC56941	1620	191	11.79	11.7	457200	89-1151	3	130480374	130506825	+	130480374-130480438,130481243-130481448,130490387-130490530,130492212-130492337,130499887-130500068,130503483-130503675,130506122-130506825	nnnnnnnnnnnnnnnnnnnnnnnnnnnnnnnnnnnnnGGGAGGTGAAGCGTGCTGCCGGGGCGAGGTTGCGAGGGACGGTGTTGAAGAATGTGTGGGCgAACATCCTGTCACTTACCTaGAGATGTTCTCACGAGAGCTTGCGCCTACCAGGATCGGCGGGGCCAGCAGCGGCTCCCGGAATGGAGAGACCCTGATAAGTACTGCCCCTCTTACAACAAGAGTCCTCAGTCCAACAACCCAGTGCTTCTGTCTCGACTGCACTTTGAGAAGGATGCAGACTCATCTGAGCGTATCATTGCTCCTATGCGCTGGGGCTTGGTGCCTTCTTGGTTCAAAGAAAGTGATCCTTCCAAGCTACAGTTCAATACTACCAACTGTCGTAGTGATACCATAATGGA…
NM_153045	C9orf91	hypothetical protein LOC203197	4356	1288	29.57	11.7	441900	218-1244	9	116413527	116448524	+	116413527-116413665,116419219-116419402,116426451-116426560,116429000-116429107,116430202-116430351,116435869-116435979,116439091-116439171,116440645-116440827,116445235-116448524	nnnnnnnnnnnnnnnnnnnnnnnnnnnnnnnnnnnnnnnnnnnnnnnnnnnnnnnnnnnnnnnnnnnnnnnnnnnnnnnnnnnnnnnnnnnnnnnnnnnnnnnnnnnnnnnnnnnnnnnnnnnnnnnnnnnnnnnnnnnGCATATGATGCTGAACTGGCTGCTCCAGAATGAACCACAGCTCTGAGAAGGGGAAGTAGAAACAGCTGGCACCCTGCCATGGCCTGTGAACCACAGGTGGACCCGGGGGCTGCTGGCCCATTGCCCCCCTCCTCCCCTGGCTGGAGCGCCCTGCCTGGaGGGAGCCCTCCCGACTGGGGGCAAGAGCTCCACAATGGCcAGGTCCTCACTGTTCTCCGGATTGACAATACCTGTGCaCCCATATCCTTCGACCTGGGAGC…
NM_001142481	C5orf13	neuronal protein 3.1 isoform a	2008	27	1.34	11.7	437400	184-387	5	111092899	111121005	-	111092899-111094642,111099026-111099103,111119366-111119426,111120732-111120775,111120925-111121005	nnnnnnnnnnnnnnnnnnnGAGAGAGCGCGAGGCAGGGAGATCATCTCCTCCTCCTTTTTCCAAGGCTGCACTTCTTGGAAGTGTAGAGcGGgGAGAGAGTGAACAGGGAGCGGGGCTTTTGTCTGTTGGTCTCCCTGGACTGAAGAGAGGGAGAATAGAAGCCCAAGACTAAGATTCTCAAAATGGTTTATTACCCAGAACTCTTTGTCTGGGTCAGTCAAGAACCATTTCCAAACAAGAACATGGACgGAAGGCTTCCTAAGGGAAGACTTCCTGTCCCAAAGGAAGTGAACCGCAAGAAGAACGATGAGACAAGCGCTGCCTCCCTGACTCCACTGGGCAGCAgTGAACTCCGCTCCCCAAGAATCAGTtACCTCCACTTTTTTTAATCGTAACAC…
NM_001001669	FLJ41603	hypothetical protein LOC389337	4865	442	9.09	11.5	435900	65-2090	5	148941328	148994720	+	148941328-148941380,148957515-148957711,148960864-148960987,148969304-148969451,148976323-148976522,148977932-148978062,148978694-148978798,148980110-148980220,148981489-148981818,148983768-148983896,148986832-148987027,148988565-148988722,148991738-148994720	nnnnnnnnnnnnnnnnnnnnnnnnnnnnnnnnnnnnnnnnnnnnnnnnnnnnnnnnnnnnnnnnnnnnnnnnnnnnnnnnnnnnnnnnnnnnnnnnnnnnnnnnnnnnnnnnnnnnnnGAAGGTAGGGCCTCCGAGGACAGATCGCTGCTTCGTCAGAGGTTGGCTGTCCAGGAGCTCATCgACACTGAGGTCTCCTACTTGCACATGCTCCAGCtCTGTGCCTCTGACATCAGGAGCCGCCTCCAGCAGTTGCCACAGGGAGATCTGGATGTCCTGTTCTCAAACATTGATGATATCATCAAGGTGAACAGCAGGTTCCTTCATGATCTGCAGGAGACaGCCTGCAAGAAAGAGGAACAAGTGCAGCTAGTTGgTAACtTATTTCTGGAATTCCAAGA…
NM_001098786	C7orf68	hypoxia-inducible protein 2	1298	593	45.69	11.4	466300	149-338	7	127883120	127885708	+	127883120-127883199,127884491-127885708	nnnnnnnnnnnnnnnnnnnnnnnnnnnnnnnnnnnnnnnnnnnnnnnnnnnnnnnnnnnnnnnnnnnnnnnnnnnnnnnnGGTTCAGAGGCCTTTCAGAAGGAGAAGGCAGCTGTGCTTCTCTGCAGAAGAGgAGGGTCCTTTCAGCCATGAAGCATATGTTGAACCTGTACctCttAGGTGTGGTGCTGACACTACTCTCCATCTTCGTTAGAGTGATGGAGTCCCTAGAGGGCtTACTAGAGAACCCATCGCCTGGGaCCTTGTGGACCACCAGAAGCCAACTAGCCAACACAGAACCCACCAAGGGCCTTCCAGACCATCCATCCAGAAGCATGTGATAAGACCTCCTTCTGTGCTGGCCATATTTTGGAACACTGACnnnnnnnnnnnnnnnnnn…
NM_001012984	C16orf86	hypothetical protein LOC388284	1269	28	2.21	11.3	442700	158-1109	16	66258218	66260162	+	66258218-66258476,66258700-66258929,66259282-66259502,66259604-66260162	GTAGTTTnnnnnnnnnnnnnnnnnnnnnnnnnnnnGTTTCGCTTCCCAGCTCTGCCCTCGCTTGCTGGCCCGTCTCCAGGGTCAGCGCGGGGCCACCATCCAGCCGCTCGGggcccTccccaagcaGCTGTGGAGGaTGCACTGAGCCTGCGCAGCCATGGCCTCGGCAGGGGCGGAGAGGCGGcCGGGGGTCCAGGAGGCTACGGTCGTGGGGCAGGGACAGCTCGCGGAGGACCCCGGCAGCgCTCAGACCTCCGAGTGTCCAGTGGCGGAAGAACATTTCCTGGTGCCAGCCCATGAGGCCCGCGGAACCCAGGGTGAAGACCAGCGCCCagcaGGCGCAGCTTCGAAGCTGGAGCTCCAGGAGGAAGGACCCAAGCTGGGGGAGGAGAGGCCCAA…
NM_153215	C3orf45	hypothetical protein LOC132228	1434	842	58.72	11.3	421000	28-520	3	50291522	50300549	+	50291522-50291606,50298906-50299019,50299109-50299297,50299504-50300549	nnnnnnnnnnnnnnnnnnnnnnnnnnnnnnnnnnnnnnnnnnnnnnnnnnnnnnnnnnnnnnnnnnnnnnnnnnnnnnnnnnnnnnnnnnnnnnnnnnnnnnnnnnnnnnnnnnnnnnnnnnnnnnnnnnnnnnnnnnnnnnnnnnnnnnnnnnnnnnnnnnnnnnnnnnnnnnnnnnnnnnnnnnnnnnnnnnnnnnnnnnnnnnnnnnnnnnnnnnnnnnnnnnnnnnnnnnnnnnnnnnnnnnnnnnnnnnnnnnnnnnnnnnnnnnnnnnnnnnnnnnnnnnnnnnnnnnnnnnnnnnnnnnnnnnnnnnnnnnnnnnnnnnnnnnnnnnnnnnnnnnnnnnnnnnnnnnnnnnnnnnnnnnnnnnnnnnnnnnnnnnnnnnnnTGCTGCAGAGC…
NM_001013842	C8orf58	hypothetical protein LOC541565	2061	330	16.01	11.3	412900	121-1216	8	22513059	22517607	+	22513059-22513218,22514340-22514815,22515170-22515310,22515430-22515538,22515658-22515770,22515995-22516101,22516653-22517607	nnnnnnnnnnnnnnnnnnnnnnnnnnnnnnnnnnnnnnnnnnnnnnnnnnnnnnnnnnnnnnnnnnnnnnnnnnnnnnnnnnnnnnnnnnnnnnnnnnnnnnCGGGGCaGGAAGCGGGCCATGATGGGCCGGCGGCGCGCCTTCGCCGTGGACtGCCGGGATGGGACTGGCGAGGGCCTGGCACGGGGCTGCATAGtGCCTGGAGTCACCAGCACCTACAGACGGaTCCCGGACGCTGCCCACGGTTGCTCATCCTGGGAGAGAGGTGACAAGCTCAGAGGTGTnnnCAGGGAGGCGCTGTTTCTCAAACTGGCTTCCCGGGACTCAGGAGTGGAGATGGCAGTTGGGGACAGCCCCCTGGCTGCCTTACCAGGCCTTTCTCAGGACTCCCTGGACGTT…
NM_173824	C3orf38	hypothetical protein LOC285237	2630	479	18.21	11.3	411000	311-1298	3	88281583	88289805	+	88281583-88282025,88285070-88285311,88287861-88289805	CGGAGGAGGGACTTCTCTTTCGGTAACCAGCTCCCTTGCTGAAAGTGtatgttctccaTATAAACCCGGCACTTCCCTTAATTGAGATACGTGGGACTTCACTCCGTCCCCAGCCCGGAACcacaagtgGgAgcacTTTGTTTCCTGATTGACCTCTTTTGCGATTACTTCCGCCtAGGGGCCTGGAATACTCGAGGCCCTTCGACGGCGAACAACAAGAAAGGCACTTCCGGTGTCTGTTGCCAGGCGCGGGCCCAGTGGGCCGTAGGGGCGACGTTATTGCCGnnnnnnnnnnCCCCCAGCCCCGGGGGTGGAGATGTCGGGACTCAGCTCTTCAGAGATGGAGGGCTGCCGTAACCTACTTGGCCTACTGGACAACGACGAGATCATGGCCCTATG…
NM_183241	C9orf142	hypothetical protein LOC286257	812	138	17	11.2	498800	27-639	9	139006691	139008249	+	139006691-139006835,139006913-139006973,139007198-139007247,139007326-139007516,139007616-139007684,139007853-139007937,139008039-139008249	CGCCGGGTTCCCGCTCACCGGGCGCCATGGATCCGCTGTCGcCGCCGCTCTGCACGCTGCCGCCGGGCCCCGAGCCGCCCCGCTTCGTGTGCTACTGCGAAGGGGAAGGAAGCGGGGAGGGGGACGGTGGCGGCTTCAACCTCTACGTGACCGACGCCGCGGAGCTTTGGAGCACCTGCTTCACGCCGGACAGCCTGGCGGCCCTCAAAGCCCGTTTTGGTCTGAGTGCGGCTGAGGACATCACCCCCCGGTTCAGGGCAGCCTGTGAGCAGCAGGCTGTGGCTCTCACCCTGCAGGAGGACAGAGCATCCCTGACCCTTTCAGGGGGCCCCTGGGCACTGGCCTTTAACCTCTCCAAGGTACCAGGCCCAGAGGCAGCCTCCAGACTGCAGGCGCTGA…
NM_001170753	C11orf66	chromosome 11 open reading frame 66	1479	457	30.9	11.2	451300	133-1348	11	61005161	61014976	+	61005161-61005264,61005830-61005966,61006359-61006476,61006703-61006856,61008736-61008864,61009386-61009449,61009847-61009959,61010572-61010658,61010996-61011109,61011194-61011288,61013830-61013994,61014549-61014632,61014862-61014976	ACACATTGTTTCTCCTGCTTGGCCACCTCCAGGAGGGCTGGCTTCTCTGCAGAGCTCTGCCTCCTGCAGCCTCTCCCTGACCTCAGAGCCTCTACAGAGGAAAGnnnnnntgGGGCCCTGCCCCACAGCATCATGATGGGGAAACttCCCCTGGGGGTCGTCTCCCCTTATGTGAAGATGAGTTCGGGGGGCTACACGGACCCCCTGAAATnnnnnnnnnnnnnnnnnnnnnnnnnnnnnnnnnnnnnnnnnnnnnnnnnnnnnnnnnnnnnnnnnnnnnnnnnnnnnnnnnnnnnnnnnnnnnnnnnnnnnnnnnnnnnnnnnnnnnnnnnnnnnnnnnnnnnnnnnCCGGCCAGGGGGGAACAAGCCCAGGACCATcTCCAGTCTGTGGCCAGCCAG…
NM_001195302	C16orf57	chromosome 16 open reading frame 57	2233	671	30.05	11.2	439500	112-853	16	56592778	56613028	+	56592778-56592986,56593884-56594050,56601334-56601517,56608739-56608844,56610377-56610460,56611546-56613028	GCGGTGCCAGCCCAGGCCCCGCCCCTGGGAGGGCGCTTCCGGCACAGCGGAACTCCGGGTGCCGGGTGAGGCTGCTCGTGGACCTGCTCTgGTGGTCTTGGATGAGGCCCCATGAGCGCGGCGCCCCTGGTGGGCTACAGCAGCAGCGGCTCCGAGGATGAGTCCGAGGACGGGAGGCAGACCAGGCCGGGGAACGGGAGCCACCGTCGTGGCCAGAGCCCCCTTCCCAGGCAGAGATTTCCAGTACCTGACAGTGTGCTGAACATGTTCCCGGGCACCGAGGAGGGGCCTGAAGATGACAGCACAAAACaCGGGGGACGGGTGCGCACCTTCCCCCACGAGCGGGGCAACTGGGCCACCCATGTCTATGTACCATATGAAGCCAAGGAGGAGTTCCTG…
NM_145017	C11orf66	IIIG9 protein	1539	457	29.69	11.2	433500	133-1408	11	61005161	61014976	+	61005161-61005264,61005830-61005966,61006359-61006476,61006703-61006856,61008736-61008864,61009386-61009449,61009847-61009959,61010392-61010451,61010572-61010658,61010996-61011109,61011194-61011288,61013830-61013994,61014549-61014632,61014862-61014976	ACACATTGTTTCTCCTGCTTGGCCACCTCCAGGAGGGCTGGCTTCTCTGCAGAGCTCTGCCTCCTGCAGCCTCTCCCTGACCTCAGAGCCTCTACAGAGGAAAGnnnnnntgGGGCCCTGCCCCACAGCATCATGATGGGGAAACttCCCCTGGGGGTCGTCTCCCCTTATGTGAAGATGAGTTCGGGGGGCTACACGGACCCCCTGAAATnnnnnnnnnnnnnnnnnnnnnnnnnnnnnnnnnnnnnnnnnnnnnnnnnnnnnnnnnnnnnnnnnnnnnnnnnnnnnnnnnnnnnnnnnnnnnnnnnnnnnnnnnnnnnnnnnnnnnnnnnnnnnnnnnnnnnnnnnCCGGCCAGGGGGGAACAAGCCCAGGACCATcTCCAGTCTGTGGCCAGCCAG…
NM_001136482	C19orf38	hypothetical protein LOC255809 precursor	1089	384	35.26	11.1	355600	80-770	19	10820106	10841360	+	10820106-10820215,10821935-10822243,10827941-10828033,10829992-10830019,10831591-10831634,10834846-10834883,10840894-10841360	TGGCCTCACAGGAGGAGTTGGCAGGGAGccttgggcccctctggcctcagccggnnnnnnnnnnnnnnnnnnnnnnnnnATGCCCTGGACCATCTTGCTtcTTGCAGCtggctccttggcgATCCCAcgACCgTCCATCCGGCTGGTGCCCCCGCACCCAAGCAACCAAGAGGACCCCATCCACATCGCATGCATGGCCCCTGGGAACTTCCTGGGGGCAAATTTCACACTGTATCGAGGGGGGCAGGTGGTCCAGATCCTGCAGGCnnnnnnnnnnnnnnnnnnnnnnnnnnnnnnnnnnnnnnnnnnnnnCAGCGAGGCTCCAGGGGAACCCTTCCACTGCCAGTATGGAGTGTTAGGCGAGCTCAGCCAGCCCCAGCTGTCAGACCTCAGCGAGCC…
NM_001102609	C5orf58	hypothetical protein LOC133874	510	272	53.33	11.1	346100	84-390	5	169592528	169605813	+	169592528-169592589,169593697-169593780,169594559-169594652,169605544-169605813	nnnnnnnnnnnnnnnnnnnnnnnnnnnnnnnnnnnnnnnnnnnnnnnnnnnnnnnnnnnnnnTTCTTTTACAGTGGCTCTGAAATGAGAGAAATTGGAGAAATTCTCCCTGCTCAGGAAAAGGTAGAGGCAAGAACTGACTTAAAGATGGGTAAGAAGAGTGcTannnnnnnnnnnnnnnnnnnnnACAAAGTAATTAAAAATATTAACACAATTTCTTTGGAGTTGAAGAAGATAAAAGAGCTCTCCCAGTTATTGCTTTGTGACCTTATCCTACATTTTAATCATCCCATCAAGACTGAGAACTTAACAGAAGCAGAAAnnnnnnnnnnnnnnnnnnnnnnnnnnnnnnnnnnnnnnnnnnnnnnnnnnnnnnnnnnnnnnnnnnnnnnnnnnnnnn…
NM_001146693	LOC100130932	small nuclear ribonucleoprotein G-like protein	933	477	51.13	11	519500	443-665	19	14460758	14461690	+	14460758-14461690	nnnnnnnnnnnnnnnnnnnnnnnnnnnnnnnnnnnnnnnnnnnnnnnnnnnnnnnnnnnnnnnnnnnnnnnnnnnnnnnnnnnnnnnnnnnnnnnnnnnnnnnnnnnnnnnnnnnnnnnnnnnnnnnnnnnnnnnnnnnnnnnnnnnnnnnnnnnnnnnnnnnnnnnnnnnnnnnnnnnnnnnnnnnnnnnnnnnnnnnnnnnnnnnnnnnnnnnnnnnnnnnnnnnnnnnnnnnnnnnnnnnnnnnnnnnnnnnnnnnnnnnnnnnnnnnnnnnnnnnnnnnnnnnnnnnnnnnnnnnnnnnnnnnnnnnnnnnnnnnnnnnnnnnnnnnnnnnnnnnnnnnnnnnnnnnnnnnnnnnnnnnnnnnnnnnnnnnnnnnnnnnnnnnnnnnnnnnnnnn…
NM_001135864	C12orf72	hypothetical protein LOC254013	2090	686	32.82	11	446800	210-996	12	31691361	31713283	+	31691361-31691456,31706042-31706468,31710288-31710418,31711848-31713283	nnnnnnnnnnnnnnnnnnnnnnnnnnnnnnnnnnnnnnnnnnnnnnnnnnnnnnnnnnnnnnnnnnnnnnnnnnnnnnnnnnnnnnnnnnnnnnnnnnTCAGAGATTCCAGTTGAGATCAAGTTGGGAGACACACCCTTGTTCATTCTCCTTGAGAAGCAGCCATTATCAACAGAACATTGATAGAACCTGTGTTTGGGGAAaGGCCTGATGGCTTTGAGTCTAGGTTGGAAAGCACCCAGGAATCGCTGTGGTCTCCTCTTGCAGGCTATGCGAAGCAGTGGTCTTCTCTTGTTTCCCTGTGGCCGGTGTCCCTGGAGGGGAGCTGGAAGCTTTTTGGATCCTGAGaTAAAGGCTTTCCTGgAGGAGAACACTGAAGTCACCAGCAGTGGTAGCCTTA…
NM_014773	KIAA0141	hypothetical protein LOC9812 precursor	4958	528	10.65	11	423200	123-1668	5	141283569	141301796	+	141283569-141283721,141284330-141284444,141285159-141285276,141287900-141288047,141289331-141289489,141289738-141289823,141289927-141290023,141293008-141293150,141293989-141294147,141294243-141294335,141296947-141297106,141298270-141301796	GCCGGCTCAAAGCTTCCTCGGGGACTCGGCCGCTCGGGGnnnnnnnnnnnnnnnnnnnnnnnnnnnnnnnnnnnnTGGCCTCGCCCTTTCGGCTGCGAGCTCTCTATGGTGCCGGCaGCGaCATGTGGCGcCTCCTGGGACTCCTGGGCAGAGCTATTCCCCGTTCGCTGGGACCTAGCCTCTGGAGGGTGACTCCTAAGTCCACCAGCCCAGATGGGCCTCAGACTACCTCCTCCACTTTGCTGGTTCCTGTGCCTAACCTTGACAGGTCAGGTCCATATGGCCCAGGCACGAGTGGGGGTCCAAGGTCCCgTGGATGGAAGGATGCCTTCCAATGGATATCTGCCCGTGTCTCCCCGAACACCCTGTGGGATGCCATATCTTTGGGCACTTTGGCCG…
NM_001099670	C8orf59	hypothetical protein LOC401466	1044	152	14.56	10.9	448600	241-534	8	86313540	86319895	-	86313540-86314112,86314402-86314518,86316867-86316983,86318717-86318844,86319787-86319895	GTGAGCGGAATtgTGACTGGTTCATtCTCCCCGGAACTTCCTAGACGnnnnnnnnnnnnnnnnnnnnnnnnnnnnnnnnnnnnnnnnnCACGCAAGTATTAAATTTCTGTAGGAGGAATACTGTTGGgGTTCAAAAGCATTGCTGTTTtAGTTAAGTAGTTCCTTAATTACTTACAATGTAGTAAGGCTACATnnnnnnnnnnnnnnnnnnnnnnnnnnnnnnnnnnnnnnnnnnnnACAATGGGCAAGAACAAATTAAGAAGGCCGAAGTCCAGGAATGTATTTCACATAGCCAGCCAAAAAAACTTTAAGGCTAAAAACAAAGCAAAACCAGTTACCACTAATCTTAAGAAGATAAACATTATGAATGATGAAAAAGTTAACAGAGAAAATAAAGCT…
NM_032413	C15orf48	normal mucosa of esophagus specific 1	917	76	8.29	10.9	431000	233-482	15	43510055	43512939	+	43510055-43510322,43510491-43510576,43511562-43511622,43512438-43512939	CGGTTGTGGTtGCTATATATAAGGTGGGGAGGCCGCCGGCCCGTTGGGTTCCGGGCGTTACCATCGTCCGTGCGCACCGCCCCACGTCCAGGTGAGTCTCCCATCTGCGGAGACGCGGACGCGCCGGCCCGCGGTTGGCTTGCGGAGCGCGGTGGACGGTTTGGCGCCCACCaGGcgnnnnnnnnTTTGGATTGTTAATTTCTAGATTTGGCAATTCTTCGCTGAAGTCATCATGAGCTTTTTCCAACTCCTGATGAAAAGGAAGGAACTCATTCCCTTGGTGCTGTTCGTGAGTGTGGCGGCGGGTGGAGCCTCGTCTTTTGCTGTGTATTCTCTTCGGAAAACCGATGTGATCCTTGATCGAAAAAGAAATCCAGAACCTTGGGAAACTGTGGACCC…
NM_021944	C14orf93	hypothetical protein LOC60686 precursor	2361	59	2.5	10.9	364700	431-2044	14	22525950	22549200	-	22525950-22526683,22526952-22527064,22528791-22528894,22529115-22529176,22534997-22535317,22537476-22538451,22549150-22549200	nnnnnnnnnnnnnnnnnnnnncacgaatacaaagagccatacgaccttcggATgCCGGAAGGTCCTTcTGAATCCCTTCCCTGTTCCTTAGGTTGCACTAGTCGGGGGTTCCATGCTGGGGGGCAGAAGGAACGCTCTCTACnnnnTAAAACCATTCATCAGGAAGGCCTTGATTTGTGATGTTCTAGgAGAGCACAGGATCTGCAAATAGAAGGCACCTGTCTCCCTTCTGCAGGCTGAGGAGAGGCCGCCGTGGACTGTGTGCTTCTTCATGGCTTATCTACTCTTCTTTCagagACCCTACAGCTTGGGGCCTGGGCTCCTCTGACCATCCTCATGGAGAAAGGAAAGTGAGTCAAGAGAAGTCGATGATTCCTACCTGTTGGAGTGGCCCAGCAG…
NM_207380	C15orf52	hypothetical protein LOC388115	5327	690	12.95	10.8	422500	17-1618	15	38410945	38420460	-	38410945-38415193,38415277-38415319,38416067-38416157,38416253-38416306,38416881-38416939,38417217-38417386,38418028-38418153,38418241-38418396,38419005-38419112,38419398-38419508,38420301-38420460	CTTTTGTAATCACAACATGATCTCGTGTGCTGAACAGCGAAGCCGGCAGGGAGAGGCCGGCAGAGGCCCGGCTCCGGTGGCTCCAGCTTTCCTCCCACGCTGGCTCCCCAGGGGCTGCTCTGGAATTCTCTCGGTGCCCGCCGTTGCCATGCACTCGGCTGGGCctGCCAGAGCTGAGTCCCCCATGAGCAGGCAGGAGAAGGACGCGGAGCTGGATCGGAGGATAGTTGCCCTGCGCAAGAAGAACCAGGCCTTGCTCCGCAGGTACCAGGAGATCCAGGAGGAcCGTCGGCAGGCAGAGCAGGGGGGCAtGGCTGTGACCACACCAGCACTCCTCCGGCCCGATGGCCTCACCGTTACCATCAGCCAAGTTCCCGGTGAAAAGCGGGTGGTTAGCAG…
[truncated: 505 more rows]
