# Supplementary material for: The Baboon Kidney Transcriptome: Analysis of Transcript Sequence, Splice Variants, and Abundance
Source: PLoS One. 2013 Apr 23;8(4):e57563. doi: 10.1371/journal.pone.0057563 (PMC3634053; doi:10.1371/journal.pone.0057563)
Supplement: Table S3 — Splice variant count of coding RNAs identified using human hg18 reference analysis of sequencing reads. This table includes gene ID and number of variants per gene. (XLSX) [file pone.0057563.s003.xlsx]

## Sheet: Additional file 3
Gene ID	Number of Variants
CREM	18
NRG1	17
MORF4L2	16
PDE9A	16
DYSF	14
CTNND1	13
DAG1	13
TCF7L2	13
ABI1	12
ASPH	12
YY1AP1	12
PARD3	11
SERPINA1	11
BIN1	10
MAP7	10
ST3GAL3	10
BCAR1	9
FGFR1	9
FGFR2	9
MADD	9
MIER1	9
NEDD4L	9
PQBP1	9
SYTL2	9
TRPM3	9
UBE2D3	9
APTX	8
CACNB2	8
CD46	8
DBNDD2	8
FHL1	8
GPR56	8
GSN	8
IP6K2	8
IRF3	8
MRPL55	8
NF2	8
OPA1	8
PPHLN1	8
RAD17	8
RDM1	8
RNH1	8
SCP2	8
SORBS2	8
TGIF1	8
TNIK	8
VEGFA	8
ZNF185	8
ABL2	7
APBB2	7
ATP2A3	7
BHLHB9	7
CAMK2B	7
CAPN3	7
CPT1B	7
DBI	7
DIP2A	7
EEF1D	7
EIF4G1	7
GUCY1A3	7
HFE	7
MCFD2	7
MEN1	7
MITF	7
MUC1	7
NDRG2	7
NDUFC1	7
NEK6	7
NR1I3	7
NUDT1	7
OSBPL9	7
PCBP2	7
PLAGL1	7
PREPL	7
PROM1	7
PTCH1	7
RABL2B	7
SCMH1	7
SCOC	7
SEPT9	7
SMARCA4	7
STAU2	7
SYNRG	7
TPM1	7
ZBTB20	7
ZFYVE27	7
ZNF655	7
A1CF	6
ANK1	6
ARMCX5	6
ASTN2	6
ATP5SL	6
BANP	6
CAMK2D	6
CAMKK2	6
CHCHD7	6
CLDND1	6
CLTA	6
CNBP	6
CNOT4	6
CPEB2	6
DAZAP2	6
DIDO1	6
ENSA	6
EPB41	6
EPB49	6
FAM122C	6
FN1	6
GIPC1	6
GIT2	6
HDAC8	6
HMGA1	6
HNRNPF	6
HYAL1	6
IMPDH1	6
ING4	6
KLHL13	6
LARP4	6
LEPR	6
LIMS1	6
MAPKAP1	6
MAPT	6
MAX	6
MBNL3	6
MECOM	6
MEIS2	6
MLF1	6
MRPL52	6
NFASC	6
NIPA2	6
NR3C1	6
NRP2	6
OCIAD1	6
OXR1	6
PARP9	6
PML	6
PPP1R12B	6
PRKAR1B	6
PRR5	6
PTGER3	6
PTPN3	6
PTPRD	6
RAI14	6
RAP1GDS1	6
RAPGEF6	6
RBM9	6
RPS24	6
SAPS3	6
SEC31A	6
SF1	6
SH2D3C	6
SLC11A2	6
SLC3A2	6
STRADA	6
SYNCRIP	6
TCOF1	6
TFDP2	6
TJAP1	6
TJP2	6
TMEM25	6
TMEM91	6
TNFRSF25	6
TNFSF13	6
TP53	6
TPD52L2	6
TRPT1	6
TUBD1	6
VEPH1	6
YWHAZ	6
ZC3H14	6
ZNF200	6
ABCC1	5
ACBD4	5
ACIN1	5
ADAR	5
AGTRAP	5
AIFM1	5
AMZ2	5
APP	5
ARHGEF7	5
ARSA	5
ASNS	5
ATP5J2	5
ATXN2L	5
B3GALNT1	5
BLCAP	5
BRE	5
CABYR	5
CACNA1C	5
CALD1	5
CASP1	5
CD164	5
CD4	5
CD8B	5
CERKL	5
CHFR	5
CHID1	5
CIZ1	5
CLDN14	5
COASY	5
COL6A3	5
CPNE1	5
CUTA	5
CYB5R3	5
DCAF4	5
DISC1	5
DNM2	5
DSN1	5
DTNA	5
ECHDC1	5
ESRP1	5
EWSR1	5
EXD2	5
FAM104B	5
FAM122B	5
FAM63A	5
FAM76A	5
FCGR2B	5
FMR1	5
FOXP2	5
GABPB1	5
GGA1	5
GNAS	5
GNE	5
GPR137	5
GPRASP2	5
GRAMD3	5
GTF2I	5
H2AFV	5
HGF	5
HK1	5
HOPX	5
HTATIP2	5
ILF3	5
IRAK4	5
KCNIP2	5
KCNJ1	5
KCNMB3	5
KIAA1026	5
LAMA4	5
LDHA	5
LDLR	5
LRRFIP1	5
LTBP1	5
MAPK9	5
MARK2	5
MARK3	5
MATR3	5
MBD1	5
MBNL1	5
MEF2A	5
MEF2C	5
MGAT1	5
MIB2	5
MLLT10	5
MUTYH	5
MYD88	5
NCOA4	5
NELF	5
NFYC	5
NKIRAS2	5
NME2	5
NPNT	5
NTRK2	5
ODF2	5
PAK4	5
PAM	5
PAX2	5
PDE8B	5
PDP1	5
PEX5	5
PHTF2	5
PLEKHB1	5
PLEKHG5	5
PNPLA6	5
POGZ	5
PPARD	5
PPM1B	5
PPP2R1B	5
PPP2R4	5
PPP2R5C	5
PRNP	5
PRRG1	5
PTPRO	5
RAB34	5
RAB40C	5
RASGRP4	5
RGS3	5
RNF14	5
RNF38	5
RPL28	5
RTN4	5
S100A13	5
SEC23B	5
SENP8	5
SH2B1	5
SHMT2	5
SLC12A4	5
SLC12A6	5
SLC13A3	5
SLC29A1	5
SLC37A4	5
SNRPN	5
SORBS1	5
SPOP	5
SSX2IP	5
STAT6	5
STRA6	5
SULT1A1	5
TATDN3	5
TCF12	5
TCTN1	5
THYN1	5
TPM3	5
TROVE2	5
TRPV4	5
TSEN2	5
TSPAN4	5
TTC39B	5
TXNRD1	5
UBAP1	5
WT1	5
ZFAT	5
ZNF384	5
ABLIM1	4
ABLIM2	4
ACOT7	4
ACP5	4
ACVR1C	4
ADAM15	4
ADAM22	4
ADARB1	4
AGFG1	4
AGL	4
AGTR1	4
AHCYL2	4
ALDOA	4
ALG13	4
ALG9	4
AMACR	4
AMPD3	4
AMT	4
ANKHD1	4
ANO6	4
ANXA2	4
APBB3	4
APLP2	4
AQP1	4
ARHGAP25	4
ARL13B	4
ARL4A	4
ARL6IP4	4
ASB9	4
ASCC1	4
ASGR2	4
ASL	4
ATG16L1	4
ATP2C1	4
BACE1	4
BAIAP2	4
BAT3	4
BAX	4
BBIP1	4
BCOR	4
BEX2	4
BSDC1	4
BTBD9	4
BTN2A1	4
BTN2A2	4
CAMTA2	4
CAPN1	4
CARS	4
CASS4	4
CAV1	4
CCDC120	4
CCM2	4
CCND3	4
CCT7	4
CD14	4
CD44	4
CD99L2	4
CDC2L1	4
CDK10	4
CEACAM1	4
CEP63	4
CGREF1	4
CITED1	4
CLCN2	4
CLCN6	4
CMTM3	4
COMT	4
COPS7A	4
CRCP	4
CRYZ	4
CSF1	4
CSRP1	4
CTAGE5	4
CUGBP2	4
CX3CR1	4
CYB561D1	4
CYP2C8	4
DCN	4
DCTN1	4
DDX17	4
DGCR2	4
DHRS4L2	4
DLC1	4
DMPK	4
DNMT3B	4
DOCK9	4
DPP8	4
DTX2	4
DYRK1A	4
ECE1	4
EGFLAM	4
EHBP1	4
EIF4E3	4
EIF4G3	4
EIF5A	4
ELMOD3	4
ERG	4
ESR1	4
ETV1	4
EXOC7	4
FAIM	4
FAM13C	4
FAM3A	4
FAM54B	4
FAM65A	4
FAM82A1	4
FES	4
FKBP5	4
FLAD1	4
FLNB	4
FLT1	4
FOLR1	4
FOLR2	4
FOXJ3	4
FUT8	4
GBA	4
GCH1	4
GCOM1	4
GGA3	4
GGT1	4
GIGYF2	4
GJB6	4
GMPR2	4
GP2	4
GPC3	4
GPM6B	4
GPN1	4
GPR126	4
GPR17	4
GPRASP1	4
GSR	4
GSTK1	4
GTPBP3	4
H2AFY	4
HCK	4
HFE2	4
HIPK1	4
HMOX2	4
HNF4A	4
HNRNPC	4
HNRNPD	4
HNRNPR	4
HOMER2	4
HOMER3	4
ICAM2	4
IFRD1	4
IFT74	4
IGF1	4
IKBKB	4
IKBKG	4
IL1RAP	4
ING1	4
INPP4A	4
IRF5	4
ITIH1	4
JDP2	4
KCNIP4	4
KDM4C	4
KIF13A	4
KIF21A	4
KLC2	4
KLC4	4
KLHL5	4
KTN1	4
LAT	4
LDB3	4
LIMCH1	4
LIMS2	4
LIPT1	4
LRRC48	4
LRSAM1	4
LSP1	4
LSS	4
MAFF	4
MAGIX	4
MAP2	4
MAPK14	4
MAPK7	4
MAPK8	4
MBOAT7	4
MEPCE	4
MFAP2	4
MGRN1	4
MINK1	4
MLH1	4
MLXIPL	4
MOSPD3	4
MPP1	4
MR1	4
MRO	4
MRPL43	4
MSRB3	4
MTF2	4
MTHFSD	4
MTIF3	4
MTMR15	4
MTUS1	4
MYADM	4
MYH11	4
MYLK	4
NACA	4
NARF	4
NCEH1	4
NCF2	4
NCOA3	4
NDOR1	4
NDUFAF3	4
NEDD1	4
NFAT5	4
NFATC1	4
NFIA	4
NFKBIL1	4
NFU1	4
NGLY1	4
NIF3L1	4
NIN	4
NIT1	4
NONO	4
NOSTRIN	4
NPHP1	4
NPTN	4
NR2F2	4
NRG2	4
NUP98	4
ODF2L	4
OGG1	4
OS9	4
OSBPL3	4
OTUD5	4
P4HA1	4
P4HA2	4
PAFAH1B2	4
PATZ1	4
PAX8	4
PDE4A	4
PDE4D	4
PDE4DIP	4
PDHA1	4
PDPN	4
PFKM	4
PHACTR2	4
PHF8	4
PHLDB2	4
PI4KB	4
PIGT	4
PIP4K2C	4
PIP5K1A	4
PLEC1	4
PMEPA1	4
POMT1	4
POSTN	4
PPA2	4
PPFIBP1	4
PPP1R9A	4
PRDM2	4
PRICKLE1	4
PRKD2	4
PTBP1	4
PTK7	4
PTPN13	4
PTPRS	4
PTPRU	4
PVR	4
QKI	4
RAB7L1	4
RABL5	4
RAI2	4
RALGPS1	4
RARA	4
RASSF1	4
RASSF8	4
RBM12	4
RBMS3	4
RBPJ	4
RCOR3	4
REEP1	4
REPIN1	4
RFC5	4
RNASE1	4
RNF170	4
RORA	4
RPAIN	4
RRAS2	4
RREB1	4
RTN3	4
RUSC1	4
SCML1	4
SCO2	4
SCRN1	4
SDHC	4
SEC14L1	4
SEMA4A	4
SEMA6D	4
SEPT6	4
SEPT8	4
SERBP1	4
SGK1	4
SGSM1	4
SHBG	4
SLC22A6	4
SLC22A8	4
SLC25A25	4
SLC26A11	4
SLC26A6	4
SLC30A6	4
SLC30A8	4
SLC39A14	4
SLC41A3	4
SLC8A1	4
SMAD3	4
SMAD7	4
SMG7	4
SOX6	4
SP110	4
SPATS2L	4
SPG20	4
SPHK1	4
SPNS1	4
SRPX	4
SRRT	4
SRSF10	4
STAG2	4
STAU1	4
STMN1	4
STX16	4
SUPT5H	4
SYK	4
SYNE1	4
SYNJ1	4
SYNPO	4
TAC1	4
TACC2	4
TAZ	4
TBC1D7	4
TBCK	4
TBL1X	4
TFG	4
THOC5	4
THRA	4
TMEM106C	4
TMEM176B	4
TMEM44	4
TMEM51	4
TMPRSS4	4
TNNT2	4
TOM1	4
TOR2A	4
TOX2	4
TPD52L1	4
TTC23	4
TYROBP	4
UBE2I	4
UBE2J2	4
UNKL	4
VCAN	4
VGLL4	4
VMO1	4
VPS13A	4
VPS13C	4
VRK2	4
WARS	4
WBP5	4
WDR81	4
WHSC1	4
WIPI2	4
WRAP53	4
YAP1	4
YPEL5	4
ZDHHC16	4
ZDHHC4	4
ZFX	4
ZGPAT	4
ZMYM2	4
ZMYM3	4
ZNF502	4
ZSCAN18	4
AARSD1	3
ABAT	3
ABCB9	3
ABCG1	3
ABHD11	3
ABR	3
ACCN3	3
ACE	3
ACOX1	3
ACP1	3
ACSL5	3
ACTL6A	3
ACTN1	3
ADAMTS13	3
ADD1	3
AES	3
AFTPH	3
AGXT2L1	3
AIF1	3
AIF1L	3
AIMP1	3
AK3L1	3
AKAP13	3
AKAP2	3
AKAP7	3
AKR1C2	3
AKT1	3
AKT1S1	3
ALAS2	3
ALDH1A2	3
ALDH3A1	3
ALDH3B1	3
ALDH4A1	3
ALDH8A1	3
ALKBH2	3
ALPL	3
ALS2CL	3
AMPD2	3
ANGPT2	3
ANK2	3
ANKRD16	3
ANKRD28	3
ANP32E	3
ANTXR1	3
ANXA11	3
AP1B1	3
APC	3
API5	3
APOL1	3
ARAP1	3
ARFIP1	3
ARHGAP24	3
ARHGAP8	3
ARHGAP9	3
ARHGDIA	3
ARHGEF2	3
ARHGEF3	3
ARHGEF9	3
ARID4A	3
ARMC10	3
ARMC8	3
ARMCX3	3
ARMCX6	3
ARNT	3
ARNTL	3
ARPC4	3
ASAH1	3
ATAD3A	3
ATF3	3
ATF7	3
ATG7	3
ATL1	3
ATP13A2	3
ATP1A1	3
ATP2A2	3
ATP5G3	3
ATP5J	3
ATP6V0A1	3
ATP6V0A4	3
ATP6V1E1	3
ATPIF1	3
ATXN7	3
ATXN7L1	3
AURKAIP1	3
AUTS2	3
AZI2	3
B4GALNT2	3
BAG5	3
BCAP31	3
BCAS4	3
BCCIP	3
BCL2L11	3
BCL6	3
BDH1	3
BID	3
BIRC5	3
BMP4	3
BNIP1	3
BRD8	3
BRWD1	3
BSCL2	3
BSG	3
BTN3A2	3
C1QTNF1	3
C1QTNF7	3
C2	3
CAB39	3
CABP1	3
CACNA1D	3
CADM2	3
CADPS2	3
CAMK2G	3
CAMKK1	3
CANT1	3
CASK	3
CASP8	3
CASP8AP2	3
CAST	3
CATSPER2	3
CBS	3
CBWD1	3
CBX5	3
CC2D2A	3
CCBL1	3
CCNB1IP1	3
CCNJ	3
CCRK	3
CD151	3
CD302	3
CD97	3
CDC14A	3
CDC25B	3
CDC42	3
CDKN1C	3
CDKN2A	3
CDV3	3
CDYL	3
CENPL	3
CES1	3
CFLAR	3
CGGBP1	3
CHD3	3
CHEK1	3
CINP	3
CITED2	3
CKLF	3
CKMT2	3
CLASP1	3
CLCN5	3
CLDN10	3
CLDN12	3
CLDN19	3
CLDN2	3
CLINT1	3
CLU	3
CNNM2	3
COG5	3
COL18A1	3
COL4A3BP	3
COLQ	3
COMMD5	3
COPB1	3
COPE	3
CORO2B	3
COX11	3
CPEB1	3
CPM	3
CPSF7	3
CRELD1	3
CRYBA2	3
CSDE1	3
CSNK1G3	3
CSTF1	3
CSTF3	3
CTBP2	3
CTH	3
CTNNB1	3
CTPS2	3
CTSA	3
CTSB	3
CTSC	3
CTTN	3
CUGBP1	3
CUX1	3
CXCL12	3
CYB5A	3
CYFIP2	3
CYHR1	3
CYLD	3
DAXX	3
DBNL	3
DCAF11	3
DCTN4	3
DDHD1	3
DDHD2	3
DDR1	3
DDX3X	3
DEDD	3
DENND1B	3
DEPDC5	3
DERL3	3
DFNA5	3
DFNB31	3
DGKZ	3
DICER1	3
DIO1	3
DKK3	3
DLG3	3
DMAP1	3
DMRT2	3
DMTF1	3
DMXL2	3
DNAJA4	3
DNAJB5	3
DNASE1L1	3
DNM1L	3
DNMT3A	3
DOCK8	3
DOK3	3
DPH5	3
DPP10	3
DPP6	3
DTNB	3
DUSP10	3
DUSP15	3
DUT	3
DYNC2LI1	3
DYNLL1	3
DYRK1B	3
E2F5	3
ECD	3
ECM2	3
ECSIT	3
EDA	3
EDC3	3
EDNRB	3
EEF1B2	3
EFEMP1	3
EGF	3
EIF4ENIF1	3
EIF4G2	3
EIF6	3
ELAC2	3
ELMO1	3
EML2	3
ENO3	3
ENOSF1	3
EPB41L2	3
EPB41L5	3
EPN1	3
EPN2	3
ERAP1	3
ERCC1	3
ERLEC1	3
ERLIN2	3
ESRRG	3
ETS1	3
EXT2	3
FAHD1	3
FAM109A	3
FAM110A	3
FAM135A	3
FAM172A	3
FAM21C	3
FAM89B	3
FASTKD2	3
FBLN1	3
FBXL5	3
FBXO24	3
FBXO25	3
FBXO44	3
FBXO9	3
FBXW7	3
FCAMR	3
FDPS	3
FERMT2	3
FGFR1OP2	3
FGFR3	3
FGFR4	3
FILIP1L	3
FIP1L1	3
FKBP11	3
FKBP2	3
FLYWCH2	3
FMO5	3
FNBP1L	3
FNDC5	3
FOLH1	3
FTSJ1	3
FUS	3
FXR1	3
FXYD2	3
FYN	3
FZD6	3
FZR1	3
G3BP2	3
GABBR1	3
GALE	3
GAS2	3
GAS6	3
GATA2	3
GDPD1	3
GDPD2	3
GEMIN7	3
GEMIN8	3
GFM2	3
GFRA1	3
GFRA2	3
GGT5	3
GHDC	3
GK	3
GLG1	3
GLT8D1	3
GLUL	3
GNAL	3
GNGT2	3
GOLGA7	3
GOSR1	3
GPBAR1	3
GPBP1	3
GPER	3
GPN3	3
GPR107	3
GPR113	3
GPSM1	3
GRB10	3
GRK4	3
GRK6	3
GSPT1	3
GSTO1	3
GSTZ1	3
GTDC1	3
GUK1	3
GYG1	3
HAUS4	3
HAVCR1	3
HBS1L	3
HCCS	3
HCFC1R1	3
HEATR7A	3
HEPH	3
HIGD1A	3
HISPPD2A	3
HLA-F	3
HM13	3
HMGB2	3
HN1	3
HNMT	3
HNRNPK	3
HPS5	3
HRAS	3
HSD3B7	3
ICA1	3
IDH3B	3
IFFO1	3
IFI6	3
IFNAR2	3
IFT122	3
IFT81	3
IKIP	3
IL11RA	3
IL16	3
IL17RC	3
IL34	3
IL6ST	3
ILK	3
IMMT	3
IMPA1	3
INF2	3
INPP5K	3
INSIG1	3
INTS6	3
INTS9	3
IRF7	3
ISOC2	3
ITGA7	3
ITGAV	3
ITGB1	3
ITIH5	3
ITPK1	3
ITPR1	3
ITSN2	3
IYD	3
KALRN	3
KAT5	3
KCNAB1	3
KCNH2	3
KCNIP1	3
KCNJ15	3
KCNJ16	3
KCNK10	3
KCNMA1	3
KCTD15	3
KDM5D	3
KIAA0430	3
KIAA1217	3
KIF9	3
KIFC3	3
KLC1	3
KLF11	3
KLF6	3
KLHDC4	3
KLHL2	3
KLHL7	3
KLRAQ1	3
KNG1	3
L1CAM	3
LAMB3	3
LAMP2	3
LANCL1	3
LARP1B	3
LAS1L	3
LAT2	3
LCOR	3
LEPROT	3
LFNG	3
LGALS8	3
LIG4	3
LIMA1	3
LIN54	3
LITAF	3
LLGL2	3
LMNA	3
LMO2	3
LMX1B	3
LOXHD1	3
LPAR6	3
LPP	3
LRCH1	3
LRRC20	3
LRRC34	3
LRRC8A	3
LRRFIP2	3
LRRN3	3
LSM5	3
LTBP3	3
LYRM4	3
MAD1L1	3
MAGED1	3
MAGED2	3
MAL	3
MAMLD1	3
MANEAL	3
MAP4	3
MAP7D3	3
MAPK3	3
MAPRE2	3
MARCH2	3
MARCH8	3
MASP1	3
MAST4	3
MCL1	3
MCPH1	3
MCTP2	3
MDK	3
ME3	3
MEST	3
METTL13	3
MGST1	3
MID1IP1	3
MIPOL1	3
MKNK1	3
MLX	3
MME	3
MOBKL3	3
MPG	3
MPST	3
MPZL1	3
MRPL11	3
MRPL4	3
MRPL42	3
MRPS12	3
MRRF	3
MS4A6A	3
MSL3	3
MSLN	3
MSRA	3
MTFR1	3
MTMR14	3
MTMR2	3
MTMR3	3
MTO1	3
MUC15	3
MX1	3
MXI1	3
MYH14	3
MYNN	3
MYO19	3
MYO1B	3
MYO1C	3
MYO3B	3
MYST3	3
NAE1	3
NARG1L	3
NASP	3
NAT1	3
NAT15	3
NAT5	3
NAV2	3
NBR1	3
NCALD	3
NCAPH2	3
NCDN	3
NCK2	3
NCOA1	3
NCOR1	3
NEBL	3
NECAP2	3
NEDD9	3
NEIL2	3
NEK11	3
NEK3	3
NEO1	3
NF1	3
NFATC2	3
NFE2L2	3
NFIB	3
NFKB2	3
NFX1	3
NGFRAP1	3
NKRF	3
NLGN3	3
NOL3	3
NOS1AP	3
NOS3	3
NOX4	3
NOXO1	3
NPM1	3
NR1H3	3
NR1I2	3
NR2C1	3
NRCAM	3
NRP1	3
NRXN2	3
NSFL1C	3
NSUN5	3
NT5C3	3
NTM	3
NTRK1	3
NUDT16	3
NUDT22	3
NUMB	3
NUP62	3
OAS1	3
OAS2	3
OBSL1	3
ODZ1	3
OGDH	3
OGDHL	3
OPTN	3
ORC4	3
ORC4L	3
OSBPL5	3
OTOA	3
P2RY2	3
P2RY6	3
PABPC4	3
PACRG	3
PACSIN2	3
PACSIN3	3
PAFAH1B3	3
PAICS	3
PAIP1	3
PAK6	3
PALLD	3
PAN2	3
PANK1	3
PANK2	3
PAOX	3
PAPD4	3
PARD3B	3
PARK2	3
PAX6	3
PBRM1	3
PC	3
PCBP4	3
PCCA	3
PCDH7	3
PCDHGC3	3
PCID2	3
PCSK6	3
PCTK3	3
PDCD10	3
PDE2A	3
PDE4B	3
PDE4C	3
PDE5A	3
PDHX	3
PDLIM2	3
PDLIM5	3
PDLIM7	3
PEMT	3
PEPD	3
PGAM5	3
PGM1	3
PHF20L1	3
PHKA1	3
PHLDB1	3
PHYHD1	3
PICK1	3
PIK3R1	3
PIKFYVE	3
PILRA	3
PJA1	3
PKIB	3
PKIG	3
PKM2	3
PLA2G4C	3
PLA2R1	3
PLAC8	3
PLAG1	3
PLCH1	3
PLEKHA1	3
PLEKHA5	3
PLEKHA8	3
PLK1S1	3
PLK4	3
PLS1	3
PLS3	3
PLSCR4	3
PMP22	3
PMS1	3
PNKD	3
PODNL1	3
POLL	3
POLR3H	3
PORCN	3
POU5F1	3
PPAP2C	3
PPAPDC1B	3
PPARGC1B	3
PPIE	3
PPIL2	3
PPM1A	3
PPP1R12A	3
PPP1R8	3
PPP2R3A	3
PPP2R5D	3
PPP3CA	3
PPP3CB	3
PPP6C	3
PQLC1	3
PQLC2	3
PRDM10	3
PRDX5	3
PRKACB	3
PRKAG2	3
PRKAR1A	3
PRKRA	3
PRMT3	3
PROM2	3
PSAP	3
PSIP1	3
PSMA1	3
PSMA4	3
PSMB5	3
PSMG4	3
PTGR1	3
PTK2B	3
PTP4A2	3
PTPN12	3
PTPN22	3
PTPN6	3
PTPRA	3
PTPRC	3
PUF60	3
PUS1	3
PUS7L	3
PVRL1	3
PXN	3
RAB27A	3
RAB28	3
RAB3IP	3
RABEPK	3
RAG1AP1	3
RANBP3	3
RANGRF	3
RAP1GAP	3
RAPGEF3	3
RASAL1	3
RASGRF1	3
RASGRP2	3
RASGRP3	3
RASSF5	3
RASSF7	3
RBBP4	3
RBBP5	3
RBBP6	3
RBBP8	3
RBM14	3
RBM19	3
RBM23	3
RBM4	3
RBP1	3
RBPMS	3
RCAN1	3
RCC1	3
RCHY1	3
RG9MTD2	3
RGS12	3
RHOC	3
RHOT1	3
RNF103	3
RNF135	3
RNF138	3
RNF166	3
RNF24	3
RNF4	3
RNF41	3
RNF6	3
ROBO1	3
ROD1	3
RPAP3	3
RPL31	3
RPL32	3
RPS14	3
RRM2B	3
RTKN	3
RUFY1	3
RUFY3	3
RUNDC3B	3
RWDD1	3
SAE1	3
SAMD4A	3
SAP30L	3
SATB1	3
SATB2	3
SCAMP5	3
SCARF1	3
SCN5A	3
SCNN1A	3
SDCBP	3
SDCCAG3	3
SEC61A2	3
SEMA6C	3
SEMA7A	3
SEPP1	3
SEPT2	3
SERINC5	3
SERPINB8	3
SERPINE2	3
SERPINF2	3
SFRS15	3
SGCE	3
SGK3	3
SGMS2	3
SH2D4A	3
SH3D19	3
SH3KBP1	3
SHC1	3
SIGIRR	3
SIN3A	3
SIP1	3
SIRPA	3
SIRPB1	3
SIRT2	3
SIRT5	3
SKIL	3
SLC10A3	3
SLC12A3	3
SLC13A2	3
SLC16A3	3
SLC1A5	3
SLC23A3	3
SLC25A11	3
SLC25A19	3
SLC25A22	3
SLC25A3	3
SLC26A1	3
SLC34A2	3
SLC34A3	3
SLC35A2	3
SLC35B3	3
SLC35C1	3
SLC35C2	3
SLC44A4	3
SLC4A11	3
SLC4A4	3
SLC6A12	3
SLC6A6	3
SLC6A8	3
SLC6A9	3
SLC7A7	3
SLCO2B1	3
SMAD2	3
SMAD5	3
SMARCAD1	3
SMARCC2	3
SMC2	3
SMCR7	3
SMPD4	3
SMTN	3
SNX1	3
SNX16	3
SNX18	3
SOD2	3
SP3	3
SPG21	3
SPIN2B	3
SPINT1	3
SPIRE1	3
SPP1	3
SPTAN1	3
SQSTM1	3
SRGAP2	3
SSBP3	3
SSH1	3
ST5	3
ST6GAL1	3
ST7L	3
STAMBP	3
STARD13	3
STARD3	3
STARD8	3
STAT3	3
STEAP2	3
STEAP3	3
STIM2	3
STON1-GTF2A1L	3
STOX1	3
SULF1	3
SULF2	3
SUMF1	3
SUMF2	3
SUMO1	3
SUN1	3
SUOX	3
SUV39H2	3
SYCP3	3
SYNE2	3
SYNGR1	3
SYS1	3
SYT3	3
SYTL4	3
TACC1	3
TADA2A	3
TAF6	3
TAF9	3
TAGAP	3
TAPBP	3
TARBP2	3
TBC1D14	3
TBC1D15	3
TBC1D5	3
TBRG4	3
TBX1	3
TC2N	3
TCEAL1	3
TCEAL4	3
TDRKH	3
TEAD4	3
TENC1	3
TFAP2A	3
TFCP2	3
TGFB1I1	3
TGFBR3	3
THAP3	3
THRB	3
TIPARP	3
TLE2	3
TLE3	3
TLK1	3
TMEM126B	3
TMEM134	3
TMEM136	3
TMEM184B	3
TMEM205	3
TMEM216	3
TMEM22	3
TMEM231	3
TMEM8B	3
TMPO	3
TMUB2	3
TNFSF10	3
TNNI2	3
TNNT1	3
TNPO2	3
TNRC6B	3
TOMM5	3
TP53BP1	3
TP63	3
TPD52	3
TPRA1	3
TRAF1	3
TRAF3IP2	3
TRAF5	3
TRAPPC2	3
TRAPPC5	3
TRIM13	3
TRIM34	3
TRIOBP	3
TRMT1	3
TRPM6	3
TSC1	3
TSC2	3
TSC22D3	3
TSFM	3
TSPAN17	3
TSPAN3	3
TSTD1	3
TTC26	3
TXNL4B	3
TYMP	3
U2AF1	3
UBE2A	3
UBE2K	3
UBE2V1	3
UBE3A	3
UBP1	3
UBTF	3
UBXN11	3
UGDH	3
UHMK1	3
UQCC	3
URG4	3
USP1	3
USP16	3
USP20	3
USP33	3
USP8	3
VAMP1	3
VANGL1	3
VARS2	3
VASH2	3
VDAC2	3
VPS13B	3
VPS24	3
VSIG4	3
VWA5A	3
WDR20	3
WDR33	3
WDR44	3
WDR47	3
WDR51A	3
WDSUB1	3
WNK1	3
WTAP	3
WWC1	3
WWOX	3
WWP2	3
WWTR1	3
XRCC4	3
YAF2	3
YTHDF2	3
ZC4H2	3
ZCCHC6	3
ZCCHC9	3
ZDHHC15	3
ZFAND1	3
ZFAND5	3
ZFP64	3
ZFY	3
ZIM2	3
ZMYM5	3
ZMYND11	3
ZNF182	3
ZNF187	3
ZNF195	3
ZNF207	3
ZNF219	3
ZNF226	3
ZNF260	3
ZNF274	3
ZNF280D	3
ZNF295	3
ZNF30	3
ZNF300	3
ZNF347	3
ZNF37A	3
ZNF385B	3
ZNF407	3
ZNF454	3
ZNF573	3
ZNF580	3
ZNF583	3
ZNF619	3
ZNF641	3
ZNF644	3
ZNF674	3
ZNF692	3
ZNF706	3
ZNF780A	3
ZNF828	3
ZSCAN2	3
A2LD1	2
AAAS	2
AADAT	2
ABCA2	2
ABCC4	2
ABCC6	2
ABCC9	2
ABCD3	2
ABCF1	2
ABCG4	2
ABHD12	2
ABHD2	2
ABL1	2
ACAD10	2
ACADM	2
ACCN1	2
ACCS	2
ACLY	2
ACOT11	2
ACOT13	2
ACOT9	2
ACOX3	2
ACP2	2
ACPL2	2
ACPP	2
ACSF3	2
ACSL3	2
ACSL4	2
ACSL6	2
ACSM2B	2
ACSM3	2
ACSS2	2
ACTR2	2
ACTR3B	2
ACVR1	2
ACVR1B	2
ACYP1	2
ADAMTS14	2
ADAMTSL1	2
ADAMTSL2	2
ADCK1	2
ADCK4	2
ADCY4	2
ADCYAP1	2
ADD3	2
ADH6	2
ADH7	2
ADIPOR1	2
ADK	2
ADNP	2
ADORA1	2
ADORA3	2
ADRM1	2
ADSL	2
ADSSL1	2
AEBP2	2
AFAP1L2	2
AFF1	2
AFMID	2
AGA	2
AGAP1	2
AGAP2	2
AGBL5	2
AGPAT1	2
AGPAT3	2
AGPHD1	2
AHCY	2
AHNAK	2
AIFM3	2
AJAP1	2
AK2	2
AK5	2
AKAP12	2
AKAP9	2
AKD1	2
AKIRIN1	2
AKR1A1	2
AKR7L	2
AKTIP	2
ALAS1	2
ALDH16A1	2
ALDH18A1	2
ALDH3A2	2
ALG3	2
ALG5	2
ALG8	2
ALKBH6	2
ALPK1	2
ALS2	2
ALS2CR4	2
ALS2CR8	2
AMD1	2
AMDHD2	2
AMHR2	2
AMMECR1	2
AMOT	2
ANAPC5	2
ANAPC7	2
ANK3	2
ANKFY1	2
ANKRD12	2
ANKRD17	2
ANKRD44	2
ANKRD5	2
ANKRD50	2
ANKZF1	2
ANO5	2
ANO7	2
ANTXR2	2
ANXA6	2
ANXA7	2
AOC2	2
AP1AR	2
AP1G1	2
AP1M1	2
AP2A1	2
AP2M1	2
AP3D1	2
AP3M1	2
AP3M2	2
AP4S1	2
APAF1	2
APBB1	2
APEX1	2
APH1A	2
APH1B	2
APLP1	2
APOA5	2
APOLD1	2
APRT	2
ARCN1	2
ARF1	2
ARFGAP1	2
ARFGAP3	2
ARHGAP17	2
ARHGAP26	2
ARHGAP27	2
ARHGAP30	2
ARHGAP4	2
ARHGEF1	2
ARHGEF11	2
ARHGEF12	2
ARHGEF15	2
ARHGEF18	2
ARID1A	2
ARID1B	2
ARL5A	2
ARL6	2
ARMC5	2
ARMCX2	2
ARPC1A	2
ARPC2	2
ARRDC2	2
ARSB	2
ART5	2
ASAP3	2
ASB14	2
ASB3	2
ASB7	2
ASCC3	2
ASGR1	2
ASH2L	2
ASPA	2
ASPDH	2
ASRGL1	2
ASS1	2
ASXL1	2
ATAT1	2
ATE1	2
ATF4	2
ATF6B	2
ATG10	2
ATG4A	2
ATG4B	2
ATG4C	2
ATL2	2
ATP11A	2
ATP11C	2
ATP12A	2
ATP2A1	2
ATP5C1	2
ATP5D	2
ATP5E	2
ATP5G1	2
ATP5G2	2
ATP5H	2
ATP5S	2
ATP6V0B	2
ATP6V0C	2
ATP6V0E2	2
ATP6V1C2	2
ATP6V1F	2
ATP6V1H	2
ATP8A1	2
ATP8B2	2
ATPAF1	2
ATPBD4	2
ATRIP	2
ATRN	2
ATXN10	2
ATXN3	2
ATXN7L3	2
AURKA	2
AVPR2	2
AXL	2
AZIN1	2
B4GALT2	2
B4GALT4	2
BAALC	2
BACE2	2
BACH1	2
BAD	2
BANF1	2
BAT1	2
BAZ1A	2
BBS12	2
BBS7	2
BBS9	2
BBX	2
BCAM	2
BCAP29	2
BCAS3	2
BCAT2	2
BCKDHA	2
BCKDHB	2
BCKDK	2
BCL2	2
BCL2L1	2
BCL2L12	2
BCL2L14	2
BCL7A	2
BCL7B	2
BCO2	2
BCS1L	2
BEND7	2
BET1L	2
BEX4	2
BFSP1	2
BHMT2	2
BICD1	2
BIRC3	2
BIVM	2
BLNK	2
BLOC1S2	2
BMF	2
BMP1	2
BMP2K	2
BNIPL	2
BOD1	2
BOLA3	2
BPGM	2
BPTF	2
BRD2	2
BRD4	2
BRD7	2
BRD9	2
BRF1	2
BRI3	2
BRMS1	2
BRP44	2
BRPF1	2
BTBD1	2
BTBD3	2
BTBD7	2
BTF3	2
BTF3L4	2
BTG3	2
BTN3A3	2
BTNL8	2
BTRC	2
BUD13	2
BVES	2
BZRAP1	2
BZW2	2
C1D	2
C1GALT1C1	2
C1QTNF3	2
C1S	2
C2CD2	2
C6	2
CAB39L	2
CABLES1	2
CACNA1H	2
CACNA1I	2
CACYBP	2
CADM1	2
CADM3	2
CALCOCO1	2
CALM1	2
CALML4	2
CALU	2
CAMK1D	2
CAMK2A	2
CAMTA1	2
CAND2	2
CANX	2
CAP1	2
CAPN10	2
CAPN2	2
CAPRIN1	2
CAPS	2
CAPSL	2
CARD16	2
CARHSP1	2
CASC4	2
CASC5	2
CASKIN2	2
CASP10	2
CASP2	2
CASP3	2
CASP4	2
CASP7	2
CASP9	2
CASR	2
CASZ1	2
[truncated: 11,252 more rows]
