# Supplementary material for: The Baboon Kidney Transcriptome: Analysis of Transcript Sequence, Splice Variants, and Abundance
Source: PLoS One. 2013 Apr 23;8(4):e57563. doi: 10.1371/journal.pone.0057563 (PMC3634053; doi:10.1371/journal.pone.0057563)
Supplement: Table S4 — Noncoding RNA transcripts identified using human hg18 reference analysis of sequencing reads. This table includes: Homo sapiens NCBI RefSeq ID, gene ID, gene description, transcript length, number of N's, percent N's, fold coverage, FPKM, chromosome, chromosome start, chromosome end, strand, exons, and FASTA consensus sequence (baboon). (FASTQ sequences are deposited in GenBank, Accession # SRA053493). (XLSX) [file pone.0057563.s004.xlsx]

## Sheet: Additional file 4
Homo sapiens NCBI RefSeq ID	Gene ID	Description	Baboon Transcript Length	Baboon Transcript Number of N's	Baboon Transcript %N	Fold Coverage	FPKM	Chromosome	Chromosome Start	Chromosome End	Strand	Exons	Consensus Sequence
lincRNAs
NR_024359	LINC00086	long intergenic non-protein coding RNA 86 (LINC00086), non-coding RNA	3456	636	18.4	37.5	1845000	X	134383534	134387891	+	134383534-134384321,134385224-134387891	nnnnnnnnnnnnnnnnnnnnnnnnnnnnnnnnnnnnnnnnnnnnnnnnnnnnnnnnnnnnnnnnnnnnnnnnnnnnnnnnnnnnnnnnnnnnnnnnnnnnnnnnnnnnnnnnnnnnnnnnnnnnnnnnnnnnnnnnnnnnnnnnnnnnnnnnnnnnnnnnnnnnnnnnnnnnnnnnnnnnnnnnnnnnnnnnnnnnnnnnnnnnnnnnnnnnnnnnnnnnnnnntGCGGCgGCCCTGTCTGGCCTGGCGGTGCGTCTGTCACGCTCAGCGGCCGCCCGAGGCTCCTACAGCGCCTTCTGCAAGGGGCTTACGCGCACGCTACTCACCTTCTTCGACCTGGCCTGGCGGCTGCGCATGAACTTCCCCTACTTCTACATCGTGGCCTCGGTGATGCTCAAC…
NR_026807	LINC00472	long intergenic non-protein coding RNA 472 (LINC00472), non-coding RNA	2933	678	23.12	22.6	986300	6	72180870	72187169	-	72180870-72182983,72183744-72183816,72185113-72185178,72186490-72187169	nnnnnnnnnnnnnnnnnnnnnnnnnnnnnnnnnnnnnnnnnnnnnnnnnnnnnnnnnnnnnnnnnnnnnnnnnnnnnnnnnnnnnnnnnnnnnnnnnnnnnCTCTTTTCCCCTCCTCCTCCGGCCGGGCCGGGCTCCGCCGGCTGCGGCCGAGAGgACGCGGGACCCGGCGCGGTGAGCCCATCAGCTGTCAGGCGAGCGGCGAAGCGGCCGGAGGGCGGCGAgAGACACACAAAGAACGCGGTgGGCGGCGGCGGCGAAAGGGCGCGGCAnnnnnnnnnnnnnnnnnnnnnnnnnnnnnnnnnnnnnnnnnnnnnnnnnnnnnnnnnnnnnnnnnnnnnnnnnnnnnnnnnnnnnnnnnnnnnnnnnnnnnnnnnnnnnnnnnnnnnnnnnnnnnnnn…
NR_023918	LINC00339	long intergenic non-protein coding RNA 339 (LINC00339), transcript variant 1, non-coding RNA	1102	451	40.93	18.7	777800	1	22224294	22230302	+	22224294-22224452,22229360-22230302	nnnnnnnnnnnnnnnnnnnnnnnnnnnnnnnnnnnnnnnnnnnnnnnnnnnnnnnnnnnnnnnnnnnnnnnnnnnnnnnnnnnnnnnnnnnnnnnnnnnnnnnnnnnnnnnnnnnnnnnnnnnnnnnnnnnnnnnnnnnnnnnnnnnnnnnnnnnnnnnnnnnnnnnnnnnnnnnnnnnnnnnnnnCCAGAATGGAGACTGAAGTGTACCCAGAGACTCAAAGAAATACAGACGTCCAGCATGATCAAATGAGATCACTACCCAATGAAACGGTGGGCCGAGGAGCCAGAAGTTGTCCTGCaACCTGCTTTCCAGGTCTAGATTCCATGGGAGCCTTCTGGGCTCCCGCCAGAGAGCGTCAGTGAAGACTCTGTTGAAGACTTTAAAACCATGCTAGAA…
NR_023919	LINC00339	long intergenic non-protein coding RNA 339 (LINC00339), transcript variant 2, non-coding RNA	1038	334	32.18	14.1	645900	1	22224629	22230302	+	22224629-22224723,22229360-22230302	nnnnnnnnnnnnnnnnnnnnnnnnnnnnnnnnnnnnnnnnnnCTGATCTTcCCTCGTaCCCCGCTCCcccgTcctccgaggtggcacttgcgcagnnnnnnnnnnnnnnnnnnnnnnnnnnnCCAGAATGGAGACTGAAGTGTACCCAGAGACTCAAAGAAATACAGACGTCCAGCATGATCAAATGAGATCACTACCCAATGAAACGGTGGGCCGAGGAGCCAGAAGTTGTCCTGCaACCTGCTTTCCAGGTCTAGATTCCATGGGAGCCTTCTGGGCTCCCGCCAGAGAGCGTCAGTGAAGACTCTGTTGAAGACTTTAAAACCATGCTAGAAAGCCTCnnnnnnnnnnnnnnnnnnnnnnnnnnnnnnnnnnnnnnnnnnnnnnnnnnnnnnnnnn…
NR_024321	LINC00115	long intergenic non-protein coding RNA 115 (LINC00115), non-coding RNA	1317	475	36.07	7.2	320800	1	751449	752765	-	751449-752765	GACCCGGAAACGGATTcTCCGGAGCCAAGGTCCGCTcGGGTGAGTGCCCTCCGCTTTTTGTGGCCAAACCCAGCCACGCAGTCCCCTtCCTGCGnnnnnnnnnnnnnnnnnnnnnnnnnnnnnnnnnnnnnnnnnnnnngctcggcaaccgccctcctGTCGGCGGGGAGCCCCGCGACGCCCTGAAATGCTCCGAAGCCTGTCGCTCAGCTGCCAGATCTGCGTCTGTGTCCGGTTcCGTCACTGAGGTCGCCCCCGTCCGGCCCTTCTACCCTAGTTCTCTTCACCGTCCGCCCATCCTATCGCGCGCCGCGTCAGGTCCCCATTCGGCACGTGGCTTGTCTCCCGTCGTCCCcaccCTTGCCCCtCTTGGCCGCTCAGGGCAGCCCTGGGATTTGG…
NR_024493	LINC00087	long intergenic non-protein coding RNA 87 (LINC00087), non-coding RNA	2808	1414	50.36	6.9	359600	X	134056681	134060399	-	134056681-134058817,134059729-134060399	nnnnnnnnnnnnnnnnnnnnnnnnnnnnnnnnnnnnnnnnnnnnnnnnnnnnnnnnnnnnnnnnnnnnnnnnnnnnnnnnnnnnnnnnnnnnnnnnnnnnnnnnnnnnnnnnnnnnnnnnnnnnnnnnnnnnnnnnnnnnnncgctcggCGGCGGCCCGAGGCTCcTACGGCGCCTTCTGCAAGGGGCTTACGCGCACGCTgCTCACCTTCTTCGACCTGGCcTGGCGGCTGCGCATGAACTTCCCCTACTTCTACATCGTGGCCTCAGTGATGCTCAACGTCCGCCTGCAaGTGCGTATCGAGTGAGCaCCGGnnnnnnnnnnnnnnnnnnnnnnnnnnnnnnnnnnnnnnnnnnnnnnnnnnnnnnnnnnnnnnnnnnnnnnnGCATGAAGGaCAGC…
NR_024121	LINC00235	long intergenic non-protein coding RNA 235 (LINC00235), non-coding RNA	561	160	28.52	5.6	308700	16	516848	517408	-	516848-517408	nnnnnnnnnnnnnnnnnnnnnnnnnnnnnnnnnnnnnnnnnnnnnnnnnnnnnnnnnnnnnnnnnnnnnnnnnnnnnnnnnnnnnnnnnnnnnnnnnnnnnnnnnnnnnnnnnnnnnnnnnnnnnnnnnnnnnnnnnnnnnnnnnnnnnnnnnnnnnnnnCGACaCcGCGTGCTGTGCTTGGTCCCGGCGGCCAAGAGCGGCAGTGGCAACGGGACCGCCCtGGCCCGAGACGCGACCTGGCCTCGTAGCGTCGCTTGGGCACAGCCTCTCTAGGCCCCTTCCTTCTCGGTCGCGGAGGGACCCCATTAAACGGCCACGCCGGCCTCAACCGGGTCGCGGCCCACGGCGCCCAGCCAGGGCCTGGGGGAGGGAAGCCGGGGAGACTCCTGggtcctccc…
NR_027063	LINC00116	long intergenic non-protein coding RNA 116 (LINC00116), non-coding RNA	1619	1280	79.06	4.4	232300	2	110326395	110337806	-	110326395-110326488,110327081-110327741,110329652-110329823,110330543-110330673,110331530-110331629,110332525-110332654,110334517-110334643,110337603-110337806	nnnnnnnnnnnnnnnnnnnnnnnnnnnnnnnnnnnnnnnnnnnnnnnnnnnnnnnnnnnnnnnnnnnnnnnnnnnnnnnnnnnnnnnnnnnnnnnnnnnnnnnnnnnnnnnnnnnnnnnnnnnnnnnnnnnnnnnnnnnnnnnnnnnnnnnnnnnnnnnnnnnnnnnnnnnnnnnnnnnnnnnnnnnnnnnnnnnnnnnnnnnnnnnnnnnnnnnnnnnnnnnnnnnnnnnnnnnnnnnnnnnnnnnnnnnnnnnnnnnnnnnnnnnnnnnnnnnnnnnnnnnnnnnnnnnnnnnnnnnnnnnnnnnnnnnnnnnnnnnnnnnnnnnnnnnnnnnnnnnnnnnnnnnnnnnnnnnnnnnnnnnnnnnnnnnnnnnnnnnnnnnnnnnnnnnnnnnnnnn…
NR_026779	LINC00341	long intergenic non-protein coding RNA 341 (LINC00341), non-coding RNA	2824	1223	43.31	4.1	173400	14	94943357	94946180	-	94943357-94946180	gtTTTTGTGCAGGAACAGCCCCTCCCGTCTTTGTtCTGnnnnnnnnnnnnCAGGGCTAAGCTTTTGAACACTTCCTTTATGTTTGGATTCAGCCCAGGCAATGCATATTTGCTTTCATTTCTTCTTGAGCTTGAGAAGTTCCTGGGTGCAAATCTTGGAAAATGAGGATCTCTGAGCCCTTCCAGGCCAGCCCTTTGTTTTCTAGCAGACAATTGAAGCTTTGAAAGGGAAAGTGGGTGCGGGCACCCCACAGATGGCCCTCATCACCCAATTGCCAGTGCCTGCAGGCTCCTTCAGCAGAGGCCCAGAGTCAAAGAGGACTTAAAACCAGCTGTCATTTCTCTCTCAGCTTCTGTGTATGAGAGAAACGCCTTCTGTTTTTCAAAGTAAGAACAAGGA…
NR_015427	LINC00094	long intergenic non-protein coding RNA 94 (LINC00094), non-coding RNA	5734	2911	50.77	3.9	176700	9	135880382	135886540	+	135880382-135880479,135880788-135881033,135881151-135886540	nnnnnnnnnnnnnnnnnnnnnnnnnnnnnnnnnnnnnnnnnnnnnnnnnnnnnnnnnnnnnnnnCCGCTGCCCGCgTCTCCGAGGCCCACGACGCGCGGGGCCTCCCGGGAGCTGGATGCTCGGaGCAGAAAGGCGGCCCTAGGGGCCCcTTCCGGTCCCGGGGCTGACGCGTGGCGGCGTCGCCGAGAACCCGCGCCCTTTCAACCGCCGCTGGTTCCTGTTTCACAGATGGAGACCCTGAAGCCCCAACAAGCAGcTTCCCCAGCACCGCCCAGTGACTGAAAAAGCTGGCACTGGGCGCCCGTCTCACTCCCCACCCAGCTCCCAGGCTGCCCCACCGGACCAGCATCTTTGGGGAGAGACGAGACCTGAACAGACGCTGGGGCCGGATCCCCAGG…
NR_024065	LINC00312	long intergenic non-protein coding RNA 312 (LINC00312), non-coding RNA	2113	946	44.77	3.7	145700	3	8588468	8590580	+	8588468-8590580	TTTTCTTTTGATAGAATGTCAAACTTACGAAAAAAGTTACAAGAAGAGAACAAAGAcCcAnnnnnnnnnnnnnnnnnnnnnnnnnnnnnnnnnnnnnnnnnnnnnnnnnnnnnnnnnnnnnnnnnnnnnnnnnnnnnnnnnnnnnnnnnnnnnnnnnnnnnnnnnnnCAGGAAGTTAACACTGATGTGTTTCTACCATGAAATCCTCAGATCCAATTCAAcTGTCACCAGCTGTCCCAATAATGTCTTTTATAAGAAAAACATTCAGTCAAAGATCACTCATTCCATTTgGTTATCTncTTTATTCTTCAATTTGGAAGTGTTCTTTGTTCTTTCCTGAATGTCCATGACCTTGACATCTTAGAAGATTAAAGGTTGTTTAAAGTTGTTGAGTTAAATA…
NR_023390	LINC00476	long intergenic non-protein coding RNA 476 (LINC00476), transcript variant 1, non-coding RNA	8014	7495	93.52	3.4	165200	9	97608191	97678080	-	97608191-97616025,97652330-97652395,97677968-97678080	CGAGGTGGCTGGCCGGTGGGCCAATGGCGGCCAACGCcACTTCCGGTCGCCCTCCGAGCATCGCTCTCCCGCAACCCGAAGCCACGGGAAGGAGGAGGGGGATCCCAGCTAAGnnnnnnnnnnnnnnnnnnnnnnnnnnnnnnnnnnnnnnnnnnnnnnnnnnnnnnnnnnnnnnnnnnnnnnnnnnnnnnnnnnnnnnnnnnnnnnnnnnnnnnnnnnnnnnnnnnnnnnnnnnnnnnnnnnnnnnnnnnnnnnnnnnnnnnnnnnnnnnnnnnnnnnnnnnnnnnnnnnnnnnnnnnnnnnnnnnnnnnnnnnnnnnnnnnnnnnnnnnnnnnnnnnnnnnnnnnnnnnnnnnnnnnnnnnnnnnnnnnnnnnnnnnnnnnnnnnnnnnnnnnnnnn…
NR_024384	LINC00461	long intergenic non-protein coding RNA 461	3561	1715	48.16	2.8	94470	5	87996019	88004902	-	87996019-87999165,88002610-88002659,88004539-88004902	TTCACTCTCCACTCCGAGGCTCAGGGAGCAAGTGCCTGGCATGGnnnnnnnnnnnnnnnnnnnnnnnnnnnnnnnnnnnnnnnnnnnnnnTCTCCCTCTCCCCAGAAGGGAAGACCCATTTAAACTATTTTAGACGCAATCAACCAAGAATCACCATGTGGAATTGAGCGGCAGTTTTAAATGTGcTGAGCnnnnnnnnnnnnnnnnnnnnnnnnnnnnnnnnnnnnnnnnnnnnnnnnnnnnnnnnnnnnnnnnnnnnnnnnnnnnnnnnnnnnnnnnnnnnnnnnnnnnnnnnnnnnnnnnnnnnnnnnnnnnnnnnnnnnnnnnnnnnnnnnnnnnnnnnnnnnnnnnnnnnnnnnnnnnnnnnnnnnnnnnnnnnnnnnnnnnnnnnnnnnnnnn…
NR_026774	LINC00239	long intergenic non-protein coding RNA 239 (LINC00239), non-coding RNA	642	156	24.3	2.5	114500	14	101266527	101268615	+	101266527-101266577,101267447-101267558,101267878-101268066,101268326-101268615	nnnnnnnnnnnnnnnnnnnnnnnnnnnnnnnnnnnnnnnnnnnnnnnnnnnnnnnnnnnnnnnnnnnnnnnnnnnnnnnnnnnnnnnnnnnnnnnnnnnnnnnnnnnnnnnGTTTCAGGCATGAGTCACAGGCTGGGTGTGGAAGAGGAAAGTGTGAAGCAAGnnnnnnnnnnnnnnnnnnncGTTGcCAGCAGCCGCTCCCCTGCAAGGAGCCCCTCCCACTTCCTGTCCCTCACACCTGCCTCATTGGAAAGCGACGCACCCACTGTTTGGCCTGGGCAGCCTGATGTTTCTCACCACACAGGAAGACAGTCATGCTACAGGAAGaCCTCGGACTTTGCATCCAGCAGATGGTTGTTCnnnnnnnnnnnnnnnnnnnnnnnnnnCACACACCCAGAA…
NR_024206	LINC00152	long intergenic non-protein coding RNA 152 (LINC00152), transcript variant 3, non-coding RNA	496	0	0	2.4	101600	2	87536089	87602145	+	87536089-87536279,87601841-87602145	gtgcgcctttttttttttttccttcttagtcgtgtgtacatcATTGGGAATGGaGGGAAATAAATGACTGGATGGTCGCCACTTTTTAAGTTTCAAATTGACATTCTAGACAAGCGGTGCCTGAGCCCGTGCCTGTCTTCAGATGTTCACAGCACAGTTCCTGGGAAGGTGGAGTCACCAGCCTCTCCCTGAATAACTGGgAGATGAAACAGGAAGCTCTATGACACACTTGATCGAATATGACAGACACCGAAAATCAGGACTCAGCCCCCTCCAGCACCTCTACCTGTTGCCCGCCGATCACAGACGGGATGCAGCTGAAAGATTCCCTGGGGCCTGGTTCTGACCGCCCGCTGTGGACTCTGAGGCCTCTGCATTTGCGGGTGGTCTGCCTGTGAT…
NR_033855	LINC00485	long intergenic non-protein coding RNA 485	3719	1860	50.01	2.2	103200	12	101727191	101742307	-	101727191-101730524,101731776-101731880,101739006-101739125,101740616-101740671,101742204-101742307	ACTGCGCCCGAGAGGCAGCGCTCaGACAGCGGCGAGGAGGCGGCCGCGGAGCCCCCGGAnnnnnnnnnnnnnnnnnnnnnnnnnnnnnnnnnnnnnnnnnnnnnnnnnnnnnnnnnnnnnnnnnnnnnnnnnnnnnnnnnnnnnnnnnnnnnnnnnnnnnnnnnnnnnnnnnnnnnnnnnnnnnnnnnnnnnnnnnnnnnnnnnnnGAAAAAtACAAGATCTTGACAACTGCCATCACCTGGTAACCAATCATGAATCTgGTATGGACCACTTTCACCCTGTACCCTGTCAGACAGTTTCCATCTTCTCACAATCTTCACAAGAATCCTACAGAAACAAGAnnnnnnnnnnnnnnnnnnnnnnnnnnnnnnnnnnnnCAGAGATGnnnnnnnnnnnnnn…
NR_034026	LINC00421	long intergenic non-protein coding RNA 421	1054	433	41.08	2	99570	13	18817189	18818889	+	18817189-18817357,18818005-18818889	nnnnnnnnnnnnnnnnnnnnnnnnnnnnnnnnnnnnnnnnnnnnnnnnnnnnnnnnnnnnnnnncTGAGTCcGTGggtgtcacagAGAGGAGgTCgGGAGCTGCCTGCTCACAGGCACTTTGGaACCCCGaAagaaaaggctgtGCgGAGaGagttcttccagtcnnnnGTGTCATGAGGACTGGACATGGGCCTATCAGGGCCATGGGCATGATGTCAGCCAAGGAACTCatGGCCTGCCTCTnnnnnnnnnnnnnnnnnnnnnnnnnnnnnnnnnnnnnnnnnnnnnnnnnnnnnnntggCTgCATTCAGCTGCCATGCCTCTACCTCCTTGTATGGTCAGCACCCTCCAGGACTTCATCTTGGGGCACCCAAAGGCTGAGGACATTGCTGGCCAGC…
NR_024205	LINC00152	long intergenic non-protein coding RNA 152 (LINC00152), transcript variant 2, non-coding RNA	642	77	11.99	1.9	80890	2	87536089	87602145	+	87536089-87536279,87553374-87553519,87601841-87602145	gtgcgcctttttttttttttccttcttagtcgtgtgtacatcATTGGGAATGGaGGGAAATAAATGACTGGATGGTCGCCACTTTTTAAGTTTCAAATTGACATTCTAGACAAGCGGTGCCTGAGCCCGTGCCTGTCTTCAGATGTTCACAGCACAGTTCCTGGGAAGGTGGAGTCACCAGCCTCTCCCTGGGCAAAGAGGTAGAGGAATGGAGCTCAGAGCTTTTAGAGAATATGGGCCAGAAACAGGAAGGAGTCcGGnnnnnnnnnnnnnnnnnnnnnnnnnnnnnnnnnnnnnnnnnnnnnnnnnnnnnnnnnnnnnnnnnnnnnnnnnnnnnAATAACTGGgAGATGAAACAGGAAGCTCTATGACACACTTGATCGAATATGACAGACACCGA…
NR_026762	LINC00263	long intergenic non-protein coding RNA 263 (LINC00263), non-coding RNA	988	877	88.77	1.6	78620	10	102123323	102138101	+	102123323-102123759,102130963-102131195,102137784-102138101	nnnnnnnnnnnnnnnnnnnnnnnnnnnnnnnnnnnnnnnnnnnnnnnnnnnnnnnnnnnnnnnnnnnnnnnnnnnnnnnnnnnnnnnnnnnnnnnnnnnnnnnnnnnnnnnnnnnnnnnnnnnnnnnnnnnnnnnnnnnnnnnnnnnnnnnnnnnnnnnnnnnnnnnnnnnnnnnnnnnnnnnnnnnnnnnnGAAGACAAATGaggcactttggccgtcttcatggccAGCCCCTCCCTCATAACCCGAGATTCcTTGTGGGCTCTTAGTCCATAGCTGCCTTTGAGGTGGTGnnnnnnnnnnnnnnnnnnnnnnnnnnnnnnnnnnnnnnnnnnnnnnnnnnnnnnnnnnnnnnnnnnnnnnnnnnnnnnnnnnnnnnnnnnnnnnnnnnnnnnnnnn…
NR_024204	LINC00152	long intergenic non-protein coding RNA 152 (LINC00152), transcript variant 1, non-coding RNA	806	264	32.75	1.6	63920	2	87536089	87602145	+	87536089-87536279,87558756-87558864,87560857-87561057,87601841-87602145	gtgcgcctttttttttttttccttcttagtcgtgtgtacatcATTGGGAATGGaGGGAAATAAATGACTGGATGGTCGCCACTTTTTAAGTTTCAAATTGACATTCTAGACAAGCGGTGCCTGAGCCCGTGCCTGTCTTCAGATGTTCACAGCACAGTTCCTGGGAAGGTGGAGTCACCAGCCTCTCCCTGnnnnnnnnnnnnnnnnnnnnnnnnnnnnnnnnnnnnnnnnnnnnnnnnnnnnnnnnnnnnnnnnnnnnnnnnnnnnnnnnnnnnnnnnnnnnnnnnnnnnnnnnnnnnnnnnnnnnnnnnnnnnnnnnnnnnnnnnnnnnnnnnnnnnnnnnnnnnnnnnnnnnnnnnnnnnnnnnnnnnnnnnnnnnnnnnnnnnnnnnnnnnnnnn…
NR_024092	LINC00515	long intergenic non-protein coding RNA 515 (LINC00515), non-coding RNA	450	204	45.33	1.4	59810	21	25876958	25877407	-	25876958-25877407	nnnnnnnnnnnnnnnnnnnnnnnnnnnnnnnnnnnnnnnnnnnnnnnnnnnnnnnnnnnnnnnnnnnnnnnnnnnnnnnnnnnnnnnnnnnnnnnnnnnnnnnnnnnnnnnnnnnnnnTTGAGAGGAGCAGTGATGTGGTTTTCAATGCAGCAGTGGCAGAGGTCCCATGTAATGGTGCAAGGTGTGGAGGCTGTGCCTAGCAGTTTTTCCCCCACAGCTGCnnnnnnnnnnnnnnnnnnnnnnnnnnnnnnnnnnnnnnnnnnnnnnnnnnnnnnnnnnnnnnnnnnnnnnnnnnTtTTCTGTTTGTTTAAACTAGCaAGTGTAGATCCTGTTGTTTGTAACCAAGAGTGTTGATATACAGCCACTATTTAATTGTAACCACTGTCAACCTTTTTCCT…
NR_027686	LINC00176	long intergenic non-protein coding RNA 176 (LINC00176), transcript variant 1, non-coding RNA	5264	3184	60.49	1.3	46730	20	62136141	62141759	+	62136141-62137844,62137934-62139999,62140093-62140245,62140419-62141759	nnnnnnnnnnnnnnnnnnnnnnnnnnnnnnnnnnnnnnnnnnnnnnnnnnnnnnnnnnnnnnnnnnnnnnnnnnnnnnnnnnnnnnnnnnnnnnnnnnnnnnnnnnnnnnnnnnnnnnnnnnnnnnnnnnnnnnnnnnnnnnnnnnnnnnnnnnnnnnnnnnnnnnnnnnnnnnnnnnnnnnnnnnnnnnnnnnnnnnnnnnnnnnnnnnnnnnnnnnnnnnnnnnnnnnnnnnnnnnnnnnnnnnnnnnnnnnnnnnnnnnnnnnnnnnnnnnnnnnnnnnnnnnnnnnnnnnnnnnnnnnnnnnnnnnnnnnnnnnnnnnnnnnnnnnnnnnnnnnnnnnnnnnnnnnnnnnnnnnnnnnnnnnnnnnnnnnnnnnnnnnnnnnnnnnnnnnnnnnn…
NR_033876	LINC00511	long intergenic non-protein coding RNA 511	2265	1363	60.18	1.2	64220	17	68105775	68148206	-	68105775-68106878,68110837-68111542,68126050-68126298,68146481-68146584,68148105-68148206	nnnnnnnnnnnnnnnnnnnnnnnnnnnnnnnnnnnnnnnnnnnnnnnnnnnnnnnnnnnnnnnnnnnnnnnnnnnnnnnnnnnnnnnnnnnnnnnnnnnnnnGGAGTAAGCAGATCCAGCCTGTTTGGACGTGGTGAGGACCCAGCCcTGGGGTTnnnnnnnnnnnnnnnnnnnnnnnnnnnnnnnnnnnnnnnnnnnnnnnnnnnnnnnnnnnnnnnnnnnnnnnnnnnnnTGGTGAGTTATGTGGCACAGCACCATCGATCGATCTACAAAGGAAGCTTCAGTGCAGCCGTGTTGCTATACGGACCTCTCTCACCCAGGCGTCATGAACGGAAGGGCTGGGAGAGACCTCATGGAGGAGGAAGAGTTTTGCTCAGCTGCTTGGGTGTGGGACTGAAT…
NR_024383	LINC00461	long intergenic non-protein coding RNA 461 (LINC00461), transcript variant 2, non-coding RNA	3359	1658	49.36	1.1	43670	5	87996019	88010018	-	87996019-87999165,88002610-88002659,88004539-88004602,88009921-88010018	nnnnnnnnnnnnnnnnnnnnnnnnnnnnnnnnnnnnnnnnnnnnnnnnnnnnnnnnnnnnnnnnnnnnnnnnnnnnnnnnnnnnnnnnnnnnnnnnnnnnnnnnnnnnnnnnnnnnnnnnnnnnnnnnnnnnnnnnnnnnnnnnnnnnnnnnnnnnnnnnnnnnnnnnnnnnnnnnnnnnnnnnnnnnnnnnnnnnnnnnnnnnnnnnnnnnnnnnnnnnnnnnnnnnnnnnnnnnnnnnnnnnnnnnnnnnnnnnnnnnnnnnnnnnnnnnnnnnnnnnnnnnnnnnnnnnnnnnnnnnnnnnnnnnnnnnnnnnnnnnnnnnnnnnnnnnnnnnnnnnnnnnnnnnnnnnnnnnnnnnnnnnnnnnnnnnnnnnnnnnnnnnnnnnnnnnnnnnnnn…
Immature pre-microRNAs
NR_029627	MIR214	microRNA 214	110	0	0	61.7	2188000	1	170374561	170374670	-	170374561-170374670	GGCCTGGCTGGACAGAGTTGTCATgTGTCTGCCTGTCTACACTTGCTGTGCAGAACATCCGCTCACCTGTACAGCGGGCACAGACAGGCAGTCACATGACAACCcAGCCT
NR_030407	MIR671	microRNA 671	118	0	0	43.4	1640000	7	150566440	150566557	+	150566440-150566557	GCAGGTGAACTGGCAGGCCAGGAAGAGGAGGAAGCCCTGGAGGGGCTGGAGGTGATGGATGTTTTCCTCCGGTTCTCAGGGCTCCaCCTCTTTCGGGCCGTAGAGCCAGGGCTGGTGC
NR_029684	MIR143	microRNA 143	106	0	0	11.4	401300	5	148788674	148788779	+	148788674-148788779	GCGCAGCACCGTGTcTCCCAGCCTGAGGTGCAGTGCTGCATCTCTGGTCAGTTGGGAGTCTGAGATGAAGCACTGTAGCTCAGGAAGAGAGAAGTTGTTCTGCAGC
NR_029637	MIR223	microRNA 223	110	0	0	10.3	412600	X	65155437	65155546	+	65155437-65155546	ccCGGCCTCCTGCAGTGCCgCGCTCCGTGTATTTGACAAGCTGAGTTGGACACTCCGTGTGGTAGAGTGTCAGTTTGTCAAATACCCCAAGTGCGGCATATGCTTACCAG
NR_029609	MIR10B	microRNA 10b	110	0	0	5.4	270400	2	176723277	176723386	+	176723277-176723386	CCAGAGGTTGTAACGTTGTCTATATATACCCTGTAGAACCGAATTTGTGTGGTATCCATATAGTCACAGATTCGATTCTAGGGGAATATATGGTCGATGCAAAAACTTCA
NR_031707	MIR1307	microRNA 1307	149	2	1.34	3.9	135200	10	105144000	105144148	-	105144000-105144148	CATCAAGACCCAGCTGAGTCACTGTCACTGCCTACCAATCTCGACCGGACCTCGACCGGCTCGTCTGTGTTGCCAATCGACTCGGCGTGGCGTCGGTCGTGGTAGATAGGCGGTCATGCATACGAATTTTCAGCTCTTGTTCTGGTGnn
NR_031697	MIR1284	microRNA 1284	120	1	0.83	3.1	172000	3	71673811	71673930	-	71673811-71673930	nTTTTGATATATAAGCCAGTTTAATGTTTTCTGTACAGACCCTGGCTTTTCTTAAATTTTATATATTGGAAAGCCCATGTTTGTATTGGAAACTGCTGGTTTCTTTCATAtTGAAAATCT
NR_030412	MIR769	microRNA 769	118	17	14.41	2.6	124400	19	51214030	51214147	+	51214030-51214147	nCtTTGGTGCTGATTCCTGGGCTCTGACCTGAGACCTCTGGGTTCTGAGCTGTGATGTTGCTCTCGAGCTGGGATCTCCGGGGTCTTGGTTCAGGGCCGGGGnnnnnnnnnnnnnnnn
snoRNAs
NR_002964	SNORA28	Homo sapiens small nucleolar RNA, H/ACA box 28 (SNORA28), non-coding RNA.	126	3	2.38	745.9	23410000	14	102873939	102874064	+	102873939-102874064	nnnCAACACTCTGTGGCAGATGATGGAAACTGTCTGACACAATTTGAGCTTGCTATAGCAAGAAAGTtTAACCTATTCCGGTGTTCTCTCTCCCATGAGACAAGCCGTTATATAGACTTAAACAGc
NR_000012	SNORA68	Homo sapiens small nucleolar RNA, H/ACA box 68 (SNORA68), non-coding RNA.	133	0	0	153.9	12450000	19	17834397	17834529	+	17834397-17834529	ATTGCACCTAAACCCAAGAATCACTGTTTCTTATAGCGGTGGTTTAAACAGAGGTGCAAACAGCAAGCGgATCTCGTCGCCTTTGGGGGGCTGTGGCTGTGCCCCTCAAAGTGAATTtGGaGGTTCTACAACT
NR_003035	SNORA16A	Homo sapiens small nucleolar RNA, H/ACA box 16A (SNORA16A), non-coding RNA.	134	0	0	49.1	1703000	1	28780019	28780152	-	28780019-28780152	TTGGCCCTTATCGAAGCTGCAGCTGCTTCCGCATAGCTGCTGTGGTCAAAAAGGAGCCCAGAGTGACAGTTTTCCTTGACGGTCGCCGTTCTGTTTGTTGTAACTGATCTGCAaCATTTTGGGAAAATACAGTT
NR_004378	SNORD94	Homo sapiens small nucleolar RNA, C/D box 94 (SNORD94), non-coding RNA.	137	0	0	48.6	2747000	2	86216504	86216640	+	86216504-86216640	CAGGCTGTGATGATTGGCGCAGGGGTaCGGACCTCAGCTGAGTCATGGGAGCTGAATGTATGTGTTTCTCTTTTGTCCTGCATGTGGCAGGCTAATGGGGAGCACTTACATGAGACTGTTGCCTCAATCTGAGCCTG
NR_003016	SNORA26	Homo sapiens small nucleolar RNA, H/ACA box 26 (SNORA26), non-coding RNA.	122	0	0	39.7	1939000	4	53274173	53274294	+	53274173-53274294	gTGCCCTTTTAAGGTTGACCCAGTGCTTTAAGAGGCTAACACAGAAGGGTAAAGTAAGTCTCCATAAAACCCAGAGAAGAGACTGGAAATCTCCCCTTTGGATCCTGTCTGGAGTCACACCT
NR_002585	SNORA52	Homo sapiens small nucleolar RNA, H/ACA box 52 (SNORA52), non-coding RNA.	134	0	0	38.7	1429000	11	801681	801814	+	801681-801814	TGGTCCATCCTAATCCCTGCTGGTCCGTCTGTGGCCTGCCAGGTTTCGCTTGTGGACCAGAGCACCCTAGAAGCCTCACCCGAGGAGTGAGCAGGGCTCCAGTGGGCTCATGTCATGGGCGCTTCTAGACACCC
NR_002989	SNORA81	Homo sapiens small nucleolar RNA, H/ACA box 81 (SNORA81), non-coding RNA.	178	0	0	38.1	1189000	3	187987158	187987335	+	187987158-187987335	ACCTTCTTGTATAaGCACTGTGCTAAAATTGCAGACACTAGGACTATgTCTTGgTTTTTGcAATAATGCtAGCAGAGTAcACACAAGAAGAAAAGTAACaGCACTAGATTGTaAAGATTGGGGTGGACCTctTTCTTAATgTCCAATGTCCTTTGTCTTAAGATTCGGTGCAATATcT
NR_003070	SNORD89	small nucleolar RNA, C/D box 89 (SNORD89), small nucleolar RNA	114	0	0	36.8	1437000	2	101255830	101255943	-	101255830-101255943	ACTGAGGAATGATGACAAGAAACGGCCGAATTGCAGTGTCTCCATCAGCAGTTTGCTCTCTCTGGGCACACGATGACAAAATTTCCTGAAGCGAACCACTAGTCTGACCTCAGT
NR_002436	SNORA33	small nucleolar RNA, H/ACA box 33 (SNORA33), small nucleolar RNA	133	0	0	34.2	1343000	6	133180051	133180183	+	133180051-133180183	AAGCCAGCCAATGAATCTGCTTACCTGATTGTGTTTTTGCAGACATACTTTAAAAACTGGCAATAGTAAAGCCATGTTACGAGCCTTAAGGACATTGAAGTCGTTAAGGTCCCTGAAAGTGGCTATAACAAAT
NR_003020	SNORA78	small nucleolar RNA, H/ACA box 78 (SNORA78), small nucleolar RNA	127	0	0	31.9	1823000	16	1955186	1955312	+	1955186-1955312	GTTGGTTGAAAATCACCCCCGGCTTTGGCCGTGGCCGCGGGTGAGATTCGACGCCCAGAGCCTCCGGGGGCCTCAGCTCACCGCGCGCTGCTCCATGTGCGGCGGTGAAACCCAGGCCCCGaCAGGC
NR_002969	SNORA36A	Homo sapiens small nucleolar RNA, H/ACA box 36A (SNORA36A), non-coding RNA.	130	4	3.08	25.2	961900	X	153649997	153650126	+	153649997-153650126	nnnnAAAGTGTTGAGTTCAGTCCAGGGCAGCTTCCCTGTTCTGTTAATTtAACTTTGGGACATTAAAATGGACTAAGGGAGATGATTGGGTAGGAAGTATTATTCTATTCATTTGCCTCCCAGCCTACAA
NR_002918	SNORA48	Homo sapiens small nucleolar RNA, H/ACA box 48 (SNORA48), non-coding RNA.	135	0	0	24.7	855400	17	7418755	7418889	+	7418755-7418889	TGTCCCTGACCTGGGTAGAGTGGCATCTGGTTGGTgGTGCCCATCTCATATCAGCCAGGGACAAAGCAACTCCTTGTTCATCCCAGCTTGGCTTCTGATCTGTGCCCATGCCTGGTTCATGCCTTGGACACATAC
NR_002967	SNORA31	Homo sapiens small nucleolar RNA, H/ACA box 31 (SNORA31), non-coding RNA.	130	0	0	23.6	771700	13	44809615	44809744	-	44809615-44809744	CTGCATCCACTGATAGACCTTGAaCAATTTACTGTTGTTCTTTTGGTTTGCACTAGGATGCAAAAGAAAaAaATCCCTGCGCTTTCTGTCTGTCTTTGTGGCGGCCCAGATTGAATTGGGGAATACATCT
NR_003028	SNORA25	Homo sapiens small nucleolar RNA, H/ACA box 25 (SNORA25), non-coding RNA.	132	0	0	20.9	730900	11	93103329	93103460	-	93103329-93103460	AGGTCATTTCAAAGAGGGCTCATGAGGCTGTGAAAcCCAGAGCTCTTAACGCTGTGACCAAAGATGGAAGTTCTCTATAGGATGCCATAGCACTCCCTATGTTTGGTGCTATGTTTTCCTGAGGAGATATAA
NR_003708	SNORA70C	Homo sapiens small nucleolar RNA, H/ACA box 70C (retrotransposed) (SNORA70C), non-coding RNA.	136	7	5.15	14.7	899600	9	118983166	118983301	-	118983166-118983301	TCTGCAGCCAATTAAGCCGACTGAGTTCCTTTCCTCATGGGGGCCCAGTGTGCAATGACTGCAAACAGCAGCTTCCTTGGTAGTGTATGCAGCCTGTTTGTTGTATGGGTTGCTCTAAGGGACCTTGGAnnnnnnn
NR_004390	SNORA57	Homo sapiens small nucleolar RNA, H/ACA box 57 (SNORA57), non-coding RNA.	149	0	0	11.4	452400	11	62189470	62189618	+	62189470-62189618	CCTCCTTTTCTTGGCGGGGATCGGGCTTGTGGTACCGCTCCCCGTAATGTGCGGAGGAAGAGGGAAAGGGCTCtGGCCCCCTCGGCGTCGTgTCTTCGGTGCCGGCGGCTTCCCATGCGCTGGTTCTATCCTCAAGCGCCGGGACACCG
NR_003017	SNORA71C	Homo sapiens small nucleolar RNA, H/ACA box 71C (SNORA71C), non-coding RNA.	138	0	0	10.3	503000	20	36491724	36491861	-	36491724-36491861	ACCCTGCATTTGAAAGTGATCATGGGCTGCCCGTGCCCTGGTCATTGGTGGTGCAGGGAGAGGAACTGCCGGGAGCACTTCCCCGTGTTTGGAGGGTGCGCTCCTGTCTCTCCCAACCCCTGGAGCTTTCCCACACCT
NR_002588	SNORA4	Homo sapiens small nucleolar RNA, H/ACA box 4 (SNORA4), non-coding RNA.	137	0	0	9.5	255400	3	187988096	187988232	+	187988096-187988232	TACCAAaAGTTAGCTTTTtGGgGGGAAGGTTTTTAAGTAACCTTTGCCAACTTGGGCTATTTGGAAGAGTAAAAGGACACACTCCACAGTGGGCTATACCACTTAGTATAGTTCGCTACTATTTTGTGGCCTACATG
NR_003048	SNORD23	Homo sapiens small nucleolar RNA, C/D box 23 (SNORD23), non-coding RNA.	110	0	0	9.5	461200	19	52950922	52951031	+	52950922-52951031	TGCCCAATGATGACACCATCCTTGCTCCCCGTGCCCCCCAGGGGCTATGGGCGACACCATGGCTGCCCCTGGGCTGGGCCAGTGGGGCCAATGCCCAGGGGCTGAGGGCA
NR_003014	SNORA47	Homo sapiens small nucleolar RNA, H/ACA box 47 (SNORA47), non-coding RNA.	138	0	0	7.9	361000	5	76412015	76412152	-	76412015-76412152	TGGAGGACTGAGAAGGTGAGGCAGTTCTGCCCCATGCTGCCTTCCACCGGTTACGACCTCCAAAATCGAAGGGCTGCCCAGGCAGAGGATGTCCCCCTGCCACCCTCGGAGGGGCAGCGCTGTGCTGGCCGACATTTG
NR_002582	SNORA7A	small nucleolar RNA, H/ACA box 7A; small nucleolar RNA, H/ACA box 7B; ribosomal protein L32	139	3	2.16	6.2	206300	3	12856811	12856949	-	12856811-12856949	GACCTCCTGGGATCGCGTCTGGAGAGTGCCTAGTATTCTGCCAGCTTCGGAAAGGGAGGGAAAGCAAGCCTGGCAGAGGCACCCATTCCATTCCCaGCTTGCTCTGTAGTTGGCGATTGGAAGACACTCTGCGACAnnn
NR_002987	SNORA61	Homo sapiens small nucleolar RNA, H/ACA box 61 (SNORA61), non-coding RNA.	130	0	0	5.9	191900	1	28778863	28778992	-	28778863-28778992	ATCCTCCTGtTCCCTTTCCCATCGGATCTGAACACCGGTCTTGGTGGTCGTAAAAGGAGGAAAAGTAATAGTGAAGCTGGCCTGAATGTTGTAATCTGGTATATGGCATGTGGGCTAGTTTCAGACAGGT
NR_002444	SNORA66	Homo sapiens small nucleolar RNA, H/ACA box 66 (SNORA66), non-coding RNA.	133	0	0	5.2	227600	1	93078864	93078996	+	93078864-93078996	GTGCAAACTCGATCACTAGCTCTGCATGATGTGGCAGAAGCGAAGGGAACCAGGTTTGCAAAAGTAACTGTGGTGATAGAAATGTGTTAGCCTCAGACACTACTGAGGTGGttCTTTCTATCCTAGTACAGTC
NR_002976	SNORA44	Homo sapiens small nucleolar RNA, H/ACA box 44 (SNORA44), non-coding RNA.	132	0	0	3.3	127600	1	28779480	28779611	-	28779480-28779611	CAGCATGTTTCCAAGGGCTGTGGCTGGTGGTAGCCATGGGATCTCCaACTGCATGCAAGAGCAACCTGGAAAGACTTTGACAGCGCAGGTCAGTACAATACCTGCAAGCTGCCACTCAGCTTTCCTATAATG
NR_028374	SNORA80B	small nucleolar RNA, H/ACA box 80B, small nucleolar RNA	136	18	13.24	2.8	149600	2	10504291	10504426	-	10504291-10504426	GCATGGGTTTGGATTTATGACAGGCCCGTCCCCCTGGGCCTGTCATAGTACCCCATGCCAGAGCAAACTGTGTCCCCGAACCATTGCCTGGCCTCTGTGCCTGTgGGCTGCTGGCACTnnnnnnnnnnnnnnnnnn
NR_022011	SNORD107	Homo sapiens small nucleolar RNA, C/D box 107 (SNORD107), non-coding RNA.	1797	1137	63.27	2.8	131100	15	22778234	22780030	+	22778234-22780030	GGTTCATGATGACACAGGACCTTGTCTGAACATAATGATTTCAACATTTGAGCTTAAAAATGACACTCTGAAATCCAGTCAGTGTGCCTCATTAGACTTTTCAATTTCAAGATTTTCTGCAGAAAGTGTTGTGAAAACTTTGAATACTTAAAAATGGCAGGTGTAGTATTGCACTTTGCCAGTTGCTCAGATACTCTTTTTTATTTGTATAGATGTTCTGAGTTCCTTTTTTTTCCTACATGTTGTACGTTGTTGAAAGCTAAAAGGAAACTTGCCCTTGGnnnnnnnnnnnnnnnnnnnnnnnnnnnnnnnnnnnCAAGGATGTGTgAAAATgagactaccacctcttggattAAAAAAAAAAAGTGCCACAGTTCTAGGGTTCTAAGTGATGTCCAG…
NR_003019	SNORA77	Homo sapiens small nucleolar RNA, H/ACA box 77 (SNORA77), non-coding RNA.	125	0	0	2.6	128400	1	201965332	201965456	+	201965332-201965456	GCAGACTCACTCTGCACCTGACTATACTTCCAGGCGGGTGCTTTTTCTGTCTGCCAGATAAACATTCCAGAGTGCTGTGGCgGTCTCACCTATCCAGGGCGATGCAGCTCCCTGGGGACACAGGT
NR_002977	SNORA45	Homo sapiens small nucleolar RNA, H/ACA box 45 (SNORA45), non-coding RNA.	131	0	0	2.1	64320	11	8663562	8663692	+	8663562-8663692	GCCGAGACTAGAGTCACATCCTGACACAACTCTTGTCCTGGtGTGCTAGAGTACTCGAAGAGAATCTTCTGGTCTTGATTCACTGGTGGGGGCAGTTGGTGCCcCCGTTAGTGCCCAGATCAGAAACATAC
NR_002978	SNORA46	Homo sapiens small nucleolar RNA, H/ACA box 46 (SNORA46), non-coding RNA.	135	8	5.93	2.1	107200	16	57139904	57140038	-	57139904-57140038	nnnnnnnnATTTAAACCTGTGGATGGaAATATTCCCCATTCTTGGTTACGCTGTAGTGCAAAAGAATTCCTGGCTCTCTGTTGCACAGCTGACTTGTGCCATTCTGCTGTTGCTGTATgGAGTTAAGGAACATGG
NR_002953	SNORA11	small nucleolar RNA, H/ACA box 11 (SNORA11), small nucleolar RNA	131	9	6.87	2.1	70090	X	54857528	54857658	+	54857528-54857658	GGGgTgTGCTCAGAGCAGGGGGCCCAAAGAATGGCTCCTCTGTTTACAACACACCCAACAGGAGTCTGGGGTCATTGTGATGAGGGCCTCAAACTTGTGGCTTCCCTATGAACAAAcGTCcCnnnnnnnnn
NR_003015	SNORA53	Homo sapiens small nucleolar RNA, H/ACA box 53 (SNORA53), non-coding RNA.	250	0	0	1.2	36400	12	97517544	97517793	+	97517544-97517793	AACATGCTTCCTTAGATCCACCTTTGTGGATGAATCTTGAACTGAGTTCCACTTGTAAACTTCTTGTTTCTTGTGGTTCCagtAGTCAGaGAAACATCCAGCAACTTTTTTGGTTGTATAGTCAAAGGTgCTTGAGTCATTGGCATGTAAGAGAAATATACCTGCATGTTAGTCTAACGTTCTGATAGAAATGACATGCATTTTTGCTGCCATTTGTTACTATCAGGACTCGACTCGTGTGCGGACACTT
Noncoding RNAs
NR_028272	NEAT1	nuclear paraspeckle assembly transcript 1 (non-protein coding) (NEAT1), non-coding RNA	3735	821	21.98	7094.8	288400000	11	64946845	64950579	+	64946845-64950579	nnnnnnnnnnnnnnnnnnnnnnnnnnnnnnnnnnnnnnnnnnnnnnnnnnnnnnnnnnnnnnnnnnnnnnnnnnnnnnnnnnnnnnnnnnnnnnnnnnnnnnnnnnnnnnnnnnnnnnnnnnnnnnnnnnnnnnnnnnnnnnnnnnnnnnnnnnnnnnnnnnnnnnnnnnnnnnnnnnnnnnnnnnnnnnnnnnnnnnnnnnnnnnnnnnnnnnnnnAGgACAGCCATgCTCCAGGCCAGGCTGTCCCTACTGCCTGCTGGATGGGGAACTTGACCTCTGGGAGGGAGCCGCTCTTGCATGGCTGAGCGAGCCCCCGTGCGCTGGTCTGTGTGGAAGGAGGAAGGCAGGGAGAGGTAGAAGGGGTGGAGGAGCCACGAGGAATnnnnnCCAGCGGCCCT…
NR_001447	MT1L	metallothionein 1L (gene/pseudogene) (MT1L), non-coding RNA	426	162	38.03	2816	142400000	16	55208874	55210231	+	55208874-55209003,55209592-55209657,55210002-55210231	nnnnnnnnnnnnnnnnnnnnnnnnnnnnnnnnnnnnnnnnnnnnnnnnnnnnnnnnnnnnnnnnnnnnnnnnnnnnnnnnnnnnnnnnCtCCTTGGCTcGaAATGGACCCCAAATGTTCCTGCACCGCTGGgGCtTCCTGCtCCTGTGCCAGcTCCTGCAAGTGCAAAGAGTGCAAATGCACCTCGTGCAAGAAAAGCTGCTGCTCCTGCTGCCCCGTGGGCTGTGCCAAGTGTGCCCAGGGCTGCGTCTGCAAAGGGGCGTCGGAGAAGTGCAGCTGCTGTGCCTGATGTGGGGACAGCTTTGCTCCCAGATGTAAATACAGCAACCtGTAcaACCcTGGATTTTTTTTTtnnnnnnnnnnnnnnnnnnnnnnnnnnnnnnnnnnnnnnnnnnnnnnn…
NR_003586	EEF1A1P9	eukaryotic translation elongation factor 1 alpha 1 pseudogene 9 (EEF1A1P9), non-coding RNA	1645	24	1.46	1605	53850000	4	106625312	106626956	+	106625312-106626956	nnnnnnnnnnnnnnnnnnnnnnnncggaCACGTAGATTCGGGCAAGTCCACCACTACTGGCCATCTGATCTACAAATGCGGTGGCaTCGACAAAAGAACCATTGAAAAATtTGAAaAGGAGGCTGCTGAGATGGGaAAGgGCTcCTTCAAGTATGCCTGGGTCTTGGATAAACTGAAAGCTGAGCGGGAACGTGGTATCACCATTGATATCTCCTTGTGGAAATTTGAGACCAGCAAGTcTTATGTGACTATCATTGATGCCCCAGGACACAGAGccTTCATCAAAAACATGATTACAGGGACATCTCAGGCTGACTGTGCTGTCCTGATTGTTGCTGCTgGTGTTGGTGAATTTGAAGCTGGTATCTCCAAGAATGGGCAGACGCGAGAGCATGCTCt…
NR_002162	ATP5EP2	ATP synthase, H+ transporting, mitochondrial F1 complex, epsilon subunit pseudogene 2 (ATP5EP2), transcript variant 6, non-coding RNA.	368	18	4.89	1596.5	60770000	13	27417343	27417710	+	27417343-27417710	nnnnnnnnnnnnnnnnnnGCGATTcGGTCCGACGCGCTCCACTTTCGCTACAGCATGGTGGCCTACTGGCGACAGGCTGGACTCAGCTACATCCGATACTCCCAGATCTGTGCAAAAGCAGTCAGAGATGCACTGAAGACAGAATTCAAAGCAAATGCCGAGAAGgCTTCTGGCAGCAGCGTCAAAATTGTGAAAGTAAAGAAGGAATAATCTACCCTGACTAAAGCTCGAAATGCTACATTTCCAAGGTGAAGATGTGTGGGCACATGTTATGGCAGATTGAAAAGGATCTCATTTCATGGGGgAaAAAATtcCtGTCTTGTTCATAAATTGACAATGTCAATAAATTGAAGTATGGTTCaCTGTTA
NR_002819	AlphaTFEB	metastasis associated lung adenocarcinoma transcript 1 (non-protein coding)	8707	1812	20.81	1578.9	65740000	11	65021809	65030515	+	65021809-65030515	nnnnnnnnnnnnnnnnnnnnnnnnnnnnnnnnnnnnnnnnnnnnnnnnnnnnnnnnnnnnnnnnnnnnnnnnnnnnnnnnnnnnnnnnnnnnnnnnnnnnnnnnnnnnnnnnnnnnnnnnnnnnnnnnnnnnnnnnnnnnnnnnnnnnnnnnnnnnnnnnnnnnnnnnnnnnnnnnnnnnnnnnnnnnnnnnnnnnnnnnnnnnnnnnnnnnnnnnnnnnnnnnnnnnnnnnnnnnnnnnnnnnnnnnnnnnnnnnnnnnnnnnnnnnnnnnnnnnnnnnnnnnnnnnnnnnnnnnnnnnnnnnnnnnnnnnnnnnnnnnnnnnnnnnnnnnnnnnnnnnnnnnnnnnnnnnnnnnnnnnnnnnnnnnnnnnnnnnnnnnnnnnnnnnnnnnnnnnnnn…
NR_002305	PDIA3P	protein disulfide isomerase family A, member 3 pseudogene (PDIA3P), non-coding RNA	2099	375	17.87	1173.6	36640000	1	145116054	145118152	+	145116054-145118152	nnnnnnnnnnnnnnnnnnnnnnnnnnnnnnnnTTTTTTTAAGTGCCTAAGTCCTGAATGACAACAAAAGACTGAGGAACTGACAAAGATTAGAGGACACTAAGGAGACTTAACAACTAAATGCAAAATGGGAGnnnnnnnnnnnnnnnnnnnnnnnnnnnnnnnnnnnnnnnnnnnnnnnnnnnnnnnnnnnnnnnnnnnnnnnnnnnnnnnnnnnnnnnnnnnnnnnnnnnnnnnnnnnnnnnnnnnnnnnnnnnnnnnnnnnnnnnnnnnnnnnnnnnnnnnnnnnnnCCGGGCGTGGCGCTGCTTCTCGCCGCGGCCCGCCTCGCCGCTGCCTCCGATGTGCTAGAACTCACGGACGACAACTTCGAGAGTCGCGTCTCCGACACGGGCTCTGCGG…
NR_002796	AKR7A2P1	aldo-keto reductase family 7, member A2 pseudogene 1	1324	358	27.04	1144.8	57710000	1	113267495	113268818	+	113267495-113268818	nnnnnnnnnnnnnnnnnnnnnnnnnnnnnnnnnnnnnnnnnnnnnnnnnnnnnnnnnnnnnnnnnnnnnnnnnnnnnnnnnnnnnnnnnnnnnnnnnnnnnnnnnnnnnnnnnnnnnnnnnnnnnnnnnnnnnnnnnnnnnnnnnnnnnnnnnnnnnnnnnnnnnnnnnnnnnnnnnnnnnnnnnnnnnnnnnnnnnnnnnnnnnnnnnnnncTGAAAATTgCTACCAAGGcCAATCCACTGTTTGGGAACTCCCTGAAGCCTGACAGTCTCCGGTTCCAGCTGGAGACGTCACTGAAGCGGCTGCAGTGTCcCCGAGTGGACCTCTTCTACtTGCaCTTGCCTGACCACAGCACCCCCGTGGAAGAGACACTGCGCGCCTGCCACCAGCTGCACCAGG…
NR_003003	SCARNA17	Homo sapiens small Cajal body-specific RNA 17 (SCARNA17), non-coding RNA.	421	62	14.73	763.7	26670000	18	45594391	45594811	+	45594391-45594811	nnnnnnnnnnnnnnnnnnnnnnnnnnnnnnnnnnnnnnnnnnnnnnnnnnnnnnnnnnnnnnGAGAGGTGGAAGGCAGTTGGGGTGCGGTGAGTGTAGTAGGCGAGGGCGCTTTCGGGTCCCTATTGCAGCCCCCAGATGAGCCCGTAGTATTTTCCTTATATGATCAGGTCCCACTGCGGGCGGCGCAGTTTGCCCGGAGCCTGAGAGGATTATGAAAACGTGGCGAGCGAAGTGGGGCCAGGGGACCTGGAGCGGGGGCGgGAGGAGAGGGGGCAGCAGGTGAGGCTGGACGGGAGGGAGGTTTAGGGAGGCCTCTGCCGCGGTCACTGTGAGCCCTGGCCGATGATGACGAGACCACTGCGCAATCTGAGTTCTGGGAACCACGTGATGGAGTGTG…
NR_003573	ANXA2P2	annexin A2 pseudogene 2, non-coding RNA	1310	174	13.28	488	14760000	9	33614223	33615532	+	33614223-33615532	CATCTgTGGACGCTCTGAGTTCTCGGCGCACGGCCCAGCTTCCTTCAAAATGTCTACTGTTCATGAAATCCTGTGCAAGCTCAGCTTGGAGGGTGATCACTCTACACCCCCAAGTGCATATGGGTCAGTCAAAGCCTACACCAACTTTGATGCTGAGCGGGATGCTTTGAACATTGAAACAGCCATCAAGACCAAAGGTGTGGATGAGGTCACCATTGTCAACATTTTGACCAACCGCAGCAATGCACAGAGACAGGATATTGCCTTCGCCTACCAGAGAAGGACCAAAAAGGAACTTGCATCAGCACTGAAGTCAGCCTTATCTGGCCACCTGGAGACGGTGATTTTGGGCCTACTGAAGACACCTGCTCAGTATGACGCTTCTGAGCTAAAAGCTTC…
NR_026715	RPL13AP6	ribosomal protein L13a pseudogene 6 (RPL13AP6), non-coding RNA	653	167	25.57	423.6	21430000	10	112686351	112687003	-	112686351-112687003	nnnnnnnnnnnnnnnnnnnnnnnnnnCGGAGGTGCAGGTCCTGGTGCTCGATGGTCGAGGCCATCTCCTGGGCCGCCTGGCGGCCATCGTGGCTAAACAGGTACTGCTGGGCCGGAAGGTGGTGGTCGTACGCTACGAAGGCATCcACATTTCTGGCAATTTCTACaGAAACAAGTTGAAGTAcCTGtCTTTCCTCCGcAAGCGGATGAACACCAACCCTTCCCGAGGCCCCTACCACTTcCGgGCCCCCaGcCGCgTCgTCTGGCtgacnnnnnnnnGCATGCTGCCTCACAAGACCAAGCGAGGCCAGGCTGCCCTGGACCGCCTCAAGGTGTTTGACGGCATCCCACCGCCCTACGACAAGAAAAAGCGGATGGTGGTTCCTGCTGCCCTCAAGGT…
NR_003259	GNAS	GNAS complex locus	1638	14	0.85	422.1	13430000	20	56897575	56919642	+	56897575-56897803,56904062-56904134,56907391-56907435,56911981-56912035,56912122-56912241,56913833-56913930,56917612-56917666,56917800-56917873,56917971-56918029,56918134-56918254,56918401-56918531,56918784-56918851,56919133-56919642	nnnnnnnnnnnnnntCGGGGCCGGTTAGAaGCtCTGCtCcCCGGCaGGGACacTCAGTCGCGTCGGCACCGcGGAGCGGGCTGCGTCAGGTGGCTGGCCGGCGCGGCGCTCCCCTGCTCTCTGGCTCCGGGCTGCGGCGCCGCGGCTGGAGCGAGCCCCTGTCCCGGCGCGGGGCGGCGGCGGGCGGCCGGCAGGCACTGCCTTGCGTGTGAGTGCACCTCACTCACATGTGCTGGAGAATCTGGTAAAAGCACCATTGTGAAGCAGATGAGGATCCTGCATGTTAATGGGTTTAATGGAGAGGGCGGCGAAGAGGACCCGCAGGCTGCCGGGAGCAACAGCGATGGTGAGAAGGCAACCAAAGTGCAGGACATCAAAAACAACCTGAAAGAGGCAATC…
NR_003932	RPL13AP20	ribosomal protein L13a pseudogene 20 (RPL13AP20), non-coding RNA	660	35	5.3	351.9	18080000	12	12919678	12920337	+	12919678-12920337	nnnnnnnnnnnnnnTGCCGAAGATtGCGGAGGTGCAGGTCCTGGTGCTCGATGGTCGAGGCCATCTCCTGGGCCGCCTGGCGGCCATCGcGGCTAAACAGGTACTGCTGGGCCGGAAGGTGGTGGTCtTACGCTGCGAAGGCATCAACATTTCTGGCAATTTCTACAGAAACAAGTTGAAGTACCTGGCTTTCCTCCGCAAGCGGATGAACACCAACCCTTCCCGAGGcCCCTACCACTTCCGGGCCCCCAGCCGCATCTTCTGGnnnnnnnnnnnnnnnnnnnnnCCtCACAAGaccaagcgaggccaGGCTGCcCTGGACtGCCTCAAGGTGTTTGACGGCATCCCACCGCCCTACGACAAGAAAAAGCGGATGGTGGTTCCTGCTGCCCTCAAGGT…
NR_002569	SCARNA9	Homo sapiens small Cajal body-specific RNA 9 (SCARNA9), non-coding RNA.	353	37	10.48	282.3	10710000	11	93094328	93094680	+	93094328-93094680	nnnnnnnnnnnCTGCTTTTACTGAAGTGGATCAGTGATGAAACTAGCCAAATCTGAGcATCAGAAGGCTTTCCAGTCTACCTGATGCATGATCTCTACAGTTCTGAGAAGCAAAACTATAAAACAATGTAAAACAATAAGGGCATATGTTGGGnnnnnnnnnnnnnnnnnnnnnnnnnnTGTGTGTGCATGCACATGTGTTTATAAAGATAACAGCTGTAGGAATGAATGAGATTGAGGGTGGGGGGGTGCGTATGTATGTCTGTGAAAGCCTAATCATTTCTGGGCAATGATGAAAAGGTTTTACTACTGATCTTTGTAACTATGAAGGTTTCTACACTTGACCTGAGAGCA
NR_002312	RPPH1	Homo sapiens ribonuclease P RNA component H1 (RPPH1), non-coding RNA.	341	18	5.28	265.1	8173000	14	19881070	19881410	-	19881070-19881410	nnnnnnnnnTGGGaAGCTCATCAGTGGGGCCACGAGCTGAGTGCGTCCTGTCACTCcACTCCCATGTCCCTTGGGAAGGTCTGAGACTAGGGCCAgAGGCGGCCCTAACAGGGCtCTCCCCGATATTCGGGGAGGTGAGTTCCCAGAGAATGGGGCTCCGCGCGAGGtCAGACTGGGCAGGAGATGCCGTGGACCCCGCCCTTCGGGGAGGGGCCCGGCGGATGCCTCCTTTGCCGGAGCTTGGAaCAGACTCACGGCCGGCGAAGTGAGTTCAATGGCTGAGGTGAGGTACCCcAGAGGGGACCTCATAACCCAATTCAGACTACTCTCCcnnnnnnnnn
NR_026660	RPL19P12	ribosomal protein L19 pseudogene 12 (RPL19P12), non-coding RNA	1134	229	20.19	263.5	8897000	7	102568953	102570086	-	102568953-102570086	nnnnnnnnnnnnnnnnnnnnnnnnnnnnnnnnnnnnnnnnnnnnnnnnnnnnnnnnnnnnnnnnnnnnnnnnnCCTGGtCCCTGTTAAACTTTCTACCTAGCAACGTAGTTAGTCTTCCCATCCCACTGTATAACAGTTTCAGGATGATGCTGCCTCTCTAACTTGGAGTGCTGAACAGGAAGTAAGAGTgGGannnnnnnnnnnnnnnnnnnnnnnnnnnnnnnnnnnnnnnnnnnnnnnnnnnnnnnnnnnnnnnnnnnnnnnnnnnnnnnnnnnnnnnnnnnnnnnnnnnnnnnnnnnnnnnnnnnnnnnnnnnnnCTGCCTGTATATTAGAAACACCCACAGAACTTTGAAAAATTACCTAGAGAAACTGCCCCACCTGACATTTTGATTCAGTA…
NR_002837	UBE2MP1	full-length cDNA clone CS0DH003YB23 of T cells (Jurkat cell line) of Homo sapiens (human).	961	258	26.85	263	8291000	16	34261303	34262263	-	34261303-34262263	nnnnnnnnnnnnnnnnnnnnnnnnnnnnnnnnnnnnnnnnnnnnnnnnnnnnnnnnnnnnnnnnnnnnnnnnnnnnnnnnnnnnnnnnnnnnnnnnnnnnnnnnnnnnnnnnnnnnnnnnnnnnnnnnnnnnnnnnnnnnnnnnnnnnnnnnnnnnnnCTGTTCTCGCTGAAGCAGCAGAAGAAGGAGGAGGAGTCGGCGGGCGGCACCAAGGGCAGCAGCAAGAAGGCGTCGGCGGCGCAGCTGCGGATCCAGAAGGACATAAACGAGCTGAACCTGCCCAAGACGTGTGATATCAGCTTCTCAGATCCAGACGACCTCCTCAACTTCAAGCTGGTCATCTGTCCTGATGAGGGCTTCTACAAGAGTGGGAAGTTTGTGTTCAGTTTTAAGGTGGGCC…
NR_028379	FTX	Thrombocytosis, familial X-linked	2356	1442	61.21	261.4	14150000	X	73164696	73430134	-	73164696-73166111,73168156-73168400,73410902-73410970,73416954-73417054,73417491-73417645,73418262-73418408,73429912-73430134	nnnnnnnnnnnnnnnnnnnnnnnnnnnnnnnnnnnnnnnnnnnnnnnnnnnnnnnnnnnnnnnnnnnnnnnnnnnnnnnnnnnnnnnnnnnnnnnnnnnnnnnnnnnnnnnnnnnnnnnnnnnnTcTCTCTCTCTCTCTCTCTCTTTCATGCCGCTCTCTCCACCCCATCTTGGGACGGCCGGCTCTAAGAATTCCTGCTACGACACTGAATTCAACCAGGAGGTGATGCCACATGCAATCAGAAACTATGCCACTGGTGAAGAGGTATATTGAGCCCTGcCTGGTTAACCTCCAGTGAGGTTATCAGAGAATTGGGAGAGGCTCAAACCAGCATCCTGCACCTAGTTATCAAACCATTGTGAAGTCTTGATTCCTGGATGGCCAGAAAACTTCTCATT…
NR_033687	SLC25A1	solute carrier family 25 (mitochondrial carrier; citrate transporter), member 1 (SLC25A1), transcript variant 2, non-coding RNA	1526	142	9.31	259	9532000	22	17543094	17546034	-	17543094-17543757,17543934-17544007,17544091-17544206,17544359-17544463,17544633-17544717,17545240-17545378,17545455-17545554,17545646-17545753,17545900-17546034	nnnnnnnnnnnnnnnnnnnnnnnnnnnnnnnnnnnnnnnnnnnnnnnnnnnnnnnnnnnnnnnnnnnnnnnnnnnnnnnnnnnnnnnnnnnnnnnnnnnnnnnnnnnnnnnnnnnnnnnnnnnnnnnnnnnnnnnGCGGCCTGGCGGGTGGCATCGAGATCTGCATCACCTTCCCCACTGAGTACGTGAAGACGCAGCTGCAGCTGGACGAGCGCTGGCACCCGCCGCGGTACCGGGGCATCGGGGACTGCGTGCGGCAGACGGTCCGCAGCCATGGCGTCCTGGGTCTGTACCGCGACCTCAGCTCCCTGCTCTACGGCTCCATCCCCAAGGCAGCCGTCAGGTTCGGAATGTTCGAGTTCCTCAGCAACCACATGCGGGATGCCCAGGGACGGCTGG…
NR_002207	CSNK2A1P	casein kinase 2, alpha 1 polypeptide pseudogene; casein kinase 2, alpha 1 polypeptide	1584	48	3.03	245.3	7164000	11	11329897	11331480	-	11329897-11331480	gACTCTCAGATTAGaGATGnnnnnnnnnnnnnnnnnnnnnnnnnnnnnnnnnnnnnCCTCCACCGCCGCCATATTGTCTGTGTGAGCAGAGGGGAGAGCGGCCACTGCCGCTGCCGCTTCCACCACAGTTTGAAGAAAACAGGTCTGAAACAAGGTCTTACCCCCCaGCTGCCTCTGAACACAGTGACTGCCAGATCTCCAAACATCAAGTCCAGCTTTGTCCGCCAACCTGTCTGACATGTCGGGACCCGTGCCAAGCAGGGCCAGAGTTTACACAGATGTTAATACACACAGACCTCGAGAATACTGGGATTACGAGTCACATGTGGTGGAATGggGAAATCAAGATGACTACCAGCtGGtTCGAAAATTAGGCCGAGGTAAATACAGTGAAGTATT…
NR_015367	LOC550643	uncharacterized LOC550643 (LOC550643), non-coding RNA	694	16	2.31	242.5	9786000	X	56772443	56860729	+	56772443-56772747,56775221-56775357,56860478-56860729	GCCATCTCAGGTCTCTTGGCTTTGCCAGGGCCCACCGGAGAAAACTGAGGCCCCGTTTCTATAATCCTTATGGGAGACCAACCTTGTGCCTCCGGGAGATCCACTCTCCCACCTGGAAACGCACGGGAAGCCAAGCCTCCAAAAAAGCGCTGCCTCCTCGCTCCGCGTTGGGATTATCCGGAAGGAACTCCCAACGGAGGTAGTACCACTCTACCCTCCGCACCTCCTCCTGCATCAGCCGGCCTGAAGTCGCACCCTCCTCCTCCGGAGAAGTAGAGAAATAAATTTCTCCCACCGTAAACCAGTCTTTGAACGATTGCAGTATGACTCCATTTCCCTGGTGCATTCATATAATAGTTCACCTGGTGAAAATAATGAAGACTATTTACAATGCTACCC…
NR_024058	YWHAE	similar to 14-3-3 protein epsilon (14-3-3E) (Mitochondrial import stimulation factor L subunit) (MSF L); tyrosine 3-monooxygenase/tryptophan 5-monooxygenase activation protein, epsilon polypeptide	1860	46	2.47	234.6	7504000	17	1194584	1250306	-	1194584-1195543,1204255-1204391,1211136-1211342,1211946-1212052,1214903-1215102,1219753-1219785,1250091-1250306	TAGAGCTGAGCAGTTGTCCGCGTGCGCaGGCGGAAGTCCCGGATTGaGgCGCCGCCATTTTTGCTGCCCGGACGCGGAGCGAGAGGCTGAGAGAGTCGGAGACACTATCCGCTTCCATCCGTCGCGCAGACCCTGCCGGAGCCGCTGCCGCTATGGATGATCGAGAGGATCTGGTGTACCAGGCGAAGCTGGCCGAGCAGGCTGAGCGATACgAcGTGCTCTGGAACTGAACCCGCAGTATCTTCGACGAAATGGTGGAGTCAATGAAGAAAGTAGCAGGGATGGATGTGGAGCTGACAGTTGAAGAAAGAAACCTCCTATCTGTTGCATATAAGAATGTGATTGGAGCTAGAAGAGCCTCCTGGAGAATAATCAGCAGCATTGAACAGAAAGAAGAAA…
NR_028582	G6PC3	glucose 6 phosphatase, catalytic, 3 (G6PC3), transcript variant 2, non-coding RNA	1637	216	13.19	221.1	6706000	17	39503624	39509238	+	39503624-39504136,39507054-39507160,39507574-39507664,39507863-39507981,39508204-39508345,39508574-39509238	nnnnnnnnnnnnnnnnnnnnnnnnnnnnnnnnnnnnnnnnnnnnnnnnnnnnnnnnnnnnnnnnnnnnnnnnnnnnnnnnnnnnnnnnnnnnnnnnnnnnnnnnnnnnnnnnnnnnnnnnnnnnnnnnnnnnnnnnnnnnnnnnnnnnnnnnnnnnnnnnnnnnnnnnnnnnnnnnnnnnnnnnnnnnnnnnnnnnnnnnnnnnnnnnnnnnnnnnTCGTcGGTAGCTGGgCCGCCATGGAGTCCACGCTGGGCGTGGGCATCGTGATAGCCGAGGCGCTACAGAACCAGCTAGCCTGGCTGGAGAACGTGTGGCTCTGGGTCACCTTTCTGGGCGATCCCAAGATCCTCTTTCTGTTCTACTTCCCCGCGGCCTACTACGCGTCCCGCCGTGTGGGCA…
NR_002190	SUMO1P3	Homo sapiens SUMO1 pseudogene 3 (SUMO1P3), non-coding RNA.	1206	228	18.91	219.7	6719000	1	158553679	158554884	+	158553679-158554884	nnnnncGTAGcGGAAGTTACTGCAGCCGCGGTGTTGTGCTGTGGGGAAGGGAGACGGATTTGTAAATCCCGGAGCGAGGTTCTGCCTACCCGAGGCCGCTGCTGTGCGGAGACCCCCGGGTGAAGCCACCGTCATCATGTCTGACCAGGAGGCAAAACCTTCAACTGAGGACTTGGGGGATAAGAAGGAAGGTGAATATATTAAACTCAAAGTCATTGGACAGGATAGCAGTGAGATTCACTTCAAAGTGAAAATGACAACACATCTCAAGAAACTCAAAGAATCATACTGTCAAAGACAGGGCGTTCCAATGAATTCACTCAGGTTTCTCTTTGAGGGTCAGAGAATTGCTGATAATCATACTCCAAAAGAACTGGGAATGGAGGAAGAAGATGTGAT…
NR_001593	RPL18AP3	ribosomal protein L18a pseudogene 3 (RPL18AP3), non-coding RNA	616	70	11.36	210.2	6240000	19	17831727	17835118	+	17831727-17831783,17833102-17833281,17833903-17834032,17834727-17834836,17834980-17835118	nnnnnnnnnnnnnnnnnnnnnnnnnnnnnnnnnnACGCCATGAAGGCtTCTGGCACACTACGAGAGTACAAGGTGGTGGGTCGCTGTCTGCCCACCCCCAAATGCCACACACCACCCCTCTACCGCATGCGAATCTTTGCGCCTAATCACGTCGTCGCCAAGTCCCGCTTCTGGTACTTCGTATCTCAGTTAAAGAAGATGAAGAAGTCTTCAGGGGAGATTGTCTACTGTGGGCAGGTGTTTGAGAAGTCCCCACTGCGGGTGAAGAACTTCGGAATCTGGTTGCGCTATGACTCCCGGAGCGGCACCCACAACATGTACCGGGAATACCGGGACCTGACCACTGCGGGCGCTGTCACCCAGTGCTACCGAGACATGGGTGCCCGGCACCGCGCCCGG…
NR_024555	RHOBTB1	Rho-related BTB domain containing 1 (RHOBTB1), transcript variant 3, non-coding RNA	4337	112	2.58	204.5	7746000	10	62299204	62431204	-	62299204-62301415,62301949-62302054,62304718-62304806,62307672-62307822,62315876-62315994,62317976-62318949,62322574-62322759,62340651-62340754,62341115-62341316,62371568-62371618,62415609-62415709,62431163-62431204	ggcgggacccagagccgccgcgggagcttccagcgtccccagGTTTTATAATAATCAAGAAGCACATGAAAGAGGCCTCTTCATCAAGCATTCTTGACTAAGTTATGAAGATGGAATTGAAGTTGATTTTCCCCCTTCATATGGTAAGTCCAGCTGTGAGCCGAGTGTTCTGTTCTTCACTTCCAGCAAGCCAGAGTTTTATAAATGGACGCTGACATGGACTACGAAAGACCCAACGTTGAAACCATCAAGTGTGTGGTCGTGGGTGACAATGCCGTGGGAAAGACACGCTTGATCTGTGCCAGGGCGTGCAATACCACGCTCACGCAGTATCAGCTGCTGGCCACCCACGTGCCAACCGTGTGGGCGATTGACCAATACCGCGTGTGCCAGGAGGTT…
NR_002144	MAP2K2	mitogen-activated protein kinase kinase 2 pseudogene (LOC407835), non-coding RNA	1726	362	20.97	191.3	7383000	7	128553561	128555286	+	128553561-128555286	nnnnnnnnnnnnnnnnnnnnnnnnnnnnnnnnnnnnnnnnnnnnnnnnnnnnnnnnnnnnnnnnnnnnnnnnnnnnnnnnnnnnnnnnnnnnnnnnnnnnnnnnnnnnnnnnnnnnnnnnnnnnnnnnnnnnnnnnnnnnnnnnnnnnnnnnnnnnnnnnnnnnnnnnnnnnnnnnnnnnnnnnnnnnnnnnnnnnnnnnnnnnnnnnnnnnnnnnnnnnnnnnnnnnnnnggcccgcggagccccGATGCTGGCCCGGaGGAAGCCGGTGCTGCCGGCGCTCACCATCAACCCTACCATCGCCGAGGGCCCGTCCCCTACCAGCGAGGGCGCCTCCGAGGCAAACCTGGTGGACCTGCAGAAGAAGCTGGAGGAGCTGGAACTTGACGAGCAGCAGAA…
NR_024450	BCAP31	B-cell receptor-associated protein 31 (BCAP31), transcript variant 4, non-coding RNA	1643	297	18.08	188.1	6573000	X	152619141	152643395	-	152619141-152619624,152620656-152620756,152621584-152621707,152622608-152622743,152634191-152634338,152639521-152639621,152641802-152641937,152642983-152643395	ACCCTGTTCTCGCCCCTCGGCGAGGCCCGTCCnnnnnnnnnnnnnnnnnnnnnnnnnnnnnnnnnnnnnnnnnnnnnnnnnnnnnnnnnnnnnnnnnnnnnnnnnnnnnnnnnnnnnnnnnnnnnnnnnnnnnnnnnnnnnnnnnnnnnnnnnnnnnnnnnnnnnnnnnnnnnnnnnnnnnnnnnnnnnnnnnnnnnnnnnnnnnnnnnnnnnnnnnnnnnnnnnnnnnnnnnnnnnnnnnnnnnnnnnnnnnnnnnnnnnnnnnnnnnnnnnnnnnnnnnnnnnnnnnnnnnnnnnnnnnnnnnnnnnnnnnnnnnnnnnnnnnnnnnCGCGGGATGAGGGGCGGGGCCGGGGCTGCTGTGGGAGAGTTCGGCTGCTGCgGcGcGGCCTGCACGCTGA…
NR_033179	TMEM150A	transmembrane protein 150A	1486	0	0	179.2	7276000	2	85679181	85683333	-	85679181-85679951,85680159-85680336,85680525-85680652,85681655-85681741,85682069-85682116,85682518-85682698,85683241-85683333	TAAACCTTTCAGGGCTGCTCCGAGGGCCGCAGCTAGAGTCGGCGCCACGAGGGGGCCGAGcAGGGTGCGGCGGtGGCGGGGCGTTCCGGGGAGGCCAGGGCAGCTGATGGTTGTGGCAGAAACATCTCAAGGTAGCTGGTCCGCCCCCACTTCCCCGTCTACCTCTTGTCCTCCCCCCCACACCACCACCACCCTGGCTCCCCTCCCTCATGACCGCCTGGATCCTCCTGCCTGTCAGCCTGTCAGCGTTCTCCATTACTGGCATATGGACTGTGTATGCCATGGCTGTGATGAACCACCATGTATGTCCCGTGGAGAACTGGTCCTACAACGAGTCCTGCCCTCCTGACCCTGCTGAGCAAGGGGGCCCCAAGAGCTGCTGCACCCTGGACAATGTCC…
NR_003129	RNF5	ring finger protein 5 pseudogene 1 (RNF5P1), non-coding RNA	1083	13	1.2	173.6	5837000	8	38576850	38577932	-	38576850-38577932	CGTGTGTATGTGTATTTGGGGGGACTGAAGGGTACGTGGGGCGAAACAAAACCGGCCaTGGCAGCAGCGGAGGAGGAGGACGGGGGCCCCGAAGGGCCAAATCGCGAGCGGGGCGGGGCGGGCGCGACCTTCGAATGTAATATATGTTTGGAGACTGCTCGGGAAGCTGTGGTCAGTGTGTGTGGCCACCTGTACTGTTGGCCATGTCTtCATCAGTGGCTGGAGAGGCCAGAGcGGCAAGAGTGTCCAGTATGTAAAGCTGGGATCAGCAGAGAGAAGGTTGTCCCACTTTATGGGCGAGGGAGCCAAAAGCCCCAGGATCCCAGATTAAAAACTCCACCCCGCCCCCAGGGCCAGAGACCAGCTCCAGAGAGCAGAGGGGCATTCCAGCCATTTGGT…
NR_001444	LYPLA2	lysophospholipase II pseudogene 1 (LYPLA2P1), non-coding RNA	1627	118	7.25	167.7	5615000	6	33440491	33442117	-	33440491-33442117	nnnnnnnnnnGGGCGGCCGAgGGgGAAGAGTGTGTGTCTGCGGGAGAAAGAGGAGAATTGCCCAAGCGGCCTCGGAAGCCCCAGGGAGTGGAGGCCCCCGCCGTGGAGCCGTGTGGTGTATGTGTGGTAACACCATGTCTGTGCCCCTGCTCACCGATGCTGCCACCGTGTCTGGAGCTGAGCGGGAAACGGCCGCGGTTATTTTTTTACATGGACTTGGAGACACAGGGCACAGCTGGGCTGATGCCCTCTCCACCATCCGACTCCCTCATGTCAAGTACATCTGTCCCCATGCGCCTAGGATCCCTGTGACCCTCAACATGAAGATGGTGATGCCTTCCTGGTTTGACCTGATGGGACTGAGTCCAGATGCCCCAGAGGACGAGGCTGGCATCAAGA…
NR_028046	ACSS2	acyl-CoA synthetase short-chain family member 2, transcript variant 3, non-coding RNA	2855	108	3.78	166.5	5848000	20	32926427	32979430	+	32926427-32926601,32934258-32934453,32964560-32964651,32964857-32964960,32965217-32965289,32965560-32965635,32965787-32965901,32970899-32971036,32972003-32972173,32972470-32972603,32972794-32972926,32973008-32973064,32973250-32973330,32974787-32974895,32977162-32977230,32977569-32977745,32978341-32978415,32978551-32979430	GAAGGGAGGCTGGGCTAGATGGGGTCACAAGGCCTGTGTAAGCTTcaAgaggtgggagctgCCTGTTTCAGGCCTCAGAAtcacTCTTGCAGTTAGAGATTTAAGAATCCTTCCTGCCTTGACAGCCAGTCTGTGAAcnnnnnnnnnnnnnnnnnCTTCTTCATGGTGAGTGCAGAATtCTGgGGAGACATTGCCAAGGAATTTTACTGGAAGACTCTATGCCCTGGCCCATTCCTTCGGTACAACTTTGATGTGACTAAAGGGAAAATCTTCATTGAGTGGATGAAAGGAGCAAGTACCAACATCTGCTACAATGTACTGGATCGAAATGTCCATGAGAAAAAGCTTGGAGATAAAGTTGCTTTTTACTGGGAGGGCAATGAGCCAGGGGAGACCACT…
NR_024525	FAM96B	family with sequence similarity 96, member B (FAM96B), transcript variant 2, non-coding RNA	849	104	12.25	161	8067000	16	65523459	65525821	-	65523459-65523704,65524184-65524229,65525018-65525143,65525391-65525821	GCGGGTaGGAGCGGAAGCGnnnnnnnnnnnnnnnnnnnnnnnnnnnnnnnnnnnnnnnnnnnnnnnnnnnnnGCAGCGGCGGCCTCCTGGAGAATGCCAACCCCCTTATCTACCAgCGCTCCGGGGAGCGGCCTGTGACGGCGGGCGAGGAGGACGAGCAGGTTCCCGACAGCATCGATGCACGCGAGATCTTCGATCTCCGCCGCTGCTGGGCGCGGGAGGGTTCCGGaGGCTTGCGGTCGGGGGAaCAGTGAtnnnnnnnnnnnnnnnnnnnnnnnnnnnnnnnnnnnnnnnnnnnnnnnnnnnTCTGAGCGGGCAAGGGCGCAGAGTCCCTTTTCCTTCACTTCCCCGCGCTGATTCGCTCCATCAATGACCCGGAGCATCCACTGACGCTAGAGG…
NR_028437	UBE2L3	ubiquitin-conjugating enzyme E2L 3 (UBE2L3), transcript variant 3, non-coding	2811	186	6.62	156.8	5547000	22	20251957	20308323	+	20251957-20252060,20295146-20295332,20305804-20308323	nnnnnnnnnnnnnnnnnnnnnnnnnnnnnnCGGCCGGCCGCGATGCATTCTGGGGAAGGAGCAGCACCAAATCCAAGATGGCGGCCAGCAGGAGGCTGATGAAGGACAACCCTCCATATGATAAGGGGGCCTTCAGAATCGAAATCAACTTTCCAGCAGAGTACCCATTCAAACCACCGAAGATCACATTTAAAACAAAGATCTATCACCCGAACATTGACGAAAAGGGGCAGGTCTGTCTGCCAGTAAgTAGCGCTGAAAACTGGAAGCCAGCAACCAAAACCGACCAAGTAATCCAGTCCCTCATAGCACTGGTGAATGACCCCCAGCCCGAGCACCCGCTTCGgGCTGACCTAGCTGAAGAATACTCTAAGGACCGTAAAAAATTCTGTAAGAATG…
NR_002183	ST13	suppression of tumorigenicity 13 (colon carcinoma) (Hsp70 interacting protein) pseudogene 4 (ST13P4), non-coding RNA	1598	271	16.96	152.8	4897000	13	49644155	49645752	+	49644155-49645752	nnnnnnnnnnnnnnnnnnnnnnnnnnnnnnnnnnnnnnnnnnnnnnnnnnnnnnnccaccatCTCtCTACCATGGACCCCCGCAAAGTGAACGAGCTTCGGGCCTTTGTGAAAATGTGTAAGcAGGatccgagcgttctgcacACCcAGgAAATGCnnnnnnnnnnnnnnnnnnnnnnnnnnnnnnnnnnnnnnnnnnnnnnnnnnnnnnnnnnnnnnnnnnnnnnnnnnnnnnnnnnnnnnnnnnGGAtgGTgGTGGAAGaCTTAAAGGCAGACGAACCATCAAGTGAGGAAAGTGATCTAGAAATTGATAAAGAAGGTGTGATTGAACCAGACACTGATTCTCCTCAAGAAATGGGAGATGAAAATGTAGAGATAACAGAGGAGATGATGGATCAGG…
NR_036612	LOC100132715	serine/arginine-rich splicing factor 3 pseudogene, non-coding RNA	1550	128	8.26	151.8	5219000	11	18643053	18644602	+	18643053-18644602	nnnnnnnnnTGGACGCCGGGTgAGCGaGAGCATTGGTGGGTGTTGGGCCGGAGGAAAGCAGGACGACCCATCGGAgcGtGTGGATTTGAGCCGCCGCATTTcTTAACCTTAGATCTCGAAATGCATCGTGATTCCTGTCCATTGGACTGTAAGGTTTATGTAGGCAATCTTGGAAACAATGGCAACAAGACCGAATTGGAACGGGCTTTTGGcTAcTATGGACCACTCCGAAGTGTGTGGGTTGCTAGAAACCCACCCGGCTTTGCTTTTGTTGAATTTGAAGATCCCgcAGnnnnnnnnnnnnnnnnnnnnnnnnnnnGAGCTAGATGGAAGAACACTATGTGGCTGCCGTGTAAGAGTGGAACTGTCGAATGGTaAAAAAAGAAGTAGAAACCGTGG…
NR_028052	NGRN	neugrin, neurite outgrowth associated	1760	244	13.86	147.6	5755000	15	88609899	88616447	+	88609899-88610634,88615424-88616447	ACTTCCGCTGCTGTTTCGTAGCAGACTGCTGAAGGCTGGTTTGCGTCGACATGGCGGTTTCCCTGAGTGTCTTGCTGGGGGGGCGCGTTTGCGCTGCCGTCGCTCGCTGTGGGTTCGCGACCCGGGGGGTGgCGGGCCCAGGCCCTATCGGCCGGGAGCCGGACCCCGATTCCGACTGGGAGCCGGAGGAACGGGAGCTGCAGGAGGTGGAGAGGTACCGGCTTCTCCTCGGGCCCTCAGCTTGAAGCTGGGCCTCGCGTCCCGGCGCCCCAGGCCGCGCCCCCTTGGCGCCGGGTGTCCTgCCGcTGCTTGCGCGGCGGCCCTTGTTTCcnnnnnnnnnnnnnnnnnCtCGCAGCGTGAGGTGTTCAGCTCCCCAGGGACCACTGGTCCCTTCATTAG…
NR_033902	KIAA1967	KIAA1967 (KIAA1967), transcript variant 2, non-coding RNA	3809	64	1.68	146.9	5238000	8	22518090	22533928	+	22518090-22518300,22519194-22519289,22519543-22519634,22520065-22520156,22520368-22520482,22520654-22520783,22521427-22521523,22526475-22526594,22527550-22527772,22527848-22527961,22528296-22528459,22528883-22529054,22529140-22529370,22529470-22529706,22530878-22531022,22531154-22531236,22531807-22531953,22532075-22532186,22532285-22532473,22532608-22532813,22533096-22533928	GCACTTCCGCTCCCCAGTTGCCGCGGGATGGCAGGCCGGCGTGGGGGAAGGGAGAGaTCGGCGGAGACGAGGGAGGGACCATATCCGGGAGAGtGGCAGCTTCCGACCAGTGGTCGCGCTTCCGGAGAGGCGCTTCCGGTGGCGGCgGCAGCAGCGGCTGTGGTGGTTCCGGGTGTCTTTGTCCCCCCGGTGTCGCTGCCCTGGCCCGCAGGCTTTTCCCCACGACTCTGAAAGAGGACAGCGTTCCCAATGTCCCAGTTTAAGCGCCTGCGGATCAACCCACTTCCAGGGGGACGCAACTTCTCAGGCACAGCTTCAACATCTCTTCTGGGCCCTCCTCCTGGTTTGCTCACTCCTCCTGTGGCCACAGAACTGTCCCAGAATGCCAGGCACCTTCAG…
NR_003662	RPSAP58	ribosomal protein SA pseudogene 9; ribosomal protein SA pseudogene 8; ribosomal protein SA pseudogene 58; ribosomal protein SA pseudogene 19; ribosomal protein SA pseudogene 18; ribosomal protein SA; ribosomal protein SA pseudogene 15; ribosomal protein SA pseudogene 61; ribosomal protein SA pseudogene 29; ribosomal protein SA pseudogene 12	1379	454	32.92	145.5	4385000	19	23737656	23802759	+	23737656-23737776,23782468-23782581,23783361-23783456,23801712-23802759	nnnnnnnnnnnnnnnnnnnnnnnnnnnnnnnnnnnnnnnnnnnnnnnnnnnnnnnnnnnnnnnnnnnnnnnnnnnnnnnnnnnnnnnnnnnnnnnnnnnnnnnnnnnnnnnnnnnnnnnnnnnnnnnnnnnnnnnnnnnnnnnnnnnnnnnnnnnnnnnnnnnnnnnnnnnnnnnnnnnnnnnnnnnnnnnnnnnnnnnnnnnnnnnnnnnnnnnnnnnnnnnnnnnnnnnnnnnnnnnnnnnnnnnnnnnnnnnnnnnnnnnnnnnnnnnnnnnnnnnnnnnnnnnnnnnnnnnnnnnnnnnnnnnnnnnnnnnnnnnnnnnnnnnnnnnnnnnnnnnnnnnnnnnnttccgcgctacctgcagaggggtccatacggcgttgttctggattcccgtc…
NR_002323	TUG1	taurine upregulated 1 (non-protein coding) (TUG1), non-coding RNA	7104	504	7.09	141.6	5269000	22	29695634	29705380	+	29695634-29697765,29698841-29699587,29701156-29705380	GCGGCCGCGGGATTTGGAGCGGCCGGGGAGGCGGGGGTGGCCGGGGCCGGCTTGGAGGCCTGGCGCCACCCTTCGGGGCCTGCAAGGACCCAGTTgGGGGGGCAGGAGgGGGCCGGAGgATGGTTGGTTGTGGGATTTCTACTTTGCCTTTTCCTTCTTATGCCGCCTTAGTGAGGGGCGGGAGCTCTGGCGGCAGCCCCGGGGTGGGGAGACGAGCTCCGGAGTCGGAAGAGGTGGGTTTGCTTCCGGGCCTAGCCACCAGCTGGCGGAGTGACCTTAGGCGAGTCACTCTGTAATTTTTCTGCGCCTCAGTTTCCTCCTCTGCCTATCAATGTGTGTGGGGTTGAAAGCGCTTTGTAAACTCTAAAGCGTGGGTGTACGTAAAGGATGGATATTGTT…
NR_003267	GGT3P	gamma-glutamyltransferase 3 pseudogene (GGT3P), non-coding RNA	2036	179	8.79	136.8	5417000	22	17141202	17159474	-	17141202-17141481,17141786-17141899,17141981-17142093,17142196-17142322,17142555-17142742,17146243-17146379,17146903-17147052,17149102-17149259,17149652-17149844,17155044-17155124,17155258-17155392,17158572-17158742,17159286-17159474	nnnnnnnnnnnnnnnnnnnncgAGAAGGCTGCCTGAcCAGAGAGTCTCTGAAGAAGATTCTGTGGCTACATGCTCCTGCAGAGTGTGaGGGAGACCCTGGTTATTTCcTCAGCTGTTTCCACCAAATCCTCCCATCTTTCGTGGCCAACACCCcAGGCAAGGCTTGGTGCCCCCGTCTGCTGCTGGACACAGAGCCATGAAGAAGAGGTTAGTGGTGCTGGGCCTGCTGGCTGTGGTTCTGGTGCTGGTCATTGTTGGCCTCTGTGTCTGGCTGCCCTCGGCCTCCAAGGAACCTGACAACCATGTGTACGCCAGGGCTGCCGTGGCTGCAGATGCCAAGCAGTGCTCGGAGATTGGGAGGGATGCACTGCGGGACGGTGGCTCTGCGGTGGATGCAGC…
NR_026890	RPSAP9	ribosomal protein SA pseudogene 9 (RPSAP9), non-coding RNA	1440	452	31.39	136.5	4934000	9	78203335	78204774	+	78203335-78204774	nnnnnnnnnnnnnnnnnnnnnnnnnttccgcgctacctaCAGAGGGGTCCATACGGCGTTGTTCTGGATTCCCGTCGTAACTTAAAGGGAAACTTTCACAATGTCCGGAGCCCTTGATGTCCTGCAAATGAAGGAGGAGGATGTCCTTAAGTTCcttgcagcaggaacccacttaggtggcaccaatcttgacttccagatggaacagtacatctnnnnnnnnnnnnnnnnnnnnnnnnnnnnCATAAATCTGAAGAGGACCTGGGAGAAGCTTCTGCTGGCGGCTaGTGCCATTGTTGCCATTGAAAACCCTGCTGATGTCAGTGTTATATCCTCCAGGAATACtGGCCAGAGGGCCGTGCTGAAGTTTGCTGCTGCCACTGGAGCCACTCCAATTGC…
NR_036556	ANKRD54	ankyrin repeat domain 54, transcript variant 2, non-coding RNA	2094	399	19.05	136.1	5053000	22	36556808	36570299	-	36556808-36557970,36558590-36558697,36558911-36559035,36559112-36559159,36559637-36559708,36564453-36564546,36566140-36566187,36569864-36570299	nnnnnnnnnnnnnnnnnnnnnnnnnnnnnnnnnnnnnnnnagggaaGTAGGTCCGTTGgTCGATCGGGAACGAGGCTCCGGCGGCCAGGCCCGCGCGGAGCCGTTGCCATGGCAGCCGCCGCCGGGGACGCGGACGACGAGCGGCGCTCGGGCCACTCGAGCTCGGAGGACGAGTGCGCGGTGGCGCCGGAGCCGCTGACGGGCGCTGAGGGCCTCTTCTCCTTCGCCGACTTCGGGTCTGCGCTGGGCGGCGGCGCcGCGGGCCTCTCGGGcCGAGCGTCCGGGGGGGCCCAGTCGCCGCTGCGCTACCTGCATGTCCTGTGGCAGCAGGATGCGGAGCCGCGCGACGAGCTGCGCTGCAAGATCCCCGCCGGccgActgaggcgCGCCGCCAGGCCC…
NR_003144	LOC723972	Homo sapiens hepatopoietin PCn127 mRNA, complete cds.	738	43	5.83	127	6214000	15	33316819	33317556	+	33316819-33317556	ATGGAGATGGGCAGACGGATTCATTTAGAGCTGCGGAACAGGACGCCCTCTGATGTGAAAGAACTTGTCCTGGACAACAGTCGGTCGAATGAAGGCAAACTCGAAGGCCTCACAGATGAGTTTGAAnnnnnnnnnnnnnnnnnnnnnnnnnnnnnnGGCCTCACCTCAATCGCAAACTTACCAAAGTTAAACAAACTTAAGAAGCTTGAACTAAGCGATAACAGAGTCTCAGGGGGCCTGGAAGTATTGGCAGAAAAGTGTCCGAACCTCACGCATCTAAATTTAAGTGGCAACAAAATTAAAGACCTCAGCACAATAGAGCCACTGAAAAAGTTAGAAAAcCTCAAGAGCTTAGACCTTTTCAATTGCGAGGTAACCAACCTGAACGACTACCGAGAA…
NR_024235	NDUFB11	NADH dehydrogenase (ubiquinone) 1 beta subcomplex, 11, 17.3kDa (NDUFB11), transcript variant 4, non-coding RNA	1094	201	18.37	124.5	4107000	X	46886559	46889553	-	46886559-46886783,46886957-46887087,46888816-46889553	GCTCTGGCCGGCCCCGGCGATTGGTCACCGCCCGCCAGGGGACAGCCCTGGCCTCCTCTGATTGGCAAGCGCTGGCCacctccnnnnnnnnnnnnnnnnnnnnnnnnnnnnnnnnnnnnnnnnnnnnnnnnnnnnnnnnnnnnnnnnnnnnnnnnnnnnnnnnnnnnnnnnnnnnnnnnnnnnnnnnnnnnnnnnnnnnnnnnCTCTTTCCCCAaaGGGCGAGGGAACTCtgggcGATTGGCTGGGAACTaTATCnnnnnnnnnnnnnnnnnnnnnnnnnnnnnnnnnnnnnnnnnnnnnnnnnnnnnnnnnnnnnnnnnnnnnnnnnnnnnnnnngttGGCCCCACGAAGCCACGACAACTGGAGGCAAAGAGGGTTGCTCAACGCCCCGCCTCACTG…
NR_023312	CIRBP	cold inducible RNA binding protein (CIRBP), transcript variant 2, non-coding RNA	3263	303	9.29	123.9	4747000	19	1220267	1225809	+	1220267-1220409,1221866-1222035,1222139-1222245,1222328-1222466,1222550-1222631,1222980-1225439,1225648-1225809	nnnnnnnnnnnnnnnnnnnnnnnnnnnnnnnnnnnnnnnnnnnnnnnnnnnnnnnnnnnnnnnnnnnnnnnnnnnnnTAGGAGGCTCGGGTCGTTGTGGTGTACCGTCTTCCCGCTTGCGTCAGGGACCTGCCCGACTCAGTGtAAGCGGGGAGAGGTGGTGaGAGATGACCCCTGTTGAGGATTTCATTGGTGTCTGCCACaGGCCGCCATGGCATCAGACGAAGGCAAGCTTTTTGTTGGAGGGCTGAGTTTTGACACCAATGAGCAGTCGCTGGAGCAGGTCTTCTCAAAATACGGACAGATCTCTGAAGTGGTGGTTGTGAAAGACAGGGAGACCCAGAGATCTCGGGGATTTGGGTTTGTCACCTTTGAGAACATTGACGACGCCAAGGATGCC…
NR_026673	RPL23P8	ribosomal protein L23 pseudogene 8 (RPL23P8), non-coding RNA	523	118	22.56	122.6	3572000	7	20833442	20833964	+	20833442-20833964	nnnnnnnnnnnnnnnnnCAGTGTTGAAGATGTCGAAGCGAGGACGTGGTGGGTCCTCTGGTGCGAAATTCCGGATTTCCCTGGGTCTTCCGGTAGGAGCTGTGATCAATTGTGCTGACAACACAGGAGCCAAAAACCTGTATATCATCTCCGTGAAGGGGATCAAGGGAcGGCTGAACAGACTTCCCGCTGCTGGTGTGGGTGACATGGTGATGGCCACAGTCAAGAAAGGCAAACCAGAGCTCAGAAAAAAGGTACATCCAGCAGTGGTCATTCGACGACGAAAGTCATACCGTAGAAAAGATGGCGTGtTTCTtTATTTTgAAGATAATccGGGGGTCATAgtGAAcaATaaagGCGAGATGAAAGGTTCCGCcATtACAgGACCAGTAGCAAAGGA…
NR_026937	OXSM	3-oxoacyl-ACP synthase, mitochondrial (OXSM), transcript variant 3, non-coding RNA	1073	84	7.83	116.6	4237000	3	25806567	25811029	+	25806567-25806642,25807485-25807810,25808265-25808492,25810587-25811029	nnnnnnnnnnnnnnnnnnnnnnnnnnnnnnnnnnnnnnnnnnnnnnnnnnnnnnnnnnnnnnnnnnCGTGTTAcAGGAATGTGTTTCTGATCATCTGAATCTCAATCATGTCCAATTGCCTGCAAAATTTCCTGAAAAtTACAAGCACTCGTCTTCTGTGTTCAAGATTATGCCAACAGGCAACAAGTAAAGGGAAGTTTTTCGGAACTGAGCCAATATCCAGATTGCATAGGCGAGTTGTCATTACCGGTATTGGCTTAGTGACTCCTCTTGGTGTTGGAACTCACTTGGTTTGGGATCGTCTTATCGCAGGAAAAAGTGGAATTGTTTCACTGGTTGGTGAAGAGTATAAGAGTATCCCTTGCCGTGTGGCTGCTTATGTGCCAAGAGGCAGTGATG…
NR_024234	NDUFB11	NADH dehydrogenase (ubiquinone) 1 beta subcomplex, 11, 17.3kDa (NDUFB11), transcript variant 3, non-coding RNA	1124	201	17.88	116.1	3820000	X	46886559	46889553	-	46886559-46886783,46886927-46887087,46888816-46889553	GCTCTGGCCGGCCCCGGCGATTGGTCACCGCCCGCCAGGGGACAGCCCTGGCCTCCTCTGATTGGCAAGCGCTGGCCacctccnnnnnnnnnnnnnnnnnnnnnnnnnnnnnnnnnnnnnnnnnnnnnnnnnnnnnnnnnnnnnnnnnnnnnnnnnnnnnnnnnnnnnnnnnnnnnnnnnnnnnnnnnnnnnnnnnnnnnnnnCTCTTTCCCCAaaGGGCGAGGGAACTCtgggcGATTGGCTGGGAACTaTATCnnnnnnnnnnnnnnnnnnnnnnnnnnnnnnnnnnnnnnnnnnnnnnnnnnnnnnnnnnnnnnnnnnnnnnnnnnnnnnnnngttGGCCCCACGAAGCCACGACAACTGGAGGCAAAGAGGGTTGCTCAACGCCCCGCCTCACTG…
NR_003263	SDHA	Homo sapiens cDNA FLJ58919 complete cds, moderately similar to Succinate dehydrogenase (ubiquinone) flavoprotein subunit, mitochondrial precursor (EC1.3.5.1).	1152	288	25	114	5123000	5	1625073	1647646	-	1625073-1625401,1627297-1627410,1629294-1629424,1638099-1638248,1642362-1642480,1646228-1646399,1647510-1647646	nnnnnnnnnnnnnnnnnnnnnnnnnnnnnnnnnnnnnnnnnnnnnnnnnnnnnnnnnnnnnnnnnnnnnnnnnnnnnnnnnnnnnnnnnnnnnnnnnnnnnnnnnnnnnnnnnnnnnnnnnnnnnnnnnnnnnnnnnGTCCTGAGGcACGTGAATGGCCAGGATCAGATTGTGCCTGGGCTGTACGCCTGTGGGGAGGCCGCCTGTGCCTCGGTACATGGTGCCAATCGGCTCGGGGCAAACTCGCTCTTGGACCTGGTTGTCTTTGGTCGGGCATGTGCCCTGAGCATCGAAgAGTCATGCAGgCCTGGAGATAAAGTCCCTCCAATTAAACCAAATGCTGGGGAAGAATCTGTCATGAATCTTGACAAATTGAgATTTGCTGACGGAAGCATAAGAA…
NR_024557	WAC	WW domain containing adaptor with coiled-coil	3801	148	3.89	108.2	3623000	10	28861433	28949929	+	28861433-28861942,28862933-28862969,28864497-28864692,28912334-28912440,28918671-28918786,28919655-28919767,28924668-28924976,28937121-28937366,28939634-28939756,28940709-28940857,28943502-28943620,28945108-28945297,28946592-28946719,28948472-28949929	nnnnnnnnnnnnnnnnnnnnnnnnnnnnnnnnnnnnnnnnnnnnnnnnnnnnnnnnnnnnnnnnnnnnnnnnnnnnnnnnnnnnnnnnnnnnnnnnnnnnnnnCGCGGCTGCAGCCCAGGCAGCTCTTCGGGAAGCGTCCGCCCGTGGTCTCGCCAGGGGGTTTCCGACCTCCCCGCCCGAGAGCgCAGGGGCGGGGGCAGCGGCCGGAGAGCTCGCACGAGAACACCCCCTCCCGCGGCGCCTCTGGGCGCACGCGCAGCCGCCGCAGCCTCCCTTATTTAGTCCGCGATGGCTTCCCTCGCGcCCCACCGTCCTCTTCCGGAAGGCGGCTCCCTCCCCGCGCAGCCCGGAGCCCCTGGGATCAGCCTCGAGCAGGCGCCCGaGCGAGACTATCCCTA…
NR_030697	TRAPPC1	trafficking protein particle complex 1 (TRAPPC1), transcript variant 4, non-coding RNA	688	23	3.34	107.8	3663000	17	7774388	7776042	-	7774388-7774777,7775054-7775192,7775774-7775872,7775983-7776042	AAGGGtCGGAGCTCCGTGGAAGCCGGAAGTAACTCCTGACAGGCACTCGGAGCAGTTCCGATGACTGTCCACAACCTGTACCTGTTTGACCGGAATGGAGTGTGTCTGCACTACAGCGAATGGCACCGCAAGAAGCAAGCAGGGATTCCCAAGGAGGAGGAAGGATGGCTTCCTGGCCTTCCAAACTAGCCGTTACAAACTCCATTACTACGAGACGCCCACTGGGATCAAAGTTGTCATGAATACTGACTTGGGCGTGGGACCCATCCGAGATGTGCTGCATCACATCTACAGTGCGCTGTATGTGGAGCTGGTGGTGAAGAATCCCCTGTGCCCGCTGGGTCAAACTGTGCAAAGTGAGCTCTTCCGCTCCCGACTGGACTCCTATGTTCGCTCTCT…
NR_002809	LOC338799	Homo sapiens cDNA, FLJ18522.	1521	131	8.61	106.6	4620000	12	120717556	120725773	-	120717556-120718015,120718480-120718531,120722136-120722245,120723861-120723897,120723996-120724097,120724920-120725073,120725168-120725773	GGAGCTGAGCTGGGGAGGGGAGACCAGGgTTCACCACGTTAGCATTcGCATTCCTGGGAGGATGTAGCCCTCGCCTGGACCTGGGCGATAGAAGCCTTCTTCTgTTTTTATTTTTGGAGGGGATCGCCCTGTAATTGTCCTGAACACATGCTTCCCCCCCTTCCTCCAGCCACCCGCGGAGGAGAGAGTCCCCcATTTTTGCATTTATCTTTTCCTTCCCCTTTCTTTATTAAAGGTCCGGGAGTGGCGGCGGCCAATCAGCGCGCGGCtTCCATTTTGTGAGTTCAACTCCGAGGCTCCCGGGCTTCGcGAGGACGCGTTTGCAGCCCCCTCTGCCGCTCCTcTCTGGCGGCCGAGGCGCAGCAGCCGCCTCGCCGGGGCTCGGAGCTGGTGTAGCTC…
NR_036751	HSP90AA6P	heat shock protein 90kDa alpha (cytosolic), class A member 6 (pseudogene)	306	118	38.56	106.4	6223000	4	171739196	171762710	-	171739196-171739313,171762523-171762710	ATGTTgCAGCAAAGCAAAATTTTGAAAGTTATCAGGAAGAATTTGGTCAAAAAATGCTTAGAACTCTTTACTGAACTGGCGGAAGATAAaGAGAACTACAAGAAGTTCTATGAGCAGTTCTCTAAAAACATAAAGCTTGGAATACATGAAGACTCACAAAATCGGAAGAAGCTTTCAGAGCTGTTAAGnnnnnnnnnnnnnnnnnnnnnnnnnnnnnnnnnnnnnnnnnnnnnnnnnnnnnnnnnnnnnnnnnnnnnnnnnnnnnnnnnnnnnnnnnnnnnnnnnnnnnnnnnnnnnnnnnnnnnn
NR_024371	FLJ42875	uncharacterized LOC440556 (FLJ42875), transcript variant 2, non-coding RNA	620	120	19.35	105.3	4686000	1	2970496	2974149	-	2970496-2970726,2973761-2974149	ATGAGACGTGTGGCGGCTCCACTGAGACCCACACGTGGAACTCCGCGCCTCCGCGTTAAAGGAGGTGAAACGCAGCAGCCCTGAGAAATCCGAAGACCCCGGTGTCCTAGCAGAGGCGCCCCGGATGGGGAAGGGCGTGCGGCCGGCgcTacCCCAGAGGAAAAnnnnnnnnnnnnnnnnnnnnnnnnnnnnnnnnnnnnnnnnnnnnnnnnnnnnnnnnnnnnnnnnnnnnnnnnnnnnnnnnnnnnnnnnnnnnnnnnnnnnnnnnnnnnnnnnnnnnnnnnGGCTcCCATGGCTCCAGGGTGcCCAGTCTTGCAGCCAGCTCGCCGCCCGAACCCTGGATGGAAGAAGCGCTCACTGGCCGCTACCTCcGCTGTTTCTGGTACCAGAGATTGAGAC…
NR_036659	ZNFX1-AS1	ZNFX1 antisense RNA 1 (non-protein coding), transcript variant 5, non-coding RNA	502	122	24.3	103.4	3229000	20	47328586	47339202	+	47328586-47328682,47329048-47329152,47330429-47330514,47338989-47339202	nnnnnnnnnnnnnnnnnnnnnnnnnnnnnnnnnnnnnnnnnnnnnnnnCAGGCTTCATACGCTGTCGTCCTGCCCGTGAGTTCCCGTTTTGTGGGTGGTTAGAGCAGCCAGCGGGTATAGAATGGATTTTGGAGGAGGGAGTCACCACTGGGCCTCCAAGGAAGCCACGTGTAGACATCTACAACCTTCGATCTCCTGAcGAGTTTATTGTTGGCCAAAACCAGGCTTTGATTGAACCAGGATGAATGCGGGTGTTGGGAATAGAATATATATATACATATAAAACCGAAACTGGTGAAGGAATATGAGAGGAGTCCTCTGGAAAGAAAAGAACAGACCCTGTGCTTTCATGAAAGTGAAGATCTGGCtGAACCAGTTCCACAAGGtTATTGTATACAT…
NR_033814	DLST	dihydrolipoamide S-succinyltransferase (E2 component of 2-oxo-glutarate complex); dihydrolipoamide S-succinyltransferase pseudogene (E2 component of 2-oxo-glutarate complex)	2784	55	1.98	102.2	3422000	14	74418347	74440203	+	74418347-74418472,74419047-74419080,74422042-74422090,74425551-74425603,74425733-74425805,74427512-74427623,74429290-74429442,74429804-74429880,74430768-74430865,74434825-74434955,74436379-74436452,74436745-74436828,74437522-74437689,74438652-74440203	CCACTTCCGGTTGTTGCCGGGCCCTATATCCGGTGTCCGCCCGCCCTCGGCTcCGCCGCCGCGATGCTGTCGCGGTCCCGCTGTGTGTCCCGGGCATTCAGCCGCTCGCTCTCTGCCTTCCAGAAGGGGAACTGCCCTCTAGGGAGACGTTCCCTGCCTGGGGTCTCCTTATGCCAGGGACCAGGTTACCCTAACAGCAGGAAGGTTGTCAACAACAACAATGTcTTCAGTGTTCGCTTCTTCAGAACTACAGCTGTATGCAGATGACTTGGTTACAgTCAAAACtCCAGCATTTGCAGAATCTGTCACAGAGGGAGATGTCAGGCGGGAGAAAGACATCTGTGCAGGTTCCATCACCAGCAAATGGCGTGATTGAAGCTCTTTTGGTACCTGATGGGG…
NR_024532	ALG2	asparagine-linked glycosylation 2, alpha-1,3-mannosyltransferase homolog (S. cerevisiae), transcript variant 2	2989	370	12.38	101.6	3859000	9	101018528	101024067	-	101018528-101020939,101023082-101023240,101023650-101024067	nnnnnnnnnnnnnnnnnnnnnnnnnnnnnnnnnnnnnnnnnnnGCGGGGAGCAGTTGCGGCTCTAGGGCAATGGCGGAGGagcagggccgGCAACGGGACCTGGTTCCCaagCCGTCGGTGCTGTTCCTGCACCCAGACCTCGGCnnnGGAGGCgCTGAGCGTCTGGTGTTGGACGCGGCGTTGGCGCTGCAGGCTCGCGGGTGTAACGTGAAGATCTGGACAGCGCACTACGACCCGGGCCACTGCTTCGCCGAGAGCCGCGAACTACCGGTGCACTGTGCCGGAGACTGGCTGCCGCGCGGCCTGGGCTGGGGCGGCCGCGGCGCCGCCGTCTGCGCCTACGTGCGCATGGTCTTCCTGGCGCTCTACGTGCTGTTCCTCGCCGACGAGGAGTTCGA…
NR_024611	HINT1	histidine triad nucleotide binding protein 1 (HINT1), transcript variant 3, non-coding RNA	809	115	14.22	99.1	3297000	5	130522774	130528925	-	130522774-130523203,130526164-130526268,130528652-130528925	nnnnnnnnnnnnnnnnnnnnnnnnnnnnnnnnnnnnnnnnnnnnnnnnnnnnnnnnnnnnnnnnnnnnnnnnnnnnnnnnnnnnnTTtCGAGCCTCTACCCTGGCCGCCGCGCGGGAGAGAGGCCGAGATGGCAGATGAGATTGCCAAGGCTCAGGTCGCTCGGCCTGGTGGCGACACGATCTTCGGGAAGATCATCCGCAAGGAAATACCAGCCAAAATCATTTTTGAGGATGACCGGTGtGGnnnnnnnnnnnnnnnnnnnnnnnnnnnnnnTGCCTTGCTTTCCACGACATTTCCCCTCAAGCACCAACACATTTTCTGGTGATACCCAAGAAACATATATCCCAGATTTCTGCAGCAGAAGATGATGATGAAAGTCTTCTTGGACACTTAATGAT…
NR_033900	LOC285441	hypothetical protein LOC285441	1235	627	50.77	98.4	3321000	4	187444246	187659206	-	187444246-187444414,187446576-187447150,187448904-187449180,187658993-187659206	nnnnnnnnnnnnnnnnnnnnnnnnnnnnnnnnnnnnnnnnnnnnnnnnnnnnnnnnnnnnnnnnnnnnnnnnnnnnnnnnnnnnnnnnnnnnnnnnnnnnnnnnnnnnnnnnnnnnnnnnnnnnnnnnnnnnnnnnnnnnnnnnnnnnnnnnnnnnnnnnnnnnnnnnnnnnnnnnnnnnnnnnnnnnnnnnnnnnnnnnnnnnnnnnnnnnnnnnnnnnnnnnnnnnnnnnnnnnnnnnnnnnnnnnnnnnnnnnnnnnnnnnnnnnnnnnnnnnnnnnnnnnnnnnnnnnnnnnnnnnnnnnnnnnnnnnnnnnnnnnnnnnnnnnnnnnnnnnnnnnnnnnnnnnnnnnnnnnnnnnnnnnnnnnnnnnnnnnnnnnnnnnnnnnnnnnnnnnnnn…
NR_024449	IQSEC2	IQ motif and Sec7 domain 2 (IQSEC2), transcript variant 3, non-coding RNA	956	14	1.46	98.3	3111000	X	53312231	53327521	-	53312231-53312971,53325471-53325566,53327403-53327521	TCCTTCTTGGGAAcGGCTGGGGAGGAGGGGGTgGTGACACGGTGGAGACACCGGCTAGGCCAGGGGGCCtGCCCTTGGGACAGGTCCAGACCCATGGAGcCCCCCGGGAGGAGCAGCAGGTCCACAGCGTCTCATACTCTACACCAGTATTGCTGTCCTACtCAGGTCCTTGACTCCATGAAGCTTACCCCCTCAGGCAGGCTGGCAGAGAGCAGGGAAGAGGAGGAGGAGGAGGAGACTGAGGAAGAGGAAGAGGAAGACGCTCACCAGTTCTGCTGTCCGGCCTCCGAGTGCAGTAGTCCCTCCTCTCGGTAACTGAGAGGaCAAGGGcCATTTTCTATGCAGAAGCAAAAGCCTTAACCAGCCCCTCCTTCCCacTGCCCAccnnnnnnnnnnnnn…
NR_002937	IGBP1P1	immunoglobulin (CD79A) binding protein 1 pseudogene 1 (IGBP1P1), non-coding RNA	575	130	22.61	98	3123000	14	34478879	34479453	+	34478879-34479453	ATCAgCTTAgAAGAGATTGAGAGCATTGACCAGGAAATAAAGATCCTGAGAGAAAGAGACTCTTCAAGAGAGGCATCAACTTCTAACTCATCTCGCCAAGAGAGGCCTCCAGTGAAACCCTTCATTCTCACTCGGAACACGGCCCAAGCCAAAGTATTTGGAGCTGGTTATCCAAGTCTGGCAACTATGACGGTGAGTGACTGGTATGAGCAACATCGGAAATAtGGAGCATTACCGGATCAGGGAATAGCCAAGGCAACACCAGAGGAATTCAGAAAAGCAGCTCAGCAACAGGAAGAACAAGAAGAAAAGGAGGAAGAGGATGATGAACAAACaCTCCACAGnnnnnnnnnnnnnnnnnnnnnnnnnnnnnnnnnnnnnnnnnnnnnnnnnnnnnnn…
NR_027451	LOC647979	uncharacterized LOC647979 (LOC647979), non-coding RNA	5343	1180	22.09	97.9	4039000	20	34096954	34102296	-	34096954-34102296	nnnnnnnnnnnnnnnnAGAACGCGGAGAGACGCAGAACGCGGCCGGCTCCTTCTGGGCCCTCCAGGCCCTCCGGCCCTGGGCCGGCGGGTGAACTGGGGGGCCCCGGGACAGGCCGAGCCCTGTGCCATGCAGATACCGGAGGCCTCTGCTGCGGCTGCCCActggctgtgnnnnnnnnnnnnnnnnnnnnnnnnnnnnnnnnnnnnnnnnnnnnnnnnnnnnnnnnnnnnnnnnnnnnnnnnnnnnnnnnnnnnnnnnnnnnnnnnnnnnnnnnnnnnnnnnnnnnnnnnnnnnnnnnnnnnnnnnnnnnnnnnnnnnnnnnnnnnnnnnnnnnnnnnnnnnnnnnnnnnnnnnnnnnnnnnnnnnnnnnGAAGCAtGGCGGCCGCTCGAACGCCGCG…
NR_034091	LOC100129046	hypothetical protein LOC100129046	1562	949	60.76	95.2	3290000	1	93830113	93838175	+	93830113-93830653,93832518-93832594,93837062-93837135,93837306-93838175	nnnnnnnnnnnnnnnnnnnnnnnnnnnnnnnnnnnnnnnnnnnnGCTTGCAGACCCCAGGAGtGCTGGCTGTCCCTctACTTCCTGAACATGTGGATGTGTGCTTTGGGTTCTTGACCTCAGCTCTTCCCAAGGTCTTCTTAGAGnnnnnnnnnnnnnnnnnnnnnnnnnnnnnnnnnnnnnnnnnnnnnnnnnnnnnnnnnnnnnnnnnnnnnnnnnnnnnnnnnnnnnnnnnnnnnnnnnnnnnnnnnnnnnnnnnnnnnnnnnnnnnnnnnnnnnnnnnnnnnAGACCAGGtACCTGTCGGGGGATGCGGCCGTGGTACCAGGCATGGCTGCGCAGGTCCTCGCTGCTCAGCAGCAGCTCCTCCTCCAGCTCCTTCTTCAGCTTCTCGGGGGTCCT…
NR_000034	TMEM185A	transmembrane protein 185B (pseudogene) (TMEM185B), non-coding RNA	2131	428	20.08	94.7	3436000	2	120695324	120697454	-	120695324-120697454	nnnnnnnnnnnnnnnnnnnnnnnnnnnnnnnnnnnnnnnnnnGCGTCCGCCCGAGGTCGCGGGACGCTTGGGGAGTCAGCAGCGCGCCAGGCCCCTCCGGGCGCCACACGCATTAGGTGCCTTCTTGATGGGTACGGAATGAAGGCGGGCGgcggcTggACCGAGGCAGCnCCCAGTTAGTAGCCGCCGCGCCGCCCGTGCCCGCGCACGCCACACCCCAGCGCGCTTCCGGCCGGGCCACGTGATCGCGCGCGCacgtgttccggCCTCTCTGCGTCGnnnnnnnnnnnnnnnnnnnnnnnnnnnnnnnnnnnnnnnnnnnnnnnnnnnnnnnnnnnnnnnnnnnnnnnnnnnnnnnnnnnnnnnnnnnnnnnnnnnnnnnnnnnnnnnnnnnnnnnn…
NR_034009	SRSF6	serine/arginine-rich splicing factor 6, transcript variant 2, non-coding RNA	4014	483	12.03	92.8	3131000	20	41519918	41525658	+	41519918-41520194,41520415-41520563,41521207-41521474,41521825-41521949,41522087-41522295,41522569-41522652,41522757-41525658	nnnnnnnnnnnnnnnnnnCGCGCGCGCGCATCATTGTGTGGCTGGACcCGGCCGCCGCTGTGGTGTGAGGCGCGTGTTCGGGTTCTTGCCGTCCCCGCACCCGCACCGCGGCTACTGGCTTGCGGTCCGCCGTTCGACAACCAGCCCTTGGGCCCCCGCCCGCCACGGACATGCCGCGCGTCTACATAGGACGCCTGAGCTACAACGTCCGGGAGAAGGACATCCAGCGCTTTTTCAGTGGCTATGGCCGCCTCCTCGAAGTAGACCTCAAAAATGGGTACGGCTTCGTGGAGTTCGAGGACTCCCGcGACGCCGACGACGCCGTTTACGAGCTGAACGGCAAGGAGCTCgGCGGCGAGCGCGTGATCGTAGAGCACGCCAGGGGCCCACGTCGCGATC…
NR_033488	ABHD16A	abhydrolase domain containing 16A, transcript variant 3, non-coding RNA	2270	183	8.06	92.1	3203000	6	31762705	31778829	-	31762705-31763051,31763254-31763300,31763398-31763496,31763580-31763656,31763797-31763859,31764005-31764061,31764479-31764542,31764771-31764875,31765337-31765460,31765834-31765883,31766295-31766358,31767335-31767436,31767560-31767674,31768783-31768905,31769115-31769188,31772704-31772789,31776698-31776784,31777030-31777096,31777830-31777886,31778368-31778829	nnnnnnnnnnnnnnnnnnnnnCCTGCTTGTCAAACCAGTCATCCGCAAAGTCTGCGCTCTGTGTGCTTCCTGAGTTAAAGTCACGCCTACGGACTGGCCGCCTCCTTTCTTTTTCGCTCTTTACCGCTTTCTCATTCCGACTGCCACTCCTTGCTCTTTCCTCTCCGCTTCCCCCCnnnnnnnnnnnnnnnnnnnnnnnnnnnnnnnnnnnnnnnnnnnnnnnnnnnnnnnnnnnnnnnnnnnnnnnnnnnnnnnnnnnnnnnnnnnnnnnnnnnnnnnnnnnnnnnnnnnnnnnnnnnnnnnnnnngCCTCCCTCGGCTCCGTTTTTATCTTCCCTTTACCCTCGCCTTGAATTTCAGAATGACTTTTACAGATCCAGTATCCGTAGGTCCTCCCCTC…
NR_037193	SLC3A2	solute carrier family 3 (activators of dibasic and neutral amino acid transport), member 2	1674	303	18.1	91.2	4296000	11	62405747	62412931	+	62405747-62406114,62406956-62407047,62408037-62408160,62408505-62408573,62408680-62408738,62409225-62409405,62409513-62409656,62412183-62412266,62412379-62412931	AGTTGCAACCGGTTTCTcAAGTAATGTGCAGGAgTCCTTACATCAGCTCCTCTGAGTCTCGTGATTCAGCCTcGnnnnnnnnnnnnnnnnnnnnnnnnnnnnnnnnnnnnnnnnnnnnnnnnnnnnnnnnnnnnnnnnGGGAGGTCAGGGGCCCCTCAGAGGGGCCTCACCTGTTAACCCAGCCCCCATcGCGGGTCTGAGGGGGCGTCTCGATTACCTGAGCTCTCTGAAGGTGAAGGGCCTTGTGCTGGGCCCACTTCACAAGAACCAGAAGGACGATGTCGCTCAGACCAACTTGCAGCAGATCGACCCCAATTTTGGCTCCAAGGAAGATTTTGACAGTCTCTTGCAATCGGCTAAAAAAAAGAGCATCtGTGTCATTCTGGACCTCACTCCCAA…
NR_036684	CES2	carboxylesterase 2 (CES2), transcript variant 3, non-coding RNA	4176	1574	37.69	91	3687000	16	65525875	65536495	+	65525875-65527380,65529441-65529645,65530621-65530762,65531626-65531759,65531841-65532099,65532528-65532626,65532910-65533050,65533172-65533252,65533509-65533653,65534052-65534189,65534703-65534775,65535243-65536495	GACACgCCGCGTTGGGGGTTCTccgcctgaggtgcGAGAGAAaCGGTGACCnnnnnnnnnnnnnnnnnnnnnnnnnnnnnnnnnnnnnnnnnnnnnnnnnnnnnnnnnnnnnnnnnnnnnnnnnnnnnnnnnnnnnnnnnnnnnnnnnnnnnnnnnnnnnnnnnnnnnnnnnnnnnnnnnnnnnnnnnnnnnnnnnnnnnnnnnnnnnnCCCCACACCGCCTCCTccGggaagtcGggctggccgAgaGCTCCCGTATCCACGACGGTTGGTCGCCTCTGGCCTGGCAGGGCTCCTTGTGTCTCGGGACCTnnnnnnnnnnnnnnnnnnnnnnnnnnnnnnnnnnnnnnnnnnnnnnnnnnnnnnnnnnnnGCTCGGACCGGCAGGCGCTCGTGAAATG…
NR_028443	SLC25A5-AS1	SLC25A5 antisense RNA 1 (non-protein coding)	3088	1602	51.88	89	2797000	X	118484024	118487111	-	118484024-118487111	GTAAAAGGAACACGCGCTTCCCGGCGCCGGCTTCCGGCCCGGCGAGGTTTGAGCGCGTCCGCGGGCTGGGAGGCCGCCGGACCCGGGCGCATGGCCTTCCCCGGGCAGTTATCTcCTTGCCGCGACCTTGAGGTCTTCGTTAAGAACTGGCGTTCCTCTTTCTAACGCCGGCTTTCGGCCTTCGCCCTTGACGCCCAGGCCCGGGGAGGCCGTCACTCAGGGACTGCTCCATCCGAGTCGGCCGCCTCGGGGATGCCGAGAGCCTGGTCCTGCTCTCCGCCCCCGGCCCCTTTCTAGACTCACAACTTCAGGTCACTAAAGGCGCCTCCCACCAGTTTGCCTTCTGCTCTgCCTCTGCGCCCGGCTCTGGCCTCTCCTATGCCGCTTCCCTGGCCATGT…
NR_003251	INPP5F	inositol polyphosphate-5-phosphatase F (INPP5F), transcript variant 3, non-coding RNA	950	161	16.95	89	3047000	10	121475599	121541710	+	121475599-121475861,121500578-121500658,121531137-121531273,121541019-121541147,121541371-121541710	nnnnnnnnnnnnnnnnnnnnnnnnnnnnnnnnnnnnnnnnnnnnnnnnnCTCGGCGCGGTTCCTACCCGGCCGCTCCCCGAGGtGCGGGCTCTGGCGGCCGCGACCGACTAGGAAGCCCCGTGCGCCGCCCGCGGGCCGCCGCCTCCCTGGGCGCGCGGGGCTGGCATGGAGCTCTTCCAAGCCAAGGACCACTACATCCTGCagCAGGGCGAGCGCGCGCTGTGGTGCAGCCGCCGCGACGGCGGCCTCCAGCTCCGACCGGCTACTGATCTACTTCTTGCCtGGAATCCCATTTGTTTGGGGTTGGTAGAAGgTGTTATTGGAAAAATTCAACTTCATTCAGATCTTCcGTGGTGGCTTATTCTAATTCGGCAGAAAGCATTGGTGGGCAAACTCCC…
NR_028106	DCAF8	DDB1 and CUL4 associated factor 8 (DCAF8), transcript variant 5, non-coding RNA	1477	91	6.16	88.3	2923000	1	158475636	158498901	-	158475636-158476784,158480374-158480448,158497699-158497739,158498690-158498901	AGAGAGCGGCGGTGGTGGTGGTGGcGGCCGCTGGCCAGTGTAAGATGGCTGCGGCGTTGGTGGTGGCAGTGGACGGGGCGGCTGGGCCTGGAACAGTCGGAGCAGCAGCTAGCAGAAGGATGACCCAAGACGGGAAGCGGGCTGCTGAGCCTCGCCGATTCCCGTGCTTGTAACTGCCCCAGCCGGACAcCCCCCCCCcnnnnacctacccgGAGCTCAACCTGGCCTTACTTCAGTGATAAAAGGAGGAAAGGCTGGCTACAGCAAACATCATTCAAGATGTCCAGCAAAGGGAGCAGCACAGATGGCAGCGCAGACTTAGCTAATGGAAGCCTGTCTAGCAGTCCAGAAGAGATGTCTGGAGCTGAAGAGGGGAGGGAGACATCCTCAGGCATTGAA…
NR_028119	LOC100133957	uncharacterized LOC100133957 (LOC100133957), non-coding RNA	565	42	7.43	87	3484000	X	47403176	47404454	+	47403176-47403523,47404238-47404454	AAGTCCCGCTGCAGCACGTCACTGATGAAGGTCTCGTAGCGCAGTACTTTCTCCCCCGTGGCCTCCACCGCCCGCCGCTTAGGGGGCGTCGCCATGATGGGCTCCTTAGGAGTGGGGAGGGGGAAGACCACGTTGACCGCTCCAGTTTGGCCTCACACACAGTTCATCTCTACCCTCTCAACGCTGGGAATCGACTTGTCCGGCTCAAGCTGGGCGCTCagccttccgcccctccCAACCCGGGGACCCGGCCACCCAGGGACACCCAAGCGCGGCCTTTACCTTAGGGCnnnnGCAATAAaAACGGTTGGTAGGAACCGCGGCTTCCGGGTGGCGCGGGTGAATGACnnnnnnnnnnnnnnnnnnnnnnnnnnnnnnnnCAAGAATGGGCCTTTGCCT…
NR_033200	LARP4	La ribonucleoprotein domain family, member 4	1727	97	5.62	86.4	3335000	12	49080859	49141539	+	49080859-49081078,49092455-49092503,49107812-49107959,49108985-49109140,49110545-49110620,49115538-49115674,49117785-49117888,49120489-49120599,49121640-49121693,49133510-49133722,49134364-49134467,49141185-49141539	AGACCCGGAAGCGGTTGTTGTTTCAAGGGAGGTGGGACTGGGCGGGtcnnnnnnnnnnnnnnnnCGGCGGGGGAGGAGCTGGGTCCACTGCCGGGTGGAGGGGCAAGGCGAGTGTGTGTCCTTATCCTaGCAATTGGGGCGCGGGCCTGTGAGCCAGTTGGAGTTGCGGcGGCGGGAACGATTGGGCCGAGCaGAGGACGACATGTTGCTTTTCGTGGAGcATTTATGGGGTTAAGTGGCATGGGATTTCTGTTTCTGATAGTAAATAGCAGGTAACATCTAAAGGAACTGGTTTAAATCCTAATGCCAAAGTATGGCAAGAAATTGCTCCTGGAAATACTGATGCCACCCCAGTAACTCATGGAACTGAAAGCTCTTGGCATGAAACAGCAGCTATAT…
NR_036625	VDAC1	voltage-dependent anion channel 1 (VDAC1), transcript variant 2, non-coding RNA	2074	224	10.8	85	2487000	5	133335465	133368556	-	133335465-133336452,133337381-133337438,133339461-133339611,133344319-133344546,133354445-133354497,133354592-133354744,133355896-133355945,133356536-133356608,133368237-133368556	AGGTCCTCCCGCGCGCCCGCAACGCGCCCgCAGGCTCCCGTGTCTGCTGCCGGGGCCGCGGGGCCCGGAAGGGTAAGAACGCGaCTCGCgnnnnnnnnnnnnnnnnnnnnnnnnnnnnnnnnnnnnnnnnnnnnnnnnnnnnnnnnnnnnnnnnnnnnnnnnnnnnnnnnnnnnnnnnnnnnnnnnnnnnnnnnnnnnnnnnnnnnnnnnnnnnnnnnnnnnnnnnnnnnnnnnnnnnnnnnnnnnnnngctcggctccctgcctccgcgtcgcagcccccgccgtagccgcctccgagcccgccgccacatcctctgaggAGAAGATGGCTGTGCCACCCACGTATGCTGATCTTGGCAAATCTGCCAGGGATGTCTTCACCAAGGGCTATGGATTTG…
NR_036550	PES1	pescadillo homolog 1, containing BRCT domain (zebrafish) (PES1), transcript variant 2, non-coding RNA	2690	345	12.83	84.4	4721000	22	29302615	29333000	-	29302615-29303116,29304824-29304985,29305124-29305290,29305738-29305922,29306040-29306165,29306558-29306688,29306999-29307088,29307321-29307395,29307515-29307631,29310352-29310441,29310533-29310704,29313273-29313382,29314008-29314161,29315178-29315257,29318119-29318385,29331448-29331504,29332796-29333000	AAAGAGCCCGGGACTAGCGCAGAGGGCCTGACGTCTGATCTGCCAAGTCTGTCCGACCGTGCCTGTCTGCTGTCCCCTTAGCTGTTCCAGTGGTGGATCGGCAGGACCGGGTGCCTAccTAgtactccttacAGaagGAGCCCCTGGTAGTGCCCACCTAGCCCAGGACAAGGAGCAGAACGGGAGCTGCAGCTGCAGTGGTCACnnnnnnnnnnnnnnnnnnnnnnnnnnnnnnnnnnnnnnnnnnnATCGTCAGCCTCTGnnnnnnnnnnnnnnnnnnnnnnnnnnnnnnnnnnnnnnnnnnnnnnnnnnnnnnnnnnnnnnnnnnnnnnnnnnnnnnnnnnnnnnnnnnnnnnnnnnnnnnnnnnnnnnnnnnnnnnnnnnnnnnnnnnnnnnnnn…
NR_004845	LOC644936	Homo sapiens cytoplasmic beta-actin pseudogene, mRNA (cDNA clone IMAGE:30378151).	1381	845	61.19	83.6	4075000	5	79630673	79632053	-	79630673-79632053	nnnnnnnnnnnnnnnnnnnnnnnnnnnnnnnnnnnnnnnnnnnnnnnnnnnnnnnnnnnnnnnnnnnnnnnnnnnnnnnnnnnnnnnnnnnnnnnnnnnnnnnnnnnnnnnnnnnnnnnnnnnnnnnnnnnnnnnnnnnnnnnnnnnnnnnnnnnnnnnnnnnnnnnnnnnnnnnnnnnnnnnnnnnnnnnnnnnnnnnnnnnnnnnnnnnnnnnnnnnnnnnnnnnnnnnnnnnnnnnnnnnnnnnnnnnnnnnnnnnnnnnnnnnnnnnnnnnnnnnnnnnnnnnnnnnnnnnnnnnnnnnnnnnnnnnnnnnnnnnnnnnnnnnnnnnnnnnnnnnnnnnnnnnnnnnnnnnnnnnnnnnnnnnnnnnnnnnnnnnnnnnnnnnnnnnnnnnnnnn…
NR_034081	LOC255130	hypothetical LOC255130	1389	781	56.23	83.1	7113000	4	57670685	57766222	+	57670685-57670893,57749093-57749242,57762056-57762743,57765401-57765516,57765997-57766222	nnnnnnnnnnnnnnnnnnnnnnnnnnnnnnnnnnnnnnnnnnnnnnnnnnnnnnnnnnnnnnnnnnnnnnnnnnnnnnnnnnnnnnnGGTTGGAGAGGGAAGCGCTCGTGCGGACCTttCTCGCAGGtGCCCTTGCTGACCTGGGTGACGGCCTTCTCTCCCCGGCTCTCGGCCCTCCGGCTGGCGGCGCGCAGCTGGCAGCCGCTTGGnnnnnnnnnnnnnnnnnnnnnnnnnnnnnnnnnnnnnnnnnnnnnnnnnnnnnnnnnnnnnnnnnnnnnnnnnnnnnnnnnnnnnnnnnnnnnnnnnnnnnnnnnnnnnnnnnnnnnnnnnnnnnnnnnnnnnnnnnnnnnnnnnnnnnnatcagtgtggaaatggatgtggacgcggtGCTGCTGCCTG…
NR_024554	RHOBTB1	Rho-related BTB domain containing 1 (RHOBTB1), transcript variant 2, non-coding RNA	4373	112	2.56	80.9	2891000	10	62299204	62430742	-	62299204-62301415,62301949-62302054,62304718-62304806,62307672-62307822,62315876-62315994,62317976-62318949,62322574-62322759,62340651-62340754,62341115-62341316,62371568-62371618,62415609-62415709,62430665-62430742	AATCTGGGCTAGACGTGCCACACTGGGGTCTTCTGAAAGTAGGTGCAGCATCTGCAGCTCCTCATGCCCGGCCTTAAGGTTTTATAATAATCAAGAAGCACATGAAAGAGGCCTCTTCATCAAGCATTCTTGACTAAGTTATGAAGATGGAATTGAAGTTGATTTTCCCCCTTCATATGGTAAGTCCAGCTGTGAGCCGAGTGTTCTGTTCTTCACTTCCAGCAAGCCAGAGTTTTATAAATGGACGCTGACATGGACTACGAAAGACCCAACGTTGAAACCATCAAGTGTGTGGTCGTGGGTGACAATGCCGTGGGAAAGACACGCTTGATCTGTGCCAGGGCGTGCAATACCACGCTCACGCAGTATCAGCTGCTGGCCACCCACGTGCCAACCGTG…
NR_029404	LOC649395	similar to tyrosine 3/tryptophan 5 -monooxygenase activation protein, epsilon polypeptide	1825	966	52.93	79.4	2376000	7	63531506	63533330	+	63531506-63533330	nnnnnnnnnnnnnnnnnnnnnnnnnnnnnnnnnnnnnnnnnnnnnnnnnnnnnnnnnnnnnnnnnnnnnnnnnnnnnnnnnnnnnnnnnnnnnnnnnnnnnnnnnnnnnnnnnnnnnnnnnnnnnnnnnnnnnnnnnnnnnnnnnnnnnnnnnnnnnnnnnnnnnnnnnnnnnnnCTGGCCGAGCAGGCTGAGCgATACgatgtgctctggaactGAACccGCAGTATCTTCCAcGAAATGGTGGAGTCAATGAAGAAAGTAGCAGGGATGGATGTGGAgCTGACAGTTGAAGAAAgAAACTTCCtAtctgttgcatATAAGAATGcgATTGGAGnnnnnnnnnnCTCCTGGAGAATAATCAGCAGCATTGAACAGAAAGAAGAAAACAAGGGAGGAGA…
NR_027011	CSDAP1	cold shock domain protein A pseudogene 1 (CSDAP1), non-coding RNA	1758	314	17.86	78.9	3150000	16	31486589	31488346	-	31486589-31488346	aTGAgcgagagcagaggaggaggaggcatgagcgaggcgggcgaggnnnnnnnnnnnnnnnnnnnnnnnnnnnnnnnnnnnnnnnnnnnnnnnnnnnnnnnnnnnnnnnnnnnnnnGCCCAAGAGCCCGgTGGGCAGCGGTGCGCCCCAGGCCGCGGCCCCGGCGCCCGCCGCCCACGTCGCAGGAAACCCGGGTGGGGACGCGGCCCCCGCAgCCACGGGTACCGCGGCCGCCACCTCTTTAGCCACCGCCGCCGGCAGCGAAGACGCGGAGAAAAAAGTTCTCGCCACCAAAGTCCTTGGCACTGTCAAATGGTTCAACGTCAGAAATGGATATGGATTTATAAATCGAAATGACACCAAAGAAGATGTATTTGTACATCAGACTGCCATCAAGAAG…
NR_028386	LOC375196	hypothetical protein LOC375196	1057	250	23.65	78.1	2849000	2	39039933	39040989	-	39039933-39040989	GCGCTCTTGGGCAGTGGCTGCAGtGGGTGCTCCGGCCGCTCGGCCTCCATGGCGAAGCTGACGGGCCGCAGGAAGCAGATGTCCAGGCTGGACTCGGAGGCGGCGGGCGAGCAGTTCTCGAAGAGGGCCGGAGCCTGGAACGgCTCCTCGTCGTAGGGCGCGGGCAGCGCGAAGATCTCGCCGCCGTACTCGAACTCTTCGTAGGCCGCGGGCACGAAGCCGCGGGCATCGGGCAGGAGCTCGGCCGGGGCGCGCAGGGAGCGCTCTACGTTGCCCAGCGGCTCGGCCGGAGAGGGCTCGAAGTCCATCTCCGGGATGGCCTGCAGGGGCCCGGCCAGCGCCTTCACGTCCTGCTCGGCCGCGCAGAACtGCTTGGGTGCCAGAAGGCTCTCGGGAcGC…
NR_015433	LOC93622	Morf4 family associated protein 1-like 1 pseudogene (LOC93622), non-coding RNA	1668	248	14.87	77.8	2501000	4	6726722	6728675	+	6726722-6727334,6727621-6728675	nnnnCGgAAAGTTGGGGCAaCCTGTTGCTAGTCTGTTCGTTGGTGACAGCTAGGCTTCCGCGCTCGCTGCtGGTGGGCAGCCCCGCCGTGGCCCGCGGGCTGGAAGAGGCGGCGGCGTGATGAGGCCTGTGGACGCGGACGAGGCGCGGGAGCCCCGCGAGGACCCGGGCAGCCCGCTGAGCCCGGTGCCCCGCGCCGGCCGCGAGGACCTGGCCTCCCTGGAGCGCGAGCGCGCCCGGGCGCACTGGCGtGCCCGCAGGAAGCTGCTGGAGATCCAGAGCCTGCTCGACgccatcnnnnnnnnnnnnnnnnnnnnnnnnnnnnnnnnnnnnnnnnnnnnnnnnnnnnnnnnnnnnnnngctgaggagcgggtgGCTCGGCTGTGCGCCGAGGCGGAGA…
NR_027942	COX11	COX11 cytochrome c oxidase assembly homolog (yeast) (COX11), transcript variant 5, non-coding RNA	1114	273	24.51	77.2	3582000	17	50384258	50401063	-	50384258-50384472,50393479-50393672,50395666-50395791,50397057-50397212,50400641-50401063	nnnnnnnnnnnnnnnnnnnnnnnnnnnnnnnnnnnnnnnnnnnnnnnnnnnnnnnnnnnnnnnnnnnnCTGGCaTCCTGGATGGAGGTGCgtcGCTTTCTGTGGCTGGCGTTGGATCCACCCTGGGTCTCCAGCCAGGGCTGCAGAGTGGGTAGAGCCGTTTCTTAGGCCAGCGTGGAGTGGGACAGGAGGTGCCGAGAGAGGACTGAGGTGGCTTGGGACATGGAAGCACTGCAGCCTTCCAGCCCGGCATCCAGCACTGCAGCCGCCGCGGCGGCCCAAGAGCTnnnnnnnnnnnnnnnnnnnnnnnnnnnnnnnnnGGCGGCGGCGGAACAAAACGACCcTCACTTACGTGGCCGCTGTCGCCGTGGCCATGCTGGGGGCGTCCTACGCTGCCGTA…
NR_002932	LOC442245	Homo sapiens chromosome 1 truncated glutathione S-transferase M1 mRNA, complete cds.	1136	420	36.97	75.4	4046000	6	111474315	111475450	-	111474315-111475450	nnnnnnnnnnnnnnnnnnnnnnnnnnnnnnnnnnnnnnnnTGACACTGGGGTACTGGGACATCCgCgGGCTGGCCCACGCCATCCGCCTGCTCCTGGAATACACAGACTCAAGCTATGAGGAAAAGAAGTACAGAATgGGGCATGCTCCTGACTATGACAGAAGCCAGTGGCTGAATGAAAAATTCAAGCTGGGCCTGGACTTTCCCAATCTGCCCTACTTGATTGATGGGACTCACAAGATCACTCAGAGCAACGCCATCCtGCGCnnnnnnnnnnnnnnnnnnnnnnnnnnnnnnnnnnnnnnnnnnnnnnnnnnnnnnnnnnnnnnnnnnnnnnnnnnnnnnnnnnnnnnnnnnnnnnnnnnnnnnnnnnnnnnnnnnnnnnnnnnnnnnnnnnnA…
NR_027941	COX11	COX11 cytochrome c oxidase assembly homolog (yeast) (COX11), transcript variant 4, non-coding RNA	1128	287	25.44	73.9	3506000	17	50384258	50401063	-	50384258-50384472,50393479-50393686,50395666-50395791,50397057-50397212,50400641-50401063	nnnnnnnnnnnnnnnnnnnnnnnnnnnnnnnnnnnnnnnnnnnnnnnnnnnnnnnnnnnnnnnnnnnnCTGGCaTCCTGGATGGAGGTGCgtcGCTTTCTGTGGCTGGCGTTGGATCCACCCTGGGTCTCCAGCCAGGGCTGCAGAGTGGGTAGAGCCGTTTCTTAGGCCAGCGTGGAGTGGGACAGGAGGTGCCGAGAGAGGACTGAGGTGGCTTGGGACATGGAAGCACTGCAGCCTTCCAGCCCGGCATCCAGCACTGCAGCCGCCGCGGCGGCCCAAGAGCTnnnnnnnnnnnnnnnnnnnnnnnnnnnnnnnnnGGCGGCGGCGGAACAAAACGACCcTCACTTACGTGGCCGCTGTCGCCGTGGCCATGCTGGGGGCGTCCTACGCTGCCGTA…
NR_002196	H19	H19, imprinted maternally expressed transcript (non-protein coding)	2308	154	6.67	73.6	3054000	11	1972982	1975641	-	1972982-1973600,1973682-1973804,1973885-1973997,1974093-1974227,1974324-1975641	nnnnnnnnnTGGGAGGGGgGGGGGGTAACGTGgGAAACTGGGGAAGTGGGGAACCGTGGGGCAACCAGGGGAAGATGGGGTGCtGGAGGAGAGTTTGTGGGAGCCAAGGAGCACCTTGGACATCTGGAGTCTGGCAGGCGTGACGACGGGTGGAGGGGCTAGCTCGGGGCAGGGCTGgtggggncTGGGGCCAGTGAGGAGTGTGGAGTAGGCGCCCAGGCATCGTGCAGAcGgAGCAACATCAGCTGGGGGCGATGGGCCCGAGCtAGGGCTGGAGAGAAGGGGGAGCCAGACATTCATCCCGGTCACTTTTGGTTACAGGACGTGGCAGCTGGTTTGACGAGGGGAGCTGATGGGCAGGGTTTGATCCCAGGGCCTGGGCAACGGAGGTGTAGCTGG…
NR_027438	IP6K2	inositol hexakisphosphate kinase 2 (IP6K2), transcript variant 8, non-coding RNA	1373	0	0	73.4	2661000	3	48705887	48729715	-	48705887-48706677,48707131-48707261,48707527-48707855,48729594-48729715	GAGCCAATAGCGAGGGGCACCGGGAGCGAGGTGCAGGGGGCGGGGCTCGGCCTGGCTGCAGCCATTTTGGTGCGAGAGAAACAATAGGTCGGAAGCGCCGAGGAACCCGGCTGAGGCAGCAGAGCATCCTGGCCAGAACAAGCCAAGGAGCCACAACGAGAGGGACACACaGACAGACAACAGAtGGAAGACGTACTGGCCGCTGGACTCCGCTGCCTCTTCTATCTCCCTGCCATCTGCGCCCGGAGGATGAGCCCAGCCTTCAGGGCCATGGATGTGGAGCCCCGCGCCAAAGGCGTCCTGCTGGAGCCCTTTGTCCACCAGGTCGGGGGGCACTCATGTGTGCTCCGCTTCAATGAGACAACCCTGTGCAAGCCCCTGGTCCCAAGGGAACATCAG…
NR_036608	SRSF2	serine/arginine-rich splicing factor 3, transcript variant 3, non-coding RNA	2070	129	6.23	72.8	2547000	17	72241794	72245088	-	72241794-72242835,72243449-72243552,72243831-72244141,72244476-72245088	nnnnnnnnnnnnnnnnnnnnnnnnnnnnnnnnnnnnnnnnnnnnnnnnnnnnnnnnnnnnnnnnnnnnnnnnnnnnnnnnnnnnnnnnnnnnnnnnnnnnnnnnnnnnnnnnnnnnnnnnnnnnnnnnnCTGCAAGGCCTTTCCCAGCGTCCCCACGCGGAaAGCAACTGCCTAAGAGGCGCGGCGTCGCACCGTCCAGAGCTGAGGAAGTCGGCGCCAGTTCGTGGGGCTCCAGGCCGCCAGTCAGAGCCATGAGCTACGGCCGCCCCCCTCCCGATGTGGAGGGTATGACCTCCCTCAAGGTGGACAACCTGACCTACCGCACCTCGCCCGACACGCAGAGGCGCGTCTTCGAGAAGTACGGGCGCGTTGGCGACGTGTACATCGCGCGGGACCGCT…
NR_033269	FUZ	fuzzy homolog (Drosophila)	1660	13	0.78	72.7	2773000	19	55001936	55008379	-	55001936-55002443,55003483-55003557,55003643-55003707,55003786-55003892,55004232-55004327,55004447-55004644,55006432-55006536,55006700-55006768,55007684-55007805,55008065-55008379	AATGGACTtGgGGGAGGTGCCTGAATAGGGTTTGAGGGTCTGTTTGAGTTGGGTGAAGAAGGCGGGAAATTAATCCTCTTCCAATCAGCTCCTCATTTCGCCCTCTGGCGGCTCCGGACCACAGGCCGAGTTACTGTGATTACCGGCATGCTCCAAGACCGGCACTGACAGTCCCCTCGTGAGGGACCGCGGTGGGAGTCCTAAATGGGGGAGGAGGGGACGGGTGGCACCGTTCATCTGCTGTGCCTCGCGGCGTCCAGCGGGGTTCCCCTGTTCTGCAGGAGCAGTCGCGGCGGCGCCCCCGCCCGTCAGCAGCTCCCGTTCTCTGTCATCGGTTCCCTCAATGGAGTCCATATGTTTGGGCAGAATCTGGAGGTGCAGCTGAGCTCTGCGAGGACC…
NR_003584	SNHG8	small nucleolar RNA host gene 8 (non-protein coding) (SNHG8), transcript variant 1, non-coding RNA	619	84	13.57	71.6	2966000	4	119419365	119420426	+	119419365-119419740,119419992-119420034,119420227-119420426	nnnnncCGgGAAGCGTCGGGGTTAGGTGAAAGTACCTAGTTGTCTTTCGTACGTTAAAATGGTAACTGGGCTGAAACTTACTGCCTTACCTAAAAGGCAGCGCAGTCAGGATATTGGTAGGTCGGGGGGAGCTTTGGAAACCCGTAAGTTTACAAGCATACGCGGACTTGAGTGCTCATTAGGTCGCGGGGCGGCCACGTGCAGCCCTGGACCCTGAATCGCGGCGTGCGTGGGCCGTGGGCCCTCGGGGAGAGGTTCCGTGCGCCCGGGGACTCCGGTGAAGCCTGTTTCGCTGTCGGTGTCATGTGGCCATCTTGAGTCTATTCTGTCGCTCTTGTGCCATAGCACCCCAAGAACCGTCAGTTTGAGCCAGATGGAAGCtGAGCTGAACACATTAcG…
NR_033740	CES1P2	carboxylesterase 1 pseudogene 2	1595	456	28.59	71.4	3462000	16	54316338	54341624	+	54316338-54316369,54318644-54318715,54319506-54319674,54321745-54321878,54322245-54322341,54322675-54322764,54324819-54324923,54327767-54327805,54331816-54331956,54333850-54333930,54334193-54334340,54338171-54338302,54340974-54341046,54341343-54341624	nnnnnnnnnnnnnnnnnnnnnnnnnnnnnnnnnnnnnnnnnnnnnnnnnnnnnnnnnnnnnnnnnnnnnnnnnnnnnnnnnnnnnnnnnnnnnnnnnnnnnnnnnnnnnnnnnnnnnnnnnnnnnnnnnnnnnCCCAAGATGCCAAGGCaGGGCAGTTTATCTCAGACCTATTGACCAACCGAAAGGAGAACATTCTTCTCAAGGTTTCCGAAGACTGTCTTTACCTCAATATTTACACTCCTGCTGACTTGACCAAGAAAAACAGGCTTCCGnnnnnnnnnnnnnnnnnnnnnnnnnnnnnnnnnnnnnnnnnnnnnnnnnnnnnnnnnnnnnnnnnnnnnnnnnnnnncGAAAACGTGGTGGTGGTGACCATTCAGCACCGCCTGGGCATCTTGGGA…
NR_033769	ASB9P1	ankyrin repeat and SOCS box containing 9 pseudogene 1	1625	648	39.88	71.3	2429000	15	91139718	91141342	+	91139718-91141342	nnnnnnnnnnnnnnnnnnnGCCAGTTAGACCATTTGACCAgGACGTGTGCAGCTCAGCCAGCCACAGAaCTGGAATTTTTCAGGAGCAGGGGGAGCATGGAGTTTGGACTTTGCTGAGCAACTGAAGTGGAGCGCAGAGCTTGCTCGCTTAGGAGAGAGCATCATGGATGGCAAACAAGGGGACATGGATGGGAGCAAGCCCGCGGGGCCAAGAGACACTCCTGACATCAGGCTTCTTTCGAACCCATTGATGAGTGATGCTGTGTCTGATTGGTCTCCTATGCATGAAGCTGCAATCTACGGACATCAGCTGTCTCTGAGGAACCTCATCAGCCAGGGGTGGCTTGTGAACATCATCACGGCAGATCATGTCTCCCCACTCCATGAAGCCTGTCTCGG…
NR_030684	TRAPPC1	trafficking protein particle complex 1 (TRAPPC1), transcript variant 3, non-coding RNA	748	100	13.37	70.7	2324000	17	7774388	7775992	-	7774388-7774777,7775054-7775192,7775774-7775992	AGCAGTTCCGnnnnnnnnnnnnnnnnnnnnnnnnnnnnnnnnnnnnnnnnnnnnnnnnnnnnnnnnnnnnnnnnnnnnnnnnnnnnnTCCGGAGCGAGGCTCACATTCCCTGCCCTGCCGATGACTGTCCACAACCTGTACCTGTTTGACCGGAATGGAGTGTGTCTGCACTACAGCGAATGGCACCGCAAGAAGCAAGCAGGGATTCCCAAGGAGGAGGAAGGATGGCTTCCTGGCCTTCCAAACTAGCCGTTACAAACTCCATTACTACGAGACGCCCACTGGGATCAAAGTTGTCATGAATACTGACTTGGGCGTGGGACCCATCCGAGATGTGCTGCATCACATCTACAGTGCGCTGTATGTGGAGCTGGTGGTGAAGAATCCCCTGTGCCCGCT…
NR_027303	TRIB2	tribbles homolog 2 (Drosophila)	2839	67	2.36	70.1	2311000	2	12774449	12800309	+	12774449-12774587,12780837-12781129,12797903-12800309	AGTCGCGGGGGCGGCggGGGGGGGGCGGAGGCTCCGTGGAAATGTGTCGGTGACATTGAATGGGGAGACCGAGCGCGAGCGAGGCGCGCGCGCGCACACGCGCACACACGGCCCCGCTCGCTCCGAGATCCCCGGCCACGTGTTTGATATCAGCTGCTACCAGGAATCCCTGGCACCGTGCTTTTGCCTGTCTGCTCATAGTAACATCAACCAAATCACTGAAATTATCCTGGGTGAGACCAAAGCCTATGTGTTCTTTGAGCGAAGCTATGGGGACATGCATTCCTTCGTCCGCACCTGCAAGAAGCTGAGAGAGGAGGAGGCAGCCAGACTCTTCTACCAGATTGCCTCGGCAGTGGCCCACTGCCATGACGGGGGGCTGGTGCTGCGGGACCTCAA…
NR_024031	SNHG13	small nucleolar RNA host gene 13 (non-protein coding) (SNHG13), non-coding RNA	855	287	33.57	69.5	3240000	4	53273378	53275062	+	53273378-53273451,53273748-53273883,53274418-53275062	nnnnnnnnnnnnnnnnnnnnnnnnnnnnnnnnnnnnnnnnnnnnnnnnnnnnnnnnnnnnnnnnnnnnnnnnnnnnnnnnnnnnnnnnnnnnnnnnnnnnnnnnnnnnnnnnnnnnnnnGGCGACAGGAACCCAACCCCGGCCGACCTTGAGCCTCAGGAGTTCGTCTCTTACGTCTGCGGAAGTACAGCTGCCTCAGTTCTTAGCACAGGTTGACAACTACAGGTACAAGCCATTGAAGCTGGAATGTCCTGTTGCTGGTATTTCAGTTGACTTAAGCCAACTATCCCTTCAGTTACAATAGGAAAGTGCCTCTAATAAGGCTAAATATGCGTACTAACTTGTAGCAACCACGTGTCCGTGCGGTGCCACAGGAGCTAGAGCAGTGGgAACGCTGGTG…
NR_030737	TTC3P1	tetratricopeptide repeat domain 3 pseudogene 1	2542	404	15.89	68.9	2565000	X	74877098	74879639	-	74877098-74879639	CCACACCAGGCTCTGAGGATGCAAATTACAAGCGAGTCTCCTCTAATTCCCCCAGACCGGTTCTTGAGGATGTGAAACCAACTTATTGGGCTCAATCCCATTTGGTCACAGGATACTGTACGTATCTTCCTTTCCAGAGATTTGATAtCACCCGGACAcCaCCAGCATACATAAAcGTGTTACCAGGTTTGCCCCAGTACACCAGCAcATATACACCCTTGGCCAGCCTTTCTCCTGAATATCATCTACCAACATCAGTACCAGTGGTGCCGTCTTTTGTAGCCAATGACAGAGCAGATAAAAATGCTACTGCCaATTTTGAGGGTCATCATTTGAATGCTGAGAATGCTGCTGGTCACCAGATTGCCTCCGAAACACAGATCCTTGAGGnnnnnnnnn…
NR_037192	ABHD14A-ACY1	ABHD14A-ACY1 readthrough (non-protein coding)	1879	68	3.62	68.6	1945000	3	51984082	51998258	+	51984082-51984260,51986927-51987138,51987315-51987430,51993103-51993214,51994263-51994327,51994417-51994521,51994908-51995002,51995311-51995387,51995471-51995560,51995661-51995717,51996044-51996117,51996203-51996252,51996365-51996509,51996612-51996680,51997580-51997659,51997822-51997882,51997967-51998258	nnnnnnnnnnnnnnnnnnnnnnnnnnnnnnnnnnnnnnnnnnnnnnnnnnnnnnnnnnnnnnnCCTGGCCTTCTAGAGCCGGAGCGGCCCGCGGAGCTGCGGAGGCAGCCATGGTCGGGGCGCTGTGCGGCTGCTGGTTCCGCCTGGGCGGGGCCCGCCTGCTCATCCCGTTCGGCCCGACcgTGGTACAGACCTCCATGAGCCGGTCCtAGGTAGCCCTGCTGGGCCTGGGTCTGCTGCTCATTTTCCTACTGTATGTGGGGCTGCCAGGCCCCCCAGAGCAGAATTCCTGGTTCTGGGGAGACCCCAATGTCACTGTCCTGGCTGGTCTTACTCCTGGCAACTCCCCCATCTTTTACCGCGAGGTGCTCCCACTCAACCCGGCCCACAGGGTGGAGG…
NR_024516	APLP2	amyloid beta (A4) precursor-like protein 2, transcript variant 6, non-coding RNA	3346	178	5.32	68	2955000	11	129444926	129519916	+	129444926-129445187,129495811-129495923,129496719-129496915,129497410-129497618,129501805-129501935,129502871-129502945,129504153-129504311,129505143-129505271,129508734-129508833,129510668-129510820,129512361-129512396,129515503-129515588,129516603-129516677,129517024-129517179,129518452-129519916	agaAGGAGGGCGTGGtAATaTGAAGTCAGTTCCGGTcGGTGTAAAACCCCCGGGGcggcggcgaactggctttagatgcttctgggtcgnnnnnnnnnnnnnnnnnnnnnnnnGTGTGTGAGCCTGAGAGCCGCGCACTAGAGCTACCCGGCGAGGGATGGCGGCCACCGGGACAGCGGCCGCCGCAGCCACGGGCAGGCTCCTGCTTCTGCTGCTGGTGGGGCTCACGGCGCCCGCCTCGGCGCTGGCCGGCTACATTGAGTGGGTGAATTTGTAAGTGATGTTCTGCTAGTTCCAGAAAAGTGCCAGTTTTTCCACAAAGAGCGGATGGAGGTGTGCGAGAATCACCAGCACTGGCACACAGTAGTCAAAGAGGCATGTCTGACTCAGGGAATGACC…
NR_002182	NACAP1	nascent-polypeptide-associated complex alpha polypeptide pseudogene 1 (NACAP1), non-coding RNA	703	42	5.97	67.2	2080000	8	102450297	102450999	+	102450297-102450999	nnnnnnnnnnnAACAAAATGCCCGGCGAAGCCAcaGAAACCGTCCCTGCTACAGAGCAGGAGTTGCCGCAGCCCCAGGCTGAGACAGGGTCTGGAACAGAATCTGACAGTGATGAATCAGTAcCAGAGCTTGAAGAACAGGATTCCACCCAGGCAACCACACAAnnnnnnnnnnnnnCAGCAGCTGAAATTGATGAAGAACCAGTCAGTAAAGCAAAACAGAGTCGGAGTGAAAAGAAGGCACGGAAGGCTATGTCCAAACTGGGTCTTCGACAGGTTACAGGAGTTACTAGAGTCACTATCCGGAAATCTAAGAATATCCTCTTTGTCATCACAAAACCAGATGTCTACAAGAGCCcGCTTCgGATnnnnACATAGTTTTTGGGGAAGCCAAGATCGA…
NR_027867	PDCD6IP	programmed cell death 6 interacting protein (PDCD6IP), transcript variant 3, non-coding RNA	5283	19	0.36	67	2243000	3	33845134	33886199	+	33845134-33845465,33852540-33852762,33854700-33854823,33858393-33858570,33860608-33860719,33861915-33862084,33868984-33869232,33870375-33870509,33871662-33871756,33880502-33880625,33881739-33881926,33882847-33886199	TTCAATTGGAAGAAAAAAAATTTAATTCtTGGATTTAAGTCCATACAAAATCATGTCGTCTTCTCTGTTTACACCtAATGACTAACCTTAATCTCTAAACCATTAATGGGgTGATTCTAATTTCTGTCTTCtTTTCCTTTTTCTTCCTGCATCCCaTGTTGTCTGTGATGGTTTGTGTGGTTGGACTCTCCgCTGGTCAGTATTTTTATTTCAAGGAGGTGTTCCCTGTCTTGGCTGCAAAGCACTGTATCATGCAGGCCAATGCTGAGTACCATCAGTCTATCCTGGCAAAACAGCAGAAGAAATTTGGAGAAGAAATTGCAAGGTTACAGCATGCAGCAGAACTGATTAAAACAGTGGCATCTCGCTATGATGAATATGTTAATGTGAAGGATTTTT…
NR_028287	GABARAPL3	GABA(A) receptors associated protein like 3, pseudogene (GABARAPL3), non-coding RNA	1885	921	48.86	66.5	2836000	15	88690767	88693683	-	88690767-88690791,88691824-88693683	nnnnnnnnnnnnnnnnnnnnnnnnnnnnnnnnnnnnnnnnnnnnnnnnnnnnnnnnnnnnnnnnnnnnnnnnnnnnnnnnnnnnnnnnnnnnnnnnnnnnnnnnnnnnnnnnnnnnnnnnnnnnnnnnnnnnnnnnnnnnnnnnnnnnnnnnnnnnnnnnnnnnnnnnnnnnnnnnnnnnnnnnnnnnnnnnnnnnnnnnnnnnnnnnnnnnnnnnnnnnnnnnnnnnnnnnnnnnnnnnnnnnnnnnnCATGAAGTTCCAGTACAAGGAGGACCAtCCCTTTGAGTATCGGAAAAAGGAAGGAGAAAAGATCCGGAAGAAATATCCGGACAGGGTCCCCGTGATTGTAGAGAAGGCTCCAAAAGCCAGGGTGCCCGATCTGGACAAGAGGAAGTACCT…
NR_023350	COPB2	coatomer protein complex, subunit beta 2 (beta prime)	3202	94	2.94	65.9	2421000	3	140559123	140591212	-	140559123-140559490,140559732-140559803,140560276-140560344,140560530-140560710,140560802-140560894,140562613-140562827,140563939-140564049,140568100-140568307,140568547-140568677,140569677-140569820,140570793-140570899,140570988-140571076,140573255-140573365,140574745-140574944,140575198-140575340,140576021-140576120,140577000-140577146,140579573-140579721,140580579-140580705,140580912-140580998…	GACTATCGCGAGAATCGGCTCCCGGAAGTTCCACGTCAGTCAGTCTGACGGTCAGaGGcTCGGnnnnnnnnnnnnnnnnnnnnnnnnnnnnnnnnnnnnnnnnnnnnnnnnnnnnnnAACCGACACAGCCATGnnnnnnnnnnnnnnnnnnnnnnnnnnnnnnnnnnnnnnnnTTACGGCCGATTCCTGGAGCTTCTGGACTGAGGGCCGCGCCTCTGCGACTTGATATCAAAAGAAaGCTAACTGCTAGATCTGATCGAGTTAAGAGTGTGGATTTGCATCCTACAGAGCCaTGGATGTTGGCAAGTCTTTACAATGGCAGTGTATGTGTTTGGAATCATGAAACACAGACACTGGTGAAGACATTTGAAGTATGTGATCTTCCTGTTCGAGCTGCAA…
NR_015432	LOC388789	Homo sapiens full length insert cDNA clone YB43H03.	492	89	18.09	64.6	3572000	20	18496073	18498203	+	18496073-18496240,18497880-18498203	nnnnnnnCCGCTGTGGGCCTGCGAGAATCGAGGCaCTCGCCggcgtacccatgtatAgaaGAGAGTTCACGGCCTGGTACCGGCGGATgTCGGTGGTCTACGGGATCGGCGCCTGGTCTGTGTTGGGCTCACTGtTnnnnnnnnnnnnnnnnnnnnnnnnnnnnnnnnnnnnnnnnnnnnnnnnnnnnnnnnnnnnnnnnnnnnnnnnnnTATCTGAACACCCAAAAGGATTTTATGTGGAAACAGTTATCATATATAAAGAAGATTTTGTTgCAGTTACAGAAAAGATCCTCAACTATTGGAAATCGTGGACTGGTGGCCCTGGTGCAGAACCATGACTGGCTGCCGAATTCTGAAAATCAGGACTTGGTTCAACATTTAAATTTGATAGTTGCCTCG…
NR_036682	BCL7B	B-cell CLL/lymphoma 7B (BCL7B), transcript variant 3, non-coding RNA	1694	194	11.45	63.1	2309000	7	72588619	72609538	-	72588619-72589656,72590200-72590279,72592148-72592318,72595814-72595910,72604433-72604508,72609307-72609538	nnnnnnnnnnnnnnnnnnnnnnnnnnnnnnnnnnnnnnnnnnnnnnnnnnnnnnnnnnnnnnnnnnnnnnnnnnnnnnnnnnnnnnnnnnnnnnnnnnnnnnnnnnnnnnnnnnnnnnnnnnnnnnnnnnnnnnnnnnnnnnnnnnnnnnnnnnnnnnnnnnnnnnnnnnnnnnnnnnnnnnnnnnnnnnCCGCCAGGCTGAGAGCTCTGCGTATTCAGGCATTGAAGTTGGGGAGAAGAAGTGGGTGACTGTGGGTGACACGTCCCTGAGGATATTTAAGTGGGTTCCTGTGACAGACAGCAAGGAGAAAGGAAAGTCAAAATCGAACAGTTCAGCAGCCCGAGAACcTAATGGCTTTCCCTCTGATGCCTCAGCCAATTCCTCTCTCCTTCTTGAAT…
NR_027437	IP6K2	Homo sapiens mammalian inositol hexakisphosphate kinase 2 (IP6K2) mRNA, complete cds.	1376	0	0	62.2	2251000	3	48705887	48729715	-	48705887-48706677,48707131-48707261,48707527-48707858,48729594-48729715	GAGCCAATAGCGAGGGGCACCGGGAGCGAGGTGCAGGGGGCGGGGCTCGGCCTGGCTGCAGCCATTTTGGTGCGAGAGAAACAATAGGTCGGAAGCGCCGAGGAACCCGGCTGAGGCAGCAGCAGAGCATCCTGGCCAGAACAAGCCAAGGAGCCACAACGAGAGGGACACACaGACAGACAACAGAtGGAAGACGTACTGGCCGCTGGACTCCGCTGCCTCTTCTATCTCCCTGCCATCTGCGCCCGGAGGATGAGCCCAGCCTTCAGGGCCATGGATGTGGAGCCCCGCGCCAAAGGCGTCCTGCTGGAGCCCTTTGTCCACCAGGTCGGGGGGCACTCATGTGTGCTCCGCTTCAATGAGACAACCCTGTGCAAGCCCCTGGTCCCAAGGGAACAT…
NR_034032	LOC100289361	hypothetical protein LOC100289361	623	159	25.52	62	2442000	3	144202377	144202999	-	144202377-144202999	GTAATTTCCTCAGCCGCGCTCACTACGCTAGTTTTCCTGGGAGTCACGGTGTTTGGTCaCGTTATTGGGTCCGGGAATTCAGAGtATnnnnnnnnnnTGATATTTCACTCTCTTATCCCAACGCCAACCCTTGACAGATGCGAACCAGTCGTATTTCCTTTGTGGGAAGGGAGCCGCTTTTTAAAGACGTGCACTGGCCATCtAGGGAGTAGCTTTTACTTCAACTCAAAATAGGACTGGAGCTGACCGGTGGCCTGGCGCTCGATCGACGGAAACGCTGTTCTCGCCACTTCGGCAGCTCCCannnnnnnnnnnnnnnnnnnnnnnnnnnnnnnnnnnnnnnnnnnnnnnnnnnnnnnnnnnnnnnnnnnnnnnnnnnnnnnnnnnnnnnnnnnnnnn…
NR_026562	C20orf24	chromosome 20 open reading frame 24 (C20orf24), transcript variant 3, non-coding RNA	1195	72	6.03	61.9	2034000	20	34667581	34674374	+	34667581-34667882,34669532-34669635,34669707-34669817,34671418-34671547,34673827-34674374	nnnnnnnnnnnnnnnnnnnnnnnnnnnnnnnnnnnnnnnnnnnnnnnnnnnnGAGGAACTGCAGCGCGCCGCAGGACCGGACCGCTGAGCCTGAAGCCGACCCGCGCCGTGACCCGCGACCCTAGACCCCGACTCCCTTTGGCTCAGCCCGCGCGCCCCAGGCCCGGCCCGGGCGGCGCGACGGGAGGATGAGCGGCGGGCGGCGGAAGGAGGAGCCGCCTCAGCCGCAGCTGGCCAACGGGGCCCTCAAAGTCTCCGTCTGGAGCAAGGTGCTGCGGAGCGACGCGGCCTGGGAGGACAAGGATGAATTTTTaGATGTGATCTACTGGTTCCGACAGATCATTGCTGTGATACTGGGTGTCATTTGGGGAGTTTTACCATTACGAGGTTTCTTGGGAA…
NR_003089	OTUB1	OTU domain, ubiquitin aldehyde binding 1 (OTUB1), transcript variant 2, non-coding RNA	2502	124	4.96	61.4	2501000	11	63509901	63522468	+	63509901-63510562,63512385-63512446,63512702-63512800,63520578-63520989,63521098-63521292,63521397-63522468	AGTTAGGTgcTGAGGCTTTGGCCTTGAcaCCAAGGGATGCcGTCTCCcTGCCGGAAGCAGCTCACCAAAGCCGGCAGAGAACCCAGGcTCCGcGGGgnnnnnnnnTGGGGCTCCGCGGGCGCCCTGGCGTTGGCCGACTTCCTGTCTCCTGGGCCAGATGCTGCTCCGCACTGCAGCAGTGGTCGCATGCAGTGCGTGCCGAAGCCCGCAGCAGGAATGCTGCCATTGGTGATTTTAATTTCACCTTCCTACTTCTCTCAATAACACGATCCGCGTTTCAAACTCCAGGGAAAAGAAAACGGAATTGGCTCTAGGAGGCTCTGCAATCACCACCGGGAACTTTGGGAGGCTGGGAAGATGGAGCCAAACCACTGTGTGnnnnnnnnnnnnnnnnnnnnn…
NR_028492	CFL1P1	cofilin 1 (non-muscle) pseudogene 1 (CFL1P1), non-coding RNA	2120	640	30.19	61.3	2253000	10	89568050	89595349	+	89568050-89568073,89568639-89568777,89581836-89581989,89593547-89595349	nnnnnnnnnnnnnnnnnnnnnnnnnnnnnnnnnnnnnnnnnnnnnnnnnnnnnnnnnnnnnnnnnnnnnnnnnnnnnnnnnnnnnnnnnnnnnnnnnnnnnnnnnnnnnnnnnnnnnnnnnnnnnnnnnnnnnnnnnnnnnnnnnnnnnnnnnnnnnnnnnnnnnnnnnnnnnnnnnnnnnnnnnnnnnnnnnnnnnnnnnnnnnnnnnnnnnnnnnnnnnnnnnnnnnnnnnnnnnnnnnnnnnnnnnnnnnnnCCCACACCAGGCAACATAACAAGACCCCCATCTCTACAAAAAATTAAAAAAGAATTgTCAGGTCAGTTCCTGGCAGCAGCTGCAGCGGCTCTCCTTGCCATTTcCTTTTCACTTTTGGAAACATGGGCTCCcATGTGGCTGTCT…
NR_036512	LOC100129917	uncharacterized LOC100129917 (LOC100129917), transcript variant 2, non-coding RNA	617	438	70.99	61.3	2487000	4	763937	765636	-	763937-764476,765560-765636	nnnnnnnnnnnnnnnnnnnnnnnnnnnnnnnnnnnnnnnnnnnnnnnnnnnnnnnnnnnnnnnnnnnnnnnnnnnnnCTTATGTGGCGTCTTCAACAAAAAGTAATTGTTGAGACAAGTGACAAGATGAAGGAGGACTCTGAGTCCGAGTCTCCCTCCTCGCGTCCCTATGTGAGCAGAGGTAAATAATCAAAACTCACCAACCAGGAGAAATTCACCTAGGACTGGGGCAGAAGGTATACACCATGAGCCTGGAAnnnnnnnnnnnnnnnnnnnnnnnnnnnnnnnnnnnnnnnnnnnnnnnnnnnnnnnnnnnnnnnnnnnnnnnnnnnnnnnnnnnnnnnnnnnnnnnnnnnnnnnnnnnnnnnnnnnnnnnnnnnnnnnnnnnnnnnnnnnnnnn…
NR_024282	LOC113230	uncharacterized LOC113230 (LOC113230), non-coding RNA	1300	50	3.85	60.9	2448000	19	14044821	14046874	+	14044821-14045689,14046202-14046275,14046518-14046874	CACCGAGGTTCCCAAGCCCTCCGCAAAGGACGTGGAGATCCTCGAGCAAGAGAGCGAAGTCCTCGAGCCATCAGTCGAGCAGAACGCAGAGCGCCCCGGGCTGTCCACAGCTGCGGGTTTTGAGAGTCCTGAGCCAGGCAGAGACGACCCGGAGCCGTCCGAAGCGCAAAGAGTGGAGGTCCAGGGgCAGCGTCCCCCTCCAGGCCCTGAGACCTCCTCCTCCGGGTCAGGCTCGGAAGCCCCCCAtCTGCGTTTTCCGCCGTGCCCCAAGGCTCCCCAGCGTCTCCCGGAGGAGCTGTTCATGGAGACGCCCATCGAGCGCGAAATCCGCCGCAGCTGCGAACGCgAggAGAGCCTGCgCCGGAGCCGGGGCCTGAGCCCGGGCCGCGCGGGCCGCGA…
NR_036492	PEX19	peroxisomal biogenesis factor 19 (PEX19), transcript variant 2, non-coding RNA	3559	242	6.8	60.5	2115000	1	158513223	158521565	-	158513223-158516048,158516215-158516259,158516484-158516660,158518453-158518614,158518831-158518916,158519358-158519523,158521469-158521565	nnnnnnnnGCAAGTCGGAGGTAGCAAGATGGCGGCCGCTGAGGAAGACtgtGgTGTCGGGGCAGAAGCAGACAGGGAATTGGAGGAGCTTCTGGAAAGATGCCCtCTTCGCTTCCCAAGAGAAGTTTTTCCAGGAACTATTCGACAGTGAACTGGCTTCTCAAGCCACTGCAGAGTTCGAGAAGGCAATGAAGGAGTTGGCTGAGGAAGAGCCCCACCTGGTGGAGCAGTTCCAAAAGCTCTCGGAGGCTGCGGGGAGAGTGGGCAGTGATATGACCTCCCGACAAGAATTCACTTCTTGCCTAAAGGAGACACTAAGTGGATTAGCCAAAAATGCCACTGACCTTCAGAACTCTGGCATGTCGGATGAAGAGCTGACCAAGGCCATGGAGGGGCTAGG…
NR_033701	AIF1L	allograft inflammatory factor 1-like	3459	294	8.5	60	2559000	9	132961684	132988360	+	132961684-132961868,132961988-132962071,132976805-132976871,132979785-132979826,132982964-132983126,132985443-132988360	nnnnnnnnnnnnnnnnnnnnnCCGAGCCGTCCCTCCGCCCCTCGGTCCCGCGGCCACACGCAGCCAGCCGGAGTTCGGACCAGGCGCCTGTGCCTCCTCCTCGTCCCTCGCTGCGTCCGCGAAGCCTGGAGCCGGCGGGAGCCCCGCGCTCGCCATGTCGGGCGCGCTCAGCAACAGGTTCCAAGGCGGCCTCTTTGTCTCCtCAAGGAGGGAAGGCGTTCGGCTTGCTCAAAGCCCGGCAGGAGAGGAGGCTGGCCGAGATCAACCGGGAGTTTCTCTGTGACCAGAAGTACAGTGATGAAGAGAACCTTCCAGAAAAGCTCACAGCCTTCAAAGAGAAGTACATGGAGTTTGACCTGAACAATGAAGGCGAGATTGACCTGATGTCTTTAAAGAGGA…
NR_002201	FTHL3P	ferritin, heavy polypeptide 1 pseudogene 3 (FTH1P3), non-coding RNA	954	295	30.92	59.9	3331000	2	27468994	27469947	-	27468994-27469947	nnnnnnnnnnnnCCGAGAGTcGTCGGGGTTTCCTGCTTCAACAGTGCTTGGACGGAACCCGGCGCTCGTCCtcCAtCCCGGCCGGCCGcccatAGCCAGCCtTCCGTcaCCTCnnnnnnnnnnnnnnnnnnnnnnnnnnnnnnnnnnnnnnnnnnnnnnnnnnnnnnnnnnnnnnnnnnnnnnnnnnnnnnnnnnnnnnnnnnnnnncCATGACGACaGCGTCCACCTCGCAGGTGCGCCAGAACTACCACCAGGACTCAGAGGCCGCCATCAACCGCCAGATCAACCTGGagctctacgcctcctccannnnnnnnnnnnnnnnnnnnnnnnnnnnnnnCGATGATGTGGCTTTGAAGAACTTTGCCAAATACTTTCTTCaCcAATCTCATGAGGAAA…
NR_027716	H2AFJ	H2A histone family, member J (H2AFJ), transcript variant 2, non-coding RNA	3353	836	24.93	59.7	2089000	12	14818537	14822203	+	14818537-14819177,14819492-14822203	nnnnnnnnnnnnnnnnnnnnGCCcCGCGGCCGCAAAGAGTTTGTAGAGGCAGTTCGGAGGCGGTACGTTGCATTCCGGTATCGGACGCCGaGAGCGgTTTGTCTCCGTCTTTGGAGTTGTAGGCGAGAAGTTATCATGTCCGGTCGCGGAAAACAGGGCGGCAAAGTACGAGCAAAGGCCAAATCCCGCTCCTCCCGCGCGGGCCTGCAGTTCCCGGTGGGCCGAGTGCACAGACTGCTGCGCAATGGGAACTACGCGGAGCGAGTGGGCGCCGGGGCGCCGGTGTATCTGGCGGCGGTGCTGGAGTACCTGACGGCGGAGATCCTGGAGCTGGCTGGCAATGCCGCGCGTGACAACAAGAAGACCAGGATAATTCCCCGCCACCTGCAGCTCGCCATC…
NR_033697	NDUFA2	NADH dehydrogenase (ubiquinone) 1 alpha subcomplex, 2, 8kDa (NDUFA2), transcript variant 3, non-coding RNA	846	96	11.35	59.2	1668000	5	140005132	140007554	-	140005132-140005447,140007025-140007554	GCTTCCTGTTTTTCCCTCtGACCAACCCCGAGCGCAAAGAAATTGACCTCGCAGaGGTCCTACAATACTTTTATATCATTGGCCAAGCTTTACCCCGCCCCTGCcnnnnnnnnnnnnnnnnnnnnnnnnnnnnnnnnnnnnnnnnnnnnnnnnnnnnnnnnnnnnnnnnnnnnnnnnnnnnnnnnnnnnnnnnnnnnnnnnGATGGCGGcgAccgcagCGAGTCGAGCAATCGGGGCAAAGCTGGGCCTGCGTGAGATTCGCATCCACTTATGTCAGCGCTCGGCCGGCAGCCAGGGCGTCAGGTGAGGAGCGGCGTGGTGAGGCGGgCGGGCTTCGGGACGCCGGGGTCACGACCTCGACCTCCCTGAAGTTGAGGGAAGCCGGCGCCCACAGCACGC…
NR_003138	SNHG10	small nucleolar RNA host gene 10 (non-protein coding) (SNHG10), non-coding RNA	1961	546	27.84	58.7	1950000	14	95069002	95070962	-	95069002-95070962	nnnnnnnnnnnnCTGCCTTACTATTGGCCGTCGGCAACCGCTTTGCTAGTTAATTGGAGAGAaTGGATGTCCATCgGGGTCACGCTTGCAGGGCAACGAGAGGCAAAACAagannnnnnnnnnnnnnnnnnnnnnnnnnnnnnnnnnnnnnnnnnnnnnnnnnnnnnnnnnnnnnnnnnnnnnnnnnnnnnnnnnnnnnnnnnnnnnnnnnnnnnnnnnnnnnnnnnnnnnnnnnnnnnnnnnnnnnnnnnnnnnnnnnnnnnnnnnnnnnnnnnnnnnnnnnnnnnnnnnnnnnnnnnnnnnnnnnnnnnnnnnnnnnnnnnnnnnnnnnnnnnnnnnATCCGCCTCTCCCAGCTTAGGTGGGCGTCCCTGGGCGcctGcggagcgccgcGGCCGAat…
NR_033389	LOC100132215	hypothetical LOC100132215	1881	306	16.27	58.5	2193000	2	63124609	63129160	-	63124609-63126082,63126676-63126780,63127121-63127289,63129028-63129160	nnnnnnnnnnnnnnnnnnnnnnnnnnnnnnnnnnnnnnnnnnnnnnnnnnnnnnnnnnnnnnnnnnnnnnnnnnnnnnnnnnnnnnnnnnnnnnnnnnnnnnnnnnnnnnnnnnnnnnnnnnnnnnnnnnnnnnnnnnnnnnnnnnnnnnnnnnnnnnnnnnnnnnnnnnnnnnnnnnnnnnnnnnnnnnnnnnnnnnnnnnnnnnnnnnnnnnnnnnnnnnnnnnnnnnnnnnnnnnnnnnnnnnnnnnnnnnnnnnnnnnnnnnnnnnnnnnnnnnnnnnnnnnnnnnnnnnnTTTTAAGGGCTTGTTTCTGGCTATGTTAACCAACCATCCTCTGAGGAAAGCAGAGGAGAGGAACTCCATTATCCTTACAGTGAAACACAACCACTGCAGAAAAA…
NR_024071	PLCD1	phospholipase C, delta 1	3042	339	11.14	57.8	2093000	3	38023991	38041282	-	38023991-38024353,38024509-38024658,38024730-38024862,38024953-38025131,38025537-38025653,38025767-38025926,38026148-38026306,38026399-38026770,38026856-38027057,38027709-38027940,38028039-38028168,38032986-38033214,38036683-38036847,38040832-38041282	nnnnnnnnnnnnnnnnnnnnnnnnnnnnnnnnnnnnnnnnnnnnnnnnnnnnnnnnnnnnnnnnnnnnnnnnnnnnnnnnnnnnnnnnnnnnnnnnnnnnnnnnnnnnnnnnnnnnnnnnnnnnnnnnnnnnnnnnnnnnnnnnnnnnnnnnnnnnnnnnnnnnnnnnnnnnnnnnnnnnnnnnnnnnnnnnnnnnnnnnnnnnnnnnnnnnnnnnnnnnnnnnnnnnnnnnnnnnnnnnnnnnnnnnnnnnnnnnnnnnnnnnnnnnnnnnnnnnnnnnnnnnnnnnnnnnnnnnnnnnnnnnnnnnnnnnnnnnnnnnnnnCTCCACGCAGGCAGGGGCACTGTGGAGCGCCATGCAGTGCCTGGGGATCcGGAGCCGGAGCCgCTCCAGGGAGCTC…
NR_036526	LOC100499484	SUGT1-1300002K09Rik pseudogene	3218	372	11.56	57.4	2371000	9	99040529	99099417	+	99040529-99040670,99048199-99048289,99052895-99052946,99053644-99053660,99078672-99078800,99079659-99079729,99081465-99081576,99083619-99083772,99089763-99089838,99092687-99092768,99092957-99093005,99093474-99093590,99094659-99094778,99096050-99096213,99096948-99097094,99097723-99099417	nnnnnnnnnnnnnnnnnnnnnnnnnnnnnnnnnnnnnnnnnnnnnnnnnnnnnnnnnnnnnnnnnnnnnnnnnnnnnnnnnnnnnnnnnnnnnnnnnnnnnnnnnnnnnnnnnnnnnnnnnnnnnnnnnnnnnnnnnnnnnnnnnnnnnnnnnnnnnnnnnnnnnGAAACCAGATGATGCACAgTATTATtGTCAAAGAGCTTATTGTCACATTCTTCTTGGGAATTACTGTGGTGCAGATGCTAATTTCAGTGtCTGGATTAAAAnnnnnnnnnnnnnnnnnnnnnnnnnnnnnnnnnnnnTTTGTGGGGAAGTATGAGACCCTCATGTTTTACTGGCCCTCGCTGCTGTGCCTCGCCTTCCTGCTGGGCCGCTTCCTGCATATGTTTGTCAAGGCTC…
NR_024012	TEX264	testis expressed 264	1074	0	0	56.9	1868000	3	51680262	51713379	+	51680262-51680344,51693469-51693690,51708462-51708630,51712780-51713379	GTGCGCGGCGGcCGCGCGCAGGCTCCGTAACCGAGCcCTGAGCCGCCTGCGCGGATCGGCGTCCGCAGCGGGCGGCTGCTGAGGTgCCTCCTGaTAAGTGCCGATGTGCCGTGGGTAGCATCCTGAGTGAAGGTGAGGAATCGCCCTCCCCTGAACTCATCGACCTCTACCAGAAATTTGGCTTCAAGGTGTTCTCCTTCCCGGCACCCAGCCACGTGGTGACAGCCACCTTCCCCTACACCACCATCCTGTCCATCTGGCTGGCTACCCGCCGTGTCCATCCTGCCTTGGACACCTACATCAAGGCACGGAAGCTGTGTGCCTATCCTCGGCTGGAGATCTACCAGGAAGACCAGATCCATTTCATGTGCCCACTGGCACGGCAGGGAGACTTCTATG…
NR_024486	LOC100130093	uncharacterized LOC100130093 (LOC100130093), transcript variant 2, non-coding RNA	2214	474	21.41	56.9	2743000	1	225982863	225988678	+	225982863-225983110,225986713-225988678	nnnnnnnnnnnnnnnnnnnnnnnnnnnnnnnnnnnnnnnnnnnnnnnnnnnnnnnnnnnnnnnnnnnnnnnnnnnnnnnCCGGAAACTTCCCACCTGGCACTGCCGCCAACCAAAGTCATGAGGGCAAGACTCCGGTTCCTGCCCTCACAGGGTCCCAGAAGCAAAGGCAGTGAGGACCTGGCCCACGTCCTTGCTnnnnnnnGTCCGATTCTCtTTCGCTGTGGCGGGAAGCTGGCCGGATTTGAAGGTGCTATGGGGCCACAGCGGCATCAACAGCCTCCCTCAGCTGCTGCAGCAGCTCTTTGGGCCGCAATGAGAATGCGcTGGTGTCCACTCTCTGGAAGTTGGGGTGTGCAACCAAGGAGGCCAGCACCTCTGTGATGCGCCCAGCATCAAAG…
NR_028323	SLC5A6	solute carrier family 5 (sodium-dependent vitamin transporter), member 6	3337	448	13.43	56.4	1943000	2	27275959	27288679	-	27275959-27276209,27276477-27276951,27277370-27277485,27277722-27277825,27278038-27278219,27278360-27278446,27279185-27279717,27280151-27280239,27280833-27280962,27281163-27281303,27281722-27281876,27282398-27282465,27282855-27282906,27283249-27283314,27283630-27284162,27287839-27287905,27288392-27288679	GCGTCAGGCCCTCTTCCTCGGGCGTGGCCTAAGCGACCCGGTCCATTCGCCCTGGGGCTGgnnnnnnnnnnnnnnnnnnnnnnnnnnnnnnnnnnnnnnnnnnnnnnnnnnnnnnnnnnnnnnnnnnnnnnnnnnnnnnnnnnnnnnnnnnnnnnnnnnnnnnnnnnnnnnnnnnnnnnnnnnnnnnnnnnnCaGAGCCGACTGCAGgCTCCCTCAGCCgGGTgttccCCGCGTccggaaGCCaAGnnnnnnnnnnnnnnnnnnnnnnnnnnnnnnnnnnnnnnnnnnGAAAAGGGTGCGATGTTGATCTCAGGAAGCACAAAGCGATCTTCCTAnnnCgGACTAAACCACGGAGCTCACCCTGGACAGTATCGTTCCGTGGAGGAAGACTGTGAGACT…
NR_033650	SF1	splicing factor 1 (SF1), transcript variant 8, non-coding RNA	2877	138	4.8	56.2	2307000	11	64288652	64302892	-	64288652-64289566,64290948-64291127,64291240-64291299,64291615-64291892,64292154-64292334,64293070-64293177,64293271-64293386,64293474-64293657,64294012-64294101,64294304-64294456,64300546-64300674,64302410-64302892	nnnnnnnnnnnnnnTCCGTCAgAGAGTTCGCCCCACCCCATcCCCTCCTTTCTGGACTCCGAGCTCAGTTCACGCAGTAACAAATGAAGTGCGCGCtGcGACACCTCCCAGCCCACCGGACTCCGCCGCCATTTCCTCGCCGGGCCTAACGGTTCGGCCAATCCCAGCGCTCATCAAGAAGGACTGAGGCTCCGCCAATCGGAGGCCCCCGATTTCGACCCTTCGCCTCGGCCCGGCCCAATCCAGTCCCCGGTCCCGCCGCCCCCGGCCCGCCCCCgCGGCGGCCTTTCTCCTCCCTCTTTGTGCGTCTCGCGCCGCCGCCGCCCGCCGCGTGAAAGGACGGGCTCCGCGCGCTCCGGCAGCGCAGTCGGGTCCCCTCCCCCCGAGaGGCTTGCGAAG…
NR_028048	CRAT	carnitine acetyltransferase	2865	300	10.47	56.2	2166000	9	130896894	130912891	-	130896894-130897712,130898098-130898235,130899350-130899412,130900113-130900248,130900349-130900471,130900631-130900750,130901966-130902066,130902611-130902789,130903983-130904157,130904500-130904665,130905113-130905166,130906288-130906406,130909914-130910177,130911279-130911377,130912583-130912891	nnnnnnnnnnnnnnnnnnnnnnnnnnnnnnnnnnnnnnnnnnnnnnnnnnnnnnnnnnnnnnnnnnnnnnnnnnnnnnnnnnnnnnnnnnnnnnnnnnnnnnnnnnnnnCGGCCCGGAGGGTGGGCGCGGGGCCGCTCCTACCGGCTGGCGGCCGTAaCTCAGCGACCTTGGCCCGAAGgCTCTAGCAAGGACCCACCAaCCGCAGCCGCTGCAGCGGCGGCGCGGACTTTGCCCGGTGTGTGGGACGGAGCGGACTGCGTGTCCGCGGACAGGCAGCGAAGATGTTAGCCTTCGCTGCCAGGACCGTGGACCGATCCCAGGGCTGTGGTGTAACCTCAGCGGCCAGGCAGTCTCTGCCCTCCAGCCAAGTTTTCTCTCATCAAAAAGATCTTCACAGA…
NR_024610	HINT1	histidine triad nucleotide binding protein 1 (HINT1), transcript variant 2, non-coding RNA	971	221	22.76	56.1	1843000	5	130522774	130528933	-	130522774-130523203,130524248-130524436,130526164-130526268,130528687-130528933	nnnnnnnnnnnnnnnnnnnnnnnnnnnnnnnnnnnnnnnnnnnnnnnnnnnnnnnnnnnnnnnnnnnnnnnnnnnnnnnnnnnnnnnnnnnnnTTtCGAGCCTCTACCCTGGCCGCCGCGCGGGAGAGAGGCCGAGATGGCAGATGAGATTGCCAAGGCTCAGGTCGCTCGGCCTGGTGGCGACACGATCTTCGGGAAGATCATCCGCAAGGAAATACCAGCCAAAATCATTTTTGAGGATGACCGGTGCCTTGCTTTCCACGACATTTCCCCTCAAGCACCAACACATTTTCTGGTGATACCCAAGAAACATATATCCCAGATTTCTGCAGCAGAAGATGATGATGAAAGTnnnnnnnnnnnnnnnnnnnnnnnnnnnnnnnnnnnnnnnnnnnnnnn…
NR_033649	SF1	splicing factor 1 (SF1), transcript variant 7, non-coding RNA	2873	138	4.8	56.1	2162000	11	64288652	64302892	-	64288652-64289566,64290948-64291127,64291240-64291299,64291619-64291892,64292154-64292334,64293070-64293177,64293271-64293386,64293474-64293657,64294012-64294101,64294304-64294456,64300546-64300674,64302410-64302892	nnnnnnnnnnnnnnTCCGTCAgAGAGTTCGCCCCACCCCATcCCCTCCTTTCTGGACTCCGAGCTCAGTTCACGCAGTAACAAATGAAGTGCGCGCtGcGACACCTCCCAGCCCACCGGACTCCGCCGCCATTTCCTCGCCGGGCCTAACGGTTCGGCCAATCCCAGCGCTCATCAAGAAGGACTGAGGCTCCGCCAATCGGAGGCCCCCGATTTCGACCCTTCGCCTCGGCCCGGCCCAATCCAGTCCCCGGTCCCGCCGCCCCCGGCCCGCCCCCgCGGCGGCCTTTCTCCTCCCTCTTTGTGCGTCTCGCGCCGCCGCCGCCCGCCGCGTGAAAGGACGGGCTCCGCGCGCTCCGGCAGCGCAGTCGGGTCCCCTCCCCCCGAGaGGCTTGCGAAG…
NR_026926	LOC151174	uncharacterized LOC151174 (LOC151174), transcript variant 2, non-coding RNA	846	360	42.55	55.9	2111000	2	238798493	238805057	-	238798493-238798879,238801064-238801178,238804714-238805057	nnnnnnnnnnnnnnnnnnnnnnnnnnnnnnnnnnnnnnnnnnnnnnnnnnnnnnnnnnnnnnnnnnnnnnnnnnnnnnnnnnnnnnnnnnnnnnnnnnnnnnnnnnnnnnnnnnnnnnnnnnnnnnnnnnnnnnnnnnnnnnnnnnnnnnnnnnnnnnnnnnnnnnnnnnnnnnnnnnnnnnnnnnnnnnnnnnnnnnnnnnnnnnnnnnnnnnnnnnnnnnnnnnnnnCCGGGGGGCCCAGCCCTAGAGAGCAGGGCCCGGGctgcggggAccGGCGGCCTGAACGGCGGAGCGTTGAAAGCTCCCCGAGGGATAGGAAGTGCAGCGGAAATCAnnnnnnnnnnnnnnnnnnnnnnnnnnnnnnnnnnnnnnnnnnnnnnnnnnnnnnnnnnnnnnnn…
NR_033384	PDHB	pyruvate dehydrogenase (lipoamide) beta	1597	20	1.25	54.7	1614000	3	58388397	58394606	-	58388397-58388946,58389240-58389381,58390475-58390566,58390895-58391005,58391424-58391709,58392360-58392395,58392498-58392560,58392644-58392751,58394398-58394606	ATTTGGCAGCGGATAGAGgACAAGATCAAGATGGCGGCGGTATCTGGGTTGGTGCGGAGACCCCTTCGAGAGGTAGGCAGCAGCGCGCGGCCtgtattcccacgcgacnnnnnnnnnnCCTGCGTCCCGCCATCATCTTCCTCTTTCCCTGAGAGGTCTCTAGGCTGCTGAAGAGGCGCTTTCACTGGACCGCCCCGGCTGCGCTGCAGGTGACAGTTCGTGATGCTATAAATCAGGGTATGGATGAGGAGCTGGAAAGAGATGAGAAGGTATTTCTGCTTGGAGAAGAaGTTGCCCAGTACGATGGGGCATACAAGGTTAGTCGAGGGCTGTGGAAGAAATATGGAGACAAGAGGATTATTGACACTCCCATATCAGAGATGGGCTTTGCTGGAATTG…
NR_024266	LOC144438	uncharacterized LOC144438 (LOC144438), non-coding RNA	3985	148	3.71	54.3	2128000	12	47368512	47372496	-	47368512-47372496	TAGnnnnnnnnnnnnnnnnnnnnnnnnnnnngTTCAGAtTTTTAAGTGTGTATGTAAGTGTGGaTATGTGTGTTTTTAAGTGTGTGTGTTTAAAAATCATGTTTTATCTTCCCTCCCTGTTCCTTACCATTTTCATTTTCCAACAGTCTACTAGAGAAAAACATGGTTGGCCTTGAGAACATAAAGGAAGAGACATGTATTTGACATGGTTTTTTTCCCTTTCTTTATGTTATAATTGAGTAGTAGCCCtCTAATTTATAGTTTGGGCAGGTACAGCCAATACCCgGACGTTTAACctcatTATGAGAACTTCCTTTTTAnnngcTTTTTTGTTTTTGTGCAAAACAGAGATGGGGTTGAGGAAGGAGGGTTGGTGAGCAAGGCCAGCTTCTGCCCTaC…
NR_033999	LOC100129148	uncharacterized LOC100129148 (LOC100129148), non-coding RNA	460	96	20.87	54.3	1468000	7	138752749	138762812	-	138752749-138752981,138758571-138758671,138762687-138762812	TTTGAGACTTGAAGAATCAGTCTCCCAAAGGAtCgTCAGAGCAGATTTTGnnnnnnnnnnnnnnnnnnnnnnnnnnnnnnnnnnnnnnnnnnnnnnnnnnnnnnnnnnnnnnnnnnnnnnnnnnnnGTCCAGTCCTTCTCTCTAATGGTCATTACAAACAACCCTTAAGTGGCTGGAATATAGTCAGCAAGGGGCCCACGTGAACAGCTCATCTGGAATCTTTGCAAAACTGTGCCGACTTCTCTGGTGGCTACGGCTGCGGCTACGGCTGCTGGAGCGGGACCTGTGGCGATGGCGCTTCTCCCGAGATTTGGATCGAGTTCTCCTCTTGCGTTCACGTGACATGGAGCGAGATCGATGTCTGCGATGCTCTCTGGACCTGGATCTTTTAGACAAGAT…
NR_033663	EPOR	erythropoietin receptor	2691	179	6.65	54.1	2263000	19	11348881	11356018	-	11348881-11350271,11350367-11350454,11352560-11352647,11352732-11352885,11353368-11353525,11353606-11353781,11354523-11354908,11355769-11356018	CTTAGAGGCGCCTGGTAGGGAAGGGCCTGGTCAGCTGCGTCcGGCGGAGGCAGCTGCTGACCCAGCTGTGGACTGTGCCAGGGGCGGGGGACAGAGGGGCAGGAGCCTTGGGCTCCCCGTGGCGGGGGCTGTATCATGGACCACCTCGGGGCGTCCtTGTGGCCcCAGGTCGGCTCCCTTTGTCTCCTGCTCGCTGGGGCCGCCTGGGCGCCCCCgCCCAACCTCCCGGACCCCAAGTTcGAAAGCAAAGCGGCCTTGCTGGTGGCCCGCGGACCCGAAGAGCTTCTGTGCTTCACcGAGCGGTTGGAGGACTTGGTGTGTTTCTGGGAGGAAGCGGCGAGTGCTaGggtgagcccagacaaCTACAGCTTCTCCTACcagCTCGAnnnnnnnnnnnnn…
NR_027069	LOC100132215	Homo sapiens cDNA FLJ59022 complete cds.	2021	446	22.07	53.8	2073000	2	63124609	63128350	-	63124609-63126082,63126676-63126780,63127121-63127286,63128075-63128350	nnnnnnnnnnnnnnnnnnnnnnnnnnnnnnnnnnnnnnnnnnnnnnnnnnnnnnnnnnnnnnnnnnnnnnnnnnnnnnnnnnnnnnnnnnnnnnnnnnnnnnnnnnnnnnnnnnnnnnnnnnnnnnnnnnnnnnnnnnnnnnnnnnnnnnnnnnnnnnnnnnnnnnnnnnnnnnnnnnnnnnnnnnnnnnnnnnnnnnnnnnnnnnnnnnnnnnnnnnnnnnnnnnnnnnnnnnnnnnnnnnnnnnnnnnnnnnnnnnnnnnnnnnnnnnnnnnnnnnnnnnnnnnnnnnnnnnnnnnnnnnnnnnnnnnnnnnnnnnnnnnnnnnnnnnnnnnnnnnnnnnnnnnnnnnnnnnnnnnnnnnnnnnnnnnnnnnnnnnnnnnnnnnnnnnnnnnnnnnn…
NR_026835	FLJ37201	tigger transposable element derived 2 pseudogene (FLJ37201), non-coding RNA	3662	914	24.96	53.4	1975000	10	91441037	91447665	-	91441037-91444539,91447507-91447665	AGGTTTTGCTCAGCAGAGGTATGGAAGGAAAAGTGTAGGAAGAGAAGnnnnnnnnnnnnnnnnnnnnnnnnnnnnnnnnnnnnnnnnnnnnnnnnnnnnnnnnnnnnnnnnnnnnnnnnnnnnnnnnnnnnnnnnnnnnnnnnnnnnnnnnnnnnnnnncATCTCCATGTTATTCAGCATTGGGGCTCAACTACTGACTGTGTCAGTCAAATAAGAGTATCAGGTTCCTGTGCTAAAACTATTCTAGCTCAAGTCATCTTGGCAGACAATACCAGAAAAAnCAAACATTTTTCTGTCTGTTAAAGTGACCAAATATTAGGAGACTAAATATAAGCAGAAAAGACAAGTAGTAGCTGCATAACCTTGAGCAAGATACTAACTGAGCCTCAGTCTTTTCAT…
NR_024170	MAPKSP1	late endosomal/lysosomal adaptor, MAPK and MTOR activator 3 (LAMTOR3), transcript variant 2, non-coding RNA	4234	850	20.08	53.3	1786000	4	101018518	101034726	-	101018518-101022247,101024242-101024305,101025722-101025855,101027476-101027534,101032180-101032214,101034515-101034726	nnnnnnnnnnnnnnnnnnnnnnnnnnnnnnnnnnnnnnnnnnnnnnnnnnnnnnnnnnnnnnnnnnnnnnnnnnnnnnnnnnCGGCGTAGAAAGTGCTTCCCGGAACGCAGAAGAGGTCATCAATCATGTGACGGTGGTTTGaGGAGGAACCTGTCTTTAAAGCTGTCCCTGAAGTGACAACGGAGAGAACCAGGCAACCCTGAAACCCCAGGACCTAAAGCGATTCTTGTATAAAAAGTTACCAAGTGTTGAAGGGCTCCATGCCATTGTTGTATCAGATAGAGATGGAGTACCTGTTATTAAAGTGGCCAATGACAATGCTCCGGAGCATGCGTTGCGACCTGGTTTCTTATCCACTTTTGCCCTGGCAACAGACCAAGGGAGCAAACTTGGACTTT…
NR_024515	APLP2	amyloid beta (A4) precursor-like protein 2, transcript variant 5, non-coding RNA	3274	178	5.44	52.3	2256000	11	129444926	129519916	+	129444926-129445187,129484534-129484610,129496719-129496915,129497410-129497618,129501805-129501935,129502871-129502945,129504153-129504311,129505143-129505271,129508734-129508833,129510668-129510820,129515503-129515588,129516603-129516677,129517024-129517179,129518452-129519916	agaAGGAGGGCGTGGtAATaTGAAGTCAGTTCCGGTcGGTGTAAAACCCCCGGGGcggcggcgaactggctttagatgcttctgggtcgnnnnnnnnnnnnnnnnnnnnnnnnGTGTGTGAGCCTGAGAGCCGCGCACTAGAGCTACCCGGCGAGGGATGGCGGCCACCGGGACAGCGGCCGCCGCAGCCACGGGCAGGCTCCTGCTTCTGCTGCTGGTGGGGCTCACGGCGCCCGCCTCGGCGCTGGCCGGCTACATTGAGGCTCTTGCAGCCAATGCTGGAACAGGATTTGCTGTTGCTGAACCTCAAATCGCAATGTTTTGTGGGCAGTTAAATATGCATGTCTGACTCAGGGAATGACCTTATATAGCTACGGCATGCTGCTCCCATGTGGGGTA…
NR_027767	TNIK	TRAF2 and NCK interacting kinase (TNIK), transcript variant 9, non-coding RNA	753	0	0	52.1	1632000	3	172547417	172660891	-	172547417-172547701,172570103-172570168,172660490-172660891	ATTATAACAGCCAATGCAGCCGCCATCCACGCACAAGCAAAGAAGCATGTCCCATTTAAATACACCCACGCAGCCCCAGCGCCCTTAGCCGATCGGGGCGCTCAGCCCACACGCACCGCTGCTCCGGGCTTGGAGATCCGCGCAGGtTGGGCTCCCGGACCCGGCGGACCGACGCGCGGAGGATCGGGATCCGGCGCTGTGGGGCTGGGGTGGGCGgGGGAGGCTGGGCCCGGGGCCTCTGGCGCGATACCCGCATGAGGACGCGAGTGAAATAGACCAAGGTGGAATTTCCAAGGGAAAAGCTTGGGGGTGGTTTTGGTCCATTTCTCCaGCGAAGAAGTAGACATGGCGAGCGACTCCCCGGCTCGAAGCCTGGATGAAATAGATCTCTCGGCTCTG…
NR_026550	BRP44	brain protein 44	936	265	28.31	52.1	1997000	1	166153934	166172004	-	166153934-166154221,166155841-166155952,166156409-166156493,166160359-166160399,166171595-166172004	nnnnnnnnnnnnnnnnnnnnnnnnnnnnnnnnnnnnnnnnnnnnnnnnnnnnnnnnnnnnnnnnnnnnnnnnnnnnnnnnnnnnnnnnnnnnnnnnnnnnnnnnnnnnnnnnnnnnnnnnnnnnnnnnnnnnnnnnnnnnnnnnnnnnnnnnnnnnnnnnnnnnnnnnnnnnnnnnnnnnnnnnnnnnnnnnnnnnnnnnnnnnnnnnnnCAaGGAAAAGTGACTAGcTCCCCTTCGTTGTCAGCCAGGGACGAGAACAGAGCCACGCTCCCACCCGGCTGCTCACGATCCCTCGGCGGCGATGTCGGCCGCCGGTGCCCGAGGCCTGCGGGCCACCTACCACCGGCTCCTCGATAAAGTGGAGCTGATGCTGCCCGAGAAATTGAGGCCGTTGTACAA…
NR_027663	EFHD1	EF-hand domain family, member D1, transcript variant 2, non-coding RNA	1597	600	37.57	51.2	2280000	2	233179011	233255735	+	233179011-233179127,233235756-233235903,233245263-233245397,233254539-233255735	nnnnnnnnnnnnnnnnnnnnnnnnnnnnnnnnnnnnnnnnnnnnnnnnnnnnnnnnnnnnnnnnnnnnnnnnnnnnnnnnnnnnnnnnnnnnnnnnnnnnnnnnnnnnnnnnnnnnnGTATGACGCTGGGCGGGATGGCTTCATCGACCTGATGGAGCTGAAGCTGATGATGGAGAAGCTGGGGGCCCCCCAGACCCACCTGGGCCTGAAGAGCATGATCAAGGAGGTGGACGAGGACTTCGATGGCAAGCTCAGCTTCCGGGAGTTCCTGCTCATTTTCCACAAGGCCGCAGCGGGGGAGCTGCAGGAGGACAGTGGGCTCATGGCGCTGGCAAAGCTCTCCGAGATCAATGTGGCCCTGGAGGGCGTCAAAGGTGCCAAGAACTTCTTTGAAGCCAA…
NR_036627	RBM5	RNA binding motif protein 5 (RBM5), transcript variant 2, non-coding RNA	3041	17	0.56	50.8	1664000	3	50101356	50131396	+	50101356-50101466,50102819-50102888,50104480-50104645,50106157-50106312,50112419-50112488,50115520-50115603,50116685-50116745,50117514-50117579,50117986-50118146,50119204-50119301,50119919-50120006,50120507-50120584,50120669-50120741,50122040-50122125,50122816-50122900,50123116-50123207,50125820-50125981,50126387-50126536,50126617-50126688,50127865-50128044,50128343-50128417,50129511-50129608,501…	nnnnnnnnnnnnnnnCGGCCGTCGGCGGAGGCGCCATTTTGTGGAGCAGCCGAATCTTGTTGGAGGTTCGGGGACGCAGAACCGCTACTGCTGCTTCGGTCTCTCCTTGGGAAAAAATAAAATTTGAACCTTTtGGAGCTGTGTGCTAGATCTTCAGTGGGACAATGGGTTCAGACAAAAGAGTGAGTAGAACAGAGcGTAGTGGAAGATACGGTTCCATCATAGACAGGGATGACCGTGATGAGCGTGAATCCCGAAGCAGGCGGAGGGACTCAGATTACAAAAGATCTAGTGATGATCGGAGGGGTGATAGATACGACGACTACCGAGACTATGACAGTCCAGAGAGAGAGCGTGAAAGAAGGAACAGTGACCGATCTGAAGATGGCTACCATTCAG…
NR_033191	PPP2R2D	protein phosphatase 2, regulatory subunit B, delta isoform	1836	156	8.5	50.5	2104000	10	133597950	133620043	+	133597950-133598049,133598388-133598500,133603525-133603690,133604076-133604188,133607589-133607639,133608789-133608953,133611024-133611285,133619178-133620043	AGCGGACATCATTTCCACCGTTGAGTTTAATTACTCTGGAGATCTTCTTGCAACAGGAGACAAGGGCGGCAGAGTTGTTATTTTTCAGCGTGAACAAGAGnnnnnnnnnnnnnnnnnnnnnnnnnnnnnnnnnnnnnnnnnnnnnnGCTTTCTCAGCACTTGTTGCAGAGAAGTCTGGCAGGGGTGTGAATTCTCTCTTCCCTTCAAcGgGAGAACAAAAGCCGCCCTCAtTCTAGGGGAGAATATAATGTTTACAGCACTTTTCAAAGTCATGAACCAgAGTTTGACTATTTGAAAAGTCTAGAAATTGAGGAAAAAATTAATaAAATTAGGTGGTTACCACAACAGAATGCTGCTCATTTTCTACTCTCtACAAATGATAAAACTATAAAATTATGG…
NR_026580	TFDP1	transcription factor Dp-1 (TFDP1), transcript variant 2, non-coding RNA	2412	74	3.07	50.3	1597000	13	113287004	113343789	+	113287004-113287046,113288090-113288165,113313312-113313378,113325496-113325602,113335436-113335601,113336206-113336349,113336850-113336918,113338293-113338444,113338850-113339016,113340134-113340200,113342436-113343789	ACCGCGCCGCGCGCACGTCACGCCGGCCCGACGCTCGGCCAGGAAAAATCATTTTTCTTCTCTGGGAAGGTGAACATTTGTAGCATTTATTTCCCGGATCTGGtAACATGGCAAAAGATGCCGGtCTAATTGAAGCCAACGGAGAACTCAAGGTCTTCATAGaCCAGAACCTTAGTCCCGGAAAAGGCGTGGTGTCCCTCGTGGCTGTTCACCCCTCCACTGTCAACCCGCTCGGGAAGCAGCTCTTGCCAAAAaCCTTTGGACAGTCCAATGTCAACATTgCCCAGCAAGTGGAAGCGCAACAGGAAAGGAGAGAAGAATGGCAAGGGCCTGCGGCATTTCTCCATGAAGGTCTGCGAGAAGGTGCAGAGGAAAGGGGCCACTTCCTACAACgAAGTG…
NR_027692	PHF1	Homo sapiens PHD Finger 1 (PHF1) mRNA, complete cds.	2284	17	0.74	50.2	1744000	6	33486751	33492208	+	33486751-33486970,33488003-33488177,33488263-33488344,33488453-33488548,33488951-33489051,33489164-33489312,33489491-33489586,33489796-33489864,33489998-33490121,33490232-33490299,33490480-33490584,33490721-33490899,33490990-33491084,33491345-33491425,33491565-33492208	CTCCCTCCCCCCCGCCGCCTCCTCCTCCTGCCGCTGcCGCTGCTTTGGCTGCTGCGTCATaCGCCCCAGAGCCGCCGGGACGGAGGGGCTGGGCCTGGGGACCCCCCGGCCTCCGCCTTCACACCCCCCCACGCCCGGACGTGCCCTTTCCGCGCGGGGGACTCGCCTAGGTCTCCTACGTCTGCCCCTGCCTGGCTCCTGGCGGCCCCAGCTGTCACCGGCCCCTCCAGGATGCAATGGCGCAGCCCCCCCGGCTGAGCCGCTCTGGTACCTCCTCACTTTGGGACCCAGCTTCTCCTGCTCCCACCTCTGGCCCCAGGCCTCGACTTTGGGAGGGTCAAGATGTGCtGGCCAGATGGACTGATGGGCTGCTATACTTGGGTACCATCAAAAAGGTGG…
NR_036624	VDAC1	voltage-dependent anion channel 1 (VDAC1), transcript variant 3, non-coding RNA	2071	224	10.82	49.2	1580000	5	133335465	133368556	-	133335465-133336452,133337381-133337438,133339461-133339611,133344319-133344546,133354445-133354497,133354592-133354744,133355896-133355945,133356536-133356605,133368237-133368556	AGGTCCTCCCGCGCGCCCGCAACGCGCCCgCAGGCTCCCGTGTCTGCTGCCGGGGCCGCGGGGCCCGGAAGGGTAAGAACGCGaCTCGCgnnnnnnnnnnnnnnnnnnnnnnnnnnnnnnnnnnnnnnnnnnnnnnnnnnnnnnnnnnnnnnnnnnnnnnnnnnnnnnnnnnnnnnnnnnnnnnnnnnnnnnnnnnnnnnnnnnnnnnnnnnnnnnnnnnnnnnnnnnnnnnnnnnnnnnnnnnnnnnngctcggctccctgcctccgcgtcgcagcccccgccgtagccgcctccgagcccgccgccacatcctctgagAAGATGGCTGTGCCACCCACGTATGCTGATCTTGGCAAATCTGCCAGGGATGTCTTCACCAAGGGCTATGGATTTGGCT…
NR_026699	GLYCTK	glycerate kinase (GLYCTK), transcript variant 3, non-coding RNA	3800	524	13.79	47.5	1896000	3	52296876	52304312	+	52296876-52296932,52299360-52299775,52300016-52300167,52300801-52300978,52301316-52304312	nnnnnnnnnnnnnnnnnnnnnnnnnnnnnnnnnnnnnnnGCGCGGAGCTGTGGGCTGGCAGCCATGGGTGCCAGGCAGTGCTGAGAGCAGTGGGGCATGGCTGCAGCCCTGCAGGTCCTGCCCCGCTTGGCCCGAGCCCCCTTGCATCCACTCCTCTGGCGGGGCTCAGTGGCCCGGCTGGCCAGCAGCATGGCCTTGGCAGAGCAGGCCTGCCAGCTGTTTGAGAGTGCTGTGGGTGCAGTGCTGCCGGGCCCCATTCTGCACCGGGCACTATCCTTGGACCCTAGTGGCAGACAGCTGAAGGTGCGGGACCGGAGCTTTCAGCTGAGGCAAAACGTCTACCCGGTGGGCTTTGGCAAGGCTGTGATGGGCATGGCAGCTGCCGCTGAGGAACTACTG…
NR_003023	SCARNA2	small Cajal body-specific RNA 2 (SCARNA2), guide RNA	420	42	10	47.2	2088000	1	109444338	109444757	+	109444338-109444757	nnnnnnnnnnnnnnnnnnnnnnnnnnnnnnnnnnnnnnTGTGCGGAGCTGTGGTGTCgcgtgGgaggCGCGTGCTGGCTGAGTGTGAGTGGACGCGTGTGTGTGTGAGTGTGcGCGCTTGGAGCGTGTTAGGCGAGTGCGTGCGCCCACaCCTGCGCCACTCCTCCTGCTTACACGTTGATCTTATTTGATCGGGTCGTGACCCCAGCCCCGCCgGTCCGACCCGAAATGAAAAGCTCTCCTCCTGCGAAGCCCCCCAGgGGCGCTGTGCAGAGAGGCCCCTTAGGCGGCGGCAACGCTGCGGTCCCCGAGGTCCTGGAGCTGGCCCTGCGGGGCCCGGCGCTCAGAAGTGATGAATTGATCAGATAGACGAGGCCGGGCTTGTCCCGGGCCAGTGATT…
NR_002798	NAPSB	Homo sapiens napsin B pseudogene, mRNA sequence.	1330	94	7.07	47.1	1863000	19	55528869	55539817	-	55528869-55529170,55529376-55529474,55529898-55530042,55530128-55530250,55531575-55531774,55532086-55532204,55532394-55532517,55532603-55532744,55539742-55539817	nnnnnnnnnnnnnnnnnnnnnnnnnnnnnnnnnTGCCTCTGCTGAATATGGAGCCTGCcaGGGCCACACTGATCCGnnnnnnnnnnnnnnnnnnnnnnnnnnnnntCAGGACCTTGAACCTACTGAGGGGATGGGGCAAACCAGCAAAGCTCcccaGGTTGGGGGCTCCATCTCCTGGGGACAAGCCTGCCTTGGTACCTCTCTCCAAATTCCTGGATGCCCAGTATTTTGGGAAAATAGGGCTGGGAACGCCTCCACAAAAcTTCACTGTCGTCTTTGACACTGGCTCCTCCAATCTCTGGGTCCCGTCCAGGAGATGTCACTTCTTCAGTGTGCCCTGCTGGTTCCACCACCGCTTCAATCCCaACGCCTCCAGCTCCTTCCAGGCCAATGGGACCA…
NR_027868	PDCD6IP	programmed cell death 6 interacting protein (PDCD6IP), transcript variant 4, non-coding RNA	1556	27	1.74	46.9	1523000	3	33815070	33843760	+	33815070-33815433,33828568-33828622,33830055-33830124,33838451-33838578,33841683-33841836,33842976-33843760	GGAGCTCCCGGAAGTGGCCGGACCCGGAACGCAGGCGGAGCGCACGTCCGTCAGCCCGTCAGTCCGCCAGTCCGCCAGACCAGTACCTCTCTCTTCTCGGCCGTCGTAGGCTGTCCGCTGTCTGTTTGGCCCGAACGGCGGCGGAGGCGCTGATCATGGCGACGTTCATCTCGGTGCAGCTGAAAAAGACCTCAGAGGTGGACCTGGCCAAGCCGCTGGTGAAGTTCATCCAGCAGACTTACCCAAGCGGCGGGGAAGAGCAGGCCCAGTACTGTCGCGCGGCGGAGGAgCTCAGCAAGCTGCGCCGCGCCGCAGTCGGTCGCCCGCTGGACAAGCACGAGGGCGCGCTCGAGACGCTCCTGAGATATTATGATTAGATTTGTTCTATTGAACCCAAAT…
NR_034039	SORD	sorbitol dehydrogenase	2898	417	14.39	46.3	2121000	15	43102594	43154579	+	43102594-43102839,43119898-43119931,43122747-43122911,43140472-43140716,43144761-43144879,43147671-43147736,43148367-43148542,43151807-43151928,43152855-43154579	nnnnnnnnnnnnnnnnnnnnnnnnnnnnnnnnnnnnnnnnnnnnnnnnnnnnnnnnnnnnnnnnnnnnnnnnnnnnnnnnnnnnnnnnnCTTGTGCCCTGGACCCTCgGCTGgGCAGCGCCACCAGAGCGACCAAACGTCCCGCGCCTTCCAGGCCGCACCCGAGAGCCAAAAGAGTTCCATGGCGGCGGCGGCCAAGCCCAAGAACCTTTCCCTGGTGGTGCACGGACCGGGGGACTTGCGCCTGGAGAACTATCCCATCCCTGAACCAGGCCCAAATGAGGTGTTGCTGAGGATGCATTCTGTTGGAATCTGTGGCTCAGATGTCCACTACTGGGAGGAGGGTCGAATTGGGAATTTTATCGTGAAAAAGCCCATGGTGCTGGGACATGAAGCTTCA…
NR_002319	PIPSL	PIP5K1A and PSMD4-like, pseudogene (PIPSL), non-coding RNA	3776	783	20.74	46.1	1471000	10	95707887	95711662	-	95707887-95711662	nnnnnnnnnGGGCGATAAACAGGCCGTGGCTAGGGAGGACGGAGAGGGGGCGTTCGCTTCTCTTGGACTTTTCATGCCTCGTTTTTTTTCCCAGATGTGGCTTGGTCTGGACGCAAGGTCCCAGCAGCCAGCTTAAGCTTACTCTTTTGTGAAAGGGGAAAGTATCCCCTGTGGAAAGCAGTTAAACTTGTGGAGGGAGTGCGAGACGTGAGTTCTCCCTTATGCCAGGCGAATGGTGTGGCCTTGAGCTGGTCCAGGAGCCGGCTCGACGTGTCTGAGGGnnnnnnnnnnnnnnnnnnnnnnnnnnnnnnnnnnnnnnnnnnnnnnnnnnnnnnnnnnnnnnnnnnnnnnnnnnnnnnnnnnnnnnnnnnnnnnnnnnnnnnnnnnnnnnnnnnnnnn…
NR_037185	PRPF38B	PRP38 pre-mRNA processing factor 38 (yeast) domain containing B	3753	338	9.01	46	1494000	1	109036458	109045945	+	109036458-109037012,109037735-109037787,109039847-109039915,109040188-109040339,109040422-109040482,109042749-109042972,109043307-109045945	TTGTTCCCAGGGGCAGTTGGCGGAAGAGATCGAGCTCaCTtGCnnnnnnnnnnnnnnnnnnnnnnnnnnnnnnnnnnnnnnnnnnnnnnnnnnnnnnnnnnnnnnnnnnnnnnnnnnnnnnnnTGGGTGCCCTCTCTTGCCCGGCTGGGGCACAGCAAGGCGGCCCCTTCTCCCGACGACGTTCCATGGAGTAGGGTCCCAGACCGTTGTCCCGAAGAGCGAGATCGAGCTTGGCCCCCTCCCCCCCCTCCTTCCTTCCCTCgTTCCTTCCGCCGCAACATGGCTAACAACAGCCCCGCGCTGACAGGCAACTCGCAGCCGCAGCACCAGGCCGCCGCTGCTGCGGtTCAGCAACAGCAGCAcgGCGGcGGCGGCGGCGCTACCAAGCCGGCGGTCTCG…
NR_029379	LOC100132163	hypothetical protein LOC100132163	1296	888	68.52	45.9	1719000	X	18818335	18823014	+	18818335-18818667,18821244-18821377,18822186-18823014	nnnnnnnnnnnnnnnnnnnnnnnnnnnnnnnnnnnnnnnnnnnnnnnnnnnnnnnnnnnnnnnnnnnnnnnnnnnnnnnnnnnnnnnnnnnnnnnnnnnnnnnnnnnnnnnnnnnnnnnnnnnnnnnnnnnnnnnnnnnnnnnnnnnnnnnnnnnnnnnnnnnnnnnnnnnnnnnnnnnnnnnnnnnnnnnnnnnnnnnnnnnnnnnnnnnnnnnnnnnnnnnnnnnnnnnnnnnnnnnnnnnnnnnnnnnnnnnnnnnnnnnnnnnnnnnnnnnnnnnnnnnnnnnnnnnnnnnnnnnnnnnnnnnnnnnnnnnnnnnnnnnnnnnnnnnnnAGTCCGTGAGACCAGATGCTACGACAAATGTTCCAGAGAAATGAACCTAGAAAATGATCCCAGGGC…
NR_026659	LOC727896	Homo sapiens cDNA clone IMAGE:4614712, containing frame-shift errors.	3409	840	24.64	45.3	1744000	18	2933213	2936621	-	2933213-2936621	nnnnnnnnnnnnnnnnnnnnnnnnnnnnnnnnnnnnnnnnnnnnnnnnnnnnnnnnnnnnnnnnnnnnnnnnnnnnnGGAAAAGAAAATGGCCTTGCTGTGCTACAACcGGGGCTGCGGTCaGCGCTTcGATCCCGAGACCAATTCCGACGATGCTTGCACATACCACCCAGGTGTTCCAGTCTTTCACGATGCATTGAAGGGTTGGTCTTGCTGTAAGAGAAGAACAACTGATTTTTCTGATTTCTTAAGCATTGTAGGCTGTACAAAAGGTAGACATAATAGTGAGAAGCCACCTGAGCCAGTCAAACCTGAAGTCAAGACTACTGAGAAGAAGGAACTATCTGAATTAAAACCTAAATTTCAGGAACACATcnnnnnnnnnnnnnnnnTAGAAGCA…
NR_030765	ATP5SL	ATP5S-like	1709	244	14.28	45.2	2079000	19	46629063	46637683	-	46629063-46630153,46631017-46631179,46631282-46631418,46634137-46634217,46635980-46636159,46637627-46637683	nnnnnnnnnnnnnnnnnnnnnnnnnnnnnnnnnnnnnnnnnnnnnnnnnnnnnnnnnTCCCTGCGCCTGGTGGCcCCCATGTGGAATGGGAnnnnnnnnnnCATCCATCGCCTGGGTGGGGCAGTGGTCCCAGAGGGCAATcagaagaAGGAAAGGAcGatacTCCAGTTCCTGACCGACCATTTCTACGATGTGGAGGCTCTGAGGGGTTACTTgCTCCAAAGGGAGATGTGCAAGnnnnTTCACCTGGCTGGAGGAGCAACATGGTCCATACAGTGCAGGTGCCTTTTTCATCCTGAAGCAAGGAGGCGCAGTCAAGTTTCGAGACAAGGAGTGGATCAGGCCCGAtAAGTATGGCCaTTTTTCTCCAGAGTTCTGGAATTTCCGGGAAGTGCCTGT…
NR_036471	ENY2	enhancer of yellow 2 homolog (Drosophila) (ENY2), transcript variant 3, non-coding RNA	2929	591	20.18	44.3	1481000	8	110415728	110427365	+	110415728-110415879,110417533-110417609,110420725-110420795,110421896-110421968,110424810-110427365	CGGAAATGCGTGTTCTAGCTTTCTGTGTGCTTAGGTGCCCGAGCTACTGAGGGTCTAAGTCCGGGCAGCCGAAGAGTGTGGTAGGTAACGGTCGTCAGCGCAAGGGTCATTTCGTCGCTGGGAAGGGACGGCCCTCGCCCGCGGTGATGGTGGTTAGCAAGATGAACAAAGATGCGCAGATGAGAGCAGCAATTAACCAAAAGTTGATAGAAACTGGAGAAAGAGAACGCCTCAAAGAGTTGCTGAGAGCTAAATTAATTGAATGTGGCTGGAAGGATCAGTTGAAGGCACACTGTAAAGGTAATTAAAGAAAAAGGACTAGAACACGTTACTGTTGATGACTTGGTGGCTGAAATCACTCCAAAAGGCAGAGCCCTGGTACCtGACAGTGTAAAGAAG…
NR_028450	BCAT2	branched chain amino-acid transaminase 2, mitochondrial (BCAT2), transcript variant c, non-coding RNA	2080	355	17.07	44	1633000	19	53990131	54006132	-	53990131-53990533,53991497-53991571,53991647-53991787,53992006-53992091,53992260-53992402,53994744-53994907,53995050-53995169,53995256-53995366,54001586-54001786,54002069-54002143,54002825-54003305,54006053-54006132	AACGTCTCTCCTCGGGGCCGCGCCCCGGGCGGGCACAGTTACGCGCCGCACGGATCATGACCGCAGCCGCTCTGGGGCAGAAACATGGCTGCAAGGCCAAGCAGTCTAGAtnnnnnnnnnnnnnnnnnnnnnnnnnnnnnnnnnnnnnnnnnnnnnnnnnnnnnnnnnnnnnnnnnCCAGCAAGACCACGCTaCAGcCCCATCTCccagcaactcacCTAGCGACCAGTAACCACGGCCATTCACGTCCATCCTCCAGAATCAGTGCCAACTCACCCAGCTTACAGGGCAGGACAGGTCAGGCCACTCTGTCTCCCTCAACCTCACGCCCCAACTnnnnnnnnnnnnnnnnnnnnnnnnnnnnnnnnnnnnnnnnnnnnnnnnnnnnnnnnnnnnnnnn…
NR_033338	C17orf70	chromosome 17 open reading frame 70 (C17orf70), transcript variant 1, non-coding RNA	3848	320	8.32	43.8	1778000	17	77117387	77129871	-	77117387-77118451,77118810-77118896,77121483-77121599,77123225-77123361,77124388-77125157,77126674-77126830,77127716-77128671,77129200-77129520,77129634-77129871	nnnnnnnnnnnnnnnnnnnnnnnnnnnnCGCCGCGCGGCCGGGGCTCTtcacCCTGACCGGCCCGCGCTCACGATGGCCAGCGCCGCGCCGCGGGTCCGCTACCTGGCGGGCTTCTGCTGTCCCCTCGGGGGCCTGGCGGCGGGCAAGCCCCGCGTGCTGTACCACGAGGCGGAGGTCTTCCTGTCCACCGGCAGCGAGCTCGTCTACGTGTACGACCAGGAGGGCGGGCTGCTGACCGCGGCGTTCCGGTTCCCCGACCAGGTGTGGCACCTGGAGCTGCTGGCGCCGCGCAGGTTGCTGTACGCGCtGTGCGCCCGGAGGGGCCTTTACTGCCTGTCGCTGGACCACCCGGGCAGGAGCAGGTCAGGGCGGGCCCGCGGCCTCCCTCCCGCACGCTC…
NR_030724	XPNPEP1	X-prolyl aminopeptidase (aminopeptidase P) 1, soluble	2386	86	3.6	43.4	1615000	10	111614514	111673301	-	111614514-111615060,111618362-111618460,111619701-111619777,111620479-111620652,111621540-111621609,111623115-111623175,111625276-111625347,111627538-111627615,111627748-111627806,111629936-111629986,111630590-111630679,111632180-111632390,111633815-111633896,111635994-111636089,111637797-111637940,111638251-111638343,111641470-111641574,111657439-111657563,111673150-111673301	nnnnnnnnnnnnnnnnnnnnnnnnnnnnnnnnnnnnnnnnnnnnnnnnnnnnCCgGCCCTTCAGCGGGTGATCAGCTGGTCTGCTCTCcCCTGACgTGGGCTGGGGCACGTCACCGCCGAATGGCAGCCTCCAGAAAGCCACCGCGAGTAAGACAGCAGAATGCCTCCAAAGGTGACTTCAGAGCTGCTTCGGCAGCTGAGACAAGCCATGAGGAACTCTGAgTATGTGACTGAACCGaTCCAGGCCTACATCATCCCATCGGGAGATGCTCATCAGGCACAGCCATCATCACAGAAGAGCATGCGGCCATGTGGACTGACGGGCGCTACTTTCTCCAGGCtGCCAAGCAAATGGACAGCAACTGGACACTCATGAAGATGGGTCTGAAGGACACACCA…
NR_034098	EML2	echinoderm microtubule associated protein like 2	1974	33	1.67	43.1	1289000	19	50804498	50834515	-	50804498-50804886,50808639-50808769,50809703-50809798,50810900-50810987,50811559-50811656,50811863-50811951,50812728-50812795,50814158-50814289,50816305-50816430,50816581-50816735,50819817-50819916,50821803-50821937,50825049-50825144,50827959-50828069,50828168-50828237,50833943-50833971,50834455-50834515	CCGGCTCCACCCCCGGCCCTGAAGCTCcGcCAGCcgCCGCCATGAGTAGCTTTGGAGCTGGCAAAACCAAAGAAGTTATCTTCAGTGTGGCTTGGCCATCCACCCGGATATGGTCACCATCGCCACGGGACAAGTGGCGGGCACCACTAAGGAAGGGAAGCCGCTGCCACCCCACGTGCGCATCTGGGACTCAGTTTCCCTCTCCACCTTACACGTGCTGGGCTTGGGGGTGTTTGACAGAGCCGTGTGCTGTGTAGGCTTCTCCAAATCTAATGGGGGCAACCTGCTGTGCGCAGTGGACGAATCCAATGATCACATGCTCTCGGTGTGGGACcGGGCCAAGGAGACCAAGGAGGTGGATGTTAAGTGCTCCAACGAGGCTGTATTGGTGGCCACCTT…
NR_027783	SAT1	Synthetic construct DNA, clone: pF1KB8373, Homo sapiens SAT1 gene for spermidine/spermine N1-acetyltransferase 1, without stop codon, in Flexi system.	1174	32	2.73	42.6	2064000	X	23711196	23714248	+	23711196-23711455,23711696-23711747,23711838-23711921,23712332-23712441,23713366-23713467,23713558-23713598,23713724-23714248	GGCCAatgttcnnnnnnnnnnnnnnnnnnnnnnnnnnnnnnnnGGTTTATCAGTCaCTCGCCGAGGTTCCCTGGGTCATGGTGCCAGCCTGACTGAGAAGAGGACGCTCCCGGGAGACGAATGAGGAACCACCTCCTCCTACTATTCAAGTACAGGGGCCTGGTCCGCAAAGGGAAGAAAAGCAAAAGACGAAAATGGCTAAATTCGTGATCCGCCCAGCCACTGCCGCCGACTGCAGTGACATACTGCGGCTGATCAAGGAGCTGGCTAAATATGAATACATGGAAGAACAAGTAATCTTAACTGAAAAAGATCTGCTAGAAGATGGTTTTGGAGAGCACCCCTTTTACCACTGCCTGGTTGCAGAAGTGCCCAAAGAGCACTGGACTCCGGAAGGTT…
NR_002168	PPP1R2P3	protein phosphatase 1, regulatory (inhibitor) subunit 2 pseudogene 3 (PPP1R2P3), non-coding RNA	1991	447	22.45	42.5	1535000	5	156210127	156212117	+	156210127-156212117	GAGCCGACAGCCGgAGCGCCCGGCAATGGCGGCCTCGAcGGCCTCGCACCGGCCCATCAAGGGGATCCTgAAGAACAAGACCTCTACGACTTCCTCTATGGTGGCGTCGGCCGAACAGCCCCGCGGGAGTGTAgACGAGGAGCTGAGCAAAAAATCCCaGAAGTGGGATGAAATGAACATCcTGGCGACGTATCATCCAGCaGACAAAGACTATGGTTTAATGAAaATAGATGAACCAAGCACTCCTTACCATAGTATGATGGGTGATGATGAAGATGCGTGTAGTGACACTGAGACCACTGAAGCCATGGCGCCAGACATCTTAGCCAAGAAGTTAGCTGCTGCTGAAGGCTTGGAGCCAAAGTATCGGATTCAGGAACAAGAAAGCAGTGGAGAGGA…
NR_003530	MEG3	maternally expressed 3 (non-protein coding) (MEG3), transcript variant 2, non-coding RNA	1842	218	11.84	42.4	1677000	14	100362198	100397113	+	100362198-100362307,100364798-100364906,100365124-100365839,100367511-100367624,100368602-100368731,100370722-100370841,100372257-100372390,100381548-100381623,100396781-100397113	nnnnnnnnnnnnnnnCGGCGGAGAGCGGACTGGGAGCGCGCCTTGGCTTGCTGGCCTTGGCTGCGGCTCCTCGGGAGtGCTGGGGTGCCCACGAGAGGATCCCTCACCTGGGTCTCTCCTCAGGGATGACATCATACGTCCACCTCCTTGTCTTCAAGGACCACCTCCTCTTCATGCCGAGCTGCTACCAAGGGGCCTGCTGCCCATCTACGCCTTACGAGGGCACTAGGAGCTCGGATTCCTGGATCCCACCAGCATACAAAGCAGCCACTGACTGACCCCCAGGACCAGGGTGGCAAAGGATGAAGAGGACCGGAACTGACCAGCCAGCTGTCCCTCTTGCCTAAAGACTTAAACCAATGCCCTAGTGAGGGGGCATTGGGCATTAAGCCTTGACCT…
NR_036510	UROD	uroporphyrinogen decarboxylase	1458	93	6.38	42.4	1264000	1	45250392	45253928	+	45250392-45250544,45251116-45251278,45251395-45251474,45251551-45251613,45251853-45252050,45252168-45252329,45252698-45252835,45252995-45253095,45253199-45253265,45253596-45253928	GGAGTCtGATCATGTGATCTTCAACATGGCGACGCcCTTGaTTCCCTACAGAAAGGGGCGGAGCCTGGACTGGGGGGCAGGCTCaCATTCAGGTTAAGTTGCGGATTGAGCTCGCAGTTACAGACAGCTGACCATGGAAGCGAACGGGTTGGGCCTCCAGCCTAGCATACTGACACCTACCCCTACCCCCACCTGATCGCcaGACCTCAGGGTTTTCCGGAGCTGAAGAATGACACATTCCTGCGAGCAGCCTGGGGAGAGAAAACAGACTACACTCCCGTTTGGTGCATGCGCCAGGCAGGCCGTTACTTACCAGAGTTTAGGGAAACCCGGGCTGCCCAGGACTTTTTCAGCACTTGTCGCTCTCCTGAGGCCTGCTGTGAACTGACTCTGCAGCCA…
NR_027365	C12orf32	chromosome 12 open reading frame 32 (C12orf32), transcript variant 3, non-coding RNA	1634	238	14.57	42.2	1704000	12	2856626	2868887	+	2856626-2856709,2867338-2868887	AATCGtCGCCGGCCTTGTCTCGGCGTTCCGGGCTTGAAGGCTGTGCGGTCTGACAGGAGCTGcGGCCTAGTCCGGCCCGGGCTGgtatcacctgattttgatacagcagcaggaagcttgttcccagcctaccagaaacACCAAAACTGGGTGAGACATTCCAGTCGAAAATCTACCACCTCCAAGTTTCCACATCTAACTTTTGAGAGTCCGCAGTCTTCCAATTCAGAGACATTGGGGATCCCCTTAATCCGGGAGTGCCCCAGTGACTCAGAAAAGGATGTTTCCAGAAGACCCTTAGTTCCAGTGCTCAGTCCCCAAAGCTGTGGGGACATGTcAGCACAGGCACTTCAGAGCTTACCTTATGTGTTCATTCCACCTGATATCCaGACCCCAGAG…
NR_024191	ATL2	atlastin GTPase 2, transcript variant 3, non-coding RNA	2644	1	0.04	42.1	1362000	2	38375533	38457936	-	38375533-38376759,38378790-38379221,38379902-38379973,38380918-38380974,38390025-38390152,38390955-38391093,38393797-38393889,38395254-38395310,38395930-38395980,38399181-38399285,38399531-38399665,38457789-38457936	AGTGGGGAGTTAATTTTAAATCGGTACAAGATGGCGGTGGGGGACGAGGCAGCGCGAGGGCAGCAACCGCACCAGGGGCTGCGGCGCCaGCGGCGGACCAGCGACCCAAGCGCCGCGGTTAATCACGTCTCGTCCACGACCtCCCTAGGATTCTCAAAGTTGGATTGGTGGAAACAATGAACCATTGACAGGCTTTACATGGCGAGGTGGCTGTGAAAGAGAAACAACAGGCATACAAGTTTGGAATGAAGTATTTGTGATTGACAGaCCTAATGGAACGAAAGTTGCCGTGCTGCTTATGGATACCCAGGGTGCCTTTGATAGCCAGTCAACTATCAAAgACTGTGCAACGGTGTTTGCTCTGAGCACTATGACTAGCTCTGTCCAGGTATATAATCT…
NR_034166	NDUFA11	NADH dehydrogenase (ubiquinone) 1 alpha subcomplex, 11, 14.7kDa (NDUFA11), transcript variant 3, non-coding RNA	923	266	28.82	41.7	1745000	19	5845681	5855024	-	5845681-5845865,5847464-5847586,5847916-5848008,5852346-5852465,5854623-5855024	nCTAGGAtTCCCTGAGCTGGGACTAGCGAAATCTGTtTGCACTGATCGCAnnnnnnnnnnnnnnnnnnnnnnnnnnnnnnnnnnnnnnnnnnnnnnnnnnnnnnnnnnnnnnnnnnnnnnnnnnnnnnnnnnnnnnnnnnnnnTGTCCATGTCCGCGgCTgTCAATAAAGTTGCTCACTTGTTGCCGGCCCGCTAcCCCGAgAGGTTGCGCGCGCAGCCCGAGAAGTCTCGCGATAGCCAGCtGnnnnnnnnnnnnnnnnnnnnnnnnnnnnnnnnnnnnnnnnnnnnnnnnnnnnTAGCAGGCTATGGCGCCAAAGGTTTTTCATCAGTACTGGGATATCCCCGATGGCACCGATTGCCACCGCAAAGCCTACGTCACCACCAGTATTGCCAGCGTCG…
NR_024628	IDI2-AS1	IDI2 antisense RNA 1 (non-protein coding) (IDI2-AS1), transcript variant 1, non-coding RNA	1088	629	57.81	41.7	1831000	10	1058577	1080141	+	1058577-1058723,1071754-1071916,1072729-1072833,1079469-1080141	nnnnnnnnnnnnnnnnnnnnnnnnnnnnnnnnnnnnnnnnnnnnnnnnnnnnnnnnnnnnnnnnnnnnnnnnnnnnnnnnnnnnnnnnnnnnnnnnnnnnnnnnnnnnnnnnnnnnnnnnnnnnnnnnnnnnnnnnnnnnnnnnnnnnnnnnnnnnnnnnnnnnnnnnnnnnnnnnnnnnnnnnnnnnnnnnnnnnnnnnnnnnnnnnnnnnnnnnnnnnnnnnnnnnnnnnnnnnnnnnnnnnnnnnnnnnnnnnnnnnnnnnnnnnnnnnnnnnnnnnnnnnnnnnnnnnnnnnnnnnnnnnnnnnnnnnnnnnnnnnnnnnnnnnnnnnnnnnnnnnnnnnnnnnnnnnnnnnnnnnnnnnnnnnnnnnnnnnnnnnnnnnnnnnnnnnnnnnnnn…
NR_001435	HLA-DPB2	major histocompatibility complex, class II, DP beta 2 (pseudogene) (HLA-DPB2), non-coding RNA	805	424	52.67	41.5	2149000	6	33188271	33204868	+	33188271-33188370,33192712-33192975,33203573-33203853,33204389-33204499,33204820-33204868	nnnnnnnnnnnnnnnGTTTCtGGGGGCCCCtggacagtgAcTCTGACGGCGttactgatgGTGCtgctCACATCTGTGGTCCAGGGCAGGgCCACTCCAGAGAATTaCGTgTACCAGnnnnnnnnnnnnnnnnnnnnnnnnnnnnnnnnnnnnnnnnnnnnnnnnnnnnnnnnnnnnnnnnnnnnnnnnnnnnnnnnnnnnnnnnnnnnnnnnnnnnnnnnnnnnnnnnnnnnnnnnnnnnnnnnnnnnnnnnnnnnnnnnnnnnnnnnnnnnnnnnnnnnnnnnnnnnnnnnnnnnnnnnnnnnnnnnnnnnnnnnnnnnnnnnnnnnnnnnnnnnnnnnnnnnnnnnnnnnnnnnnnnnnnnnnnnnnnnnnnnnnnnnnnnnnnnnnnnnnnnnnn…
NR_027389	IGFALS	insulin-like growth factor binding protein, acid labile subunit	2059	183	8.89	41.4	1822000	16	1780415	1784910	-	1780415-1782403,1784841-1784910	AATTCTTGATAAAGGGAAGACGATGACGGTGGGCcGGCGGCTTCCCACAGCTCTGCACGGGGCCCGCCAGGAGGCCTGGCCTTGGTGCTGCTGCTGCTGTCCTGGGTGGCACTCGGCCCCCGCAGCCTGGAGGGAGCAGAGCCCGGAACGCCGGGGGAAGCCGAAGGCCCAGCGTGCCCGGCCACCTGTgCCTGCAGCTACGATGACGAGgTGAATGAGCTCAGCGTCTTCTGCAGCTCCAGGAACCTCACGCGCCTGCCTGACGGGATCCCGGgcggcaCCCAAGCCCTGTGGTTGGACAGCAACAACCTCTCGTCCatccccccggcGgcTttCCGGAACCTCTCCAGCCTGGCCTTCCTCAACTTGCAGGGCGGCCAGCTGGGCAGCCTGGAGCCG…
NR_034172	LOC644246	hypothetical protein LOC644246	522	37	7.09	41.4	1431000	17	41626716	41629866	+	41626716-41626881,41629511-41629866	GCCAGGAGGCGCGGCCGCCGCCGCCTCAgTCATGGCTcCTCGCCGTGGCCAATGTTTTTGTACCTCCATCtGCGGAGGCCGCGGCGCCCGGCCCCAGCTGCCCCGGACGTGCGGCGACGGCACGCAGCACTGCGGCAGGGGGAAGCCAGCCCTCGCTGCGGCCGAGGAAtGGCCATAAGATATGAGAAGAAGTCCCCTGGACAGCCTCCAAAAgAGAACTGTGAGAAAAGGTTCTTCAATCCTAAAAATGATGAAGGAAGAAAAAGTCCCTCTTCCTCAGACAGTGACACCTCAAAAtGCTACAGTCACCTTTGCAGCAAGCCTGAAGATGCCACCAACATCAAAGGGAATAGAGAGTTGGCACgTtGTGATAGCATTAAGCCACTGTATCAACCAATC…
NR_026901	LOC644172	mitogen-activated protein kinase 8 interacting protein 1 pseudogene (LOC644172), non-coding RNA	2254	246	10.91	40.4	1375000	17	41033278	41035531	-	41033278-41035531	nnnnnnnnnnnnnnnnnnnnnnnnnnnnnnnnnnnnnnnnnnnnnnnnnnnngcggcggcgcggggagccggttgcaggccgagatgctgcagatggacctgatCGACGCGgCGGGGGACACTCCCGGGGCTGAGGACGACGAGGAGacCGACGACGAGGAGCGCGCGGcCCGGCGGtCGGGAGCGGGGCCGCCcaaGGCCGAGtCCggccaggagccggcgtcccgcggccagggccagagccaaggccagagccagggcccgggcagcggggacacgtaccggccCaAGCGGCCCACCACGCTCAAcctcttCccgcaggtgcCgCGgtcTCAGGACACACTGAATAATAATTCTCTGGGCAAAAAGCACAGTTGGCAGGATCGGGTGTCTCGATCA…
NR_003569	ABCC6P1	ATP-binding cassette, sub-family C, member 6 pseudogene 1	2724	1527	56.06	40.1	1482000	16	18490071	18517108	+	18490071-18490134,18491700-18491883,18493584-18493709,18493849-18493977,18499033-18499158,18501229-18501290,18504629-18504760,18509927-18510130,18511362-18511539,18515590-18517108	CTGGGACCCACGACGACTGAAGGCGcCGATGGCCGCGCCTGCTGAGCCCTGCGCGGGGCAGGGGGTCTGGAaCCAGACAGAGCCTGAACCTGCCGCCACCAGCCTGCTGAGCCTGTGTTTCCTGAGAACAGCAGGGGTCTGGGTgCCCCCCATGTACCTCTGGGTCCTTGGTCCCATCTACCTCCTCTTCATCCACCACCATGGCCGGGGTTACCTCCGGATGtTCCCCACTCTTCAAAGCCAAGATGGTGCTTGGGTTCGCCCTCATAGTCCTGTGTACCTCCAGTGTGGCgGTCGCTCTTTGGAAAATCCAACGAGGAACGTCTGAGGCCCCGGAATTCCTCATTCACCCTACCGTGTGGCTCACCACGATGAGCTTCGCCGTGTTCCTGATTCACa…
NR_033358	MEG3	maternally expressed 3 (non-protein coding) (MEG3), transcript variant 4, non-coding RNA	1722	103	5.98	40.1	1837000	14	100362198	100397113	+	100362198-100362307,100364798-100364906,100365124-100365839,100367511-100367624,100368602-100368731,100372257-100372390,100381548-100381623,100396781-100397113	nnnnnnnnnnnnnnnCGGCGGAGAGCGGACTGGGAGCGCGCCTTGGCTTGCTGGCCTTGGCTGCGGCTCCTCGGGAGtGCTGGGGTGCCCACGAGAGGATCCCTCACCTGGGTCTCTCCTCAGGGATGACATCATACGTCCACCTCCTTGTCTTCAAGGACCACCTCCTCTTCATGCCGAGCTGCTACCAAGGGGCCTGCTGCCCATCTACGCCTTACGAGGGCACTAGGAGCTCGGATTCCTGGATCCCACCAGCATACAAAGCAGCCACTGACTGACCCCCAGGACCAGGGTGGCAAAGGATGAAGAGGACCGGAACTGACCAGCCAGCTGTCCCTCTTGCCTAAAGACTTAAACCAATGCCCTAGTGAGGGGGCATTGGGCATTAAGCCTTGACCT…
NR_033465	NT5C3L	5'-nucleotidase, cytosolic III-like, transcript variant 3, non-coding RNA	1646	285	17.31	39.8	1619000	17	37234860	37246049	-	37234860-37235435,37237204-37237404,37238568-37238730,37240579-37240668,37242170-37242255,37244848-37244894,37244981-37245050,37245637-37246049	nnnnnnnnnnnnnnnnnnnnnnnnnnnnnnCGCGGGGCTGTCGTtgtcccCcgCgcCAcCGACCGGGCCTCGAATGGGAtgGCGGAGGAgGTGAGGAGGGAGGAAGCGTCCGGAGTGGGGCGGGCCCGGACTCCGACCCCCGGGGCGCTCCGAGCCCCCCAGCGGGTCACCGAGGCACCACCGATCCACCCAGGCCAGTAGCCGCCCCATcGCGCaccCCGGCCCAGCCTCACACTCGCGCCCGAGAGTGCCCCGGGCTCCCCTCGGACCCAGCGCGGCGCGGGGGTCAGTGGTTCTCTCGGGTCTCGGGACAGGTGAGCACCCTGATGAAGGCCACGGTCCTGATGCGGCAGCCTGGGCGGGTGCAGGAGATCGTGGGCGTCCTCCGCAAGGGCGGCG…
NR_026910	ABHD11	abhydrolase domain containing 11, transcript variant 5, non-coding RNA	1462	560	38.3	39.5	1799000	7	72788363	72791120	-	72788363-72788957,72789195-72789376,72789487-72789657,72789828-72790001,72790599-72790729,72790912-72791120	nnnnnnnnnnnnnnnnnnnnnnnnnnnnnnnnnnnnnnnnnnnnnnnnnnnnnnnnnnnnnnnnnnnnnnnnnnnnnnnnnnnnnnnnnnnnnnnnnnnnnnnnnnnnnnnnnnnnnnnnnnnnnnnnnnnnnnnnnnnnnnnnnnnnnnnnnnnnnnnnnnnnnnnnnnnnnnnnnnnnnnnnnnnnnnnnnnnnnnnnnnnnnnnnnGCCGCTTCCGCTTTCCTACAGCCTTCTGGACGGGGAGGCAGCCCTCCCGGCCGTCATTTtTCTGCACGGGCTCTTCGGCTGCAAAACTAACTTCAACTCCATCGCCAAGGCCTTCGCCCAGCAGACAGGACGTGCTGACGGTGGATGCTCGTAACCACGGTAACAGCCCCCACAGCCCAGACATGAGCTA…
NR_027822	HLA-L	major histocompatibility complex, class I, L, pseudogene (HLA-L), non-coding RNA	4622	2892	62.57	39.3	2010000	6	30335318	30342707	+	30335318-30335453,30335683-30335840,30336153-30336363,30336960-30337235,30337343-30337459,30338051-30338098,30339032-30342707	nnnnnnnnnnnnnnnnnnnnnnnnnnnnnnnnnnnnnnnnnnnnnnnnnnnnnnnnnnnnAGGATGCCGGTCATGGCGCCcCGAATCCTCCTTCTGGTCTTCTCCGCGGTTCTGGCCcTGACCCAGACCCGGGCGGCGACGCCGAGAGTCCGAAGATGGAGCCGCGGGCGCGGTGGACGGAGCAGGGGGAGCCCGAGTATTGGGAAGGGgAGACACAGAAAGCCgAGGCCAACGnnnnnnnnnnnCcAGTGaACCTGcaGACCCTGCTCCGCTACTACAACCAGAGCGAGGGGGGtatGAacagtTCGCCTACGACGGCAgGGATTACATCGCCCTGAACGAGGACCTGCGCTCCTGGACCGCCGcgaacacagcgnnnnnnnnnnnnnnnnnnnnnnn…
NR_026668	LOC100130426	uncharacterized LOC100286938 (LOC100286938), non-coding RNA	442	283	64.03	39.1	1027000	9	78981492	78982653	-	78981492-78981642,78982363-78982653	nnnnnnnnnnnnnnnnnnnnnnnnnnnnnnnnnnnnnnnnnnnnnnnnnnnnnnnnnnnnnnnnnnnnnnnnnnnnnnnnnnnnnnnnnnnnnnnnnnnnnnnnnnnnnnctCCTTTCCAGATGCCCAGAGAGAGCTGGGaCGTGTCCAGGTCCACCACATAGTCCCCCAAGAACCGGTTCAATACGTCCACGACCACCGACTCGAAAACCATGCTCCTCAGCCGTGGTGGGCACGGCGGCCGGCCCGTGCGCTCCTCCTCCCGCCGCCnnnnnnnnnnnnnnnnnnnnnnnnnnnnnnnnnnnnnnnnnnnnnnnnnnnnnnnnnnnnnnnnnnnnnnnnnnnnnnnnnnnnnnnnnnnnnnnnnnnnnnnnnnnnnnnnnnnnnnnnnnnnnnnnnn…
NR_036539	LOC644656	hypothetical protein LOC644656	1143	568	49.69	38.6	1223000	11	9437679	9438821	-	9437679-9438821	GGAGGCGCCATTTTGTAGCGAGGGAGGGAGGCTGGTCCtTGTGATTACCCGGGAGGGAGAAGGgGTGACGAgCGCCATTTTCCCCACAGGGGCGAGGAGTCGGCCTTGGTTCTCCCGGTGGGCTTGCCGGAGTGCGTTCTGCAGACCAGAAGGGCTTTGCCTAGCGATTGCTGAATGCTGAATAGCAGCCCGCTGGGAGGGAAGTCGAAGGGAGGAATAGGACAGAATGAGAGACCTGACCTTTCCCTGGAGGCTCTCAGTGCCGGCCGAGGCCCTTGGTCTTGGTCTGGGGCTCTGCATTCCCGAGAGCTGCTGTATGCCgGGGATTGGCTTCCAAGCCTGTCTGAGCTTCTCCAGTCGCCGGGGCATCGCCATGCGGTGGGAGGGTGAGCCTTCCTC…
NR_024629	IDI2-AS1	IDI2 antisense RNA 1 (non-protein coding) (IDI2-AS1), transcript variant 2, non-coding RNA	925	466	50.38	38.6	1480000	10	1058577	1080141	+	1058577-1058723,1072729-1072833,1079469-1080141	nnnnnnnnnnnnnnnnnnnnnnnnnnnnnnnnnnnnnnnnnnnnnnnnnnnnnnnnnnnnnnnnnnnnnnnnnnnnnnnnnnnnnnnnnnnnnnnnnnnnnnnnnnnnnnnnnnnnnnnnnnnnnnnnnnnnnnnnnnnnnnnnnnnnnnnnnnnnnnnnnnnnnnnnnnnnnnnnnnnnnnnnnnnnnnnnnnnnnnnnnnnnnnnnnnnnnnnnnnnnnnnnnnnnnnnnnnnnnnnnnnnnnnnnnnnnTCTCTGCATGGCTATGGTGAGAAACAGCTCTGCACTGGGCAGGGAAGTTGACCGTCGAGTGAAGGAaATGGTGATGCTGGTGGCCCCTTTCCTGCAGTCAAATTCCCTATCAAGGACATTCAGTTCTCGGAAAGTGGTGAAGGCACA…
NR_033360	MEG3	maternally expressed 3 (non-protein coding) (MEG3), transcript variant 6, non-coding RNA	1608	103	6.41	38.5	1573000	14	100362198	100397113	+	100362198-100362307,100364798-100364906,100365124-100365839,100368602-100368731,100372257-100372390,100381548-100381623,100396781-100397113	nnnnnnnnnnnnnnnCGGCGGAGAGCGGACTGGGAGCGCGCCTTGGCTTGCTGGCCTTGGCTGCGGCTCCTCGGGAGtGCTGGGGTGCCCACGAGAGGATCCCTCACCTGGGTCTCTCCTCAGGGATGACATCATACGTCCACCTCCTTGTCTTCAAGGACCACCTCCTCTTCATGCCGAGCTGCTACCAAGGGGCCTGCTGCCCATCTACGCCTTACGAGGGCACTAGGAGCTCGGATTCCTGGATCCCACCAGCATACAAAGCAGCCACTGACTGACCCCCAGGACCAGGGTGGCAAAGGATGAAGAGGACCGGAACTGACCAGCCAGCTGTCCCTCTTGCCTAAAGACTTAAACCAATGCCCTAGTGAGGGGGCATTGGGCATTAAGCCTTGACCT…
NR_027473	KDM2A	lysine (K)-specific demethylase 2A (KDM2A), transcript variant 2, non-coding RNA	6925	68	0.98	38.4	1168000	11	66643316	66782126	+	66643316-66644096,66645281-66645405,66704126-66704264,66705367-66705445,66705893-66705939,66731557-66731735,66739387-66739493,66739903-66739996,66741778-66741931,66743335-66743450,66752084-66752210,66755613-66756007,66767056-66767139,66769236-66769505,66770032-66770163,66772328-66772417,66774133-66774393,66776741-66776904,66777500-66777658,66778250-66778465,66778921-66782126	GAGTCTGACGGGTTCAAAATGGCGGCGGCTGCTTCAGCGGCTCCTCCTGTGTGAGGGAAACAACACCCCTCCCCGGCAGCGGCGGCGGCGGCGGCGGCTCGCGGAGCACCTTCCCAGCGGCTGGGCCTGTCGCCGCTCTGTCTTTCCtGGGCAGGGGGCGCTCCGGGAAGAGGGGCAACGCCAGGGGGCCCATCCCCCGGAATCCCTCCTCTGCGACTGGGGAGTAGCCGGGGGGCTCGTCCCGCAGCGCGGAGCCGGAGCTGAGGGGGAGACGCGAGGGGAGCCAGgGCCCCCAACCCGGCGTGCCGCGCCGCTCCCGCCCTGTCCGCCCCCCGGGGCCGGGGCCCGCGTTCCGGGGGGCCGGGGCGGCGCGGGGAGCCTCGGGCCGGCCGGTCTCag…
NR_023353	EXOSC7	exosome component 7 (EXOSC7), transcript variant 2, non-coding RNA	1246	159	12.76	38.2	1383000	3	44992745	45029162	+	44992745-44992830,45013583-45013748,45018034-45018104,45021787-45021910,45023916-45024071,45027731-45027889,45028679-45029162	nnnnnnnnnnnnnnnnnnnGTTCAGCAGCaTgGCGTCCGTGGCGCTGAGCGAGGCGGAGAAGGTGTACATCGTGCACGGCGTCCAGTTCTGCCAATGCTACCCCTGAATTTGAAGGTAGAGGAGGTGATGACCTTGGCACCGAGATCGCTAACACCCTCTaTCGGaTATTTAACAATAAAAGCAGTGTCGACTTGAAGACCCTCTGCATTAGTCCTCGGGAGCACTGCTGGGTTCTCTATGTGGATGTGCTACTGCTGGAATGTGGTGGAAATTTGTTTGATGCCATTTCCATTGCTGTAAAGGCTGCTCTCTTCAATACAAGCATACCAAGGGTTCGAGTTCTGGAGGATGAAGAGGGGTCGAAGGACATTGAATTGTCTGATGACCCTTATGACTGC…
NR_033500	PPP2R1A	protein phosphatase 2 (formerly 2A), regulatory subunit A, alpha isoform	2408	238	9.88	38.2	1326000	19	57384867	57421490	+	57384867-57385239,57397009-57397099,57406325-57406557,57407751-57407898,57408020-57408175,57410844-57410958,57411069-57411139,57411594-57411728,57414756-57414929,57415254-57415314,57416044-57416198,57417164-57417306,57420782-57420873,57421030-57421490	nnnnnnnnnnnnnnnnnnnnnnnnnnnnnnnnnnnnnnnnnnnnnnnnnnnnnnnnnnnnnnnnnnnnnnnnnnnnnnnnnnnnnnnnnnnnnnnnnnnnnnnnnnnnnnnnnnnnnnnnnnnnnnnnnnnnnnnnnnnnnnnnnnnnnnnnnnnnnnnnnnnnnnnnnnnnnnnnnnnnnnnnnnnnnnnnnnnnnnnnnnnnnnnnnnnnnnnnnnnnnnnnnnnnnnnnnnnnnCCCCCCCCGTTTCAGCtGAGCGCTGGCCGCAGTCTGACAGGAACGGGACGGaGCCAAGATGGCGGCGGCCGACGGCGACGACTCGCTGTACCCCATCGCGGTGCTCATAGACGAACTCCGCAACGAGGACGTTCAGCTTCGCCTCAACAGCATCaAGAAGCT…
NR_026754	LOC100270710	uncharacterized LOC100270710 (LOC100270710), non-coding RNA	686	41	5.98	38.1	1674000	10	99467207	99467892	-	99467207-99467892	AGCAAACAACCAAACTTTaTCCAGAAAcGCATATTTGTAATCACCACTCAACAATGAGGCACATCGGTCCCCCCTCCCCAACCaCCCTCACTCTTCCCAAATCCACTCTCCTTTTTGGCTTTTATAGAACACTGTAGAAATCCTTTCCTGGGTCTATAAATGGCCCTAGACTGGGATGGGAGCTGCCCAGAGTGGTCTTGGGCTGGACTGAGTCCTGGTACCCAGAGAGAGAGGCCTATGCAAcTGCcTCCAGTATCCAAAAGTTCTGGGGGCAGGTCAGGTGCnnnnnnnnnnnnnnnnnnnnnnnnnnnnnnnnnnnnnnnnnTGGCGGTCTTACGCGTCCTTCTCATACCTGGCAAACAGAGGGAGCACAAGCTGCTGGAAGCCAAGCGGGAAGGC…
NR_029423	LOC139201	mitogen-activated protein kinase kinase 4 pseudogene	2539	1132	44.58	37.5	1450000	X	72660836	72699646	-	72660836-72663248,72699521-72699646	nnnnnnnnnnnnnnnnnnnnnnnnnnnnnnnnnnnnnnnnnnnnnnnnnnnnnnnnnnnnnnnnnnnnnnnnnnnnnnnnnnnnnnnnnnnnnnnnnnnnnnnnnnnnnnnnnnnnnnnnnnnnnnnnnnnnnnnnnnnnnnnnnnnnnnnnnnnnnnnnnnnnnnnnnnnnnnnnnnnnnnnnnnnnnnnnnnnnnnnnnnnnnnnnnnnnnnnnnnnnnnnnnnnnnnnnnnnnnnnnnnnnnnnnnnnnnnnnnnnnnnnnnnnnnnnnnnnnnnnnnnnnnnnnnnnnnnnnnnnnnnnnnnnnnnnnnnnnnnnnnnnnnnnnnnnnnnnnnnnnnnnnnnnnnnnnnnnnnnnnnnnnnnnnnnnnnnnnnnnnnnnnnnnnnnnnnnnnnnn…
NR_027749	TTC31	tetratricopeptide repeat domain 31 (TTC31), transcript variant 2, non-coding RNA	2820	61	2.16	37.4	1418000	2	74563708	74575199	+	74563708-74563770,74563957-74564045,74570879-74571108,74571291-74571374,74571763-74571819,74571930-74572010,74572116-74572301,74572639-74572690,74572774-74572864,74572939-74573080,74573281-74573382,74573557-74575199	ACTTCCGGGTCACTGTAGACGcGATGGCGCCGATTCCGAAGGCTGTGGnnnGGATCAAGCTAGACTGCCCTCTGCGGCCCAGCTGCCCACTGGAGGTCGCTGCTGTACCCAAACTTTGCAAGGAATTCGGTCCAGAGGATTACGGCGAAGAGATTACCTCCTTGGCCACTTGGATGATGAAGgGAAATCAACTCGACAGAGTGaTGGGGGCAAGGGGGCTGAGGGACTGGGTACCTACTGTGGTCTCCGCAAGTCCTTCCTGTATCCTCCCCAAGAGTCTGAGCCCTGCCCTCAAAGCCCTTCTGCTTCTGCCACCTTCCCCAGTGTCTCAGACAGCCTGCTTCAGGTGGCCATGCCCCAGAAGCTCCTGGTGAcAGAAGAGGAAGCCAACCGCCTGGC…
NR_027335	LOC100130015	5-hydroxyisourate hydrolase pseudogene (LOC100130015), transcript variant 2, non-coding RNA	1349	448	33.21	37.3	1921000	16	88633670	88641534	-	88633670-88634326,88637557-88637898,88638411-88638532,88640866-88641005,88641447-88641534	CGCGGGCGTCGCAGTCCGGCAGGGCAGGATGAGCTCCCGGGCCGCCCCGCAGCTGCTGAGGCTCCAGCGACACCTAGGACCCCAGGAGGGCAGCAGCATGGAGCCTACGGACAgcccacTGaCCACCCATGTGCTGGACACTGCCTCGGGGCTCCCAGCCACAGGCCTCTGTCTCCGCTtgtCCTGGCTGGaggaccacAgcCAGCAGTGGATGGAGCTGAGGACAAGCTACACAGACCCAGATGGCCGCTGTGCCGGACCAGATGAAGGCAGGCACCTACAAGCTCACCTTCGACACTGAGGGCTACTGGAGGAAGAGGGGGCAGGAAAGCTTCTACCCATACGTGGAGGTTGTGttCaccATCACCAGCAACGCCCAGAAGTTCCACGTGCCACTAG…
NR_033151	PLA2G4F	phospholipase A2, group IVF	3419	108	3.16	37.1	1472000	15	40220624	40236131	-	40220624-40221694,40222018-40222204,40223468-40223634,40223940-40224134,40225065-40225172,40225256-40225393,40225617-40225731,40226614-40226836,40227116-40227252,40229203-40229338,40229594-40229631,40229863-40229976,40230098-40230267,40232178-40232244,40232790-40232832,40233110-40233150,40233582-40233710,40233812-40233948,40235929-40236131	AACTCAGTGCTACcTGTCACACCTGAGCCAGCAGTTTGTGCAGCCAGAGGAGCGCTGGCAGGGCTCCCTGCTGGGGCCCAGGCTGCCCAGCCATGCTCTGGGCACTCTGGCCAAGGTGGCTGGCAGGCAAGATGCTGCCCCTCCTGGGGGCGGTGCTGCTTCAGAAGAGAGAGAACAGGGGCCCTCTGTGGAGGCACTGGCGGTGTCCAAAGCTGACTGCTACGTGCAACTGTGGCTGCCCACGGCGTCCCCCAGCCCTGCCCAGACTAGGACAGTGGCCAACTGCAGTGACCCCGAGTGGAATGAGACTTTCCACTACCAGATCCATGATGCTGtGAAGAATGTTCTGGAGCTCACtctgtaTGACAAGGACATCCTGGnnnnnnnnnnnnnnnnnna…
NR_026678	TMEM79	transmembrane protein 79	2226	348	15.63	37	1355000	1	154519328	154528858	+	154519328-154519480,154521599-154522398,154522675-154522888,154527800-154528858	TTTTCCCTCCCGGGAAGTTGCCcGAACTAACTGTGGGCaGCATGGCCTCTTTCCGGCTGCTCCAAACCCTTGCGAAAAACTTTATTGGCAAAGCTATCAGAGAACGGACAGTGTACCCACTGAGGCGGCCAAAGCTTAACTGGATCAGGGCAGGATGACtTGAnnnnnTTGTAGATCCCAGCACTGAGGCCCCAGGATGACAGAACAGGAGTCCCTGgCCCTGCTGGAAGTGAAGAGGTCGGATTCCCCAGaGAAGAGCTCACCCCAGGCCTTGGTTCCCAATGGCCGGCAGCCAGAAGGGGAAGGTGGGGCCGAATCCCCAGGAGCTGAGTCCGTCAGAGTGGGGTCTTCAGCTGGGTCTCCcACAGCCATaGAGGGGGCTGAGGATGGTCTAGACAG…
NR_028484	C22orf45	chromosome 22 open reading frame 45 (C22orf45), transcript variant 1, non-coding RNA	2568	492	19.16	37	1368000	22	23155178	23220783	-	23155178-23156344,23156877-23157530,23158230-23158402,23167960-23168108,23197736-23197863,23200951-23201121,23220658-23220783	nnnnnnnnnnnnnnnnnnnnnnnnnnnnnnnnnnnnnnnnnnnnnnnnnnnnnnnnnnnnnnnnnnnnnnnnnnnnnnnnnnnnnnnnnnnnnnnnnnnnnnnnnnnnnnnnnnnnnnnnnnnnnnnnnnnnnnnnnnnnnnnnnnnnnnnnnnnnnnnnnnnnnnnTGCGATCATAGCaGaGACTACAAGTGTGTACCACATGCTTGGCTACGAACCTGAAGTATTCTGATGCAGTGGAGAGAGTGTAGAACTCTGGAGTGAAGAGACCTGCCTGGAACCCTGACTTTgTCACtagGAGATTCCTTGGAATGAAACCAATGGGAGTCCAGGGTTTGGGAGAGTCTCATCAGAgCAGATGGGCCAGCAGCAGCCAGAACGCTTGTTGCCTTTGGCTGAG…
NR_033796	DSTNP2	destrin (actin depolymerizing factor) pseudogene 2	1057	649	61.4	36.8	1259000	12	6864107	6865163	+	6864107-6865163	nnnnnnnnnnnnnnnnnnnnnnnnnnnnnnnnnnnnnnnnnnnnnnnnnnnnnnnnnnnnnnnnnnnnnnnnnnnnnnnnnnnnnnnnnnnnnnnnnnnnnnnnnnnnnnnnnnnnnnnnnnnnnnnnnnnnnnnnnnnnnnnnnnnnnnnnnnnnnnnnnnnnnnnnnnnnnnnnnnnnnnnnnnnnnnnnnnnnnnnnnnnnnnncTCTGAACAACaTGCCTCAGGAGTGCAAGTTGCTGATGAAGTgTGTCGCATTTTTTATGACATGAAAcTTcGTAAATGTTCaACACCAGAAGAAATCaAGAAAAGAAaGAAGGCTGTCATTTTTTTGTCTCAGTGCAGACAAAAAGTGCATCATtnnnnnnnnnnnnnnnnnnnnnnnnnnnnnnnnnnnnn…
NR_002599	SNHG6	small nucleolar RNA host gene 6 (non-protein coding) (SNHG6), non-coding RNA	472	16	3.39	36.3	1751000	8	67996719	68000331	-	67996719-67996903,67997113-67997181,67997403-67997514,68000226-68000331	CCTTtCCCGCGCGACCGGCGAGGGAGGAAGAAGCGCGAAGAaCCGTCTGTCATGCTGGTGTGGTGGCGGCGGCGGAGCCTGCGGGCCcGTAGCTGTGCTCTGCGAGGTGCAAGAAAGCCTTTGCGGTGAAaGTGTATGnnnnnnnnnnnnnnnnATGTTTTCCAAAAACTTGTAGAAGTCTGTGAAAAAACTACTAGGATCACACATCATTTATTGAGCATATAGGTTGCTGTAGATGAATGTTCTTTGCTGTCGTGTTTAAAAATACTTCTGCTTCATTGCCTCAAGTGTGGCATGCAACATTTTGGAAGGAAAATTGAAGACTTGTTCAAGAAAACACGAACAGAAGCAAATGATGAAAATGATCATTTTACTTGATGTTGATAACATCACAATAAA…
NR_027633	BRD9	bromodomain containing 9 (BRD9), transcript variant 4, non-coding RNA	2873	683	23.77	36.2	1299000	5	916850	945939	-	916850-917683,918529-918696,923588-923690,924641-924679,929216-929327,931470-931602,932909-933004,934222-934297,937053-937185,939707-939882,940476-940586,942136-942280,942702-942881,944270-944402,944755-944969,945721-945939	nnnnnnnnnnnnnnnnnnnnnnnnnnnnnnnnnnnnnnnnnnnnnnnnnnnnnnnnnnnnnnnnnnnnnnnnnnnnnnnnnnnnnnnnnnnnnnnnnnnnnnnnnnnnnnnnnnnnnnnnnnnnnnnnnnnnnnnnnnnnnnnnnnnnnnnnGCCGCCGGCGCTGCTATGGGCAAGAAGCACAAGAAGcACAAGGCCGAGTGGCGcTCGTCCTAcGAGGATTATGCCGACAAGCCCCTGGAGAAGCCCCTGAAGCTAGTCCTCAAAGTCGGAGGAAGTGAAGTGACGGAACTCTCAGGGTCCGGCCACGACTCCAGTTACTATGATGACAGGTCAGACCATGAGCGAGAGAGGCaCAAAGAAAAGAAAAAGAAGAAGAAGAAGAAATCGGAGAAGgAGA…
NR_028103	DCAF8	DDB1 and CUL4 associated factor 8 (DCAF8), transcript variant 2, non-coding RNA	4183	134	3.2	35.9	1317000	1	158452129	158498942	-	158452129-158454122,158454738-158454854,158455263-158455382,158459065-158459195,158460856-158460963,158461476-158461533,158462005-158462077,158467711-158467821,158473549-158473643,158475021-158475161,158476111-158476784,158480374-158480448,158497699-158497772,158498531-158498942	GCAAACGGGGCCGGAAAGCGTGGCAGCGCAGGCGCAAGCGCAGAGAGCGGCGGTGGTGGTGGTGGcGGCCGCTGGCCAGTGTAAGATGGCTGCGGCGTTGGTGGTGGCAGTGGACGGGGCGGCTGGGCCTGGAACAGTCGGAGCAGCAGCTAGCAGAAGGATGACCCAAGACGGGAAGCGGGCTGCTGAGCCTCGCCGATTCCCGTGCTTGTAACTGCCCCAGCCGGACAcCCCCCCCCcnnnnacctacccgnnnnnnnnnnnnnnnnnnnnnnnnnnnnnnnnnnnnnnnnncCCCAGCCGGTTTCCCTTAAGGATGGGCCTGACCCCTTTCCCAAGCTCTTAGCGCTCAGGTCTTTTCCTTCCGCCGACCCGAAGTCATCGCCGGGAATACTGGTT…
NR_028370	PCNA-AS1	PCNA antisense RNA 1 (non-protein coding)	384	67	17.45	35.6	1109000	20	5048232	5048615	+	5048232-5048615	GTTCACGCCCATAGCCAGGTTGCGGTCGCAGCGGTAGGTGTCGAAGCCCTCAGACCGCAGGGTGAGCTGCACCAAGGAGACGTTTGACGAGTCCATGCTCTGCAGATTTACGCCGCTGGAGCTAATATCCCAGCAGGCCTCGTTGATGAGGTCCTTGAGGGCCTCCAACACCTTCTTCAGGATGGAGCCCTGGACCAGGCGCGCCTCGAACATGGTGGCAGAGTGGCAGCAACGCGGCTACAGGCAGGCGGGAAGGAGGAAAGTCTAGCCGGTTTCCGCTTCAGGAGCcTCAGAGCGAGAGGGCGAACGTCGtGACGnnnnnnnnnnnnnnnnnnnnnnnnnnnnnnnnnnnnnnnnnnnnnnnnnnnnnnnnnnnnnnnnnnn
NR_028476	RBMX	RNA binding motif protein, X-linked (RBMX), transcript variant 3, non-coding RNA	1909	98	5.13	35.6	1223000	X	135783272	135790605	-	135783272-135784277,135784911-135784993,135785083-135785208,135785296-135785410,135786328-135786480,135788842-135788948,135789144-135789278,135790422-135790605	GGTCCTTCAGCCTCGTTCCCGGGCAGTATAAAGTTTGCTGTCTCCTTTGTTCGCCCTCGTTGCGCAGTAGTGCTAGCGGCTTCGCGGTTtGGTCCTCannnnnnnnnnnnnnnnnnnnnnnnnnnnnnnnnnnnnnnnnnnnnnnnnnnnnnnnnnnnnnnnnnnnnnnnnTGTCACCCCTCCGnnnnnnnnnnGCAAAAAAAAAAAAAAATGGTTGAAGCAGATCGCCCaGGAAAGCTCTTCATTGGTGGGCTTAATACGGAAACAAATGAGAAAGCTCTTGAAGCAGTATTTGGCAAATAAGGACGAATAGTGGAAGTACTCTTGATGAAAGACCGGGGAACCAACAAATCAAGAGGATTTGCTTTTGTCACCTTTGAAAGCCCAgCAGACGCTAAG…
NR_037188	CPNE1	RNA binding motif protein 12; copine I	2198	11	0.5	35.5	1318000	20	33677367	33716273	-	33677367-33677717,33677903-33678139,33678616-33678749,33681775-33681826,33682077-33682131,33682237-33682370,33682450-33682509,33682604-33682690,33682828-33682914,33683024-33683113,33683281-33683361,33683499-33683570,33683647-33683721,33683853-33684032,33684131-33684259,33706538-33706680,33710266-33710318,33716096-33716273	CTTCTGGAACGCGGAGCCGCTGAGCGCGTCGACGGCCATTTTGTGAAGCGGCGAAGGAGGTgGTGGCTGCTTTGGGCTCCGGGAAGCCGTTCGGGCTGGGGCTGTCGGCCGCGGGGCGGAGGCACTCGCGCGGGGGGTAATTCGGGGTCTGGGTTCTGGTGCCGCGCAGCTTTCCCCGGATTGACTTGGCCTCTACTTCTTGTTAAGAAAATACATCTCTTGTTTTATCAGGTGTGTGTGGTTTCAGCGCAGCATGGCTGTGGTCATCCGTTTGCAAGGTCTCCCAATTGTGGCtGGGACCATGGACATTCGCCACgTCTTCTCTGGATTGACCATTCCTGATGGGGGCGTGCATATTGTAGGGGGTGAACTGGATGGCCCACTGCGTGACCTTGGTTC…
NR_024576	SEC61A2	Sec61 alpha 2 subunit (S. cerevisiae)	2233	357	15.99	35.5	1380000	10	12211646	12251963	+	12211646-12211799,12215246-12215313,12218110-12218175,12225122-12225200,12231600-12231731,12231857-12231966,12237783-12237936,12238912-12239072,12239913-12240110,12242935-12243126,12244218-12244294,12249758-12249898,12251263-12251963	nnnnnnnnnnnnnnnnnnnnnnnnnnnnnnnnnnnnnnnnnnnnnnnnnnnnnnnnnnnnnnnnnnnnnnCcAGGCCCGAGCCGCGGGAGcCGAGCGAAGGCAGCgccgagGCCGCaGTTcCCCCtTGGGCCTCCCCAGCAGCAGCCATGGGCATCAAATTTTTAGAAGTTATCAAACCGTTCTGTGCAGTTCTACCAGAAATTCAGAAACCAGAAAGGAAAATCCAGTTTAGAGAGAAGGTTCTATGGACTGCTATAACGCTCTTCATTTTCTTAGTATGTTGTCAGatCCCTCTGTTTGGAATCATGTCATCAGATTCTGCAGATCCTTTCTACTGGATGAGAGTTATTCTGGCTTCCAATAGAGGAACTTTAATGGAATTGGGTATCTCCCCAATT…
NR_027916	AKR1CL1	aldo-keto reductase family 1, member C-like 1, non-coding RNA	2127	418	19.65	35.4	1595000	10	5186655	5217150	-	5186655-5187952,5189836-5190001,5192082-5192148,5192774-5192852,5193675-5193730,5193819-5193935,5194816-5194983,5216975-5217150	TTTGGTGCAAATAAAGAACGCAGGAGCCTTGTCTCCCGCTGGGCTGTCAGTGAGGAAACGGTGGAAAGACAGATTAGCTGGGGATAATGACGGATCTGAAGCAAAGCTATTCTGTGAGGCTGAATGATGGACACTTCATGCCAGTGCTGGGATTTGGCACTTATGCTCCTGATCATACTCCCAAAAGCCAGGCTGCTGAAGCCACCAAAGTGGCTATTGACGTAGGCTTCCGCCATATTGATTCAGCATACTTATACCAAAATGAGGAGGAGGTTGGACGGGCCATTTGGGAGAAGATTGCTGATGGTACTGTCAAGAGAGAggATATATTCTACACTACCAAGCTTTGGGCTACTTTCCTTCGGCCAGAATTGGTTCgCCCAGCCCTAGAAAGTTCAc…
NR_024489	LOC100129534	small nuclear ribonucleoprotein polypeptide N pseudogene (LOC100129534), non-coding RNA	2247	1630	72.54	35.2	1811000	1	2271714	2273960	-	2271714-2273960	nnnnnnnnnnnnnnnnnnnnnnnnnnnnnnnnnnnnnnnnnnnnnnnnnnnnnnnnnnnnnnnnnnnnnnnnnnnnnnnnnnnnnnnnnnnnnnnnnnnnnnnnnnnnnnnnnnnnnnnnnnnnnnnnnnnnnnnnnnnnnnnnnnnnnnnnnnnnnnnnnnnnnnnnnnnnnnnnnnnnnnnnnnnnnnnnnnnnnnnnnnnnnnnnnnnnnnnnnnnnnnnnnnnnnnnnnnnnnnnnnnnnnnnnnnnnnnnnnnnnnnnnnnnnnnnnnnnnnGGGAGaGGTGAgCTCCCTCCCCAGCCACTGGGGACCCCAGTTCCTGTTACCTGTTCTGCCACTGTCATCTTTCTGCACCACCTCATGGTCCTGGATGGCTGCACAGGCTCTAGCCaTtATGC…
NR_033428	ABTB1	ankyrin repeat and BTB (POZ) domain containing 1, transcript variant 1, non-coding RNA	1987	43	2.16	34.9	1327000	3	128874471	128882459	+	128874471-128874614,128875878-128875951,128876078-128876133,128877503-128877647,128877805-128877964,128878069-128878114,128878500-128878616,128878701-128878819,128878998-128879096,128879209-128879376,128881518-128881718,128881802-128882459	nnCGGGGCTGAGCTGAGCGTGTTTacATCCGCCGGGTGCGCAGCGTCGCCGCCCGAGGTCGTtcggctTgggtacGAGCCTCAGCGCCATGGACACCAGCGACCTGTTCGCCAGCTGCAGGAAGGGgGATGTGGGCCGAGTGCGACCATGAACCCGTCCTGACCCAGGCTCTGACCTCCTTCCTGCCcTGGTACCTGCTGGAGCAGCGAGACGTGGAGGTACTATGCCTGCTTGTGTGGGCACGAGGAGCTGGTACTCTACCTTCTGGCCAATGGAGCCCGCTGTGAGGCCAACACCTTCGATGGTGAGCGCTGCCTCTATGGGGCACTGAGTGACCCCATCCGCCGAGCTCTACGCGATTACAAGCAGGTCACAGCTTCCTGCAGGAGGCGGGATTAC…
NR_027263	ARHGAP5-AS1	ARHGAP5 antisense RNA 1 (non-protein coding) (ARHGAP5-AS1), non-coding RNA	1281	269	21	34.7	1267000	14	31614376	31615656	-	31614376-31615656	TCTCCCACCATTGGTTCCCTCTCCTACTCtATTCCTTCTCACCTTTTCCCTTTTACCCATTGGCGTGAGTATTTTTCCTCAGCTTCCCTCTTTCTCCGTATTCCGTTCCTCCTTAGTCCCATCCTCCACGCTTTGGAAGCTGCTGCCTTGCTGCCCGGAGCGcCGTCGTCCCTGAACCTCCCCTGCTTCTCCCTTTCCTTCTGTTCCGGTTTCTGGTCGTAACTCAGGAGCAAACCAACGTACTGCAaaGTAACCAGATATTGTGCTCGCGGTTTCAAACCGGGCATGGGCACCGAATGCTTCTCGATAAATCCCCTTACGGTCTCTGAGCaTTAGAGAATGCAAGGGAGGAAAACATGCGCCGAAGCTGGTTCGCAGGAACATGCTCGCGTGTCTGCG…
NR_026585	CROT	carnitine O-octanoyltransferase (CROT), transcript variant 3, non-coding RNA	1264	313	24.76	34.6	1427000	7	86812887	86827361	+	86812887-86813019,86813592-86813682,86816300-86816435,86826458-86827361	nnnnnnnnnnnnnnnnnnnnnnnnnnnnnnnnnnnnnnnnnnnnnnnnnnnnnnnnnnnnnnnnnnnnnnnnnnnnnnnnnnnnnnnnnnnnnnnnnnnnnnnnnnnnnnnnnnnnnnnnnnnnnnnnnnnnnnnnnnnnnnnnnnnnAGTTCCCTGTGATCCCAAAACAATTGTTGCAGCAGGCTCCTGGCAGTCTTAAGCAGTTCATCTTCTTGGTGTACTGTTTTCCTACTGTGATTTTATCATGGAAAATCAATTGGCTAAATCAACTGAAGAACGAACATTTCAGTACCAGGATTCTCTTCCATCACTGCCTGTTCCTTCaCTCAAAGAATCATTAAAAAAATACCTTGAATCAGTGAAACCATTTGCAAATGAAGAAGAATATAGGAAAACTG…
NR_033659	STAT6	signal transducer and activator of transcription 6, interleukin-4 induced	3878	86	2.22	34.6	1251000	12	55775455	55791463	-	55775455-55776811,55776900-55777028,55777118-55777183,55778555-55778647,55778842-55778952,55779065-55779128,55779344-55779490,55779817-55779953,55780046-55780140,55782340-55782546,55782879-55782971,55784514-55784636,55784776-55784863,55785201-55785389,55785518-55785649,55786241-55786389,55786578-55786630,55786743-55786881,55787281-55787364,55788213-55788349,55791179-55791463	AGAGCTCCAGGGAGGGACCTGGGTAGAAGGAGAAGCCGGAAACAGCGGGCTGGGGCAGCCACTGCTTACACTGAAGAGGGAGGACGGGAtAGGAGTGTGTGTGTGTgTAaGTGTGTGTGTGTGTATGTgTGTGTGTGTTTTATTTTATTTTTCTTTTTGGTGATGGTGGTGGAAGGgGGGAGGTGCTAGCAGGGCCAGCCTTGAACTCGCTGGACAGAGCTACAGACCTATGGGGCCTGGCAGTGCCCGCTGAGAAAGGGAGAAGACAGCaGAGGGGTTGCCTcnGCAACCTCCAAGTCCCAGATCATGTCTCTGTGGGGTCTGGTCTCCAAGATGCCCCCAGAAAAAGTGCAGCGGCTCTATGTCGACTTTCCCCAACACCTGCGGCATCTTCTgGGT…
NR_036434	RSRC2	arginine/serine-rich coiled-coil 2 (RSRC2), transcript variant 5, non-coding RNA	2430	133	5.47	34.4	1055000	12	121555143	121577513	-	121555143-121556206,121557334-121557423,121558718-121558950,121561609-121561688,121565605-121565727,121567727-121567930,121569339-121569529,121571004-121571081,121571885-121571928,121572643-121572799,121577348-121577513	nnnnnnnnnnnnnnnnnntTGCGACGCGCCGGGCCTCCTCGCCTTTGTGCCATCCGGGTCTCTCGCGCGAGCGATTTAGTCTGAGGCGAAGCTTCGGAGCGGCCGGTACTGTTGAAAGCGACAAGTGGAGGCGCCGCTCTAGCGGCCGGGACTCTGAACTATGGCGGCTAGTGATACAGAACGAGATGGACTAGCCCCAGAAAAGACGTCACCAGATAGAGATAAGAAAAAAGAGCAGTCGGATGTATCTGTTTCTCCTAGAGCTTCAAAACATCATTATTCAAGATCACGATCAAGGTCAAGAGAAAGAAAACGAAAGTCAGATAATGAAGGAAGAAAACACGGGAGTCgGAGCAGAAGCAAAGAGCGTGCTAATGCGCGAAGAGACTGAaCtGAAGA…
NR_024188	PPP1R21	protein phosphatase 1, regulatory subunit 21, transcript variant 4, non-coding RNA	3215	105	3.27	34.2	1066000	2	48521412	48596035	+	48521412-48521653,48531651-48531719,48535199-48535384,48538769-48538870,48540397-48540561,48540738-48540796,48541781-48541875,48545580-48545632,48546136-48546285,48551730-48551831,48551922-48552010,48555326-48555462,48560567-48560659,48567274-48567401,48571661-48571813,48576322-48576414,48579136-48579378,48586207-48586239,48587912-48588028,48590658-48590756,48591983-48592111,48595358-48596035	nnnnnnnnnnnnnnnnnnnnnnnnnnnnnnnnnnnnnnnnnnnnnnnnnnnnnnnnnnnnnnnnnnnnnnnnnnnnnnnnnnnnnnnnnnnnnCCTGAGCCGTTCCCgGGAGCGTGTCTGgGTTTGGGGGCGGGAGACAGGCTGAGCCGCCTGGGCGGCCTGGCCTGTACgGGGAGGGGGAGGCCATGGCCTCGGCTGAGTTGCAGGGGAAGTACCAGAAGCTGGCTCAGGAGTACTCGAAGCTTCGGGCTCAGAATCAGGTTCTGAAAAAAGGTGTTGTGGATGAACAAGCAAATTCTGCAGCTTTAAAGCTAAACTGTGAGGACCAATCTGTTTTCACTTTGATAtAtGAGCAACTGAAAATGAAAGATCAGTCATTGAGAAAACTACAACAGGAAA…
NR_003949	FKBP9L	FK506 binding protein 9-like (FKBP9L), transcript variant 4, non-coding RNA	2437	610	25.03	34.1	1287000	7	55716261	55739754	-	55716261-55718012,55720359-55720522,55722966-55723111,55726501-55726687,55734190-55734335,55739713-55739754	nnnnnnnnnnnnnnnnnnnnnnnnnnnnnnnnnnGATTcCAGCTACTCTCGGAAcCGCACGTTTGACACGTACATTGGGCAGGGCTATGTGATTCCTGGGTTGGATGAAGGTCTACTTGGTGTTTGCATTGGAGAGAAGCGAAGGATTGTGGTCCCTCCtCACCTGGGGTATGGAGAGGAAGGAAGAGGGAATATCCCCGGCTCGGCTGTGcTGGTGTTTGACATCCATGTGATcGATTTCCACAACCCTTCGGACTCCATCAGCATCACCTCCCACTACAAACCCCCTGACTGCTCAGTGCTGAGTAAGAAGGGAGATTACCTCAAATATCACTACAATGCCTCACTTCTGGATGGGACCCTGCTGGACTCCACGTGGAATTTAGGCAAAACTTACAA…
NR_024332	POMGNT1	protein O-linked mannose beta1,2-N-acetylglucosaminyltransferase (POMGNT1), transcript variant 2, non-coding RNA	2936	6	0.2	34.1	1179000	1	46426940	46458564	-	46426940-46427239,46427501-46427616,46427743-46427826,46428113-46428248,46428732-46428776,46428979-46429043,46430357-46430482,46430567-46430695,46430777-46430849,46431159-46431217,46431433-46431474,46431564-46431647,46431823-46431898,46432114-46432184,46432533-46432660,46432812-46432910,46433103-46433220,46434070-46434183,46434271-46434336,46434990-46435108,46435229-46435343,46435961-46436130,464…	CTCAGACTGAGGGAGAATCAATTTTAGGGGAGACCACAGCTAACGGATAAAAGAGCCACAGGATTACAAAAGGGTGGAAAAGTTGTTACAAGAAGGTcACATCATCCTGGCACTGCTCCCAGAACCAGtGGGCCTCGAAGCCCAGCTTGGCACTCTCATCCTCTGGTGACTCAGGTGGTCCACCTTGAAGCCTCTCCCcTGGGGGCTTCCACACAGCCCTCAAGCTCCCTAGCCTGGTGGCTGTCGCATCCACCTCAGTCCTCGCCCTCTCTCCACCAGCTATAACTTTTGCCCAGTCCATCTCGGAACGTGGAACCCCAGGTGGGCCCTGTTCATCCAGCTCGCTGGGGGCCACTGTGTCCAGGTAGCTGCCAATAGAGACACTGTCCAGCCGGTCGG…
NR_003671	LOC728024	chromosome X open reading frame 56 pseudogene (LOC728024), non-coding RNA	1491	451	30.25	34	1163000	8	37723232	37724722	-	37723232-37724722	nnnnnnnnnnnnnnnnnngTTTTCAGATTGCTCCTGGGAACCATGCCGAAAGTAGTGTCTCGGTCAGTAGTCTGCTCTGACACTCGGGACCGGGAGGAATATGACGACGGTGAGAAGCCCCTCCATGTTTACTACTGTTTGTGCGGCCAGATGGTCCTAGTGCTGGACTGCCAGTTAGAGAAATTGCCTATGAGGCCTCGGGACCGGTCCCGTGTGATTGATGCTGCCAAACATGCCCATAAGTTTTGTAACACAGAAGATGAGGAGGCTATGTATCTGCGGAGACCTGGAGGCATTGAACGACAGTAcAGGAAGAAATGTGCGAAGTGTGGACTGCCGCtCTTCTACCAATTCCAGCCGAAGAATGCTCCTGttACCTTCATTGTGGATGGAGCAGTA…
NR_033242	C19orf79	chromosome 19 open reading frame 79 (C19orf79), transcript variant 2, non-coding RNA	429	16	3.73	33.8	2369000	19	7600671	7602510	+	7600671-7600746,7601459-7601545,7601709-7601732,7602118-7602207,7602359-7602510	GGAGGGTCGGCTTTGGGCGGAAGTTGCTTTGTTGACCGGGAGaAACGAGATgGGGGTGAAGCTGGAGATATTTCGGATGATAATCTACCTCACTTTCCCTGTGGCTATGTTCTGGGTTTCCAATCAGGCCGAGTGGTTTGAGGGCTACGTCATACAGCGCAAGAGGGAGCTGTGGACACCTGAGAAGCCAtGAGTAAGGAACtGAGAGCAGAGGAGgAGATGGTTTCCTTATTGCCTTCTCCTGGAAGAGTGAAGCGGATCCCaCnnnnnnnnnnnnCTTCAAGAGATAGAAGAATTCAAAGAGAGGGTACGGAAGCGGCGGGAGGAGAAGCTTCTTCGCGATGCCCAGCAGAAATCCTGAGGCCTCCAAGGGGGAGTCCCAgCCCATCCCcTGATGAA…
NR_028477	RBMX	RNA binding motif protein, X-linked (RBMX), transcript variant 4, non-coding RNA	2116	98	4.63	33.4	1080000	X	135783272	135790605	-	135783272-135784277,135784911-135784993,135785083-135785208,135785296-135785410,135786328-135786480,135787740-135787911,135788842-135788983,135789144-135789278,135790422-135790605	GGTCCTTCAGCCTCGTTCCCGGGCAGTATAAAGTTTGCTGTCTCCTTTGTTCGCCCTCGTTGCGCAGTAGTGCTAGCGGCTTCGCGGTTtGGTCCTCannnnnnnnnnnnnnnnnnnnnnnnnnnnnnnnnnnnnnnnnnnnnnnnnnnnnnnnnnnnnnnnnnnnnnnnnTGTCACCCCTCCGnnnnnnnnnnGCAAAAAAAAAAAAAAATGGTTGAAGCAGATCGCCCaGGAAAGCTCTTCATTGGTGGGCTTAATACGGAAACAAATGAGAAAGCTCTTGAAGCAGTATTTGGCAAATAAGGACGAATAGTGGAAGGATAACACTTTATTTTTCTGAAAACTACTTTTAAGTACTCTTGATGAAAGACCGGGGAACCAACAAATCAAGAGGATTTG…
NR_028588	ECI2	enoyl-CoA delta isomerase 2, transcript variant 4, non-coding RNA	1464	127	8.67	33.4	1229000	6	4060926	4080830	-	4060926-4061262,4062541-4062684,4064419-4064508,4070483-4070603,4071368-4071470,4072995-4073064,4075412-4075482,4075605-4075793,4076000-4076098,4078782-4078934,4080744-4080830	nnnnnnnnnnnnnnnnnnnnnnnnnnnnnnnnnnnnnnnnnnnnnnnnnnnnnnnnnnnnnnnnnnnnnncggcgttcgtgtccgagGTCATTAGTTTCCCAGTAGTTCAGCTGCACCTGAATAGAACAGCAATGAGAGCCGGTCAGAAGGACTTTGAAAATGCAATGAGTCGAGTGAAACTCTTGAAGAAGGATCCAGGAAATGAAGTGAAGCTAAAACTCTACGCACTGTATAAGCAGGCCACTGAAGGACCTTGTAACATGCCCAAACCAGGTGTATTTGACTTGATCAACAAGGCCAAATGGGATGCATGGAATGCCCTTGGCAGCCTGCCCAAGGAAACTGCCAGGCAGAACTATGTGGAATTGGTGTCCAGTTTGAGTTCTTCATTGGAATCC…
NR_002719	TOP1P1	Human topoisomerase I pseudogene 1.	2429	257	10.58	33.1	1048000	1	169574659	169577087	+	169574659-169577087	GTGATAGACACTTAACGTTCATTTATTTATTTATTCACTGAATGAGTGAATGATTGACACTGGGACATCGTGAAAGTTTACTGACAGAAATAAGTAAACTTCCTGAAAAGTAaAACATCaTGGAAGTTTACTGACAGGAATAAGTAAATAAGTAAGTTTACTGACAGAAATAGGTATGAATAATGCCTTCATGTTAATATgTAATATGCTCATgTCTGTGGAAAGTTCAnnnnnnnnnnnnnnnnnnnnnnnnnnnnnnnnnnnnnnnnnnnnnnnnnnnnnnnnnnnnnnnnnnnnnnnnnnnnnnnnnnnnnnnnnnnnnnnnnnnnnnnnnnnnnnnnnnnnnnnnnnnnnnnnnnnnnnnnnnnnnnnnnnnnnnnnnnnnnnnnnnnnnnnnnn…
NR_028104	DCAF8	DDB1 and CUL4 associated factor 8 (DCAF8), transcript variant 3, non-coding RNA	4109	134	3.26	32.9	1152000	1	158452129	158498942	-	158452129-158454122,158454738-158454854,158455263-158455382,158459065-158459195,158460856-158460963,158461476-158461533,158462005-158462077,158467711-158467821,158473549-158473643,158475021-158475161,158476111-158476784,158480374-158480448,158498531-158498942	GCAAACGGGGCCGGAAAGCGTGGCAGCGCAGGCGCAAGCGCAGAGAGCGGCGGTGGTGGTGGTGGcGGCCGCTGGCCAGTGTAAGATGGCTGCGGCGTTGGTGGTGGCAGTGGACGGGGCGGCTGGGCCTGGAACAGTCGGAGCAGCAGCTAGCAGAAGGATGACCCAAGACGGGAAGCGGGCTGCTGAGCCTCGCCGATTCCCGTGCTTGTAACTGCCCCAGCCGGACAcCCCCCCCCcnnnnacctacccgnnnnnnnnnnnnnnnnnnnnnnnnnnnnnnnnnnnnnnnnncCCCAGCCGGTTTCCCTTAAGGATGGGCCTGACCCCTTTCCCAAGCTCTTAGCGCTCAGGTCTTTTCCTTCCGCCGACCCGAAGTCATCGCCGGGAATACTGGTT…
NR_026931	ALKBH2	alkB, alkylation repair homolog 2 (E. coli), transcript variant 5, non-coding RNA	848	114	13.44	32.8	1232000	12	108010376	108015676	-	108010376-108010700,108014695-108014975,108015435-108015676	TGATTCGCGGGGGcnnnnnnnnnnnnnnnnnnnnnnnnnnnnnnnnnnnnnnnnnnnnnnnnnnnnnnnnnnnnnnnnnnnnnnnnnnnnnnnnnnnnnnnnnnnnnnnnnnnnnnnnnnnnnnnnnnaAGAATTTGGCGTGCGGTTTACCCGTGTTTAACCTCTTTGCGTCTCGTTTCTGAATCGTAtCCACTTGAGCATCACTAGACTgATCTATTTTAACAGTGGTGgGGGGCAGCGAGGATGGACAGATTCCTGGTGAAAGGGGTTCAAGGGGGCCTTTTGAGGAAGCGGGAgAAGCAAGAGCCGACTGGAGAAGAGCCAGCTGTgTTGGGAGGAGACAAAGaAAGCACAAGGAAGAGGCCCAGGAGAGAGGCCCCGGGGAATGGAGGACACTCA…
NR_002826	LOC401010	nucleolar complex associated 2 homolog (S. cerevisiae) pseudogene (LOC401010), non-coding RNA	2734	1091	39.9	32.7	1343000	2	131916204	131918937	-	131916204-131918937	nnnnnnnnnnnnnnnnnnnnnnnnnnnnnnnnnnnnnnnnnnnnnnnnnnnnnnnnnnnnnnnnnnnnnnnnnnnnnnnnnnnnnnnnnnnnnnnnnnnnnnnnnnnnnnnnnnnnnnnnnnnnnnnnnnnnnnnnnnnnnnnnnnnnnnnnnnnnnnnnnnnnnnnnnnnnnnnnnnnnnnnnnnnnnnnnnnnnnnnnnnTAAAGGCgGTGCCtctgagcacaaggacCAGCTgTCTCGGCTGAAGGACAGAGACCCCGAGTTCTACAAGTTCCTGCAGGAGAATGACCAGAGCCtGCTAAnnnnnnnnnnnnnnnnnnnnnnnnnnnnnnnnnnnnnnnnnnCGCCCTGCCGGATGTGCTGgAGGAAGCCAGTGAGGAGGAGGATGGAGCAGAGGA…
NR_027268	LOC653566	signal peptidase complex subunit 2 homolog (S. cerevisiae); signal peptidase complex subunit 2 homolog pseudogene	1624	297	18.29	32.7	1429000	1	28294033	28295656	-	28294033-28295656	nnnnnnnnnnnnnnnnnnnnnnnnnnnnnnnnnnnnnnnnnnnnnnnnnnnnnnnnnnnnnnnnnnnnnnnnnnnnnnnnnnnnnnnnnnnnnnnnnnnnnnnnnnnnnnnnnnnnnnnnnnnnnnnnnnnnnnnnnnnnnnnnnnnnnnnnnnnnnnnnnnnnnnnnnnnnnnnnnnnnnnnnnntagTGGGGCTGGCGGTGGTTCCAACTGCGGGACAGGCAGTGGCCGTAGCGGCTTGTTGGATAAGTGGAAGATAGATGATAAGCCTGTaAAAATTGACAAGTGGGATGGATCAGCTGTGAAAAACTCTTTGGATGATTCTGcCAAAAAGGTACTTCTGGAAAAATACAAATACGTGGAGAATTTTGGTCTAATTGATGGTCGCCTCACCATCTG…
NR_026939	CASC2	cancer susceptibility candidate 2 (non-protein coding) (CASC2), transcript variant 1, non-coding RNA	3273	873	26.67	32.6	1181000	10	119796322	119959655	+	119796322-119796604,119799013-119799118,119801632-119801697,119956024-119956123,119956938-119959655	nnnnnnnnnnnnnnnnnnnnnnnnnnnnnnnnnnnnnnnnnnnnnnnnnnnnnnnnnnnnnnnnnnnnnnnnnnnnnnnnnnnnnnnnnnnnnnnnnnnnnnnnnnnnnnnnnnnnnnnnnnnnnnnnnnnnnnnnnnnnnnnnnnnnnnnnnnnnnnnnnnnnnnnnnnnnnnnnnnnnnnnnnnnnnnnnnnnnnnnnnnnnnnnnnnnnnnnnnnnnnnnnnnnnnnnnnnnnnnnnnnnnnnnnnnnnnnnnnnnnnnnnnnnnnnnnnnnnnnnnnnnnnnnnnnnnnnnnnnnnnnnnnnnnnnnnnnnnnnnnnnnnnnnnnnnnnnnnnnnnnnnnnnnnnnnnnnnnnnnnnnnnnnnnnnnnnnnnnnnnnnnnnnnnnnnnnnnnnnn…
NR_024181	ZNF577	zinc finger protein 577 (ZNF577), transcript variant 3, non-coding RNA	938	315	33.58	32.4	1296000	19	57050868	57083001	-	57050868-57051032,57055969-57056043,57072347-57072442,57073454-57073580,57075388-57075466,57075744-57075942,57081886-57081977,57082897-57083001	nnnnnnnnnnnnnnnnnnnnnnnnnnnnnnnnCGGGcAGAGnnnnnnnnnnnnnnnnnnnnnnnnnnnnnnnnnnnnnnnnnnnnnnnnnnnnnnnnnnnnnnnnTTGAGCTTTTTTGTCATCTGCTAATAGTTTTAGCCAGGTGGCAAGTGGATGGACTGTGGAGTAAGAAGTACCTGCCTCTGCCTCTGACTTGGGTTCTAGCcTATAGGAACAAGACATTTTCAGTAATGGAAGAAAGAGCTTCCAGGCTGGGGAAGATCATCTTTTCCAGTGGTAGCTTGACCTGAGATGATACCTGACCACAACTTCTGGGAAGGCCCAGAATAGATAGAAGAGAGAGAACAnnnnnnnnnnnnnnnnnnnnnnnnnnnnnnnnnnnnGGcCAAGGCCCAGCTG…
NR_027862	HAT1	histone acetyltransferase 1 (HAT1), transcript variant 2, non-coding RNA	1594	0	0	32.3	1023000	2	172487181	172556846	+	172487181-172487263,172490293-172490397,172517645-172517765,172530105-172530284,172530554-172530675,172531176-172531280,172531610-172531716,172549342-172549493,172552406-172552522,172556345-172556846	CTGTGCGGTCACTTCCGGCCCGGGAGCGCGCTGGTTGATTCGTCCTTCCTCAGCCGCGGGTGCTCGTAGCTCGGAAATGGCGGGATTTGGTGCTATGGAGAAATTTTTGGTAGAATATAAGAGTGCAGTGGAGAAGAAACTGGCAGAGTACAAATGTAACACCAACACAGCAATTGAACTAAAATTAGTGAAACTGCTTTTGGTTACAAGGGTCTGAAGATCCTGTTATACTATATTGCTGGTAGCCTGTCAACAATGTTCCGTGTTGAATATGCATCTAAAGTTGATGAGAACTTTGACTGTGTAGAGGCAGATGATGTTGAGGGCAAAATTAGACAAATCATTCCACCTGGATTTTGCACAAACACAAATGATTTCCTTTCTTTACTGGAAAAAGAA…
NR_034053	TNPO3	transportin 3	4573	245	5.36	32.1	987400	7	128381470	128482463	-	128381470-128382675,128384514-128384605,128394570-128394682,128397438-128397605,128399716-128399872,128402158-128402252,128403109-128403225,128406273-128406413,128407261-128407321,128409538-128409614,128411458-128411549,128414019-128414210,128417251-128417390,128419289-128419380,128421097-128421204,128424679-128424825,128427719-128427857,128428349-128428524,128432306-128432449,128442269-128442425…	GTTTGTAGTGTACCAGGCGGAAGTGTGCCAAAGGTATCGGTGCTGTCGCTTCCGGTCCGGGTAAACGcACCTTAGGTACAnnnnnnnnnnnnnnnnnnnnnnnnnnnnnnnnnnnnnnnnnnnnnnnnnnnnnnnnnnnnnnnnnnnnnnnnnnnnnnnnnnnnnnnnngTCtAGTGGAAAAACCGGAAAAAAGGCCAGGAACCTGAATACGACCTAATAGCTGTTTCCGAGGGGGCAGCTTCCACGGGGAACCTTCTGCCCTGGTAACGGCCAAAGAGGAGGAGATGGCGCCAGTCAGgGAGCGGCCGTGgCCCAGACAGTGAGGAAGCGCGAAGGCGGAGCAACCGTGGAAGCCTCGGGaGAAGAATCAGAGTCGTCGCTACCGCCACTGCCGCCAC…
NR_036571	ALG11	asparagine-linked glycosylation 11, alpha-1,2-mannosyltransferase homolog (yeast) (ALG11), transcript variant B, non-coding RNA	1402	81	5.78	32.1	1032000	13	51484524	51501781	+	51484524-51484599,51500456-51501781	nnnnnnnnnnnnnGTTCGGGGGTCGGCGGAAGATGGCGGACGGCGAAAGGAgCTGGTACCTGTGCAAGTTgTTGAGGAGTTGTGGAGTGTATGGCGGCTGGCACAATTATCCTTgCACACAATTCAGGGGGCCCAAAGCTTGACATTGTCGTTCCTCACGAAGGAGATATAACTGGCTTTCTGGCTGAGAGTGAAGAAGACTATGCaGAaACTATCGCTCACATTCTTTCCATGTCTGCAGAAAAGAGACTCCAAATCAGAAAAAGTGCTCGTGCATCTGTAAGCAGATTCTCTGATCAGGAATTTGAAGTGACATTCCTATCATCTGTGGAAAAgTTATTTAAGTAATGCCATATCTGGAAAATTAAAGATATTTTATATAAACTGGTTAAACACCTT…
NR_003001	SCARNA7	Homo sapiens small Cajal body-specific RNA 7 (SCARNA7), non-coding RNA.	330	26	7.88	31.8	1014000	3	161715389	161715718	-	161715389-161715718	nnnnnnnnATGAAATAGAGATAATTGGGtaTTGAATGTTGTATGACTGGAAATTTTTAATATGTATGTTACGTAATTCTTATAAGTTTAGTGTTTTATAGGTACTTAATAGAGAGTGTGTATGCATGCGTGTGTGCTTGTGGTGGCTATGGnnnnnGGGCACTGACTGGTGATgCTGATATTGGAGTGCATCTGAGGCCGTTGTAGAAATAACATGGGTTGTTGATTACaACATGGCCAGTGATTATAACCCAAGAACAgCTCACCTAACTAGcCCGGCGCCCaAAAATCTCTAACAGGTTCATTAAAATGGTCCTGnnnnnnnnnnnnn
NR_023917	PTENP1	phosphatase and tensin homolog pseudogene 1 (PTENP1), non-coding RNA	3917	1360	34.72	31.7	1008000	9	33663502	33667418	-	33663502-33667418	nnnnnnnnnnnnnnnnnnnnnnnnnnnnnnnnnnnnnnnnnnnnnnnnnnnnnnnnnnnnnnnnnnnnnnnnnnnnnnnnnnnnnnnnnnnnnnnnnnnnnnnnnnnnnnnnnnnnnnnnnnnnnnnnnnnnnnnnnnnnnnnnnnnnnnnnnnnnnnnnnnnnnnnnnnnnnnnnnnnnnnnnnnnnnnnnnnnnnnnnnnnnnnnnnnnnnnnnnnnnnnnnnnnnnnnnnnnnnnnnnnnnnnnnnnnnnnnnnnnnnnnnnnnnnnnnnnnnnnnnnncggcggctgcagctccagggagggggtctgagtcgcctgtcaccatttccagggctgggaacgccggagagttggtctctccccttctactgcctccaacacggcggcggcggcggn…
NR_027299	XPC	xeroderma pigmentosum, complementation group C (XPC), transcript variant 3, non-coding	3599	414	11.5	31.5	1304000	3	14161649	14195176	-	14161649-14162660,14163791-14163880,14164409-14164502,14165063-14165232,14165315-14165449,14168836-14168917,14172836-14172997,14174513-14175396,14176245-14176334,14181317-14181437,14181932-14182089,14183673-14183757,14186942-14187054,14189371-14189566,14194970-14195176	CGAAGGGGnnnnnnnnnnnnnnnnnnnnnnnnnnnnnnnnnnnnnnnnnnnnnnnnnnnnnnnnnnnnnnnnnnnnnnnnnnnnnnnnnnnnnnnnnnnnnnnnATGGCTCGGAAGCGCGCGGCCGGCGGGGAGCCGCGGGGACGCGAAACGCGCAGCCAGAaGtccaagGCCAAGAGCAAGACCCGGCGTGAtGAGGAGGAGGgGGATGCCTTTgAAGATGAGAAACCCTCAAAGAAGAGCCTTGTCTCCAGAGTTTCACAAGGAAAGAGGAAGAGAGGCTGCAGTGATCCTGGGGGTTCAGCAGGTGGTCCAGCAAAAAAGAAAGTGGCCAAGGTGACTGTTAAATCTGAAAACCTCAAGGTTATAAAGGATGAAGCCCtcAGCGATGGGGaTGACT…
NR_033864	CYP4F24P	cytochrome P450, family 4, subfamily F, polypeptide 24, pseudogene (CYP4F24P), non-coding RNA	2470	1386	56.11	31.2	1526000	19	15731144	15751798	-	15731144-15732230,15732625-15732707,15741395-15741524,15741723-15741789,15742796-15743065,15743846-15743967,15744432-15744684,15745873-15746000,15746094-15746147,15751523-15751798	nnnnnnnnnnnnnnnnnnnnnnnnnnnnnnnnnnnnnnnnCTCAGTGTCTCACCCTCCAtcctgtctgccctTcagAATGCTACAGTTGAGCCTGTCCTCGCTGGGcCTCGGGCCCGTGGCAGTATCCCCGTGGCTGCTCCTGCTGCTGGcnnnnnnnnnnnnnnnnnnnnnnnnnnnnnnnnnnnnnnnnnnnnnnnnnnnnnnnnnnnnnnnnnnnnnnnnnnnnnnnnnnnnnnnnnnnnnnnnnnnnnnnnnnnnnnnnnnnnnnnnnnnnnCTGCCATTGCACCCAAGGATGATCTCTtCATCAGGTTTCTGAAGCCCTGGCTGGGAGAAGGGATACTGCTGAGTGGCGGTGACAGATGGAGCCACCACCGTCGGATGCTGACACCCGgctTCC…
NR_027856	CLK1	CDC-like kinase 1 (CLK1), transcript variant 4, non-coding RNA	3333	211	6.33	31.2	1169000	2	201425977	201437712	-	201425977-201426417,201426871-201426961,201427584-201427663,201427972-201428054,201429650-201429779,201429859-201429953,201430686-201430852,201430941-201431057,201432648-201434434,201434670-201434830,201437532-201437712	GTGCATGcCCCGCCCCGCGGCGGAGACGCGCTCGTTGCGTCATCAGTGTTTTCGAGGCGAGTCCCGACGCAGCAGCTGTCAGCTCCATTTtgttgttgnnnnnnnnCGCAGTGAGCTGGGTGATTCTCGTGATTGCGTTACAAGCTTTGTCTCCTTCGACTTGGAGTCTTTGTCCAGGACGATGAGACACTCAAAGAGAACTTACTGTCCTGATTGGGATGACAAGGATTGGGATTATGGAAAATGGAGGAGCAGCAGCAGTCATAAAAGAAGGAAGAGATCACATAGCAGTGCCCGGGAGAACAAGCGCTGCAAATACACTCACTCTAAAATGTGTGATAGCCATTATTTGGAAAGCAGGTCTATAAATGAGAAAGATTATCATAGTCGACGCTATAT…
NR_024019	FAM19	family with sequence similarity 193, member B (FAM193B), transcript variant 2, non-coding RN	4611	146	3.17	31.2	1032000	5	176879396	176914154	-	176879396-176879788,176881581-176881678,176883564-176883639,176883792-176884812,176890889-176891128,176891560-176891807,176892050-176892248,176895965-176896352,176897480-176897714,176898512-176898754,176911649-176911738,176912775-176914154	nnnnnnnnnnnnnnnnnnnnnnnnnnnnnnnnnnnnnnnnnnnnnnnnnnnnnnnnnnnnnnnnnnnnnnnnnnnnnnnnnnnnnnnnnnnnnnnCGGAGGcGGAgCAGGCCGAGCGGCGGcGCGGGcAGGCGCGAGCgGGctcgGGCCGCGGGGCCGCAGAAGCCCCAGGCGCCCGAGCCCCCGCCGCCGCCAAGCCTGGAGGCGGGAGCGGGTGCAGGCCCCCCGGAGGCGCCGGCGGaGCCCGATCGCGACGGCTCCAGGGAGGACGgCGAACCCAACCTGGTGCCCGGCCCGCAGGTAGGAGCGAGCGAGGCGACTTCGGCGGCCCGGGCGCTTTCACCTCCCCCGAGCGGGAGCGGGAGTGGGGCGGGGTTGGGGATGGGCcATCCTGCCGCGG…
NR_026578	LOC647859	occludin pseudogene; occludin	578	1	0.17	31.2	1144000	5	68866399	68885276	+	68866399-68866422,68876487-68876702,68879513-68879684,68883127-68883168,68885153-68885276	AGAGTCTTCCTATAAATCCACGCCGGTTCCTGAAGTGGTTCAGGAGCTTCCAGTGACTTCGCCTGTGGATGACTTCAGGCAGCCTCGTTACaGCAGCAgTGGTAACTTTGAGACACCtTCaAAAAGGACncCTGCAAAGGGAAGAGCAGGAAAGTCAAAGAgAACAGAGCAAGATCACTATGAAACAGACTACACAACTGGCGGCGAGTCCTGTGATGAGCTGGAGGAGGACTGGATTAGGGAATATCCACCTATaACTTCAGATCAACAAAGACAACTGTACAAGAGAAATTTTGaCACTGGCCtACAGGAATACAAGAGCTTACAATCAGAACTTGATGAGATCAATAAAGAACTCTCCCGTTTGGATAAAGAATTtGATGACTATAGAGAAGAAAG…
NR_027081	LOC100271831	uncharacterized LOC100271831 (LOC100271831), non-coding RNA	394	21	5.33	31.1	1145000	16	30032934	30033327	+	30032934-30033327	TAGACACATCTCTATATTTATAtATTAGATGGGTCAGGGAGGTGGCAGGGGCGCTGGGCTCTCCACGCCCCCCAGCTCCACTTCCGCTCACCACACACAGAAGCAGCGAGGGCACTCGAAGTGACAGCTTTGACGGGGAGGGGATTCAGCCCnnnncGGCTCCtTGGGGATGCTAGCCCTTGAGACTAAGGAATGTTCCTTCAGGGAAGATAGGGTGGGTTTTAAATGAGATGAGGGGGGCAGGCCTGGCCCGGAGTCCCTACTCAGCGCCCCCCACCCTCCACCCCtGCCCCTCAGCAnnnnnnnnnnnnnnnnnCCCgTCCATTCtAGAACTGCCAGAGACTGGGACaCTGGGGAAGGTAAGGGtGCAGCAGCAGCAGtGGGAGATTGAACT
NR_033910	LOC100130275	uncharacterized LOC100130275 (LOC100130275), non-coding RNA	1304	137	10.51	31.1	1187000	6	10520537	10524388	+	10520537-10520586,10522900-10523270,10523506-10524388	GCgcAGaGgGAGACCGAAGGAGAGAGCGCAGAGAGGGAGAAAGTGTCTGCGCACAGCCAAAATTGGTCAGAAAGGGGAGTAAAGTGGGACACGGGCTTCAAAGTAGGGAAACCAAAGAAGGGAGCATCCACGTCCTCCCTCTCCAGCTTCTCCCCCGCGTTCTTCGGGCGAATCCGAGGGGCGGGCGCTGCGCTGGGGAAAGTTTGTCCCACCCGCGTTTCGCAGCTGGTTGCAAGGAGAGGAGGAGGAGAGGGAGGGTCgAGCTCGGAnnnnnnnnnCGCAGGGATGATCGAtCCGGCGTCGCGCTGTCCTCGCAGTCCTCGTACTTGATATTATCTGTCAATTTCCAAAGCATTTTCATGGATCGGCGTGAACGGAtATGCCCCTCTCCGTCTCGCA…
NR_036641	PDGFC	platelet derived growth factor C	3069	97	3.16	31.1	1216000	4	157902213	158111996	-	157902213-157903808,157908375-157908592,157913288-157913495,157951439-157951619,157990823-157991018,158002031-158002091,158111388-158111996	GCcCGGaGAGCCGCATCTATTGGCAGCTTTGTTATTGATCAGAAACTGCTCGtCGCCGACTTGGCTTCCAGTCTGGCTGCTCGCGACCCTTGAGTTTTCGCCTCTGTCCTGTCCCCCGAACTGACAGGTGCTCCCAGCAACTTGCTGGTGACTTCTCCCCGcTCCCCCGCGTCCCCACCCCCTCATTCCTCcCTCGCCTTCACCCCCACCCCCACCACTTCGCCACAGCTCAGGATTTGTTTAAACCTTGGGAAACTGGTTCAGgTCCAGGTTTTGCTTTGATCCTTTTCAAAAACTGGAGACACAGAAGAGGGCTCTAgGAAAAAGTTTTGGATGGGATTATGTGGAAACTACCCTGCGATTCtCTGCTGCCAGAGCAGGCTCGGCGCTTCCACCCTA…
NR_023313	CIRBP	cold inducible RNA binding protein (CIRBP), transcript variant 3, non-coding RNA	3095	303	9.79	31	1343000	19	1220267	1225809	+	1220267-1220409,1221927-1222035,1222328-1222466,1222550-1222631,1222980-1225439,1225648-1225809	nnnnnnnnnnnnnnnnnnnnnnnnnnnnnnnnnnnnnnnnnnnnnnnnnnnnnnnnnnnnnnnnnnnnnnnnnnnnnTAGGAGGCTCGGGTCGTTGTGGTGTACCGTCTTCCCGCTTGCGTCAGGGACCTGCCCGACTCAGTGGCCGCCATGGCATCAGACGAAGGCAAGCTTTTTGTTGGAGGGCTGAGTTTTGACACCAATGAGCAGTCGCTGGAGCAGGTCTTCTCAAAATACGGACAGATCTCTGAAGTCTGTAGATGGGCGACAGATCCGAGTAGACCAGGCAGGCAAGTCGTCAGACAACCGATCCCGTGGGTACCGGGGTGGCTCTGCCGGGGGCCGGGGCTTCTTCCGTGGGGGCCGAGGACGGGGCCGTGGGTTCTCTAGAGGAGGAGGG…
NR_024547	TMEM11	transmembrane protein 11 (TMEM11), transcript variant 2, non-coding RNA	1688	494	29.27	30.9	1267000	17	21041855	21058500	-	21041855-21042745,21054841-21055132,21057996-21058500	nnnnnnnnnnnnnnnnnnnnnnnnnnnnnnnnnnnnnnnnnnnnnnnnnnnnnnnnnnnnnnnnnnnnnnnnnnnnnnnnnnnnnnnnnnnnnnnnnnnnnnnnnnnnnnnnnnnnnnnnnnnnnnnnnnnnnnnnnnnnnnnnnnnnnnnnnnnnnnnnnnnnnnnnnnnnnnnnnnnnnnnnnnnnnnnnnnnnnnnnnnnnnnnnnnnnnnnnnnnnnnnnnnnnnnnnnnnnnnnnnnnnnnnnnnnnnnnnnnnnnnnnnnnnnnnnnnnnnnnnnnnnnnnnnnnnnnnnnnnnnnnnnnnnnnnnnnnnnnnnnnnnnnnnnnnnnnnnnnnnnnnnnnnnnnnnnnnnnnnnnnnnnnnnnnnnnnnnnnnnnnnnnnnnnnnnnnnnnnn…
NR_027237	LOC728743	Homo sapiens primary neuroblastoma cDNA, clone:Nbla00433, full insert sequence.	3369	178	5.28	30.6	1133000	7	149733773	149740491	+	149733773-149733925,149735605-149736509,149738181-149740491	GCAACGTCGCGGGAGGCTTGCTGTCTTTATGGGGGCGGGGAGAAGGGGCACGGGAGTCGCTGCGGGAGAGTTACCGTATTTGCGTTGAGCAGCACAGACTGTAGAGAAAAGaGCTGCGGCCGGAGACCGGAGGAGCAGGGGCTCAGCTGGGCTGGACTGGTGATTGCAGCTGGAAGTGCCCATGACCGAGCTGGCGTCCTCCGGGGGTGGGTCCCCTGCGGGGGACGGGGAGgAGGGTCTGGGGGACGAGCGAGGCCTGGTCATCCACCACCCTGCGGAGGAGCaGCCGTACCGCTGCCTGCTGTGCGGCCAGAcCTTCTCGCAGCAGCCCAGCCTGGTGCGGCACCAGAAGGCACACGCCGGGTCGGGCCGCGGGGCTGCCTTCGTGTGCCCcGAGTG…
NR_027277	LOC344967	acyl-CoA thioesterase 7 pseudogene	1613	1181	73.22	30.4	1263000	4	39720932	39735214	-	39720932-39722199,39722980-39723085,39734976-39735214	nnnnnnnnnnnnnnnnnnnnnnnnnnnnnnnnnnnnnnnnnnnnnnnnnnnnnnnnnnnnnnnnnnnnnnnnnnnnnnnnnnnnnnnnnnnnnnnnnnnnnnnnnnnnnnnnnnnnnnnnnnnnnnnnnnnnnnnnnnnnnnnnnnnnnnnnnnnnnnnnnnnnnnnnnCTGCTCCTGGAACGGgcagagggcgtCGAAaCCGGGGCCGCGTCGTCTaGcGCACAACGCGGCGCCGCAGnnnnnnnnnnnnnnnnnnnnnnnnnnnnnnnnnnnnnnnnnnnnnnnnnnnnnnnnnnnnnnnnnnnnnnnnnnnnnnnnnnnnnnnnnnnnnnnnnnnnnnnnnnnnnnnnnnnnnnnnnnnnnnnnnnnnnnnnnnnnnnnnnnnnnnnnnnnnnnnn…
NR_033196	ZFAND1	zinc finger, AN1-type domain 1 (ZFAND1), transcript variant 7, non-coding RNA	674	59	8.75	30.2	1165000	8	82777704	82796094	-	82777704-82777914,82788708-82788829,82789594-82789685,82789777-82789904,82792972-82793014,82796017-82796094	nnnnnnnnnnnnnnnCCGGAGAGATGGCGGAGTTGGACATCGGGCAGCATTGCCAGGTGGAGCACTGCCGGcGGCGaGATTTTCTTCCATTTGTGTGTGATGATTGTTCAGGAATATTTTGGtGACTgTAATCAATGAGAGACTGAAGACAGATCAACATACAccTTAcCCATGCTCATTCAAAGACTGTGCTGAGAGAGAACTTGTGGCAGTTATATGTCCTCATTGTGAGAAGAATTTTTGCCTGAGACACCGTCATCAGTCAGATCATGAGTGTGAAAAACTGGAaATCCCAAAGCCTCGAATGGCTGCCACTCAGAAGCTTGTTAAAGACATTATTgATTCCAAGACAGGATAAACAGCAAGTAAACGACGGAAAGGTGCCAAAAATAGTGAAAC…
NR_033406	POLL	polymerase (DNA directed), lambda	2330	506	21.72	30.1	976800	10	103328629	103338017	-	103328629-103329564,103329995-103330163,103332510-103332638,103333255-103333428,103334349-103334666,103335063-103335225,103335609-103335903,103336869-103336947,103337951-103338017	nnnnnnnnnnnnnnnnnnnnnnnnnnnnnnnnnnnnnnnnnnnnnnnnnnnnnnnnnnnnnnnnnnnnnnnnnnnnnnnnnnnnnnnnnnnnnnnnnnnnnCAGAATCAGATATTGGAGCTGACTCTGCCTGTCCAGGGACTGCAGAGTGGCTGAGCTCCCTTCGgGCCCATGTTGTGCGCACTGGCATTGGACGAGCCCGGGCgGAACTCTTTGAGAAGCaGATTGTTCAGCATGGTGGCCAGTTATGCCCTGTCCAGGGCCCAGGTGTCACTCACATTGTGGTGGATGAAGGCATGGACTATGAGCGAGCCCTCCGCCTTCTCAGACTACCCCGGCTGCCTCCGGGTGCTCAGCTGGTGAAGTCAGCCTGGCTGAGCTTGTGCCTTCAGGAGAGGAG…
NR_027068	EFCAB10	EF-hand calcium binding domain 10 (EFCAB10), non-coding RNA	764	305	39.92	30.1	984500	7	104992816	105009212	-	104992816-104993130,104995150-104995173,104996886-104996973,104997090-104997254,105009041-105009212	nnnnnnnnnnnnnnnnnnnnnnnnnnnnnnnnnnnnnnnnnnnnnnnnnnnnnnnnnnnnnnnnnnnnnnnnnnnnnnnnnnnnnnnnnnnnnnnnnnnnnnnnnnnnnnnnnnnnnnnnnnnnnnnnnnnnnnnnnnnnnnnnnnnnnnnnnnnnnnnnnnnnnnnnnnnnAAAAACCAAGAGAATATTTAATATCTCTATTGGAACGACTGAGAATTGCAAAAGTAACAGGCGTAGCATTTCCTTTCTTTATGGATAACTCTAACATTGTGGCCATGTTTGAGATGATGGACTCCTCAGGCAGAGGCACTATATCATTTGTGCAGTATAAAGAAGCCCTAAAAACTCTGGGTCTATGCACTGAAGATGAAGATTTAAAAGATGATGGACATATAATA…
NR_026575	GK3P	glycerol kinase 3 pseudogene; glycerol kinase	2232	326	14.61	30	987500	4	166418394	166420625	-	166418394-166420625	nnnnnnnnnnnnnnnnnnnnnnnnnnnnnnnnnnnnnnnnnnnnnnnnnnnnnnnnnnnnnnnnnnnnnnnnnnnnnnnnnnnnnnnnnnnnnnnnnnnnnnnnnnnnnnnnnnnnnnnnnnnnnnnnnnnnnnnnnnnnnnnnnnnnnnnnnnnnnnnnnnnnnnnnnnnnnnnnnnnnnnnnnnnnnnnnnnnnnnnnnnnnnnnnnnnnnnnnnnnnnnnnnnnnnnnnnnnnnnnnnnnnnnnnnnnnnnnnnnnnnnnnnnnnnnnnnnnnnnGCGCGGCCTCgCTCTTTGGACTCGTCACCCGCCCCTCCCCCTGCCGCCGCCGTCACCCaggaaaccggcAgcaaTcgcCggCCGACCTGAAGCTGGTTTCATGGCAGCCTCAAAGAAGGCA…
NR_027339	FKBP9L	FK506 binding protein 9-like (FKBP9L), transcript variant 1, non-coding RNA	2541	778	30.62	30	1266000	7	55716261	55724647	-	55716261-55718012,55720359-55720522,55722966-55723111,55724169-55724647	TGCTGGTGTCTTCCTGGTGTGAGcTtCAGAATAGTGGGCTAATGGAAAGCTTGGCCGGCACCTGCCTATCTGATCCCAGCTGGAGCccTgtgtGGGCTgggTCCCATTCATCAGGACTGAGGCAGCAnnnnnnnnnnnnnnnnnnnnnnnnnnnnnnnnnnnnnnnnnnnnnnnnnnnnnnnnnnnnnnnnnnnnnnnnnnnnnnnnnnnnnnnnnnnnnnnnnnnnnnnnnnnnnnnnnnnnnnnnnnnnnnnnnnnnnnnnnnnnnnnnnnnnnAGAAAATCACAGGACCCGAGGAAAAAGAATGAGTGGTGTGTTCAGAGATGACACATGACAACAAATTgTTTGCTTGGAGGATTTTCTTATGCGTgCGTGTTTAAACTGGCCTCAAGGAGGAAG…
NR_026712	RPL13AP5	ribosomal protein L13a pseudogene 5 (RPL13AP5), non-coding RNA	658	6	0.91	30	1430000	19	54682677	54686908	+	54682677-54682713,54684919-54684991,54685301-54685366,54685544-54685645,54685848-54685933,54686109-54686168,54686494-54686616,54686798-54686908	nnnnnnCAgGCGGCTGccGAAGATGGCGGAgGTGCAGGTCCTGGTGCTCGATGGTCGAGGCCATCTCCTGGGCCGCCTGGCGGCCATCGtGGCTAAACAGGTACTGCTGGGCCGGAAGGTGGTGGTCGTACGCTACGAAGGCATCAACATTTCTGGCAATTTCTACAgAAACAAGTTGAAGTACCTGGCTTTCCTCCGCAAGCGGATGAACACCAACCCTTCCCGAGGCCCCTACCACTTCCGGGCCCCCAGCCGCATCTTCTGGCGGACCGTGCGAGGCATGCTGCCTCACAAGACCAAGCGAGGCCAGGCTGCCCTGGACCGCCTCAAGGTGTTTGACGGCATCCCACCGCCCTACGACAAGAAAAAGCGGATGGTGGTTCCTGCTGCCCTCAAGGT…
NR_003284	PA2G4P4	proliferation-associated 2G4 pseudogene 4 (PA2G4P4), non-coding RNA	2751	439	15.96	29.7	994600	3	158009754	158012504	-	158009754-158012504	nnnnnnnnnnnnnnnnnnnnnnnnnnnnnnnnnnnnnnATTtCCCACCTGAAACAATAAATGTAGCATGTAATATATTTTTCCCTGTTTAAGGACagatACTGCTGCTtGTTGATGTTTGCATTGCTCGTACTACCCAATAAGTGATGATGGTTGAATGAATCAATTAATGAATGAGCATAAGAGAAAACCCATAAGAACTAACCTCCCATTCTAATCCCTAGGCCCTCCCTGTTTCTCTTACTGAATGCCTTTCCAGATTATTGATGCTTTGTATGAGCAATAAGGAAAAAGGAAGCAATCCAGATGGGAGCATAGCTGTGGTCAGATGTCTCTGAAATGAACAAAGTATTTGCAGATGTTTCAACAAGTGAAGGGGTTGGGCTGAGTCTAGGCCACA…
NR_033947	LOC644714	hypothetical protein LOC644714	2300	465	20.22	29.6	1166000	3	45694661	45705378	-	45694661-45695427,45695542-45696567,45704872-45705378	nnnnnnnnnnnnnnnnnnnnnnnnnnnnnnnnnnnnnnnnnnnnnnnnnnnnnnnnnnnnnnnnTGTCTGAGGTGGTTCGCAAactgcaGagcgTCCTGTTCCTAATGATGCACCTGAGAAGTCTGTAAATGGGGTATATTTAGACAAACACACCTGGAAAAGTAGCAGTTTGGAGTGGGCATTGCTGTGGCCGGAGGTTAGCAACCGGATGACGCAAAAGCGCATTTAAGGCAGCGGTTCTGGCCTTTCCCCGCCGTGGAGCAGAAGCCnnnnnnnnnnnnnnnnnnnnnnnnnnnnnnnnnnnnnnnnnnnnnnnnnnnnnnnnnnnnnnnnnnnnnnnnnnnnnnnnnnnnnnnnnnnnnnnnnnnnnnnnnnnnnnnnnnnnnnnnnnnnnnnnn…
NR_003136	FBXO22-AS1	FBXO22 antisense RNA 1 (non-protein coding) (FBXO22-AS1), non-coding RNA	448	0	0	29.6	927100	15	74012079	74012526	-	74012079-74012526	TTATATATTATGAAaGCCACTTTAATTGTTATTTAGATGACCCCAGATGTATGAGTGCCATTATTGTTGTATAGCTATGAAACAGATCATCATCTTTTaCCTCATTACATTTCCTCAATATAAAGTTCCCAGTGACTATCCGATCACACCCAATTTCTCCATTTCCGAAGAAGCCGAATAGGGGAACGCTAGGAAAAAACTTTCTGAACGCATCAGCCTCAACATTCCCCTTGGCTCTGTAATACTGAAAGCCCCTGCCAACGCATGCAAACATGAAGCCAATGGTGTTCTGCTCTGGAATGTTGGCCGCTTTGAGGCGCTGCATTGCAGCCTCGGCAGTCTTCTCATCACTGACGTCCTCGTTGAGGAGCACAGTGGCACTCTGGATTCGGTGTCCAC…
NR_033998	LOC729970	similar to hCG2028352	952	435	45.69	29.4	1165000	1	95166172	95201414	+	95166172-95166546,95170016-95170129,95199461-95199577,95201069-95201414	nnnnnnnnnnnnnnnnnnnnnnnnnnnnnnnnnnnnnnnnnnnnnnnnnnnnnnnnnnnnnnnnnnnnnnnnnnnnnnnnnnnnnnnnnnnnnnnnnnnnnnnnnnnnnnTAGATTTCATGTCTGTTGAGAGGTGAGAAAGCTGAAAGTTTGAGACTTAAGAATCCTGGCCGAGGTCACCCTCCTCCGAAGCTTCATCTCTTGCCACCACTTTCTGGTGCACACCTAGGACAGATTTCAATCCCTGAGATCCCAGGATGAAAACTATGTTCGCCAAATACCAGCTACTGTGCCaGAAGAGATCATGAAACAAGGTGTGGCAACCTGCttgaGAAGAGGAGCCAAAACGTCATAGTTGAACCGTCCTGCAATAGAAnnnnnnnnnnnnnnnnnnnnnnnn…
NR_028105	DCAF8	DDB1 and CUL4 associated factor 8 (DCAF8), transcript variant 4, non-coding RNA	1710	132	7.72	29	1011000	1	158475636	158498942	-	158475636-158476784,158480374-158480448,158497699-158497772,158498531-158498942	GCAAACGGGGCCGGAAAGCGTGGCAGCGCAGGCGCAAGCGCAGAGAGCGGCGGTGGTGGTGGTGGcGGCCGCTGGCCAGTGTAAGATGGCTGCGGCGTTGGTGGTGGCAGTGGACGGGGCGGCTGGGCCTGGAACAGTCGGAGCAGCAGCTAGCAGAAGGATGACCCAAGACGGGAAGCGGGCTGCTGAGCCTCGCCGATTCCCGTGCTTGTAACTGCCCCAGCCGGACAcCCCCCCCCcnnnnacctacccgnnnnnnnnnnnnnnnnnnnnnnnnnnnnnnnnnnnnnnnnncCCCAGCCGGTTTCCCTTAAGGATGGGCCTGACCCCTTTCCCAAGCTCTTAGCGCTCAGGTCTTTTCCTTCCGCCGACCCGAAGTCATCGCCGGGAATACTGGTT…
NR_023346	CYB5D2	cytochrome b5 domain containing 2 (CYB5D2), transcript variant 2, non-coding RNA	1756	794	45.22	28.8	1607000	17	3993211	4007740	+	3993211-3993806,3999934-4000074,4004717-4004903,4006909-4007740	ATctacgtcattccgtagccTCtGCTGCCGCCATtTTTGTTGGGGCTGACAACCTGnnnnnnnnnnnnnnnnnnnnnnnnnnnnnnnnnnnnnnnnnnnnnnnnnnnnnnnnnnnnnnnnnnnnnnnnnnnnnnnnnnnnnnnnnnnnnnnnnnnnnnnnnnnnnnnnnnnnnnnnnnnnnnnnnnnnnnnnnnnnnnnnnnnnnnnnnnnnnnnnnnnnnnnnnnnnnnnnnnnnnnnnnnnnnnnnnnnnnnnnnnnnnnnnnnnnnnnnnnnnnnnnnnnnnnnnnnnnnnnnnnnnnnnnnnnnnnnnnnnnnnnnnnnnnnnnnnnnnnnnnnnnnnnnnnnnnnnnnnnnnnnnnnnnnnnnnnnnnnnnnnnnnnnnnnnnnnnnnnnnnnn…
NR_029427	WDR13	WD repeat domain 13	2091	0	0	28.6	1034000	X	48340824	48348526	+	48340824-48341369,48342083-48342289,48342685-48342794,48342919-48343049,48343651-48343958,48345116-48345296,48345397-48345538,48347604-48347722,48348180-48348526	CTTTCTGATAGCAGGCAGCCATCTTGCTTGGAGCCTGAGAAaGGGaGGAGAGACAGAAGGAACCGGCGACAGTGGTCTCAGGGCCGCTCCGGGGGGCCTCAAGAACCGGAGGCAGCCCCGGAGGTGGTTCCCGATCCCGGGCTATGCTCTTGGACCTGAGAAGGGAAGGCGGAGGGCGGCgGGGACAGGATGGATGGGGAATGTCAAGCAAGGAATGCTAGGCGGGGGAGGGGCGTTGCTATGGCGACTGGgGgGgGGCGGTGTCTGTTCTGAAtCGCTGTGTGTCACCCCGGCGCTGCCCAGGAAGGGCAGGGCTGGGGTGATGACCATGGTAACAGCCGGGTGGGAGTTCGTGACATCTCCGGCGCGGAGGGACTCGATGTCTATGGCAGTGGTCCC…
NR_033886	RAD21-AS1	RAD21 antisense RNA 1 (non-protein coding)	2010	1473	73.28	28.5	849600	8	117955844	117958288	+	117955844-117956405,117956841-117958288	AaGGGGGCTGGGCGGGTGttGCCGCCGCTTGGGCGCcggGAGGGTGGCAGCAaGCGgGGGCGCGGCGAGGGCcGCCTTCTCCnnngccctcccgcccccaggagtccggctccccgacggcagagcGGcGGGGAAAGGGTGGGGGGAGGGAGCTGGAGGAAAAGAAGGGGTCGGCCGAGTCTCTTAncttgctctccgctgGGaGTtGGGCGGGCTGGGTGGCCcGGGGAGGGGAAAAGGGTCGGGGGAGGGGGCGGGGAAAGGGGGGAGCCCTAGCGAGGTGTAGCTTCGGAGCAGCTCCCGCCGCCGCCACAGCCGGCGCCTCCTTTCCGATTCACTCAAACAAACAAGATGGCTGCCGTTACGCCGCGGCTCTTCCTGCCGCCCAAATCCTCGGTT…
NR_003084	HOXC5	Synthetic construct DNA, clone: pF1KB9688, Homo sapiens HOXC5 gene for homeobox C5, without stop codon, in Flexi system.	1640	31	1.89	28.5	898900	12	52696909	52715411	+	52696909-52697465,52714329-52715411	TTATTGTGGTTTGTCCGTTCCGAGCGCTCCGCAGAACAGTCCTcCCTGTAAGAGCCTAACCATTGCCAGGGAAACCTGCGCTGGGCGCTCCCTTCATTAGCAGTTTTTTTTTTTAATTAATCTGATTAATAATTATTTTCCCtCCATTTATTTTTTTTTCTTCCCAGGTGGAGTTGCCGAAGCTGGGGGCAGCTGCGGAGGGTGGGGACGGGAGGGGAGAGACAGAAGTTGAGGGCATCTCTCTCTCCCTTCCCGACCCTCTGGCCCCCAAGGGGCAGGAGGAATGCAGGAGCAGGAGTTGAGCTAGGGAGCTGCAGATGCCtCCGCCCCTCCCCTCTCCCAGGCTCTGTCTCCTGCCCCCTTCTTGCAACTCTCCTTAATTTTGTTTGGCgTTTGGAT…
NR_037174	LOC100507463	uncharacterized LOC100507463, transcript variant 2, non-coding RNA	1360	413	30.37	28.4	1050000	6	32919841	32922255	+	32919841-32920029,32921085-32922255	TCCACATCCCCCTGCCTTTTCCGAGAAAAGGACAGTTAGTGnnnnnnnnnnnnnnnnnnnnnnnnnnnnnnnnnnnnnnnnnnnnnnnnnnnnnnnnnnnnnnnnnnnnnnnnnnnnnnnnnnnnnnnnnnnnnnnnnnnnnnnnnnnnnnnnTTCAGAAGCCCCCTTGGCGATGGGTTACAGTAAGAGnnnnnnnnnnnnnnnnnnnnnnnnnnnnnnnnnnnnnnnnnnnnnnnnnnnnnnnnnnnnnnnnnnnnnnnnnnnnnnnnnnnnnnnnGAAGTCTGCATTATCAtGAGGAGCTTGGAAgGGAGGtaacacnnnnnnnnnnnnnnnnnnnnnACTCcTTCTAGAGGCAGCTGCCTACTCTGCTGCTGTGGTTCTCCACCACAGAGAGAAGA…
NR_023318	ADPGK	ADP-dependent glucokinase, transcript variant 2	2772	32	1.15	28.4	930400	15	70830761	70863179	-	70830761-70832286,70834950-70835048,70835645-70835841,70839801-70839921,70851177-70851239,70854266-70854491,70862640-70863179	nnnnnnnnnnnnnnnnnnnnnnnnnnnnCCGAGCCCGGAAGAGGCGCGGACTAGGAAAGGAGTCGGttcgcgcagCTGCTGCgCCTCGGTCCCCATGGCGCTGTGGCGCGGCTCCGCGTACGCGGGCTTCCTGGCGCTGGCTGTGGGCTGCGTCTTCCTGCTGGAGCCAGAGCTGCCAGGCTCGGCGCTGCGCTCTCTGTGGAGCTCGCTGTGTCTGGGGCCCGCGCCTGCGCCCCCAGGACCCGTCTCCCCTGAGGGCCGGTTGGCGGCAGCCTGGGACGCGCTTATCGTGCGGCCAGTCCGGCGCTgGCGCCGCGTGGCAGCGGGAGGAGTGCCAGCGGGGCCTGGGTCTCTGAACCTCCGAGGTCCGCCTTGGAGGTCGGGCGGAGCCGGCCAGAA…
NR_015375	FLJ35024	uncharacterized LOC401491 (FLJ35024), non-coding RNA	884	308	34.84	28.1	1579000	9	2525655	2612373	-	2525655-2526015,2526359-2526453,2529399-2529552,2612100-2612373	GCCTCCTAGGAGGCGGGTGGGCAAACGGAGACCTGCGCCTCGGGGTCTCCCGGTGCCCCGGCTGGGTCCCGGCCGCCGGCGGAGGGGCGCGTCCTCACTTCCCGGTTCCGGTGGCGCCGCtCTCCCAGGGCGCCCAGCACAGCGCGAGCAGCAGcCAGAGCGCCCAGCGCGCGGACGTGCCCATGGTGCCCGCCTGGATGGTGCCGCCGCCGCCGCCGCCGCCGCCGTTCGCTCCGCACAACAAGTTACCAGCCCTTCCGAAAGGAGGAAGAAGnnnnnnnnnnnnnnnnnnnnnnnnnnnnnnnnnnnnaGaaagggtAACTGAaacgaaagaAATtACTccagcatcAAGCTAAAGACAcGCCTTAAAGGATGAGGAGGAGCAGAAATCTTACCAGC…
NR_024043	LGALS9	lectin, galactoside-binding, soluble, 9 (LGALS9), transcript variant 3, non-coding RNA	1597	312	19.54	28	1071000	17	22982301	23000713	+	22982301-22982457,22989416-22989507,22991796-22991926,22993391-22993501,22996467-22996502,22997014-22997064,22997700-22997741,22998183-22998271,22998423-22998585,22999989-23000713	nnnnnnnnnnnnnnnnnnnnnnnnnnnnnnnnnnnnnnnnnnnnnnnnnnnnnnnnnnnnnnnnnnnnnnnnnnnnnnnnnnnnnnnnnnnnnnnnnnnnnnnnnnnnnnnnnnnnnnnnnnnnnnnnnnnnnnnnnnnnnnnnnnnnnnnnnnnnnnnnnnnnnCTTTTCTGGAACTATCCAAGGAGGTCTCCAGGACGGACTTCAGATCACTGTCAATGGGACTGTTCTCAGCTCCAGTGGAAGCAGACGGAGGATACGTGGTGTGCAACACAAGGCAGAATGGAAGCTGGGGGCCCGAGGAGAGGAAGATGCACATGCCCCTCCAGAAGGGGATGCCCTTTGACCTCTGCTTCCTGGTGCAGAGCTCGGATTTCAAGGTGATGGTGAACGGGAGCC…
NR_026571	NOX4	NADPH oxidase 4 (NOX4), transcript variant 4, non-coding RNA	4374	769	17.58	27.8	1159000	11	88697170	88864301	-	88697170-88699692,88708661-88708761,88710263-88710331,88712879-88712987,88714890-88715009,88727778-88727859,88746248-88746308,88772833-88772895,88773031-88773195,88775142-88775358,88794718-88794798,88805600-88805672,88813504-88813531,88816951-88817048,88822256-88822340,88824601-88824707,88863274-88863369,88864006-88864301	GGAGTGGGCAGAGCTGACCCGGTGCGGGTCGGAGTCAGGGCACCCGGAAAACCCGGCTCTGGGTAGCAGACCCCGCCCGGGCTGGCTCGGCGCCGGGTCTTCGGGCTTCCCCTCAGTCTTTGACCCTCGGTCCTCGCTCAGCGGCCCCGCAGGCCGTGCAACTGTAACCGCtGCCCaGGCaGCCGCCcgctccttctcGGGCCGGCGGGCAcAGAGCGCAGCGCGGCGGGGCCGGCGGCATGGCTGTGTCCTGGAGGAGCTGGCTAGCCAACGAAGGGGTTAAACACCTCTGCCTGCTTATCTGGCTGtccatgaatGTCCTACTTTTCTGGAAAACCTTCtTGCTCTATAACCAAGGGCCAGAGTATCACTACCtCCGCcAGaTGCTGGGGGATTGTG…
NR_024180	SLC2A5	solute carrier family 2 (facilitated glucose/fructose transporter), member 5, transcript variant 3, non-coding RNA	2314	308	13.31	27.8	1164000	1	9019592	9071097	-	9019592-9020435,9020543-9020670,9021077-9021152,9021474-9021575,9022198-9022308,9022446-9022633,9022710-9022835,9024431-9024583,9030256-9030365,9040178-9040254,9040798-9040896,9052150-9052240,9067660-9067788,9071018-9071097	nnnnnnnnnnnnnnnnnnnnnnnnnnnnnnnnnnnnnnnnnnnnnnnnnnnnnnnnnnnnnnnnnnnnnnnnnnnnnnnnnnnnnnnnnnnnnnnnnnnnnnnnnnnnnnnnnnnnnnnnnnnnnnnnnnnnnnnnnnnnnnnnnnnnnnnnnnnnnnnnnnnnnnnnnnnnnnnnnnnnnnnnnnnnnnnnnnnnnnnnnnnnnnnnnTGCACGCGTTACTTTGGCTAAAAGAAGGTGAGCGGCACTCTGCCCTTCCAGAGCAAGCATGGAGCAACAGGATCAGAGCATGAAGGAAGGGAGGCTGACGCTTGTGCTTGCCCTGGCAACCCTGATAGCTGCCTTCGGATCGTCCTTCCAGTATGGGTACAACGTGGCTGCTGTCAACTCTCCAGCCCTG…
NR_033385	KLHDC9	kelch domain containing 9 (KLHDC9), transcript variant 3, non-coding RNA	1088	19	1.75	27.8	1062000	1	159334775	159336762	+	159334775-159334818,159335080-159335476,159335760-159335919,159336012-159336210,159336475-159336762	GCAGTGGTTGCTGGGCGACGGCGGAGAGAAtGCCGGGGCTTGAGGTGGTCTCCTAGCAGGAGGAACGAGAGAGCCCAGCAGCGATACGGTGGTCTTCGACCCGGCGAGGGGCCAGGCCGTACGATTGGGATCCCAGGGCAACCCCCCGCGCAGTCACCACGACGCGGCACCCGTGGGCGGGCGTTGGCTCTGCGTGGTAGGCGGCTGGGACGGGTCTCGCCGCCTGGCCACAGTGACCGCGCTGGACACAGAGCGCGGTGTGTGGGAGGCGTGGACAGCGACCCCTGGTTACTGCCCCCCCACCGGCCTCAGTAGTCACACCTGCACCCGCaTCTCTGACCGAGAGCTGCAGGTGGCTGGcCGGGAGGgCGGTATCCACACTCAGCGACGcTATGGaAG…
NR_033267	LOC100335030	FGFR1 oncogene partner 2 pseudogene	3160	1910	60.44	27.4	1315000	12	48069224	48072383	+	48069224-48072383	nnnnnnnnnnnnnnnnnnnnnnnnnnnnnnnnnnnnnnnnnnnnnnnnnnnnnnnnnnnnnnnnnnnnnnnnnnnnnnnnnnnnnnnnnnnnnnnnnnnnnnnnnnnnnnnnnnnnnnnnnnnnnnnnnnnnnnnnnnnnnnnnnnnnnnnnnnnnnnnnnnnnnnnnnnnnnnnnnnnnnnnnnnnnnnnnnnnnnnnnnnnnnnnnnnnnnnnnnnnnnnnnnnnnnnnnnnnnnnnnnnnnnnnnnnnnnGTGCTTAGGTCCCGGTTAGTAGAAGCTTTGAGTCCGCATCGCCACAGCTGACGGCTGCGAGGGACTAAGAGCAGAATACATCTTTAGAAATGAGTTGCACAATTGAGAAGGCACTTGCTGATGCTAAAGCTCTTGTTGAAAGATTA…
NR_024598	C11orf73	chromosome 11 open reading frame 73 (C11orf73), transcript variant 4, non-coding RNA	899	134	14.91	27.2	855700	11	85690901	85734633	+	85690901-85691168,85726069-85726220,85733293-85733411,85734274-85734633	nnnnnnnnnnnnnnnnnnnnnnnnnnnnnnnnnnnnnnnnnnnnnnnnnnnnnnnnnnnnnnnnnnnnnnnnnnnnnnnnnnnnnnnnTTCCAGCCGCTGGCCCAGTCAGTATGTAGTGGAGGGGCAGACACCCTCTCACAAATTCTGGAAGGTTCTTAGTCTCGACTAGGGCAGTAGCCCCAGGACTCCTAGTCGCCGGCTTCAGGTCACTGCCGGCTGAACGGAGCTGCCGTCGCCATGTTTGGCTGCTTGGTGGCGGGGAGGCTGGAGAAGGAAGCCAACATCCTTTTGGAGCCATGAATATTGTCCGAACTCCATCTGTTGCTCAGATTGGAATTTCAGTGGAATTATTGGACAGTATGGCTCAGCAGACTCCCGTAGGTAATGCTGCTGTATCC…
NR_033531	IFT27	intraflagellar transport 27 homolog (Chlamydomonas), transcript variant 4, non-coding RNA	774	279	36.05	27.2	1168000	22	35498393	35502118	-	35498393-35498711,35501664-35502118	nnnnnnnnnnnnnnnnnnnnnnnnnnnnnnnnnnnnnnnnnnnnnnnnnnnnnnnnnnnnnnnnnnnnnnnnnnnnnnnnnnnnnnTGATCCCGCTgGGTAGGGCTGTGCTGAGGGGCTGGGCGGGAAGCACAGACCGTGTCCGCTCTCTTGCACCTTTTCAGACTGCCGTGTCGGGCCTGGAGCCGGGCCCACCTGGAGCCCTCCCTTGCCCACCTGCCCCCAGCGCCCGATTTTCGCCcTcAgcccagaaggGCCGGGCTCGGTCATCCCCAGTCCCGTCGCGGCCaCTGGCCCTTGAGATCAGCCCAGCCcaCCCCACCTTCCCGTCCCAGGCCAGCCCAGGGCCCGAAGCCCACCCACCCGCGCCTCTAGCAGCCGCTCTTGTGCTCTGGGTACG…
NR_002807	Tmp21-II	Homo sapiens mRNA for Tmp21-II putative transcribed pseudogene.	4033	1451	35.98	27.2	1320000	8	146191055	146195087	+	146191055-146195087	nnnnnATGAGTcTCCAgCACCATGTCTGGTTTGTCCGGCCCACCAGCCTGGcGtggCCGTTGTCCGTTGGCATtgctgcttttgttCCTGCTCTGCCCCAGCTTGGTCCTcGCCATCTCCTTCCATCTGcCCattannnnnnnnnnnnnnnnnnnnnnnnnnnnnnnnnnnnnnnnnnnnnnnnnnnnnnnnnnnnnnnnnnnnnnnnnnnnnnnnnnnnnnnnnnnnnnnnnCAGCCACCTCAAGATCACAGATTCTGCTGGCCATAttctctactccaaagAGGATGCAACCAAGGgGAAATTTGCCTTTACCACTGAAGATTATGACATGTTTGAAGTGTGTTTTGAGAGCAAGGGAACAGGGCGGATACCTGACCAACTCGTGATCCTAGACATG…
NR_026645	DET1	de-etiolated homolog 1 (Arabidopsis) (DET1), transcript variant 3, non-coding RNA	1946	164	8.43	27.1	987600	15	86856718	86890916	-	86856718-86857375,86861017-86861208,86874858-86875708,86875848-86875950,86890775-86890916	nnnnnnnnnnnnnnnnnnnnnnnnnnnnnnnnnnnnnnnnnnnnnnnnnnnnnnnnnnnnnnnnnnnnnnnnncagggggaggcgcgcacagaacaggctggggcatccctcgccctggctctttgagcccggaccagacagAGATGTGATAATGGATCATCATGTTTCTACCATCAGGCCTCGAAGAATCCAAAACCAAAATGTCATTCACCGCTTGGAGCGCCGGCGGATCAGTTCAGGCAAGACCAGACATCTCTTGAAATCTATGAGTACCAGGGCTGCCAGGCAGCAGAGGACCTACTGCAgGGATATGAAGGAGAAATCCTGTCCAATGGCAATGACCAGCGGTCAGTGAATATCCGGGGCCGGCTCTTTGAACGCTTTTTTGTCCTGCTGCA…
NR_027302	XPA	xeroderma pigmentosum, complementation group A	1700	218	12.82	27	999900	9	99477012	99499512	-	99477012-99477690,99484303-99484533,99487026-99487143,99489199-99489364,99491637-99491742,99495752-99495862,99499224-99499512	nnnnnnnnnnnnnnnnnnnnnnnnnnnnnnnnnnnnnnnnnnnnnnnnnnnnnnnnnnnnnnnnnnnnnnnnnnnnnnnnnnnnnnCTGGGAGctGggtcctcggagtAgGTCGGAGATGGCGGCGGCCGACGGGGCTTCGCCGGAGGCGGCGGCTTTAGAGCAACCCGCGGAGCTGCCTGCCTCGGTGCGGGCGAGTGTCGAGCGGAAGAGACAGCGGGCACTGATGCTGCGCCAaGCCCGGCTGGCTGCCCGGCCCTACCCGGCGACGGCGGCTGCGGCTACTGGAGGCATGGCTAATGTAAAAGCAGCCCCAAAGATAATTGACACAGGAGGAGGCTTTATTTTAGAAGAGGgAGAAGAAGAAGAACATAAAATTGGAAAAGTTGTTCATCAACCA…
NR_036493	PEX19	peroxisomal biogenesis factor 19 (PEX19), transcript variant 3, non-coding RNA	3583	242	6.75	26.7	949400	1	158513223	158521565	-	158513223-158516048,158516215-158516259,158516484-158516660,158518453-158518614,158519358-158519523,158519944-158520053,158521469-158521565	nnnnnnnnGCAAGTCGGAGGTAGCAAGATGGCGGCCGCTGAGGAAGACtgtGgTGTCGGGGCAGAAGCAGACAGGGAATTGGAGGAGCTTCTGGAAAGTGCTCTTGATGATTTCGATAAAGCCAAACCCTCCCCAGCACCCCCTTCTACCACCACGCCCCCTGATGCTTCGGGGCCCCAGAAGAGATCGCCAGGAGACACTGCCAAAGATGCCCtCTTCGCTTCCCAAGAGAAGTTTTTCCAGGAACTATTCGACAGTGAACTGGCTTCTCAAGCCACTGCAGAGTTCGAGAAGGCAATGAAGGAGTTGGCTGAGGAAGAGCCCCACCTGGTGGAGCAGTTCCAAAAGCTCTCGGAGGCTGCGGGGAGAGTGGAACTCTGGCATGTCGGATGAAGAGCT…
NR_024141	BBIP1	BBSome interacting protein 1 (BBIP1), transcript variant 5, non-coding RNA	2118	610	28.8	26.7	791700	10	112648478	112669114	-	112648478-112650274,112651286-112651360,112668869-112669114	nnTTCCTCTACGCCGTCTCCCGCCCACTGGGCGCCGCTGGCTAGCCGGGCTACAGAGTAAGCCTCCTGCAGGGTAGAGTGACAACTCTCCGATCGGAAGTTACTGTTGAAGCTAAGGCGGCCATAACTGATAATGGCAACAGGAGTTTCCTGGCTTCCTGTTTCCaGGGTGACGTAGATTTTTTTcCTTCGCCAGTCTCACCGTTACCCGGGGCAACAGCTGAGCCGTCTGGGAAGGGATGCATCTGAAAAAATACTGTATCCAACAACTCAGATATGGCAGAATTGAAGTCAATGTTCCGGGAAGTTCTTCCAAAACAAGGGCCATTGTTTGTGGAAGATATAACCACAATGGTGCTGTGTAAACCCAAACTTTTACCCTTAAAATCTCTGACTCTGG…
NR_033429	ABTB1	ankyrin repeat and BTB (POZ) domain containing 1, transcript variant 3, non-coding RNA	1941	43	2.22	26.3	948100	3	128874471	128882459	+	128874471-128874614,128875924-128875951,128876078-128876133,128877503-128877647,128877805-128877964,128878069-128878114,128878500-128878616,128878701-128878819,128878998-128879096,128879209-128879376,128881518-128881718,128881802-128882459	nnCGGGGCTGAGCTGAGCGTGTTTacATCCGCCGGGTGCGCAGCGTCGCCGCCCGAGGTCGTtcggctTgggtacGAGCCTCAGCGCCATGGACACCAGCGACCTGTTCGCCAGCTGCAGGAAGGGgGATGTGGGCCGAGTGCGGTACCTGCTGGAGCAGCGAGACGTGGAGGTACTATGCCTGCTTGTGTGGGCACGAGGAGCTGGTACTCTACCTTCTGGCCAATGGAGCCCGCTGTGAGGCCAACACCTTCGATGGTGAGCGCTGCCTCTATGGGGCACTGAGTGACCCCATCCGCCGAGCTCTACGCGATTACAAGCAGGTCACAGCTTCCTGCAGGAGGCGGGATTACTACGATGACTTCTTGCAGCGGCTTCTAGAGCAGGGCATCCACAGTG…
NR_033656	STX8	syntaxin 8	762	41	5.38	26.2	1089000	17	9094513	9420000	-	9094513-9094687,9222594-9222695,9335871-9335963,9349080-9349204,9412413-9412512,9419834-9420000	nnnnnnnnnnnnnnnnnnnnnnnnnnnnnnnnnnnnnnnnnTCCAGGCTCCGGTCGCGCACGGGACGAACTGCGGGGAGTGAGCCGtGCGGGCCGCCGTAGTCAGCTGCTAAGAGCAGGAAGAGTCCGAGCGGCTgGCGGaGTCTTCAGGATGGCACCGGACCCCTGGTTCTCCACATACGATTCTACTTGTCAAATTGCCCAAGAAATTGCTGAGAAAATTCAACAACGAAATCAGTATGAAAGAAAAGGTGAAAAGGCACCGAAgGTCCAGCCTGATGAGTGAAGAGGCaAAGCGAGGAGCACCCAACCCTTGGCTCTTTGAGGAGCCAGAGGAGACCAgAGGCTTGGGTTTTGATGAAATCCGGCAACAGCAGCAGaAAATTATCCAAGAACAGGA…
NR_002578	GAS5	growth arrest-specific 5 (non-protein coding) (GAS5), non-coding RNA	632	136	21.52	26.1	1021000	1	172099662	172103748	-	172099662-172099836,172100018-172100065,172100245-172100267,172100436-172100465,172100990-172101043,172101232-172101308,172101618-172101655,172101938-172101967,172102289-172102328,172102522-172102557,172102752-172102804,172103721-172103748	nnnnnnnnnnnnnnnnnnnnnnnnnnnnnnnnnnnnnnnnnnnnnnnnnnnnnnnnnnnnnnnnnnnnnnnnnnnnnnnnnnnnnnnnnnnAAGGAGGGATGACAATAGCTACTGAAGTCCTAAAGAGCAAGCCGAACTCAAGCCATTGGCATACAGGCATTAGACAGAAAACTAGAAGTTGAAATGGTGGAGTCCAACTTGtCtnnnnnnnnnnnnnnnnnnnnCTCCTGGTAACATTTTTAtcCGTGGATGGCTTGCTTGGGTAAGnnnnnnnnnnnnnnnnnnnnnnGACCTTTTAAAGGTATGGGGAGTCgACTTGACTACACCGTGTGGAGCAAgTTTTAAAGAAGCAAAGGACTCAGAATTCATGCTTGAAGAAATGCAGGCAGACCTGTTAT…
NR_033686	PEF1	penta-EF-hand domain containing 1 (PEF1), transcript variant 2, non-coding RNA	1678	193	11.5	26.1	918300	1	31868050	31883425	-	31868050-31869030,31870683-31870826,31871347-31871502,31883029-31883425	AAcTACGTCACTATCATGCGTCCCAcTTGCCAGGTTATAACATGGCTACCGCAGCgACAtCCCACCCAGGCTTCTCACTAAATaTCCCnnnnnnnnnnnnnnnnnnnnnnnnnnnnnnnnnnnnnnnnnnnnnnnnnnnnnnnnnnnnnnnnnnnnnnnnnnnnnnnnnnnnnnnnnnnnnnnnnnnnnnnnnnnnnnnnnnnnnnnnnnnnnnnnnnnnnnnnnnnnnnnnnnnnnnnnnnnnnnnnnnnnnnCCAAgATtGACAGGCgcGGACGTCCAgTCAgatgcggGCCCAGCCCCAAAaCCGAGgCGAGGGGCGGGTTTGAGAGCGGAAAGCCCCACCCCTTGCCTGcGnnnnnnGTCAGAATCGCCATTGCCAGCTATCCGTACCGGCAGGT…
NR_002711	CLK2P	CDC-like kinase 2, pseudogene (CLK2P), non-coding RNA	1812	518	28.59	25.9	987100	7	23590860	23592671	-	23590860-23592671	nnnnnnnnnnnnnnnnnnnnnnnnnnnnnnnnnnnnnnnnnnnnnnnnnnnnnnnnnnnnnnnnnnnnnnnnnnnnnnnnnnnnnctGCGGGGGTGtCGGGACTCCgGCCGCAGTGCCGCCGCCATCACGGACTTCCTGTGGGACAAGCGCACGGGCCTCGCCGCCAGAACGATGCCTCATCCTCGAAGGTACCATTCCTCAGAGCGAGGCAGCCGGGGGAGTTACCGTGAACACTATCGGAGCCGAAAannnnnnnnnnnnnnnnnnnnnnnnnnnnnnnnnnnnnnnnnnnnnnnnnnnnnnnnnnnnnnnnnnnnnnnnnnnnnnnnnnnnnAGaCGCAGCCGGACATTTAGCCGCTCATCTTCGCAGCACAGCAGCCGGAGAGCCAAGAGTGTAG…
NR_026862	PPP1R3E	protein phosphatase 1, regulatory (inhibitor) subunit 3E	4513	1654	36.65	25.9	1025000	14	22834952	22841897	-	22834952-22837966,22838450-22838590,22839807-22839913,22840347-22840907,22841209-22841897	CACGCTCAGAGCAGACCGCTAGCAGGAGGCAGGATGTGATAGTCTAAGACCCTGGAAGCTGACGGCCAGAGGGAGGGAAAGGTGGTCACAGAGGAGAGGCAAAGCAACGGGAGGTGGAGGATCCTGGAGGTGACTGCAAGGAnnnnnnnnnnnnnnnnnnnnnnnnnnnnnnnnnnnnnnnnnnnnnnnnnnnnnnnnnnnnCaGGCaGGAGAaAGGAAGAGAGGGGAGCGCGGTGGCGCTGCGGGCTGGCCCCGCCGGGGAGGGGGCTGCCATGTCCCGTGAGCGGCCCCCGGGCACCGACATTCCCCGCAACCTGAGCTTTATTGCCGCGCTAACGGAGCGCGCCTACTACCGTAGCCAGCGGCCCAGCCtCGAGGaGGAGCCAGAGGAGgAGCCAG…
NR_027408	LOC653653	adaptor-related protein complex 1, sigma 2 subunit pseudogene; adaptor-related protein complex 1, sigma 2 subunit	1160	242	20.86	25.9	722300	17	55533903	55535062	-	55533903-55535062	nnnnnnnnnnnnnnnnnnnnnnnnnnnnnnnnnnnnnnnnnnnnnnnnnnnnnnnnnnnnnnnnnnnnnnnnnnnnnnnnnnnnnnnnnnnnnnnnnnnnnnnnnnnnnnnnnnnnnnnnnnnnnnnnnnnnnnnnnnnnnnnnnnnnnnnnnnnnnnnnnnnnnnnnnnnnnnnnnnnnnnnnnnnnnnnnnnnnnnnnnnnnnnnnnnnnnCCGCCGCCGGCCGAGCTCCGCCGCGCCCGCGGCCCGCGGCCGCCATGCAGTTTATGTTGCTTTTTAGTCGTCAGGGAAAGCTTCGATTGCAAAAATGGTATGTCCCACTATCAGACAAAGAGAAGAAAAAGATCACAAGAGAACTTGTTCAGACCGTTTTAGCACGGAAACCTAAAATGTGCAGCT…
NR_024345	HNF1A-AS1	HNF1A antisense RNA 1 (non-protein coding) (HNF1A-AS1), non-coding RNA	2455	974	39.67	25.6	1157000	12	119892024	119894478	-	119892024-119894478	nnnnnnnnnnnnnnnnnnnnnnnnnnnnnnnnnnnnnnnnnnnnnnnnnnnnnnnnnnnnnnnnnnnnnnnnnnnnnnnnnnnnnnnnnnnnnnnnnnnnnnnnnnnnnnnnnnnnnnnnnnnnnnnnnnnnnnnnnnnnnnnnnnnnnnnnnnnnnnnnnnnnnnnnnnnnnnnnnnnnnnnnnnnnnnnnnnnnnnnnnnnnncTCTCATTTCCTGTTACACAGTAACTTTTGCATGGCTCTTGCTTTTAATCGTGACAACTGCCATACACTCAGCTTCACAAAATCATGTTATTGTGGAAAGGAAGGTTCCTCCATCTAACATTCAAACATAACTATCCTGAGCTGGTAGTTTGCAAGGTGTCCGACAGATGTCGCTGTGTTTCCTTAGCAAATTC…
NR_036640	YIPF1	Yip1 domain family, member 1 (YIPF1), transcript variant 3, non-coding RNA	1683	99	5.88	25.6	921100	1	54089980	54128075	-	54089980-54090531,54093262-54093312,54098317-54098414,54104461-54104643,54105019-54105185,54109633-54109749,54116576-54116663,54116903-54116983,54121374-54121537,54127168-54127247,54127974-54128075	nnnnnnnnnnnnnnnnnnnnnnnnnnnnnnnnnnCCGAAACCGGCGCGGAGCgACTGAGGCCCGAGCtTTgCCGGGACCCGGGGGACGCCTAGCCCCGCGAGACCCCTGCAAATTTTCTTCCTCACAACTGGGAGAAGATTCACTGGCCAAATGGCAGCAGTAGATGACTTGCAATTTGAAGAATTTGGCAGTGCAGCCACTTCTCTGGCAGCAAACCCAGATGCCACCACAGTAAACATTGaGGATCCTGGTGAAACCCCAAAACATCAGCCAGGACCCCCAAGAGGCTCAGGAAGaGAAGAAGATGATGAGTTACTGGGAAATGATGACTCTGACAAAACTGAGTTACTTGCTGGACAGAAGAAAAGCTCGCCCTTCTGGACATTTGAATACTACCA…
NR_002766	MEG3	maternally expressed 3 (non-protein coding) (MEG3), transcript variant 1, non-coding RNA	1592	103	6.47	25.5	1265000	14	100362198	100397113	+	100362198-100362307,100364798-100364906,100365124-100365839,100367511-100367624,100372257-100372390,100381548-100381623,100396781-100397113	nnnnnnnnnnnnnnnCGGCGGAGAGCGGACTGGGAGCGCGCCTTGGCTTGCTGGCCTTGGCTGCGGCTCCTCGGGAGtGCTGGGGTGCCCACGAGAGGATCCCTCACCTGGGTCTCTCCTCAGGGATGACATCATACGTCCACCTCCTTGTCTTCAAGGACCACCTCCTCTTCATGCCGAGCTGCTACCAAGGGGCCTGCTGCCCATCTACGCCTTACGAGGGCACTAGGAGCTCGGATTCCTGGATCCCACCAGCATACAAAGCAGCCACTGACTGACCCCCAGGACCAGGGTGGCAAAGGATGAAGAGGACCGGAACTGACCAGCCAGCTGTCCCTCTTGCCTAAAGACTTAAACCAATGCCCTAGTGAGGGGGCATTGGGCATTAAGCCTTGACCT…
NR_024320	LITAF	lipopolysaccharide-induced TNF factor	2535	193	7.61	25.4	1092000	16	11549079	11588823	-	11549079-11551102,11554890-11555046,11557868-11558092,11588695-11588823	GAGGGTGGGTAACTTGCCCGAAGGCACAGAGnnnnnnnnnnnctGTCCGGACGCGTCTGTAGAGTtACAGGAAGAGAAGGGCCGtCCTCCAGAGGGCtGGGAGCGCCCCAGCGCGGGTCCGGGGTCGAGGTAAAATGTCGGTTCCAGGACCTTACCAGGTGGCCACTGGGCCTTCCTCAGCGCCATCTGCACCTCCATCCTATGAAGAGACAGTGGCTGTTAACAGTTATTACCCCACGCCTCCAGcTCCCATGCCTGGGCCAACTACAGGGCTTGTGACAGGGCCTGATGGGAAGGGCATGAATCCTCCTTCGTATTTTACCCAGGCAGCGCCCATCCCCAATAACAATCCAATTACCGTGCAGACGGTCTATGTGCAGCACCCCgTCTCCTTTCTGG…
NR_026900	FLJ23867	uncharacterized protein FLJ23867 (FLJ23867), non-coding RNA	2716	943	34.72	25.2	980900	1	178433767	178436482	+	178433767-178436482	GGAATAAATTATTTTTGTTAAGGCAAGCATTGGTGTGTTCTTTAACTTGCTACTTGGAGACCTAGTGTCCAGGcnnnnnnnnnnnnnnnnnnnnnnnnnnnnnnnnnnnnnnnnnnnnnnnnnnnnnnnnnnnnnnnnnnnnnnnnnnnnnnnnnnnnnnnnnnnnnnnnnnnnnnnnnnnaaacccCAcGGCCTCTTCATGCACGGGGACAGGCCTCTGGATGTGCAGCCTTGCCACCCCCTGCCCCAGTCCTCCCTGAGAGCTCCTGCCTCAGTGCCCTGGGCTGGCAAGGGAGGAGCCTGTCTGCACCTGCCTACTTCCAGCTCCTGCAGGAAGGAAGGGCTTGTTGGTCAGAGCTGCCGGGCTGGCCACTCAGTGGGGAGGAGTCAGCCAGGATT…
NR_024152	MFAP3	microfibrillar-associated protein 3, transcript variant 3, non-coding RNA	5346	857	16.03	25.1	901900	5	153398712	153417207	+	153398712-153399061,153409310-153409770,153412673-153417207	nnnnnnnnnnnnnnnnnnnnnnnnnnnnnnnnnnnnnnnnnnnnnnnnnnnnnnnnnnnnnnnnnnnnnnnnnnnnnnnnnnnnnnnnnnnnnnnnnnnnnnnnnnnnnnnnnnnnnnnnnnnnnnnnnnnnnnnnnnnnnnnnnnnnnnnnnnnnnnnnnnnnnnnnnnnnnnnnnnnnnnnnnnnnnnnnnnnnnnnnnnnnnnnnnnCTTACTGAGAGCCAAATACCTGCCAGGCACTGCGCTGGGCTCCAGGGATACATCAGTCAACGAACGGAAGGGCCCTGCTCTCAAGCAGTGCGAGAAGCAGATTATAAACAAGTCAACAAACAGGATTATCTAAGGTTGTAGTTCTCCACTCACATCTTTTAATCTTGAAGACTAGAAAATATAACTGGA…
NR_029402	CCT7	chaperonin containing TCP1, subunit 7 (eta) (CCT7), transcript variant 5, non-coding RNA	1883	0	0	25.1	883300	2	73314872	73333658	+	73314872-73315020,73320279-73320432,73321073-73321179,73323640-73323765,73325180-73325351,73328398-73328562,73329627-73329815,73330455-73330552,73330942-73331074,73331862-73332068,73333276-73333658	ATAGAGTAGCGGAAGTGGCCCGTTCTTTTCCTCTCCCGGCCCAATCTTCTGGGTATTTCTATTGCGCGAAGCATTGTGGGTTGCTGGGCGGCCGGGTCTCGGAGAAGAGGGTAGAGTGGCGGGCTGCTGAATCAGCTTCCAAAATGATGCCCACACCAgTTATCCTATTGAAAGAGGGGACTGATAGCTCCCAAGGCATCCCCCAGCTTGTGAGTAACATCAGTGCCTGCCAGGTGATTGCTGAAGCTGTAAGAACCACCCTGGGTCCCCGTGGCATGGACAAGCTTATTGTGGATGGCAGAGGCAAAGCAACAATTTCTAATGATGGGGCCACAATTCTGAAACTTCTTGATGTTGTCCATCCTGCAGCAAAGACTTTGGTAGACATTGCCAAATCCC…
NR_026702	GLYCTK	glycerate kinase (GLYCTK), transcript variant 6, non-coding RNA	2722	524	19.25	25	984900	3	52296876	52304312	+	52296876-52296932,52299360-52299775,52300016-52300167,52302102-52302248,52302363-52304312	nnnnnnnnnnnnnnnnnnnnnnnnnnnnnnnnnnnnnnnGCGCGGAGCTGTGGGCTGGCAGCCATGGGTGCCAGGCAGTGCTGAGAGCAGTGGGGCATGGCTGCAGCCCTGCAGGTCCTGCCCCGCTTGGCCCGAGCCCCCTTGCATCCACTCCTCTGGCGGGGCTCAGTGGCCCGGCTGGCCAGCAGCATGGCCTTGGCAGAGCAGGCCTGCCAGCTGTTTGAGAGTGCTGTGGGTGCAGTGCTGCCGGGCCCCATTCTGCACCGGGCACTATCCTTGGACCCTAGTGGCAGACAGCTGAAGGTGCGGGACCGGAGCTTTCAGCTGAGGCAAAACGTCTACCCGGTGGGCTTTGGCAAGGCTGTGATGGGCATGGCAGCTGCCGCTGAGGAACTACTG…
NR_033791	DOC2GP	double C2, gamma pseudogene	434	56	12.9	25	1221000	11	67137571	67139711	-	67137571-67137658,67138936-67138986,67139118-67139252,67139335-67139444,67139662-67139711	nnnnnnnnnnnnnnnnnnnnnnnnnnaaTCTGCTGCCAGGGAACAGCAAGGCCAGCCAGCTTcggacacGcaccATTCGAGGTAcgAGGGTACCTGTCTGGGAGGAGACACTCACCTATCACGGCTTCACCCGCCAGGATGCTGCGTGCAAGACCCTTAGGCTGTGTGTGTGCGAGgACCcATGGCtnnnnnnnnnnnnnnnnnnnnnnnnnnnnnngTGCTGCAGGTGCCCCTGAGGAAgCTGGTGCCAAACCGAGCCAGGAGCTTCGACATCTATCTGGAGAAGCGGAGGCTGGCCAAGAGGCCCAAGAACCTGGACACAGCCCGCGGCATGTCCCTTTATGAGGAGGAGGTGGAGACAGAGGTGGCCTGGGAGGAACATGGGCGCGTCCTGCTGTC…
NR_026778	HNRNPU-AS1	HNRNPU antisense RNA 1 (non-protein coding) (HNRNPU-AS1), non-coding RNA	5045	2380	47.18	24.8	764700	1	243070563	243076866	-	243070563-243075269,243076529-243076866	TTGCCAAACTCAGTCAATATAATCACAAGTCCAGAGAAGAGCTAGTTAATTTTAAATTCCCTGAGGTCCTTTTACTGAGATGGAAaAGCACAAGCAGTCAAGGAAAACCAAAGAGGGAGGGGCGAGGGAAGGGGAAAGTGCATAAAGCACTaAAAGATTTTTTAAAAGTAGGTATGATAGATAAGCCACaAGAAGTTTGTAAGACTACTAATAACCATAATTCTATTTTAATCAGCTATTTAGCTGGTACCTACTGCTATATCACCTAGTGTGACATTTCGGAATTAATGGAACAATGAAAGAAGCTGTACGCTGGAGGTTCCAGGTGCTCATGGAAGGTTTCCAGTTTATGCAAACTTCTGTGAAAATGAGCgannnnnnnnnnnnnnnnnnnGGAAA…
NR_026549	RHBG	Rh family, B glycoprotein (gene/pseudogene) (RHBG), transcript variant 2, non-coding RNA	1913	115	6.01	24.8	908300	1	154605627	154621635	+	154605627-154605851,154611022-154611144,154613716-154613902,154614405-154614555,154614667-154614814,154617762-154617928,154618221-154618358,154618483-154618616,154619163-154619284,154620942-154621016,154621193-154621635	nnnnnnnnnnnnnnnnnnnnnnnnnnnnnnnnnnnCCTATtGCCGGGTCTCTCAGCCGCGCCGCGGGCCGGCGACTGCAGCTTCCCCTGCTGTGCCTCTTCCTCCAGGGCGCCACTGCCGTTCTCTTTGCTGTCTTTGTCCGCTACAACCACAAAACCGACGCTGCCCTCTGGCACCGGGGCAACTACAGTAACGCGGACAATGAATTTTACTTTCGCTACCCAAnnnnnntttcgctcttgttgcccaggctggagtgcaatggcacaatctcggctcaccacaacctctgcctcccgggttcaagcgattctcctgcctcagtctcctgannnnnnnnnnnnnnnnGCTTCCAGGATGTCCATGCCATGGTCTTCGTGGGCTTTGGCTTCCTCATGG…
NR_028451	BCAT2	branched chain amino-acid transaminase 2, mitochondrial (BCAT2), transcript variant d, non-coding RNA	1632	79	4.84	24.6	955500	19	53990131	54005990	-	53990131-53990533,53991497-53991571,53991647-53991787,53992006-53992091,53992260-53992402,53994744-53994907,53995050-53995169,53995256-53995366,54001586-54001786,54002069-54002143,54005878-54005990	nnnnnnnnnnnnnnncCGGTCCGGCTCTGTGCCGCTCCTCCCGCCCTGGGGTTCCGCTGTGGGGCGCGGAGGAGGATGGCGCCCCTTGGAAAGGAGCACCAGGTTTTAATGGGATCTGGGCACGAAAGCTTCTCTTTGCCCCTTGGCTTCTGTGTGGTCCCAGAAGATATGCCTCCTCCAGTTTCAAGGCTGCAGACCTGCAGCTGGAAATGACACAGAAGCCTCATAAGAAGCCCAGCCCCGGCGAGCCCCTGGTGTTTGGGAAGACATTCACCGACCACAAGCTGATGGTGGAATGGAATAACAAGGGCTGGGGCCAGCCCCGAATCCAGCCCTTCCAGAACCTCACGCTGCACCCAGCCTGCTCCGGCCTCcACTACTCTCTGCAGCTGTTTGAGG…
NR_026701	GLYCTK	glycerate kinase (GLYCTK), transcript variant 5, non-coding RNA	3684	524	14.22	24.5	968000	3	52296876	52304312	+	52296876-52296932,52299360-52299775,52300016-52300167,52300803-52300978,52301316-52302248,52302363-52304312	nnnnnnnnnnnnnnnnnnnnnnnnnnnnnnnnnnnnnnnGCGCGGAGCTGTGGGCTGGCAGCCATGGGTGCCAGGCAGTGCTGAGAGCAGTGGGGCATGGCTGCAGCCCTGCAGGTCCTGCCCCGCTTGGCCCGAGCCCCCTTGCATCCACTCCTCTGGCGGGGCTCAGTGGCCCGGCTGGCCAGCAGCATGGCCTTGGCAGAGCAGGCCTGCCAGCTGTTTGAGAGTGCTGTGGGTGCAGTGCTGCCGGGCCCCATTCTGCACCGGGCACTATCCTTGGACCCTAGTGGCAGACAGCTGAAGGTGCGGGACCGGAGCTTTCAGCTGAGGCAAAACGTCTACCCGGTGGGCTTTGGCAAGGCTGTGATGGGCATGGCAGCTGCCGCTGAGGAACTACTG…
NR_003605	ZNFX1-AS1	ZNFX1 antisense RNA 1 (non-protein coding) (ZNFX1-AS1), transcript variant 2, non-coding RNA	687	131	19.07	24.5	893000	20	47328122	47339202	+	47328122-47328341,47329048-47329152,47330429-47330514,47330847-47330908,47338989-47339202	CGGGGGCCCCGGGTGGtGAGCGCGAGGGCCaGGCCCAGGCACAGCCTGCGCCTCCGCCCTCGAGGAGGGCGTCACCTCAGCTCCCCCGGGCGGCGGAGCCGGCGGGCTCAGGCGGGCGcGGctGAGGGGnnnnnnnnnnnnnnnnnnnnnnatgactgCgCCCaggGCCTTTGCGGGCCTCAGtCGGCCCCAGAGGAAGGGGGACCAGTCGAGCGGTTTGGTTAGAGCAGCCAGCGGGTATAGAATGGATTTTGGAGGAGGGAGTCACCACTGGGCCTCCAAGGAAGCCACGTGTAGACATCTACAACCTTCGATCTCCTGAcGAGTTTATTGTTGGCCAAAACCAGGCTTTGATTGAACCAGGATGAATGCGGGTGTTGGGAATAGAATATATATATA…
NR_028435	AMT	aminomethyltransferase, transcript variant 5, non-coding RNA	2188	19	0.87	24.3	1131000	3	49429215	49435115	-	49429215-49430155,49430255-49430410,49431408-49431588,49431697-49431842,49432147-49432225,49432648-49432779,49433929-49434009,49434541-49434694,49434798-49435115	AAGCTGCCCTGAAAAGCCAGCCGAAAGAGCnnnnnnnnnnnTCCCTGTGGTTGGGAGTTCCTGCATTCTCTGCTGTAAATCCCAGCCTGCCCTTGGGGCTGCCCACGCCCCCTTCAGATCCTTTGCTCCGGAGAGAGACCTGTCCGAGCAGAGGCCTGGACTACATCTCCCgGCGTGCCaGGCaGTGTGGTGTCCTCTGTGCGCCATCTGTGCTCGTTGCATGCGACGATGCAGAGGGTTGTAAGTGTGGTGGCCCATCTGGGCTTTCGCTTGCAGGCATTGCCCCCGGCCTTGTGTCGTCCACTCAGTTGCGCACAGGACACCGCTCTATGACTTCCACCTGGCCCACGGCCGGAAAATGGTGGCGTTTGCGGGTTGGAGTCTGCCAGTGCAGTACCG…
NR_024150	ACBD5	acyl-CoA binding domain containing 5, transcript variant 3, non-coding RNA	3739	275	7.35	24.2	995200	10	27524149	27571074	-	27524149-27526377,27533375-27533484,27534133-27534183,27537181-27537380,27539749-27540016,27544470-27544576,27546915-27547118,27548658-27548792,27552273-27552387,27560683-27560755,27569254-27569419,27570994-27571074	CATTTCCCATAAGCCCGCGGGGCAGGGCGAGGGGCGGGCGTCGGGGACATTACCGGACAGGCCTTGCCCGGCAATACCAAGTTTCATGCAGGCTCTTGGGAAAGCTGGTGCTGCTGCTGCCTGATTCCCGCCGACAGACCTTGGGACCGGAGCCGACTCTGGCAGCTGGAGATGGCGGACACGAGATCCGTGCACGAGACCAGGTTTGAGGCGGCAGTGAAGGTGATCCAGAGTTTGCCGAAGAATGGGATGCTTGGAGTTCACTGGGTGATATGACCAAAGAGGAAGCCATGATTgCATATGTTgaAGAAATgAAAAAGATTATTGAAACTATGCCAATGACTGAGAAAGTTGAAGAACTGCTGCGTGTCATAGGTCCATTTTATGAAATTGTCGAGG…
NR_028444	PDIA5	protein disulfide isomerase family A, member 5 (PDIA5), transcript variant 2, non-coding RNA	1706	165	9.67	24	754500	3	124268546	124363643	+	124268546-124268743,124290705-124290831,124293892-124293979,124303948-124304031,124304288-124304333,124308286-124308378,124312481-124312541,124317768-124317835,124325603-124325694,124325809-124325880,124347059-124347129,124347655-124347796,124351771-124351901,124356508-124356578,124362858-124362992,124363417-124363643	nnnnnnnnnnnnnnnnnnnnnnnnnnnnnnnnnnnnnnnnnnnnnnnnnnnnnnnnnnnnnnnnnnnnnnnnnnnnnnnnnnnnnnnnnnnnnnnnnnnnnnnnnnnnnnnnnnnnnnnnnnnnnnnnnnnnnnnnnnnnnnnnnnnnnnnCGGGGATGGCGCGGGCCGGGCCGGCATGGCTGCTGCTGGCAATCTGGgtggtCCTGCCATTGTGGCTGTCCTCTGCAAAGGTCTCCTCACTCATTGAGAGAATCTCTGACCCCAAGGACTTgAAAAAACTGCTCAGAACCCGGAATAATGTACTGGTGCTTTACTCCAAATCTGAGGCGGCAGCTGAAAATCATCTCAGGTTACTGTCCACAGTGGCCCAAGTGGTGAAAGGACAAGGCACCATCTGC…
NR_036605	GGPS1	geranylgeranyl diphosphate synthase 1	2815	870	30.91	24	961900	1	233558492	233574467	+	233558492-233558716,233571646-233571716,233571949-233574467	GCAACGACGCCTGCGCAGTGTGACCGGGATGGCGCATTTTCTTGCACCGAGTAATGCGGTGTCGCTGGCGGCTGAGGAGGGCGGAGAGTTGTGTGGTGAAGTAGTGGGAGGGATTCATGTAGGCATCGGGAAAAGCCTAAGCCCACACTATAAAATAGGAAGTTAATGCGAGGTACAGCTACTCCCGGACCGGCGGCGTGAAAGTCGTGATATCATCGTTGAACTGTAAACAAGTGAGAACCAAAcTTTCACAGGCATTTAATCATTGGCTGAAAGTTCCAGAGGACAAGCTACAGATTATTATTGAAGTGACAGAAATGTTGCATAATGCCAGTTTACTCATCGATGATATTGAAGACAACTCAAAACTCCGACGTGGCTTTCCAGTGGCCCACAGCA…
NR_024597	C11orf73	chromosome 11 open reading frame 73 (C11orf73), transcript variant 3, non-coding RNA	1004	134	13.35	24	788500	11	85690901	85734633	+	85690901-85691168,85726069-85726220,85733293-85733411,85733784-85733888,85734274-85734633	nnnnnnnnnnnnnnnnnnnnnnnnnnnnnnnnnnnnnnnnnnnnnnnnnnnnnnnnnnnnnnnnnnnnnnnnnnnnnnnnnnnnnnnnTTCCAGCCGCTGGCCCAGTCAGTATGTAGTGGAGGGGCAGACACCCTCTCACAAATTCTGGAAGGTTCTTAGTCTCGACTAGGGCAGTAGCCCCAGGACTCCTAGTCGCCGGCTTCAGGTCACTGCCGGCTGAACGGAGCTGCCGTCGCCATGTTTGGCTGCTTGGTGGCGGGGAGGCTGGAGAAGGAAGCCAACATCCTTTTGGAGCCATGAATATTGTCCGAACTCCATCTGTTGCTCAGATTGGAATTTCAGTGGAATTATTGGACAGTATGGCTCAGCAGACTCCCGTAGGTAATGCTGCTGTATCC…
NR_036485	LOC283104	hypothetical protein LOC283104	2708	877	32.39	23.8	1016000	11	9736416	9789442	+	9736416-9736626,9785971-9787407,9788383-9789442	nnnnnnnnnnnnnnnnnnnnnnnnnnnnnnnnnnnnnnnnnnnnnnnnnnnnnnnnnnnnnnnnnnnnnnnnnnnnnnnCTCCGCTCTGGGtGcCAGGGCGCGGGTAGCTGCCCCGGGGTTCTGCCCACCGGGGAGGAAAGCCACGGGCACTGAGCGCCTCCTGAGAGCCAGCCCTGATGTGAACTCATTTTATCTGCCACGACCCAGAAGGAGTTTACTGCTAAGATTTCAGCACGTCCTATGGCTGAGTTAATCAGAGTTATGATAGGAAGGTACCTGGCACACCATCGCAGTGCTCCATCAATGCTAGTACATTGTGTTGTTTCCTTCACATCAAGTCAACTCAAGCTTGCTCTACTtACCTGGTGTACACAGTCTAAGAACTGTAAGAAGACTGG…
NR_028436	UBE2L3	ubiquitin-conjugating enzyme E2L 3 (UBE2L3), transcript variant 2, non-coding RNA	3016	204	6.76	23.7	799000	22	20251957	20308323	+	20251957-20252060,20277150-20277245,20295146-20295332,20298846-20298954,20305804-20308323	nnnnnnnnnnnnnnnnnnnnnnnnnnnnnnCGGCCGGCCGCGATGCATTCTGGGGAAGGAGCAGCACCAAATCCAAGATGGCGGCCAGCAGGAGGCTGATGAAGgagcttgaagaaatccgcaaatgtgggatgaaaaacttccgtaacatccaggttgatgaagctaatttattgacttggnnnnnnnnnnnnnnnnnnGACAACCCTCCATATGATAAGGGGGCCTTCAGAATCGAAATCAACTTTCCAGCAGAGTACCCATTCAAACCACCGAAGATCACATTTAAAACAAAGATCTATCACCCGAACATTGACGAAAAGGGGCAGGTCTGTCTGCCAGTAAgTAGCGCTGAAAACTGGAAGCCAGCAACCAAAACCGACCAAGAAACTTCGGCAt…
NR_037175	LOC100507463	uncharacterized LOC100507463, transcript variant 3, non-coding RNA	1333	354	26.56	23.6	960100	6	32919841	32922255	+	32919841-32920029,32920565-32920625,32921173-32922255	TCCACATCCCCCTGCCTTTTCCGAGAAAAGGACAGTTAGTGnnnnnnnnnnnnnnnnnnnnnnnnnnnnnnnnnnnnnnnnnnnnnnnnnnnnnnnnnnnnnnnnnnnnnnnnnnnnnnnnnnnnnnnnnnnnnnnnnnnnnnnnnnnnnnnnTTCAGAAGCCCCCTTGGCGATGGGTTACAGTAAGAGGTTTCCCCTCCAGGTGCCGCTTCGnnnnnnnnnnnnnnnnnnnnnnnnnnnnnGCGAGGTGGAAGTCTGCATTATCAtGAGGAGCTTGGAAgGGAGGtaacacnnnnnnnnnnnnnnnnnnnnnACTCcTTCTAGAGGCAGCTGCCTACTCTGCTGCTGTGGTTCTCCACCACAGAGAGAAGAAAAGGGAGGGAGATGGAGTGTGCAGGT…
NR_033979	LOC401022	hypothetical LOC401022	3805	328	8.62	23.6	757700	2	176746170	176761932	-	176746170-176749666,176750306-176750468,176761788-176761932	AGCTGACAAAGGCGCCGtCGCCGCTGCCCAGGGAGAAGGCGGGCTGCAGAGCCAGGGGCCGGACGTCGGAGCGGGAGAACTTGGGTGCTAAGCTGAGCACGTCGCCGCCGACcCCGCCGCCGCTGCTGCACGACACGTACTCCAGATCTGGGGGCCCTTCACCTGCCTCTGCTACTGCAAATGATTGGATATTCannnnnnnnnnnnnnTCCCTCATGTGTGGAAATAATTTTGTTCACTCTGTTTCATGCTGGACCtGGCCTGAAAATGGGCCCTTATGTTGTCTTTGCACTTTCCAACTTGCCAAGTTTCTGAAAGAAGgACCAAAGTAATGCCATGAACTCCCAGATGAAGAGGACCTTCCTTAGACCTGTAACAGATTCACTACTTGACTTCAGA…
NR_028132	CFL2	cofilin 2 (muscle), transcript variant 5, non-coding RNA	3102	100	3.22	23.6	767200	14	34249339	34253512	-	34249339-34251934,34252017-34252093,34252211-34252518,34253392-34253512	ACAGCCGAGGGCACTATGGCtnnnnnnnnnnnnnnnnnnnnnnnnnnnnnnnnnnnnnnnnnnnnnnnnnnnnnnnnnnnnnnnnnnnnnnnnnnnnnnnnnnCTGATTTTGGCCTCCAAGGGTTCTGGAGTTACAGTGAATGAtGAAGTCATAAAAGTTTTTAATGATATGAAAGTAAGGAAATCTTCTACACAAGAGGaGATCAAAAAGAGAAAGAAAGCAGTTCTCTTCTGTTTAAGCGATGACAAAAGACAAaTAATTGTAGAGGAAGCAAAGCAGATCTTGGTGGGtGACATTGGTGATACTGTAGAGGACCCCTACACATCTTTTGTGAAGTTGCTACCTCTGAATGATTGCCGATATGCTTTGTACGATGCCACATACGAAACAAAAGAGTC…
NR_026993	LOC90834	Homo sapiens hypothetical protein BC001742, mRNA (cDNA clone IMAGE:3535910).	2421	1710	70.63	23.5	967600	22	48557542	48559962	-	48557542-48559962	TTATCATTCTCCTCTTTCTGAGAATTAAGGACTTGCCTTGTGTTTTAATCCCCagCCTGGCCCCACTCCAnnnnnnnnnnnnnnnnnnnnnnnnnnnnnnnnnnnnnnnnnnnnnnnnnnnnnnnnnnnnnnnnnnnnnnnnnnnnnnnnnnnnnnnnnnnnnnnnnnnnnnnnnnnnnnnnnnnnnnnnnnnnnnnnnnnnnnnnnnnnnnnnnnnnnnnnnnnnnnnnnnnnnnnnnnnnnnnnnnnnnnnnnnnnnnnnnnnnnnnnnnnnnnnnnnnnnnnnnnnnnnnnnnnnnnnnnnnnnnnnnnnnnnnnnnnnnnnnnnnnnnnnnnnnnnnnnnGGCCtGGCTGTGGGGTGTGGGTCGCCAGGCTgGTGGCTGCTgTCTGGAGACGGcT…
NR_002941	LOC285359	Homo sapiens cDNA FLJ12205 fis, clone MAMMA1000931.	983	172	17.5	23.4	1064000	3	102913968	102914950	+	102913968-102914950	nnnnnnnnnnnnnnnnnnnnnnnncAACTGGAGACAACATGCAGGACCCCAACGCAGACACTGAGTGGAATGACATCTTaACGCAAAAAGGGTATCTTACCCCCCAAGGAAAGTCTGAAAGAACTGGAAGAGGAGTCAGATGAGGAGCAGCACATCCTCCAGCAGTCAGTGGTGAAAACATATGAAGATATGACTTTGGAAGAGCTGGAGGATCATGAAGATGAGTTTAATGAGGAGGATAAACGTGCTATTGAAATGTACAGACGGCAGAGACTGGCTGAGTGGAAAGCAACtAAACTGAAGAATAAATTTGGAGAAGTTTTAGAGATCTCAgGGaAGgATTCTGTTCAAGAAGTTATCAAAGCCGGCGAGGGCtTGTGGGtCGTCTTGCACCTTTAc…
NR_024108	PFKL	phosphofructokinase, liver (PFKL), transcript variant 1, non-coding RNA	3401	440	12.94	23.3	808300	21	44544353	44571689	+	44544353-44544501,44548586-44548766,44549568-44549728,44550111-44550246,44550992-44551065,44555317-44555394,44556416-44556605,44557289-44557454,44557949-44557993,44558224-44558332,44560555-44560650,44560743-44560835,44562781-44562906,44563662-44563726,44564395-44564458,44566040-44566186,44566444-44566514,44567273-44567360,44568077-44568229,44568802-44568966,44569167-44569228,44569464-44569575,445…	nnnnnnnnnnCGGCGCGGCGCAGGCGGCGGGAGTGCGAGCTGGGCCCGGGTCTCGGCCGCCGCCATGGCTGCGGTCGACCTGGAGAAGCTGCGGGCGTCGGGCGCGGGCAAGGCCATCGGCGTCCTGACCAGCGGCGGCGACGCGCAAGnnnnnnnnnnnnnnnnnnnnnnnnnnnnnnnnnnnnnnnnnnnnnnnnnnnnnnnnnnnnnnnnnnnnnnnnnnnnnnnnnnnnnnnnnnnnnnnnnnnnnnnnnnnnnnnnnnTGGACGGCGGCCTGGGTGCGCTGCTCCCGCCCTCTCcttgccctgcctGAGCTGCCTCCTGCCAGAGnnnnnnnnCCTCACCTCACACCTGCTCCCTcCTGCTgAGCCCCAgGtCAAGCTGGAGAGCGGATGAGAA…
NR_027264	GLG1	golgi apparatus protein 1	9438	1574	16.68	23.2	832700	16	73038827	73198543	-	73038827-73044733,73048048-73048154,73049273-73049393,73051081-73051188,73053493-73053594,73053887-73054029,73054755-73054878,73057075-73057212,73059155-73059247,73060345-73060462,73061384-73061472,73062572-73062685,73063748-73063810,73063925-73064033,73065945-73066031,73068795-73068932,73071640-73071793,73074422-73074523,73077195-73077316,73082400-73082614,73084356-73084539,73086159-73086230,730…	ATTTAAATACGCGGCGCCGGCGAGTGCGTCGAGCTCGCCGCGGACCCAAGATGGCGGCGTGTGGACGTGTACGGAGGATGTTCCGCTTGTCGGCGGCGCTaCAGCTGCTGCTGCTAGCCGCGGCCGGGGCCGAGAAACTCCCCGGCCTGGGCGTCCATAGCCAGGGCCAGGGCCCCGGCGCCAACTTTGTGTCCTTCGTAGGGCAGGCCGGAGGCGGCGGCCCGGCGGGTCAGCAGCTACCCCAGCTGCCTCAGTCATCGCAGCtCCAGCAGCaGCAGCAgCAACAGCAACAGCAACAGCAGCCTCAGCCGCCACAGCCGCCTTTCCCGGCGGGTGGGCCTCCGGCTCGGCGAGGAGGAGCGGGGGCTGGTGGGGGCTGGAAGCTGGCGGAGGAAGAGT…
NR_029403	CCT7	chaperonin containing TCP1, subunit 7 (eta) (CCT7), transcript variant 6, non-coding RNA	1787	0	0	23.2	845400	2	73314872	73333658	+	73314872-73315020,73320279-73320432,73323682-73323765,73324633-73324685,73325180-73325351,73328398-73328562,73329627-73329815,73330455-73330552,73330942-73331074,73331862-73332068,73333276-73333658	ATAGAGTAGCGGAAGTGGCCCGTTCTTTTCCTCTCCCGGCCCAATCTTCTGGGTATTTCTATTGCGCGAAGCATTGTGGGTTGCTGGGCGGCCGGGTCTCGGAGAAGAGGGTAGAGTGGCGGGCTGCTGAATCAGCTTCCAAAATGATGCCCACACCAgTTATCCTATTGAAAGAGGGGACTGATAGCTCCCAAGGCATCCCCCAGCTTGTGAGTAACATCAGTGCCTGCCAGGTGATTGCTGAAGCTGTAAGAACCACCCTGGGTCCCCGTGGCATGGACAAGCTTATTGTGGATGGCAGAGTTTCTGAAGCAAGTGAAACCCTACGTGGAGGAAGGTTTACACCCCCAGATCATCATTCGAGCTTTCCGCACAGCCACCCAGCTGGCGGTTAACAAG…
NR_034010	SNHG8	small nucleolar RNA host gene 8 (non-protein coding) (SNHG8), transcript variant 2, non-coding RNA	468	84	17.95	23.1	757200	4	119419365	119420426	+	119419365-119419395,119419547-119419740,119419992-119420034,119420227-119420426	nnnnncCGgGAAGCGTCGGGGTTAGGTGAAAGTCGCGGGGCGGCCACGTGCAGCCCTGGACCCTGAATCGCGGCGTGCGTGGGCCGTGGGCCCTCGGGGAGAGGTTCCGTGCGCCCGGGGACTCCGGTGAAGCCTGTTTCGCTGTCGGTGTCATGTGGCCATCTTGAGTCTATTCTGTCGCTCTTGTGCCATAGCACCCCAAGAACCGTCAGTTTGAGCCAGATGGAAGCtGAGCTGAACACATTAcGATGGAtGATGGAAACATAAGACTATCAAGAAATCCGgAGnnnnnnnnnnnnnnnnnnnnnnnnnnnnnnnnnnnnnnnnnnnnnnnnnnnnnnnnnnnnnnnnnnnnnnnnnnnnnnnGAAGTTATCAGGATACCTATTTtGaatataggA…
NR_003277	LOC728643	Homo sapiens cDNA clone IMAGE:5141022, partial cds.	542	207	38.19	23	1216000	10	46553301	46553842	-	46553301-46553842	nnnnnnnnnnnnnnnnnnnnataagattgtcattcagaaataccatactgtgaatgaCcACAACTGTGAAGTTAGGAAAGCCCTGTCAAAGCAAGAGATGGCTAGTGCTTCATCCAGCCAAAGAGGTCGAAGTGGTTCTGGAAACTTTGGTGGTGGTCGTGGAGGTGGtTTCgGtgggaatgacaacttnnnnnnnnnnnnnnnnnnnnnnnnnnnTGGTGGCTTTGGTGGCAGCCGTGGTGGTGGTGGATATGGTGGCAGTGGGGATGGCTATAATGGATTTGGTAATGATGGAAGCAATTTTGGAGGTGGTGGAAGCTACAatgattttggcaattacaacaatgagtcttcaaattttggacccatgaagggaggaaatnnnnnnnnnnnnnnnnn…
NR_033926	LOC644961	similar to cytoplasmic beta-actin	2652	1895	71.46	23	954200	1	27522952	27525603	+	27522952-27525603	CTAGGTGATGCGAATATACAGTGATGAATAAAGGAGATATGGTCTTTAcACcTTTGAGAGTTTAAGTCATAGTGGAAGGAGATAGACAnnnnnnnnnnnnnnnnnnnnnnnnnnnnnnnnnnnnnnnnnnnnnnnnnnnnnnnnnnnnnnnnnnnnnnnnnnnnnnnnnnnnnnnnnnnnnnnnnnnnnnnnnnnnnnnnnnnnnnnnnnnnnnnnnnnnnnnnnnnnnnnnnnnnnnnnnnnnnnnnnnnnnnnnnnnnnnnnnnnnnnnnnnnnnnnnnnnnnnnnnnnnnnnnnnnnnnnnnnnnnnnnnnnnnnnnnnnnnnnnnnnnnnnnnnnnnnnnnnnnnnnnnnnnnnnnnnnnnnnnnnnnnnnnnnnnnnnnnnnnnnnnnnnnnnn…
NR_026700	GLYCTK1	glycerate kinase (GLYCTK), transcript variant 4, non-coding RNA	2792	524	18.77	23	913900	3	52296876	52304312	+	52296876-52296932,52300016-52300167,52300803-52300978,52301316-52301625,52302102-52302248,52302363-52304312	nnnnnnnnnnnnnnnnnnnnnnnnnnnnnnnnnnnnnnnGCGCGGAGCTGTGGGCTGGGAGATGCTGCTGAAGCCACATAGCCGTGTCCAGGTATTCGAGGGTGCGGAGGACAACCTCCCGGACCGCAATGCACTGCGGGCTGCGCTGACCATCCGGCAACTGGCTGAGGGACTCACAGCTGATGACCTGCTGCTCGTGCTGATCTCAGGTGGGGGGTCAGCTCTGCTGCTTGCCCCCATCCCACCTGTCACACTGGAGGAGAAGCAGACACTCACCAGACTGCTGGCAGCCCGTGGGGCCACCATCCAGGAGTTGAACACCATTCGGAAGGCCCTGTCCCAGCTCAAGGGTGGGGGGCTAGCTCAGGCCGCCTACCCTGCGCAGGTGGTGAGCCTTAT…
NR_027384	SLC13A2	solute carrier family 13 (sodium-dependent dicarboxylate transporter), member 2	2498	521	20.86	23	1003000	17	23824791	23848925	+	23824791-23824959,23838555-23838695,23840359-23840487,23841599-23841735,23841846-23842051,23842582-23842762,23842875-23842997,23844716-23844934,23845162-23845250,23845536-23845657,23846800-23846961,23847595-23847732,23848244-23848925	nnnnnnnnnnnnnnnnnnnnnnnnnnnnnnnnnnnnnnnnnnnnnnnnnnnnnntCTGCTCCATACCATgGCCACCTGCTGGCAGGCCCCGTGGGCCTATCGTTCCTACCTGATCGTGTTCTTCATGCCCATTCTCCTGCTGCCTCTGCCCATCCTCGTCCCCAGTAAGCTGTGAAATGgGAACAAcAgTTATTACCTCTGAGAGCAAcTAAATGCAACTTGTAAAAGtgTTTGAAGCACATAGAATATGAtGCCTGGCAnnnnnnnnnnnnnnnnnnnnnnnnnnnnnnnnnnnnnnnnnnnnnnnnnnGAGGCCTACTGTGCATATGCCATCATTCTCATGGCGCTCTTCTGGTGCACTGAAGCCCTGCCCCTGGCTGTCACCGCCCTCTTCCCCAT…
NR_003571	LOC728758	protein (peptidylprolyl cis/trans isomerase) NIMA-interacting, 4 (parvulin) pseudogene (LOC728758), non-coding RNA	2346	1697	72.34	22.8	664500	15	41955316	41957661	-	41955316-41957661	nnnnnnnnnnnnnnnnnnnnnnnnnnnnnnnnnnnnnnnnnnnnnnnnnnnnnnnnnnnnnnnnnnnnnnnnnnnnnnnnnnnnnnnnnnnnnnnnnnnnnnnnnnnnnnnnnnnnnnnnnnnnnnnnnnnnnnnnnnnnnnnnnnnnnnnnnnnnnnnnnnnnnnnnnnnnnnnnnnnnnnnnnnnnnnnnnnnnnnnnnnnnnnnnnnnnnnnnnnnnnnnnnnnnnnnnnnnnnnnnnnnnnnnnnnnnnnnnnnnnnnnnnnnnnnnnnnnnnnnnnnnnnnnnnnnnnnnnnnnnnnnnnnnnnnnnnnnnnnnnnnnnnnnnnnnnnnnnnnnnnnnnnnnnnnnnnnnnnnnnnnnnnnnnnnnnnnnnnnnnnnnnnnnnnnnnnnnnnnn…
NR_033690	C1orf213	chromosome 1 open reading frame 213 (C1orf213), transcript variant 1, non-coding RNA	2867	546	19.04	22.7	840700	1	23568051	23570917	+	23568051-23570917	nnnnnnnnnnnnnnnnnnnnnnnnnnnnnnnnnnnnnnnnnnnnnnGCGCTTTAACCCTGTAGGGGCGTGCGACTGCGTCCTTtTCAAGAGGGCGCCCCTCGAGCGGCGGACTGAGTGGCGTCCATCGGCGGGGAGGCGAAAACCCTGGGGGACTCAGAAGCGGGTGGCGGnnnnnnnnnnnnnnnnnnnnnnnnnnnnnnnnnnnnnnnnnnnnnnnnnnnnnnnnnnnnnnnnnnnnnnnnnnnnnnnnnnnnnnnnnnnCCGGCGGCCTCCCgCACCGAAGGGACCCTGGGCGTCTGAGGCCCTGATCCGGGCGGGCCTTCAGGATGTTAGTAGTCCCTGTTCGGTTGAAGGTAGGAAGCCGAAAACCCGAGTGGGGGACGAACAGACTTACCTCC…
NR_033404	BMP1	bone morphogenetic protein 1 (BMP1), transcript variant 5, non-coding RNA	2776	100	3.6	22.5	718200	8	22078598	22114941	+	22078598-22079011,22087060-22087173,22089601-22089771,22089991-22090108,22090382-22090597,22091310-22091415,22093163-22093287,22093826-22093941,22105507-22105609,22107516-22107632,22107903-22108048,22108182-22108377,22108920-22109045,22110138-22110298,22110698-22110878,22114576-22114941	nnnnnnnnnnnnnnnnnnnnnnnnnnnnnnnnnnnnnnnnnnnnnnnnnnnnnnnnnnnnnnnnnnTGcAGCCCGAGGACAAGCGCGGAGCGGCGGGCCGAGCGGGGGGCGGGAGACAGGAAGGAGGGAGGCGAGCGGAGGGAAGGGGaAGaGGtCGGGGaGcGaGGGCGGGnnnnnnnnnnnnnnnnnnnnnnnnnnnnnnnnnnCGAGGGGACGCCCTCCCCTAGCCTCCAGTGCCCCGCTTCCCTCGCCGCCGCCCCgCCAGcATGCCCGGCGTGGCCCGCCTGCCTCTGCTGCTCGGGCTGCTGcTGCTCCCGCGTCCCGGCcgGCCGCTGGACTTGGcCGACTACACCTATGACCTGGTGGAGGAGGACGACTCGGAGCCCCTCAACTACAAAG…
NR_028293	PTGER3	prostaglandin E receptor 3 (subtype EP3)	1984	387	19.51	22.4	1032000	1	71090624	71286079	-	71090624-71091130,71100576-71100668,71107515-71107590,71250576-71250755,71284952-71286079	nnnnnnnnnnnnnnnnnnnnnnnnnnnnnnnnnnnnnnnnnnnnnnnnnnnnnnnnnnnnnnnnnnnnnnnnnnnnnnnnnnnnnnnnnnnnCGGCGGCTGCGCCCCGCACCATGGAGGGCAGcccagccAcagccgcTGTAGCCGCCGACCTCCgCCGCCgCCCGCGCCGCGTCcGCCCCCTCCCGCTGCGGCTCTCTGGACGCTATCCCCTCCTCACCTCGAAGCCAACATGAAGGAGACCCGGGGCTACGGAGGGGGTGCCCCCTTCcGCACCCGCCTCAATCACTCCTACACAGGCATGTGGGCGCCCGAGCGTTCCGCCGAGGCGCGGGGCAACCTCACGCGCCCTCCAGGATCCGGCGAGGATTGCGGATCGGTGTCCGTAGCCTTCCCAATC…
NR_024577	SEC61A2	Sec61 alpha 2 subunit (S. cerevisiae) (SEC61A2), transcript variant 4, non-coding RNA	2366	490	20.71	22.3	895200	10	12211646	12251963	+	12211646-12211799,12215246-12215313,12218110-12218175,12224438-12224570,12225122-12225200,12231600-12231731,12231857-12231966,12237783-12237936,12238912-12239072,12239913-12240110,12242935-12243126,12244218-12244294,12249758-12249898,12251263-12251963	nnnnnnnnnnnnnnnnnnnnnnnnnnnnnnnnnnnnnnnnnnnnnnnnnnnnnnnnnnnnnnnnnnnnnnCcAGGCCCGAGCCGCGGGAGcCGAGCGAAGGCAGCgccgagGCCGCaGTTcCCCCtTGGGCCTCCCCAGCAGCAGCCATGGGCATCAAATTTTTAGAAGTTATCAAACCGTTCTGTGCAGTTCTACCAGAAATTCAGAAACCAGAAAGGAAAATCCAGTTTAGAGAGAAGGTTCTATGGACTGCTATAACGCTCTTCATTTTCTTAGTATGTTGTCAGnnnnnnnnnnnnnnnnnnnnnnnnnnnnnnnnnnnnnnnnnnnnnnnnnnnnnnnnnnnnnnnnnnnnnnnnnnnnnnnnnnnnnnnnnnnnnnnnnnnnnnnnnnnnnnn…
NR_033828	LOC100129931	hypothetical LOC100129931	4300	1839	42.77	22.3	854300	4	7083182	7098859	-	7083182-7086681,7087799-7087902,7097608-7097730,7098287-7098859	nnnnnnnnnnnnnnnnnnnnnnnnnnnnnnnnnnnnnnnnnnnnnnnnnnnnnnnnnnnnnnnnnnnnnnnnnnnnnnnnnnnnnnnnnnnnnnnnnnnnnnnnnnnnnnnnnnnnnnnnnnnnnnnnnnnnnnnnnnnnnnnnnnnnnnnnnnnnnnnnnnnnnnnnnnnnnnnnnnnnnnnnnnnnnnnnnnnnnnnnnnnnnnnnnnnnnnnnnnnnnnnTCCTGGCTCTGtCTCCTCTAaCAGCTGAGTCAGcATCTGCATTTTCACCAGCTCCCCAGGTGgTCTGTGTGCACATTaGTTCGGAAAGTATTGTTTTAGAAnnnnnnnnnnnnnnnnnnnnnnnGTTTCTTCCAAAACCAaATAaATGTTTTTGTTCCCCAGGTATTGTGTTCTGT…
NR_024603	MPDU1	mannose-P-dolichol utilization defect 1 (MPDU1), transcript variant 2, non-coding RNA	1613	121	7.5	22.2	741300	17	7427689	7432251	+	7427689-7428007,7429774-7429839,7429993-7430120,7430734-7430819,7430941-7431059,7431203-7431313,7431468-7432251	annnnnnnnnnnnnnnnnnnnnnnnnnnnnnnnnnnnnnnnnnnnnnnnnnnnnnnnnnnnnnnnnnnnnnnnnnnnnnnnnnnnnnnnnnnnnnnnnGCAGGGGACGGGCCAGCTTCGCCGCGGGAAAGGAACGGGAGGCGGAGTGTCCGCAGCGCGCACGCGCAACGAAAGTCAATGGCGGTCTGGAGAGACTGGCGGAAGCTAGCTTTGCAATATgTCGGCCGTGGCGGATGGACCGCTTAAACGGCTGCTCGTGCCGATTCTTTTACCTGAGAAATGCTACGACCAACTTGTCGTTCAGTGGGACTTGCTTCACGTCCCCTGCCTCAAGATTCTCCTCAGCAAAGGCCTGGGGCTGGGCATTGTGGCTGGCTCACTTCTCGCTGCCCCAGGTGTT…
NR_033850	LOC283089	hypothetical protein LOC283089	2500	2205	88.2	22.2	682300	10	122511314	122600681	-	122511314-122513177,122526237-122526386,122600196-122600681	GTGCTAATCTGCnnnnnnnnnnnnnnnnnnnnnnnnnnnnnnnnnnnnnnnnnnnnnnnnnnnnnnnnnnnnnnnnnnnnnnnnnnnnnTTTGTGCTCTGCTGGAAATCGTGAAAAGCAAGAGAGAAGAGTCCCAGTTATTCTTTCTGCCTTTGATAAGTGAATTTAGGGCAACTACTAGCGCCAaTGGGCATGGGGGATCTACCGATGAAGAAGACACgcAGTCTCCGCTCTCGTGGAGTTTACAGAGAATnnnnnnnnnnnnnnnnnnnnnnnnnnnnnnnnnnnnnnnnnnnnnnnnnnnnnnnnnnnnnnnGTGAATGtCCcGAATATAAACAATTTGCAAATACAGATAACACTGCATATCTTGTGTTGGCAATACTCCCTTCGCACTTGAGGA…
NR_036464	FBXL5	F-box and leucine-rich repeat protein 5	3644	531	14.57	22.1	654100	4	15215105	15266133	-	15215105-15216520,15222987-15223135,15235973-15236698,15237594-15237676,15238606-15238754,15241387-15241512,15247215-15247397,15249229-15249415,15251509-15251604,15252245-15252348,15255214-15255429,15265925-15266133	nnnnnnnnnnnnnnnnnnnnnnnnnnnnnnnnnnGCAAGGGGGCGCGCCGCCTCTGCCCCGCGGCAAGGGTGTCTATGGAGaGGCGGCGGCCGCGGCTGCTGAGGCGGAGGCTGAGGCAGTGGCGATGGCGCCCTTCCCTGAAGAAGTGGACGTCTTCACCGCCCCACACTGGCGGATGAAGCAGCTGGTGGGGCTCTACTGCGACAAGCTTTCTAAAACCAATTTTTCCAACAACAACGATTTCCGTGCTCTTCTGCAGTCTTTGTATGCTACTTTCAAGGAGTTCAaAATGCATGAGCAGATTGAAAATGAATACATTATTGGTTTGCTTCAACAACGCAGCCAGACCATTTATAACGTACATTCTGACAATAAACTCTCTGAGaTGCTTAGCCTCT…
NR_026593	TMX2	thioredoxin-related transmembrane protein 2 (TMX2), transcript variant 3, non-coding RNA	1745	156	8.94	22.1	557300	11	57236618	57265021	+	57236618-57236855,57261656-57261716,57261884-57262074,57262402-57262478,57262712-57262818,57263022-57263087,57263179-57263308,57264147-57265021	nnnnnnnnnnnnnnnnnnnnnnnnAGCAGTGGCCCTTGCGGCCGAAAAGATGGCGGTCTTGGCTCCTCTAATTGCTCTGGTGTATTCGGTGCCGCGACTTTCACGATGGCTTGCCCAACCTTACTACCTTCTGTCGGCCCTGCTCTCTGCTGCCTTCCTACTCGTGAGGAAACTGCCGCCACTCTGCCACGGTTTGCCCACCCAACGCGAAGACGGTAACCCGTGTGACTTTGACTGGAGAGAAGTGGAGATCCTGaTGTTTCTCAGTGCCATTGTGATGATGAAGAACCGCAGATCCATGCCCCATGAAGAGGGACAAAGAATGGGATATAGGAGTGCACAGCCCAGCCTGACCTGTGACATCTCTGTGTTTCagTCACTGTGGaGCaACATATAGGC…
NR_037152	CDKN1A	cyclin-dependent kinase inhibitor 1A (p21, Cip1), transcript variant 5, non-coding RNA	2105	140	6.65	21.7	909800	6	36752215	36763095	+	36752215-36752279,36759852-36760301,36761506-36763095	AACATGTTGAGCTCTGGCATAGAAGAGGCTGGTGGCTATTTTGTCCTTGGACTGCCTGTTTTCAGGCGccatgtcagaaccggctggnnnnnTCCGTCCGAACCCATGCGGCAGCAAGGCCTGCCGCCGCcTCTTCGGCCCAGTGGACAGCGAGCAGCTGAGCCGCGACTGTGATGCGCtAATGGCGGGCTGTATCCAGGAGGCCCGTGAGCGATGGAACTTCGACTTTGTCACCGAGACACCACTGGAGGGTGACTTCGCCTGGGAGCGTGTgCGgAGcCTTGGCCTGCCCAAGCTCTACCTTCCCaCAGGGCCcCGGCGGggTcGCGATGAGTTGGGAGGaGGCAGGcGGCCTGGCACCTCGCCTGCTCTGCTGCAGGGCACAGCAGAGGAAGACCA…
NR_027696	FLJ39653	uncharacterized FLJ39653 (FLJ39653), transcript variant 1, non-coding RNA	2547	1742	68.39	21.7	946000	4	15837384	15868908	+	15837384-15837898,15849492-15849592,15866978-15868908	nnnnnnnnnnnnnnnnnnnnnnnnnnnnnnnnnnnnnnnnnnnnnnnnnnnnnnnnnnnnnnnnnnnnnnnnnnnnnnnnnnnnnnnnnnnnnnnnnnnnnnnnnnnnnnnnnnnnnnnnnnnnnnnnnnnnnnnnnnnnnnnnnnnnnnnnnnnnnnnnnnnnnnnnnnnnnnnnnnnnnnnnnnnnnnnnnnnnnnnnnnnnnnnnnnnnnnnnnnnnnnnnnnnnnnnnnnnnnnnnnnnnnnnnnnnnnnnnnnnnnnnnnnnnnnnnnnnnnnnnnnnnnnnnnnnnnnnnnnnnnnnnnnnnnnnnnnnnnnnnnnnnnnnnnnnnnnnnnnnnnnnnnCCCGGCTCCAGATCcCCGACCCCCGCGAGCTCCGGCCCTGCGTGCCCGCTATTT…
NR_024407	LOC100009676	uncharacterized LOC100009676 (LOC100009676), non-coding RNA	2784	1474	52.95	21.7	990500	3	102877964	102880747	+	102877964-102880747	nnnnnnnnnnnnnnnnnnnnnnnnnnnnnnnnnnnnnnnnnnnnnnnnnnnnnnnnnnnnnnnnnnnnnnnnnnnnnnnnnnnnnnnnnnnnnnnnnnnnnnnnnnnnnnnnnnnnnnnnnnnnnnnnnnnnnnnnnnnnnnnnnnnnnnnnnnnngCCGCGGGCCAGGTCTCACCTCGCCACCAGTACGTCTTGGACAGGTAGtGCCAAGTCTGACGCCGGGTGTGGTGAGTGCCGCcGGGACCCAGGTGCGcCGCCTCGATGAGGTCCCGGCGTCGCTCCgGCTGCAGCACCACCTCCAGCtCCGCGAAGGTCTTGCGGTGTCGCTGCCGCCGCTGGTAATACAGAGTCCCGCCGCGCACCACGTAGCAGGCGGCAGCTTTTCGGATTTTACGCTTG…
NR_036633	VAPB	VAMP (vesicle-associated membrane protein)-associated protein B and C	7753	1210	15.61	21.6	902800	20	56397581	56459562	+	56397581-56397979,56426673-56426825,56449369-56449545,56452539-56459562	nnnnnnnnnnnnnnnnnnnnnnnnnnnnnnnCGCAGCTTCCCGCCGCCcGAGCGGGCCAGCCTGCTGCGTGCGTGCGTGTGTACGCCTGTGCGTGCGTGCGTGCGTGCGTGCGTGCCGTCAGCTCGCCGGGCACCGCGGCCTCGCCCTCGCCCTCCGCCCCTGaGCCTGCACCGnnnnnnnnnnnnnnnnnnnnnnnnnnnnnnnnnnnnnnnnnnnnnnnnnnnnnnnnnnnnnnGTCCCCCCTTTTTTGTAAAACTTAAAGCGGGCGCGGCATTAACGCTTCCCGCCCCGGTGACCTCTCCGGGGTCTCCCCGCCAAAGGTGCTCCGCCGCTGAGGAACATGGCGAAGGTGGAGCAGGTCCTGAGCCTCGAGCCGCAGCACGAGCTCAAATTCCGAG…
NR_027700	NOP56	NOP56 ribonucleoprotein homolog (yeast)	2117	6	0.28	21.5	674800	20	2581254	2587039	+	2581254-2581309,2581488-2581577,2581925-2582039,2583060-2583221,2583395-2583593,2583971-2584158,2584241-2584392,2584580-2584860,2585047-2585195,2585420-2585541,2585727-2585864,2586575-2587039	CGCGCGCCGGAGCGCGCTAGCCGCATTGCGAGCCGAACTCgGGAGCAGGCGCCATgGTGCTGTTGCACGTGTTATTTGAGCATGCGGTCGGCTACGCGCTGCTGGCACTGAAGGAAGTGGAGGAGATCAGTCTGCTGCAGCCGCAGGTGGAGGAGTCCGTGCTCAACTTGGGCAAATTCCACAACATCGTTCGTCTGGTGGCCTTTTGTCCCTTTGCCTCGTCCCAGGTTGCCTTGGAAAATGCCAACGCCGTGTCTGAAGGGGTTGTTCATGAGGACCTCCGCCTGCTCTTGGAGACCCACCTGCCATCCAAAAAGAAGAAAGTACTCTTGGGAGTTGGGGATCCCAAGATTGGTGCTGCAATACAGGAGGAGTTAGGGTACAACTGCCAGACTGGAG…
NR_002944	HNRNPA1P10	heterogeneous nuclear ribonucleoprotein A1 pseudogene 10	1356	6	0.44	21.5	1032000	12	52960800	52964930	+	52960800-52960873,52961437-52961553,52961846-52961992,52962141-52962351,52962445-52962537,52962624-52962716,52962851-52962925,52963863-52964017,52964309-52964368,52964600-52964930	TTTCTGCCCGTGGACgCCgCCGAAGAAGCATCGTTAAAGTCTCTCTTCTCCCTGCCGTCATGTCTAAGTCAGAGTCTCCTGAAGAGCCGGAACAGCTGAGgAAGCTCTTCATTGGaGGGTTGAGCTTTGAAACAaCCGATGAGAcCCTGAGGAGCCAtTTTGAGCAATGGGGAACGCTCACGGACTGTGTGGTAATgAGAGATCCAAACACCAAGCGTTCCaGGGGCTTTGGGTTTGTCACATATGCCACTGTGGAGGAGGTGGATGCAGCTATGAATGCAAGGCCACACAAGGTGGACGGAAGAGTTGTGGAACCAAAGAGAGCTGTCTCAAGAGAAGATTCTCAAAGACcAGGTGCCCACTTAACTGTGAAAAAGATATTTGTTGGTGGCATTAAAG…
NR_027288	LOC341056	full-length cDNA clone CS0DC021YJ17 of Neuroblastoma Cot 25-normalized of Homo sapiens (human).	2046	867	42.38	21.4	689100	11	122393484	122395529	+	122393484-122395529	nnnnnnnnnnnnnnnnnnnnnnnnnnnnnnnnnnnnnnnnnnnnnnnnnnnnnnnnnnnnnnnnnnnnnnnnnnnnnnnnnnnnnnnnnnnnnnnnnnnnnnnnnnnnnnnnnnnnnnnnnnnnnnnnnnnnnnnnnnnnnnnnnnnnnnnnnnnnnnnnnnnnnnnnnnnnnnnnnnnnnnnnnnnnnnnnnnnnnnnnnnnnnnnnnnnnnnnnnnnnnnnnnnnnnnnnnnnnnnnnnnnnnnnnnnnnnnnnnnnnnnnnnnnnnnnnnnnnnnnnnnnnnnnnnnnnnnnnnnnnnnnnnnnnnnnnnnnnnnnnnnnnnnnnnnnnnnnGGCCGAAATAGGGCTGAAGCCTCTTTGGAGCGAGCTCAGAATCTCAACCCCATGGTGGATGTGA…
NR_024460	CCDC66	coiled-coil domain containing 66 (CCDC66), transcript variant 3, non-coding RNA	3117	87	2.79	21.2	578300	3	56566224	56630888	+	56566224-56566321,56567914-56567978,56568637-56568662,56572752-56573193,56575662-56575808,56576018-56576121,56580249-56580370,56602038-56602169,56602559-56602809,56603012-56603096,56622657-56622818,56624196-56624340,56624990-56625121,56626180-56626673,56627240-56627280,56628339-56628595,56628845-56628969,56630600-56630888	nnnnnnnnnnnnnnnnnnnnnnnnnnnGCGGCAACCGACGTACACAAGGGGCTGGAGCGTTCTGTGGAGAAAgTGCGAGGTCAGGCCATGAACTTGGGAGATGGTTTAAAGCTTGAAACTGAATTACTGGATGGAAAAACCAAGCTAATATTGTCTCCATATGAACGTAAATCAAAAATTTCTGTGAAGATGGGAAATAAGACCAAGATTGCAAAATGTCCTTTAAGAACAAAAACTGGGCACATTCTAAAATCAACACAAGATACTTGTATAGGAAGTGAAAAGCTTTTGCAAAAGAAGACAGTTGGTTCAGAAACATCACAGGCGAAAGGTGAAAAAAATGGAATGACTTTTTCATCCATTAAGGATTTATGTAAACAATGTGTAGATAAAGACTGT…
NR_024600	DIABLO	diablo, IAP-binding mitochondrial protein (DIABLO), transcript variant 4, non-coding RNA	2215	720	32.51	21.1	703600	12	121258162	121278021	-	121258162-121259077,121266988-121267084,121267259-121267369,121268766-121268897,121275145-121275248,121276465-121277153,121277856-121278021	ACGCGGAGGTTGTAATTGGTCTCTAGACCACACCTAGTTGttgAGTGCCGCTGCTTGAAAATCTCAGTTCTaCCGAGATCGCGCAATACACACAAGCTACCTTTGGGCACCAGAGCAGACGGAACCGCGGAGCTTCAGGGTGGAAGAGTCGTGGAAACTTTGCCAAnnnnnnGgCtTCGTGTGTTCCCGTCCGCCCCTCTGgGACGGnnnnnnnnnnnnnnnnnnnnnnnnnnnnnnnnnnnnnnnnnnnnnnnnnnnnnnGCCTCGTCCACCGTCCACGTGCTGCAGCTGCTGCGGGAGCTGCTCGCCTTCGTGCTCCTCAGCTACACGGTGCTCATCGGGGCGCTGCTGCTGGCCGGCTGGACCACcTACTtCctGGTGCtGAAGTGACAGCGCCGc…
NR_024272	SEC13	SEC13 homolog (S. cerevisiae) (SEC13), transcript variant 3, non-coding RNA	1599	79	4.94	21.1	700000	3	10317615	10337858	-	10317615-10318058,10320710-10320856,10321717-10321840,10322243-10322376,10328649-10328782,10329263-10329414,10332005-10332120,10334734-10334778,10335823-10336000,10337734-10337858	nnnnnnnnnnnnnnnnnnnnnnnnnnnnnnnnnnnnnnnnnnnnnnnnGCCGGAAGTGAGCTATTCCGAGGCGCCGCCGGGAGCTGCCACGTCCGAGACCCGGAGCGGCCACCGCCACAATCATGACTTCGgGGACCTGTTTTTTAGAGAGTCTAGAATTTGATGAGAGAACCTGTGCTTACTTGGTGTGTACCTCTTGAAcTGCTTTGCAGCCATCCTCTTCCGGTGTCTGCCTTTCTGAAAACACAAGTCAAACTTTATACCTACAGGGCTTGTGCTGGAAAAGATGAAATGGGGAAAATGGTGTCAGTAATTAACACTGTGGATACCTCCCATGAGGACATGATTCACGACGCCcAGATGGACTACTACGGCACCCACCTGGCAACCTGCTCATCA…
NR_028502	MIR22HG	MIR22 host gene (non-protein coding), transcript variant 1, non-coding RNA	2654	627	23.62	21.1	1016000	17	1561548	1566316	-	1561548-1564058,1566174-1566316	CTCGTGCGTCACGACGCCGCCAGCTGATCGGAGCCTGGAGCCGGTGTGTGCTGGGCGCCGTGAAGAGACAGCGCCGCCGGCCGTGGGGAGcGGacgcagtgatttgctccnnnnnGCGCAGCAAGCcCCACACCCAGCACCAGGAGCCTGTTCCTCTCACACCCTCACCTGGCTGAGCCGCAGTagTTCTTCAGTGGCAAGCTTTATGTCCTGACCCAGCTAAAGCTGCCAGTTGAAGAACTGTTGCCCTCTGCCCCTGGCTTCGAGGAGGAGaAGGAGCCGCTTTCCCCGTCGTCTGGAAGGTGACAGAAATGGGCTGGGAAGGTCCGAACAGCAGGGTTGATGATATGTTTTGGGAAAGCTGGAGAGCCTTTGCCCAGATTGGCCCAGCAAGGAGCG…
NR_029395	IGLL3P	immunoglobulin lambda-like polypeptide 3, pseudogene	675	110	16.3	21.1	958100	22	24044224	24046193	+	24044224-24044342,24045009-24045104,24045734-24046193	cAGGTTCCTGCTCCAGCACAACTCCTGGACTGGCCCCAGGTGCTGGCCCTGGAGGTTTCAATCCAAGCATAATTCACCGAGGCATGTGTTTGGCAaCGGGACCCAgCTCACTGTTTTAGnnnnnnnnnnnnnnnnnnnnnnnnnnnnnnnnnnnnnnnnnnnnnnnnnnnnnnnnnnnnnnnnnnnnnnnnnnnnnnnnnnnnnnnnnnnnnnnnGTCaGCCCAAGGaCAaCCCCTCaGTCACTCTGTTCCtGTTATCCTTTGAAGAGATGCAAGCCAACAAAGcCACGCTGGTGTGTCTCATGAGTGACTTCTATCCAGcAATCTTGATGGTGATCtGGAAGGCAGATGGTACcCCCATCACCCaGGATATGgAgATGACtgCGCCCTCCAAacaaag…
NR_027855	CLK1	CDC-like kinase 1 (CLK1), transcript variant 3, non-coding RNA	1842	164	8.9	21	636700	2	201425977	201437712	-	201425977-201426417,201426871-201426961,201427584-201427663,201427972-201428054,201429650-201429779,201429859-201429953,201430686-201430852,201430941-201431057,201432648-201432714,201434206-201434434,201434670-201434830,201437532-201437712	GTGCATGcCCCGCCCCGCGGCGGAGACGCGCTCGTTGCGTCATCAGTGTTTTCGAGGCGAGTCCCGACGCAGCAGCTGTCAGCTCCATTTtgttgttgnnnnnnnnCGCAGTGAGCTGGGTGATTCTCGTGATTGCGTTACAAGCTTTGTCTCCTTCGACTTGGAGTCTTTGTCCAGGACGATGAGACACTCAAAGAGAACTTACTGTCCTGATTGGGATGACAAGGATTGGGATTATGGAAAATGGAGGAGCAGCAGCAGTCATAAAAGAAGGAAGAGATCACATAGCAGTGCCCGGGAGAACAAGCGCTGCAAATACACTCACTCTAAAATGTGTGATAGCCATTATTTGGAAAGCAGGTCTATAAATGAGAAAGATTATCATAGTCGACGCTATAT…
NR_034035	SRSF10	serine/arginine-rich splicing factor 10, transcript variant 7, non-coding RNA	2373	43	1.81	20.7	704600	1	24165524	24179540	-	24165524-24166800,24170650-24170703,24170927-24171089,24174051-24174128,24176988-24177350,24177730-24177894,24179268-24179540	nnnnnnnnnnnnnnnnnnnnnnnnnnnnnnnnnnnnCCCGACTTTGCGCGGAGGTAGGAGGGGGGAGTGGAGGCGGGAGTGAAGTCTCGCGAGAAGAGTCGGTTGCCGTAGCAGAgCCCTCTAGCTGTGTGTGTCTGAGGCTCGGCCGCCGGAGCCGAGGACGGTTTGCTGAGCCGGTTAGTGCGCCCGGCCGAGACAAGCCGCCGCCATGTCCCGCTACCTGCGTCCCCCCAACACGTCTCTGTTCGTCaGGAACGTGGCCGACGACACCAGGTCTGAAGACTTGCGGCGTGAATTTGGTCGTTATGGTCCTATAGTTGATGTGTATGTTCCACTTGATTTCTACACTCGCCGTCCAAGAGGATTTGCTTATGTTCAATtTgCTTTCTTCAGATGGCT…
NR_002806	FAM13A-AS1	FAM13A antisense RNA 1 (non-protein coding) (FAM13A-AS1), non-coding RNA	3210	1387	43.21	20.7	754300	4	89849963	89870277	+	89849963-89850439,89852029-89852191,89862325-89862518,89863383-89863489,89868009-89870277	nnnnnnnnnnnnnnnnnnnnnnnnnnnnnnnnnnnnnnnnnnnnnnnnnnnnnnnnnnnnnnnnnnnnnnnnnnnnnnnnnnnnnnnnnnnnnnnnnnnnnnnnnnnnnnnnnnnnnnnnnnnnnnnnnnnnnnnnnnnnnnnnnnnnnnnnnnnnnnnnnnnnnnnnnnnnnnnnnnnnnnnnnnnnnnnnnnnnnnnnnnnnnnnnnnnnnnnnnnnnnnnnnnnnnnnnTTTACATTTTAAAAGGGTTGAAAAaTTTAAAAaTGGAAGGATACATGACAGAGACTGGATGGCCTACAATGCCTAACATATTATCTAGCCCTTTACAGAAAnnnnnnnnnnnnnnnnnnnGgGACCAGACTTGCAAAAATcACAGTAACAGAGTGAAAAACCTTCcT…
NR_024551	ECSIT	ECSIT homolog (Drosophila) (ECSIT), transcript variant 4, non-coding RNA	1574	249	15.82	20.6	735200	19	11477744	11500680	-	11477744-11478243,11479272-11479377,11479517-11479544,11479806-11479863,11484871-11485094,11485619-11486036,11490890-11491008,11500560-11500680	nnnnnnnnnnnnnCTCGCcAGAGGTCACGCCGCAAGTCGGCAACCGGGCAGGAattggaatctacgtctgcctgTTTCCCCCAAGAGACCCAGAATCCTGGCAGCCGGTTTCAGAGCTGCTGTGATTGTCTGACAAGCAGAGGCATGAGCTGGGTCCAGGCCACCCTACTGGCCCGAGGCCTCTGTAGGGCCTGGGGAGGCATCTGCGGGGCCGCCCaTCCaGGAACTTCCATCTCTCAGGTCCCTCGCCAGCTCCCTCTGGGCCTGCACTGCAGCGCAGCTGCCCATAGCTCTGAACAGTCCCTGGTTTCCAGCCCACCAGAACCCTGGCAAAGGCCCACCAAGGTTCTGGTGCCCTATGAGGACCTGTTTGGGCAGGCGCCTAGCGGGGAACGGGAC…
NR_034072	SARS	seryl-tRNA synthetase (SARS), transcript variant 2, non-coding RNA	3184	2601	81.69	20.5	926700	1	109558038	109561639	+	109558038-109558273,109558692-109561639	nnnnnnnnnnnnnnnnnnnGCCGGCGCAGTGCCGCGGTCACAGGCTGGGTGCTGCGGCGCGATCCTCGCTTCCGCGAGAGTTGGCCCGGGAGGAaGAaAGATGGTGCTGGATCTGGATTTGTTTCGGGTGGATAAAGGAGGGGACCCCGCCCTCATTCGAGAGACGCAGGAGAAGCGCTTCAAGGACCCGGGACTAGTGGACCAGCTGGTGAAGGCAGACAGCGAGTGGCGACGATnnnnnnnnnnnnnnnnnnnnnnnnnnnnnnnnnnnnnnnnnnnnnnnnnnnnnnnnnnnnnnnnnnnnnnnnnnnnnnnnnnnnnnnnnnnnnnnnnnnnnnnnnnnnnnnnnnnnnnnnnnnnnnnnnnnnnnnnnnnnnnnnnnnnnnnnnnnnnnnnnnn…
NR_023361	AP3S2	adaptor-related protein complex 3, sigma 2 subunit, transcript variant 2, non-coding RNA	6053	2087	34.48	20.4	871900	15	88174835	88238621	-	88174835-88179879,88181851-88181958,88215711-88215782,88221542-88221660,88232757-88232868,88233285-88233376,88238117-88238621	nnnnnnnnnnnnnnnnnnnnnnnnnnnnnnnnnnnnnnnnnnnnnnnnnnnnnnnnnnnnnnnnnnnnnnnnnnnnnnnnnnnnnnnnnnnnnnnnnnnnnnnnnnnnnnnnnnnnnnnnnnnnnnnnnnnnnnnnnnnnnnnnnnnnnnnnnnnnnnnnnnnnnnnnnnnnnnnnnnnnnnnnnnnnnnnnnnnnnnnnnnnnnnnnnnnnnnnnnnnnnnnnnnnnnnnnnnnnnnnnnnnnnnnnnnnnnnnnnnnnnnnnnnnnnnnnnnnnnnnnnnnnnnnnnnnnnnnnnnnnnnnnnnnnnnnnnnnnnnnnnnnnnnnnnnnncgagtgCCGCTCTCAGCAGCGCACCAACCGGAAGTGGCCGtGTTGTGGCGGAAGGAGGCGATTTCTG…
NR_028581	G6PC3	glucose 6 phosphatase, catalytic, 3 (G6PC3), transcript variant 3, non-coding RNA	1772	398	22.46	20.4	692000	17	39503624	39509238	+	39503624-39504077,39504522-39504715,39507054-39507160,39507574-39507664,39507863-39507981,39508204-39508345,39508574-39509238	nnnnnnnnnnnnnnnnnnnnnnnnnnnnnnnnnnnnnnnnnnnnnnnnnnnnnnnnnnnnnnnnnnnnnnnnnnnnnnnnnnnnnnnnnnnnnnnnnnnnnnnnnnnnnnnnnnnnnnnnnnnnnnnnnnnnnnnnnnnnnnnnnnnnnnnnnnnnnnnnnnnnnnnnnnnnnnnnnnnnnnnnnnnnnnnnnnnnnnnnnnnnnnnnnnnnnnnnTCGTcGGTAGCTGGgCCGCCATGGAGTCCACGCTGGGCGTGGGCATCGTGATAGCCGAGGCGCTACAGAACCAGCTAGCCTGGCTGGAGAACGTGTGGCTCTGGGTCACCTTTCTGGGCGATCCCAAGATCCTCTTTCTGTTCTACTTCCCCGCGGCCTACTACGCGTCCCGCCGTGTGGGCA…
NR_026790	HCG11	HLA complex group 11 (HCG11), non-coding RNA	5679	1784	31.41	20.4	927000	6	26629913	26635591	+	26629913-26635591	CACTGCAAGAGTTCCGGTCtgGCAGAGAGCgcggagagacgcnnnnnnnnnnnnnnnnnnnnnnnnnnnnnnnnnnnnnnnnnnnnnnnnnnnnnnnnnnnnnnnnnnnnnnnnnnnnnnnnnnnnnnnnnnnnnnnnnnnnnnnnnnnnnnnnnnnnnnnnnnnnnnnnnnnnnnnnnnnnnnnnnnnnnnnnnnnnnnnnnnnnnnnnnnnnnnnnncCCCACCTCGGTGAcTGATGGCGGCGGCGGCCTCTCCCagCccggacccGgccggccACcgGGTCTCCCggcccaagcCTGCCGGGCCTCAACGAAACCCCCGCnnnnnnnnnnnnnnnnnnnnnnnnnnnnnnnnnnnnnnnnnnnnnnnnCGGGAAGcATGGCGGCCgCTCGAACGCC…
NR_036474	GPATCH8	G patch domain containing 8 (GPATCH8), transcript variant 2, non-coding RNA	7037	141	2	20.4	665100	17	39828171	39936483	-	39828171-39834347,39838815-39838945,39857243-39857386,39867959-39868045,39869372-39869439,39897366-39897438,39899991-39900008,39907723-39907797,39936220-39936483	GTCGCGCGCGGAGCAGGGGCTGGAGGGAAGGGTCAGCCTCCAGGGCTGGCAGGCGCCTGCGCTGCGGGGCTCCAGTCAGGACGCGCATTCTCGCTCCCTCCCTCGGCTGCGCGCGCCCGGTGGGCGTGGGAGGAGGCGGGGAACCGGGGAGGGGCGGGTGTCGCAGGAGGGAAGGAGCGAACCGGAGAGCGTCGTCCTGAGAGGAGTGAAGGCGGCAAAATGGCGGACCGCTTCTCCCGCTTCAACGAGGACCGAGACTTTCAGGGTAATCACTTTGATCAATATGAGGaAGGACAcTTGGAAATTGAACAAGCATCACTTGACAAGCCTATAGAATCGCCCAGTTTTTAAAGCCAGGATAATATTGgACACCGCTTACTCCAGAAACATGGGTGGAAG…
NR_024245	FAM178A	family with sequence similarity 178, member A (FAM178A), transcript variant 3, non-coding RNA	1318	155	11.76	20.4	1096000	10	102662316	102663633	+	102662316-102663633	CAATTGTGTGACACAGGAAGCCCAAaTGTTGGnnnnnnnnnnnnnnnnnnnnnnnnnnnnnnnnnnnnnnnnnnnnnnnnnnnnnnnnnnnnnnnnnnnnnnnnnnnnnnnnnnnnnnnnnnnnnnnnnnnnnnnnCGCGCCTTTCtGCCCCCGCGCGCCCGCCAAGGCCGAGGCGGCCCGGACCAGAGGCGCGCGCCCTCGGTGCATGTGACGGGGTGGGAGGGGGAGTTTTCTTCCTCCCCCGTCCCCAAGCCCCGCCTTCTCCAGAGAGGCTGCGGCTTCCTATTGCGCCACCACCGAAATGACCACCGTGCCAaCCAATCAAGACaTGAcTCATGAAGTAAGAcCCGCCCCTTACTGGTCCTCAGGTTCCTTCCCGCTCACACCGCAGTCACTTC…
NR_033359	MEG3	maternally expressed 3 (non-protein coding) (MEG3), transcript variant 5, non-coding RNA	1701	148	8.7	20.3	888100	14	100362198	100397113	+	100362198-100362307,100364798-100364906,100365124-100365839,100367106-100367184,100371826-100371969,100372257-100372390,100381548-100381623,100396781-100397113	nnnnnnnnnnnnnnnCGGCGGAGAGCGGACTGGGAGCGCGCCTTGGCTTGCTGGCCTTGGCTGCGGCTCCTCGGGAGtGCTGGGGTGCCCACGAGAGGATCCCTCACCTGGGTCTCTCCTCAGGGATGACATCATACGTCCACCTCCTTGTCTTCAAGGACCACCTCCTCTTCATGCCGAGCTGCTACCAAGGGGCCTGCTGCCCATCTACGCCTTACGAGGGCACTAGGAGCTCGGATTCCTGGATCCCACCAGCATACAAAGCAGCCACTGACTGACCCCCAGGACCAGGGTGGCAAAGGATGAAGAGGACCGGAACTGACCAGCCAGCTGTCCCTCTTGCCTAAAGACTTAAACCAATGCCCTAGTGAGGGGGCATTGGGCATTAAGCCTTGACCT…
NR_036507	LOC100306975	NADH dehydrogenase (ubiquinone) 1 alpha subcomplex, assembly factor 4 pseudogene	2328	581	24.96	20.1	894600	15	47235787	47238114	+	47235787-47238114	nnnnnnnnnnnnnnnnnnnnnnnnnnnnnnnnnnnnnnnnnnnnnnnnnnnnnnnnnnnnnnnnnnnnAGAACCGAGCGGAAAGGGAAATCAGCAAGATAAAGCCCTCTCTCGCTCCCAGGCACCCCTCTACCAGCAACCTCCTGCAAGAGCAGATTAGTCACTATCCAGAAATTAAGGGAGAGATTGCTCGTAAAGATGACAAGCTGCTGTCATTTCTAAAAGATGTGTATGTTGATTCCAAAGATCCTGTgtcttccnnnnnngtggAAACTACTGAAACATGTCAAGAGCCAAAGGAATTCAGATTACCGAAAgGCCATCAGTTTGATATGATAAATATGAAGAGCATTCCCAAAGGCAAAATTTCCGTTGTAGAAACATTGACACTTCTCAGTAA…
NR_026806	FLJ13224	uncharacterized LOC79857 (FLJ13224), non-coding RNA	1630	420	25.77	20.1	688800	12	31368517	31370146	+	31368517-31370146	nnnnnnnnnnnnnnnnnnnnnnnnnnnnnnnnnnnnnnnnnnnnnnnnnnnnnnnnnnnnnnnnnnnnnnnnnnnnnnnnnnnnnnnnnnnnnnnnnnnnnnnnnnnnnnnnnnnnnnnnnnnnnnnnnnnnnnnnnnnnnnnnnnnnnnnnnnnnnnnnnnnnnnnnCAGCATGGCACCTCGCACAAGcAGCGCCGCCAAAGTTTCCCCACGAGGGGGCTGAGGGACAAAAGCCCCTCCCGAAACTCGCCCGAACTTCGAGGGCCTCCGACCtnnnnnnnnnnnnnnccaggcggccGCCCCGAGCGCCGGGGGCCCGCACGGGCACATGCAGCCCTTTGTTTTCTGTCCAGCCGGGCGCTGCCTACGTGCAGCATCAGAGATGTCGGAGCGTTTCGC…
NR_036431	ZMAT1	zinc finger, matrin type 1	6124	866	14.14	20.1	704000	X	101023916	101031849	-	101023916-101026449,101028260-101031849	GAGGACATAATTTTTTCTCAATTCATATTTGCAAATTGTTTATTGAGAGGCaGTGTTGTATAGAGGGaTAAACATAGATTTGGAGATATAGTCACTTGCCAAGTTGCACCACAGATTCCTCTGTTATAAAATGAAAATAATGTAACTCTACAGGATTGAATAATAATTAACTGAAGGAGTATATATAGTACCCATCACAGAAAAGGTTTGTAACAAATGTTAGGTTTGTAAAAATATTTTGTCCTGTCATAATTTTAAAATAGGTAAATTGGACGTTTTCTATTTTTCTTTATAACATAAATTCCATATTCACATGCAGTTTTTTTCCAACTTTTATGTTAAGTTCATGannnnnnnnnnnnnnnnnnnnnnnnnnnnnnnnnnnnnnnnnnnnnnnnn…
NR_024273	SEC13	SEC13 homolog (S. cerevisiae) (SEC13), transcript variant 4, non-coding RNA	1455	79	5.43	20	633800	3	10317615	10337858	-	10317615-10318058,10320710-10320856,10321717-10321840,10322243-10322376,10328649-10328782,10329263-10329414,10332005-10332120,10334734-10334778,10335823-10335856,10337734-10337858	nnnnnnnnnnnnnnnnnnnnnnnnnnnnnnnnnnnnnnnnnnnnnnnnGCCGGAAGTGAGCTATTCCGAGGCGCCGCCGGGAGCTGCCACGTCCGAGACCCGGAGCGGCCACCGCCACAATCATGGGCTTGTGCTGGAAAAGATGAAATGGGGAAAATGGTGTCAGTAATTAACACTGTGGATACCTCCCATGAGGACATGATTCACGACGCCcAGATGGACTACTACGGCACCCACCTGGCAACCTGCTCATCAGACAGGTCCGTCAAAATATTTGATGTGCGCAATGGAGGGCAGATCCTTATCGCTGACCTCAGGGGTCATGAGGGTCCTGTGTGGCAAGTGGCCTGGGCTCACCCTATGTATGGCAACATCCTGGCATCGTGCTCCTATGACCGG…
NR_023387	URG7	ATP-binding cassette, sub-family C, member 6 pseudogene 2 (ABCC6P2), non-coding RNA	706	102	14.45	20	819500	16	14823790	14826060	-	14823790-14824426,14825992-14826060	AGACGCTGGGACCCACGACGACTGAAGGCGCCGATGGCCGCGCCTGCTGAGCCCTGCGCGGGGCAGGGGGTCTGTAACCAGACAGAGaCTGAACCTGCCGCCACCAGCCTGCTGAGCCTGTGTTTcCTGAGAACAGCAGGGGTCTGGGTGCCCCCCATGTACCTCTGGGTCCTTGGTCCCATCTACCTCCTCTTCATCCACCACCATGGCCGGGGTTACCTCCGGATGTCCCCACTCTTCAAAGCCAAGATGGTAGCTGCCATCCCTGGGAGCCTGGAACGAGGCAATGGTGGGGGGaGGCAGGGGACAGGCtgGAATCGGGTGAAGtCTTAAAGCAGACTCCTCCTATCAGGGTGTAGAAGGGAATCTGTTAATCAAACAGAGCAaTATTAGAGAGGC…
NR_036472	ENY2	enhancer of yellow 2 homolog (Drosophila) (ENY2), transcript variant 4, non-coding RNA	2976	591	19.86	19.8	670200	8	110415728	110427365	+	110415728-110415879,110417533-110417609,110420725-110420795,110421849-110421968,110424810-110427365	CGGAAATGCGTGTTCTAGCTTTCTGTGTGCTTAGGTGCCCGAGCTACTGAGGGTCTAAGTCCGGGCAGCCGAAGAGTGTGGTAGGTAACGGTCGTCAGCGCAAGGGTCATTTCGTCGCTGGGAAGGGACGGCCCTCGCCCGCGGTGATGGTGGTTAGCAAGATGAACAAAGATGCGCAGATGAGAGCAGCAATTAACCAAAAGTTGATAGAAACTGGAGAAAGAGAACGCCTCAAAGAGTTGCTGAGAGCTAAATTAATTGAATGTGGCTGGAAGGATCAGTTGAAGGCACACTGTAAAGATAATGATTTTAAATGATATGATTTGTTTTTTGCTTTTGCTAAAGAGGTAATTAAAGAAAAAGGACTAGAACACGTTACTGTTGATGACTTGGTGGCTG…
NR_001587	AURKAPS1	aurora kinase A pseudogene 1 (AURKAPS1), non-coding RNA	1537	442	28.76	19.8	674200	1	218506144	218507680	-	218506144-218507680	CACnnnnnnnnnnnnnnnnnnnnnnnnnnnnnnnnnnnnnnnaccagtgtacctcatCCTGtCTCCAGgCCACTGAATAACACCCAAAAgAGCAAGCAGcCCCCGCTGTCGGCACCTGAAAATAATCCTGAGGAGGAACTGGCnnnnnnnnnnnnnnnnnnnnnnnnAAAAAGAGGCAgTGGGCTTTGGAAGACtTTGAAATTGGTCGCCCTCtGGGTAAAGGAAAGTTTGGTAATGTTTATTTGGCAAGAGAAAAACAAAGCAAGTTnnnnnnnnnnnnnnnnnnnnnnnnnnnnnnnnnnnnnnnnnnnnnnnnnnnnnnnnnnnnnnnnnnnnnnnnnnnnnnnnnnnnnnnnnnnnnnnnnnnnnnnnnnnnnnnnnnnnnnnnnnnnnnnnnnn…
NR_003024	EIF3IP1	eukaryotic translation initiation factor 3, subunit I pseudogene 1 (EIF3IP1), non-coding RNA	987	699	70.82	19.8	1071000	7	109386520	109387506	-	109386520-109387506	nnnnnnnnnnnnnnnnnnnnnnnnnnnnnnnnnnnnnnnnnnnnnnnnnnnnnnnnnnnnnnnnnnnnnnnnnnnnnnnnnnnnnnnnnnnnnnnnnnnnnnnnnnnnnnnnnnnnnnnnnnnnnnnnnnnAATGTATGGTACTCTGTGAATGGTGAGAGGCTGGGCACCTACATGGGCCATACCGGAGCTGTGTGGTGTGTGGACGCTGACTGGGACACCAAGCATGTCCTCACtgnnnnnnnnnnnnnnnnnnnnnnnnnnnnnnnnnnnnnnnnnnnnnnnnnnnnnnnnnnnnnnnnnnnnnnnnnnnnnnnnnnnnnnnnnnnnnnnnnnnnnnnnnnnnnnnnnnnnnnnnnnnnnnnnnnnnnnnnnnnnnnnnnnnnnnnnnnnnnnnnnn…
NR_037149	NME1-NME2	NME1-NME2 readthrough (NME1-NME2), transcript variant 2, non-coding RNA	1295	271	20.93	19.8	876100	17	46585896	46604104	+	46585896-46586022,46586585-46586804,46588011-46588140,46592340-46592441,46593520-46593632,46599187-46599316,46600602-46600703,46602297-46602409,46603847-46604104	nnnnnnnnnnnnnnnnnnnnnnnnnnnnnnnnnnnnnnnnnnnnnnnnnnTGCGAACCACGTGGGTCCCCGGCGCGTTTCGGGTTCCGGCGGCTGCAGCTGGAGTTCAAGCCTAAGCGGCTGGAAGGnnnnnnnnnnnnnnnnnnnnnnnnnnnnnnnnnnnnnnnnnnnnnnnnnnnnnnnnnnnnnnnnnnnnnnnnnnnnnnnnnnnnnnnnnnnnnnnnnnnnnnnnnnnnnnnnnnnnnnnnnnnnnnnnnnnnnnnnnnnnnnnnnnnnnnnnnnnnnnnnnnnnnnnnnnnnnnnnnnnnnnnnnnnnnnnnnnnnnnnnnnnnnnnnnnnnnnnnnnnnGACCATGGCCAACTGTGAGCGTACCTTCATTGCGATCAAACCAGATGGGGTC…
NR_026554	CALCOCO1	calcium binding and coiled-coil domain 1 (CALCOCO1), transcript variant 3, non-coding RNA	2943	52	1.77	19.6	672200	12	52391169	52407574	-	52391169-52392172,52393151-52393257,52393752-52393951,52394184-52394292,52394649-52394744,52395251-52395376,52395844-52396098,52396311-52396466,52399790-52399880,52401518-52401666,52402076-52402234,52403644-52403834,52405138-52405317,52407455-52407574	nnnnnnnnnnnnnnnnnnnnnnnnnnnnnnnnnnnnnnnnnnnnnnnnnnnnCTCGAGAAGTCGGAGGGCTGTTTTTGTTGTTGGTGAAAGGTGaGGGGAACAGCTGATCCATCTGTTGGGAGGACAGATATCTCAAGGCCAGGATGGAAGAATCACCACTAAGCCGAGCACCATCCCGTGGTGGAGTCAACTTTCTAAATGTAGCCCGGACCTACATCCCCAACACCAAGGTGGAATGTCACTACACCCTTCCCCCAGGCACCATGCCCAGTGCCAGTGACTGGATTGGCATCTTCAAGCCAGCTACCTGCCCAAACCAGGGGCTCAGCTCTACCAGTTCCGATATGTGAACCGCCAGGGCCGGGTGTGTGGGCAGAGCCCCCCTTTCCAGTTCCGAG…
NR_027499	LOC100286844	uncharacterized LOC100286844 (LOC100286844), transcript variant 1, non-coding RNA	3088	1403	45.43	19.6	983700	12	48508593	48521204	+	48508593-48508798,48508985-48509133,48518472-48521204	nnnnnnnnnnnnnnnnnnnnnnnnnnnnnnnnnnnnnnnnnnnnnnnnnnnnnnnnnnnnnnnnnnnnnnnnnnnnnnnnnnnnnnnnnnnnnnnnnnnnnnnnnnnnnnnnnnnnnnnnnnnnnnnnnnnnnnnnnnnnnnnnnnnnnnnnnnnnnnnnnnnnnnnnnnnnnnnnnnnnnnnCTAGAACAGAGAAAACTAAGTAGnnnnnnnnnnnnnnnnnnnnnnnnnnnnnnnnnnnnnnnnnnnnnnnnnnnnnnnnnnnnnnnnnnnnnnnnnnnnnnnnnnnnnnnnnnnnnnnnnnnnnnnnnnnnnnnnnnnnnnnnnnnnnnnnnnnnnnnnnnnnnnnnnnnnnTGATTCAGGGATTGGATGAGTCTCTATGGTTTGTTTTGCCCTGA…
NR_027751	FAM20A	family with sequence similarity 20, member A (FAM20A), transcript variant 2, non-coding RNA	3702	1856	50.14	19.6	726900	17	64042852	64066163	-	64042852-64045477,64047073-64047132,64047621-64047702,64048585-64048719,64049721-64049901,64050430-64050545,64051365-64051453,64059609-64059687,64062513-64062563,64063295-64063479,64066066-64066163	nnnnnnnnnnnnnnnnnnnnnnnnnnnnnnnnnnnnnnnnnnnnnnnnnnnnnnnnnnnnnnnnnnnnnnnnnnnnnnnnnnnnnnnnnnnnnnnnnnGCGACACAAGATGTACAGAGAGCAGATGAACCTCACCTCCCTGGACCCCCCACTACAGCTCCGACTCGAGGCCACTTGGGTACAGTTCCACCTGGGTATTAACCgCCATGGGCTCTACTCCCGGTCCAGTCCTGTTGTCAGCAAACTTCTGCAAGATATGAGGAACTTTCCCACCATCAGTGCTGATTACAGTCAGGACGAGAAAGCCTTGCTGGGGGCGTGTGACTGCACCCaGATTGTGAAACCCAGTGGGGTCCACCTCAAGCCGgTGCTGAGGTTCTCGGATTTCGGGAAGGCCATG…
NR_033770	ROCK1P1	similar to Rho-associated, coiled-coil containing protein kinase 1; Rho-associated, coiled-coil containing protein kinase 1	2460	484	19.67	19.5	660000	18	99065	112222	+	99065-99453,106842-106920,107043-107304,108297-108504,110701-112222	nnnnnnnnnnnnnnnnnnnnnnnnnnnnnnnnnnnnnnnnnnnnnnnnnnnnnnnnnnnnnnnnnnnnnnnnnnnnnnnnnnnnnnnnnnnnnnnnnnnnnnnnnnnnnnnnnnnnnnnnnnnnnnnnnnnnnnnnnnnnnnnnnnnnnnnnnnnnnnnnnnnnnnnnnnnnnnnnnnnnnnnnnnnnnnnnnnnnnnnnnnnnnnnnnnnnnnnnnnnnnnnnnnnnnnnnnnnnnnnnnnnnnnnnnnnnnnnnnnnnnnnnnnnnnnnnnnnnnnnnnnnnnnnnnnnnnnnnnnnnnnnnnnnnnnnnnnnnnnnnnnnnnnnnnnnnnnnnnnnnnnnnnnnnnnnnnnnnnnnnnnnnnnnnnnnnnnnnnnnnnnnnnnnnnTAAACTGTTT…
NR_027878	ADAM9	ADAM metallopeptidase domain 9, transcript variant 2, non-coding RNA	3992	67	1.68	19.4	699000	8	38973662	39081936	+	38973662-38973836,38984562-38984659,38988334-38988392,38990641-38990719,38992794-38992870,38993895-38994090,38995529-38995594,38998319-38998390,38999832-39000001,39002479-39002560,39003353-39003486,39018622-39018793,39031157-39031249,39032253-39032448,39047974-39048079,39053904-39054087,39059317-39059397,39066723-39066864,39067935-39068022,39078539-39078606,39080283-39081936	CGGCAGGGTTGGAAAATGATGGAAGAGGCGGaGGCGGAGGCGACcGAGTGCTGAGAGGAACCTGCGGAATCGGCGGAGATGGGGTCTGGCGcGnnnnnnnnCTCGGGGACCCTTCGCGTCCGGTGGTTGcTGTTGCTTTGCCTGGTGGGCCCAGTCCTCGGTGCGGCGCGGCCAGGCTTTCAACAGACCTCACATCTTTCTTCTTATGAAATTATAACTCCTTGGAGATTAACTAGAGAAAGAAGAGAAGCCCCTAGGCCCTATTCAAAACAAGTATCTTATGTTATTCAGGCTGAAGGAAAAGAGCACAtTATTCACTTGGAAAGGAACAAAGAcCTTTTGTCTGAAGATTTTGTAGTTTATACcnnnAACAAaGAAGGGACTGTAATCACTGaCCAT…
NR_026718	FKHRL1P2	forkhead box O3B pseudogene (FOXO3B), non-coding RNA	7259	1208	16.64	19.4	663900	17	18509961	18517219	-	18509961-18517219	nnnnnnnnnnnnnnnnnnnnnnnnnnnnnnnnnnnnnnnnnnnnnnnnnnnnnnnnnnnnnnnnnnnnnnnnnnnnnnnnnnnnnnnnnnnnnnnnnnnnnnnnnnnnnnnnnnnnnnnnnnnnnnnnnnnnnnnnnnnnnnnnnnnnnnnnnnnnnnnnnnnnnnnnnnnnnnnnnnnnnnnnnnnnnnnnnnnnnnnnnnnnnnnnnnnnnnnnnnnnnnnnnnnnnnnnnnnnnnnnnnnnnnnnnnnnnnnnnnnnnnnnnnnnnnnnnnnnnnnnnnnnnnnnnctccgctcgaagtggagctggacccggagttcgagccccagagccgtccgcgatcctgtacgtggcccctgcaaaggccggagctccaagcgagccctgccaagccCTCG…
NR_036636	ADAM1	ADAM metallopeptidase domain 1 (pseudogene)	2840	1205	42.43	19.4	871100	12	110821250	110824089	+	110821250-110824089	AAACTGCCGAAGGCCAGGAGAGAAGCAGGAAGAGAAACACaGCnnnnnnnnnnnnnnnnnnnnnnnnnnnnnnnnnnnnnnnnnnnnnnnnnnnnnnnnnnnnnnnnnnnnnnnnnnnnTGAGCCTCCaAaGGTTTGTGTGCGAGGGGGAGCTCTGCTGATGGATATAGGCCCAGAATCATTAACTGATTTATTTGGGCCATGTCAGTGCTGGCATTATTAAAAGACTCTGCCAACATCCTGCTGTAnnnnnnnnnnnnnnnnnnnnnnnnnnnnnnnnnnnnnnnnnnnnnnnnnnnnnnnnnnnnnnnnnnnnnnnnnnnnnnnnnnnnnnnCCCGGACCTTCATGTATCAGGTTAGAGATTTTGCTGCTTTTGGTGATTTTtGTGCCAAGCATGCA…
NR_027662	SLC25A13	solute carrier family 25, member 13 (citrin) (SLC25A13), transcript variant 3, non-coding RNA	3074	84	2.73	19.3	657300	7	95587468	95789395	-	95587468-95588625,95588903-95588993,95589087-95589245,95598991-95599129,95613804-95613944,95637293-95637373,95638720-95638772,95651525-95651683,95652175-95652259,95656542-95656626,95656829-95656922,95658357-95658495,95660285-95660431,95676086-95676225,95744444-95744586,95764146-95764199,95789190-95789395	AATGGGCGGGCAGCATCCGCATGACCCGCGCCGGCGGGAGGGCGTGGGGAGGCAGGCCAGGCGCGCacnnnnnnnnnnnnnnnnnnnnnnnnnnnnnnnnnnnnnnnnnnnnnnnnnnnnnnnnnnnnnnnnnnnnnnnnnnnnnnnagccagtcagtgggtcccgcagtcgcccgcaaccggggcgaatcatggcggccgccaagGTGGCTTTAACCAAGAGAGCAGATCCAGCTGAGCTTAGAACAatatttTtGAaGTATGCAAGCATTGAGAAAAATGGTGAATTTTTCATGTCCCCCAATGACTTTGTCACTCGATACTTGAACATTTTTGGAGAAAGCCAGCCTAATCCAAAGACTGTGGAACTTTTAAGTGGAGTGGtGGaTCAGACCAAAG…
NR_024526	PFAAP1	Homo sapiens phosphonoformate immuno-associated protein 1 (PFAAP1) mRNA, complete cds.	1781	425	23.86	19.3	638100	2	153282669	153326013	+	153282669-153282755,153285293-153285346,153299754-153299886,153324507-153326013	GCGCGCAGTGCTCGAGGCGGAGGGGAGGGGGCGGGGAAGGCGAAAGGAGGGGTTCCGAGGAGAGGGTTCGAgCTCgGTACGCACCAGAGTTGCATGCTGACAATGTGAAAAATGAAGATGTTATAGACACTGGATTATTAGgaTTCTGGACTCTACTTATAATATcCGTAACTGCTGGATTCTCCTGTTGCAGCTTTTCTTGGACAGTGACTTACTTTGATTCTTTTGAACCAGGAATGTTTCCTCCTACTCCTCTTTCACCTGCCAGGTTCAAGAAACTGACTGGACATTCTTTCCACATGGGCTATAGCATGGCGATTTTGAATGGCATCGTAGCTGCTCTTACTGTAGCGtGGTGCCTCATGTAAACCCACACTGGAGCAATATTGTTGGCAAAAC…
NR_028308	LOC100302650	Homo sapiens brain and reproductive organ-expressed (TNFRSF1A modulator), mRNA (cDNA clone IMAGE:4331653), partial cds.	1659	805	48.52	19.3	979600	2	27965827	27967485	-	27965827-27967485	nnnnnnnnnnCCTCATCAGGCAACAAGGAACTAATACTCGGGGTTTACAGGgACCAGGGGATGGGCCatacatggaGAAAGAGACGCATCTGCCCTTGGGGGCTCGTTCTTGAGGGgATCAGCGTGtTGGGGATGAGAAGGGCATCTTTGGAACGGGGGCCTTCCCCATAGGAAGAGGAGGCGAGTCCCCTGGCCATATTTAAACCACGGTTCTCCACGCCACCTGTGCGACTCGGGATCCAACCTCCCCGCACCAGCCCCAGTCCAGGTCACTGGAACTTAGTCCGATCGGTAACCGGCGACTACGTGGGGTACAGGTACCCGAGcGCGCCCCCGACCGACGCACCGACCTGCGCGCGCGCCGCGGGCCGGATGCGTGCGCACTCCCCGGACGnnnnn…
NR_026868	ANKRD19P	ankyrin repeat domain 19, pseudogene	2307	793	34.37	19	719500	9	94611714	94640560	+	94611714-94611973,94615699-94615813,94615977-94616150,94620421-94620527,94621345-94621482,94624313-94624380,94628628-94628681,94631041-94631266,94638880-94639843,94640360-94640560	nnnnnnnnnnnnnnnnnnnnnnnnnnnnnnnnnnnnnnnnnnnnnnnnnnnnnnnnnnnnnnnnnnnnnnnnnnnnnnnnnnnnnnnnnnnnnnnnnnnnnnnnnnnnnnnnnnnnnnnnnnnnnnnnnnnnnnnnnnnnnnnnnnnnnnnnnnnnnnnnnnnnnnnnnnnnnnnnnnnnnnnnnnnnnnnnnnnnnnnnnnnnnnnnnnnnnnnnnnnnnnnnnnntCGGGACGTGGACGCCCGCGACAGAAAGGACAGGACTGTTCTACATTTGGCCTGTGCCCATGGCtGTGTGGAAGTGGTCACTCTCTTGCTGAGCAGAAGTTGCCAGATCGACATnnnnnnnnnnCTAAACAGGACACCGTTAATGAAGGCTGTACATTGCCAGGAAGAGGCT…
NR_024596	C11orf73	chromosome 11 open reading frame 73 (C11orf73), transcript variant 2, non-coding RNA	1079	46	4.26	18.9	630700	11	85692046	85734633	+	85692046-85692150,85694935-85695172,85726069-85726220,85733293-85733411,85733784-85733888,85734274-85734633	GTTCTAAGAAGCCAGAAAGATAAATTGGAGATGACTaGCCTCATAAAGTTTGTCTCTTGAATGACTGTGAGACCCCTGTGGTGATGGTGGTAATTCATAATCCTGGTGCAAACCGCTGCACAGCAAGTGGCAGAGGATAAATTTGTTTTTGACTTACCTGATTATGAAAGTATCAACCATGTTGTGGTTTTtATGCtGGGGgCAATCCCATTTCCTGAGGGAATGGGAGGATCTGTCTACTTTTCTTATCCTGATTCCAATGGAATGCCAGTATGGCAACTCCTAGGATTTGTCACGAATGGGAAGCCAAGTGCCATCTTCAAAATTTCAGGTCTTAAATCTGGAGAAGGAAGCCAACATCCTTTTGGAGCCATGAATATTGTCCGAACTCCATCTGTT…
NR_027023	LOC645676	uncharacterized LOC645676 (LOC645676), non-coding RNA	1964	525	26.73	18.8	738400	1	153798396	153800359	+	153798396-153800359	GGGACTTCCCGGTAGGCTCAGGATCCCCCTCCCTGCTCTCCCCTCCCCCATCTTCACCACTgnnnnnnnnnnnnnnnnnnnccgggagATGACAGTGGCTCCCAGGAAGCCCaGGATTCAATCGCTGAGAGAGTGCTTAGGCCCGAAGGCCTGCCCAAATCGTTCTACTCAtCGTGTCGGAGGCCGAGGCCCAGGCCGAGAGCGACGAGAGTGCAGGGAAgTGGGGAAGAGGGGGTGGCCGCCAGGCTCCTCCGCTTCCCTGGGTCCACGGCGGATTcCTCCCGCTTGTCAGGAGGCGGCCAGCGGGTAAGCTGACTGGCGGAAATGCTAGAGAGGAGAAGGGAAAGGTGGGaGGCTAAAGGGGGCAAACTGAGGGtAGGCGGGTCCCGCAACCGAGAC…
NR_033915	ORC2	origin recognition complex, subunit 2, transcript variant 2, non-coding RNA	3652	127	3.48	18.7	648300	2	201483139	201536669	-	201483139-201484355,201486263-201486960,201493190-201493361,201493961-201494107,201498804-201498900,201499736-201499868,201504307-201504416,201506844-201506942,201508667-201508860,201510874-201510934,201514216-201514247,201515653-201515745,201522522-201522611,201530369-201530512,201530998-201531101,201532360-201532408,201536458-201536669	GAACAGGGCGGGAGATTCGGTGTGCCGCACGCAGGCTTCCCATCCCCCAGCTGGCnnnnnnnnnnnnnnnnnnnnnnnnnnnnnnnnnnnnnnnnnnnnnnnnnnnnnnnnnnnnnnnnnnnnnnnnnnnnnnnnnnnnnnnnnnnnnnnnnnnnnnnnnnnnnnnnnnnnnnnnnnnnnnnGCCGGATCTGCGCCAGGCGGAAACCTAGCGGTGACTCTATCTGAATTTTGCAGCTGCAGAATGTGTAGTACCTTAAAAGGTTGGCAACAATGAGTAAACCAGAATTAAAGGAAGACAAGATGCTGGAGGTTCATTTTGTGGGAGATGATGATGTTCTTAATCACATTCTTGATAGAGAAGGAGGAGCTAAATTAAAgAAGGAGCGAGCTCAGCTTTT…
NR_026920	MORC2-AS1	MORC2 antisense RNA 1 (non-protein coding) (MORC2-AS1), non-coding RNA	2133	596	27.94	18.7	641400	22	29648295	29652640	+	29648295-29648502,29650716-29652640	nnnnnnnnnnnnnnnnnnnnnnnnnnnnnnnnnnnnnnnnnnnnnnnnnnnnnnnnnnnnnnnnnnnnnnnnnnnnnnnnnnnnnnnnnnnnnnnnnnnnnnnnnnnnnnnnnnnnnnnnnnnnnnnnnnnnnnnnnnnnnnnnnnnnnnnnnnnnnnnnnnnnnnnnnnnnnnnnnnnnnnnnnnnnnnnnnnnnnnnnnnnnnnnnCCTTGTGCAAAGGACCTTtTCACCACAGATCAGCCAGACCATCTTCCTCCTcCCAAGTCATCAAAGAGTTCCAAGCTGGTCACCTGTnnnnnnnnnnnnnnnnnnnnnnnnnnnnnnnnnnnnnnnnnnnnnnnnnnnnnnnnnnnnnnnnnnnnnnnnnnnnnnnnnnnnnnnnnTgCATTCAGCACAAC…
NR_028510	TYRO3P	TYRO3P protein tyrosine kinase pseudogene	864	193	22.34	18.6	986400	15	74338685	74339548	-	74338685-74339548	nnnnnnnnnnnnnnttGGGCAAAGGAGAGTTTGGTTCAGTGCGGGAGGCCCAGCtGAAGCAGGAGGATGGCTCCTTTGTGAAAGTGGCTGTGAAGATGCTGAAAGCTGACATCATTGCCTCAAGCGACATTGAAGAGtTCCTCAGGGAAGCAGCTTGCATGAAGGAGTTTGACCATCCACACGTGGCCAAACTTGTTGGGGTGAGCCTCCGnnnnnnnnnnnnnnnnnnnnnnnnnnnnnnnnnnnnnnnnnnnnnnnnnnnnnnnnnnnnnnnnnnnnnnnnnnnnnnnnnnnnnnnnnnnnnnnnnnnnnnnnnnnnnnnnnCTTTACCCTGATCcGGTTCATGGTGGACATTGCCTGCGGCATGGAGTACCTGAGCTCTCGGAACTTCATCCGCTG…
NR_027247	LOC100130331	POTE ankyrin domain family, member F pseudogene (LOC100130331), non-coding RNA	3125	2888	92.42	18.6	1005000	1	236092098	236158242	+	236092098-236092128,236092323-236092445,236096946-236097098,236112389-236112491,236133897-236134045,236135350-236135524,236135860-236136033,236136870-236137098,236146156-236146319,236150801-236150981,236151168-236151239,236156672-236158242	nnnnnnnnnnnnnnnnnnnnnnnnnnnnnnnnnnnnnnnnnnnnnnnnnnnnnnnnnnnnnnnnnnnnnnnnnnnnnnnnnnnnnnnnnnnnnnnnnnnnnnnnnnnnnnnnnnnnnnnnnnnnnnnnnnnnnnnnnnnnnnnnnnnnnnnnnnnnnnnnnnnnnnnnnnnnnnnnnnnnnnnnnnnnnnnnnnnnnnnnnnnnnnnnnnnnnnnnnnnnnnnnnnnnnnnnnnnnnnnnnnnnnnnnnnnnnnnnnnnnnnnnnnnnnnnnnnnnnnnnnnnnnnnnnnnnnnnnnnnnnnnnnnnnnnnnnnnnnnnnnnnnnnnnnnnnnnnnnnnnnnnnnnnnnnnnnnnnnnnnnnnnnnnnnnnnnnnnnnnnnnnnnnnnnnnnnnnnnnn…
NR_036436	RSRC2	arginine/serine-rich coiled-coil 2 (RSRC2), transcript variant 6, non-coding RNA	2371	133	5.61	18.6	550900	12	121555143	121577513	-	121555143-121556206,121557334-121557423,121558718-121558947,121561609-121561688,121565605-121565727,121567727-121567930,121569339-121569551,121571885-121571928,121572643-121572799,121577348-121577513	nnnnnnnnnnnnnnnnnntTGCGACGCGCCGGGCCTCCTCGCCTTTGTGCCATCCGGGTCTCTCGCGCGAGCGATTTAGTCTGAGGCGAAGCTTCGGAGCGGCCGGTACTGTTGAAAGCGACAAGTGGAGGCGCCGCTCTAGCGGCCGGGACTCTGAACTATGGCGGCTAGTGATACAGAACGAGATGGACTAGCCCCAGAAAAGACGTCACCAGATAGAGATAAGAAAAAAGAGCAGTCGGATGTATCTGTTTCTCCTAGAGCTTCAAAACATCATTATTCAAGATCACGATCAAGGTCAAGAGAAAGAAAACGAAAGTCAGATAATGAAGGAAGAAAACACGGGAGTCgGAGCAGAAGCAAAGAGAACCAACTTCTTCTTAAAAGAGGCAAGAAGAC…
NR_033792	TAF6	TAF6 RNA polymerase II, TATA box binding protein (TBP)-associated factor, 80kDa	2313	221	9.55	18.5	700200	7	99542629	99554931	-	99542629-99543182,99543485-99543682,99543926-99544099,99545507-99545632,99545759-99545833,99546698-99546880,99547287-99547388,99547481-99547558,99547667-99547812,99548357-99548476,99548908-99548964,99549175-99549328,99549427-99549513,99549613-99549827,99554888-99554931	CTGCTtCCAgGAGGGGGCGGGGCCAAGATGGCGCCGAGCGCCGGGGTCTCCATCTCTCCACCGGGGGCTTCATCCTTCCAGGGAGAAGAgGAGGGACTCCAGAATGGCTGAGGAGAAGtAGCTGAAGCTTAGCAACACCGTGCTGCCCTCGGAGTCCATGAAGGTGGTGGCTGAATCcATGGGCATCGCCCAGATTCAGGAGGAGACCTGCCAGCTGCTGACGGATGAGGTCAGCTACCGCATCAAAGAGATTGCACAGGATGCCTTGAAGTTCATGCACATGGGGAAGCGGCAGAAGCTCACCACCAGTGACATTGACTATGCCTTGAAGCTAAAGAATGTCGAGCCACTCTATGGCTTCCACGCCCAGGAGTTCATTCCTTTCCGCTTCGCCTCTGG…
NR_024477	LOC100132707	uncharacterized LOC100132707 (LOC100132707), transcript variant 2, non-coding RNA	1259	615	48.85	18.4	667000	7	154351160	154369493	+	154351160-154351410,154351599-154351667,154366670-154367263,154369003-154369136,154369283-154369493	nnnnnnnnnnnnnnnnnnnnnnnnnnnnnnnnnnnnnnnnnnnnnnnnnnnnnnnnnnnnnnnnnnnnnnnnnnnnnnnnnnnnnnnnnnnnnnnnnnnnnnnnnnnnnnnnnnnnnnnnnnnnnnnnnnnnnnnnnnnnnnnnnnnnnnnnnnnnnnnnnnnnnnnnnnnnnnnnnnnnnnnnnnnnnnnnnnnnnnnnnnnnnnnnnnnnnnnnnnnnnnnnnnnnnnnnnnnnnnnnnnnnnnnnnnnnnnnnnnnnnnnnnnnnnnnnnnnnnnnnnnnnnnnnnnnnnnnnnnnnnnnnnnnnnnnnnnnnnnnnTCTGATCCCCCAAGAAAGCAGCTGGAAAACAAGAGCACGTGAAGGAAGCGCGGCAGCTCCTTGCCAGCCAGACAGCtnn…
NR_003531	MEG3	maternally expressed 3 (non-protein coding) (MEG3), transcript variant 3, non-coding RNA	1732	148	8.55	18.2	959000	14	100362198	100397113	+	100362198-100362307,100364798-100364906,100365124-100365834,100367507-100367624,100371829-100371969,100372257-100372390,100381548-100381623,100396781-100397113	nnnnnnnnnnnnnnnCGGCGGAGAGCGGACTGGGAGCGCGCCTTGGCTTGCTGGCCTTGGCTGCGGCTCCTCGGGAGtGCTGGGGTGCCCACGAGAGGATCCCTCACCTGGGTCTCTCCTCAGGGATGACATCATACGTCCACCTCCTTGTCTTCAAGGACCACCTCCTCTTCATGCCGAGCTGCTACCAAGGGGCCTGCTGCCCATCTACGCCTTACGAGGGCACTAGGAGCTCGGATTCCTGGATCCCACCAGCATACAAAGCAGCCACTGACTGACCCCCAGGACCAGGGTGGCAAAGGATGAAGAGGACCGGAACTGACCAGCCAGCTGTCCCTCTTGCCTAAAGACTTAAACCAATGCCCTAGTGAGGGGGCATTGGGCATTAAGCCTTGACCT…
NR_037173	LOC100507463	uncharacterized LOC100507463, transcript variant 1, non-coding RNA	1498	354	23.63	18.1	860100	6	32919841	32922255	+	32919841-32920029,32920400-32920625,32921173-32922255	TCCACATCCCCCTGCCTTTTCCGAGAAAAGGACAGTTAGTGnnnnnnnnnnnnnnnnnnnnnnnnnnnnnnnnnnnnnnnnnnnnnnnnnnnnnnnnnnnnnnnnnnnnnnnnnnnnnnnnnnnnnnnnnnnnnnnnnnnnnnnnnnnnnnnnTTCAGAAGCCCCCTTGGCGATGGGTTACAGTAAGAGCATTGCTCCTTGCTTGGCCGAGCACTGCGGAGTTTCACGCCTCTAAACCACGCCTCTCCTTGCAACATgTGTTGGCCTCATCTACCCAGCAACTGTCGACGTCACAcGACCtGCACCTCCCTGAATGGGAGCTATTTACTACACAATCCCGCCTACTGTTCTGAGGTTTCCCCTCCAGGTGCCGCTTCGnnnnnnnnnnnnnnnnnnnnn…
NR_026737	C6orf52	chromosome 6 open reading frame 52 (C6orf52), transcript variant 3, non-coding RNA	539	125	23.19	18.1	678000	6	10779637	10802825	-	10779637-10779817,10791406-10791451,10795185-10795383,10802713-10802825	nnnnnnnnnnnnnnnnnnnnnnnnnnnnnnnnnnnnnnnnnnnnnnnnnnnnnnnnnnnnnnnnnnnnnnnnnnnnnnnnnnnnnnnnnnnnnnnnnnnnnnnnnnnnnnnnnTCTCCCaTCTGCTATTAGAGTGAAGCAGGAGTTcCAGCCCAACCAGGGTTACCTCTATGGCAACTGGTATGCGCGACAGCACAGCTCATACCTTCTTTCTGGCTACAGCTATGGCTGTGCAGTGGATGGAAATGGACGGGAcTGTTTTTCTGCgCATGAGACTCCTGAACACACAGCTGGaACTCTGGTTATGCCGAAGGAAACCACACCTCTAGCTGAAAACCAAGATGAAGACCCACTAGAAGATCCACATCTTCATTTGAATATTGAGGAATCAAACCAAGAG…
NR_027368	Rpp29	processing of precursor 4, ribonuclease P/MRP subunit (S. cerevisiae) (POP4), transcript variant 2, non-coding RNA	2370	1108	46.75	18	704800	19	34789010	34800002	+	34789010-34789072,34791404-34791456,34794609-34794686,34794864-34794925,34796618-34796719,34797991-34800002	nnnnnnnnnnnnnnnnnnnnnnnnnnnCATCAGAGCGCGCcGGAAGCGGTCCGAGAATGAAGAGTGTGATCTATCATGCATTGTCTCAGAAAGAGGCGAAAGACTCTGATGTCCAGATACAGTCTTTTCCTCCCTCTCCATGAACTCTGGAAACAGTACATCAGGGACCTGTGCAATGGGCTAAAGCCAGACACGCAGCCACAGATGATTCAGGCCAAGCTGTTAAAGGCAGATCTTCACGGGGCTATTATTTCAGTGACAAAATCCAAGTGCCCCTCTTATGTGGGTATTACAGGAATCCTTCTACAGGAAACAAAGCACATTTTCAAAATTATCACCAAAGAAGACCGCCTGAAAGTTATCCCCAAGCTAAACTGtGTGCTCACTGTGGAAATCAAT…
NR_033237	FAM3A	family with sequence similarity 3, member A (FAM3A), transcript variant 5, non-coding RNA	3076	1224	39.79	17.9	644200	X	153386521	153397760	-	153386521-153388431,153388728-153388854,153388931-153389015,153389336-153389386,153389814-153389872,153389999-153390122,153393375-153393398,153393832-153393929,153394341-153394454,153397278-153397760	nnnnnnnnnnnnnnnnnnnnnnnnnnnnnnnnnnnnnnnnnnnnnnnnnnnnnnnnnnnnntGGCGGAGCGGGTCAGCGGGCCTGACAGGGAGCCTTCCTGACCGAGCCCACGTCTCCCCACGGCCAGACAAGTCTCCGGCCCGGCCCGCGTCGCCAGTCCCCAGGCTTGGAGGAACgGCCCGAGCCCaGGAGAACCACATCTACGTCCCAGCCCCgGAGGCTCCTGTGGGCAAGATCGTGAGCCAACGGGTTCCTGAGGCCCCTCCTGGCCAGGCAGGGTTTCTCCGCGCGTTTCCGAGGAGCCCTGCCTGGCCGGGCGGCTGGACAAACAGGTCGTAGCACCGATCGCGCCCGCCCCCAGCAGGGGTCCTGCGCAGGCTTGTCCCTGACCCCCACCC…
NR_002776	MCM3APAS	Homo sapiens MCM3APAS mRNA, partial sequence.	2314	1221	52.77	17.9	761800	21	46473586	46496032	+	46473586-46473608,46485176-46485361,46493928-46496032	nnnnnnnnnnnnnnnnnnnnnnnCAGCAGACTGCTCGACAAACACTGCGCCAAGAGCTCCTCAGCAGAAGCTCCTCGCATCAGATCCTCTGTGCGGGGAATCCTTCCCTCTnnnCCACACTCTGTGCCCCCCTTCCAGTTACGGTGCATGTGAAGCAATGGTATGGGAAAATTGTTTGCAGAAGGATGAAAAGGCTTTATTCCCAAACTCCTAAGGTATTTTGTGAATAAAATCATTTTCATAATGGAAAGTACtcagaaaattcccctcgcATAACATATACCATCCAACAAGGGGCTGAACCAAnnnnnnnnnnnnnnnnnnnnnnnnnnnnnnnnnnnnnnnnnnnnnnnnnnnnnnnnnnnnnnnnnnnnnnnnnnnnnnnnnnnnnnnnnnnnn…
NR_026581	MLF2	myeloid leukemia factor 2	1888	392	20.76	17.8	745100	12	6727419	6732897	-	6727419-6727974,6728197-6728409,6729275-6729434,6729604-6729732,6730140-6730193,6731068-6731103,6731352-6731481,6731712-6731789,6732366-6732897	nnnnnnnnnnnnnnnnnnnnnnnnnnnnnnnnnnnnnnnnnnnnnnnnnnnnnnnnnnnnnnnnnnnnnnnnnnnnnnnnnnnnnnnnnnnnnnnnnnnnnnnnnnnnnnnnnnnnnnnnnnnnnnnnnnnnnnnnnnnnnnnnnnnnnnnnnnnnnnnnnnnnnnnnnnnnnnnnnnnnnnnnnnnnnnnnnnnnnnnnnnnnnnnnnnnnnnnnnnnnnnnnnnnnnnnnnnnnnnnnnnnnnnnnnnnnnnnnnnnnnnnnnnnnnnnnnnnnnnnnnnnnnnnnnnnnnnnnnnnnnnnnnnnnnnnnnnnnnnnnnnnnnnnnnnnnnnnnnnnnnnnnnnnnnnnnnnnnnnnnnnnnnnnnnnnnnnnnnnnGTACGGAGGTGGCAGCGGtG…
NR_033489	ABHD16A	abhydrolase domain containing 16A, transcript variant 4, non-coding RNA	1895	40	2.11	17.7	542700	6	31762705	31779116	-	31762705-31763051,31763254-31763300,31763398-31763496,31763580-31763656,31763797-31763859,31764005-31764061,31764479-31764542,31764771-31764875,31765337-31765460,31765834-31765883,31766295-31766358,31767335-31767436,31767560-31767674,31768783-31768905,31769115-31769188,31772704-31772789,31776698-31776784,31778906-31779116	nnnnnnnnnCTCAGAGGCAGTGAGGgtGGGGCCGGCTGGGGGACCTGCTgCTGGAAGAGCAGCGGCCCAAGCCAGGGCCATGGCGAAGCTGCTGAGCTGCGTCCTAGGCCCCCGGCTGTACAAAATCTACCGGGAGAGGGACTCTGAAAGGGCCCCGGCCAGCGTCCCTGAAACGCTAACGGCAGTCACTGCCCCCCATTCCAGCTCCTGGGTTACTTGAGTTTGTCCAAAGTGGTGCCGTTTTCTCACTATGCTGGGACATTGCTGCTACTTCTGGCAGGCGTGGCCTGCCTCCGAGGCATTGGCCGCTGGACCAACCCCCAGTACCGGCAGTTCATCACCATCTTGGAAGCAACGCATCGGAACCAGTCTTCAGAAAACAAGAGGCAGCTTGCTAAC…
NR_026551	CA5BP	carbonic anhydrase VB pseudogene 1 (CA5BP1), non-coding RNA	994	578	58.15	17.6	537500	X	15602960	15631395	+	15602960-15603000,15603734-15603822,15616705-15616902,15621007-15621102,15630826-15631395	nnnnnnnnnnnnnnnnnnnnnnnnnnnnnnnnnnnnnnnnnnnnnnnnnnnnnnnnnnnnnnnnnnnnnnnnnnnnnnnnnnnnnnnnnnnnnnnnnnnnnnnnnnnnnnnnnnnnnnnTTCTGATTCAGtgcatccactcTGGGAGAGCGTGGACCTGGTTCCCGGGGGTGATCGACAGTCACCCATCAACATTTGGTGGAGGGGCAGTGTTTATGATCCcGGCTTAAAACCGCTCACCATCTCTTATGACCCAGCCACCTGCGTCCaCGTCTGGAATAATGGGTACTCTTTCCTCGTGGAATTTGAAGATTCTACAGATAAATCAGCTGCACCTAGTGCATTGGAATGCAGTCAAATTTGAAAACTTTGAGGATGCAGCACCGGAAGAAAATGGTTT…
NR_027635	SPATA5L1	spermatogenesis associated 5-like 1	2609	219	8.39	17.6	646600	15	43481811	43500908	+	43481811-43483008,43484810-43484995,43489862-43490020,43494061-43494270,43495077-43495299,43496759-43496889,43498047-43498172,43500533-43500908	cTAGCGCATGCGCGCCATCTGCTTCCGGCCtgcgagCTCGGTGTTCCaCTcTTTGTGGGnnnnnnnnnnnnnnnnnnnnnnnnnnnnnTGCCTGGTTGATcTGTGTGCAATGGCTCCGGACTCGGATCCCTTCCCGGAAGGGCCTCTcTTAAAACTGCTACCCTTAGACGCTAGAGACCGgGGcaCCCGGCGCTGCCGCCTgGGCCCGGCCGCCCTCCACGCCCTGGGCGCGCGCTTGGGCTCAGCAGTGAAGATCTCGCTACCCGACGGCGGCTCCTGCCTCTGCACTGTCTGGCCTCGGGGGGACGGAGCGAACGGTTTTGTGCAGCTGGACCCGCTGTGCGCGAGCCCCGGAGCGGCGGTCGGGGCGCCGAGATCCCGGAGGAATCTCAGCCTGAG…
NR_027342	FKBP9L	FK506 binding protein 9-like (FKBP9L), transcript variant 3, non-coding RNA	2451	783	31.95	17.6	671900	7	55716261	55724488	-	55716261-55718012,55720359-55720522,55722966-55723111,55724100-55724488	nnnnnnnnnnnnnnnnnnnnnnnnnnnnnnnnnnnnnnnnnnnnnnnnnnnnnnnnnnnnnnnnnnnnnnnnnnnnnnnnnnnnnnnnnnnnnnnnnnnnnnnnnnnnnnnnnnnnnAGAAAATCACAGGACCCGAGGAAAAAGAATGAGTGGTGTGTTCAGAGATGACACATGACAACAAATTgTTTGCTTGGAGGATTTTCTTATGCGTgCGTGTTTAAACTGGCCTCAAGGAGGAAGAAGAAACATGCATTCCTGGATGACTAAnnnnnnnnnnnnnnnnnnnnnnnnnnnnnnnnnnnnnnnnnnnnnnnnnnnnnnnnnnnnnnnnnnnnnnnnnnnnnnnnnnnnnnnnnnCCgGAGTTGGCTTtgtttcgggtTCCcGCCAGGTGGAATTTA…
NR_034059	PSMD1	proteasome (prosome, macropain) 26S subunit, non-ATPase, 1	3155	34	1.08	17.4	607600	2	231629822	231745784	+	231629822-231629999,231634225-231634268,231635206-231635279,231639864-231640069,231642983-231643126,231645147-231645373,231648469-231648529,231649992-231650120,231651617-231651705,231652494-231652572,231653099-231653272,231655841-231655952,231656525-231656721,231657977-231658072,231660075-231660139,231711694-231711808,231719198-231719314,231726522-231726624,231734298-231734467,231736593-231736685…	nnnnnnnnnnnnnnnnnnGAGCCGGCGGCCTGAGGaGgCGACTGACTGAGCAGCGCACCCGCGGAGCGAGGAGGCGCGGTGAACTGAGCGGGTCCTGAGCTGACAGATACACTGCGCAGCTGAAACGGCGAGGGAGCCGACGGGCGAGTGAGGGGCGCAGCCATGATCACCTCGGCCGCTGGAATTATTTCTCTTCTGGATGAAGATGAACCACAGCTTAAGGAATTTGCACTACACAAATTGAATGCAGTTGTTAATGACTTCTGGGCAGAGATTTCCGAGTCTGTAGACAAAATCAAAATGCATTGATCACTACACCAAACAGTGTGTGGAAAATGCAGATTTGCCTGAAGGAGAAAAAAAACCAATTGACCAGAGATTAGAAGGCATCGTAAATAA…
NR_033230	SMPD4	sphingomyelin phosphodiesterase 4, neutral membrane (neutral sphingomyelinase-3) (SMPD4), transcript variant 7, non-coding RNA	4913	1539	31.33	17.4	614600	2	130625435	130656793	-	130625435-130626927,130627086-130627214,130627362-130627493,130627745-130627978,130628320-130628525,130629139-130629302,130630078-130630178,130630628-130630718,130631294-130631439,130635229-130635315,130638417-130638488,130641501-130641633,130646392-130646543,130646668-130646720,130646830-130646938,130647322-130647397,130647557-130647699,130648957-130649043,130650597-130650680,130655573-130656793	GGGCAGAGACACGGCCGCAGGCTCCTGGGGCTCGCTCGCTAGCCTCTGCCCGGCACACATGGACTTGAGCATCTGGAAGACGGCGAGGGGGGCCACGTTCAGCTTCAGCAGGTCCACCAGGATCTTgACGGGGACAGACGCGGGGCCGGtGAGCCCTCTCCGCCTGGCGCGGCCACCTCCCTGAAGACCCGACAAGGACGGGGaCaGGnnnnnnnnnnnnnnnnnnnnnnnnnnnnnnnnnnnnnnnnnnnnnnnnnnnnnnnnnnnnnnnnnnnnnnnnnnnnCCCGCCCCGCTCACTTGAACACGTCGGGGTCAATGGCGCCGCCCGCCGCCTGCGCCAGCTCGTACAGCTCCATCTCCTCGGTGCTCAGCACCTTCTTCCGCCGCAGCGCCAGCTT…
NR_027653	KLF6	Kruppel-like factor 6 (KLF6), transcript variant D, non-coding RNA	4508	685	15.2	17.3	563300	10	3808188	3817473	-	3808188-3811782,3812298-3812421,3813987-3814406,3817105-3817473	nnnnnnnnnnnnnGCGGAGGGGGAGGCTGGCAGCGGAGCTTTGAATAGGGAAGTTTTGCAGGGGTTACGTTTGCAGTCAGTCCGGTGTTTGCAAATATTGTGTGGGCTCCGCGCGCTGCGGGCTGCGGGAGGGTCCGGCCGGGCGTCTCTGCGAGCCTGGAGTTTGCATGAAACTTTCACCTGCGCTCCGGGGAGACTTTCGGCTCCGGCTCCCACCGCGCGCCTCGCCGCCCTCGCGACCGCGGGCTCAGTCCGACCCGGCCCGACATGGACGTGCTCCCCATGTGCAGCATCTTCCAGGAGCTCCAGATCGTGCACGAGACCGGCAACTTCTCGGCGCTGCCGTCTCTGGAGGAGTACTGGCAACAGACCTGCCTGGAGCTGGAACGTTACCTCCAG…
NR_026952	LOC729799	Homo sapiens SEC14-like 1 pseudogene (LOC729799), non-coding RNA.	2572	862	33.51	16.9	611400	11	43875429	43878000	+	43875429-43878000	nnnnnnnnnnnnnnnnnnnnnnnnnnnnnnnnnnnnnnnnnnnnnnnnnnnnnnnnnnnnnnnnnnnnnnnnnnnnnnnnnnGCaTAAAATACCATtCTTAATgaTTATCtTTGGCAAGACAGgTGTGAGAGGATTGCTGTTGTATTTCAATCATGGTgCAGAAATACCAGTCGcCAGTGAGGgtGTACAAATACCCCTTTGAATTAATTATGGCTGCCTATGAAAGGAGGTTCCCTACGTGTCCaTTGATTCCGATGTTCGtGGGCAGTGACACTGTGAATGAATTCAAGAGTGAAGATGGGGCTATTCATGTCATTGAAAGGCACTGCAAGCTGGATGTCGATGCACCCAGACTGCTGAAGAAGATTGCAGgAGtTGATTATGTTTATTTTGTCCAG…
NR_026971	LOC144571	Homo sapiens cDNA FLJ32290 fis, clone PROST2000463.	2187	1268	57.98	16.9	673100	12	9109040	9111918	+	9109040-9109091,9109689-9109923,9110019-9111918	CATCACCCCAGGCTGCAAGGAGGCGCCACCGGAACTGCACACTCAGAAGCAGnnnnnnnnnnnnnnnnnnnnnnnnnnnnnnnnnnnnnnnnnnnnnnnnnnnnnnnnnnnnnnnnnnnnnnnnnnnnnnnnnnnnnnnnnnnnnnnnnnnnnnnnnnnnnnnnnnnnnnnnnnnnnnnnnnnnnnnnnnnnnnnnnnnnnnnnnnnnnnnnnnnnnnnnnnnnnnnnnnnnnnnnnnnnnnnnnnnnnnnnnnnnnnnnnnnnnnnnnnnnnnnnnnnnnnnnnnnGAGCTGAGGAGCCGCACAGCAAGGCTAAAAgagCCATAACACAAACAGGGCTGCAACATGTCCCTTGCTCCCCACAGCGAGAnnnnnnnnnnnnnnnnnnnnnnnnnnnnnn…
NR_024388	LOC152217	uncharacterized LOC152217 (LOC152217), non-coding RNA	1391	705	50.68	16.9	669100	3	198153891	198155281	+	198153891-198155281	nnnnnnnnnnnnnnnnnnnnnnnnnnnnnnnnnnnnnnnnnnnnnnnnnnnnnnnnnnnnnnnnnnnnnnnnnnntCCCGGGGGCTTGGAGAAGATGGTGCTTCGGCGGCTGCTGGCGGCGCTGCTGCACAGCCCGCAGCTGGTGGAACGTCTGTCCGAGTCGCGGCCTATCCGACGTGCGGCGCAGCTCACGGCCTTCGCTCTGCTACAGGCCCAGCTGCGGGGCCaGGACGCGGCCCGCCGCCTGCAGGACCTCGCGGCGGgccccgcAGGCTCCCTGTGCCGCCGCGCTGGGCGATTCAGAGACACCTTCACCCAGGAGCTACGCCGCGGCCTCCGTGGCCGTTCGGGGCCACCACCAGGTAGCCAGAGGGGCCCTGGCGCAAACATTTAAGCCtG…
NR_033674	DGCR2	DiGeorge syndrome critical region gene 2	4369	1000	22.89	16.9	653400	22	17403795	17489967	-	17403795-17406634,17408571-17408807,17409320-17409472,17415953-17416156,17424499-17424675,17430715-17430791,17432361-17432588,17435613-17435738,17489641-17489967	nnnnnnnnnnnnnnnnnnnnnnnnnnnnnnnnnnnnnnnnnnnnnnnnnnnnnnnnnnnnnnnnnnnnnnnnnnnnGCCGCCGAGAGTGCGCGCCAGCCCGCGGCCCAGCCGAAGCTCTTTCCCGCCGCCTCTCCGCGCCTCGCCCAGGTCCAGCCCCGCCTGACCCTCCTCTTGGCACGGTCCCCTGACCCTCAGTCCGGCCCGGTCCGGCCTCGCAGCCGCCCCGGgGACGATGAACGGAGGATAAATGGTGCCCAAGGCAGACAGCGGCGCCTTCCTACTGCTCTTCCTGCTGGTGCTCACTGTCACCGAGCCGCTGCGGCCAGAAGTGACGGGGGAGGCGCATCCTCACCATGGGAAGGAGGCGGTGGATCCGCGGCAGGGGCGGACCAGAGGAg…
NR_027157	LOC100128191	uncharacterized LOC100128191 (LOC100128191), non-coding RNA	3161	2220	70.23	16.9	617500	12	97430882	97434135	-	97430882-97433806,97433900-97434135	nnnnnnnnnnnnnnnnnnnnnnnnnnnnnnnnnnnnnnnnnnnnnnnnnnnnnnnnnnnnnnnnnnnnnnnnnnnnnnnnCCTGCCGACGGCTGCTCGGCTCCGGCCCGCGGCGGCGGCCACAGAGCCGAGAATCGGGGTGGGCTCGCGTTCCTCGTCACTGGAGAAGTCCGGGGGCCCCTTGCTGTTGGCGCCGGCGACGAGCGGCGGCCGGTTGCGCGCCGTGAGGTGCTGCAGGACCGAGGGGTCTTCTAGGAACTCCGGCgTCTCGGGGATCTGCGAAGCCCCCTCCCCGCAGCCTTCGCCGCCGCCGCTCAcGCCGGCGCGCTCGCTCCTGGCCGGGGGCCGCGCTGCCGCCTCCaAGCCTCACGGCTCCTGCCCAGTaGgagcgctgcggagc…
NR_036757	ODF2	outer dense fiber of sperm tails 2, transcript variant 11, non-coding RNA	3899	213	5.46	16.8	461000	9	130258106	130303392	+	130258106-130258355,130261667-130261757,130262613-130262766,130263042-130263167,130271283-130271453,130273408-130273568,130275013-130275141,130275709-130275841,130283680-130283751,130284916-130284987,130286038-130286154,130286801-130286986,130287465-130287574,130289990-130290125,130294526-130294636,130294801-130294905,130296610-130296768,130298141-130298241,130300513-130300675,130301101-130301226…	nnnnnnnnnnnnnnnnnnnnnnnnnnnnnnnnnnnnnnnnnnnnnnnnnnnnnnnnnnnnnnnnnnnnnnnnnnnnnnnnnnnnnnnnnnnnnnnnnnnnnnnnnnnnnnnnnnnnnnnnnnnnnnnGCCGGGAGGAGCCGCCGCCAGAGCCAGACTGCATCCGCCGCGGCGTCTCCAtGGCACGACCCTGGCCTCCGACTTCAACGACTTCATAAGGCGACGTTTCTGGGCTCAGCCGTGTCGCTCCTGGTTTCCATCGTGTGGGAAGAACGGAGTAACGAGTCTCACGCAGAAAAAGGTCTTGAGAGCACCTTGTGGCGCACCCAGTGTAACTGTAACGATCAACCATTTTTGTGTTGTCCTCCCCTACCTGCCAGAAGCCAACCATGAAGGACCGC…
NR_024607	MGC16121	uncharacterized protein MGC16121 (MGC16121), non-coding RNA	786	117	14.89	16.8	604200	X	133505073	133508326	-	133505073-133505695,133506410-133506493,133508248-133508326	nnnnnnnnnnnnnnnnnnnnnnnnnnnnnnnnnnnnnnnnnnnnnnnnnnnnnnnnnnnnnnnnnnnnnnnnnnnnnnnAAGGAAGCCCGGTGCCAGCCAGCCTTCCTGAAAGACCAAGCCcGCGCCATCCGGCTTCCTCCAGTGgACGCCTGCAGGACCCAgGAATGTTTTTCTTGAAGGCATCCGGCATCTCCAGTTAGCnnnnnnnnnnnnnnnnnnnnnnnnnnnnnGAACACTACATCAACACGCTTGGCGGGnnnnnnnnnCAAGAAGACTCCTGTTTCAAGAAAATACAATCATCTCTCAAAGGCTGTAATTTATATGCATTTTAAatCTCTAGGCATTGAAAACCACCCAAGTGTCCCAAATAGAAGGGTAAAATATAATCAGTCACTCAG…
NR_024543	SNHG7	small nucleolar RNA host gene 7 (non-protein coding) (SNHG7), transcript variant 3, non-coding RNA	853	557	65.3	16.7	673700	9	138738867	138742457	-	138738867-138739212,138739328-138739383,138740584-138740689,138741319-138741359,138742154-138742457	nnnnnnnnnnnnnnnnnnnnnnnnnnnnnnnnnnnnnnnnnnnnnnnnnnnnnnnnnnnnnnnnnnnnnnnnnnnnnnnnnnnnnnnnnnnnnnnnnnnnCTCGCgGGCGCTGCGCGGCCTAAGGGACTCGGCTgcCggcctcCGGGtgcggggaggGGGCgGGCTCtGAcctggGGCGTCCTGGCCGCGtGAGCCGCGGGaTGGgGgCnnnnnnnnnnnnnnnnnnnnnnnnnnnnnnnnnnnnnnnnnnnnnnnnnnncCCGGCCCTGCGCGGTTTCCAGCCAGGAAGCTTCGAGAATCCTGnnnnnnnnnnnnnnnnnnnnnnnnnnnnnnnnnnnnnnnnnCATTCTTGTTATTTAACACAGGAAGGAGGTGACTTCGCCTGTGATGGACTTCCA…
NR_024556	RHOBTB1	Rho-related BTB domain containing 1 (RHOBTB1), transcript variant 4, non-coding RNA	4571	351	7.68	16.7	670600	10	62299204	62374039	-	62299204-62301415,62301949-62302054,62304718-62304806,62307672-62307822,62315876-62315994,62317976-62318949,62322574-62322759,62340651-62340754,62341115-62341316,62365977-62366048,62371568-62371618,62373735-62374039	nnnnnnnnnnnnnnnnnnnnnnnnnnnnnnnnnnnnnnnnnnnnnnnnnnnnnnnnnnnnnnnnnnnnnnnnnnnnnnnnnnnnnnnnnnnnnnnnnnnnnnnnnnnnnnnnnnnnnnnnnnnnnnnnnnnnnnnnnnnnnnnnnnnnnnnnnnnnnnnnnnnnnnnnnnnnnnnnnnnnnnnnnnnnnnnnnnnnnnnnnnnnnnnnnnnnnnnnnnnnnnnnnnnnnnnnnnnnnnnCGGGGGCCCCCCCGCTCCCCCCGGCCCTTGAAGGCGGAGAGAGCTCGCGTCTCGCTCGGCTTCAGGGTAAGTCCAGCTGTGAGCCGAGTGTTCTGTTCTTCACTTCCAGCAAGCCAGAACTCTTCTACCCATAGGCCAACCTATGTTGCAGTTGATTAAG…
NR_028099	DCAF11	DDB1 and CUL4 associated factor 11 (DCAF11), transcript variant 4, non-coding RNA	4216	716	16.98	16.6	564000	14	23653826	23664291	+	23653826-23654342,23654431-23654775,23655966-23656093,23656315-23656442,23657104-23657204,23657437-23657583,23657799-23657853,23658194-23658262,23658608-23658665,23658760-23658945,23659887-23660040,23660414-23660566,23662020-23662126,23662224-23664291	GTGTGACGTTTGCAGCCCGCCGGCCGGGAAGCCGCGAGATGCGTGACGAGCCAGGCGCGTGACGGAGCAGCGGTTGGCCAACGCAGTGGCTGCAGTCGGTGTAAACAAGGCCTCGCGCCGCTGCGGGTCCTGCaACCGTTCCTGGCTGGTGGGTGGTCTCTCGTGGGGCAGTAACCGCCGGCTTCAGTGGGAGGTGCTTCTCGGCTTCCTCCCCCTCTTGGCGTACACACCCCCGGCGCACCACGTGGGCGTGAGGCAAGGAAGGAGGGGTGTTAGGCCGAATTCTATTTTCATTGGTGGTnnnnnnnnnnnnnnnnnnnnnnnnnnnnnnnnnnnnnnnnnnnnnnnnnnnnnnGCCGAGGGTCTTTGAGTCGTAAGGCTTCTCATTGGTTAGATGAG…
NR_034040	LGALS8-AS1	LGALS8 antisense RNA 1 (non-protein coding)	1440	621	43.13	16.5	610900	1	234752992	234754431	-	234752992-234754431	nnnnnnnnnnnnnnnnnnnnnnnnnnnnnnnnnnnnnnnnnnnnnnnnnnnnnnnnnnnnnnnnnnnnnnnnnnnnnnnnnnnnnnnnnnnnnnnnnnnnnnnnnnnnnnnnnnnnnnnnnnnnnnnnnnnnTGcaTTTGCAGCGAGGAGACACcCCAGGaCAAACAGCctgactccagccAGGGATaTaCAAGAAAGGCCGcgactcCTGATAAcCCCTTAcGCCCCGGAGCnnnnnnnnnnnnnnnnnnnnnnnnnnnCCACCCAGcCCCGGCTCTGCCGCGGTGAGGACCTGCGGGTTGGGGTGGACTGGACACTGTCCCACCCACCAAATTGTGATTTAGGAGCCGTGACATCCGAATGCCATCCTCCCCaGGCGAGAtCCTCAGAGCAGCCACg…
NR_027500	LOC100286844	uncharacterized LOC100286844 (LOC100286844), transcript variant 3, non-coding RNA	1598	1123	70.28	16.3	378300	12	48508593	48521204	+	48508593-48508794,48508985-48509133,48518472-48518690,48520177-48521204	nnnnnnnnnnnnnnnnnnnnnnnnnnnnnnnnnnnnnnnnnnnnnnnnnnnnnnnnnnnnnnnnnnnnnnnnnnnnnnnnnnnnnnnnnnnnnnnnnnnnnnnnnnnnnnnnnnnnnnnnnnnnnnnnnnnnnnnnnnnnnnnnnnnnnnnnnnnnnnnnnnnnnnnnnnnnnnnnnnnnnnnCTAGAACAGAGAAAACTAAnnnnnnnnnnnnnnnnnnnnnnnnnnnnnnnnnnnnnnnnnnnnnnnnnnnnnnnnnnnnnnnnnnnnnnnnnnnnnnnnnnnnnnnnnnnnnnnnnnnnnnnnnnnnnnnnnnnnnnnnnnnnnnnnnnnnnnnnnnnnnnnnnnnnnTGATTCAGGGATTGGATGAGTCTCTATGGTTTGTTTTGCCCTGAAGAA…
NR_024048	TAZ	tafazzin (TAZ), transcript variant 5, non-coding RNA	1919	90	4.69	16.3	749400	X	153293071	153303257	+	153293071-153293483,153293617-153293745,153294738-153294889,153295013-153295098,153301076-153301156,153301238-153301279,153301565-153301627,153301745-153301797,153302191-153302268,153302436-153303257	nnnnnnnnnnnnnnnnnnnnnnnnnnnnnnnGCGCCCGCCTTcccgttCcctccGgttGCGCGGCGCGCCCACGGCCTGTGACCCCGGCGACCGCTCCTCAGTGACAAGAGaGCGGGGCcGGGCGCGGCTCCGGCCTGACCTGCGAAGGGACCTCGGTCCAGTCCCCTGTTGCGCCGCGCCTCCCGTCCTTCCGTGCGCGGGCCAGTCAGGGGCCAGTGTCTCGCGCGGTCGAGGTCGCAGACCTAGAGGCGCCCCACAGGCCGGCCCGGGACGCGGGGAGCGCCGGCCGCGGGCCAGGTGGGAATGCCCCTGCACGTGAAGTGGCCGTTCCCCGCGGTGCCGCCGCTCACCTGGACCCTGGCCAGCAGCGTCGTCATGGGCTTGGTGGGCACCTACAG…
NR_027709	IDI2-AS1	IDI2 antisense RNA 1 (non-protein coding) (IDI2-AS1), transcript variant 4, non-coding RNA	1305	751	57.55	16.3	782400	10	1058577	1080141	+	1058577-1058723,1071230-1071446,1071754-1071916,1072729-1072833,1079469-1080141	nnnnnnnnnnnnnnnnnnnnnnnnnnnnnnnnnnnnnnnnnnnnnnnnnnnnnnnnnnnnnnnnnnnnnnnnnnnnnnnnnnnnnnnnnnnnnnnnnnnnnnnnnnnnnnnnnnnnnnnnnnnnnnnnnnnnnnnnnnnnnnnnnnnnnnnnnnnnnnnnnnnnnnnnnnnnnnnnnnnnnnnnnnnnnnnnnnnnnnnnnnnnnnnnnnnnnnnnnnnnnnnnnnnnnnnnnnnnnnnnnnnnnnnnnnnnnnnnnnnnnnnnnnnnnCTGGATGCTaTGTATGACAAAGAtATGGGGGaTGTTTGGAGTCTGTGATGTGCTATTGTcCTCCAGATAATGGTTTTCTGCAAGAAACTAGAGAAnnnnnnnnnnnnnnnnnnnnnnnnnnnnnnnnnnn…
NR_026874	FLJ39609	uncharacterized LOC100130417 (LOC100130417), non-coding RNA	496	263	53.02	16.2	796000	1	842816	844680	-	842816-842963,843265-843418,844068-844158,844578-844680	nnnnnnnnnnnnnnnnnnnnnnnnnnnnnnnnnnnnnnnnnnnnnnnnnnnnnnnnnnnnnnnnnnnnnnnnnnnnnnnnnnnnnnnnnnnnnnnnnnnnnnnnnnnnnnnnnnnnnnnnnnnnnnnnnnnnnnnnnnnnnnnnnnnnnnnnnnnnnnnnnnnnnnnnnnnnnnnnnnnnnnnnnnnnnnnnnnnnnnnnnnnnnnnnnnnnnnnnnnnnnnnnnnnnnnnnnnnnnnnGTTTCCCATGTCAAGTCCAGCTCCAGACTGACTTTCTGAGGTCACAGACGGAGCCTCACCCCATCCAAGGTGATGTCCTGGACTCCCAGTGTGTTCCCCAgAGGGCAGGGTACCTGGGGCCCAGCcTGGGCGGCAGGAGGGACTCAGCCCCTCGCCCAGG…
NR_037151	CDKN1A	cyclin-dependent kinase inhibitor 1A (p21, Cip1), transcript variant 4, non-coding RNA	2270	140	6.17	16.2	831000	6	36754465	36763095	+	36754465-36754694,36759852-36760301,36761506-36763095	AGCTGAGGTGTGAGCAGCTGCCGAAGTCAGTTCCTTGTGGGGCCAGAGCTGGGCGCGGATTCGCCGAGGCACCGAGGCACTCAGAGGAGGTGAtAGAGCGGCGGCAGACAACAGGGGACCCCGGGCCGGCGGCCCAGAGCCGAGCCGAGCGTGCCCGCGTGTGTCCGTGCGTGTCCACGAGGATGCGTGTTCGCGGGTGTGCGCTGCGTTCACAGGTGTTTCTGTGGCAGGCGccatgtcagaaccggctggnnnnnTCCGTCCGAACCCATGCGGCAGCAAGGCCTGCCGCCGCcTCTTCGGCCCAGTGGACAGCGAGCAGCTGAGCCGCGACTGTGATGCGCtAATGGCGGGCTGTATCCAGGAGGCCCGTGAGCGATGGAACTTCGACTTTGTCAC…
NR_036541	GPR89A	G protein-coupled receptor 89C; G protein-coupled receptor 89B; G protein-coupled receptor 89A	1986	75	3.78	16	548400	1	144475952	144538460	-	144475952-144476582,144476726-144476791,144480765-144480854,144482992-144483087,144499129-144499221,144500124-144500212,144502418-144502527,144514665-144514745,144515602-144515722,144522699-144522820,144523253-144523359,144527994-144528097,144530124-144530183,144538245-144538460	atgtagacgctgattggctgactggggcgcagcttgatggcgtcgggctggagagccgcagtcccggctgcagcacctgggnnnnnnnnnnnnnnntgagggggcctgtggccCCAGCCTGCCGTGGCCTCGGGGAGTGGGAAGTGGAGGCAGGAGCCCTCCTTACACTTCGCCATGAGTTTCCtGATCGACTCCAGCATCACGATTACCTCCCAGATACTgTTTTTTGGATTTGGGTGGCTTTTCTTCATGCGCCAATTGTTTAAgGACTATGAGATACGTCAGTATgTTGTACAGGTGATCTTCTCTGTGACATTTGCATTTTCTTGCaCCATGTTTGAGCTCATCATCTTTGAAATCTTAGGAGTATTGAAtAGCAGCTCATGTTATTTTCACTGG…
NR_026656	LOC400043	Homo sapiens hypothetical gene supported by BC009385, mRNA (cDNA clone IMAGE:4127835).	1395	44	3.15	16	701100	12	52806122	52812893	+	52806122-52806663,52812041-52812893	CTCGGCTCTGGGGAGAAAGGGGGGGCTGTGGCGTgGGGGCTGaGGAGGGGCTAAGGCGGGAGGGGCTCCTCATCACTTCACCCTCCCTTTTCGCCATGTGGGGGCCCTGAGCACCGCCCCAGAAGAGGTCGAGGGAATGTTGTGGGCTGGGGCACACCGGCAGGGCAGAAACTGGAGGAaGCGAGAGACGTCGCCAGGGACCCAGGGACCTCTCCCTCCAGTTCCCCGGGCCCGCCCGGCCCTGCTCGCCACTCCCGCTATAGCGCCCACTCTGTCCCGGGCCGTCCcGCGCCAGCAGTGTAGCCCCCAGCCCGGGCGCCTGAACGCTCTCCCTCCGGATCACTGCTCGGGTCCCCACTTTGGCGACCGTGCCCCCGAGTCCCGCTTCCCCGGGGCCTG…
NR_034171	LOC645212	uncharacterized LOC645212 (LOC645212), transcript variant 2, non-coding RNA	1386	844	60.89	15.9	433100	15	42613995	42616390	-	42613995-42614964,42615533-42615848,42616291-42616390	nnnnnnnnnnnnnnnnnnnnnnnnnnnnnnnnnnnnnnnnnnnnnnnnnnnnnnnnnnnCTGGAAGACCGCCaCCCGACTCTGGGCCCCGGGTAGGAAACAACAATTTCGGACCTCCTGGGGTCTATGCTAGGTATaAGGTGTATCTTTGTCCTCCATCAAGTAGCAAAGATAGACATGTAAACAAATTTCGACACTGTGATGACTGCAACAAAAAGCAGCATTATGAGGTTGAAGGTAAAAGGATAACATTAGCGGTGGCGGGGGCCGGAGGATGAAGGAAGGCTTCCTGAGGTAGGnnnnnnnnnnnnnnnnnnnnnnnnnnnnnnnnnnnnnnnnnnnnnnnnnnnnnnnnnnnnnngAATTCCAGTGGTCCCTCACCTGACTGAGTGGCGCAGTC…
NR_034110	TRAF3IP2-AS1	TRAF3IP2 antisense RNA 1 (non-protein coding), transcript variant 3, non-coding RNA	2195	1096	49.93	15.8	540300	6	111911368	112006076	+	111911368-111911561,112002517-112002698,112004258-112006076	CGGAAGGGGCGGCAGAGCACCGATCTCATGGAtGGGCTTCGAGGGGCTTGCGGGAGGGGTGCGCCAGTGTtCGGGGCCGTTTTGGCGGCTATGCGGGaTTGGCAGGAGCTGCGGTGCTCACAATTGCCTCGCCGACCGCCaTTTCACATCCAGCAGAGGAGGCGAGGGCAGCCGCGGAGACGGTTTTTCACAAGGAAATGACCTCGTTCTTGATGGCTGCTGCTAACTTATGGTGAGACGCTGGGTCCCTGTCCAATACCACATGGACATCCAATCAATTTACCCAGGGACAAGTCCACTCAAAAGCATCATTTAGAAGAGGGAAAAGGCATTGGGGTTATTTGTTTTTGGAGTATGTGCTTAAGGAAATCTAGAGTATTCCCAtGAGCATTCTGCTGA…
NR_029383	PAN3-AS1	PAN3 antisense RNA 1 (non-protein coding)	2191	604	27.57	15.8	779400	13	27608980	27611311	-	27608980-27610542,27610684-27611311	GGGCTCAGCTCCCGTCGgcagcagggccnnnnnnnnnnnnnnnnnnnnnnnnnnnnnnnnnnnnnnnnnnnnnnnnnnnnnnnnnnnTTGCCAACCGCGGTCCATCGAGTCCCCCGCtGTTGCCTCCTCCGCCGGCTGCGGCTCCTGTCCCCGGGTCCCCCAGGTCCGGCTTCTTGGGCCCGGGGGGCGGCCCAGCTCCCCCGCCCGGGACGGCTCCGGGCGGAAaGCCGGCCACgGGTGCACCAGCCAGAGCCAGGGGGACGCTGTTGCTATGGAGGCCGAGGCCCGGGGCAGCCCCGGCGGCTGGGTCCTCATGCAGGAACTGACACTCCTCCCCGTAGaAGCAAGTCTTAACCTTAGCGTAGTAGCGGCAGTACTTCAGCTTCACTCCTacCGCCG…
NR_036435	RSRC2	arginine/serine-rich coiled-coil 2 (RSRC2), transcript variant 4, non-coding RNA	2449	133	5.43	15.8	480000	12	121555143	121577513	-	121555143-121556206,121557334-121557423,121558718-121558947,121561609-121561688,121565605-121565727,121567727-121567930,121569339-121569551,121571004-121571081,121571885-121571928,121572643-121572799,121577348-121577513	nnnnnnnnnnnnnnnnnntTGCGACGCGCCGGGCCTCCTCGCCTTTGTGCCATCCGGGTCTCTCGCGCGAGCGATTTAGTCTGAGGCGAAGCTTCGGAGCGGCCGGTACTGTTGAAAGCGACAAGTGGAGGCGCCGCTCTAGCGGCCGGGACTCTGAACTATGGCGGCTAGTGATACAGAACGAGATGGACTAGCCCCAGAAAAGACGTCACCAGATAGAGATAAGAAAAAAGAGCAGTCGGATGTATCTGTTTCTCCTAGAGCTTCAAAACATCATTATTCAAGATCACGATCAAGGTCAAGAGAAAGAAAACGAAAGTCAGATAATGAAGGAAGAAAACACGGGAGTCgGAGCAGAAGCAAAGAGCGTGCTAATGCGCGAAGAGACTGAaCtGAAGA…
NR_024247	MUM1	melanoma associated antigen (mutated) 1 (MUM1), transcript variant 2, non-coding RNA	4170	1382	33.14	15.7	656700	19	1307323	1329430	+	1307323-1307448,1308008-1308093,1309393-1309463,1309587-1309699,1311135-1312031,1313249-1313350,1315508-1315578,1317304-1317380,1318159-1318219,1320264-1320339,1320595-1320645,1321641-1322077,1324071-1324159,1327518-1329430	nnCACATcGGCGTCAGACCTGGGAGTACTTTGTGCCAAATCATTGCCACTTGCTACATGAGTGTAAATgATGGCgGATGCCAAGTATGTCCTCTGCCGaTGGGAAAAGCGGTTATGGCCTGCAAAGGTTTTGTCCCGAACTgAGACTTCAACAAAAAATAAGAGAAAAAAGGAATATTTTCTAGATGTTCAAATCCTCTCCCTAGAGAAAAAAATTAAGGTGAAAAgCACCGAAGTTGAGATCCTAGAGAAGTCTCAAATTGAAGCCATTGCCTCCTCATTAGGGAACGCGAATCCCCTGAGCTGAAGGAGAAGGAAAAATGGATCTGCTTTCTTAAACCTTTCCAGAATTTGCCCCTAGAACCACTcCTATTCTTGACGCCCAGAATGGTCAGTGCCT…
NR_033688	PEF1	penta-EF-hand domain containing 1 (PEF1), transcript variant 3, non-coding RNA	1820	27	1.48	15.6	575200	1	31868050	31882805	-	31868050-31869030,31870683-31870826,31871347-31871502,31873410-31873710,31882568-31882805	nnnnnnCGAGGATTTGGGGACCTTGGACCCCACAGGTCCAGGCTGGCGCTGGCCTGGGCTCCACAGCCTCCCAAGGCCCCCACGGGGCCCTTGGGCGGGGACATCAGCCATGACCGGACGTTTAGAGTTCTGGTTCCGTCGATCTagTTTGGGGCGTCGGATAAAAATCCAGGCTTCCGGACCCACCCCACACTGCATCAGAGTCATCAGGAAACTTTGGTCGTAGCAGGCGCCACAAGGCTGCCCAGGAGCTGCAGGACAAGCACCAGGAGCCCCTCCGGGTAGCTACTACCCTGGACCCCCCAATAGTGGAGGGCAGTATGGCAGTGGGCTACCCCCTGCTGgTTGTTATGGGGGTCCTGCCCCTGGAGGGCCTTATGGGCCACCAGCTGGTGGAGG…
NR_016021	TBRG1	transforming growth factor beta regulator 1 (TBRG1), transcript variant 2, non-coding RNA	5025	1950	38.81	15.6	530200	11	123997952	124011032	+	123997952-123998339,124000037-124000107,124000777-124001009,124002010-124002156,124005494-124005591,124005851-124005961,124006381-124006523,124007199-124011032	AACTTCcGGGAAGGGTTTACTTCCAAGACAGACACGGAAGTGTTGGGAGGCGCCGGGAGCCGGTTCGGTtGCCGGTGTCTCTGGCCCTGCGGTCAACCCTGGGAACtTCCCGGAGAGCTAGATTCCTAGAGCCACGATTCCGCTAGCCCCGAACAGACTAAGCCAGCGCTCCCGCCCGCTCCCCgACTTAGGATCCGATGCCGGCAGCGTCCTGGGGCCCCCGTAGCGGGGCTGGACCATGAGCCTGCTGGACGGCCTCGCCTCCTCCCCGCGGGCTCTGCTGCAGTCCAGCAAGGCCAGGATGAAAAAGCTCCCGAAGAAGAGCCAGAACGAGAAGTACCGGCTGAAGTACCTGCGGCTGCCCAAAGCGGCCAAGGCCACTGTGTTTGAAAATGCTGC…
NR_034111	TRAF3IP2-AS1	TRAF3IP2 antisense RNA 1 (non-protein coding), transcript variant 4, non-coding RNA	653	20	3.06	15.3	1097000	6	111911368	111931504	+	111911368-111911561,111912014-111912041,111912640-111912757,111931192-111931504	CGGAAGGGGCGGCAGAGCACCGATCTCATGGAtGGGCTTCGAGGGGCTTGCGGGAGGGGTGCGCCAGTGTtCGGGGCCGTTTTGGCGGCTATGCGGGaTTGGCAGGAGCTGCGGTGCTCACAATTGCCTCGCCGACCGCCaTTTCACATCCAGCAGAGGAGGCGAGGGCAGCCGCGGAGACGGTTTTTCACAAGGCTGCGTCCCGGGCACGCGCAAGTACATGTGCATTTGaAtAgttaccaggttgccaTGTATTTGAAGTGGTGTGAGAGCTACTCGTTTGGAACCGTTGTGGATTTTCAAATAGGAAAATCAAAAGGCCaAAAGGGACAGGTCACTGGTGACCATGCTTTgGGATTTTCATAGTTTGAGTAAtTCCTATGGGCTCTACCACCCAGC…
NR_026735	GPN1	GPN-loop GTPase 1	1727	39	2.26	15.3	458500	2	27705367	27727217	+	27705367-27705540,27706230-27706323,27709004-27709041,27711217-27711295,27711511-27711605,27714581-27714626,27715256-27715402,27716414-27716496,27717611-27717650,27718800-27718890,27724207-27724314,27726486-27727217	nnnnnnnnnnnnnnnnnnnnnnnnnnnnnTCTCTATGGTCaGGTGGGcGGGGCCAtGAGGAAGATGGCGGCGCCCGCAGCTGCAGCTGAGCCCCAGGCTTCTGGGGGTCCGCGGCACCCAGTGTGTCTGTTGGTGTTGGGAATGGCGGGATCCGGGAAAACCACCTTTGTACAGAGGCTCACAGGACACCTGCATGCCCAAGGCACTCCACCTTATGTGATCAACCTGGATCCATCAGTACATGAAGTTCCCTTTCCTGCCAATATTGGTGATGAAATTTATTGAGAAGGCCCAGaACATGTCTAAATATGTGTTGATTGACACACCCGGACAGATtGAAGTATTCACTTGGTCAGCTTCTGGgACAATTATCACTGAGGCCCTTGCATCCTCATTTCC…
NR_024616	INE1	Homo sapiens inactivation escape 1, mRNA (cDNA clone IMAGE:7262658).	1008	210	20.83	15.3	452500	X	46949191	46950198	+	46949191-46950198	nnnnnnnnnnnnnnnnnnnnnnnnnnnnnnnnnnCTGTTTTAGGTATTGGGGATATACCAAGGAATAAAACAAGATTCCTGAAAGGGGaGGGGAACGGACAGCAAACAATAGACACAATACGATCGTGAGGTATATAGtTAATGTCGGTGATGAGTGCTCCTCAAAGGAAACAACAAAAACCAGACAAGGGAAGTCAGGGgGTCAGGGAGAATGGTTTGTAGTATTGATGACAGTGTtnnnnnnnnnnnnnnnnnnnnnnnnnnnnnnnnnnnnnnnnnnnnnnnnnnnnnnnnnnnnnnnGGAAGAGCCCACGCAAAGATCCTGAGGTGGGgaGGGTCAGGGAGCCAACTCATTTTACGGTAAGTGGAGGTGGGATCCAGGGGAgGATTCTGAGCAGA…
NR_024094	RANBP6	RAN binding protein 6, transcript variant 2, non-coding RNA	3566	206	5.78	15.2	429300	9	6001019	6005640	-	6001019-6004356,6005413-6005640	CCTTCCCGGTCGCGGTAGCTTTGACAGAGCGCAATGGCGGCGACCGCGTCTACAGGGGTGCCGGCGACTGTGTCAGAAAAGCAAGAGTTTTACCAGCTTCTGAAGAACCTGATCAATCCAAGCTGTATGGTGCGGAGGCAAGCAGAGGAAATCTATGaAAATATCCCAGGTCTGTGTAAGACTACCTTCCTCTTAGATGCCGTCAGAAATAGAAGAGCAGGTTATGAGGATCCTCATCCAAGGGTGAGGGCTGCAGCCTGTACTACACTTGGaCAGATGGCTaCAGATTTTGCACCtAATTTCCAAAAGAAATTTCATGAAACAGTGATTGCAGCTCTGTTACGTACCATGGAAAATCAAGGTAATCAGCGTGTGCAATCACATGCAGCTTCTTCTCTT…
NR_027340	FKBP9L	FK506 binding protein 9-like (FKBP9L), transcript variant 2, non-coding RNA	2170	623	28.71	15.2	567000	7	55716261	55723219	-	55716261-55718012,55720359-55720522,55722966-55723219	nnnnnnnnnnnnnnnnnnnnnnnnnnnnnnnnnnnnnnnnnnnnnnnggaacactctcagtgccagtgggttggtgacctaacatgaggctcttctgtttcattttagGTGGAATTTAGGCAAAACTTACAATATCGTTCTGGGATCTGGGCAAGTTGTGTTGGGAATGGACATGGgTCTCAtAGAGaTGTGCGTTGGCGAGAAACGGACCGTGATCATTCCGCCCCACCTGGGCTATGGGGAaGCTGGCgTGGATGGAGAAGTGCCTGGCAGTGCCGTATTGGTGTTTGACATTGAGTTGCTGGAGCTGGTGGCCGGCCTACCCGAAGGGTACATGTTCATATGGAATGGTGAGGTGTCACCCAACCTCTTTGAAGAAATTGACAAGGATGGCAACGG…
NR_033669	ARMCX6	armadillo repeat containing, X-linked 6, transcript variant 4, non-coding RNA	937	16	1.71	15.2	482800	X	100756764	100759647	-	100756764-100757406,100758318-100758412,100759149-100759230,100759531-100759647	nnnnnnnCCAAGAGCCGCCTAGAGCACAAGTCCTGCTAGTCGCCTCCGTCTGGGTACCAGCCCCCTATTACTCTGCAGGCGTGTGAAGAAAGAAGGAAACTAGCTCGGACTGTGCAGGTTTGTAGGTCTGTTGGCCTGTAGGTTTCGGCACAAGTCTCAGCAAGAGAAGGAGAAAACTGCCTTGGTTGGAACCTTGCAGATTCATCACAAGAGAGCTACAAGAGCCTAGAAGAAGCTAAAGACTGCTAaCCTCCATCCTTACTTACCCTGGACCTGAGAGACCTCTTCAATCAGAAAAGGAAACAGAGAGATTCTCCTGGAAACCCCTGCCCCATAAACGGCCCTCTGGAACACAATGGGACgGAATCCACCCACAACGCGCTTGGTTTGCAGATGTCA…
NR_027015	PGAP2	post-GPI attachment to proteins 2 (PGAP2), transcript variant 5, non-coding RNA	1955	114	5.83	15.2	493300	11	3775708	3804158	+	3775708-3775788,3786100-3786121,3789056-3789230,3795159-3795341,3801689-3801941,3802076-3802182,3802826-3802934,3803134-3804158	nnnnnnnnnnnnnnnnnnnnnnnnnnnnnnnnnnnnnnnnnnnnnnnnnnnnnnnnnnnnnnnnnnnnnnnnnnnnnnnnnnnnnnnnnnnnnnnnnnnnnnnGTCTGACAAGATGTACCaGGTCCCACTGCCACTGGATcGGGATGGGACCTTGGTACGGCTCCGcTTCACCGTGGTGGCCCTGGTCACAGTCTGCTGTCCACTTGTCGCCTTCCTCTTCTGCATCCTCcGGTCCCTGCTCTTCCACTTCAAGGAGACAACGGCCACACACTGtGGGGCCACGCCCTACAGGATGTTCTCTGCGGCCTCCCAGCCTTTGGACCCCGATGGGACCTTGTTCCGGCTTCGCTTCACGGCCATGGTCTGGTGGGTCATCACTTTTCCTGTGTTCGGCTTCT…
NR_024562	LOC100128675	uncharacterized LOC100128675 (LOC100128675), transcript variant 2, non-coding RNA	1124	797	70.91	15.1	528400	19	40241803	40289048	-	40241803-40242522,40269700-40269844,40281949-40282131,40288973-40289048	nnnnnnnnnnnnnnnnnnnnnnnnnnnnnnnnnnnnnnnnnnnnnnnnnnnnnnnnnnnnnnnnnnnnnnnnnnnnnnnnnnnnnnnnnnnnnnnnnnnnnnnnnnnnnnnnnnnnnnnnnnnnnnnnnnnnnnnnnnnnnnnnnnnnnnnnnnnnnnnnnnnnnnnnnnnnnnnnnnnnnnnnnnnnnnnnnnnnnnnnnnnnnnnnnnnnnnnnnnnnnnnnnnnnnnnnnnnnnnnnnnnnnnnnnnnnnnnnnnnnnnnnnnnnnnnnnnnnnnnnnnnnnnnnnnnnnnnnnnnnnnnnnnnnnnnnnnnnnnnnnnnnnnnnnnnnnnnnnnnnnnnnnnnnnnnnnnnnnnnnnnnagccggaagagccacaggattcggcaaagacggaca…
NR_024572	C10orf58	chromosome 10 open reading frame 58 (C10orf58), transcript variant 2, non-coding RNA	1632	283	17.34	15.1	640800	10	82163571	82182733	+	82163571-82163612,82170202-82170381,82172153-82172244,82175602-82175742,82177068-82177232,82181722-82182733	GCTTCTTTGTCAGGAGAAGCAGAGGTGTGGACACtGTGGATGAAATGTCTtTCCTTGAGGACCCAAGTTTCTTCACCaTGGGGATGTGGTCCATTGGTGCAGGAGCCCTGGGGGCTGCTGCCTTGGCATTGCTGCTTGCCAACACAGACGTGTTTCTGTCCAAGCCCCAGAAAGCAGCACTGGAGTACCTGGAGGATATAGACCTGAAAACACTGGAGAAGGAACCAAGGACTTTGAAAGCAAAGGAGCTATGGGAAAAAAATGGAGCtGTGATTATGGCTGTGCGGAGGCCGGGCTGTTTCCTCTGTCGAGAGGAAGCTGCGGATCTGTCCTCCCTGAAAAGCATGTTGGACCAGCTGGGCGTCCCCCTCTATGCAGTGGTAAAGGAGCACATCAGAA…
NR_036538	LOC646903	hypothetical LOC646903	1964	719	36.61	15	451600	3	151171756	151173719	+	151171756-151173719	GGGATACCGCCCCGGGACAATCACGGCCGCCACGTGCGGCAGGCGCCGGCCGGnnnnnnnnnnnnnnnnnnnnnnnnnnnnnnnnnnnnnnnnnnnnnnnnnnnnnnnnnnnnnnnnnnnnnnnnnnnnnnnnnnGCCGCAGGGACGCCTTGGAGCCCCGCGGCCGGGCCGCGATGTgCTTTTCTTCTGTgTCCGCTGCCCGGGATGCGGAATCTTGAGCCTTGGTGTCGGGTTGCAGAGTTGCCCTGGTGACGGGATGCGGAGCGTTTCCTCtTctttgtggtgggggcggctGaTGGCAGnnnnnnnnnnnnnnnnnnnnnnnnnnnnnnnnnnnnnnnnnnnnAAGGGCACCCTCTTTCCtggaGCCCTTTTGCGCCTCGCCCATAAAGGCAGACC…
NR_024546	TXNL1	Homo sapiens mRNA for thioredoxin-like 1 variant protein.	1429	47	3.29	15	598900	18	52421051	52456918	-	52421051-52421285,52429222-52429326,52432653-52432825,52434474-52434543,52436233-52436355,52442517-52442690,52444391-52444495,52444590-52444686,52456572-52456918	nnnnnnnnnnnnnnnnnnnnnnnnnnnnnnnnnnnnnnnnnnnnnnnCcCATCCCTCCCCGCCCCCTGGGCCGCTCCGCTCCCTGGCGTGACTCGGCACTGAGAGTCCCGGGAGAAGACGCCGCGGTCGCCGCCTCTTCTGACCAGGCCTCGGCCTTCCTTAGCGTCTCTGCTTCCTCTCCCAGATCGTCTTCTCCTTCAGTTTCGAAGCCAGTGGTGTCGCGGCCACCCTGCCGGGCTCTCTGTGAGGATGGTGGGGGTGAAGCCCGTCGGGAGCGACCCGGATTTCCAGCCAGAGCTGAGCGGCGCGGGCTCCAGACTCACCGTGGTCAAGTTCACCATGAGAGGGTGCGGGCCATGTTTGAGGATTGCGCCAGCATTCAGTTCCATGAGTAATAAA…
NR_028475	SLC25A26	solute carrier family 25, member 26	1841	484	26.29	14.9	524400	3	66376317	66512041	+	66376317-66376427,66395165-66395269,66396446-66396493,66437567-66437651,66479478-66479522,66495974-66496043,66502592-66502656,66503643-66503716,66510804-66512041	GCTGCTGCATTTTTTATCACCTATGAATATGTGAAGTGGTTTTTGCATACTGATTCATCTTCATATTTGACACCTATGAAACATATGTTGGCTGCCTCTGCTGGAGAAGTGGTTGCCTGCCTGATTCGAGTTCCATCTGAAGTGGTTAAGCAGAGGGCACAGGTATCTGCTTCTACAAGAACATTTCAGATTTTTTCTAACATCTTATATGAAGAGGGTATCCAAGGGTTGTATCGAGGCTATAAAAGCACAGTTTTAAGAGAGnnnnnnnnnnnnnnnnnnnnnnnnnnnnnnnnnnnnnnnnnnnnnnnnnnnnnnnnnnnnnnnnnnnnnnnnnnnnnnnnnnnnnATTCCTTTTTCTCTGGTCCAGTTTCCCTTATGGGAGTCCTTAAAAGCCCT…
NR_027621	FHL1	four and a half LIM domains 1	2588	311	12.02	14.9	448000	X	135056527	135121184	+	135056527-135056837,135079732-135079805,135116232-135116413,135116841-135117015,135117617-135117786,135118280-135118466,135119696-135121184	nnnnnnnnnnnnnnnnnnnnnnnnnnnnnnnnnnnnnnnnnnnnnnnnnnnnnnnnnnnnnnnnnnnnnnnnnnnnnnnnnnnnnnnnnnnnnnnnnnnnnnnnnnnnnnnnnnnnnnnnnnnnnnnnnnnnnnnnnnnnnnnnnnnnnnnnnnnnnnnnnnnnnnnnnnnnnnnnnnnnnnnnnnnnnnnnnnnnnnnnnnnnnnnnnnnnnnnnnnnnnnnnnnnnnnnnnnnnnnnnnnnnnnnnnnnnnnnnnnnnnnnnnnnnnnnnnnnnnnnnnnnnnnnnnnnnnnnnnnnnnnnnnnnnnnngcaCCTTGGAAGTTGTTCTcaaccGTATCCAGCCCTTGCTGAATACATCCTATCTGCCACACATTCAGCGTGAGGTCCcTCCAGCTAT…
NR_030767	ANKRD13D	ankyrin repeat domain 13 family, member D, transcript variant 2	2223	247	11.11	14.8	533000	11	66813392	66826531	+	66813392-66813597,66813876-66814012,66814125-66814260,66814369-66814493,66815523-66815568,66815650-66815793,66816038-66816227,66823105-66823171,66823577-66823658,66823874-66823935,66824040-66824170,66825037-66825194,66825329-66825445,66825535-66825698,66825779-66825870,66826166-66826531	nnnnnnnnnnnnnnnnnnnCGGGGGGCGCAGCTGGGGCGCGGCTCcGAGGGGAGGCTAGGGGGCCGTGCCAGGCTAGAAGCCGAGGCGGGGCCGGGATGCGGCGCTGAGGCCcAGCATGGCCAGCCCGTGCCCCACCTTCCCGCTGCACCGGCTCGTCTGGGCGAATCGGCATCGCGAAcTGGAGGCCGCACTGcACAGCCACCAGnnnnnnnnnnnnnnnnnnnnnnnnnnnnnnnnnnnnnnnnnnnnnnnnnnnnnnnnnnnnnnnnnnnnnnnnnnnnnnnnnnnnnnnnnnnnnnnnnnnnnnnnnnnnnnnnnnnnnnnnnnnnnnnnnnnnnnnnnCACGACATTGAACAGGAGGACCCCCGCGGGCGGACCCCGCTGGAGCTGGCCGTTTC…
NR_004401	SEC1	secretory blood group 1 (SEC1), non-coding RNA	2649	876	33.07	14.8	569500	19	53833108	53877314	+	53833108-53833215,53858266-53858336,53862396-53862532,53868225-53868336,53875094-53877314	AATAGCTTTGTTTTAGGAGTAACTCCCCTAGCCGTGTgGGGAGGCTTAGGACGGGCGGGTGCAATACTCGAAGGGGAGTCTCAGCGACCATGGGGGGCACCATCCACaAGATGTCAGGCTGAAGGGGATGATGAAACTCTGCAAGCCCAAGAACATAGTGAAAGAGGAGACACAGGAAGCATTGTCAGTCTCCTACCCGGGTTTGGAGGGCACTGCCCTGCTCAGTCTGGGAGAATGTGGTGACCCtcAGGACAGCCTCCCCAGTGCCCaGGCTCTGTCCAGGCCCAGGATGAAGGCCGCCTCaTCCTCAGGCCAGGGACCCCTGCCAGCCAGGCCACCCGCAATGGTGTGGgACGTGAGCGCCGTTGCCCCTGGCGgTCCAGCAGCAGGACAGCCCCG…
NR_024575	RAB34	RAB34, member RAS oncogene family (RAB34), transcript variant 6, non-coding RNA	1413	187	13.23	14.7	527500	17	24065426	24069378	-	24065426-24065855,24065938-24066045,24066177-24066267,24066340-24066421,24066601-24066652,24066786-24066850,24066945-24067046,24067138-24067203,24068048-24068139,24068358-24068570,24069267-24069378	AAGCGCCGCCTCTCCTTGGGCCCCTTCTCTCCCCCTTTCCCCTCCCTGCTGGTTTCTGGCATCGCCAGATGCTGCGCAGCAGTCTCCGATTCCCTATCACCAATTCGGCTGGCGTCTCCGAGACCTCGGGCTCCCGTAGGGTCCCCGTGGCCCCGAGTTGTAGTCGGAACACCCCGGCCGCGGGTGATCGTCGGCTCTCCACGCGCCCGGGTCGCTGGCGCGGATCCGACCTCGGCGCCTTCTCAGGGCGCCCTGCAAGGCCGCAGGCAGGATGAACATTCTGGCGCCCGTGCGGAGGGATCGCGTCCTGGCAGAGCTGCCCCAGTGCCTGAGaAAGGAGGCCGCTTTGCACGTGCACAAAGACTTCCACCCCCGCGTCACCTGCGCCTGCCAGGAACA…
NR_028491	TMEM41B	transmembrane protein 41B	1624	458	28.2	14.7	592900	11	9258778	9292872	-	9258778-9259164,9261494-9261716,9264578-9264716,9265825-9265929,9266565-9266658,9273382-9273510,9277707-9277824,9292444-9292872	nnnnnnnnnnnnnnnnnnnnnnGGGGCACTGAAaGGGGCGGTCCAGGACCCTGACTTGTtTCGCagttactgggccggcaCGagcgCGCGAGGCTCGGGGGCgGCACGGGGCGGGGtttagccnnnnnnnnnnnnnnnnnnnnnnnnnnnnnnnnnnnnnnnnnnnnnnnnnnnnnnnnnnnnnnnnnnnnnnnnnnnnnnnnnnnnnnnnnnnnnnnnnnnnnnnnnnnnnnnnnnnnnnnnnnnnnnnnnnnnnnnnnnnnnnnnnnnnnnnnnnnnnnnnnnnnnnnnnnnnnnnnnnnnnnnnnnnnnnnnAAGGCAGagtcgccgaacgCtcgcGgACgggcgctcaccaCACGACCCCCGTGGGGGACGGGGCAGCGGAGACGCGGGGTCCCG…
NR_033341	LOC100379224	uncharacterized LOC100379224, non-coding RNA	3361	933	27.76	14.7	590000	19	49301332	49309176	-	49301332-49304330,49308815-49309176	nnnnnnnnnnnnnnnnnnnnnnnnnnnnnnnnnnnnnnnnnnnnnnnnnnnnnnnnnnTTTGGATTACACTCCTCCGAATcCcGAAGGAAAAACGCTCAAAATCTCATTCTTCAGGGGGAAGCGTTGCCACTtCGgGGTGCCCACTGGGAACGAATCCCnnnnnnnnnnnnnnnnnnnnnnnnnnnnnnnnnnnnnnnnnnnnTGAGAATCGTCCTTCTCTCTCCCTGGTTCAGGACAGAAAATATTGAATAGACGGGAATTCCTGAAGTCTAAACGCCTCCAACGATAAGAGGAGTGTTACTGGAAAGGGAACAAGCGAGAAGACGCAATCTTCGAGGAGTTAAGTTTTGCTAATCTAATGATGAGATTGCATTCATGAAGACTGAGTGAAGACTTtA…
NR_001459	SNHG10	small nucleolar RNA host gene 10 (non-protein coding) (SNHG10), non-coding RNA	1330	435	32.71	14.6	655800	14	95069002	95070962	-	95069002-95069151,95069783-95070962	nnnnnnnnnnnnCTGCCTTACTATTGGCCGTCGGCAACCGCTTTGCTAGTTAATTGGAGAGAaTGGATGTCCATCgGGGTCACGCTTGCAGGGCAACGAGAGGCAAAACAagannnnnnnnnnnnnnnnnnnnnnnnnnnnnnnnnnnnnnnnnnnnnnnnnnnnnnnnnnnnnnnnnnnnnnnnnnnnnnnnnnnnnnnnnnnnnnnnnnnnnnnnnnnnnnnnnnnnnnnnnnnnnnnnnnnnnnnnnnnnnnnnnnnnnnnnnnnnnnnnnnnnnnnnnnnnnnnnnnnnnnnnnnnnnnnnnnnnnnnnnnnnnnnnnnnnnnnnnnnnnnnnnnATCCGCCTCTCCCAGCTTAGGTGGGCGTCCCTGGGCGcctGcggagcgccgcGGCCGAat…
NR_024113	BAG	chromosome 1 open reading frame 52 (C1orf52), transcript variant 2, non-coding RNA	3390	1871	55.19	14.5	486200	1	85488225	85497943	-	85488225-85490973,85496795-85496993,85497206-85497332,85497629-85497943	nnnTTCCGGCAGAGTGCTGGGTCGTCGCTCGCAGCCGTCATGGCAGCGGAGGAGAAGGACCCTCTGAGCTATTTCGCGGCATACgGGAGCAGCAtCTCAGACTCCTCGGACGAGGAGGATAACATCGAGCCGGAGGAGACGAGTcGCAGAACCCCGGATCTGGCGAAGTCGGCGGGCGGCTGTAGGAACAAGGCGGAGAAGCGGCTCCCGGGACCCGACGAtCTGTTTAGGAGCGTGACTCGCCCGGCCTTTCTCTACAATCCGCTCAACAAGCAGATAGACTGGGAGAGGCACGTCGTCAAGGCACCtGAGGAGCTTCTCCCTGAGACCCCTTCCCTTTGACGCCGAAGTGCCTGCGGTGCTGCCTCCAAGACAGTGTCTGCTGCAGCCTCCTGAAGG…
NR_028500	LDHA	lactate dehydrogenase A	2090	188	9	14.5	399300	11	18372512	18386341	+	18372512-18372759,18374942-18375091,18378960-18379133,18380963-18381136,18381817-18381934,18383572-18383695,18385240-18386341	nnnnnnnnnnnnnnnnnnnnnnnnnnnnnnnnnnnnnnnnnnnnnnnnnnnnnnnnnnnnnTCtGCATCCACCCCCAGCCCGACcCACACGTGGGTTCCCGCACGTCCGCCGGgCCCCCCCGCTGACGTCAGCATAGCTGTTCCACTTAAGGCCCCCCCCGCGCtCAGCTCAGAGTGCTGCAGCCGCTGCCGCCGATTCgGGATCTCATTGCCnnnnnnCCCGGACGACCGCCTGACGTGCATTCCCGATTCCtTTTGGTTCCAAGTCCAATATGGCAACTCTCAAGGATCAGCTGATTCATAATCTTCTAAAGGAAGAACAGACTCCCCAGAATAAGATTACAGTTGTTGGGGTTGGTGCTGTTGGCATGGCCTGTGCCATCAGTATCTTAATGAAGA…
NR_003672	SNHG7	small nucleolar RNA host gene 7 (non-protein coding) (SNHG7), transcript variant 1, non-coding RNA	2159	1554	71.98	14.5	648300	9	138739505	138742457	-	138739505-138741359,138742154-138742457	nnnnnnnnnnnnnnnnnnnnnnnnnnnnnnnnnnnnnnnnnnnnnnnnnnnnnnnnnnnnnnnnnnnnnnnnnnnnnnnnnnnnnnnnnnnnnnnnnnnnCTCGCgGGCGCTGCGCGGCCTAAGGGACTCGGCTgcCggcctcCGGGtgcggggaggGGGCgGGCTCtGAcctggGGCGTCCTGGCCGCGtGAGCCGCGGGaTGGgGgCnnnnnnnnnnnnnnnnnnnnnnnnnnnnnnnnnnnnnnnnnnnnnnnnnnncCCGGCCCTGCGCGGTTTCCAGCCAGGAAGCTTCGAGAATCCTGnnnnnnnnnnnnnnnnnnnnnnnnnnnnnnnnnnnnnnnnnnnnnnnnnnnnnnnnnnnnnnnnnnnnnnnnnnnnnnnnnnnnnnnnnnnnnnn…
NR_003700	LOC375133	Homo sapiens cDNA FLJ13972 fis, clone Y79AA1001548, highly similar to PHOSPHATIDYLINOSITOL 4-KINASE ALPHA (EC 2.7.1.67).	2272	323	14.22	14.4	523100	22	20157287	20201780	-	20157287-20157694,20158886-20158969,20160291-20160449,20160933-20161053,20162079-20162204,20162286-20162390,20162874-20162983,20164048-20164118,20164219-20164291,20167309-20167379,20168294-20168423,20171089-20171216,20171854-20171961,20172161-20172312,20172513-20172670,20176283-20176383,20201614-20201780	nnnnnnnnnnnnnnnnnnnnnnnnnnnnnnnnnnnnnnnnnnnnnnnnnnnnnnnnnnnnnnnnnnnnnnnnnnnnnnnnnnnnnnnnnnnnnnnnnnnnnnnnnnnnnnnnnnnnnnnnnnnnncggccggccggcgggcggagcgccgccgccgacgcacacgagGtGACCAGGCATTGATGCGCCCCCaGGaAGGCCACGCGctCAgGaGGcCCCCCCgCCccnnnnnnnnnnnnnnnnnnnnnnnnnnnnnnnnnnnnnnnnnnttcatgcgggagatggcaggnnnnnnnnnnnnnnnnnngagcagaaatttggcctgttttctgctgagataaaggaagcagaccccctggctgcctcggaagcaagtcaacccaaaccctgtccccccgaa…
NR_024195	TOM1	target of myb1 (chicken) (TOM1), transcript variant 6, non-coding RNA	2339	58	2.48	14.4	631900	22	34025797	34073987	+	34025797-34025973,34043870-34043954,34048992-34049170,34049489-34049623,34049761-34049907,34053264-34053380,34056340-34056473,34058974-34059007,34059397-34059490,34060321-34060441,34064706-34064781,34071718-34071777,34072923-34072962,34073048-34073987	nnnnnnnnnnCACCGCtCCGCCCACGCCTCCTCGCCGGCCTtCGgGtgcgtcacgtgacgggTtGGCGGCGCTGGCGgTTGCTGTCAGCTGATTCCCGGGGTTGGTGGCgGCGGCGGTAGCAGCGATGGACTTTCTCCTGGGGAACCCGTTCAGCTCTCCAGTGGGACAGCGCATCGAGAAAGCTACAGATGGCTCCCTGCAGAGCGAGGACTGGGCTCTCAACATGGAGATCTGTGACATCATCAACGAGACGGAGGAAGGnnnnnnnnnnnnnnCTCTCcGCCCTCcCAGTCTTAGAAACCTGTTTCAAGAACTGCGGGCACCGCTTCCACGTGCTGGTAGCCAGCCAGGACTTCGTGGaGAGTGTGCTGGTGAGGACCATCCTGCCCAAGAACAAC…
NR_034146	SIRT2	sirtuin (silent mating type information regulation 2 homolog) 2 (S. cerevisiae)	1995	227	11.38	14.4	591600	19	44061035	44076635	-	44061035-44061790,44061914-44061980,44062112-44062182,44063165-44063216,44063301-44063377,44063580-44063635,44063912-44063971,44066107-44066236,44071567-44071635,44072169-44072225,44072335-44072441,44072583-44072624,44075894-44076007,44076299-44076635	nnnnnnnnnnnnnnnnnnnnnnnnnnnnnnnnnnnnnnnnnnnnnnnnnnnnnnnnnnnnnnnnnnnnnnnnnnnnnnnntGCTCCTGGGGACTGGCATGGCCAGGACTCCAACCCAGGCAGCCTGTCCCAGAGCCCTCGAGCTAGCCCCAGTGCAGTCTCTCCACCACCCCACACTTCCTCAGGCCACTTTCCTGCCAGAGCCTTTTCCCCAAACCTGGTATCACCCcCTCCCCTCCCTCCCTAATCCCACCTCTCGGGCCTGgCCACCCCACCCCACCCCTCTCagGACTCAGATTCAGACTCTGAGGGAGGAGCCGCTGGTGGAGAAGCAGACATGGACTTCCTGCGGAACTTATTCCCCCAGACGCTCAGCCTGGGCAGCCAGAAGGAGCGTCTG…
NR_036694	HSP90AB3P	heat shock protein 90kDa alpha (cytosolic), class B member 3 (pseudogene)	1794	0	0	14.3	628100	4	89032019	89034191	+	89032019-89032376,89032439-89032801,89032913-89033223,89033430-89034191	ATGCCTGAGGAAGTGCACCATGGAGAGGAGGAGGTGGAGACTTTTGCCTTTCAGGCAGAAATTGCCCAACTCATGTCTCTCATCATCAATACCTTCTATTCCAACAAGGAGATTTTTCTTCGGGAGTTGATCTCTAATGCTTCTGATGCCTTGGACAAGATTCGCTATGAGAGCTTAACAGACCCTTCGAAGTTGGACAGTGGTAAAGAGCTGAAAATTGACATCATCCCCAACCCTCAGGAACGTAcCCAGACTtTGGTAGACACAGGCATTGGGATGACCAAAGCTGATCTCATAAATAATTTGGGAACTATTGCCAAGTCTGGTACTAAAGCATTCATGGAGGCTCTTCAGGCTGAGAAAGTGGTTGTGATCACAAAGCACAACGATGATGAACAG…
NR_027646	ATP1A1OS	ATP1A1 opposite strand (ATP1A1OS), transcript variant 1, non-coding RNA	562	46	8.19	14.3	498300	1	116737010	116762767	-	116737010-116737171,116745041-116745276,116762604-116762767	nnnnnnnnnnnnnnnnnnnnnnnnnnnnnnnnnnnnnnnnnnnnnnTTCCACCTGAGCGGCGCGTCCTCAGGGCTTGGGCCTGGCCTCCTCGCCTGTGAGATGGCACTGTGGCAGTGCCCACCTCGTGGGCTGTGTGAGGGCCGAGTGAAATCGTGCATATGCGGTCCAAAATGCAGAAGGCAGAAGATGAgCTCTGGCTCTTCACCTGCATGGCCGGTGGCAGTGTGGCCTCAGTCTTTTGGGACTTGAGGAGCTCTGACATTGGTCAgGTCAGAGGCGCCCACTCGTCCACTGCTGCCCATAGCTGTCTTCTACATCGTTGATCCAGCGGTCATCCCAGTCCACTCGGAGGCCCAACAGGTGAAGTGGGAGGAAGCCaTTCTCAGACAGAATCACAA…
NR_027639	ADAM9	ADAM metallopeptidase domain 9, transcript variant 4, non-coding RNA	3911	67	1.71	14.3	500200	8	38973662	39081936	+	38973662-38973836,38984562-38984659,38988334-38988392,38990641-38990719,38992794-38992870,38993895-38994090,38995529-38995594,38998319-38998390,38999832-39000001,39002479-39002560,39003353-39003486,39018622-39018793,39031157-39031249,39032253-39032448,39047974-39048079,39053904-39054087,39066723-39066864,39067935-39068022,39078539-39078606,39080283-39081936	CGGCAGGGTTGGAAAATGATGGAAGAGGCGGaGGCGGAGGCGACcGAGTGCTGAGAGGAACCTGCGGAATCGGCGGAGATGGGGTCTGGCGcGnnnnnnnnCTCGGGGACCCTTCGCGTCCGGTGGTTGcTGTTGCTTTGCCTGGTGGGCCCAGTCCTCGGTGCGGCGCGGCCAGGCTTTCAACAGACCTCACATCTTTCTTCTTATGAAATTATAACTCCTTGGAGATTAACTAGAGAAAGAAGAGAAGCCCCTAGGCCCTATTCAAAACAAGTATCTTATGTTATTCAGGCTGAAGGAAAAGAGCACAtTATTCACTTGGAAAGGAACAAAGAcCTTTTGTCTGAAGATTTTGTAGTTTATACcnnnAACAAaGAAGGGACTGTAATCACTGaCCAT…
NR_024110	SBDSP	Shwachman-Bodian-Diamond syndrome pseudogene 1 (SBDSP1), transcript variant 1, non-coding RNA	1718	393	22.88	14.2	748200	7	71937888	71945914	+	71937888-71938298,71939208-71939329,71940118-71940314,71942280-71942444,71945092-71945914	nnnnnnnnnnnnnnnnnnnnnnnnnnnnnnnnnnnnnnnnnnnnnnnnnnnnnnnnnnnnnnnnnnnnnnnnnnnnnnnnnnnnnnnnnnnnnnnnnnnnnnnnnnnnnnnnnnnnnnnnnnnnnnnnnnnnnnnnnnnnnnnnnnnnnnnnnnnnnnnnnnnnnnnnnnnnnnnnnnnnnnnnnnnnnnnnnnnnnnnnnnnnnnnnnnnnnnnnnnnnnnnnnnnnnnnnnnnnnnnnnnnnnnnnnGGTTTGCCGGCTCCTAGGTCTTTGAACAGCCGCGATGTCGATCTTCACCCCCACCAACCAGATCCGCCTAACCAATGTGGCCGTGGTACGGATGAAGCGCGCCGGGAAGCGCTTCGAAATCGCCTGCTACAAAAACAAaGTCGTCGGCTG…
NR_003006	SCARNA6	Homo sapiens small Cajal body-specific RNA 6 (SCARNA6), non-coding RNA.	266	0	0	14.2	726400	2	233862061	233862326	+	233862061-233862326	GGTCAaTGATGAATGGTAAAAGGTCTGAGTCCTcAGATCCCCTCCCAGCATCCCAGTTATTCCCAGCTGCCTCTCCTCCATCGCGCTTCAGAAGTGCTGTGATGGGCAGAaGGGCAgCTGACACTCCGTGATGTCCCTCATTCTGTGTTCATCcGTGAGCTCAGGGGAGACACTGGTTGGCATCCAACAGCTTAGCCACAAAGGGATTTGATTGTTGGGAGTGCTGATATCTGTGGCTATGATCTGACTTGTTCAAGCTGAGACCT
NR_028063	GCC2	GRIP and coiled-coil domain containing 2	6892	1073	15.57	14.2	511700	2	108432009	108492286	+	108432009-108432168,108432521-108432577,108435287-108435354,108451868-108451972,108452539-108455004,108455715-108455787,108458423-108458523,108458640-108458738,108464585-108464704,108465175-108465339,108465950-108466054,108467037-108467199,108468524-108468624,108468719-108468796,108469399-108469536,108470587-108470708,108472726-108472902,108475461-108475678,108478179-108478373,108479858-108479997…	nnnnnnnnnnnnnnnnnnnnnnnnnnnnnnnnnnnnnnnnnnnnnnnnnnnnnnnnnnnnnnnnnnnnnnnnnnnnnnnnnnnnnnnnnnnnnnnnnnnnnnnnnnnnnnnnnnnnnnnnnnnnnnnnnnnnnnnnnnnnnnnnnnnnnCGGCGATGGAGGATCCTGTTCAAGATGGGGTGGCTTCACCAGCTACCCCTGGGACCGGGAAATCTAAGAATTGGAGAAAGAAATTGAAGAACTGAAATCAAAACCTGTTACTGAAGGAACTGATGATATTATTAAGGCATTAACTGAACGTCTGGATGCTATTCTTCTgGAAAAAGCAGAGACTGAGCAACAGTGTCTTTCTCTGAAAaAGGAAAATATAAAAATGAAGCAAGAGGTTGAGGATTCTGTA…
NR_028387	RGL2	ral guanine nucleotide dissociation stimulator-like 2, transcript variant 2, non-coding RNA	3156	154	4.88	14.1	483700	6	33367409	33375154	-	33367409-33368068,33368185-33368299,33368771-33369061,33369168-33369279,33369359-33369454,33369550-33369671,33369789-33369821,33370443-33370517,33370732-33370800,33370882-33370966,33371074-33371177,33371263-33371514,33371783-33372080,33372169-33372219,33372353-33372531,33372787-33372870,33374625-33375154	nnnnnnnnnnnnnnnnnnnnnnnnnnnnnnnnnnnnnnnnnnnnnnnnnnnnnTAATCCCGTGGGGATGGAGTGACCCGCTCTCTCTCCTCCTGAAACGCTTCCCGCGGGAGTTTTAGCCGTGTTATTGTTGGGGAAGGGAATGTCAAATTCTGCTCCTGCCTTCCCCCAGGGGCTGGAGACTGGAATCTTTATTCCAGTTCAGTGCGGAGCGACGTGGTCTCCAGAATCCCCGAGTGTAGAGGCGGAGGACAGTGGAGCTGGGGACTCGGGCGCCTGGGTCCTGGTCCCTGAGCGTCCGGCGCTCCCCTAGTCCGCGGCCCTGGCTCCTGTCCTCACTTCCTTCCCCTTTTGGCTCCTGCTCTCGGAGCGGGCGGACGCGGGGGGGAGCGGAAAGGGC…
NR_024158	PP7080	uncharacterized LOC25845 (PP7080), non-coding RNA	1743	746	42.8	14	612300	5	523625	526080	-	523625-525080,525794-526080	GAAGCCGCAGGCGGGAAGGGCCCGCGCGCCGTGGCTTGCCGCTCGCGCCCTTTCCCACAGCTGCCGGGAAACCGAGGCTCGCCcAAAACGGATTTGCGTGAAACCAGCCCAAGGCTCCGGGCCCCCACaaccgagccccgnnnnnnnnnnnnnnnnnnnnnnnnnnnnnnnnnnnnnnnnnnnnnnnnnnnnnnnnnnnnnnnnnnnnnnnnnnnnnnnnnnnnnnnCCCGCAAGCGGCCCTGGCCGAGCGcCGTTTCCAGGCCCTCACCAGGTCTTTGAGCTGCAGnnnnnnnnnnnnnnnnnnnnnnnnnnnnnnnnnnnnnnnnnnnnnnnnnnnnnnnnnnnnnnnnnnnnnnnnnTGCACATTGAGTCCCTGGTGGGAAAAGTCCACAATTTCC…
NR_024601	DIABLO	diablo, IAP-binding mitochondrial protein (DIABLO), transcript variant 5, non-coding RNA	2083	720	34.57	14	504000	12	121258162	121278021	-	121258162-121259077,121266988-121267084,121267259-121267369,121275145-121275248,121276465-121277153,121277856-121278021	ACGCGGAGGTTGTAATTGGTCTCTAGACCACACCTAGTTGttgAGTGCCGCTGCTTGAAAATCTCAGTTCTaCCGAGATCGCGCAATACACACAAGCTACCTTTGGGCACCAGAGCAGACGGAACCGCGGAGCTTCAGGGTGGAAGAGTCGTGGAAACTTTGCCAAnnnnnnGgCtTCGTGTGTTCCCGTCCGCCCCTCTGgGACGGnnnnnnnnnnnnnnnnnnnnnnnnnnnnnnnnnnnnnnnnnnnnnnnnnnnnnnGCCTCGTCCACCGTCCACGTGCTGCAGCTGCTGCGGGAGCTGCTCGCCTTCGTGCTCCTCAGCTACACGGTGCTCATCGGGGCGCTGCTGCTGGCCGGCTGGACCACcTACTtCctGGTGCtGAAGTGACAGCGCCGc…
NR_024585	LOC100128292	uncharacterized LOC100128292 (LOC100128292), non-coding RNA	3014	2673	88.69	14	499300	10	79356576	79359589	+	79356576-79359589	nnnCGGGGCGCGCCCCGAGGCCGGGCTCCAGCCGGGCATGCTCCCCCTCgCCCTCAGCCTCCGCGCGCGCCGCCCGCCCCGCGAGAAAACTCGCCCCGAAAGCCGGGCCGCGCGCCGCCCCCaGAGCgAGACtACAACTCcCnnnnnnnnnnnnnnnnnnnnnnnnnnnnnnnnnnnnnnnnnnnnnnnnnnnnnnnnnnnnnnnnnnnnnnnnnnnnnnnnnnnnnnnnnnnnnnnnnnnnnnnnnnnnnnnnnnnnnnnnnnnnnnnnnnnnnnnnnnnnnnnnnnnnnnnnnnnnnnnnnnnnnnnnnnnnnnnnnnnnnnnnnnnnnnnnnnnnnnnnnnnnnnnnnnnnnnnnnnnnnnnnnnnnnnnnnnnnnnnnnnnnnnnnnnnnnnnnn…
NR_033759	ATP5L	ATP synthase, H+ transporting, mitochondrial F0 complex, subunit G	1391	329	23.65	14	427100	11	117777314	117785772	+	117777314-117777642,117781582-117781634,117782862-117783022,117784925-117785772	CtAGTGGCTGCCCAACAAAATGCCTGCTTCTCTGCGGAATCCCGCTGTTCTTCACATGCTCTCTAATATCATCTTTTCATATCCACTTTCTCTTCCATGTTGAAAAAttnnnnnnnnnnnnnnnnnnnnnCAAAGATCTTTGGACATTTAAATATCCTCGACCGGCGCGAAAAGAGGCGGCCTGACCTTGGAAGTGGGACGGGGTCCTGCAAAGGGTCCTTCCGGCGGGTGACATTCAGCCGGCCGTTCAGGGCGacnnnnnnnnCATCGCAGAACCatGGCCCAATTTGTCCGTAACCTTGTGGAGAAGACCCCGGCTCTGGTGAACGGCATTGGCAGTTCTaTTTGGAACTATCTcTTAGAGCTTTGTGTCTGCTTgAAGCTGCTGTGACTTACTCG…
NR_024333	LOC147727	uncharacterized LOC147727 (LOC147727), non-coding RNA	2011	1544	76.78	13.9	824400	19	10623538	10625548	-	10623538-10625548	ATCTTACGCCCGTTGCCCTGAGTACGTTAGCGGAAATGGCTCTGAGAGGCTTTGACGCATGTGTACCTTCTTAGTGGCGGTATgnnnnnnnnnnnnnnnnnnnnnnnnnnnnnnnnnnnnnnnnnnnnnnnnnnnnnnnnnnnnnnnnnnnnnnnnnnnnnnnnnnnnnnnnnnnnnnnnnnnnnnnnnnnnnnnnnnnnnnnnnnnnnnnnnnnnnnnnnnnnnnnnnnnnnnnnnnnnnnnnnnnnnnnnnnnnnnnnnnnnnnnnnnnnnnnnnnnnnnnnnnnnnnnnnnnnnnnnnnnnnnnnnnnnnnnnnnnnnnnnnnnnnnnnnnnnnnnnnnnnnnnnnnnnnnnnnnnnnnnnnnnnnnnnnnnnnnnnnnnnnnnnnnnnnnnnnnn…
NR_033329	KLHL7	kelch-like 7 (Drosophila) (KLHL7), transcript variant 5, non-coding RNA	1156	306	26.47	13.9	387100	7	23111878	23132194	+	23111878-23112290,23123978-23124108,23129921-23130023,23130832-23130925,23131192-23131316,23131905-23132194	nnnnnnnnnnnnnnnnnnnnnnnnnnnnnnnnnnnnnnnnnnnnnnnnnnnnnnnnnnnnnnnnnnnnnnnnnnnnnnnnnnnnnnnnnnnnnnnnnnnnnnnnnnnnnnnnnnnnnnnnnnnnnnnnnnnnnnnnnnnnnnnnnnnnnnnnnnnnnnnnnGCGTTCCAGAGctgggtgctgcagccgcagTTCCGATCGCCGTGTTTGGTCAATAGAATCCCCAGTGTGCCCAGAGAGTGCGACCCCTCGCTCGGCCCGGCGAGTCCCGGGCGTGAACCGAGCTGAGGGAGGATGGCAGCCTCCGGGGTGGAGAAGAGCAGCAAGAAGAAGACAGAGaAGAAACTTGCTGCCCGGGAAGAAGCTAAATTGtTGGCGGGTTTCATGGGCGTCATGAATA…
NR_033410	MKRN9P	makorin ring finger protein pseudogene 6; makorin ring finger protein 1	1826	654	35.82	13.8	457000	12	86700794	86702619	-	86700794-86702619	nnnnnnnnnnnnnnnnnnnnnnnnnnnnnnnnnnnnnnnnnnnnnnnnnnnnnnnnnnnnnnnnnnnnnnnnnnnnnnnnnnnnnnnnnnnnnnnnnnnnnnnnnnnnnnnnnnnnnnnnnnnnnnnnnnnnnnnnnnnnnnnnnnnnnnnnnnnnnnnnnnnnnnnnnnnnnnnnnnnnnnnnnnnnnnnnnnnnnnnnnnnnnnnnnnnnnnnnnnnnnnnnnnnnnnnnnnnnnnnnnnnnnnnnnnnnnnnnnnnnnnnnnnnnnnnnnnnnnnnnnnnnnnnnnnnnnnnnnnnnnnnnnnnnnnnnnnnnnnnnnnnnnnnnnnnnnnnnnnnnnnnnnnnnnnnnnnnnnnnnnnnnnnnnnnnnnnnnnnnnnnnnnnnnnnnnnnnnnnn…
NR_023916	PIN1P1	peptidylprolyl cis/trans isomerase, NIMA-interacting 1 pseudogene 1 (PIN1P1), non-coding RNA	996	665	66.77	13.7	781900	1	70157593	70158588	+	70157593-70158588	nnnnnnnnnnnnnnnnnnnnnnnnnnnnnnnnnnnnnnnnnnnnnnnnnnnnnnnnnnnnnnnnnnnnnnnAAGCGCATGagccgcAGctcaggccgagTAtactactTCAACCACATCACTAACGCCAGCCAGTGGGAGCGGCCCAGCGGCAACAGCAGCAGTGGcGGCAAannnnnnnnnnnnnnnnnnnnnnnnnnnnnnnnnnnnnnnnnnnnnnnnnnnnnnnnnnnnnnnnnnnnnnnnnnnnnnnnnnnnnnnnnnnnnnnnnaAGGAGGAGGCCCTGGAGCTGATCAACGGCTACATCCagaagatcaAGTCGGGAGAGGAGGACTTTGAGTCTCTGGCCTCACAGTTCAGCGACTGCAGCTCAGCCAAGGCCAGGGGAGACCTGGGTGCC…
NR_030770	CCM2	cerebral cavernous malformation 2	1830	63	3.44	13.7	533300	7	45005870	45082594	+	45005870-45005981,45044377-45044550,45070042-45070125,45070587-45070770,45074567-45074703,45075950-45076085,45078850-45078907,45079584-45079695,45080394-45080532,45081901-45082594	nnnnnnnnnnnnnnnnnnnnnTAAAGATGGCGGCAAATTGAAAAAGTTGGAGCTGCTCCCGCGCGCGCTCCCGCGCGCGCTGAGTGGGCGGGGCGAACtGGGGGCTGGACAGCCTGGAATTGTCTCGCCATTTAAACGAGTATTCCTAAAAGGTGAAAAtAGTAGAGATAAGAAAGCCCATGAGAAGGTGACAGAGAGGCGCCCTCTGCACACTGTGGTGTTGTCATTGCCTGAGCGCgTCGAGCCAGACAGACTGCTGAGCGACTATATTGAGAAGGAGGTAAAGTATTTAGGTCAGTTAAcGTCCATaCCAGGATACCTGAATCCCTCCTGTAGGACTGAAATCCTGCATTTCATAGACAATGCAAAGAGAGCCCACCAGCTTCCGGGACACTTGAC…
NR_037148	DNAJC25	DnaJ (Hsp40) homolog, subfamily C , member 25 (DNAJC25), transcript variant 2, non-coding RNA	2506	331	13.21	13.7	637100	9	113433453	113456452	+	113433453-113433844,113444958-113445195,113449208-113449360,113451554-113452024,113455201-113456452	nnnnnnnnnnnnnnnnnnnnnnnnnnnnnnnnnnnnnnnnnnnnnnnnnnnnnnnnnnnnnnnnnnnnnnnnnnnnnnnnnnnnnnnnnnnnnnnnnnnnnnnnnnnnnnnnnnnnnnnnnnnnnnnnnnnnnnnnnnnngCGCTGCTGCTAGTGCGGCCCTCGGGGGCCCTGGTGGAGGGGCTCTACTGCGGTACGCGGGACTGCTACGAGGTGCTGGGCGTGAGCCGCTCGGCGGGcAAAGCGGAGATCGCGCGGGCCTACCGCCAGCTGGCCCGGCGCTACCACCCCGCCCGCTACCGGCCGGAGCCCGGCGACGAGGGCCCCGGGCGGACGCCGCAGAGCGCCGAGGAGGCTTTCCTGCTGGTGGCAACCGCCTATGAGACGCTCAAGTCCTCCT…
NR_037176	LOC100507463	uncharacterized LOC100507463, transcript variant 4, non-coding RNA	1272	325	25.55	13.7	502600	6	32919841	32922255	+	32919841-32920029,32921173-32922255	TCCACATCCCCCTGCCTTTTCCGAGAAAAGGACAGTTAGTGnnnnnnnnnnnnnnnnnnnnnnnnnnnnnnnnnnnnnnnnnnnnnnnnnnnnnnnnnnnnnnnnnnnnnnnnnnnnnnnnnnnnnnnnnnnnnnnnnnnnnnnnnnnnnnnnTTCAGAAGCCCCCTTGGCGATGGGTTACAGTAAGAGGAAGTCTGCATTATCAtGAGGAGCTTGGAAgGGAGGtaacacnnnnnnnnnnnnnnnnnnnnnACTCcTTCTAGAGGCAGCTGCCTACTCTGCTGCTGTGGTTCTCCACCACAGAGAGAAGAAAAGGGAGGGAGATGGAGTGTGCAGGTCTGAGAAGGCTTTCATTCTGGAGCATCTGCAAGAGCCTGTACCAcGGTCCAGTAGCACCCC…
NR_026728	EDEM2	ER degradation enhancer, mannosidase alpha-like 2	2129	151	7.09	13.7	403600	20	33166821	33198822	-	33166821-33167397,33170062-33170183,33175354-33175498,33177715-33177839,33183106-33183247,33186202-33186413,33189344-33189469,33193837-33193942,33196443-33196482,33198289-33198822	nnnnnnnCGCGGgTcCCCGGAAGAACCCGCAGCAGCTCCCAGGATGAGCTGGTTGCAGTGGCTGCTGCTGCTGcGGCGGCGCTGAGAGGACACGaGCTCTaTGCCTTTCCGGCTGCTCATCTCGCTTGGCCTCCTGTGCGCACTGCTGCCTCTGCACCATGGTGCGCCAGGTCCCGACGGCTCCGCGCCAGATCCCGCCCACTACAGGggnnnnnnnnnnnnnnnnnnnnnnnnnnnnnnnnnnnnnnnnnnnnnnnnnnnnnnnnnnnnnnnnnnnnnnnnnnnnnnnnnnnnnnnnnnnnnnnnnnnnTaGGTCCCAGGCAGAAATCAGCTAGTGATTCCCACTTTCCGCCCTGTATCTTGTTCTTCCCCCGCTTGTTTTTGTGTTCTGGCCCCATG…
NR_024586	LOC100216545	uncharacterized LOC100216545 (LOC100216545), non-coding RNA	3600	1310	36.39	13.6	413000	7	104438225	104441824	-	104438225-104441824	nnnCCGCCCGTCCCGCTCCGCAGGGGCAGAGGGGGAGGGGATGAAGCTGCCCGGCGCCATTTTGCTTGTGGGCTGCCGCCCGCCGTTGCCTCTCAGCGGAGGCTCGAAGATAGCAAACTGGAGGCGGTGAGGGGGACGGAGTCTCTGTATTTCTGACAACAGATGCATTCAACAATCCACCGAAGGTTTGAGGAAGTGTCGGTGTTCGGTGGGACTGGTTCTTTCCCCCTTTCCCCCAGTGGCCCTCAAATCTGGATATAGGTGAGCTTGGGCATGCCAGTATTGGGTGCACGGACAAGGACAGCAGGGCCTGGGAACGAACTCCCTCCCGTTACCCTTCGAAAGCGATACACTTTCTTCTCCTCCCAAACAACCCCAGTCCCGTCTCTCCGTCCCTCT…
NR_003595	MGC26484	CDC14 cell division cycle 14 homolog C (S. cerevisiae) (CDC14C), non-coding RNA	2893	1038	35.88	13.6	444700	7	48934703	48937595	+	48934703-48937595	nnnnnnnnnnnnnnnnnnnnnnnnnnnnnnnnnnnnnnnnnnnnnnnnnnnnnnnnnnnnnnnnnnnnnnnnnnnnnnnnnnnnnnnnnnnnnnnnnnnnnnnnnnnnnnnnnnnCGCAGCTCCACGCAGCAGGACCTGCGCCGCCGGGACTCCCAGGACGACGTGTACCTGGACATCACCGATCGCCTTTGTTTTGCCATTCTCTACAGCAGACCAAAGAGTGCATCAAATGTACATTATTTCAGCATAGATAATGAACTTGAATATGAGAACTTCTACGCAGATTTTGGACCACTCAATCTGGCAATGGTTTACAGATATTGTTGCAAGATAAATAAGAAATTAAAGTCCATTACAATGTTAAGGAAGAAAATTGTTCATTTTACTGGCTCTGATCA…
NR_026906	C17orf69	chromosome 17 open reading frame 69 (C17orf69), transcript variant 2, non-coding RNA	942	523	55.52	13.6	441700	17	41072124	41079378	+	41072124-41072669,41073538-41073604,41079050-41079378	nnnnnnnnnnnnnnnnnnnnnnnnnnnnnnnnnnnnnnnnnnnnnnnnnnnnnnnnnnnnnnnnnnnnnnnnnnnnnnnnnnnnnnnnnnnnnnnnnnnnTGAACTCCTGACCTCATGATCCGCcTGCCTCGGCCTCCCAAAGTGTTGGGATTACAGGTGTGAGCCACCGCACCCGGCCTCcGAGAAATATTTAGATTGTACaCCTCAAgTGGGCAGGGACTGTGTCTTTCACTTTTGTATTTATGCTACAGTGTACCTAGTACAGTGCCAGCCCTCGTTAAATACTTATTGATTGCTCAGACAATAAgGACCTTGCTTTGGAAGGAGGAGGGGATAGcCATGTGCTTCTGAATGTaTnnnnnnnnnnnnnnnnnnnnnnnnnnnnnnnnnnnnnnnnn…
NR_002318	CATSPER2P1	cation channel, sperm associated 2 pseudogene 1 (CATSPER2P1), non-coding RNA	1639	383	23.37	13.5	417000	15	41815434	41825788	-	41815434-41816498,41823885-41824058,41824512-41824660,41825538-41825788	nnnnnnnnnnnnnCGGCGAGTGgCTGGGAGAGCGTGGCTGGGCCCGGTCCTAGGCAGGGGTCAGGGGCTAGGGCCGGGTCCCGGGGTGAGCCGAAACCTGGGGgTCGGGCGGGGCGGGGAATGGGGCGCAGTgAGGCTGGgAGCCGGTCCTGAGCTCGTCCTGCGCAGGGGTAGCCGGGCCCAGGGGGCGCCTGAGCTGGAGGCGGAAGCGTAAAGTCGGGACTGaGTGGGCgAAGAGAACCTGGGCTGAGCAGACATGACCACTTACCACcaagaagggCAGATGCAGCTGCCCCGAGCTGATGCCATTCGTTCACGTCTCATCGATACTTTCTCacTCATCGAGCATTTGCAAGGCTTGAGCCAAGCTGTGCcGCGgnnnnnnnnnnnnnnnnnnnn…
NR_003249	HNRPDL	heterogeneous nuclear ribonucleoprotein D-like	3615	737	20.39	13.5	412800	4	83563371	83570402	-	83563371-83565060,83565740-83565844,83566214-83566306,83566640-83566810,83567367-83567481,83567610-83567741,83568195-83568356,83568455-83568623,83569425-83570402	nnnnnnnnnnnnnnnnnnnnnnnnnnnnnnnnnnnnnnnnnnnnnnnnnnnnnnnnnnnnnnnnnnnnnnnnnnnnnnnnnnnnnnnnnnGaCGCCCGCGCTCCGCTGCCCGGAGGGGCCGTCGCGCGCCCGCTTCcTGTTCGGCTGGTTCCTGCCAGCTCGAGGACAAAACACGCGTGCGCGCGGCGGGCGAGCGCGCTCGCCGCCTCAGTCGCCAGCGCCGGGCGCAGTCCGCCTTTTTCCGGAGTAGCCCGGCCGCGGTGCTAGTCGGTAGCAGCGGCCGCCGCAGCGGCTCCGCACTGGCGAACCCAGGGCAGAAAAAGGCGGGGTTCACGGCTCTTTGGTAGGAGTGGGCTGGACCGGACGCCAGAGACAAAGGCTCGCAAGGCAAGAGGGACT…
NR_029431	DNAJC7	DnaJ (Hsp40) homolog, subfamily C, member 7 (DNAJC7), transcript variant 3, non-coding RNA	1989	86	4.32	13.4	469700	17	37381965	37423241	-	37381965-37382314,37382805-37382867,37387399-37387551,37387799-37387945,37389107-37389180,37393363-37393454,37394276-37394440,37394948-37395101,37395808-37395926,37400414-37400488,37401855-37401968,37402659-37402783,37422884-37423241	nnnnnnnnnnnnnnnnnnnnnnnnnnnnnnnnnnnnnnnnnnnCACGGGTAAAGTGGCGCCGCCTACGCACAGGCACAGTCCCTGgGCTCCCGCCCCgGCGCGGAGACCACCCTGGACATCCGGAGGCGGGAGGCCGCTCTGGCCCCAAGCGGAGCCTCTCTCTGgTAGaCGAGCCCGAGGGAGCCCTTCTGGGCGCGgCGCCGCTGAGCTGCTCTATGCTCCAACCGGAAGTGCTCTTCACCGCCGGCCTCCCACCCAGCTCTCTGGTCCCGGCGGTAAGATGGCGGCTGCCGCGGAGTGCGATGTGGTAATGGCGGCgACCGAGCCAGAGCTGCTCGACGACGCAGAGGCGAAGAGATATGTGTCCTAAAAATGCTAGTTATTATGGTAATCGAGCA…
NR_027399	GFOD2	glucose-fructose oxidoreductase domain containing 2 (GFOD2), transcript variant 3, non-coding RNA	5295	2976	56.2	13.4	474900	16	66272120	66310774	-	66272120-66277206,66310567-66310774	nnnnnnnnnnnnnnnnnnnnnnCGCCCCTCCCTTTCCAGAGCCCCCCGTTCCTTAGAAACCAGGCGGCGCGTTCCGGGTGGCGGCGCCCTGGACTCCCGGGCCCGCGCATCCCCGCCAGCCTTCCTTAAAGCGGATGGGTGGCCGCCGAGACCcnnnnnnnnccatggtttccagtgcagcgcggagtgggcgatgccagcgtgccagGAGCCATGTCTGACCAGGACGTTTGGAAGATCATATCCATGCCGGAGGCTCTTGTGAGGAGATGAGTTGGTAAAGAGAGAGGCCGGGATGAAGATGCTGCCAGGAGTGGGCGTGTTTGGGACTGGCAGCTCCGCCCGAGTTCTGGTCCCACTGCTGAGGGCAGAAGGGTTCACTGTTGAGGCCCTATGGGG…
NR_030722	FAM104B	family with sequence similarity 104, member B (FAM104B), transcript variant 8, non-coding RNA	1071	553	51.63	13.4	584300	X	55186260	55204353	-	55186260-55187033,55189339-55189469,55202280-55202386,55204295-55204353	AACTTCCTACGTGGTTGCTATGGTTCCGAGGGCAGGACgATGcGnnnCTGCCCTGTACGGAAAAGAAGAAGAAATGGCAGTAAAGAGTGCAATCATCATTCTGCCCAGCCCAaAAGGAATAAGAGAAACCCTGTCTTTCAGGATTCTCAAGatacAGAGnnnnnnnTTCTCATGGAGTGATAATGAAAGGAGCAaCAGCTGCATTAATATCCCAGAGAGAGCAAGTGGACCAGAAGGCAACTTAAACCAGATTGTTAATGAACCCaATGnnnaCATTCCCCAGTTCTTGCATGAGGGATCGTCTAAACCTGTTCATGTCATAAACTGGTTTATGTCCTTTGGTCCTGAAATAAAACTCAATACTTCACAGCAGGGAAGGAACCAAGCTGTTTAAAACTA…
NR_002315	H3F3AP4	H3 histone, family 3A, pseudogene 4	1042	0	0	13.3	468700	1	224317051	224326326	+	224317051-224317135,224318653-224318803,224319980-224320133,224325675-224326326	GTTCGCAGCCGCCGCCGCGCCGCCGTCGCTCTCTAACGCCAGCGCCGCCTCTCGCTCGCCGAGCTACAGCCGAAGGAGAAGGGGGGTAAGTAAGGAGGTCTCTGTACCATGGCTCGTACAAAGCAGACTGCCCGCAAATCGACCGGTGGTAAAGCACCCAGGAAGCAACTGGCTACAAAAGCCGCTCGCAAGAGTGCGCCCTCTACTGGAGGGGTGAAGAAACCTCATCGTTACAGGCCTGGTACTGTGGCACTCCGTGAAATTAGACGTTATCAGAAGTCCACTGAACTTCTGATTCGCAAACTTCCCTTCCAGCGTCTGGTGCGAGAAATTGCTCaGGAcTTTAAAACAGATCTGCGCTTCCAGAGCGCAGCTATTGGTGCTTTGCAGGAGGCAAGT…
NR_029435	FLJ31306	uncharacterized LOC379025 (FLJ31306), transcript variant 2, non-coding RNA	2442	1409	57.7	13.3	451900	14	57801836	57834608	-	57801836-57803864,57810450-57810606,57828106-57828178,57834426-57834608	ACCAGGTTCTCGGCGCCATTTTGTCTCGGCAGCGGTCGCCGTAGCTCCATCGCATTTTATGTTTCTGGCAAGAAGGGAACGGAGTTTTCATCAGGTAGATTGGTTTTTGTGCGTCCGTCCTCCACCGTTTCCTCCAGGACAGCACCTAGTCTTGGCcGGAGGAGTCTCAGAGCTGTGAGAAAGAATAAGGCTGATTTTATGGGAAAATTAAGCAagnnnnnnnnnnnnnnnnnnnnnnnnnnnnnnnnnnnnnnnnnnnnnnnnnnnnnnnnnnnnnnnnnnnnnnnnnnnnnnnnnnnnnnnnnnnnnnnnnnnnnnnnnnnnnnnnnnnnnnnnnnnnnnnnnnnnnnnnnnnnnnnnnnnnnnnnnnnnnnnnnnnnnnnnnnnnnnnnnnnnnnn…
NR_024568	FBXO31	F-box protein 31	3364	952	28.3	13.2	609300	16	85920443	85983209	-	85920443-85922617,85924993-85925393,85926411-85926564,85927262-85927371,85933984-85934058,85934705-85934872,85938281-85938357,85951402-85951473,85980844-85980955,85983190-85983209	nnnnnnnnnnnnnnnnnnnnnnnnnnnnnnnnnnnnnnnnnnnnnnnnnnnnnnnnnnnnnnnnnnnnnnnnnnnnnnnnnnnnnnnnnnnnnnnnnnnnnnnnnnnnnnnnnnnnnnnnnnnnnnnnnnnnAGTACGGTGTTTGTGAAAACTTGCGGAAGTTGGAGATCACAGGCGTGTCTTGTCGGGACgTCTACGCGAAGCTGCTTCACCGATACAGACACATTTTGGGATTGTGGCAGCCAGATATCGGGCCGTATGGAGGACTGCTGAACGTGGTGGTGGATGGTTTGTTCATCATTGGGTGGATGTACCTgCCTCCCCATGACCCCCACGTCGATGACCCCATGAGATTCAAGCCTCTGTTCAGGATCCACCTGATGGAGAGGAAgGCCGCCA…
NR_026925	LOC151174	uncharacterized LOC151174 (LOC151174), transcript variant 1, non-coding RNA	1959	618	31.55	13.2	717800	2	238798493	238805057	-	238798493-238799992,238801064-238801178,238804714-238805057	nnnnnnnnnnnnnnnnnnnnnnnnnnnnnnnnnnnnnnnnnnnnnnnnnnnnnnnnnnnnnnnnnnnnnnnnnnnnnnnnnnnnnnnnnnnnnnnnnnnnnnnnnnnnnnnnnnnnnnnnnnnnnnnnnnnnnnnnnnnnnnnnnnnnnnnnnnnnnnnnnnnnnnnnnnnnnnnnnnnnnnnnnnnnnnnnnnnnnnnnnnnnnnnnnnnnnnnnnnnnnnnnnnnnnCCGGGGGGCCCAGCCCTAGAGAGCAGGGCCCGGGctgcggggAccGGCGGCCTGAACGGCGGAGCGTTGAAAGCTCCCCGAGGGATAGGAAGTGCAGCGGAAATCAnnnnnnnnnnnnnnnnnnnnnnnnnnnnnnnnnnnnnnnnnnnnnnnnnnnnnnnnnnnnnnnn…
NR_033302	DHX9	DEAH (Asp-Glu-Ala-His) box polypeptide 9	4673	52	1.11	13.1	409700	1	181075062	181123740	+	181075062-181075214,181078303-181078435,181079052-181079192,181087991-181088102,181089064-181089176,181089788-181089936,181091335-181091471,181092290-181092336,181093862-181093998,181094309-181094398,181094491-181094652,181094798-181094875,181095751-181095942,181102202-181102343,181102719-181102801,181108095-181108251,181110612-181110712,181111808-181112021,181112205-181112299,181112588-181112661…	ATGCGTACGCTCGCTAGTCCCGCCCCCTcGCGCCGCGGTcGGAGCCATTTTGCCGATTCCTCCATGCGAGTTGCAGTGCGTTTCTCTGTTGTCTCCGTGGAAGGCCAGAGTCACACACGGTCCTAAGAGCTGGGCACCAGGAAGCGAAGGCTGATCtGAAGAAGACACTTGAATCATGGGTGACGTCAAAAATTTTCTgTATGCCTGGTGTGGCAAAAGGAAGATGACCCCGTCCTATGAAATTAGAGCGGTGGGGAACAAAAACAGGCAGAAATTCATGTGTGAGGTTCAGGTGGAAGGCTATAATTACACTGGCATGGGAAATTCCACCAATAAAAAAGATGCACAAAGCAATGCTGCCAGAGACTTTGTTAACTATTTGGTTCGAATAAATGAAAT…
NR_029372	NT5C3	5'-nucleotidase, cytosolic III	1743	217	12.45	13.1	576500	7	33020267	33068934	-	33020267-33020968,33021807-33022007,33023576-33023738,33025772-33025861,33027409-33027494,33028190-33028236,33030176-33030245,33032954-33033052,33042071-33042125,33068705-33068934	nnnnnTGCTCTGGGATCCCGCGCTTCTGAGACTCGCAGTCTCCGCGAGTTGCCTGTTTTTTTCCTGCCGGGACGCGCATGAGGGCCCCGTCCATGGACCGCGCGGCCGTGGCGAGGGTGGGCGCGGTAGCGAGCGCCAGCGTGTGCGCCCTGGTGGCGGGGGTGGTGCTGGCTCAGTACATATTCACCTTgAAGAGGAAGACGGGGCGGAAGACCAAGATCATCGAGATGAAGATTGGATAACCAAGAAATGACTAATCAAGAGTCTGCTGTACATGTGAAAATGATGCCAGAATTCCAGAAAAGTTCAGTTCGAATCAAGAACCCTACAAGAGTAGAAGAAATTATCTGTGGTCTTATCAAAGgAGgAGCTGCCAAACTTCAGATAATAAcAGACTTT…
NR_024337	C1orf133	chromosome 1 open reading frame 133 (C1orf133), non-coding RNA	800	34	4.25	13.1	437400	1	208471427	208474089	-	208471427-208471739,208473603-208474089	AcAGTAAACAACACCCCAAGTGTCCGGGAACAAAGGCAAGTTGaCTTTCTACGGTGCCGGAGCCGTGTGCCTCTTCGGAAGAATAAGAGCTATTATTATTCTTTATGTCTTATCCTTTTTTTTTTnnnnnnnnnnnACCAAGTTTCCTTCTAAGGGAAATAAACACCAAAGGTAGGATTCCAAGGAAATGACTCACGGCGGCTGGCAGGGCTCTGGCGGGGCTGGCCCGGGCCCCCGCGCTCCAGCCCGCAGCAGATGCCGGCCCGGCCCTCCCTCCCTCCCTTGCCGGCCAAACCCGCcGGAAGCCCcCGGncGCGGGAGCGCCCTGCGCCCATGGGACCTGGCGGCGAGGACGCCTCTTCCCtGCTGCTGCGACCGCAGCTGGGCACTCGGAAAGTT…
NR_003272	PSPC1	paraspeckle component 1; paraspeckle protein 1 pseudogene	1673	335	20.02	13	507500	13	19146896	19255083	-	19146896-19147124,19149864-19149963,19202379-19202484,19213705-19213789,19223411-19223607,19231463-19231558,19244382-19244683,19254526-19255083	nnnnnnnnnnnnnnnnnnnnnnnnnnnnnnnnnnnnnnnnnnnnnnnnnnnnnnnnnnnnnnnnnnnnnnnnnnnnnnnnnnnnnnnnnnnnnnnnnnnnnnnnnnnnnnnnnnnnnnnnnnnnnnnnnnnnnnnnnnnnnnntAAATCTAGGCCCGTATCCGGCGTCCGAGGCGAACTCCCTAAGATGATGTTAAGAGGAAACCTGAAGCAAGTGCGCATTGAGAAAAACCCGGCCCGCCTTCGCGCCCTGGAGTCCGCGGCGGGCgAGAGCGAGCCGGCGgCCGCGGCAGCCATGGCGCTCGCGCTTGCGGGGGAGCCGGCACCGCCCGCGGCCGCGCCGCCGGAGGACCACCCGGACGAGGAGATGGGGTTCACTATCGACATCAAGACTTTCCTC…
NR_027139	SPIN3	Homo sapiens cDNA FLJ41127 fis, clone BRACE2017574, weakly similar to SPINDLIN.	1688	610	36.14	13	491200	X	57019528	57038713	-	57019528-57020354,57021738-57021818,57027424-57027636,57037881-57038107,57038374-57038713	nnnnnnnnnnnnnnnnnnnnnnnnnnnnnnnnnnnnnnnnnnnnnnnnnnnnnnnnnnnnnnnnnnnnnnnnCCGCCACTGCCGCCGCCAACAGGAAGGCGGAGGACGCAGGAGCCAAGAGCAAGGGACGCCGCCACGGTCCTCTTCGCCTGCCCCGCCGCCCTCTTAGAGACTCTCCTTGCCtaCggatcatcATCTCCCAGCTTTTGCAAGCACCGGGCTGCTAGCCCGCnnnnnnnnnnnnnnnnnAGGCTCACTGCTGAGGCTACgGCGAGGTGTCCGATTTgGGCACTTGAGGCCCGCAATCCGGGACGGTGGGGAATCTGCGCCTCCTGGCCGgGCATGAAGACCCCGTTTGGAAAGGCAGCTGCAGGGCAGCGGTCTGGGAcAGGCGCTGGC…
NR_026826	RC74	integrator complex subunit 9 (INTS9), transcript variant 3, non-coding RNA	2573	291	11.31	13	495200	8	28681094	28803617	-	28681094-28681758,28683325-28683462,28684418-28684516,28689195-28689362,28691265-28691389,28694259-28694430,28701265-28701325,28707243-28707423,28709980-28710091,28725763-28725897,28726928-28727048,28748728-28748814,28751073-28751212,28763649-28763709,28803310-28803617	nnnnnnnnnnnnnnnnnnnnnnnnnnnnnnnnnnnnnnnnnnnnnnnCGGCgGGGATGAATTTGAGCTGACGGAAGGAGGCGTcCGcAGAGGAAAGGGAGGAAAAGGAAAGGCGACCACAGTTCCCATGgTGCCTGGAGGGGagactannnnnnnnnnnnnnnnnCTGGAAGGGACGTGAGaATGAAAGACTGCAAGTCCCGCGATGCTCTgGGCTGGCAGGTGGCGGAGATTGCACCGGAAGACGCTTCCTGgGtTTGAGGAGTTcagtgactgctattgaaccaccaaaagtccattatgaaactgTCCCAGGCTATCCAGTCTTCCTGGCTGGTCCCTGAAGGATGGAAATGCTTTCTTGGACAAGACCGAGCTAATAGATCTGTCTACGGTAGAT…
NR_034073	SARS	seryl-tRNA synthetase, transcript variant 3, non-coding RNA	2292	522	22.77	13	379400	1	109579679	109582327	+	109579679-109581518,109581876-109582327	nnnnnnnnnnnnnnnnnnnnnnnnnnnnnnnnnnnnnnnnnnnnnnnnnnnnnnnnnnnnnnnnnnnnnnnnnnnnnnnnnnnnnnnnnnnnnnnnnnnnnnnnnnnnnnnnnnnnnnnnnnnnnnnnnnnnnnnnnnnnnnnnnnnnnnnnnnnnnnnnnnnnnnnnnnnnnnnnnnnnnnnnnnnnnnnnnnnnnnnnnnnnnnnnnnnnnnnnnnnnnnnnnnnnnnnnnnnnnnnnnnnnnnnnnnnnnnnnnnnnnnnnnnnnnnnnnnnnnnnnnnnnnnnnnnnnnnnnnnnnnnnnnnnnnnnnnnnnnnnnnnnnnnnnnnnnnnnnnnnnnnnnnnnnnnnnnnnnnnnnnnnnnnnnnnnnnnnnnnnnnnnnnnnnnnnnnnnnnnn…
NR_027337	HIST2H2BA	histone cluster 2, H2ba (HIST2H2BA), non-coding RNA	515	144	27.96	12.9	740800	1	120707557	120716365	+	120707557-120707942,120716237-120716365	nnnnnnnnnnnnnnnnnnnnnnnnnnnnnnnnnnnnnnnnnnnnnnnnnnnnnnnnnnnnnnnnnnnnnnnnnnnnnnnnnnnnnnnnnnnnnnnnnnnnnnnnnnnnnnnnnnnnnnnnnnnnnnnnnnncgtgtaggaggtgcTGAAGCAGGTCCACCCCGACACCGGCATCTCGTCCAAGGCCATGGGCATCATGAACTCCTTCGTCAACGACATTTTCGAGCGCATCGCAGGAGAGGCGTCCCGCCTGGCGCACTACAACAAGCGCTCCACCATCACgtcCCGtGAGATCCAGACGGCCGTGCGCCTGCTGCTGCCTGGCGAGCTGGCCAAGCACGCtGTGTCCGAGGGCACCAAaGCGGTCACCAAGTACACCAGCTCGAACATTTTCTAGCTG…
NR_033408	FBXW4P1	F-box and WD repeat domain containing 4 pseudogene 1	2233	1080	48.37	12.9	502000	22	21934954	21937186	+	21934954-21937186	nnnnnnnnnnnnnnnnnnnnnnnnnnnnnnnnnnnnnnnnnnnnnnnnnnnnnnnnnnnnnnnnnnnnnnnnnnnnnnnnnnnnnnnnnnnnnnnnnnnnnnnnnnnnnnnnnnnnnCCGGGGGCTGAGGCGggagcCaggGcaTgCCCAAGGGAGGAAGCAGAGGGAGGCGGAAGCGTGGAGGAAGGGGCGAGAGGCATCATCAAGGGAGATGAGGGGAGTGCAGGGGCCGGGAAGGAGGCACAAGGAAGAgAGTATnnnnnnnnnnnnnnnnnnnnnnnnnnnnnnnnnnnnnnnnnnnnnnnnnnnnnnnnnnnnnnnnnnnnnnnnnnnnnnnnnnnnnnnnnnnnnnnnnnnnnnnnnnnnnnnnnnnnnnnnnnnnnnnnnnnnnnnnnnnnn…
NR_023923	C14orf167	chromosome 14 open reading frame 167 (C14orf167), transcript variant 3, non-coding RNA	2747	1296	47.18	12.9	716600	14	23477780	23493232	-	23477780-23480207,23492823-23493082,23493174-23493232	nnnnnnnnnnnnnnnnnnnnnnnnnnnnnnnnnnnnnnnnnnnnnnnnnnnnnnnnnnnGGCCAGACTTTGGCCGCGTGTGAGGTCTGAGGACAGGGGCACCAGAGGCCGAGGATGAGAGGCCAGtGCCTGTTTCCAGGCAGCCAGGGCCTCAGAAACTCCCGCCGGAGCACTCTCCCGTCGGTGGAGGCGGTTACCAGGGCCACCTTATTCGCGAGCGGGTCCCAGCGGGTCATCCCGGAGGTGGCCATCCGCACCGAATTCCAAGCCCGGACACAGAGGTCTAGCAGCCCCGCCTTGTGCATGGCTCAGACCAGCAAGTGCCACTTCAGATAAGCCCTTTGGACTCCTAACTCCAACCAGGTGTCTGCTTTATTGAGGACTCACAGACACAGTCTCC…
NR_024194	TOM1	target of myb1 (chicken) (TOM1), transcript variant 5, non-coding RNA	2418	58	2.4	12.9	533100	22	34025797	34073987	+	34025797-34025973,34043870-34043954,34047952-34048030,34048992-34049170,34049489-34049623,34049761-34049907,34053264-34053380,34056340-34056473,34058974-34059007,34059397-34059490,34060321-34060441,34064706-34064781,34071718-34071777,34072923-34072962,34073048-34073987	nnnnnnnnnnCACCGCtCCGCCCACGCCTCCTCGCCGGCCTtCGgGtgcgtcacgtgacgggTtGGCGGCGCTGGCGgTTGCTGTCAGCTGATTCCCGGGGTTGGTGGCgGCGGCGGTAGCAGCGATGGACTTTCTCCTGGGGAACCCGTTCAGCTCTCCAGTGGGACAGCGCATCGAGAAAGCTACAGATGGCTCCCTGCAGAGCGAGGACTGGGCTCTCAACATGGAGATCTGTGACATCATCAACGAGACGGAGGAAGGTCCCAAAGATGCCCTCCGAGCAGTAAAGAAGAGAATCgTGGGAAATAAGAACTTCCACGAGGTGATGCTGGCTCTCACAnnnnnnnnnnnnnnCTCTCcGCCCTCcCAGTCTTAGAAACCTGTTTCAAGAACTGCGG…
NR_033464	NT5C3L	5'-nucleotidase, cytosolic III-like, transcript variant 2, non-coding RNA	1490	255	17.11	12.9	482500	17	37234860	37246014	-	37234860-37235435,37237204-37237404,37238568-37238730,37240579-37240668,37242170-37242255,37244848-37244894,37244981-37245050,37245637-37245735,37245857-37246014	GGCTGTCGTtgtcccCcgCgcCAcCGACCGGGCCTCGAATGGGAtgGCGGAGGAgGTGAGGAGGGAGGAAGCGTCCGGAGTGGGGCGGGCCCGGACTCCGACCCCCGGGGCGCTCCGAGCCCCCCAGCGGGTCACCGAGGCACCACCGATCCACCCAGGTGAGCACCCTGATGAAGGCCACGGTCCTGATGCGGCAGCCTGGGCGGGTGCAGGAGATCGTGGGCGTCCTCCGCAAGGGCGGCGGAGAGAGGTTACAGGTGATTTCTGAtTTTGACATGACCTTGAGCAGGATTGCATATAATGGAAAGCGATGTCCTTCTTCTTACAATATTCTGGATAATAGCAAGATCATCAGTGAGGAGTGTCGGAAAGAGCTCACAGCGCTCCTTCACCACTATT…
NR_033991	LOC100129250	similar to hCG1811779	1013	223	22.01	12.8	431900	9	32541142	32543015	+	32541142-32541691,32542232-32542477,32542799-32543015	nnnnnnnnnnnnnnnnnnnnnnnnnnnnnnnnCGACCCTCCCCATCTTGTTACTGGTACTCAGCCGCTGGGGACACTGACTGAATGTTCGCCCCTAACTTACCCGGAAAACACGACAACTAGTTCGATGTCGTTTCAACCTcACCAAACTCTnnnnnnnnnnnnnnnnnnnnnnnnnnnnnnnnnnnnnnnnnnnnnnnnnnnnnnnnnnnnnnnnnnnnnnnnnnnnnnnnnnnnnnnnnnnnnnnnnnnCgGGtGTCCAACGGGATCCAAAACCAGAGCCCAACCAGTATCCTATAAAATCTTCAGAGAGGGATCCaCTCCAGGCTGGGGAGAAACAGGACAACCTAACAAAACAGGGCCTGGACTCTTCCCTAAACAGACCACGTTTTTCTCCGCT…
NR_026680	MGC57346	uncharacterized LOC401884 (MGC57346), transcript variant 1, non-coding RNA	2097	1308	62.37	12.8	471500	17	41053495	41071112	+	41053495-41053521,41055057-41055190,41063053-41063307,41069432-41071112	nnnnnnnnnnnnnnnnnnnnnnnnnnnataccttctcgaaacaaaagattttcctacctgcttatacttggtaaccgagnnnnnnnnnnnnnnnnnnnnnnnnnnnnnnnnnnnnnnnnnnnnnnnnnnnnnnnnnnnnnnnnnnnnnnnnnnnnnnnnnnnnnnnnnnnnnnnnnnnnnnnnnnnnnnnnnnnnnnnnnnnnnnnnnnnnnnnnnnnnnnnnnnnnnnnnnnnnnnnnnnnnnnnnnnnnnnnnnnnnnnnnnnnnnnnnnnnnnnnnnnnnnnnnnnnnnnGTTTTCACCACTGATCTTCAGTCCACCTCACAGAGCTCTATAAAAtGCTTggATCCTCTTTACATCATAGACTTTCAGCTACTTGAAGATAGCCATCAGCCnnnnn…
NR_001562	ANXA2P1	annexin A2 pseudogene 1, non-coding RNA	1343	560	41.7	12.8	475100	4	154448071	154449413	-	154448071-154449413	nnnnnnnnnnnnnnnnnnnnnnnnnnnGCcCaGCCCAGCTTCCTTCAAAATGTCTACTGTTCATGAAATCCTGTGCAAGCTCAGCTTGGAGGGTGATCACTCTACACCCCCAAGTGCATATGGGTCAGTCAAAgCCTACACCAACTTTGATGCTgAGCGGGATGCTTTGAACATTGAAACAGCCATCAAGACCAAAGGTGTGGATGAGGTCACCATTGTCAACATTTTGACCAACCGCAGCAATGCACAGAGACAGGATATTGCCTTCGCCtACCAGAGAAGGACcAAAAAGGAaCTTGCATCAGCACTGAAGTCAGCCTTATCtGGCCACCTGGAGnnnnnnnnnnnnnnnnnnnnnnnnnnnnnnnnnnnnnnnnnnnnnnnnnnnnnnnnnnnnnn…
NR_024260	NECAP1	NECAP endocytosis associated 1 (NECAP1), transcript variant 2, non-coding RNA	2511	35	1.39	12.7	419000	12	8126074	8141640	+	8126074-8126246,8133799-8133899,8134058-8134162,8136539-8136647,8136735-8136918,8139464-8139566,8139905-8141640	nnnnnnnnnnnnnnnnnnnnnnnnnnnnnnnnnCCGGTCTTACGTTTCGCCCCCGGCAGCGCGGACAGCGGAGCCAAGATGGCTGCTGAGTTGGAGTACGAGTCTGTGCTGTGTGTGAAACCGGACGTCAGCGTCTACCGGATTCCGCCCCGGGCCTCCAACCGCGGTTACAGGGCATCTGACTGGAAATTAGACCAGCCGGATTGGACTGGtCGCCTCCGAATCACTTCAAAAGGGAAGATTGCCTATATCAAACTCGAGGATAAAGTTTCAaGGGAGCTGTTTGCTCAGGCTCCAGTAGAACAATATCCTGGTATTGCTGTGGAGACAGTGACAGATTCCAGCCGCTACTTTGTAATCTGGaTCCAGGATGGTACTGGTGGGTCAAGCAGGAATCTG…
NR_003505	PPP4R1L	Homo sapiens PRO1085 mRNA, complete cds.	2398	27	1.13	12.7	585800	20	56241239	56317901	-	56241239-56241384,56243739-56243836,56244616-56244736,56246673-56246773,56247703-56247864,56248122-56248307,56248977-56249072,56251974-56252167,56254245-56254714,56255784-56255968,56256577-56256735,56259349-56259414,56260219-56260326,56281231-56281337,56294776-56294908,56317688-56317732,56317881-56317901	atgcccatcccaagatggcggAGATCCCCCTGTACTTTGTGGACTTGCaggatgacttagacgactATGGATTTGAAGACTATGGTCCAGATTGTGACAACATGAGAGTAACAGCCTTCTTGGACATTCCAGGCCAGGATAACCTGCCTCAACTCACTCGCCTGGAGAATTATGCTTTCAGTGAGAACACCTTCAATCGGCAGATTATTGCCAGAGGGCTGCTTGaTATCTTCCGGGACTTCAGTAACAATGAAGAAGACTTCCTAATGGTAATGGAGaTTGTAGTCAGATTGTCAGAAGATGCAGATAATCTGCcAAATGGCTTCCATGCTGAGTAAGAGTACAGTTGAACGCCTGCTACTGCCCCGATTCTGTGAACTGTGTGGTGATGGGAAGCTT…
NR_024091	ZFP91-CNTF	zinc finger protein 91 homolog (mouse); ZFP91-CNTF readthrough transcript; ciliary neurotrophic factor	3543	448	12.64	12.7	442700	11	58103163	58149781	+	58103163-58103671,58108905-58108933,58133879-58134088,58134347-58134383,58134999-58135103,58135653-58135787,58136327-58136377,58136811-58136889,58138278-58138392,58140765-58140864,58141245-58141617,58146815-58146915,58148083-58149781	nnnGGGGGGGCGCCCTCGGAGCCGGGCGGAGGGGAGGGGGGAAAgAGGAGCGCAGGGTGAGAGTGAGCCGCAGGCTTCTGGAGGCGAGGGGGCGGGGGGAGCAGCGCCGAGGCCGCCGCCTcCGCCTCCGCaGCCTGGGACTAGGGGGTGGgGGACGGACAAGCCCCGATGCCgGGGGAGACGGAAGAGCCGAGACcCCCGGAGCAGCAGGACCAGGAAgGGGGAGAGGCGACCAAGGCGGCTCCGGAGGAGCCCCAACAACGGCCCCCTGAGGCGGCCGCGGCGGCGCCTGCAGGGACCACTAGCAGCCGCGTGCTGaGGGGAGGTCGGGATCGTGGCCGGGCCGCTGCGGCCGCCGCCGCTGCAGCTGTGtCCCGCCGGtGGAAGGCCGAGTATCCC…
NR_027391	SLC15A3	solute carrier family 15, member 3 (SLC15A3), transcript variant 2, non-coding RNA	1947	139	7.14	12.6	575600	11	60461131	60475833	-	60461131-60461421,60461918-60462073,60463528-60463686,60466083-60466193,60467737-60467884,60470580-60470869,60475042-60475833	GGAGTTGAAAATTAGGGAGGAGGTAGTAGAGTCCGGGTAGTGAGCGGAGGAACAGGAAGGGTAGGGCAAGAAAGGGAgAGGGGACAGGAGGGAAgGgtGGGCCAAAGCGGTGAGAAAGGAGGGCCAGCCaGTTGGGTGGGGGAGAGGGCCGAGGCCCGGGGGCAGGAGTGCAGGGCTCTGAGGCGGGGAGAGGAGAGCCGAGnnnnnnnnnnnnnnnnnnnnnnnnnnnnnnnnnnnnnnnnnnnnnnnnnnnnnnnnnnnnnnnnnnnnnnnnnnnnnnnnnnnnnnnnnnnnnnnnnnnnnnnnnnnnnnnnnnnnnnnnnnnnnnnnnCGGCGGGCGCGGCgGTGCTGCTAGTGGAGATGCTGGAGCGCGCCGCCTTCTTCGGCATCACTgCCAAC…
NR_003276	CES1P1	carboxylesterase 1 pseudogene 1 (CES1P1), non-coding RNA	2247	753	33.51	12.6	643300	16	54352012	54366327	+	54352012-54352106,54356110-54356317,54358778-54358922,54361375-54361508,54363782-54363935,54364817-54366327	GCACGGAGACCTCTCAGGCCCCGGGAACTGTCGTccTTCCACGATGTGGCTCCGTGCTCTTGTCCTGGCCACTCTCGCTGCTTTCACGGCTTGGGCAGGGCACCCGTCCTCGCCACCTGTGGTGGACACCGTGCATGGCAAAGTGCTGGGGAAGTTCGTCAGCTTAGAAGGATTTTTACAGCCTGTGGCGGTTTTCCTGGGAATCCcTTTTGCCAAGCCCCCTCTTGGACCCCTGAGGTTTACTCCACCGCAgCcTGCAGAGCCATGGAGCTTCGTGAAGAATGCCACCTCTTACCCTCCTATnnnnnnnnnnnnnnnnnnnnnnnnnnnnnTACTCTCAGAGCTATTTACAAACCGAAAAGAGAACATTCGTCTCAAGGTTTcCGAAGACTGTCTTTA…
NR_033675	VDAC2	voltage-dependent anion channel 2 (VDAC2), transcript variant 4, non-coding RNA	1870	75	4.01	12.6	419500	10	76640306	76661212	+	76640306-76640702,76640898-76640953,76641994-76642062,76643785-76643834,76647652-76647755,76648827-76648979,76649068-76649120,76650507-76650734,76652016-76652166,76659408-76659465,76660662-76661212	nnnnnnnnnnnnnnnnnnnnnnnnnnnnnnnnnnnnnnnnnnnnnnnnnnnnnnnnCGGATAGCTGCCTGATTCAAGGCCCAGCAGCTTCTGCCTTCCCGATCCCCATCGACGGACCGAGGCAGCCCACCTGCAGGACCGTGGCGCTGtcggtCCACGTGGCCGCTCcGGAGCAGGTTGGAGTTGGCAGCGGGCTGCGCTGCgGGcACAGGCGCGGCGGACAGCCCCGGGGGCAGCGGCGGGGTCCTGGtTGGGAGAGGACAGggttgcGGCGGGCgGAACGGtGTCTCCTTCacttCGCCCTCCagctgctggagcnnnnnnnnnnnnnnnnnnnTGaCGAGCGGCTTCAGCAGCTAGCGGAGCGGTGGCTGCGGCCCCCCTCAGGAGACCACCAGAT…
NR_033227	CHTF8	CTF8, chromosome transmission fidelity factor 8 homolog (S. cerevisiae)	2866	17	0.59	12.6	388600	16	67709413	67723994	-	67709413-67712053,67712457-67712574,67723888-67723994	nnnnnnnnnnnnncgcaggcagtgctcgcggcggcggcgacggcggcgggaggttcggttgtcgcccgttggccgCGCGGCGCCGCGCTCGGCGGCCGCCATTGCAGTGCGAGGGCTGGAGGCCTGGCAGAATGGGTGCTGATGGAGCTACAGGGGGAGATCGAGGCTCGCTACAGCACTGGATTAGCTGGAAACCTCCTGGGAGACCTACATTACACCACTGAGGGAACCCCAGTGCTGATCGTGGGCCATCACATCCTGTATGGGAAAATCATCCACCTGGAGAAACCTTTCGCAGTCCTTGTGAAACACACTCCTGGGGATCAGGACTGTGATGAGCTTGGCCGCGAGATTGGCACCCGGTACCTGGTGACAGCACTCATCAAAGACAAGATCCTT…
NR_023319	ADPGK	ADP-dependent glucokinase, transcript variant 3	2273	32	1.41	12.6	476900	15	70830761	70863179	-	70830761-70832289,70834950-70835048,70835645-70835841,70839801-70839921,70862853-70863179	nnnnnnnnnnnnnnnnnnnnnnnnnnnnCCGAGCCCGGAAGAGGCGCGGACTAGGAAAGGAGTCGGttcgcgcagCTGCTGCgCCTCGGTCCCCATGGCGCTGTGGCGCGGCTCCGCGTACGCGGGCTTCCTGGCGCTGGCTGTGGGCTGCGTCTTCCTGCTGGAGCCAGAGCTGCCAGGCTCGGCGCTGCGCTCTCTGTGGAGCTCGCTGTGTCTGGGGCCCGCGCCTGCGCCCCCAGGACCCGTCTCCCCTGAGGGCCGGTTGGCGGCAGCCTGGGACGCGCTTATCGTGCGGCCAGTCCGGCGCTgGCGCCGCGTGGCAGCGGGGTTCTTCTTTGCGGTCCAGTTGGTCCAAAGCTACATGAGCTTCTTGATGACAATGTCTTTGTTCCACCAGAG…
NR_026991	H1FX-AS1	H1FX antisense RNA 1 (non-protein coding) (H1FX-AS1), non-coding RNA	2193	913	41.63	12.5	602000	3	130517804	130526102	+	130517804-130518878,130519465-130519843,130520076-130520170,130524883-130525137,130525714-130526102	GTGCGCGCTGCGCTCTGGCGGGAGGGCGCTTCTCTCGGCTTTTTATAGCTTCATGGCGGACCACGTTGAGAACAACAACAGCCTGgTCCGGGGCCAGCGCCAACTTGTGCTTTTTGGAGCCCCTTCTTGGGCCGCTGGCTTCTCGGAtCGCGCCTCtCCAGCGCCGCgGCGCCCGCAGCGGGGCGCCTCGGacgggGCTTGAGCTCCTGGCGCAGTGGAGAGGCGGCTTGCGTCCTGGAAGGGCTCAGCAAAGGCGAACGGAGaGGTGCACCCTAGGCTGCGGGAGTGCGAGAGGaGGGGGGCACTTCGTTTGGAGGCCAATAGCGCGGGCCCCAGGGGAGGCCCCaCGGCCAGGAGCTTGGCGGCCGGCAGCCCAAAGAAGGCCAnnnnnnnnnnnnn…
NR_033243	UBAP1	ubiquitin associated protein 1	2859	279	9.76	12.5	397700	9	34169003	34242521	+	34169003-34169238,34206672-34206787,34210906-34210946,34224214-34224338,34231183-34232106,34239777-34239959,34240656-34240757,34241390-34242521	nnnnnnnnnnnnnnnnnnnnnnnnnnnnnnnnnnnnnnnnnnnnTGGGACTTCAACATtGCGGCTGCGGCACTGGCGGTGGCtACGGTGACGGCCTGGCCCGGAGCGGGCAGAGTTGGAGGTGGTGGCGTTCGCTCTCCCTaGGGGCCGTCGGGAGCTCAGCGGGGACCGAGCCTCGGAGGCCGGCCGGTGCCAGCACCTTTCGGCTTCTGGGACGGCGGCAGCAGCGGCATTCAGnnnnnnnnnnnnnnnnnnnnnnnnnnnnnnnnnnnnnnnnnnnnnnnnnnnnnnnnnnnnnnnnnnnnnnnnnnnnnnnnnnnnnnnnnnnnnnnnnnnnnnnnnnnnnnnnnnnnGTTCTAAATGGCTTCTAAGAAGTTGGGTGCAGATTTTCATGGGACTT…
NR_029434	FLJ31306	uncharacterized LOC379025 (FLJ31306), transcript variant 1, non-coding RNA	2483	1377	55.46	12.4	400400	14	57801836	57834608	-	57801836-57803864,57810450-57810481,57822062-57822227,57828106-57828178,57834426-57834608	ACCAGGTTCTCGGCGCCATTTTGTCTCGGCAGCGGTCGCCGTAGCTCCATCGCATTTTATGTTTCTGGCAAGAAGGGAACGGAGTTTTCATCAGGTAGATTGGTTTTTGTGCGTCCGTCCTCCACCGTTTCCTCCAGGACAGCACCTAGTCTTGGCcGGAGGAGTCTCAGAGCTGTGAGAAAGAATAAGGCTGATTTTATGGGAAAATTAAGCAagnnnnnnnnnnnnnnnnnnnnnnnnnnnnnnnnnnnnnnnnnnnnnnnnnnnnnnnnnnnnnnnnnnnnnnnnnnnnnnnnnnnnnnnnnnnnnnnnnnnnnnnnnnnnnnnnnnnnnnnnnnnnnnnnnnnnntgtgctgtgcaccaacaagaacctgctttaaatttccatggcaatttaca…
NR_024573	GHDC	GH3 domain containing	2693	522	19.38	12.2	471700	17	37594631	37599781	-	37594631-37595465,37595729-37595814,37596168-37596301,37596376-37596447,37596562-37596754,37597785-37598286,37598450-37598571,37598861-37599138,37599311-37599781	nnnnnnnnnnnnnnnnnnnnnnnnnnnnnnnnnnnnnnnnnnnnnnnnnnnnnnnnnnnnnnnnnnnnnnnnnnnnnnnnnnnnnnnnnnnnnnnnnnnnnnnnnnnnnnnnnnnnnnnnnnnnnnnnnnnnnnnnnnnnnnnnnnnnnnnnnnnnnnnnnnnnnnnnnnnnnnnnnnnnnnnnnnnnnnnnnnnnnnnnnnnnnnnnnnnnnnnnnnnnnnnnnnnnnnnnnnnnnnnnnnnnnnnnnnnnnnnnnnnnnnnnnnnnnnnnnnnnnnnnnnnnnnnnnnnnnnnnnnnnnnnnnnnnnnnnnnnnnnnnnnnnnnnnnGCCCGGCCCATCCCTACCTTCTGAAAGAGGCATTCTTATTCTTATTCCCATTTTGCAGATCAGGAAATGG…
NR_033290	FAM114A1	family with sequence similarity 114, member A1 (FAM114A1), transcript variant 2, non-coding RNA	3633	849	23.37	12.2	433400	4	38545749	38623760	+	38545749-38545850,38569759-38569846,38583538-38583651,38583771-38583877,38586608-38586742,38592937-38593089,38600786-38600909,38607258-38607349,38609467-38609628,38610251-38610390,38613734-38613806,38618984-38619037,38621472-38623760	nnnnnnnnnnnnnnnnnnnnnnnnnnnnnnnnnnnnnnnnnnnnnnnnnnnnnCGGGGCGGGACCCACCCGGCACTCCCGCGCGTACTCgGCCGCcTGAGCGGCtGTGGATTCCCCTCCAAGTGGAGGAGGATGGGCAGGCTGGGGATCCTGGGGCAAATCTCTGCTGTCATCTGCATCTGCCACCGTAGGTCATGGATTGACGGCaGTCAAGGAAAAAGCAGGGGCCACTCTACGGATTCATGGTGTAAATTCtGGATCTTCTGAAGGGGCCCAACCAGACACTGAAAACGGAGTCCCTGCAATAACAGATGCAGCCACAGATCAGGGCCCTGCAGAAAGCCCACCCACCTCCCCTTCATCGGCCTCTCGtGGCATGCTGTCTGCCATCACCAATGTG…
NR_027265	GLG1	golgi glycoprotein 1 (GLG1), transcript variant 5, non-coding RNA	8326	1574	18.9	12.2	466900	16	73038827	73198543	-	73038827-73044733,73048048-73048154,73049273-73049393,73051081-73051188,73053493-73053594,73053887-73054029,73054755-73054878,73057075-73057212,73059155-73059247,73060345-73060462,73061384-73061472,73062572-73062685,73063748-73063810,73065945-73066031,73068795-73068932,73071640-73071673,73088028-73088043,73094930-73095145,73100238-73100324,73123520-73123552,73198056-73198543	ATTTAAATACGCGGCGCCGGCGAGTGCGTCGAGCTCGCCGCGGACCCAAGATGGCGGCGTGTGGACGTGTACGGAGGATGTTCCGCTTGTCGGCGGCGCTaCAGCTGCTGCTGCTAGCCGCGGCCGGGGCCGAGAAACTCCCCGGCCTGGGCGTCCATAGCCAGGGCCAGGGCCCCGGCGCCAACTTTGTGTCCTTCGTAGGGCAGGCCGGAGGCGGCGGCCCGGCGGGTCAGCAGCTACCCCAGCTGCCTCAGTCATCGCAGCtCCAGCAGCaGCAGCAgCAACAGCAACAGCAACAGCAGCCTCAGCCGCCACAGCCGCCTTTCCCGGCGGGTGGGCCTCCGGCTCGGCGAGGAGGAGCGGGGGCTGGTGGGGGCTGGAAGCTGGCGGAGGAAGAGT…
NR_024581	ASB13	ankyrin repeat and SOCS box-containing 13, transcript variant 2, non-coding RNA	2576	409	15.88	12.2	642600	10	5720826	5748564	-	5720826-5722799,5723739-5723930,5730939-5731073,5734832-5735019,5748478-5748564	AGGTCCCAGCGCCCAGAGTAGCCGCGCGGCCGcGGGTGAGCCGCATGGAGCCCCGGGCGGCTGACGGCTGCTTCCTGGGCGACGTTGGTTTCTGGGTGGAACGGACCCCTGTGCACGAGGCAGCCCAGCGGGGTGAGAGCCTGCAGCTGCAACAGCTGATCGAGAGTGGCGCCTGTGTGAACCAGGTCACTGTGGACTCCATCACGCCCCTGCACGCGGCTAGTCTGCAGGGCCAGGCGCGGTGCGTGCAGCTGCTGCTGGCGGCTGGGGCCCAGGGAGTTCTGAATGTGTGAGGCTTCTTATTGATGTCGGGGCCAATCTGGAAGCGCACGATTGCCATTTTGGGACCCCTCTGCACGTTGCTTGTGCCCGGGAGCATCTGGACTGTGTCAAAGTGCT…
NR_024095	RANBP6	RAN binding protein 6 (RANBP6), transcript variant 3, non-coding RNA	3507	206	5.87	12.1	349900	9	6001019	6005640	-	6001019-6004356,6005472-6005640	CCTTCCCGGTCGCGGTAGCTTTGACAGAGCGCAATGGCGGCGACCGCGTCTACAGGGGTGCCGGCGACTGTGTCAGAAAAGCAAGAGTTTTACCAGCTTCTGAAGAACCTGATCAATCCAAGCTGTATGGTGCGGAGGCAAGCAGAGGAAATCTATGaAAATATCCCAGGATCCTCATCCAAGGGTGAGGGCTGCAGCCTGTACTACACTTGGaCAGATGGCTaCAGATTTTGCACCtAATTTCCAAAAGAAATTTCATGAAACAGTGATTGCAGCTCTGTTACGTACCATGGAAAATCAAGGTAATCAGCGTGTGCAATCACATGCAGCTTCTTCTCTTATTATTTTTATTGAAGACTGCCCCAAATCATTGCTAGTTCTATATTTGGATAGTATGGT…
NR_024608	LOC442459	Homo sapiens DNA repair protein mRNA, complete cds.	2175	1501	69.01	12.1	519400	X	98603256	99081497	-	98603256-98603358,98746633-98746741,98798199-98798294,98861133-98862139,98862396-98862683,98865129-98865137,98871893-98871908,98893870-98893881,98961993-98962000,98989874-98989949,99081047-99081497	ACTGTGGAACCATGGGGACTTGCGGCTGAGGCAGAGGTGGGAACATTTGTATCAGTTGAGTTAGCTTCGTGGCTCCCTGTGGAGCCAGGGCTGAGCCTTGTCACGTGCACTCGCCAATTAGAGATTGATCAgCcAGCAGTCAAGTGCATTCTCCAGTCCTTGCAAgAAGGATCAGCCCTTTCTGTACCAGCCTCGATCGCCTTGTGCTTTGGTCTCCTTTTCTCCCCCGCCTGGATCCTGCCTCGCGCGGGCCGTCCTGTTGCTGAGACTCGGGGTACCGTTCTGCTGACCCAGCtCCCTTTAGTCACGTTTGCTTGGCTCTGGTACCAAATAGTTGGGATTACCGAAGAGTCCCCtTCCTTGCGTGTCAGcACGGgTGCTGTGACTGCCACCCGCGTC…
NR_003665	LOC441089	Homo sapiens CRSP8 pseudogene (LOC441089), non-coding RNA.	1362	318	23.35	12.1	367100	5	79682180	79683541	-	79682180-79683541	CGGCgGCAACATGGCGGACGTGATAAATGTCAGTGTGAACCTGGAGGCCTTTTCCCAGGCCATTAGTGCCATCCAGGCGCTGCGCTCCAGCGTGAGCAGGGTGTTCGACTGCCTGAAGGATGGGATGcGGAACAAGGAGACGCTGGAGGGCCGGGAGAAGGCCTTCATTgCGCACTTCCAGGACAACTTACATTCGGTCAACCGGGACCTCAATGAGCTGGAACGTCTGAGCAATCTGGTAGGCAAGCCATCTGAGAACCATCCTCTTCATAACAGTGGGCTGTTAAGCCTGGATCCTGTGCAGGACAAAACTCCTCTCTATAGTCAACTCCTTCAAGCATATAAATGGTCAAACAAGTTGCAGTACCATGCAGGACTAGCATCTGGCCTTTTGAATCA…
NR_034170	LOC645212	uncharacterized LOC645212 (LOC645212), transcript variant 1, non-coding RNA	1851	1063	57.43	12	332200	15	42613995	42616413	-	42613995-42614964,42615533-42616413	nnnnnnnnnnnnnnnnnnnnnnnnnnnnnnnnnnnnnnnnnnnnnnnnnnnnnnnnnnnnnnnnnnnnnnnnnnnnnnnnnnCTGGAAGACCGCCaCCCGACTCTGGGCCCCGGGTAGGAAACGTAAGTGCCAGGAAGTTAGTAGGGTGgttctttgCctggcGCCTGAGCCTCGCCAGTCTTCGTCGCCCGTCCCCTGCCAAtGCCTnnnnnnnnnnnnnnnnnnnnnnnnnnnnnnnnnnnnnnnnnnnnnnnnnnnnnnnnnnnnnnnnnnnnnnnnnnnnnnnnnnnnnnnnnnnnnnnnnnnnnnnnnnnnnnnnnnnnnnnnnnnnnnnnnnnnnnnnnnnnnnnnnnnnnnnnnnnnnnnnnnnnnnnnnnnnnnnnnnnnnnnnnnnnnnn…
NR_027444	LOC100133957	uncharacterized LOC100133957 (LOC100133957), non-coding RNA	1525	947	62.1	11.9	424600	X	47403196	47404720	+	47403196-47404720	ACTGATGAAGGTCTCGTAGCGCAGTACTTTCTCCCCCGTGGCCTCCACCGCCCGCCGCTTAGGGGGCGTCGCCATGATGGGCTCCTTAGGAGTGGGGAGGGGGAAGACCACGTTGACCGCTCCAGTTTGGCCTCACACACAGTTCATCTCTACCCTCTCAACGCTGGGAATCGACTTGTCCGGCTCAAGCTGGGCGCTCagccttccgcccctccCAACCCGGGGACCCGGCCACCCAGGGACACCCAAGCGCGGCCTTTACCTTAGGGCnnnnGCAATAAaAACGGTTGGTAGGAACCGCGGCTTCCGGGTGGCGCGGGTGAATGACnnnnnnnnnnnnnnnnnnnnnnnnnnnnnnnnnnnnnnnnnnnnnnnnnnnnnnnnnnnnnnnnnnnnnnn…
NR_026950	LOC283922	Homo sapiens cDNA FLJ39449 fis, clone PROST2008360, highly similar to Homo sapiens pyruvate dehydrogenase phosphatase regulatory subunit (PDPR), mRNA.	2317	395	17.05	11.9	611700	16	72923805	72959654	-	72923805-72924055,72926291-72926385,72927993-72928105,72928874-72929022,72929844-72929977,72930138-72930293,72933529-72933653,72936178-72936370,72940266-72940414,72942016-72942137,72943439-72943602,72943696-72943777,72945176-72945309,72952032-72952290,72959464-72959654	nngcccgggggccgtaaagcgcggaaggtcgcggtctcggcttccccggaactttttgctcgcttcgccccgcccccttcccatccccgaaccccgctttccggcccgcggcgaccgccggcannnnnnnnnnnnnnnnnnnnnnnnnnnnnnnnnnnnnnnnnnnnnnnnnnnnnnnnnnnnnnnnnnnnnnnnnnnnnnnnnnnnnnnnnnnnnnnnnnnnnnnnnnnnnnnnnngttgctgtcgattgttggaagacaaagagccagcccaggatggcagaactggtcctctgcaagaaacagcgcatcagctgccgaggcgcgttccatggccctgcccacccnnnnnnnnnnnnnnnnnnnnnnnnnnnnnnnnnnnnnnnnnnnnnnnnnnnn…
NR_024519	LMAN2L	lectin, mannose-binding 2-like (LMAN2L), transcript variant 4, non-coding RNA	2323	371	15.97	11.9	466900	2	96735394	96769540	-	96735394-96736862,96737178-96737297,96741120-96741234,96741328-96741489,96742571-96742603,96762983-96763065,96763873-96763990,96769318-96769540	nnnnnnnnnnnnnnnnnnnnnnCGgCGGTtGGAAAGATgGCGGCGACTCTGGGACCCCTTGGGTGGTGGCAGAAGTGGCGGCGATGTTTGTCGGCTCGGGATGgGTCCAGGATGTTACTCCTTCTTCTTTTGTTGGGGTCTGGGCAGGGGCCACAGCAAGTCGGGGCGGGTCAGACGTTCGAGTACTTGAAACGGGAGCACTCGCTGTCGAAGCCCTACCAGGCCGTGTTTCCTGCGAGACTGGGAATTGCAGGTGCACTTCAAAAgCCATGGACAAGGAAAGAAGAATCTGCATGGGGACGGCTTGGCAATCTGGTACACAAAGGATCGGATGCAGCCAGGGCCTGTGTTTGGAAACATGGACAAATTTGTGGGGcTGGGAGtATTTGTAGACACCTA…
NR_003581	ATP8B5P	ATPase, class I, type 8B, member 5, pseudogene (ATP8B5P), transcript variant 1, non-coding RNA	2850	827	29.02	11.9	409000	9	35396765	35473026	+	35396765-35396824,35398924-35399000,35423704-35423762,35427767-35427880,35428726-35428825,35430389-35430450,35434382-35434454,35434807-35434877,35436402-35436484,35437230-35437388,35439466-35439554,35459141-35459321,35461017-35461101,35463725-35463768,35468239-35468322,35469913-35470287,35471796-35471926,35472024-35473026	nnnnnnnnnnnnnnnnnnnnnnnnnnnnnnnnnnnnnnnnnnnnnnnnnnnnnnnnnnnnnnnnnnnnnnnnnnnnnnnnnnnnnnnnnnnnnnnnnnnnnnnnnnnnnnnnnnnnnnnnnnnnnnnnnnnnTGAACaacatgagagatatctgcaagccaacaacaaagaattcaacagtATTTTTGtATATCCGAACAATaCCATCAAGACCTCAAAATATAGTGTCTTTAATTTCCTGCCTCTGAACCTATTTGAAcAGTTCCAGAGACTTGCAAATGCATATTTCCTCATTTTGCTATTTTTACAGTTGATTCCCCAGATCTCCTCCTTGACATGGTATACAACTATgACACCCCTGATGGTGGTGCTGTCCATaAnnnnnnnnGAAAGATGCCA…
NR_027334	LOC100131691	Homo sapiens hypothetical protein LOC100131691, mRNA (cDNA clone IMAGE:4915292), with apparent retained intron.	2606	1064	40.83	11.8	535800	19	63762365	63777976	+	63762365-63762588,63772092-63772174,63773563-63773636,63775037-63775134,63775757-63776002,63776096-63777976	nnnnnnnnnnnnnnnnnnnnnnnnnnnnnnnnnnnnnnnnnnnnCTCCGCTGCTGCCGCCACCCACAcggcctgcctttgacccCATAGGTCACAGACAAGGCAGGGTGATCGCGGCAAGACCCTGAGTGAGACTAGAGGCGTTACCCAGaGGGTGCGAGgtcgagCaccCtcACTGTCCTATCGCAAACCCAAAGATCCCCGTTCTTGGAGATTCTGATTGAGGTCCCAACCCTACCTGTCCTGATGCCTGATCAGCAGGATGCAAGCCTAGGAGGCCATCCAAGATACCAGGACTGGGAAAGAATGCCCAGTGGTGCTTCCTGCATAGTCCTAGGAGGTGTCTTGGGCACAGGCTCTGGAGTTGGAGGCTCAGTTTGAGGGATGGGATCTTACTATG…
NR_024550	DMTF1	cyclin D binding myb-like transcription factor 1 (DMTF1), transcript variant 5, non-coding RNA	3973	174	4.38	11.7	392500	7	86619613	86663584	+	86619613-86619807,86630747-86630869,86632186-86632302,86633735-86633857,86638247-86638341,86640787-86640901,86641845-86641921,86646797-86646954,86648561-86648593,86649308-86649589,86651649-86651877,86653081-86653232,86655344-86655553,86658197-86658279,86660450-86660605,86660977-86661354,86661936-86662080,86662283-86663584	nnnnnnnnnnnnnnnnnnnnnnnnnnnnnnnnnnnGAGCTGGGGGCGGGGCGCGGCcGCAGCTCCGTTTCCGGTGGCTTGTCGCGCTCGCTCACTCCAGCTGCAGCCACTCTCGCCCGTGGCTGCTTCCTCCATCCTGGTATTTTTTGGAGCCTCCATCCTGGTTCTTCCAAAGTGCCCGGACCCAAAACAGGAAAGTGTTGCAGAGATAGGAACATGTGAGAGAAACAATCTGGATAACAcGAAAGTGATGCTGGTGGCTAAGGGAAGGCAACTTGATTCTGTGGGAAGGGCTGTAGCTGATCCATCCGTTGTCTAGATTTGAGTATGAGCACAGTGGAAGAGGATTCTGACACAGTAACAGTAGAAACTGTGAATCCTGTGACTTTgACTCAGGACA…
NR_003377	PDZK1P1	DZ domain containing 1 pseudogene 1 (PDZK1P1), non-coding RNA	3498	1689	48.28	11.7	471600	1	144635745	144653976	-	144635745-144636237,144637479-144637769,144638471-144638630,144643201-144643397,144645669-144645864,144647251-144647387,144651221-144651470,144652014-144652145,144652335-144653976	nnnnnnnnnnnnnnnnnnnnnnnnnnnnnnnnnnnnnnnnnnnnnnnnnnnnnnnnnnnnnnnnnnnnnnnnnnnnnnnnnnnnnnnnnnnnnnnnnnnnnnnnnnnnnnnnnnnnnnnnnnnnnnnnnnnnnnnnnnnnnnnnnnnnnnnnnnnnnnnnnnnnnnnnnnnnnnnnnnnnnnnnnnnnnnnnnnnnnnnnnnnnnnnnnnnnnnnnnnnnnnnnnnnnnnnnnnnnnnnnnnnnnnnnnnnnnnnnnnnnnnnnnnnnnnnnnnnnnnnnnnnnnnnnnnnnnnnnnnnnnnnnnnnnnnnnnnnnnnnnnnnnnnnnnnnnnnnnnnnnnnnnnnnnnnnnnnnnnnnnnnnnnnnnnnnnnnnnnnnnnnnnnnnnnnnnnnnnnnn…
NR_024147	RNF121	ring finger protein 121 (RNF121), transcript variant 2, non-coding RNA	2568	245	9.54	11.7	442900	11	71317416	71386291	+	71317416-71317818,71349444-71349585,71371455-71371609,71375698-71375805,71379291-71379411,71383413-71383546,71384144-71384245,71384889-71386291	nnnnnnnnnnnnnnnnnnnnnnnnnnnnnnnnnnnnnnnnnnnnnnnnnnnnnnnnnnnnnnnnnnnnnnnnnnnnnnnnnnnnnnnnnnnnnnnnnnnnnnnnnnnnnnnnnnnnnnnnnnnnnnnnnnnnnnnnnnnnnnnnnnnnnnnnnnnnnnnnnnnnnnnnnnnnnnnnnnnnnnnnnnnnnnnnnnnnnnnnnnnnnnnnnnnnnnnnnnnnnnnnnnnnnTGAtgCCCCGCCCCCTCTGCTGGAGTCCGAGCCGCCGATTGGCTAGGAGCACTTGAACGGCGGAAGCAGCTGGCTCGCGCGGGGACTGCGGTGAGGGAGCGAGCCGTGAAGaTGGCGGCGGTGGTGGAGGTGGAGGTTGGAGGTGGTGCTGCTGGGGAACGGGAGCTGGA…
NR_015343	LOC389458	Homo sapiens hypothetical LOC389458, mRNA (cDNA clone IMAGE:5170151).	532	131	24.62	11.7	450100	7	5078264	5079380	+	5078264-5078357,5078519-5078654,5079079-5079380	nnnnnnnnnnnnnnnnnnnnnnnnnnnnnnnnnnnnnnnnnnnnnnnnnnnnnnnnnnnnnnnnnnnnnnnnnnnnnnCGGAGACCGGTGACcGCCGCCCgGCCCACAGGCCATGTGGCCCCCGCTGTTGCTGCTGCTGCTGCTGCTCCCGGCCGCCCCGGTCCCCACCGCCAAGGCCGCTcCCCTCCCAGATGCTAACACCCAGGAAGGCCTTCAGAACCTGCTTCAAGgaGTCCaGGCTGGCGGAGACGGAGAGCTGCAGGCCGACTCACACCTGGCCCCGGGCTCTGGCTGTAATAATGGGGCTGTGGTGGCCACGCGACCAGAAAGCCGGGGAGGAAGACCTGCGGCTCCGTGAGAGGCATCCAGGGCTGCAGGCCACGGCGACAGGCTCCGGGG…
NR_033698	FNTA	farnesyltransferase, CAAX box, alpha	1608	10	0.62	11.7	569300	8	43030599	43060088	+	43030599-43030846,43038401-43038515,43043855-43043959,43046481-43046607,43051516-43051664,43057418-43057480,43059010-43059181,43059460-43060088	nnnnnnnGCGGGGCCTCCGCCACCACCTCCGCTGCGGACCCAGGcGAGATGGCGGCCACCGAGGGGGTCGGAGGGGCTGCGCAAGGCGGCGAGCCCGGGCAGCCGGAGCAGCCCCCGCCCCAGCCGCACCCACCGCCGCCTCAGCAGCAGCACGAGGAAGAGATGGCGGCCGAGGCCGgGGAAGCCGTGGCGTCCCCCATGGACGACGGGTTTCTGAGCCTGGACTCGCCCTCCTACGTCCTGTACAGTTAGAGATGTTTATGATTACTTCCGAGCTgTCCTGCAGCGTGATGAAAGAAGTGAACGAGCTTTTAAGCTAACCCGGGATGCTATTGAGTTAAATGCGGCCAATTATACAGTGTGGCATTTCCGGAGAGTTCTCTTAAAGTCACTTCAGAA…
NR_036467	IFFO1	intermediate filament family orphan 1	2798	163	5.83	11.7	451300	12	6518955	6535510	-	6518955-6520015,6520939-6521069,6527492-6527587,6527852-6527972,6528095-6528252,6529183-6529323,6530122-6530217,6530368-6530428,6530825-6530930,6534684-6535510	GCCCtccatCCCTGCTCTTGCACTGGTCTGCATCTCCCAGCAGAAGGCGCAGCCaTGAATCCGTTATTCGGCCCCAACCTCTTCCTCCTACAGCAGGAGCAGCAGGGCCtGGCCGGGCCGCTGGGGGACTCACTGGGAGGCGACCACTTCGCCGGGGGAGGAGACTTACCCCCGGCGCCTCTCTCGCCGGCCGGCCCTGCTGCCTACTCGCCCCCCgGGCCGGGGCCGGCCCCGcCTGCCGCCATGGCCCTCCGCAATGACCTGGgCTCCAACATCAACGTGCTCAAGACCCTGAACCTCcGGTTCCGCTGCTTCCtGGCCgAGGTGCATGAGCTGGAGCGCCGGAACCGGCTGTTGGAGAAGCAGcTGCAGCAAGCGCTGGAGGAGGGTAAGCAGGGc…
NR_021491	FLJ42709	uncharacterized LOC441094 (FLJ42709), non-coding RNA	1184	597	50.42	11.7	656200	5	92772258	92942709	-	92772258-92772971,92800165-92800203,92915223-92915325,92916336-92916457,92924826-92924925,92942604-92942709	CCCTCGATTCGCGAGGGCGTAAAAGTTTGTCTCAGCTCGAGCATTCCTAGCGCCAACATGCCCTCAGGTAAAGGTGGAAGTAAATGGCCACGCTGTATTGACAGAGnnnGTAGATGAAAGTCAAGAGAAAAGGTGTGGATAAATGAAACTAGCCCATGATAAGCCTGTTTTCTCCGTGACCACAATATGAAGCAGGAnnnnnnnnnnnnnnnnnnnnnnnnnnnnnnnnnnnnnnnnnnnnnnnnnnnnnnnnnnnnnnnnnnnnnnnnnnnnnnnnnnnnnnnnnnnnnnnnnnnnnnnnnnnnnnnnnnnnnnnnnnnnnnnnnnnnnnnnnnnnnnnnnnnnnnnnnnnnnnnnnnnnnnnnnnnnnnnnnnnnnnnnnnnnnnnnnnnnnnnnnn…
NR_036477	LOC440104	1110012D08Rik pseudogene (LOC440104), transcript variant 2, non-coding RNA	3321	1276	38.42	11.6	458400	12	54509659	54516297	+	54509659-54509876,54510011-54511134,54513010-54513592,54514902-54516297	CCGCCGCCGCCGACCTGGCaCTACTTCCActtccggggtcaccagggaagagacgggaaggaaaagaannnnnnnnnnnnnnnnnnnnnAGCCAGTCCAGCTAGTGCTGCGTCGACTCCAAGGAGGCGGTCCTACGGAAGTACTGGCCCCGCCATTTAAAGACCCCTCCCTCCGCGTGTGGGAATAGGATTCCCGCAGGTTGCACcGCTGGAAGCAAGACAAAACCGGGGAGCTCAGAAGAGTCACTGCCCTGATCCCTTCCGTGCTGGcAGCTGCGAgGACAGAGGCCCCtTTGTATCCtGCGGTGCGGAGGTGGAACAgAGGAGAGGGtgCCCCGGacGGCCCCCaCCCTCGCCCTGCAGCGCTGCCCCTCCTTTCACAGCAACCCACGGCCTCCCC…
NR_033436	PHF14	PHD finger protein 14 (PHF14), transcript variant 4, non-coding RNA	2644	147	5.56	11.6	357800	7	10980024	11175775	+	10980024-10980476,10980987-10981097,10996855-10996999,11019899-11020058,11029020-11029131,11034833-11034970,11041792-11041938,11042570-11042840,11043137-11043243,11044912-11045007,11046824-11046927,11048835-11048966,11057764-11057932,11067943-11067993,11068116-11068237,11117502-11117619,11175568-11175775	nnnnnnnnnnnnnnnnnnnnnnnnnnnnnnnnnnnnnnnnnnnnnnnnnnnnnnnnnnnnnnnnnnnnnnnnnnnnnnnnnnnnnnnnnnnnnnnnnnnnnnnnnnnnnnnnnnnnnnnnnnnnnnnnnnnnnnnnnTCTGGTTTTAACGGGAGAAATTAACTCCCCAGGGCCGCCGGGTTGGCTGCGCTGCCTGGGCCGGAGGTCTTCTCCGGCCAGGGAGCGCTGTGGGAAGGGGCTCGAGCGGCCAGGGCCAGGTGAGGCCGGgGGGGCGGGGGGTTAAGGGACCGCGGGACTACTCTTGGGAGCGCCCCTGTCTGGCTGGCTGCGCGCCGGTTTTAAATAGCATCTTTCGGACTTGTCTTCGCgGCCCCAGTCCCCGACTTCGGCGCTGCCTGGG…
NR_003683	ALMS1P	Alstrom syndrome 1 pseudogene	1592	861	54.08	11.5	716700	2	73725554	73766202	+	73725554-73725789,73751715-73751785,73752944-73753130,73753443-73753685,73754448-73754631,73755477-73755540,73765596-73766202	nnnnnnnnnnnnnnnnnnnnnnnnnnnnnnnnnnnnnnnnnnnnnnnnnnnnnnnnnnnnnnnnnnnnnnnnnnnnnnnnnnnnnnnnnnnnnnnnnnnnnnnnnnnnnnnnnnnnnnnnnnnnnnnnnnnnnnnnnnnnnnnnnnnnnnnnnnnnnnnnnnnnnnnnnnnnnnnnnnnnnnnnnnnnnnnnnnnnnnnnnnnnnnnnnnnnnnnnnnnnnnnnnnnnnnnnnnnnTTTCCTGAGCTCGAACTCTACTTTTTGCAACAAGCAAAATGCACACATGTTAAACAAGGGCAtACAAGCAGGTAACTTGGAGATTGTGAACGGTGCCaAAAAACnnnnnnnnnnnnnnnnnnnnnnnnnnnnnnnnnnnnnnnnnnnnnnnnnnnnnnnnnnn…
NR_015451	LOC283267	Homo sapiens cDNA FLJ30003 fis, clone 3NB691000113.	3305	620	18.76	11.5	348000	11	33054272	33057576	+	33054272-33057576	TcAGTGAGCTCAAACAaaacatacccaatcagtgaagaagCCAGGCCAcTCCCAAAAAGCCAATGGGGGGCCAgAAGACCCTCATCCATATACCACCAGATAACCACAAAAACACAAACActgcacaGCTGCTGGATCACTACACTGGAnnnnnnnnnnnnnnnnnnnnnnnnnnnnnnnnnnnnnnnnnnnnnnnnnnnnTGCTCTTCCAGGAAtCGCCGGTCCACACAGTTATCAGGAAATGGCTGTcGCTCATACAAGACCtTCTGCCACTTtACCTCCTTTGTGtTAGTTACAGGTTGGGCACACATTATCCTTTCATTCAAACTCAGGCCCGTTTAATCATCCCTCTCATAGAGGTCCATATGGTTCTTGTTGATGACATTTTGAAATGAGACC…
NR_024322	MSL3P1	male-specific lethal 3 homolog (Drosophila) pseudogene 1 (MSL3P1), non-coding RNA	1992	442	22.19	11.5	463100	2	234438827	234441794	-	234438827-234440735,234441712-234441794	nnnnnnnnnnnnnnnnnnnnnnnnnnnnnnnnnnnnnnnnnnnnnnnnnnnnnnnnnnnnnnnnnnnnnnnnnnnnnnnnnnnnnnnnnnnnnnnnnnnnnnnnnTGAAAATGATGAAAACTCATTAAGCAGTTCCTCCGACAGTAGTGAAGACAAGGATGAAAAAATAAGTGAAGAAAGTGATACTGAAGAAAAGACTGAAGTGAAAGAAGAACCGGAGCTTCAAACAAAAAGGGAAATGGAAGAAAGAACAGTAAATATAGAAATCCCTGAAGTTTTGAAGAAGCAGCTGGAGGAAGATTGTTACTACATTAACAGGAGGAAACGGTTAGTGAAACTTcCATGCCAGACCAACATCATAACGATTTTGGAATCCTATGTGAGGCATTTTGCTATCAA…
NR_033231	SMPD4	sphingomyelin phosphodiesterase 4, neutral membrane (neutral sphingomyelinase-3) (SMPD4), transcript variant 5, non-coding RNA	3777	961	25.44	11.5	431900	2	130625435	130655800	-	130625435-130626927,130627086-130627214,130627362-130627493,130627745-130627978,130628320-130628525,130629139-130629302,130630078-130630178,130630628-130630718,130631294-130631439,130635229-130635315,130638417-130638488,130641501-130641633,130646392-130646543,130646668-130646720,130646830-130646938,130647322-130647397,130648957-130649043,130650597-130650680,130655573-130655800	CnnnnnnnnnnnnnnnnnnnnnnnnnnnnnnnnnnnnnnnnnnnnnnnnnnnnnnnnnnnnnnnnnnnnnnnnnnnnnnnnnnnnnnnnnnnnnnnnnnnnnnnnnnnnnnnnnnnnnnnnnnnnnnnnnnnnnnnnnnnnnnnnnnnnnnnnnnnnnnnnnnnnnnnnnnnnnnnnnnnnnnnnnnnnnnnnnnnnnnnnnnnnnnnnnnnnnnnnnnnnnnnnnnnnnnnnnnnnnnnnnnnCCGTTTTCAACTTTCCACTGGAGGCTGCTATgGCGTTCCCTCACCTCCAGCAGCCCAGCTTTCTACTGGCTAGCCTGAAAGCTGACTCTATAAATAAGCCTTTTGCACAGCAATGCCAAGACTTAGTTAAAGTCATTGAGGATTTTCCAGCAAAG…
NR_026977	SETDB1	SET domain, bifurcated 1 (SETDB1), transcript variant 3, non-coding RNA	1478	49	3.32	11.5	395500	1	149165449	149184420	+	149165449-149165563,149166804-149167074,149169067-149169218,149179040-149179074,149180429-149180528,149181663-149181788,149181952-149182153,149183020-149183093,149184018-149184420	nnnnnnnnnnnnnnnnnnCTTTTGCTTCCCCTTCCCTCCTTCATGCTTTCTCCCCTCCCCCTCCTCCCTTATCCCTTCGCTTTCGCTCTTTTCCGTCGAGGCTGACCCATGAGTTAGGACAAAAGCATGTCTTCCCTTCCTGGGTGCATTGGTTTGGATGCAGCAACAGCTACAGTGGAGTCTGAAGAGATAGCAGAGCTGCAACAGGCAGTGGTTGAGGAACTTGGTATCTCTATGGAGGAACTTCGGCATTTCATCGATGaGGAACTGGAGAAGATGGATTGTGTACAGCAGCGCAAGAAGCAGCTAGCAGAGTTAGAGACATGGGTAATACAGAAAGAATCTGAGGTGGCtCACGTTGACCAGCTATTTGATGATGCATCCAGGGCAGTGACTAAT…
NR_029376	LOC100294362	hypothetical protein LOC100294362	3698	2362	63.87	11.4	470900	17	75940226	76003563	-	75940226-75943683,76003324-76003563	nnnnnnnnnnnnnnnnnnnnnnnnnnnnnnnnnnnnnnnnnnnnnnnnnnnnnnnnnnnnnnnnnnnnnnnnnnnnnnnnnnnnnnnnnnnnnnnnnnnnnnnnnnnnnnnnnnnnnnnnnnnnnnnnnnnnnnnnnnnnnnnnnnnnnnnnnnnnnnnnnnnnnnnnnnnnnnnnnnnnnnnnnnnnnnnnnnnnnnnnnnnnnnnnnnnnnnnnnnnnnnnnnnnnnnnnnnnnnnnnnnnnnnnnnnnnnnnnnnnnnnnnnnnnnnnnnnnnnnnnnnnnnnnnnnnnnnnnnnnnnnnnnnnnnnnnnnnnnnnnnnnnnnnnnnnnnnnnnnnnnnnnnnnnnnnnnnnnnnnnnnnnnnnnnnnnnnnnnnnnnnnnnnnnnnnnnnnnnnn…
NR_033250	LOC388499	hCG2003956	1601	284	17.74	11.4	537800	19	7849517	7851117	-	7849517-7851117	GTGGGCGGCCGAGGGGGAAGAGTGTGTGTCTGCGGGAGAAAGAGGAGAATTGCCCAAGCGGCCTCGGAAGCCCCAGGGAGTGGAGGCCCCCGCCGTGGAGCCGTGtGGTGTATGTGTGGTAACACCATGTCTnnnnnnnnnnnnnnnnnnnnnnnnCcGTGTCTGGAGCTGAGCGGGAAACGGCCGCGGTTATTTTTTTACATGGACTTGGAGACACAGGGCACAGCTGGGCTGACGCCCTCTCCACCATCCGACTCCCTCACGTCAAGTACATCTGTCCCCATGCGCCTAGGATCCCTGTGACCCTCAACATGAAGATGGTGATGCCTTCCTGGTTTGACCTGATGGGACTGAGTCCAGATGCCCCAGAGGACGAGGCTGGCATCAAGAAGGCAGCAG…
NR_033818	IKBKB	inhibitor of kappa light polypeptide gene enhancer in B-cells, kinase beta (IKBKB), transcript variant 5, non-coding RNA	4187	769	18.37	11.4	394000	8	42247977	42309328	+	42247977-42248144,42248758-42248880,42265309-42265403,42266831-42266948,42270118-42270243,42281862-42281950,42283018-42283107,42285576-42285700,42290997-42291104,42292885-42293014,42293385-42293579,42294332-42294446,42295227-42295350,42295945-42296096,42296260-42296321,42297410-42297519,42298571-42298620,42298729-42298828,42299022-42299169,42302645-42302772,42305799-42305889,42307589-42309328	nnnnnnnnnnnnnnnnnnnnnnnnnnnnnnnnnnnnnnnnnnnnnnnnnnnnnnnnnnnnnnnnnnnnnnnnnnnnnnnnnnnnnnnnnnnnnnCAGGGTTCGGCCGCCCCAGCCcCGCCTCCCCCGCCCCGGGGAGCCCTCCCCCTGCCCCGCGTCCCTGCCGACAGAGTTAGCACGACATCAGTATGAGCTGGTCACCTTCCCTGACAACCCAGACATGTGGGGCCTGGGAAATGAAAGAGCGCCTTGGGACAGGGGGATTTGGAAATGTCATCCGATGGCACAATCAGGAAACAGGTGAGCAGATTGCCATCAAGCAGTGCCGGCAGGAGCTCAGCCCCCGGAATCGAGAGCGGTGGTGCCTGGAGATCCAGATCATGAGAAGGCTGACACACCCC…
NR_027697	FLJ39653	uncharacterized FLJ39653 (FLJ39653), transcript variant 2, non-coding RNA	2496	1742	69.79	11.4	464500	4	15837384	15868908	+	15837384-15837898,15849492-15849592,15867029-15868908	nnnnnnnnnnnnnnnnnnnnnnnnnnnnnnnnnnnnnnnnnnnnnnnnnnnnnnnnnnnnnnnnnnnnnnnnnnnnnnnnnnnnnnnnnnnnnnnnnnnnnnnnnnnnnnnnnnnnnnnnnnnnnnnnnnnnnnnnnnnnnnnnnnnnnnnnnnnnnnnnnnnnnnnnnnnnnnnnnnnnnnnnnnnnnnnnnnnnnnnnnnnnnnnnnnnnnnnnnnnnnnnnnnnnnnnnnnnnnnnnnnnnnnnnnnnnnnnnnnnnnnnnnnnnnnnnnnnnnnnnnnnnnnnnnnnnnnnnnnnnnnnnnnnnnnnnnnnnnnnnnnnnnnnnnnnnnnnnnnnnnnnnnCCCGGCTCCAGATCcCCGACCCCCGCGAGCTCCGGCCCTGCGTGCCCGCTATTT…
NR_003085	PMS2	PMS2 postmeiotic segregation increased 2 (S. cerevisiae) (PMS2), transcript variant 2, non-coding RNA	2831	112	3.96	11.3	553500	7	5979396	6015263	-	5979396-5979699,5983745-5983914,5984753-5984853,5988981-5989148,5992916-5993777,5995957-5996112,5998130-5998214,6001691-6001790,6003483-6003580,6005265-6005432,6008610-6008793,6009847-6009949,6010129-6010215,6012049-6012183,6015154-6015263	nnnnnnnnnnnnnnnnnnnnnnnnnnnnnnnnnnnnnnnnnnnnnnnnnnnnnnnnnnnnnnnnnnnnnnnnnngggtgttgcatccatggagcgagctgagagctcgagAACCTGCTAAGGCCATCAAACCTATTGATCgGAAGTCAGTCCATCAGATTTGCTCTGGGCAGGTGGTACTGAGTCTAAGCACTGCAGTGAAGGAGTTAGTAGAAAACAGTTTGGATGCTGGTGCCACTAATATTGATCTAAAGCTTAAGGACTATGGAGTGGATCTCATTGAAGTTTCAGACAATGGATGTGGGGTAGAAGAAGAAAACTTCGAAGGCTTAACTCTGAAACATCACACATCTAAGATTCAAGAGTTTGCTGACCTAACTCAGGTTGAAACTTTTGGCTT…
NR_029416	SHMT2	serine hydroxymethyltransferase 2 (mitochondrial) (SHMT2), transcript variant 7, non-coding RNA	2176	172	7.9	11.3	302200	12	55910095	55914985	+	55910095-55910294,55910853-55911050,55911763-55911963,55912261-55912342,55912503-55912625,55912754-55912893,55913230-55913395,55913613-55913712,55913799-55913954,55914053-55914160,55914284-55914985	TTTCACGTGGCATTAGGGGAGAGGACAGCCCCGGATGCCCCGCGGACCCcGTnnnnnnnnnnnnnnnnnGTTCTCGGCCTGGCCTCACAAGCTGAGCCTTTTCGGCCAGCTCTGAGCCCTGCAGATGATGCAACCGAGCCTTACTGCTTGCGTCAGACAGGGGTCCCGGCGGCAGTGAGGGCTGGAAGGAGGTGGAACGGCCTCTGCAGAGATGGGGGCAGCTGGTCAGGATGGCCATTCGGGCTCAGCACAGCAAGGCAGCCCAGACTCAGACTGGGGAAGCAAACAGGGGCTGGACAGGCCAGGAGAGCCTGTCGGACAGTGATCCTGAGATGTGGGAGTTGCTGCAGAGGGAGAAGGACAGGCAGTGTCGTGGCCTGGGGCTCATTGCCTCAGAGA…
NR_027763	GYS1	glycogen synthase 1 (muscle) (GYS1), transcript variant 3, non-coding RNA	3436	64	1.86	11.3	435200	19	54163194	54188422	-	54163194-54164680,54164844-54164924,54165615-54165778,54165997-54166092,54169282-54169408,54169689-54169802,54172993-54173071,54173167-54173226,54176599-54176705,54177324-54177444,54177789-54177906,54180530-54180674,54180919-54181104,54182263-54182454,54188064-54188422	nnnnnnnnnnnnnnnnnnnnnnnnnnnnnnnnnnnnnnnnnnnnnnnnnnnnTGCGGCCGccttctgcctaggtccGaGGGCTTcGGGGCAGGGGTGCGGTCTTGCAATAGGAAGCTGGGCGTCTTGCAAGCTTCCCGTCGGGCGCCAGCTACTCGGCCCCGCACCCTACCTGGTGCATTCCCTGGACACCTCCGGGGTCCCTACCTTGAGGTCCCCGGAGCCCCCCTTCCTGCGCCAGCCATGCCTTTAAACCGCACTTTGTCTATGTCCTCACTGCCAGGACTGGAGGACTGGGAGGATGAATTCGACCTGGAGAACACAGTGCTCTTCGAAGTGGCCTGGGAGGTGGCCAACAAGGGTGTATTTTGGGCGCTGGTTGATCGAGGGAGGCCCTCTGG…
NR_027982	LOC100302401	Homo sapiens cDNA FLJ42473 fis, clone BRACE2030884.	2338	1118	47.82	11.3	387200	1	176327266	176329751	-	176327266-176329170,176329319-176329751	GTTCCCTCAGCCTGAGgagggAtGgggggcgATGGCTCCGGGTTCTAGCCCGCCTGTCCTCGGCCCCCACTTCTGGAATGAGCCGGCCCGCCCCCTAACTCTCAGGCCACAGCTCCGGCCGCAGCTCTGGCTCCGGCTCCGCGGCGGATCCCACAAGCCCGGCAGCCgCGGCggtggCGGtGGcggtggcggtgnnnnnnnnnnnnnnnnnnnnnnnnnnnnnnnnnnnnnGCATCCCAGGGTGATAGGCTGAAGCAATCGAGCGCCGAGAGCCCGGCCGCGTGTGCACTCGAGTAACGAAGCGGGGGAGGGACTGCGCCAAAGGCAGGAAAAGTCGGACACCGAATTATTCATCCGGCCTGTCCCGCCTACTTTCCAAATACCCTCCCAGGGAGAGCA…
NR_033691	C1orf213	chromosome 1 open reading frame 213 (C1orf213), transcript variant 2, non-coding RNA	692	200	28.9	11.2	425700	1	23568298	23570917	+	23568298-23568593,23570219-23570289,23570593-23570917	nnnnnnnnnnnnnnnCCGGCGGCCTCCCgCACCGAAGGGACCCTGGGCGTCTGAGGCCCTGATCCGGGCGGGCCTTCAGGATGTTAGTAGTCCCTGTTCGGTTGAAGGTAGGAAGCCGAAAACCCGAGTGGGGGACGAACAGACTTACCTCCTGTCGCGCAAAAGATCCACtAGATCGTCGTCTCCAAAACCTGAGnnnnnnnnnnnnnnnnnnnnnnnnnnnnnnnnnnnnnnnnnnnnnnnnnnnnnnnnnnnnnnnnnnnnnnnnnnnnnnnCCGGAGGTCTCAGACCCGCAGGCCTGCGGGGCGGGGGCGGGGTGGCGCCCAGGACGGCTCTCTGGGCTCAGCTTGGCTGCCTGCCTCCTTCTCAAACAATGAGTACCTACTATGTGCAGAGGCA…
NR_004862	TYW5	tRNA-yW synthesizing protein 5 (TYW5), transcript variant 2, non-coding RNA	5351	1660	31.02	11.2	405500	2	200501879	200528704	-	200501879-200506291,200508899-200509015,200509373-200509460,200511901-200512038,200513057-200513101,200516733-200516802,200521305-200521440,200528361-200528704	ACCTCAGCGGTGTCGGAGAAAGAGACTGGAGAGCAAAGTGGACTTGTTGCTGCAGCCTCTGATGAGTCGGCCCCGTCCCCACTCTCCAGCACGCAGCCCAGGCCGAGGCCCTTCGGCAACCCGCCCCGCGCTCCGACCCAGCCTCTCTGGAGTCCGtCGGCCTCGCGGACCTTTTCTCTGTCGCTCGTGTTTCCGGGCGGATGGCGCTGAGGaACGCTTTAGAGCCnnnnnnnnnnnnnnnnnnnnnnnngcaggcgtgagcaaccatggccgggcagcacctcccggtaccccggctggagggcgtttctcgggagcagttcatgcagcacctctacccacagAGAAAACCTCTTGTGTTGGAAGGGATTGATTTGgGGCCATGTGCAAGCAAATGGA…
NR_002570	CYP2D7P1	cytochrome P450, family 2, subfamily D, polypeptide 7 pseudogene 1 (CYP2D7P1), non-coding RNA	1680	183	10.89	11.2	444500	22	40866158	40870519	-	40866158-40866411,40866510-40866651,40867106-40867293,40867488-40867629,40867822-40867998,40868424-40868584,40868673-40868825,40869355-40869526,40870229-40870519	nnnnnnnnnnnnnnnnnnnnnnnnnnnnnnnnnnnnnnnnnnnnnnnnnnnnnnnnnnnnnnnnnnnnnnnnnnnnnnnnnnnnnnnnnnnnnnnnnnnnnnnnnnnnnnnnnnnGCTAGATGCactggtgcccctggcTGTGACaGTGGCCATcTTCCTGCTCCTGGTGGACCTGATGCACCGGCGCCaACGCTGGGCTGCACGCTACCCGCCAGGTCCCCTGCCACTgCCGGGGCTGGGCAACCCGGCTGCATGTGGACTTCAAGAACACACCATACTGCTTCGACCAGTTGCGGCGCCGCTTCGGGGACGTGTTCAGCCtGCAGCTGGCCTGGACGCCGGTGGTCGTGCTCAATGGGCGgGCGGCCGTGCGTGAGGCGCtGGTGACCTgCGGCGAG…
NR_033345	GGA3	golgi associated, gamma adaptin ear containing, ARF binding protein 3	4046	703	17.38	11.1	420900	17	70744289	70769302	-	70744289-70746065,70746328-70746438,70746590-70746759,70747051-70747247,70747465-70747784,70748018-70748088,70748488-70748733,70749076-70749192,70749291-70749372,70750012-70750149,70750507-70750587,70750739-70750842,70751123-70751246,70752295-70752393,70754185-70754260,70754388-70754472,70756516-70756684,70769224-70769302	nnnnnnnnnnnnnnnnnngcggggccgggcggctgcaatatggcggaggcggaaggggaaagcctggagtcctggctcannnnnnnnnnnnnnnnnnnnnnnnnnnnnnnnnnnnnnnnnnnnnnnnnnnnnnnnnnnnnnnnnnnnnnnnnnnnnnnnnnnnnnnnnnnnnnnnnnnnnnnnnnnnnnnnnnnnnnnnnnnnnnnnnnnnnnnnnnnnnnnnnnnnnnnnnnnnnnnnnnnnnnnnnATAAAGCCACCAATCCTTCCAACCGCCAGGAGGACTGGGAATACATAATTGGCTTCTGCGATCAGATCAACAAGGAGCTCGAAGGGCCACAGATCGCTGTCCGACTGCTGGCCCACAAGATCCAGTCCCCGCAGGAATGGGAGGCACTCCA…
NR_034077	LOC100499177	uncharacterized LOC100499177 (LOC100499177), transcript variant 3, non-coding RNA	2209	854	38.66	11.1	377900	4	84033629	84041093	-	84033629-84035024,84035869-84035951,84040254-84040400,84040511-84041093	AGTTCGAAGGCTCCGAGGCTGCTCCCATACGCACTGGTGGAAGGAGAGGCCGCGCTCACGGCTGAGTACGGTGTCACGGGTGCTGCAGCCCACTGCGGAGCAACTTCGGGTCATCTTCTTGTTACGTGGGGCCCCACCTTCGGGGTTCCCGcGACAGCATGAATCACGACCACTTTAGCTCCGCCCGTTGACTGCGCGGCTACGACCTTTATTTGTCAGGAAAGGCGGGCTTTAGAGGCGCGGGACTTCCACACTTCCTCTCCGAAGGCCCTGCGCCGGTACCGTAGCCAATCACAGGCCACGTTGCGTCGCAGCAGCCAATCGGAAGGGCCTGAGCCTGAAGACGTGCACTTGACCGCTCCTCCTTCCGcGTTGGAGGCccAATAGTGGGTTTTnnnn…
NR_024542	SNHG7	small nucleolar RNA host gene 7 (non-protein coding) (SNHG7), transcript variant 2, non-coding RNA	968	672	69.42	11.1	472200	9	138738867	138742457	-	138738867-138739383,138740584-138740689,138741319-138741359,138742154-138742457	nnnnnnnnnnnnnnnnnnnnnnnnnnnnnnnnnnnnnnnnnnnnnnnnnnnnnnnnnnnnnnnnnnnnnnnnnnnnnnnnnnnnnnnnnnnnnnnnnnnnCTCGCgGGCGCTGCGCGGCCTAAGGGACTCGGCTgcCggcctcCGGGtgcggggaggGGGCgGGCTCtGAcctggGGCGTCCTGGCCGCGtGAGCCGCGGGaTGGgGgCnnnnnnnnnnnnnnnnnnnnnnnnnnnnnnnnnnnnnnnnnnnnnnnnnnncCCGGCCCTGCGCGGTTTCCAGCCAGGAAGCTTCGAGAATCCTGnnnnnnnnnnnnnnnnnnnnnnnnnnnnnnnnnnnnnnnnnCATTCTTGTTATTTAACACAGGAAGGAGGTGACTTCGCCTGTGATGGACTTCCA…
NR_036680	DPY19L1P1	dpy-19-like 1 pseudogene 1 (C. elegans)	1901	769	40.45	11	489100	7	32587078	32725305	-	32587078-32587450,32587709-32587801,32592114-32592273,32597016-32597141,32599321-32599443,32626541-32626621,32627150-32627209,32629498-32629576,32638680-32638757,32641389-32641488,32645411-32645502,32662124-32662181,32682069-32682162,32682925-32683045,32685130-32685267,32722855-32722946,32725273-32725305	nnnnnnnnnnnnnnnnnnnnnnnnnnnnnnnnnnnnnnnnnnnnnnnnnnnnnnnnnnnnnnnnnnnnnnnnnnnnnnnnnnnnnnnnnnnnnnnnnnnnnnnnnnnnnnnnnnnnnnnnnnnnnnnnCTGTATTATTCCTATTTCAAGACTATTGTGGAAGCACCCTCATTTTTGAATGGAGtATGGGTGATTATGAATGATAAACTGACTGAATAATCTCTTGTTATTAGTACGTTAAAAAGGTTCAATCTTTACCCTGAGGTAATTTTGGCCAGCTGGTACCGGATTTATACCAAAAtAATGGACTTGATAnnnnnnnnnnnnnnnnnnnnnnnnnnnnnnnnnnnnnnnnnnnnnnnnnnnnnnnnnnnnnnnnnnnnnnnnnnnnnnnnnnnnn…
NR_026582	Id2B	Synthetic construct DNA, clone: pF1KB9674, Homo sapiens Id2B gene for Contractile protein, without stop codon, in Flexi system.	1173	302	25.75	10.9	463500	3	62084199	62085432	-	62084199-62084713,62084775-62085432	nnnnnnnnnnnnnnnnnnnnnnnnnnnnnnnnnnnnnnnnnnnnnnnnnnnnnnnnnnnnnnnnnnnnnnnnnnnnnnnnnnnnnnnnnnnnnnnnnnnnnnnnnnnnnnnnnnnnnnnnnnnnnnnnnnnnnnnnnnnnnnnnnnnnnnnnnnnnnnnnnnnnnnnnnnnnnnnnnnnnnnnnnnnnnnnnnnnnnnnnnnnnnnnnnnnnnnnnnnnnnAACATGAACGACTGCTACTCCAAGCTCAAGGAGCTGGTGCCCAGCATCCCCCAGAACAAGAAGGTGAGCAAGATGGAAATCCTGCAGCACGTCATCGACTACATCTTGGACCTGCAGATCGCCCTGGACTCGCATCCCACTATTGTcAGCCTCCATCAcCAGAGACCCGGGCAGAACC…
NR_036479	LOC440104	1110012D08Rik pseudogene (LOC440104), transcript variant 4, non-coding RNA	2926	1057	36.12	10.9	433900	12	54509659	54516297	+	54509659-54509876,54510011-54511134,54511308-54511400,54513498-54513592,54514902-54516297	CCGCCGCCGCCGACCTGGCaCTACTTCCActtccggggtcaccagggaagagacgggaaggaaaagaannnnnnnnnnnnnnnnnnnnnAGCCAGTCCAGCTAGTGCTGCGTCGACTCCAAGGAGGCGGTCCTACGGAAGTACTGGCCCCGCCATTTAAAGACCCCTCCCTCCGCGTGTGGGAATAGGATTCCCGCAGGTTGCACcGCTGGAAGCAAGACAAAACCGGGGAGCTCAGAAGAGTCACTGCCCTGATCCCTTCCGTGCTGGcAGCTGCGAgGACAGAGGCCCCtTTGTATCCtGCGGTGCGGAGGTGGAACAgAGGAGAGGGtgCCCCGGacGGCCCCCaCCCTCGCCCTGCAGCGCTGCCCCTCCTTTCACAGCAACCCACGGCCTCCCC…
NR_028074	RAB2B	RAB2B, member RAS oncogene family (RAB2B), transcript variant 3, non-coding RNA	2884	732	25.38	10.9	302700	14	20997019	21014972	-	20997019-20999302,21000349-21000417,21001655-21001766,21006356-21006448,21006669-21006707,21012866-21012933,21014527-21014598,21014826-21014972	nnnnncGgGAAGAAGAAGATCGGTAGATTGAGTGGCTAGAGAGGTTGGAGGTAAGTGGCTGTAGAAGTcGGGCGGACCCGGAACCCAGAGGACGCGACATCATGACTTATGCTTATCTCTTCAAGTATATCATCATCGGAGACACAGGTGTGGGGAAGTCATGTCTCCTCCTGCAGTTTACAGATAAGCGGTTCCAGCCTGTTCACGACCTCACAATAGGTGTGGAGTTTGGAGCTCGTATGGTCAACATTGATGgAAAACAAATCAAACTGCAAATCTGGGATACGGGGAGCAGCTGGAGcACTGCTGGTGTACGACATTACAAGGCGTGAAACCTTCAACCACCTGACCTCATGGTTAGAGGATGCCCGGCGGCACTCTAGTTCCAACATGGTTATC…
NR_033805	LOC220906	hypothetical protein LOC220906	5376	3151	58.61	10.9	380800	10	28848852	28861289	-	28848852-28853546,28854883-28854943,28860670-28861289	nnnnnnnnnnnnnnnnnnnnnnnnnnnnnnnnCCTCAGCGGAGATGCcTGCACGGAtCcGGGAGCGCCGCTCGGGGCAGGGAATGAAAGgGGCGCTTGAGACTGGAgATTTAGGGAGATGAGTTCCTTGGGAAnnnnnnnnnnnnnnnnnnnnnnnnnnnnnnnnnnnnnnnnnnnnnnnnnnnnnnnnnnnnnnnnnnnnnnnnnnnnnnnnnnnnnnnnnnnnnnnnnnnnnnnnnnnnnnnnnnnnnnnnnnnnnnnnnnnnnnnnnnnnnnnnnnnnnnnnnnnnnnnnnnnnnnnnnnnnnnnnnnnnnnnnnnnnnnnnnnnnnnnnnnnnnnnnnnnnnnnnnnnnnnnnnnnnnnnnnnnnnnnnnnnnnnnnnnnnnnnnnnnnnnnnnn…
NR_033411	SLC5A1	solute carrier family 5 (sodium/glucose cotransporter), member 1	4774	1102	23.08	10.9	487000	22	30785157	30839011	+	30785157-30785331,30792922-30793026,30793954-30794013,30794483-30794587,30807853-30807958,30809061-30809141,30810426-30810646,30810887-30811022,30812207-30812314,30817599-30817749,30825170-30825338,30828009-30828224,30830773-30830878,30835977-30839011	nnnnnnnnnnnnnnnnnnnnnnnnnnnnnnnnnnnnnnnnnnnnnnnnnnnnnnnnnnnnnnnnnnnnnnnnnnnnnnnnnnnnnnnnnnnnnnnnnnnnnnnnnnnnnnnnnnnnnnnnnnnnnnnnnnnnnnnnnnnnnnnnnnnnnnnnnnnnnnnnnnnnnnnnnnnnnnnattggagCCTCCCTCTTCGCTAGTAACATTGGAAGTgGCCACTTTGTGGGGCTTGCCGGGACCGGAGCAGCTTCAGGCATCGCCATTGGAGGCTTTGAAtGGAATGCCCtGGTTTTGGTGGTTGTGCTCGGCTGGCtGTTTGTCCCCATCTATATTAAGGCTGGGGTGGTGACGATGCCAGAGTACCTGCGGAAGCGGTTTGGAGGCCAGCGGATCCAGATCTA…
NR_027508	LOC728640	Homo sapiens family with sequence similarity 133, member B pseudogene (LOC728640), non-coding RNA.	2519	1074	42.64	10.9	393700	10	60144781	60147299	+	60144781-60147299	nnnnnnnnnnnnnnnnnnnnnnnnnnnnnnnnnnnnnnnnnnnnnnnnnnnnnnnnnnnnnnnnnnnnnnnnnnnnnnnnnnnnnnnnnnnnnnnnnnnnnnnnnnnnnnnnnnnnnnnnnnnnnnnnnnnnnnnnnnnnnnnnnnnnnnnnnnnnnnnnnnnnnnnnnnnnnnnnnnnnnnnnnnnnnnnnnnnnnnnnnnnnnnnnnnnnnnnnnnnnnnnnnnnnnnnnnnnnnnnnnnnnnnnnnnnnnnnnnnnnnnnnnnnnnnnnnnnnnnnnnnnnnnnnnnnnnnnnnnnnnnnnnnnnnnnnnnnnnnnnnnnnnnnnnnnnnnnnnnnnnnnnnnnnnnnnnnnnnnnnnnnnnnnnnnnnnnnnnnnnnnnnnnnnnnnnnnnnnnn…
NR_033684	GATC	Aspartyl/glutamyl-tRNA(Asn/Gln) amidotransferase subunit C	4346	1133	26.07	10.8	478100	12	119368624	119385939	+	119368624-119368747,119368843-119369015,119377119-119377216,119379262-119379365,119382093-119385939	GGCGTTACGCnnnnnnnCACTACGGGGGCCAAgGAAgGAAGAaATGTGGTCGCGGTTGGTGTGGCTGGGCCTTCGGGCCCCTCTGGGCGGGCGCCAGGGCTTCACGTCCAAGGCGGATCCTCAGGGCAGTGGCCGGATCACGGCCCAGgTGATCGAGCACCTGGAGCGTCTAGCGCTTGTGGACTTCGGCAGCTGCGAGGCAGTGGCGCGACTGGAGAAAGCTATCGCCTTCGCCGACCGGCTACGTGCGGTGGACACTGACGGGGTGGAGCCCATGGAGTCGGTCCTGGAGGACAGnnnnnnnnnnnnnnnnnnnnnnnnnnnnnnnnnnnnnnnnnnnnnnnnnnnnnnnnnnnnnnnnnnnnnnnnnnnnnnnnnnnnnnnnnGGAggACAGATGT…
NR_003281	GMCL1P1	germ cell-less homolog 1 (Drosophila) pseudogene 1 (GMCL1P1), non-coding RNA	2923	845	28.91	10.8	357700	5	177544117	177547039	-	177544117-177547039	nnnnnnnnnnnnnnnnnnnnnnnnnnnnnnnnnnnnnnnnnnnnnnnnnnnnnnnnnnnnnnnnnnnnnnnnnnnnnnnnnnnnnnnnnnnnnnnnnnnnnnnnnnnnnnnnnnnnnnnnnnnnnnnnnnnnnnnnnnnnnnnnnnnnnnnnnnnnnnnnnnnnnnnnnnnnnnnnnnnnnnnnnnnnnnnnnnnnnnnnnnnnnnnnnnnnnnnnnnnnnnnnnnnnnnnnnnnnnnnnnnnnnnnnnnnnnnnnnnnnnnnnnnnnnnnnnnnnnnnnnnnnnnnnnnnnnnnnnnnnnnnnnnnnnnnnnnnnnnnnnnnnnnnnnnnnnnnnnnnnnnnnnnnnGGAGGAGGGGGACGAGCAGCAgcGGCTCCTCAACACCCCTCGAAGGaaaaa…
NR_033205	LOC404266	uncharacterized LOC404266 (LOC404266), non-coding RNA	532	11	2.07	10.7	1352000	17	44028319	44034702	+	44028319-44028484,44032808-44032906,44034436-44034702	GGCTTTGGGGAGGGGGTGGGAGAGACGACAGGTCTGGGATCAGGGAGTCTTCAAGGCCTCCGCTGAGGGGACAGCGAATCTACCATTGAACCGTGCATGGGGGACATGGACGAAATGAGACGCGACAGGGACAAGAGCATTTTGCTCTGCTTCCAGGAAACATCAAGTTGCTTGTCTGGAGATGGAGCCACTACGGGCGgGCCTGGGCGCCTGGAGTCGGGCATGAAAGGAAATAGCGCCTCATCGCTCTTATCTAAGCCCAGAGGTCGACTTCGCTTGAAAAGATCCAGAATGGGGGAGGGGaTTGACACTCACTTGCAGACATCAACAGTTTCCAGAAAACTCCGTTCAATTCcttTaccaCGAACCCACCAACCAAGnnnnnnnnnnnaccCACCA…
NR_034076	LOC100499177	uncharacterized LOC100499177 (LOC100499177), transcript variant 2, non-coding RNA	2283	924	40.47	10.7	438400	4	84033629	84041093	-	84033629-84035024,84035869-84035951,84038166-84038239,84040254-84040400,84040511-84041093	AGTTCGAAGGCTCCGAGGCTGCTCCCATACGCACTGGTGGAAGGAGAGGCCGCGCTCACGGCTGAGTACGGTGTCACGGGTGCTGCAGCCCACTGCGGAGCAACTTCGGGTCATCTTCTTGTTACGTGGGGCCCCACCTTCGGGGTTCCCGcGACAGCATGAATCACGACCACTTTAGCTCCGCCCGTTGACTGCGCGGCTACGACCTTTATTTGTCAGGAAAGGCGGGCTTTAGAGGCGCGGGACTTCCACACTTCCTCTCCGAAGGCCCTGCGCCGGTACCGTAGCCAATCACAGGCCACGTTGCGTCGCAGCAGCCAATCGGAAGGGCCTGAGCCTGAAGACGTGCACTTGACCGCTCCTCCTTCCGcGTTGGAGGCccAATAGTGGGTTTTnnnn…
NR_002308	LOC442454	Homo sapiens ubiquinol-cytochrome c reductase binding protein pseudogene (LOC442454), non-coding RNA.	797	83	10.41	10.7	456600	X	56779946	56780742	-	56779946-56780742	AGTCAAAATGGCTGGCAAGCAGGCGGTTTCAGCATCaGGCAAGTGGCTGGATGGTATTCGAAAATGGTATTACAATGCTGCAGGATTCAATAAACTGGGGTTATTGCGAGATGATACAATGTACGAGGATGAAGACGTAAAAGAAGCCATAAGAAtGCTTCCTGAGAACCTTTATAATGGCAaGATGTtTCACATTAAGAGnnnnnnnnACCTGAACCTGAAGCATCAGATCTTGCCTAAAGAGCAGTGGACCAAATATGAAGAGGAAAATTTCTACCTTGAACCGTATCTGAAAGAGGTTATTCGGGAAAGAAAaGAAAGAGAAGAATGGTCAAAGAAGTAATCAAGTAGTTGAAGTATGTGAATGCGGCTGTTATGAAGATGGTCATACCTGAAACA…
NR_023348	GAS8	growth arrest-specific 8 (GAS8), transcript variant 2, non-coding RNA	3267	537	16.44	10.7	385400	16	88616509	88638853	+	88616509-88616633,88621545-88621631,88625099-88625405,88626627-88626833,88629542-88629596,88630290-88630495,88631141-88631308,88631671-88631757,88634209-88634418,88636379-88636444,88637105-88638853	nnnnnnnnnnnnnnnnnnnnnnnnnnnnnnnnnnnnnnnnnnnnnnnnnnnnnnnnnnnnnnnnnnnnnnnnnnnnnnnnnnnnTGGTCCGGGAGTcGCGGCTGGGCCTGTCCGCTGGCGTCATGGCACCCAAAAAGAAAgGGAAGAAAGGCAAAGCCAAAGGCACCCCGATTGTGGATGGGCTTGCTCCAGAGGACATGAGCAAGGAGCAGGTGAAATTGAGTCCTCCCTCTTTCTTCCTTGCCTTTCTTCGGCCACACGCCCCTTTGCCGTGCATGGGCCCCTGCTCAGTGCCTCACCTGACCCACTGCACCTGGCCAGGTGGAGGAGCACGTCAGCCGCATCCGGGAGGAGCTGGACCGCGAGCGGGAGGAACGAAACTACTTCCAGCTGGAGCGG…
NR_027348	TMPRSS3	transmembrane protease, serine 3	2134	736	34.49	10.7	375600	21	42665065	42682322	-	42665065-42665957,42668894-42669046,42669719-42669864,42673295-42673390,42675243-42675412,42676211-42676376,42677148-42677191,42678587-42678712,42681581-42681704,42682107-42682322	nnnnnnnnnnnnnnnnnnnnnnnnnnnnnnnnnnnnnnnnnnnnnnnnnnnnnnnnnnnnnnnnnnnnnnnnnnnnnnnnnnnnnnnnnnnnnnnnnnnTCCACTTCGACTGCTCCGGGAAGTACAGGTGTCGCTCATCCTTTAAGTGTATTGAGCTGACAGCTCGATGTGATGGAGTCTCAGATTGCAGAGATGGGGAGGACGAGTACCGCtGTGTCCGCGTGAGCGGTCAGAATGCCGTGCTCCAGGTGTTCACAGCTGCTTCGTGGAAGACcATGTGCTCCGATGAcTGGAAGGGTCATTACGCAAATGTTgCCTGTGCCCAGCTGGGTTTCCCAAGCTACGTAAGTTCAGATAACCTCAGAGTGAGCTCGCTGGAGGgGCAGTTCCGGGAGGAGT…
NR_026570	MAPRE2	microtubule-associated protein, RP/EB family, member 2	3081	34	1.1	10.7	347000	18	30875322	30976376	+	30875322-30875623,30931408-30931553,30935908-30936121,30960910-30961049,30965994-30966152,30974257-30976376	nnnnnnnnnnnnnnnnnnnnnnnnnnnnnnnnCGGGGCGCGAGCGGGAGtgGGGAGAAGGCAGTGAGCGAGCAGGCGGCAGGCACGGTCCGTGCGGAGCAGGCAAGCGAGCGGGAAGACGCAGCTACCTTCCTCACCAGCCAGCCCACAGcGGTTTGTTCCCTTTCTCGGGAGTGCGCCAATGCCTGGGCCGACCCAAACcCTGTCCCCAAATGGCGAGAACAATAACGACATCATCCAGGATAATAACGGGACCATCATTCCTTTCCGGAAGCACACAGTGCGCGGGGAGCGTTCCTACAGGAGCGGCCTATTGCCAATTCATGGACATGCTCTTCCCTGGCTGCATTAGTTTGAAGAAAGTAAAATTTCAAGCAAAGCTGGAACATGAGTATATTCA…
NR_003503	GGT8P	gamma-glutamyltransferase 8 pseudogene (GGT8P), non-coding RNA	2484	1011	40.7	10.6	504600	2	91327095	91333880	+	91327095-91327860,91332163-91333880	TTCGTGGCCAACACCCCtGGCAAGGCTTGGTGCCCCCGTCTGCTGCTGGACAGTAACTCCTGGCTCCGTGACAGTGAATCTGTGGGGTACTCTGATTGTGGGCACTATGGAAGCTAAACCCCATGCTGCAGGTGGGGTGGAGGGTCCTCAGGGGACTCCTGGACAGTGCCAGACTCTGGGCTGAGGTGGGGGACACAAGAGAAACCAGGCCAGGCCCGTCCCTACCAGAGCTTCTCCCTAAGCAGTGGAGGCTCAGCCACTGTGAGAAGGTAGGCAAGGCCCTGCAGAAAGAGGGATGtGGAAATATGGGGGCTCCCAGAAAGGGCcCCTGCTGGAGATGGgGTTCTTACCAGGATgGACTCTGAAGATAAGCAGGGAGGATTTGGGAGGGCAGAGATG…
NR_036537	LOC100131320	hypothetical protein LOC100131320	2460	1701	69.15	10.6	391100	2	130440635	130454515	-	130440635-130442421,130442794-130442845,130451097-130451251,130452991-130453134,130454080-130454212,130454327-130454515	AACATCACTTCCTCTTTCTGTTCTGACATCATCAATCCACTTTGTAGTTTGCTGGAATGAGTTAACATTTGTGATATCATAAACTACTACAGCTGCAGCAGAATCACGGATGTAACTGGGAATGAGGCTACGGAAACGTTCCTGACCCGCAGTATCCCACAGCTGAAGCCTGATTGTTCGATCCTCCAAGAACACCAGcttgaatttcctcagcggattcccgaagtctccgcccgcggacatggtggaactagaggagctgtcgccgcctcagcccagagacctcccggaccgatgctnnnnnnnnnnnnnnnnnnnnnnnnnnnnnnnnnnnnnnnnnnnnnnnnnnnnnnnnnnnnnnnnnnnnnnnnnnnnnnnnnnnnnnnnnnnnnnnnnnnn…
NR_036686	DEFT1P	defensin, theta 1 pseudogene	496	246	49.6	10.6	511300	8	6832110	6834653	-	6832110-6832355,6833032-6833218,6834591-6834653	ggagacccgggacagaggactgctgtctgccctccctcttcactctgcctaccttgaggatctgtcaccccagccatgaggacctttgccctcctcactgccatgcttctcctggtggccctgtaggctcaggcagagccacttcaggcaagagctgatgaagctgcagcccaggagcagcctggagcagatgatcaggaaatggctcatgcctttacatggcatgaaagtgccgctcttccgctttcagnnnnnnnnnnnnnnnnnnnnnnnnnnnnnnnnnnnnnnnnnnnnnnnnnnnnnnnnnnnnnnnnnnnnnnnnnnnnnnnnnnnnnnnnnnnnnnnnnnnnnnnnnnnnnnnnnnnnnnnnnnnnnnnnnnnnnnnnnnnnnnnnnnnnn…
NR_026641	INTS2	integrator complex subunit 2	6162	511	8.29	10.6	355900	17	57297510	57360159	-	57297510-57299869,57299976-57300152,57301177-57301282,57301416-57301523,57301880-57302131,57304408-57304603,57307056-57307181,57310030-57310231,57313150-57313314,57317044-57317148,57321929-57322037,57323656-57323832,57325908-57326042,57327458-57327526,57329612-57329726,57329811-57329882,57336603-57336728,57339551-57339777,57343663-57343836,57344083-57344213,57351543-57351656,57353868-57353970,573…	nnnnnnnnnnnnnnnnnnnnnnnnnnnnnnnnnnnnnnnnnnnnnnnnnCCGACGGGAGTCAGACGCTGgGGATGAATGAAGGTGCTGGGTGCAGGTTGAAAAAGTCTCCCGCTTTTCCGTCCCTACAGTCCCGGTTCTGCCTTTGTGTGGTGCCCCCATCCTCCCCACTTCGTATCGACAATCCGGTTGGTCCCGGCGTCTGAGTTCTCGGTGCCCGAGTCGACTCGAGGCACAACTAGGGTTTGGGGTTCCGGATATCGCCTAGGCCCAACTTCGGACCGCGCTCTCGATtTCTGCCGCGTCCCGCCTCTAGGACGCGGAGTCCGTGTGGGGTTCGGTGAGGCTGGAGGGTAGATCTTAAGGATCAACaAACAGTAATAATGACTGAATGTACAAGT…
NR_028402	CSRP2BP	CSRP2 binding protein	3152	421	13.36	10.5	379900	20	18073743	18117031	+	18073743-18073995,18079465-18079586,18087728-18087909,18090464-18090883,18091021-18091589,18110354-18110490,18111767-18111942,18113246-18113436,18115930-18117031	nnnnnnnnnnnnnnnnnnnnnnnnnnnnnnnnnnnnnnnnnnnnnnnnnnnnnnnnnnnnnnnnnnnnnnnnnnnnnnnnnnnnnnnnnnnnnnnnnnnnnnnnnnnnnnnnnnnnnnnnnnnnnnnnnnnnnaGTCAGCTGAGGGAACAGCTCAGTTACCTTAAGGGTGaTAATTTTTTTAGGTTTACTTGTTCGGATTGCTCAGCAGATGGCAAGGAgCAGTGTGAAAGGCTGAAGCTGACATGGCAGCAAGTCGTCATGTTGGCAATGTACAACTTGTCTCTAGAAGGAAGTGGACGTgAAGGTTATTTCAGGTGGAAAGAAGATATCTGCtCTTTTATTgAGAAACATTGGACTTTTTTtCTAGGGAACAGGAAAAAGACGTCCACCTGGTGGAG…
NR_024625	API5	apoptosis inhibitor 5, transcript variant 4, non-coding RNA	3830	103	2.69	10.5	361000	11	43290081	43322656	+	43290081-43290322,43296547-43296608,43296766-43296927,43298947-43299040,43299537-43299602,43300111-43300262,43301556-43301762,43304633-43304737,43305915-43306004,43306838-43307019,43308091-43308184,43308634-43308690,43313404-43313480,43313984-43314120,43320554-43322656	nnnnnnnnnnnnnnnnnnnnnnnnnnnnnnnnnnnnnnnCGGTGACTGGCGGCGGCACTGGCGGCAGCTGGAGGTGTAATAGTGCAGGTAGTGGGGTTGGAGAAGTTCCGAGGCGGCGGTGgCGCCGGTGAGGACAAGGATAGgGGAAGCGGGCCCTGGGCTTGTCGCTCACCATGCCGACGGTAGAGGAGCTTTACCGCAATTATGGCATCCTGGCCGATGCCACGGAGCAAGTGGGCCAGnnnnnnnnnnnnnnnnnnnnnnnnnnnnnnnnnnnnnnnnnnnnnnnnnnnnnnnnnnnnnnCATAAAGATGCCTATCAAGTGATACTGGATGGTGtGAAAGGTGGTACTAAGGAAAAACGATTAGCAGCtcAGTTTATTCCAAAATTCTTTAAGCA…
NR_002795	HOXA11AS	Homo sapiens homeo box A11, antisense, mRNA (cDNA clone IMAGE:4865533), containing frame-shift errors.	1549	100	6.46	10.4	347700	7	27191552	27195437	+	27191552-27192407,27194745-27195437	GCCACCTCAGGGGAAGCAACAGATCGTCACTCGGTGTTCTCACCGAAAGCACGTAATCGCCGGnnnnnnnnnnnnnnnnnnnnnnnnnnnnnncgGCGCGCGGAGAGGCTGGGGTGCGCCCCCATGCAGCATGCTTGTGCTCAATTGCAGGGTCcTGGTTCTcGaGTGTGCAGAGGGCGGTGAGAGCTCAAGTCTCGTGCCCACCTCCCACCCTCAGCTCTCCGGGTGGGTGAGGGGTGCCCTGGACTGGGGATAGCCAGGTGGGAGCCCGTCGCTGTGTGGCTTGTGGTCTCGGAGTCTGTTCTCCTGGAGGCTTGCATTTGCACCCCGTTCTTCGCAGTCCCCCtCCCATAGACTTGCTCTGGGAAGCGCCTCTGCCTCAGACCCTAGCCGGCaCCC…
NR_027338	LOC728402	Homo sapiens triosephosphate isomerase 1 pseudogene (LOC728402), non-coding RNA.	1214	966	79.57	10.4	561400	6	116466587	116467800	+	116466587-116467800	nnnnnnnnnnnnnnnnnnnnnnnnnnnnnnnnnnnnnnnnnnnnnnnnnnnnnnnnnnnnnnnnnnnnnnnnnnnnnnnnnnnnnnnnnnnnnnnnnnnnnnnnnnnnnnnnnnnnnnnnnnnnnnnnnnnnnnnnnnnnnnnnnnnnnnnnnnnnnnnnnnnnnnnnnnnnnnnnnnnnnnnnnnnnnnnnnnnnnnnnnnnnnnnnnnnnnnnnnnnnnnnnnnnnnnnnnnnnnnnnnnnnnnnnnnnnnnnnnnnnnnnnnnnnnnnnnnnnnnnnnnnnnnnnnnnnnnnnnnnnnnnnnnnnnnnnnnnnnnnnnnnnnnnnnnnnnnnnnnnnnnnnnnnnnnnnnnnnnnnnnnnnnnnnnnnnnnnnnnnnnnnnnnnnnnnnnnnnnnn…
NR_033896	FLJ46906	hypothetical protein LOC441172	1001	353	35.26	10.4	434100	6	139054498	139060118	+	139054498-139054798,139057223-139057377,139059427-139059585,139059733-139060118	nnnnnnnnnnnnnnnnnnnnnnnnnnnnnnnnnnnnnnnnnnnnnnnnnnnnnnnnnnnnnnnnnnAAGCTGCTGAAATGAAATGGATgAtCGGAgagatcactatgtcAGGACAcAGACTTGACTTTCAGGGTTGgaggaagccggacaaagatgaatgggattcannnnnnnnnnnnnnnnnnnnnnnnnnnnnnnnnnnnnnnnnnnnnnnnnnnnnnnnnnnnnnnnnnnnnnnnnnnnnnnnnnnnnnnnnnnnnnnnnnnnnnnnnnnnnnnnnnnnnnnnnnnnnnnnnnnnnnGGTTGTTATGACGCTCAAAGGAnnnnnnnnnnnnAAAAAACATGCTTTGCAATTTATGCAACACTGGATAAACATCAGGAACAGTATAAAAGCGTGCT…
NR_033265	C17orf101	chromosome 17 open reading frame 101 (C17orf101), transcript variant 3, non-coding RNA	4505	2009	44.59	10.4	427800	17	77940375	77969802	-	77940375-77943699,77945496-77945708,77949361-77949484,77955102-77955255,77956489-77956545,77957583-77957647,77960533-77960575,77962620-77962695,77966571-77966792,77969577-77969802	nnnnnnnnnnnnnnnnnnnnnnnnnnnnnnnnnnnnnnnnnnnnnnnnnnnnnnnnnnnnnnnnCGCCGcGCCCGCCTCGCGCTCCCTGTCACGGCGTTCGTCCCTGGGcCTGGCGCCCGCGTCCGGCTCGGCTCTGCGGCGGCCTGGCCCGATGGCGCCTCAGCGGAGGGCCGCAACCAAGGCGCCCGAGAGCAACGGAGCGGCCGAGCGCCGGAACCGGAGCAGCACCAAGAAGGACCGATCCCCGCGGGGGGTGCAGAGGCTGTGGCAgAGGCCGTGGCTAAGGACTGCGGGCCTAGGGGCCGGCCTTGTGCTCACCGCACTCCTGCTCTGGAGCAACTTAGGGGCCGAAGACGGGGTCACAGAGGTCCTGGCCCGCCGTGGCGAAGTCGTGGCAg…
NR_036534	FLJ36644	uncharacterized LOC400617 (FLJ36644), non-coding RNA	2442	1018	41.69	10.4	372800	17	65674697	65677138	-	65674697-65677138	nnnnnnnnnnnnnnnnnnnnnnnnnnnnnnnnnnnnnnnnnnnnnnnnnnnnnnnnnnnnnnnnnnnnnnnCgGGGGAGTCGGGCCCGGGCCGGGGAGGAGGAAGTTGCGGCCCAGCTGGGACAGCAGCAGGTGGGAAGCTCCGCGCCCGGCTGTTGCGGCTGCCTGATTGCAGCCTGGCCTTGGGCAAAGCTTCCTACTCCGTCTGGAGCCCCACACACTTCCCGGTTCCCCCGCTCGGGGGCCACTTGCCCTGCGTGCTCCTCGAGggnnnnnnnnnnnnnnnnnnnnnnnnnnnnnnnnnnnnnnnnnnnnnnnnnnnnnnnnnnnnnnnnnnnnnnnnnnnnnnnnnnnnnnnnnnnnnnnnnnnnnnnnnnnnnnnnnnnnnnnnnnnnnnnnn…
NR_028505	MIR22HG	MIR22 host gene (non-protein coding), transcript variant 4, non-coding RNA	1351	158	11.7	10.3	423000	17	1561548	1566316	-	1561548-1562443,1563747-1564058,1566174-1566316	CTCGTGCGTCACGACGCCGCCAGCTGATCGGAGCCTGGAGCCGGTGTGTGCTGGGCGCCGTGAAGAGACAGCGCCGCCGGCCGTGGGGAGcGGacgcagtgatttgctccnnnnnGCGCAGCAAGCcCCACACCCAGCACCAGGAGCCTGTTCCTCTCACACCCTCACCTGGCTGAGCCGCAGTagTTCTTCAGTGGCAAGCTTTATGTCCTGACCCAGCTAAAGCTGCCAGTTGAAGAACTGTTGCCCTCTGCCCCTGGCTTCGAGGAGGAGaAGGAGCCGCTTTCCCCGTCGTCTGGAAGGTGACAGAAATGGGCTGGGAAGGTCCGAACAGCAGGGTTGATGATATGTTTTGGGAAAGCTGGAGAGCCTTTGCCCAGATTGGCCCAGCAAGGAGCG…
NR_027016	PGAP2	post-GPI attachment to proteins 2 (PGAP2), transcript variant 6, non-coding RNA	1610	108	6.71	10.3	410300	11	3786342	3804158	+	3786342-3786457,3801689-3801941,3802076-3802182,3802826-3802934,3803134-3804158	nnnnnnnnnnnnnnnnnnnnnnnnnnnnnnnnnnnnnnnnnnnnnnnnnnnnnnnnnnnnnnnnnnnnnnnnnnnnnnnnnnnnnnnnnnnnnnnnnTCTGGCCACCACCTCGTGGGTGCCCAATTACCTGCCCTcGGTGAGCTCGGCCATCCACGGGGAGGTGCCCCAGCGCTACGTGTGGCGTTTCTGCATCGGCCTGCACTCGGCGCCTCCCTTCTTGGTGGCCTTCGCCTACTGGAACCACTACCTCAGCTGCGCCTCCCCGTGTTCCTGCTATCGCCCGCTCTGCCGCCTCAACTTCGGCCTCAATGTCGTGGAGAACCTTGCATTGCTAGTGCTCACTTACGTCTCCTCCTCCGAGGACTTCACCATCCACGAAAATGCTTTCATTGTGTTCA…
NR_024348	FBXL19-AS1	FBXL19 antisense RNA 1 (non-protein coding) (FBXL19-AS1), non-coding RNA	3951	2253	57.02	10.3	330100	16	30838141	30842091	-	30838141-30842091	AACATCGAGAAGGaGCGGGAACGATGACTACAAACAAGATGGCCTtCTCCCCCAACCCGACCTCCTTCCCAGGCACTCACaCGCCCTCctGTCCACAACCCTCCGCGTGTGTGATACCTGACGGGAGTCGCAGTCCATCTGCTGCCTTCCCGCTGCCATTTCTACTCgTCAGGAACaATGGAAAGGTGAAAAGgAACgAGGACTACAAGCAAGATGGCGGAAGAGGGACCTACACCTGACTAGTAGTCGATCTTACGAGGTGCGATGGGATTAGTAGTTTTCTAGCCTTCCAGTGTTCCTTCAGAATGGCGGAACCAGGAGGACGAGGAGACTACCATAAAGATGGCAGGCCACCTAGCCTCTCCCGGTCTCCGCTTTTCACCACCTTGGGCACCTCGC…
NR_024618	LOC100129550	uncharacterized LOC100129550 (LOC100129550), non-coding RNA	5904	1645	27.86	10.3	439700	3	124088050	124093953	+	124088050-124093953	CCTTTGGTgnnnnnnnnTTCATTATGAGGCAGCATGGGTTTGCACCTGTAGAAATCAAAACTGTTGGGTCAGATAGGAAAGCCAATCCTTGAACTTACATCTTTAGTTGAGGCATCAAAGAATTGTAAGTTGCTTTGCAATGATGCCATCTCCACATGGTCAGATTCTTCCAGTACACTGTGCAGATATTTTACAGAATAAGAGCAAAGTTTCAGCATGTCAAGGAATGATCTGTACTCAAGTGTTAGTAAACAAGGnnnnnnnnnnnnnnnnnnnnnnnnnnnnnnnnnnnnnnnnnnnnnnnnnnnnnnnnnnnnnnnnnnnnnnnnnnnnnnnnnnnnnnnnnnnnnnnnnnnnnnnnnnnnnnnnnnnnnnnnnnnnnnnnnnnnnnnnnnnnnn…
NR_026782	HEATR8	HEAT repeat containing 8 (HEATR8), transcript variant 2, non-coding RNA	4385	159	3.63	10.3	374700	1	54880015	54948527	+	54880015-54880223,54890210-54890244,54891114-54892418,54903428-54903501,54907115-54907198,54908758-54908837,54909061-54909190,54911352-54911447,54911962-54912066,54912261-54912412,54917003-54917115,54917524-54917700,54918152-54918306,54920917-54921055,54924519-54924709,54930685-54930822,54933637-54933751,54938582-54938722,54939404-54939583,54940351-54940506,54940884-54941006,54944696-54944798,549…	nnnnnnnnnnnnnnnnnnnnnnnnnnnnnnnnnnnnnnnnnnnnnnnnnnnnnnnnnnnnnnnnnnnnnnnnnnnnnnnnnnnnnnnnnnnnnnnnnnnnnnnnnnnnnnnnnnnnnnnnnnnnnnnnnnnnnnnnnnnnnnnTCCACAGTTAGAACTTCATAcCTTTGGCTTAGAGCTGaATTTTCTGTTACCATGTGGATGCTCCAGGGGCCCACTCCTGCTTAAAAACACCATGCATGCAGactgctgctgggaatgtgacagttggctgttggagagaagGGGGCACTGGCACTGAGAGACCTCCAGACTGGACATGGCCCTGAGCCCaGGGGCTAACCTGGTCTTCCATGAAGACCCAAAGATGACACCAAGTCTCCCCtCCTGTGGGGCCCCA…
NR_024617	PART1	prostate androgen-regulated transcript 1 (non-protein coding) (PART1), transcript variant 1, non-coding RNA	2495	1844	73.91	10.3	436200	5	59819297	59879241	+	59819297-59820007,59860988-59861127,59865516-59865603,59877686-59879241	nnnnnnnnnnnnnnnnnnnnnnnnnnnnnnnnnnnnnnnnnnnnnnnnnnnnnnnnnnnnnnnnnnnnnnnnnnnnnnnnnnnnnnnnnnnnnnnnnnnnnnnnnnnnnnnnnnnnnnnnnnnnnnnnnnnnnnnnnnnnnnnnnnnnnnnnnnnnnnnnnnnnnnnnnnnnnnnnnnnnnnnnnnnnnnnnnnnnnnnnnnnnnnnnnnnnnnnnnnnnnnnnnnnnnnnnnnnnnnnnnnnnnnnnnnnnnnnnnnnnnnnnAGAAACATCCAAGGCCGTGTCAGAACTCAATTACGACTACATATGcaTTAAGGCAGGAACTGGCAGGCCTCTGGGTACGCCAACTATAGGACTCGTGCTTCTCGTACGCTGGGCTATAATCTATGAAACTGAGCT…
[truncated: 866 more rows]
