# Supplementary material for: The Baboon Kidney Transcriptome: Analysis of Transcript Sequence, Splice Variants, and Abundance
Source: PLoS One. 2013 Apr 23;8(4):e57563. doi: 10.1371/journal.pone.0057563 (PMC3634053; doi:10.1371/journal.pone.0057563)
Supplement: Table S5 — Splice variant count of noncoding RNAs identified using human hg18 reference analysis of sequencing reads. This table includes gene ID and number of variants per gene. (XLSX) [file pone.0057563.s005.xlsx]

## Sheet: Additional file 5
Gene ID	Number of Variants
C17orf76-AS1	13
ALG13	8
CASP12	8
ATXN3	7
MEG3	6
DNAJC19	5
PGAP2	5
RDM1	5
APTX	4
C14orf167	4
C17orf62	4
CREBZF	4
CYP3A5	4
DCAF8	4
FKBP9L	4
IDI2-AS1	4
LMAN2L	4
LOC100507463	4
LOC440104	4
MIR22HG	4
RNF185	4
SBDSP	4
ZFAND1	4
ZNF542	4
ZNFX1-AS1	4
ADAM9	3
ATAT1	3
ATG13	3
BDAG1	3
BPHL	3
C11orf73	3
C12orf32	3
CASC2	3
CDKN1A	3
CFL2	3
EFCAB2	3
ERC1	3
GLYCTK	3
IKBKB	3
LINC00152	3
LMF1	3
LOC100131067	3
LOC100286844	3
LOC100499177	3
LYRM2	3
MTERFD2	3
PART1	3
RHOBTB1	3
RNF216L	3
RSRC2	3
SHMT2	3
SMPD4	3
SNHG7	3
SNHG8	3
TP73-AS1	3
TRAF3IP2-AS1	3
ABHD11	2
ABHD16A	2
ABTB1	2
ADARB1	2
ADPGK	2
AFG3L1P	2
AGXT2L1	2
ALG3	2
ALKBH2	2
ANAPC13	2
APITD1-CORT	2
APLP2	2
ARMCX6	2
ASB13	2
ATG12	2
ATP1A1OS	2
ATP8B5P	2
BCAT2	2
BMP1	2
C10orf108	2
C15orf40	2
C1orf213	2
C22orf45	2
C3orf17	2
C7orf49	2
CCL14-CCL15	2
CCNDBP1	2
CCT3	2
CCT7	2
CD69	2
CDK10	2
CERKL	2
CIRBP	2
CLK1	2
CMAHP	2
COL18A1-AS1	2
COX11	2
CYB5D2	2
DCAF11	2
DIABLO	2
DMTF1	2
ENY2	2
EXD2	2
FAM213B	2
FAM35A	2
FAS	2
FLJ31306	2
FLJ39653	2
FLJ42709	2
FLJ43663	2
FLVCR1-AS1	2
FMR1	2
G6PC3	2
GFOD2	2
GLG1	2
GOLGA2P5	2
HCG18	2
HINT1	2
INPP5F	2
IP6K2	2
KLHDC9	2
KLHL7	2
LINC00339	2
LINC00461	2
LMLN	2
LOC100129917	2
LOC100130015	2
LOC100130093	2
LOC100132215	2
LOC100132707	2
LOC100133957	2
LOC100190938	2
LOC100507547	2
LOC151174	2
LOC283392	2
LOC375133	2
LOC386758	2
LOC401093	2
LOC401397	2
LOC404266	2
LOC541471	2
LOC645212	2
LOC648987	2
LST1	2
MEF2BNB-MEF2B	2
MGC3771	2
MGC57346	2
MINOS1	2
MKNK1	2
MRVI1-AS1	2
MYNN	2
NDUFB11	2
NT5C3L	2
ODF2	2
PBX3	2
PDCD6IP	2
PDIK1L	2
PEF1	2
PEX19	2
PHF14	2
PIGA	2
PLEKHM1	2
PLSCR4	2
PPIE	2
RAB34	2
RAI2	2
RANBP6	2
RBM18	2
RBMX	2
RCC1	2
RDH13	2
RNF121	2
RNF170	2
SARS	2
SCAND2	2
SCARF1	2
SEC13	2
SEC61A2	2
SF1	2
SHBG	2
SLC11A2	2
SLC29A3	2
SNHG10	2
THAP7-AS1	2
TOM1	2
TRAPPC1	2
UBE2L3	2
UMPS	2
VDAC1	2
YIPF1	2
ZNF271	2
ZNF28	2
ZNF503-AS2	2
ABCC6P1	1
ABCD4	1
ABHD14A-ACY1	1
ABHD14B	1
ACAD9	1
ACBD5	1
ACP1	1
ACSF3	1
ACSS2	1
ADAM1	1
ADAR2g	1
AFMID	1
AGA	1
AIF1L	1
AIFM3	1
AKIRIN2-AS1	1
AKR1CL1	1
AKR7A2P1	1
ALDH1L2	1
ALG11	1
ALG2	1
ALMS1P	1
ALS2CL	1
AMN1	1
AMT	1
ANKRD13D	1
ANKRD19P	1
ANKRD30BL	1
ANKRD36BP1	1
ANKRD54	1
ANO1	1
ANXA2P1	1
ANXA2P2	1
AOX2P	1
AP3S2	1
API5	1
APITD1	1
APLNR	1
APOC1P1	1
ARHGAP5-AS1	1
ARL13B	1
ARMCX4	1
ASB9P1	1
ATL2	1
ATP5EP2	1
ATP5L	1
ATP5S	1
ATP5SL	1
AURKAPS1	1
AVPR2	1
AlphaTFEB	1
BACH1	1
BAG	1
BAX	1
BBIP1	1
BCAP29	1
BCAP31	1
BCL7B	1
BCRP3	1
BMS1P4	1
BOK-AS1	1
BRD9	1
BRP44	1
BRWD1-IT2	1
BTF3L4	1
BTN2A3P	1
BZW2	1
C10orf58	1
C11orf92	1
C12orf47	1
C14orf132	1
C15orf37	1
C17orf101	1
C17orf109	1
C17orf69	1
C17orf70	1
C18orf18	1
C19orf79	1
C1orf133	1
C1orf170	1
C20orf24	1
C20orf7	1
C21orf119	1
C21orf59	1
C4orf38	1
C5orf44	1
C6orf124	1
C6orf52	1
C8orf39	1
C8orf51	1
C8orf77	1
C8orfK29	1
C9orf95	1
CA5BP	1
CABLES1	1
CALCOCO1	1
CALHM2	1
CAPN3	1
CARS	1
CAST	1
CATSPER2P1	1
CBLL1	1
CCDC162P	1
CCDC59	1
CCDC66	1
CCM2	1
CCT6P1	1
CCT6P3	1
CD2BP2	1
CD4	1
CD58	1
CDYL	1
CECR7	1
CEP170L	1
CES1P1	1
CES1P2	1
CES2	1
CFL1P1	1
CHKB-CPT1B	1
CHMP3	1
CHRAC1	1
CHTF8	1
CIDECP	1
CKS1B	1
CLK2P	1
CN5H6.4	1
CNKSR1	1
COG6	1
COPB2	1
COX7A2	1
CPNE1	1
CRAT	1
CRCP	1
CROT	1
CSDAP1	1
CSGALNACT1	1
CSNK2A1P	1
CSRP2BP	1
CTAGE11P	1
CXADRP2	1
CXorf65	1
CYP2D7P1	1
CYP4F24P	1
DAXX	1
DBF4B	1
DCAF17	1
DCLK2	1
DDX49	1
DEFT1P	1
DET1	1
DGCR11	1
DGCR2	1
DHX35	1
DHX9	1
DKFZP434I0714	1
DKFZP586I1420	1
DLEU2	1
DLST	1
DNAJC25	1
DNAJC7	1
DNM1P35	1
DNMBP-AS1	1
DOC2GP	1
DPY19L1P1	1
DSTNP2	1
DTNBP1	1
DTYMK	1
EARS2	1
ECD	1
ECEL1P2	1
ECI2	1
ECSIT	1
EDEM2	1
EDNRA	1
EEF1A1P9	1
EEF1DP3	1
EFCAB10	1
EFCAB5	1
EFHC1	1
EFHD1	1
EIF3IP1	1
ELP2P	1
EML2	1
EP400NL	1
EPB41L4A-AS1	1
EPOR	1
ESPNP	1
ESRRG	1
EXOSC7	1
FAM104B	1
FAM114A1	1
FAM134C	1
FAM13A-AS1	1
FAM172A	1
FAM178A	1
FAM185A	1
FAM19	1
FAM201A	1
FAM20A	1
FAM3A	1
FAM45B	1
FAM4A1	1
FAM96B	1
FASTKD3	1
FBLL1	1
FBXL19-AS1	1
FBXL5	1
FBXO22-AS1	1
FBXO31	1
FBXW4P1	1
FCGR1C	1
FGF1	1
FHL1	1
FKHRL1P2	1
FKSG42	1
FLJ00313	1
FLJ11235	1
FLJ13197	1
FLJ13224	1
FLJ23867	1
FLJ32224	1
FLJ33065	1
FLJ35024	1
FLJ35946	1
FLJ36492	1
FLJ36644	1
FLJ37201	1
FLJ39051	1
FLJ39609	1
FLJ40852	1
FLJ42627	1
FLJ42875	1
FLJ45983	1
FLJ46906	1
FLJ90757	1
FMO6P	1
FNTA	1
FOXP2	1
FTHL3P	1
FTX	1
FUNDC2P2	1
FUS	1
FUZ	1
FXYD5	1
FYTTD1	1
GABARAPL3	1
GAS5	1
GAS8	1
GATC	1
GCC2	1
GCFC1	1
GCSH	1
GGA3	1
GGPS1	1
GGT3P	1
GGT8P	1
GHDC	1
GIMAP6	1
GK3P	1
GLIS3-AS1	1
GLYCTK1	1
GMCL1P1	1
GNAS	1
GNRHR2	1
GORAB	1
GPATCH8	1
GPN1	1
GPR33	1
GPR89A	1
GPR98	1
GRINL1A	1
GRP94c	1
GSTM3	1
GSTM4	1
GTF2IRD2B	1
GYS1	1
H19	1
H1FX-AS1	1
H2AFJ	1
H3F3AP4	1
HAT1	1
HAUS1	1
HCC1	1
HCG11	1
HCG4	1
HDAC2	1
HEATR8	1
HERC2P4	1
HHATL	1
HIST2H2BA	1
HLA-DPB2	1
HLA-DRB6	1
HLA-H	1
HLA-J	1
HLA-L	1
HMGB3L1	1
HMGXB4	1
HNF1A-AS1	1
HNRNPA1P10	1
HNRNPU-AS1	1
HNRPDL	1
HOMER3	1
HOXA11AS	1
HOXC5	1
HPGD	1
HSD17B7P2	1
HSDL2	1
HSP90AA4P	1
HSP90AA6P	1
HSP90AB3P	1
HSPA7	1
IDS2	1
IFFO1	1
IFT27	1
IGBP1P1	1
IGFALS	1
IGLL3P	1
IL10RA	1
IL15RA	1
IL8RBP	1
INE1	1
INE2	1
INS-IGF2	1
INTS2	1
INTS4L1	1
IQSEC2	1
ITPRIPL2	1
Id2B	1
KALRN	1
KBTBD4	1
KCNMB3	1
KCNQ1OT1	1
KDM2A	1
KIAA1967	1
KLF6	1
KLHL22	1
KPNA1	1
LARP4	1
LDHA	1
LGALS3	1
LGALS8-AS1	1
LGALS9	1
LIMS3	1
LINC00086	1
LINC00087	1
LINC00094	1
LINC00115	1
LINC00116	1
LINC00176	1
LINC00235	1
LINC00239	1
LINC00263	1
LINC00312	1
LINC00341	1
LINC00421	1
LINC00472	1
LINC00476	1
LINC00485	1
LINC00511	1
LINC00515	1
LITAF	1
LOC100009676	1
LOC100101266	1
LOC100126784	1
LOC100128003	1
LOC100128054	1
LOC100128164	1
LOC100128191	1
LOC100128252	1
LOC100128288	1
LOC100128292	1
LOC100128361	1
LOC100128398	1
LOC100128573	1
LOC100128675	1
LOC100128788	1
LOC100128822	1
LOC100128881	1
LOC100129034	1
LOC100129046	1
LOC100129055	1
LOC100129138	1
LOC100129148	1
LOC100129250	1
LOC100129361	1
LOC100129534	1
LOC100129550	1
LOC100129637	1
LOC100129794	1
LOC100129858	1
LOC100129931	1
LOC100130275	1
LOC100130331	1
LOC100130426	1
LOC100130557	1
LOC100130581	1
LOC100130776	1
LOC100130855	1
LOC100130987	1
LOC100131193	1
LOC100131320	1
LOC100131347	1
LOC100131691	1
LOC100131998	1
LOC100132111	1
LOC100132163	1
LOC100132715	1
LOC100132724	1
LOC100132774	1
LOC100132831	1
LOC100133315	1
LOC100133985	1
LOC100133991	1
LOC100134259	1
LOC100134368	1
LOC100135777	1
LOC100216545	1
LOC100233209	1
LOC100240735	1
LOC100268168	1
LOC100270710	1
LOC100270804	1
LOC100271722	1
LOC100271831	1
LOC100272228	1
LOC100287216	1
LOC100287227	1
LOC100287846	1
LOC100288974	1
LOC100289230	1
LOC100289255	1
LOC100289361	1
LOC100289511	1
LOC100294362	1
LOC100302401	1
LOC100302650	1
LOC100306951	1
LOC100306975	1
LOC100329108	1
LOC100329109	1
LOC100335030	1
LOC100379224	1
LOC100499467	1
LOC100499484	1
LOC100506710	1
LOC113230	1
LOC139201	1
LOC144438	1
LOC144571	1
LOC145837	1
LOC146880	1
LOC147727	1
LOC148696	1
LOC149086	1
LOC149773	1
LOC150381	1
LOC150776	1
LOC151162	1
LOC152217	1
LOC154761	1
LOC155060	1
LOC158376	1
LOC200772	1
LOC202181	1
LOC202781	1
LOC220429	1
LOC220729	1
LOC220906	1
LOC220930	1
LOC221442	1
LOC253039	1
LOC253724	1
LOC255130	1
LOC282997	1
LOC283038	1
LOC283070	1
LOC283089	1
LOC283104	1
LOC283174	1
LOC283267	1
LOC283335	1
LOC283922	1
LOC284009	1
LOC284023	1
LOC284440	1
LOC284454	1
LOC284578	1
LOC285074	1
LOC285359	1
LOC285441	1
LOC286002	1
LOC286016	1
LOC286367	1
LOC286467	1
LOC338758	1
LOC338799	1
LOC339290	1
LOC341056	1
LOC344967	1
LOC347376	1
LOC375196	1
LOC387646	1
LOC387647	1
LOC387723	1
LOC388499	1
LOC388789	1
LOC389458	1
LOC389906	1
LOC399959	1
LOC400027	1
LOC400043	1
LOC400236	1
LOC400456	1
LOC400548	1
LOC400657	1
LOC400759	1
LOC401010	1
LOC401022	1
LOC401127	1
LOC401588	1
LOC440335	1
LOC440434	1
LOC440700	1
LOC441089	1
LOC441208	1
LOC441455	1
LOC442245	1
LOC442454	1
LOC442459	1
LOC492303	1
LOC493754	1
LOC494127	1
LOC494141	1
LOC550643	1
LOC574538	1
LOC641298	1
LOC641367	1
LOC641518	1
LOC641746	1
LOC643387	1
LOC643763	1
LOC644145	1
LOC644172	1
LOC644189	1
LOC644246	1
LOC644649	1
LOC644656	1
LOC644714	1
LOC644936	1
LOC644961	1
LOC645431	1
LOC645434	1
LOC645638	1
LOC645676	1
LOC645752	1
LOC646471	1
LOC646870	1
LOC646903	1
LOC646999	1
LOC647121	1
LOC647859	1
LOC647979	1
LOC648740	1
LOC648809	1
LOC649395	1
LOC653390	1
LOC653566	1
LOC653653	1
LOC653712	1
LOC678655	1
LOC723972	1
LOC727896	1
LOC728024	1
LOC728066	1
LOC728264	1
LOC728377	1
LOC728402	1
LOC728407	1
LOC728448	1
LOC728554	1
LOC728613	1
LOC728640	1
LOC728643	1
LOC728743	1
LOC728752	1
LOC728758	1
LOC728989	1
LOC729080	1
LOC729156	1
LOC729176	1
LOC729178	1
LOC729234	1
LOC729678	1
LOC729799	1
LOC729852	1
LOC729862	1
LOC729970	1
LOC730102	1
LOC80054	1
LOC84740	1
LOC84989	1
LOC90784	1
LOC90834	1
LOC92249	1
LOC93622	1
LOC96610	1
LOH12CR2	1
LPO	1
LPP-AS2	1
LSM5	1
LYPLA2	1
MAP2K2	1
MAPKSP1	1
MAPRE2	1
MASP1	1
MATR3	1
MBL1P1	1
MCF2L-AS1	1
MCM3APAS	1
MDM4	1
MDSRP	1
MEIS3	1
MFAP3	1
MFNG	1
MGC16121	1
MGC26484	1
MGC27382	1
MGC2752	1
MGC40574	1
MIB2	1
MICA	1
MIR10B	1
MIR1284	1
MIR1307	1
MIR143	1
MIR155HG	1
MIR214	1
MIR223	1
MIR600HG	1
MIR671	1
MIR769	1
MKRN9P	1
MLF2	1
MOCS1	1
MORC2-AS1	1
MPDU1	1
MRPL23-AS1	1
MSL3P1	1
MT1L	1
MTMR2	1
MTX2	1
MUDENG	1
MUM1	1
MYO15B	1
NACAP1	1
NAG11	1
NAPSB	1
NARS2	1
NDUFA11	1
NDUFA2	1
NEAT1	1
NECAP1	1
NEK3	1
NEURL3	1
NGRN	1
NME1-NME2	1
NOL8	1
NOP56	1
NOX4	1
NPHP3-AS1	1
NPY6R	1
NRADDP	1
NSFP1	1
NSUN5P1	1
NSUN5P2	1
NT5C3	1
NUDT16	1
NUDT4P1	1
NUDT7	1
NUP62CL	1
OBFC2A	1
OR2A20P	1
OR2A9P	1
ORC2	1
OSBPL9	1
OSTCP1	1
OTUB1	1
OXSM	1
P2RX6P	1
P53TG1	1
PA2G4P4	1
PAM	1
PAN3-AS1	1
PCDHB17	1
PCDHB18	1
PCDHB19P	1
PCNA-AS1	1
PDE2A	1
PDGFC	1
PDHB	1
PDIA3P	1
PDIA5	1
PDLIM5	1
PDXDC2	1
PDZD3	1
PDZD9	1
PDZK1P1	1
PES1	1
PFAAP1	1
PFKL	1
PGM5P2	1
PHF1	1
PIGP	1
PIN1P1	1
PIP5K1A	1
PIPSL	1
PLA2G4F	1
PLCD1	1
PLEKHM1P	1
PLGLA	1
PMS2	1
PMS2CL	1
PMS2L11	1
POFUT2	1
POLE3	1
POLL	1
POLR2J4	1
POM121L1P	1
POMGNT1	1
POTEKP	1
POU2F1	1
POU6F1	1
PP2D1	1
PP7080	1
PPP1R21	1
PPP1R2P3	1
PPP1R3E	1
PPP2R1A	1
PPP2R2D	1
PPP4R1L	1
PRCD	1
PRDXDD1P	1
PRINS	1
PRKY	1
PRMT1	1
PRPF38B	1
PRRG3	1
PSCA	1
PSIMCT-1	1
PSMD1	1
PSORS1C3	1
PSPC1	1
PTENP1	1
PTGER3	1
PTPN3	1
PTTG3	1
RAB17	1
RAB2B	1
RAD1	1
RAD21-AS1	1
RASA4P	1
RBM34	1
RBM5	1
RC74	1
REREP3	1
RGL2	1
RHBG	1
RIP	1
RNF126P1	1
RNF138P1	1
RNF5	1
ROCK1P1	1
RP9P	1
RPL10	1
RPL13AP20	1
RPL13AP3	1
RPL13AP5	1
RPL13AP6	1
RPL18AP3	1
RPL19P12	1
RPL23P8	1
RPL31P11	1
RPL32P3	1
RPLP0L2	1
RPPH1	1
RPS10P7	1
RPSAP58	1
RPSAP9	1
RRP7B	1
RUNDC2C	1
Rpp29	1
SAE1	1
SAP30L	1
SARNP	1
SAT1	1
SBF1P1	1
SCAMP5	1
SCARNA12	1
SCARNA17	1
SCARNA2	1
SCARNA21	1
SCARNA6	1
SCARNA7	1
SCARNA9	1
SCARNA9L	1
SDHA	1
SDHALP1	1
SDHAP2	1
SEC1	1
SEPHS1	1
SETDB1	1
SETMAR	1
SH3GL1P1	1
SHISA4	1
SHROOM4	1
SIRT2	1
SKP1P2	1
SLC13A2	1
SLC15A3	1
SLC25A1	1
SLC25A13	1
SLC25A26	1
SLC25A5-AS1	1
SLC2A5	1
SLC38A6	1
SLC39A2	1
SLC3A2	1
SLC5A1	1
SLC5A6	1
SLC7A5P1	1
SMAD5-AS1	1
SMAD6	1
SNAPC2	1
SNHG1	1
SNHG11	1
SNHG13	1
SNHG15	1
SNHG3	1
SNHG5	1
SNHG6	1
SNORA11	1
SNORA16A	1
SNORA25	1
SNORA26	1
SNORA28	1
SNORA31	1
SNORA33	1
SNORA36A	1
SNORA4	1
SNORA44	1
SNORA45	1
SNORA46	1
SNORA47	1
SNORA48	1
SNORA52	1
SNORA53	1
SNORA57	1
SNORA61	1
SNORA66	1
SNORA68	1
SNORA70C	1
SNORA71C	1
SNORA77	1
SNORA78	1
SNORA7A	1
SNORA80B	1
SNORA81	1
SNORD107	1
SNORD23	1
SNORD89	1
SNORD94	1
SNRPC	1
SNURF-SNRPN	1
SNX7	1
SORD	1
SPATA5L1	1
SPIN3	1
SPON2	1
SPRYD7	1
SRD5A1P1	1
SRGAP2P2	1
SRPK1	1
SRSF1	1
SRSF10	1
SRSF2	1
SRSF3	1
SRSF6	1
SSR4P1	1
ST13	1
ST7OT1	1
ST7OT4	1
STAT6	1
STK16	1
STK19	1
STRBP	1
STX8	1
SUGT1P3	1
SUMO1P3	1
SUV39H2	1
SYAP1	1
SYS1-DBNDD2	1
TAF6	1
TAZ	1
TBC1D15	1
TBC1D3P1-DHX40P1	1
TBRG1	1
TBXAS1	1
TDGF3	1
TDH	1
TERC	1
TEX264	1
TFAMP1	1
TFDP1	1
TGFBR3	1
THSD1P1	1
THTPA	1
THUMPD2	1
TIMM8B	1
TLR4	1
TMCC1	1
TMEM11	1
TMEM126B	1
TMEM135	1
TMEM150A	1
TMEM185A	1
TMEM189	1
TMEM41B	1
TMEM48	1
TMEM67	1
TMEM70	1
TMEM79	1
TMPRSS3	1
TMX2	1
TNFRSF10B	1
TNFSF10	1
TNFSF12	1
TNIK	1
TNPO3	1
TOP1P1	1
TPT1-AS1	1
TRAF3IP2	1
TRAPPC2P1	1
TRG11	1
TRIB2	1
TROVE2	1
TRPC2	1
TSPY26P	1
TTC28-AS1	1
TTC31	1
TTC39C	1
TTC3P1	1
TTLL1	1
TUBA4B	1
TUG1	1
TXNL1	1
TYRO3P	1
TYROBP	1
TYW3	1
TYW5	1
Tmp21-II	1
UBAC2	1
UBAC2-AS1	1
UBAP1	1
UBE2MP1	1
UCKL1AS	1
UFSP2	1
UGCGL1	1
UGT3A2	1
UNQ1866	1
UNQ2487	1
UNQ2559	1
UNQ2963	1
UPRT	1
URG7	1
UROD	1
VAMP4	1
VAPB	1
VDAC2	1
WA1	1
WAC	1
WASH2P	1
WBP11P1	1
WBSCR26	1
WDR13	1
WDR83	1
WT1-AS	1
XIST	1
XPA	1
XPC	1
XPNPEP1	1
YAF2	1
YWHAE	1
ZEB2	1
ZFP161	1
ZFP91-CNTF	1
ZMAT1	1
ZNF252	1
ZNF30	1
ZNF487	1
ZNF529	1
ZNF577	1
ZNF619	1
ZNF620	1
ZNF74	1
ZNF761	1
ZNF833P	1
ZSCAN12	1
ZWILCH	1
Sum of Variants=	1492
AVG Variants/Gene=	1.24645
