# Supplementary material for: The Baboon Kidney Transcriptome: Analysis of Transcript Sequence, Splice Variants, and Abundance
Source: PLoS One. 2013 Apr 23;8(4):e57563. doi: 10.1371/journal.pone.0057563 (PMC3634053; doi:10.1371/journal.pone.0057563)
Supplement: Table S6 — Coding RNA transcripts identified using RABT assembly of sequencing reads. This table includes: Cufflinks tracking ID, class code (“ = ” means sequence has a complete match of intron chain compared with reference transcript, “j” means sequence is a potentially novel isoform (fragment) with at least one splice junction shared with the reference transcript, “o” means sequence has a generic exonic overlap with the reference transcript, “x” means sequence has exonic overlap with the reference transcript on the opposite strand, and “s” means an intron of the transfrag overlaps the reference intron on the opposite strand (possibly due to read mapping errors)), nearest Homo sapiens NCBI RefSeq ID, gene ID, gene description, XLOC (a unique internal identifier for the locus being tested), TSS ID (an identifier for the transcript's inferred start site that determines which primary transcript the processed transcript is believed to come from), CDS, transcript length, number of N's, percent N's, fold coverage, FPKM, chromosome, chromosome start, chromosome end, strand, exons, and FASTA consensus sequence (baboon). (FASTQ sequences are deposited in GenBank, Accession # SRA053493). (XLSX) [file pone.0057563.s006.xlsx]

## Sheet: Additional file 6
Tracking ID	Class Code	Nearest Homo sapiens NCBI RefSeq ID	Gene ID	Description	XLOC	TSS ID	CDS	Baboon Transcript Length	Baboon Transcript Number of N's	Baboon Transcript %N	Fold Coverage	FPKM	Chromosome	Chromosome Start	Chromosome End	Strand	Exons	Consensus Sequence
TCONS_00174290	=	NM_002084	GPX3	glutathione peroxidase 3 precursor	XLOC_056509	TSS63246	218-896	1768	7	0.4	68904.6	2695595700	5	150380191	150388753	+	150380191-150380495,150385094-150385247,150386654-150386771,150387186-150387285,150387663-150388753	TGTCGaCCCGGGCCAGGnnnngGGGGAGCTGTGGGCAAGTCGTGCCCGCCCCTGAAATCCCAGCCGCCTAGCGATTGGCTGCAAGGGCCCCGGCTTGGCCGCGGATTGGTCACACCCGAGGGCTTGAAAGGTGGCTGGGAGCGCCGGACACCTCAGAcGGACGGTTtTCATTGATCTGTCTGCGACTCATGCGACCCTGAGTGTGCCCCCAGCCCGCCATGGCCCGGCTGCTGCAGGCGTCCTGCCTGCTCTCCCTGCTCCTGGCCGGCTTCCTCCCGCAGAGCCGGGGACAAGATAAGTCGAAGATGGACTGCCATGGTGGCGTGAGCGGCACCATTTACGAGTACGGAGCCCTCACtATTGATTGGGAGGAGTACATCCCCTTCAAGCAGTACACTG…
TCONS_00179310	x	NM_002084	GPX3	glutathione peroxidase 3 precursor	XLOC_058262	TSS65265	218-896	790	3	0.38	16404.7	646045000	5	150387615	150388939	-	150387615-150388394,150388930-150388939	GGGTGGGGAGTGTGGTAGACCCAGAAACTTCTGGGGACGTCAGTGGTAGTTACTAATATTTGGAGGCAGTGGGAGATGCTGGCCCCAAGGTTGAGGTATCGATTAGAGCAGAACAATTGGACCTTGAGCTGGTTTTTCCATTGGGTTTACGTGTAAGTGAACTATCATCATTGGAATGGAGAACTGGAGAGAAAGGTTtnnnaCTCTCCAGCATTACACAGCTGCAGGCACACAGATGGTATACATTCCCAGAAAGACACATAGGTAGACACGTGGCTGTACACCCATACACACACACACAGTCATGCACACCTGTAGGCCTGTGTGTAAACACCCACATGCACCCACACTCACATGCCTGGCAAGCCAGAGAACTGTATGCATCCATTTGTGCCAGGC…
TCONS_00055720	=	NM_001686	ATP5B	mitochondrial ATP synthase beta subunit	XLOC_017648	TSS20046	.	1843	126	6.84	8156.5	249132010	12	55318226	55326119	-	55318226-55318474,55319157-55319358,55320031-55320243,55322509-55322631,55322724-55322882,55323454-55323638,55323888-55324009,55324832-55325006,55325222-55325404,55325888-55326119	nnnnnnnnnnnnnnnnnnnnnnnnnnnnnnnnnnnnnnnnnnnnnnnnnnnnnnnnnnnnnnnnnnnnnnnnnnnnnnnnnnnnnnnnnnnnnnnnnnnnnnnnnnnnnnnnnnnnnnnnnnnnnnGTGgCCACTGCTTCGGCCTCCGGGGCCTTGCGGGGACTCACTCCTTCAGCGTCGCTACCCCCAGCTCAGCTCTTACTGCGGGCCGCTCCGACGGCGGTCCATCCTGTCAGGGACTATGCGGCGCAAACATCTCCTTCGCCAAAAGCGGGCGCCGCCACCGGGCGCATCGTGGCGGTCATTGGCGCAGTGGTGGACGTCCAGTTTGATGAGGGACTACCACCAATTCTAAATGCCCTGGAAGTGCAAGGCAGGGAGACCAGACAGGTTTTGGAG…
TCONS_00059574	=	NM_021999	ITM2B	integral membrane protein 2B	XLOC_018954	TSS21500	224-1022	2115	149	7.04	7608.6	239988400	13	47705275	47734452	+	47705275-47705614,47725945-47726073,47728314-47728520,47730263-47730373,47730934-47731084,47733276-47734452	nnnnnnnnnnnnGcGCGAGCCGTCTCCGCCTTCGCGCGGGAGCTGGGAGGCTGCGAGAGCCCTACCGCAGTAGCCGTCTCTGCCGCCGCGGAGCCTCCCGAATCTCCTCAGCCGCGCGGAGCCGCGCCCGGAGCCCGGCTATAGAGGCTGCAGTGGCAGCCGGGAGCCCGCAGCCCGCGCCCCGAGCCCGCCGCCGCCCTTCTAGGGCGTCCCAGGCCGCGCCATGGTGAAAGTGACGTTCAACTCCGCTCTGGCCCAGAAGGAAGCCAAGAAGGACGAGCCCAAGAGCGGCGAGGAGGCGCTTATCATCCCCCCCGACGCCGTCGCTGTGGACTGCAAGGACCCAGATGATGTGGTACCAGTTGGCCAAAGAAGAGCCTGGTGTTGGTGCATGTGCTT…
TCONS_00112155	=	NM_014475	DHDH	dimeric dihydrodiol dehydrogenase	XLOC_035646	TSS40491	.	1081	59	5.46	7553.4	338620770	19	54128751	54140038	+	54128751-54128880,54130069-54130180,54131101-54131264,54134518-54134770,54137509-54137633,54139426-54139576,54139893-54140038	nnnnnnnnnnnnnnnnnnnCGAGGGCTCCACATTGCAACGATGGCGCTGCGCTGGGGCATCGTGTCTGTCGGTCTCATCTCCAGCGACTTCACGGCCGTGCTGCAGACACTGTCTCGCTCCGAGCACCAGGTGGTGGCGGTGGCGGCCCGCGACCTGAGCCGTGCGAAGGAGTTTGCACAGAAACACGACATCCCCAAGGCCTACGGCTCCTATGAGGAGCTGGCCAAGGACCCGAATGTGGAGGTGGCCTACGTTGGCACCCAGCACCCCCAGCACAAGGCGGCGGTGATGCTGTGCTTGGCGGCGGGCAAGGCCGTTCTGTGCGAGAAGCCCTTGGGTGTGAACGCGGCGGAAGTTCGTGAGATGGTTACGGAGGCCCGATCCCGAGGCCCCTTCCT…
TCONS_00221906	=	NM_000035	ALDOB	aldolase B, fructose-bisphosphate	XLOC_073434	TSS80444	83-1174	4718	535	11.34	7300.1	252845250	9	103220414	103237926	-	103220414-103224007,103226946-103227145,103227556-103227730,103228658-103228741,103229585-103229745,103230572-103230626,103231858-103232069,103232879-103233000,103237812-103237926	nnnnnntTaATGAGAAGTCTATAAAAATTGTGTGTTACCAAAGATCTGTCTTATTTGGCAGTTGCTGCCTCACTcACAGCTTTTGATACCTAGGAGGACTCTTCTCTCCCAAACTACCTGTCGCGATGGCCCACCGATTTCCAGCCCTCACCCAGGAGCAGAAGAAGGAGCTCTCAGAAATTGCCCATAGCATTGTTGCCAATGGAAAGGGGATCCTGGCTGCAGATGAATCTGTAGGTACCATGGGGAACCGCCTGCAGAGGATCAAGGTGGAAAACACCGAAGAGAACCGCCGGCAGTTCCGAGAAATCCTCTTCTCTGTGGACAGTTCCATCAACCAGAGCATTGGGGGTGTGATCCTTTTCCATGAGACCCTCAACCAGAAGGACAGCCAGGGAA…
TCONS_00076617	=	NM_001482	GATM	L-arginine:glycine amidinotransferase precursor	XLOC_024900	TSS27674	.	2586	282	10.9	6693.6	225901650	15	43440614	43458272	-	43440614-43441711,43443390-43443506,43444287-43444350,43445536-43445700,43445861-43445998,43447560-43447750,43448816-43449011,43456091-43456309,43457875-43458272	nnnnnnnnnnnnnnnnnnnnnnnnnnnnnnnnnnnnnnnnnnnnnnnnnnnnnnnnnnnnnnnnnnnnnnnnnnnnnnnnnnnnnnnnnnnnnnnnnnnnnnnnnnnnnnnnnnnnnnnnnnnnnnnnnnnnnnnnnnnnnnnnnnnnnnnnnnnnnnnnnnnnnnnnnnnnnnnnnnnnnnnnnnnnnnnnnnnnnnnnnnnnnnnnnnnnnnnnnnnnnnnnnnnnnnnnnnnnnnnnnnnnnnnnnnnnnnnnnnnnnnnnnnnnnnnnnnnnnnnnnnCCCGCAGGCCAGGAACATTCCGTGCGTGGACCAGCCGGGTCGGGGCGATGCTGCGGGTGCGGTGTCTGCGCGGCGGGAGCCGCGGCGCCGAGGCGGTGCACTACATCGGGTCTCGGC…
TCONS_00175264	=	NM_003052	SLC34A1	solute carrier family 34 (sodium phosphate), member 1, transcript variant 1	XLOC_056881	TSS63598	105-2022	2593	34	1.31	4479.8	176985950	5	176744038	176758462	+	176744038-176744094,176745302-176745457,176745594-176745743,176745828-176745956,176746030-176746173,176747369-176747480,176747601-176747796,176747884-176747979,176753301-176753370,176753635-176753802,176756340-176756456,176756557-176756681,176757390-176758462	nnGGCCCTGGAGGCTTCCTTGAGCTGCTGAGCAGAAGCTGAAACACAGAATCCCCaGCATTGCTGCGACCCACTGACCTCCAGACCTCACAGTGGGTGCCCAGGATGCTGTCCTATGGAGAGAGGCTGGGGTCCCCTGCTGTCTCCTCACTCCCAGTCCGTGGGGGGCATGTGATGCGAGGGACGGCCTTTGCCTACGTGCCCAGCCCTCAGGTCCTACACAGGATCCCGGGGACCTCTGCCTATGCCTTCCCCAGCCTGGGCCCTGTGGCCCTTGCCGAGCACACCTGCCCCTGTGGGGAGATCCTGGAGCGCCATGAACCACTGCCTGCCAAGCTGGCCCTGGAGGAGGAGCAGAAGCCAGAGCCCAGGCTGGTCTCCAAGCTGTGCCATGCTGGCG…
TCONS_00092982	=	NM_001552	IGFBP4	insulin-like growth factor binding protein 4	XLOC_029852	TSS33615	313-1087	2542	30	1.18	4287.5	168647210	17	35852969	35867581	+	35852969-35853862,35862763-35862920,35863706-35863840,35866227-35867581	CCTTGCCTCCCCTCCGCGGCTCCGGTTCAGAGgcGctCTGGGCGCCTGCCACGGCTTCCAAACTGCGCCGCTTCCTTCTTCGGCaGAAAAGGACTTTCAGATGtaGCGGCGnnnnnnnaGGCGACTCAGGACAGCGCCCCCTCCCCCTAACGGCCGCCTCTCCCTCTCCcCCTCGCCCGCCCCGGCTCCCCCACCTCTGGGAAGGCGCTGGGGGTGTGGCCAGGGACCGGTATAAAGTCCGGGGGAGCCGGTCCCgggcnnnnnnnnnnnnnnnnnnCCCTCGCAGCCCGCCGCCTGCCTGGGCCGGGCCGAGGATGCGGCGCAGCGCCTCGGCGGCCAGGCTTGCTCCCCTCCGGTCCGCCTGCTAACTTCCCCCGCTCCGTCCCCGTTCGCCTGCCG…
TCONS_00114334	=	NM_001961	EEF2	eukaryotic translation elongation factor 2	XLOC_036221	TSS41242	84-2657	3560	392	11.01	4017.6	153245430	19	3926657	3936466	-	3926657-3927745,3928213-3928345,3928426-3928608,3928817-3929170,3930327-3930434,3930806-3931064,3931512-3931707,3931839-3931977,3932337-3932450,3932945-3933050,3933244-3933422,3933805-3934016,3934108-3934289,3935134-3935348,3936376-3936466	GCGTTCTCTTCCGCCGTTGTCGTCGCCATCCTCGGCGCGACTCGCTTCATTCGGTTCTACCTGGGAGAATCCACCGCCATCCGCCACCATGGTGAACTTCACGGTAGACCAGATCCGAGCCATCATGGACAAGAAGGCCAACATCCGAAACATGTCTGTCATCGCCCACGTGGACCACGGCAAGTCCACGCTGACAGACTCCCTGGTGTGCAAGGCGGGCATCATCGCCTCGGCCCGGGCCGGGGAGACACGCTTCACTGACACCCGGAAGGATGAGCAAGAGCGTTGCATCACCATCAAGTCAACTGCCATCTCCCTCTTCTACGAGCTCTCGGAGAATGACTTGAACTTCATCAAGCAGAGCAAGGACGGCGCCGGCtTCCTTATTAACCTCATCGA…
TCONS_00134820	=	NM_002591	PCK1	cytosolic phosphoenolpyruvate carboxykinase 1	XLOC_042761	TSS48784	164-2030	2691	178	6.61	4014.6	149655100	20	55569540	55574922	+	55569540-55569665,55569834-55570097,55570533-55570714,55571158-55571361,55571490-55571677,55572027-55572189,55572631-55572855,55572944-55573075,55573502-55573597,55573812-55574922	nnnnnnnnnnnnnnnnnnnnnnnnnnnnnnnnnnnnnnnnnnnnnnnnnnnnnnnnnnnnnnnnnnnnnnnnnnnnnnnnnnnnnnnncTTGGATCTCCCTTCGAGATCGTCCAAAGAGAAGAAAGGTGACCTCACATTCGTGCCTCTTAGCAGCACTCTGCAGAAATGCCTCCTCGACTGCAAAATAGCCTGAACCTCTCGGCCAAAGTCGTCCAGGGAACCCTGGACAGCCTGCCCAAGGCAGTGAGGGAGTTTCTTGAGAACAGTGCTGAGCTGTGTCAGCCTTATCACATCCACATCTGCGACGGCTCCGAGGAGGAGAATGCGCGGCTTCTGGGCCACATGGAAGAGGTGGGCATCCTCAGGCGGCTGAAGAAGTATGACAACTGCTGGTTGGC…
TCONS_00045218	=	NM_001885	CRYAB	crystallin, alpha B	XLOC_014374	TSS16324	26-550	980	0	0	3461.5	107012570	11	111284553	111287965	-	111284553-111284901,111286261-111286383,111287458-111287965	AGAACTGGGGTGGGGGTGGGTGCCACTGGGTGTGTACAGAAAACTAGTGAAACAAGACCaTGACAAGTCACTGGCCGGCTCAGACGTGTTTGTGTTTCTCTTTTCTTAGCTCAGTGAGTACTGGGTATGTGTCACACTGCCAAATCCCCGATCACAAGTCTCCATGAACCGGCGGTGAGCTAGGATAATAAAACCCCTGACATCACCATTCCAGAAGCTTCACAAGACTGCATATATAAGGGGCTGGCTGTAGCTGCAGCTGAAGGAGCTGACCAGCCAGCTGACCCCCCACACTCACCTAGCCACCATGGACATCGCCATCCACCACCCCTGGATCCGCCGCCCCTTCTTTCCTTTCCACTCCCCCAGCCGCCTCTTTGACCAGTTCTTCGGAGAGCA…
TCONS_00079991	=	NM_001198569	ATP6V0C	V-type proton ATPase 16 kDa proteolipid subunit	XLOC_025861	TSS28898	76-541	1038	68	6.55	3427.8	114752790	16	2503711	2510225	+	2503711-2503778,2504082-2504184,2509220-2509403,2509543-2510225	nnnnnnnnnnnnnnnnnnnnnnnnnnnnnnnnnnnnnnnnnnnnnnnnnnnnnnnnnnnnnnnnnnnnCTCGCCCTCTCCCCACCTGCAGATATGTCCGAGTCCAAGTGCGGCCCTGAGTATGCTTCGTTTTTCGCCGTCATGGGCGCCTCGGCCGCCATGGTCTTCAGCGCCCTGGGCGCTGCCTATGGCACAGCCAAGAGCGGCACCGGCATTGCGGCCATGTCTGTCATGCGGCCAGAGCTGATCATGAAGTCCATCATCCCAGTGGTCATGGCTGGCATCATCGCCATCTACTGCCTGGTGGTGGCAGTCCTCATCGCCAACTCCCTGAATGATGACATCAGCCTCTACAGGAGCTTCCTCCAGCTGGGCGCCGGCCTGAGCGTGGGCCTGAGCG…
TCONS_00178573	=	NM_004887	CXCL14	small inducible cytokine B14 precursor	XLOC_058069	TSS64957	466-798	2202	312	14.17	3420.7	109454220	5	134934268	134943095	-	134934268-134935457,134938161-134938274,134942023-134942128,134942304-134943095	nnnnnnnnnnnnnnnnnnnnnnnnnnnnnnnnnnnnnnnnnnnnnnnnnnnnnnnnnnnnnnnnnnnnnnnnnnnnnnnnnnnnnnnnnnnnnnnnnnnnnnnnnnnnnnnnnnnnnnnnnnnnnnnnnnnnnnnnnnnnnnnnnnnnnnnnnnnnnnnnnnnnnnnnnnnnnnnnnnnnnnnnnnnnnnnnnnnnnnnnnnnnnnnnnnnnnnnnnnnnnnnnnnnnnnnnnnnnnnnnnnnnnnnnnnnnnnnnnnnnnnnnnnnnnnnnnnnnnnnnnnnnnnnnnnnnnnnGCGGATGTGcGTGTGCGTGTGCGCGCGTGGCTCCGGGTGTGCGCCGCTGCGATAGCGGGTCCTTTCCCGGGGCGGGCGACGGGCGGGCTGGGAAGTTCTCCTCC…
TCONS_00094090	=	NM_025149	ACSF2	acyl-CoA synthetase family member 2	XLOC_030207	TSS33967	105-1950	2448	286	11.68	3360.4	1.2642e+08	17	45858312	45907202	+	45858312-45858749,45893037-45893232,45893602-45893730,45893993-45894046,45894544-45894662,45894780-45894945,45895516-45895611,45895755-45895912,45896178-45896269,45896578-45896654,45903388-45903495,45904788-45904939,45906025-45906166,45906254-45906364,45906559-45906627,45906862-45907202	CTAACATCCAGGCCCCTGAGAATGGTCGCGAGGAAGATCTGTCTCGGACTGCAGCTGGGGCCTTCGGATCCAGAGGAAACCAGGGCTATTCTTCGAGGTTAGGAGGGGGAGGGTCGCGGggTCcGcGGGGAAGGTGGCCCCGCGnnnnnnnnnnnnnnnncCGCCCCTCCCCGCCCCGCCGGCCGAGACCGAGTCCGCCGCACCCCATAGGCAGAGGCCACCCTCCCCGCCTCCCCGCCTGCTCCGCGCCCGCCCCGCCCCGGCtcacTTTAAAAGTTTgCTCTGGCCGGGACGCnnnnnnnnnnnnnnnnnnnnnnnnnaCGCCGGGATGCTGCGCCTGGGGAGAATGTGCGCCGGGAGCCCGGGGGTGCTGGGGGCCCGGGCAGCCCTCTCTCGGAG…
TCONS_00082076	=	NM_184043	ALDOA	fructose-bisphosphate aldolase A,	XLOC_026559	TSS29580	249-1341	1550	48	3.1	3097.4	105092620	16	29983096	29989236	+	29983096-29983327,29986056-29986188,29986272-29986483,29987468-29987522,29987640-29987800,29988128-29988211,29988321-29988495,29988652-29988851,29988939-29989236	TCCTTCTTAAAAAAAACCAGGGCTCCAGAGAATCAGAACAGCCACCATCACCGCAGGGnnnnnnnnnnnnnnnnnnnnnnnnnnnnnnnnnnnnnnnnnnnnnnnnGAGGCCACGTGATCTGAGTCCCCTCACCCCTTTCCCTCCCACAGGTCCCTGGCCAAAGATTTATTTCTCTTGACAATCAAtGGCCTCCGTCTGGATTTCCAAAGAGAAAtTTCCTCTGAAgCACCGGAACTTGCTACCACCAGCACCATGCCCTACCAATATCCAGCGCTGACCCCGGAGCAGAAGAAGGAGCTGTCTGACATCGCTCACCGCATCGTGGCACCCGGCAAGGGCATCCGGGCTGCAGATGAGTCCACTGGGAGCATTGCCAAGAGGCTGCAGTCCATTGGCAT…
TCONS_00197617	j	NM_004231	ATP6V1F	ATPase, H+ transporting, lysosomal 14kD, V1	XLOC_064783	TSS71684	103-460	494	3	0.61	2913.2	99818830	7	128290678	128293143	+	128290678-128290694,128292667-128293143	TTTTGTCCTACTTACAGGCAGTTTCTAAACCGGGATGACATTGGCATCATCCTCATCAACCAGTACATCGCAGAGATGGTGCGGCATGCCCTGGACGCCCACCAGCACTCCATCCCCGCTGTCCTGGAGATCCCCTCCAAGGAGCACCCATATGACGCCGCCAAGGACTCCATTCTGCGCAGGGCCAGGGGCATGTTCACTGCTGAAGACCTGCGCTAGGGGACTCCTCACAGCCCTCAGCCCTTCCCTCGTTTCCAGGCCTCTCCCCAGGCTTGCCATCAGCCTTCTTTACTTTTTGAGCCTCTGATTTCCAATTCCCTGCCCATTCCCACTCCATTAAGAGGCTAGGTGAGGCATTTCTAGGTTGCTGGGGCTAAGCTGTTAAAGGAACAGGAAGCC…
TCONS_00111554	=	NM_000041	APOE	apolipoprotein E precursor	XLOC_035463	TSS40287	84-1035	1315	19	1.44	2899	124895230	19	50100751	50104497	+	50100751-50100938,50101699-50101764,50102857-50103049,50103630-50104497	CCTCCCTCTGCCCTGCTGTGCCTGGGGCAGGGGGAGAACAGCCCACCTCGTGACTGGGGGCTGGCCCAGCCCGCCCTATCCCTGGAGGAGGGGGCGgGACAggGGGAACCCTATAATTgGACAAGTCTGGGATCCTTGAGTCCTACTCAGCCCCAGCGGAGGTGAAGGACGTCCTTCCGCAGGAGCCGACTTGCCAATCACAGGCAGGAAGATGAAGGTTCTGTGGGCTGCGTTGCTGGTCACACTCCTGGCAGGATGCCAGGCCAAGGTGaAGcaagcggtggagacagagnnnnnncCCGAGCTtCGCCAGCAGGCTGAGTGGCAGAGCGGCCAGCCCTTGGAGCTAGCACTGGGTCGCTTTTGGGATTACCTGCGCTGGGTGCAGACACTGTCTGA…
TCONS_00106569	=	NM_002085	GPX4	glutathione peroxidase 4 isoform A precursor	XLOC_034079	TSS38698	108-699	919	80	8.71	2777.9	89664500	19	1054934	1057787	+	1054934-1055126,1056185-1056279,1056365-1056509,1056657-1056808,1057241-1057265,1057399-1057458,1057539-1057787	nnnnnnnnnnnnnnnnnnnnnnnnnnnnnnnnnnnnnnnnnnnnnnnnnnnnnnnnnnnnnnnnnnnnnnnnnnnnnnGGAGGAGCCGCTGGCTCCCAGCCCCGCcGCGATGAACCTCGGCCGCCTTTGCCGCCTGCTGAAGCCGGCGCTGCTCTGTGGGGCTGTGGCCGCGCCTGGCCTCGCCGGTACCATGTGCGCGTCTCGGGACGACTGGCGCTGTGCGCGCTCCATGCACGAGTTTTCCGCGAAAGACATCGACGGGCACATGGTTAACCTGGACAAGTACCGGGGGTTCGTGTGCATCGTCACCAACGTGGCCTCCCAGTGAGGCAAGACCGAAGTGAACTACACTCAGCTCGTCGACCTGCACGCCCGATATGCTGAGTGCGGTTTGCGGAT…
TCONS_00108311	=	NM_004343	CALR	calreticulin precursor	XLOC_034559	TSS39238	81-1332	1933	11	0.57	2772.5	98199630	19	12910392	12916304	+	12910392-12910584,12910948-12911049,12911242-12911445,12911867-12911961,12912057-12912266,12912355-12912468,12912558-12912701,12915351-12915443,12915527-12916304	GTATAAAAaTGCAAGGCGGGCGGCGGCGTCCGTCCGTACTGCAGAGCCGCCGCCGGAGGGTAGTTTTAAAGGGCCCGCGCGCCGCCGCCCCCTCGGCCCGCCATGCTGCTATCCGTGCCGCTGTTGCTCGGCCTCCTCGGCTTGGCCGCCGCCGAGCCCGCCGTCTACTTCAAGGAGCAGTTTCTGGACGGAGACGGGTGGACTTCCCGCTGGATCGAATCCAAACACAAGTCAGATTTTGGCAAATTCGTCCTCAGTTCCGGCAAGTTCTACGGTGACGAGGAAAAAGATAAAGGTTTGCAGACAAGCCAGGATGCACGCTTTTATGCTCTGTCGGCCAGTTTCGAGCCTTTCAGCAACAAAGGCCAGACGCTGGTGGTGCAGTTCACGGTGAAACAT…
TCONS_00166722	=	NM_001553	IGFBP7	insulin-like growth factor binding protein 7	XLOC_053612	TSS60467	23-868	2325	214	9.2	2635.3	90294630	4	57591331	57671841	-	57591331-57592259,57593349-57593475,57594118-57594234,57601747-57601856,57670800-57671841	nnnnnnnnnnnnnnnnnnnnnnnnnnnnnnnnnnnnnnnnnnnnnnnnnnnnnnnnnnnnnnnnnnnGTTTTTAACAGCTTGTTCTTAAGAGAGCTTCCCAAACCACAGcGTAATGAGCACTCAGGTGTCTCAGGcCCACGGAGAGTTTAATAGATGAAACCCTGGATCGTCTCGAAGCCGTGGTTGTTAAGAAGTTTAAATATATTGACCGGAAACGGGGAGAAACCAGAGAGTGGAGGAGCCGaTCGCACTGCGGGGCGATCCCTGAGGGCTCGGGGCAGAGGACTGGGGACCAAGCAGGAGCTGGCGGGGTGAGCTCTGCGAAGCGGCCGTGAGACCGAGCGCCCATGGGCCGGTCACGCCGGGTGaCCGCTCAccccccaacgccaGCAGGAGcg…
TCONS_00084777	=	NM_001861	COX4I1	cytochrome c oxidase subunit IV isoform 1	XLOC_027402	TSS30545	165-672	846	111	13.12	2403.1	100200770	16	84390658	84398114	+	84390658-84390859,84392312-84392385,84396044-84396211,84396840-84396971,84397845-84398114	TCCAACGCCTGCCGGAAAGCAGCCCGGCCCGGCATTTTACGACGTTcTCAGCGCTACCCTTTTCCGCTCCAcGGTGACCTCCGCGCGGCCGGGTGCAGGCGGAGTCTTCCTCGATCCCGTGGTGCTCCGCGGCGCGGCCTTGCTCTCTTCCGGTCGCAGGACACCGGGCGTAGAGGGCGGTCGCGGCGGGCAGTGGCGGCAGAATGTTGGCTACCAGGGGATTTAGCCTAGTTGGCAAGCGAGCAATTTCCACCTCTGTGTGTGTACGAGCACATGAAAGTGTTGTTAAGAGCGAAGACTTTACGCTCCCAGCTTATGTGGATCGGCGTGACTATCCCTTGCCGGACGTGGCCCATGTCAAGCACCTGTCTGCCAGCCAGAAGGCCTTGAAGGAGAAGG…
TCONS_00085704	=	NM_016332	SEPX1	selenoprotein X, 1	XLOC_027627	TSS30860	138-485	1423	61	4.29	2277.5	105934350	16	1928212	1933328	-	1928212-1929145,1930780-1930894,1931259-1931407,1933104-1933328	nnnnnctgaGGAGGGGCGGGGCCTCCCGaAGGCGGAAGCCGGGATTCGCACTTCGGGGAGCTATTGGTccTCGGGAGGGGCGGGGAGGCGGACGCGGGTCCCGGCGGTCGTCCGGTCGGCAGCCTTGGGTCAGTTGGCTGCGGcaaGTGCGCTGCGGTTCCAGCGGCGCCATGTCGTTCTGCAGCTTCTTCGGGGGCGAGGTTTTCCAGAATCACTTTGAGCCCGGCGTTTATGTGTGTGCCAAGTGTGGCTATGAGCTGTTCTCCAGCCGCTCGAAGTACGCACACTCGTCCCCATGGCCGGCATTCACTGAGACCATTCACGCCGACAGCGTGGCCAAGCGTCCAGAGCACAATCAACCTGAAGCCTTGAAGGTGTCCTGCGGCAAGTGTGGGAACG…
TCONS_00063862	=	NM_004563	PCK2	mitochondrial phosphoenolpyruvate carboxykinase 2, transcript variant 1	XLOC_020468	TSS23175	133-2053	2356	144	6.11	2245.5	71362244	14	23633188	23643179	+	23633188-23633483,23635941-23636186,23637252-23637436,23637524-23637727,23638098-23638285,23638607-23638769,23639044-23639262,23641802-23641939,23642209-23642304,23642559-23643179	nnnnnnnnnnnnnnnnnnnnnnnnnnnnnnnnnnnnnnnnnnnnnnnnnnnnnnnnnnnnnnnnnnnnnnnnnnnnnnnnnnnnnnnnnnnnnnnnnnnnnnnnnnnnnnnnnnnnnnnnnnnnnnnnnnnnnnnnnnnnnnnnttttaagcgcctCCCGCCAGCCTCTGCTGTGGCTCgCTTcGCCGCGCTCCCTCCTTCCCCGCCTTCCATATCTCCCCGGCTCCGCTCGGTtCcTGGCCACCCCGCAGCCCCTGCCCAGGTGCCATGGCCGCATTGTACCGCCCCGGCCTGCGGCTTAGCTGGCATGGGCTGAGCCCCTTAGGCTGGCCATCATTCCGTAGCATCCAGACTCTGCGAGTGCTTAGTGGAGATCTGGGTCAGCTTCCCACTGGCGTT…
TCONS_00142460	=	NM_000355	TCN2	transcobalamin II precursor	XLOC_045197	TSS51614	250-1531	3615	1059	29.29	2237.6	97157430	22	29332798	29354318	+	29332798-29333382,29336858-29337050,29338860-29339029,29340336-29340488,29341288-29341460,29341588-29341774,29343317-29343482,29348955-29349070,29352447-29354318	GACCACTGCAGCTGCAGCTCCCGTTCTGCTCCTTGTCCTGGGCTAGGTGGGCACTACCAGGGGCTCcttCTgtaaggagtacTAggTAGGCACCCGGTCCTGCCGATCCACCACTGGAACAGCTAAGGGGACAGCAGACAGGCACGGTCGGACAGACTTGGCAGATCAGACGTCAGGCCCTCTGCGCTAGTCCCGGGCTCTTTAAGCAGGAACGTGGATGGCCTCAAGATGTCTCACATGGTCCCACTCACCCTCCTCCTCCCTTTGTTCCCTGCCTCCAGGAGGGCTGCTCTGCCCTTCCTTCCTCTGTTCTTTGGCCTTCTGTTCCCTGCCACCACAGACCTTTCCnnnnnnnnnnnnnnnnnnnnnnnnnCAGCGCATTGCAGGCCTGGAGGATTA…
TCONS_00198820	=	NM_001091	ABP1	amiloride binding protein 1 precursor	XLOC_065259	TSS72062	91-2344	2471	5	0.2	2156.3	84899060	7	150180463	150189312	+	150180463-150180579,150184476-150186061,150186784-150187069,150188522-150188654,150188964-150189312	cCAGGCCTCACCTGGTCCCTCCCTGCAGGGCGGGGTCTGATTGACTTCAAGAAGGAGTCAGAGATCAGCtTAAGGGCAAAGGCTGGAAGCAGAGCGAACTGGGAGCAGAGCACACAGAGCAATGGAGCGAGAGACCCCCGCCCTGGGCTGGGCCGTGGCTGCCATCCTGATGCTGCAGATGGCCATGGCGGAGCCCTCCCTGGGAACTCTGCACAGGAAGGCAGGGGTGTTTTCAGACCTGAGCAACCAAGAGCTGAAAGCAGTGCACAGCTTCCTCTGGTCCAAGAAGGAGCTGAGGCTGCAGCCCTCTAGGannnCCACCATGACCAAGAACACTGTGTTTCTCATCGAGATGCTGCTGCCCAAGAAGCACCGTGTGCTGAGGTTTCTGGATAAAGG…
TCONS_00037705	=	NM_000852	GSTP1	glutathione transferase	XLOC_012113	TSS13539	250-880	968	164	16.94	2150	76462539	11	67107642	67110710	+	67107642-67107891,67108181-67108216,67108511-67108617,67108732-67108819,67109185-67109288,67110151-67110258,67110436-67110710	nnnnnnnnnnnnnnnnnnnnnnnnnnnnnnnnnnnnnnnnnnnnnnnnnnnnnnnnnnnnnnnnnnnnnnnnnnnnnnnnnnnnnnnnnnnnnnnnnnnnGCTGGGGCTGGCGGGAGCCCGCGGGACCCTCCAGAGGCGCGGCCGGCGCCGTGACTCAGCACTGGGGCGGAGCTGGGCGGGACCACCCTTATAAGGCTCGGAGGCTTCAAGGCCTGCGCTGGAGTTTCGnnnnnnnnnnCTGCGCCATcATGCCGCCCTACACCGTGGTCTACTTCCCAGTTCGAGGCCGCTGCGCGGCCCTGCGCATGCTGCTGGCAGACCAGGGCCAGAGCTGGAAGGAGGAGGTGGTGACAATGGAGACCTGGCAGGAGGGCTCTCTCAAAGCCTCCTGCCTGTAT…
TCONS_00072582	=	NM_000338	SLC12A1	sodium potassium chloride cotransporter 2	XLOC_023437	TSS26206	217-3514	4742	42	0.89	2128.4	72899318	15	46285758	46383568	+	46285758-46285819,46287023-46287628,46300123-46300254,46300410-46300485,46305965-46306060,46308678-46308817,46309882-46309992,46312216-46312327,46314366-46314493,46321004-46321088,46324242-46324393,46326398-46326505,46326826-46326949,46329064-46329165,46331104-46331259,46335300-46335399,46338689-46338800,46347050-46347190,46349147-46349253,46354060-46354142,46364595-46364738,46367532-46367663,463…	CCCATATATTCCTGGGTGACTCtGAAGCAGGTTACGTTTCCTCtGAAGAAGGCTCCTTGGTGCTTTGAAGAACATCCTGAAGATTATATAGGAGACAATATATCAAGAATCTATTTATTGAATGGTCTAGAACAAAAGCCAGGAGCTCCCTAATGGAAGCACATTGGTGTTTATTTTGATGAAGAAATATATAGATTTTTTAACACAACCATAAAGTAGATAGCTCAGTAAAAAATCAATTTTGGAAGATGTCACTGAACAACTCTTCCAACATATTTCTGGATTCAGTGCCCAGTAATACCAATCGCTTTCAAGTTAATGTCATAAATGAGAACCATGAGAGCAGTGCAGCAGCAAATGACAACACTGACCCACCACATTATGAAGAAACCTCTTTTG…
TCONS_00035487	=	NM_001752	CAT	catalase	XLOC_011499	TSS12767	90-1671	2340	212	9.06	2113.7	85911720	11	34417010	34450185	+	34417010-34417202,34427315-34427486,34429111-34429221,34430200-34430330,34431213-34431317,34431924-34432049,34434134-34434325,34434788-34434940,34439374-34439512,34442228-34442358,34446411-34446518,34449081-34449164,34449491-34450185	nnnnnnnnnnnnnnnnnnnnnnnnnnnnnnnnnnnnnnnnnnnnnnnnnnnnnnnnnnnnnnnnnnnnnnnnnnnnnnnnnnnnnnnnnnnnnnnnnnnnnnnnnnnnnnnnAGCCAACCGAACGCCATGGCTGACAGCCGGGATCCCGCCAGCGACCAGATGAAGCACTGGAAGGAGCAGCGGGCCGCGCAGAAAGCTGATGTCCTGACCACTGGAGCTGGTAACCCAGTAGGAGACAAACTTAATGTGATTACAGTGGGGCCCCGTGGGCCCCTTCTTGTTCAGGATGTGGTTTTCACTGATGAAATGGCTCACTTTGACCGAGAGAGAATTCCCGAGCGAGTCGTGCATGCTAAAGGAGCAGGGGCCTTTGGCTACTTTGAGGTCACACATGACAT…
TCONS_00224675	=	NM_002970	SAT1	spermidine/spermine N1-acetyltransferase	XLOC_074295	TSS81476	195-708	1153	32	2.78	2051.6	67027920	X	23711107	23714248	+	23711107-23711455,23711696-23711747,23711838-23711921,23713366-23713467,23713558-23713598,23713724-23714248	CGATGCGCCCCGGGGCCGCGGCCTCATTGGATGAGAGGTCCCACCTCACGGCCCGAGGCGGGGCTTCTTTGCGCttaaaAGcCGAGCCGGGCCAatgttcnnnnnnnnnnnnnnnnnnnnnnnnnnnnnnnnGGTTTATCAGTCaCTCGCCGAGGTTCCCTGGGTCATGGTGCCAGCCTGACTGAGAAGAGGACGCTCCCGGGAGACGAATGAGGAACCACCTCCTCCTACTATTCAAGTACAGGGGCCTGGTCCGCAAAGGGAAGAAAAGCAAAAGACGAAAATGGCTAAATTCGTGATCCGCCCAGCCACTGCCGCCGACTGCAGTGACATACTGCGGCTGATCAAGGAGCTGGCTAAATATGAATACATGGAAGAACAAGTAATCTTAACTGAAAA…
TCONS_00006721	=	NM_001160234	ATP1A1	sodium/potassium-transporting ATPase subunit alpha-1 isoform d	XLOC_002216	TSS2288	266-3242	4086	51	1.25	2049	62438115	1	116727003	116748919	+	116727003-116727698,116728159-116728269,116728928-116728987,116731433-116731636,116732276-116732389,116732783-116732917,116733047-116733164,116733584-116733852,116734358-116734556,116734927-116735036,116736999-116737133,116737676-116737868,116739255-116739430,116740743-116740879,116742033-116742183,116742766-116742934,116743075-116743229,116743565-116743688,116745006-116745151,116745275-116745405…	CACAAAATAATAGTAATAGCACCATATGTCATGCATTTTAAGAAAACTGCTAATGTCTACTTTTTGGCCTTAAGTTGTAGTTGTGcGAGGCTGCTTCAGGGgGAGGTGTCTGGAACAAGGGGCtCTTCTGCTCCTCTCAGCTTTGGAGCACCAAGTTCAGGCTTTGTGTAGATAAGCTCAAGGATTTTCAAACAGGGGtGGGGGAGTGGAACAATCTAAATTTAAACTATAGAATCAACATTTTCTTTAAAAATTgTTCCAGTTTTCGAGAGGCGTAGGTGGATCCTGTGAATTATGTGAtAATGCACACGCGTTTCCTACATCCTGCTTATGTCAAAACATTTCCAGAGACTTTCAtTTTGGAGGTTTTATTTTCAGGCTACAGAATGGGGTGGGGGC…
TCONS_00006817	=	NM_016527	HAO2	hydroxyacid oxidase 2	XLOC_002257	TSS2323	133-1186	1478	143	9.68	1993.4	69579280	1	119712925	119738276	+	119712925-119713048,119725224-119725362,119727061-119727212,119728922-119729199,119730768-119730977,119736256-119736414,119736764-119736833,119737931-119738276	nnnnnnnnnnnnnnnnnnnnnnnnnnnnnnnnnnnnnnnnnnnnnnnnnnnnnnnnnnnnnnnnnnnnnnnnnnnnnnnnnnnnnnnnnnnCTTTCCCTGAGGACTGGaagaTGTTAGAATCAGGTCCGGAAATGTCCTTtGTATGTCTgGCAGACTTTCAGGCCCACACGCGAGAGCGTCTGTCTAAGTCAACTCGGGATTTTATTGAaGGTGGAGCTGATGACAGTGTCACGCGGGATGACAACATTGCAGCATTTAAAAGAATTCGCCTCCGTCCCCGGTATCTGAGAGATGTGTCTGAGGTAGACACCAGAACCACAATCCAAGGGGAGGAGATCAGTGCCCCTATTTGCATCGCACCCACAGGGTTCCACTGCCTTGTCTGGCCTGATGGGGAA…
TCONS_00136275	=	NM_000099	CST3	cystatin C precursor,	XLOC_043179	TSS49336	76-513	878	253	28.82	1979	8.75564e+07	20	23562292	23566675	-	23562292-23562636,23563891-23564004,23566257-23566675	nnnnnnnnnnnnnnnnnnnnnnnnnnnnnnnnnnnnnnnnnnnnnnnnnnnnnnnnnnnnnnnnnnnnnnnnnnnnnnnnnnnnnnnnnnnnnnnnnnnnnnnnnnnnnnnnnnnnnnnnnTAtCTCAGGCCTCTCGCCTGCGCCCCACTCTCCGTGTCCCGCGTCCTAGCCGACAATGGCAGGGCCTCTGCGCTCCCCGCTGCTCCTGCTGGCCATCCTAGCCGTGGCTCTGGCAGTGAGCCCCGCGGCCGGAGCGAGTCCCGGGAAGCCGCCGCGCCTAGTGGGCGGCCCCATGGACGCCAGCGTGGAGGAGGAGGGTGTGCGGCGTGCCCTGGATTTTGCCGTCAGCGAGTACAACAAAGaCAGGGACGGCATGCACCACAGCGGCGCGCTGCAGG…
TCONS_00050936	=	NM_002635	SLC25A3	solute carrier family 25 member 3 isoform b	XLOC_016310	TSS18240	121-1204	1709	83	4.86	1928.4	64454960	12	97511503	97519909	+	97511503-97511649,97511884-97512044,97513636-97513757,97515765-97515944,97516431-97516612,97517864-97518036,97519080-97519190,97519277-97519909	AATGGGCGACGCGTGCTTGTAGTGACGCGCTGTGTGCGTCACGCCGACGACGCGCGAAGGGCACACATCTTaggGcTGGGAGGACGTTCGGCCTCTGTGAGCGGTAACCTTTCCAAGGGAGTGGTTGGGTGATCGCCATCTTAGGGAAAAGATGTTCTCGTCCGTGGCGCACCTGGCGCGGGCGAACCCCTTCAACACGCCACATCTGCAGCTGGTGCACGATGGCCTCGGGGACCTCCGCAGCAACCccCCCGCGCCCACTGGCCAGCCCCGCCGCCCTCGCAACCTGGCAGCCGCCGCCGTGGAAGAGTACAGTTGTGAATTTGGCTCCGCGAAGTATTATGCACTGTGTGGCTTTGGTGGGGTCTTAAGTTGTGGTCTGACACACACTGCTGTCGT…
TCONS_00226306	=	NM_001866	COX7B	cytochrome c oxidase subunit VIIb precursor	XLOC_074882	TSS82001	91-331	757	228	30.12	1912.6	63920190	X	77041583	77047804	+	77041583-77041746,77044796-77044920,77047337-77047804	nnnnnnnnnnnnnnnnnnnCCCGGCTGAAAGCCATTTTGTTTTTCAGCTCTCTTCAAGGGTaCCTGAAGCGAATTTGCACCAAAGCAGCAGCTCCATTGTCGCAGTTCTAGCTTCACCTTCACGATGTTTCCCTTGGTCAAAAACGCACTAAATCGTCTCCAAGTTCGAAGCATTCAGCAAACAATGGCAAGGCAGAGCCACCAGAAACGTACACCTGATTTTCATGACAAATACGGTAATGCTGTATTAGCTGGTGGAGCCACTTTCTGTATTGCTACATGGACATATGTAGCAACACAAATCGGAATAGAATGGAACCTGTCCCCTGTTGGCAGAGTTACCCCAAAGGAGCGGAGAAATCAGTAATCATCCCAGCTGGTGTAATAATGAATTGTTTA…
TCONS_00036972	=	NM_012094	PRDX5	peroxiredoxin 5 isoform a precursor	XLOC_011960	TSS13279	120-762	905	244	26.96	1910.7	74422630	11	63842135	63845870	+	63842135-63842434,63843782-63843916,63844709-63844840,63844913-63844951,63845055-63845116,63845634-63845870	nnnnnnnnnnnnnnnnnnnnnnnnnnnnnnnnnnnnnnnnnnnnnnnnnnnnnnnnnnnnnnnnnnnnnnnnnnnnnnnnnnnnnnnnnnnnnnnnnnnnnnnnnnnnnnnnnnnnnnnnnnnnnnnnnnnnnnnnnnnnnnnnnnnnnnnnnnnnnnnnnnnnnnnnnnnnnnnnnnnnnnnnnnnnnnnnnnnnnnnnnnnnnnnnnnnnnnnnnnnnnnnnnnnAAGTGAAGGaGGGTGGGCGTCTGGCGGGGTCCGCAGTTTCAGCAGAGCCGCTGCAGCCATGGCTCCGATCAAGGTGGGAGATGCCATCCCTGCAGTGGAGGTGTTTGAAGGGGAGCCAGGGAACAAGGTGAACCTGGCAGAGCTGTTCAAGGGCAAGAAGGGTGTGCTGTTT…
TCONS_00006714	=	NM_000701	ATP1A1	Na+/K+ -ATPase alpha 1 subunit isoform a	XLOC_002216	TSS2286	340-3409	4947	320	6.47	1901.4	61893378	1	116717302	116750109	+	116717302-116717668,116728159-116728269,116728928-116728987,116731433-116731636,116732276-116732389,116732783-116732917,116733047-116733164,116733584-116733852,116734358-116734556,116734927-116735036,116736999-116737133,116737676-116737868,116739255-116739430,116740743-116740879,116742033-116742183,116742766-116742934,116743075-116743229,116743565-116743688,116745006-116745151,116745275-116745405…	TTGCTCCGGTAACGGTGACGTTTCGCGGCGTGGGCGGGGCCGGCACGCAGGTTGCATATTTTAGGAAGTGAGGAGGAGGCGCGGGCTGGAGCTGCGGCGGGGTCTGGGGCGCAGAGCAGCGGCGGGAGGAGGCGGACACGTGnnnnnnnnnnnnnnnnnnnnnnnnnnnnnnnnnnnnnnnnnGGCGGCATCGGCCCGAGCCGCCGGCCGCCCGCCCTCCCTCCCGCCCCGCGGCAgCCCTAGCTCCCTCCACTCGGCTCCCCCGGCCCCGCTCGCTCGGCCGGGAGCTGCTCTCTGCTTTTCTCTCTGATTCTCCAGCGACAGGACCCGGCGCCGGGCACCGAGCACCGCCACCATGGGGAAGGGGGTTgTACGTGATAAGTATGAGCCTGCAGCTGT…
TCONS_00051658	=	NM_000690	ALDH2	mitochondrial aldehyde dehydrogenase 2,	XLOC_016527	TSS18492	442-1993	2666	455	17.07	1816.7	64912530	12	110688696	110732400	+	110688696-110689283,110704105-110704209,110705345-110705485,110707454-110707533,110712010-110712121,110712621-110712749,110713493-110713606,110714248-110714350,110714785-110714969,110720265-110720429,110722093-110722250,110726046-110726160,110731730-110732400	TAcAAAAGCAGTGCCCTCTGCCCCATCCATGTCACCTCGTTCATCTCCTTCATCTCCGAAATGATCTCGCTTTTGGATTTACGGCCGGTCTCTTCCCCTGGAGCATCAGCCAGGGAGGTCAGTGTCGCCCTGGcTCGGGCCTGTTCACATTGGGGTCAAAGGCACACATTGGGGGCTCAACCAAGGCGAGCTGCGTtcnnnnnnnnnnnnnnnnnnnnnnnnnnnnnnnnnnnnnnnnnnnnnnnnnnnnnnnnnnnnnnnnnnnnnnnnnnnnnnnnnnnnnnnnnnnnnnnnnnnnnnnnnnnnnnnnnnnnnnnnnnnnnnnnnnnnnnnnnnnnnnnnnnnnnnnnnnnnnnnnnnnnnnnnnnnnnnnnnnnnnnnnnnnnnnnnnnnnnnnnn…
TCONS_00227198	=	NM_006667	PGRMC1	progesterone receptor membrane component 1	XLOC_075197	TSS82241	117-702	1918	19	0.99	1813.5	61528590	X	118254239	118262459	+	118254239-118254682,118258300-118258455,118261142-118262459	nnnnnnnnnnnnnnnnnnnCGCCGAACCCCGCGCGCCACTCGCTCGCTCAGTTGGAGGAGAAAGCGGCGAGTTCCGGAGCCCTGCCTAGCGCGGCCCAACCTTTATTCCAGAGATCATGGCTGCCGAGGATGTGGTGGCGACTGGCGCCGACCCGAGCGAGCTGGAGAGCGGTGGGCTGCTGCACGAGATTTTCACGTCGCCGCTCAACCTGCTGCTGCTTGGCCTCTGCATCTTCCTGCTCTACAAGATCGTGCGCGGGGACCAGCCGGCGGCCAGCGGCGACAGCGACGACGACGTGCCGCCCCCTCTGCCCCGCCTCAAGCGGCGCGACTTCACCCCCGCCGAGCTGCGGCTCTTCGACGGCGTCCAGGACCCGCGCATACTCATGGCCATCAACG…
TCONS_00112143	=	NM_006184	NUCB1	nucleobindin 1,	XLOC_035643	TSS40486	335-1718	2620	301	11.49	1773.4	66770160	19	54095078	54118352	+	54095078-54095441,54095855-54096000,54099416-54099523,54100822-54100954,54106218-54106321,54108080-54108265,54108543-54108633,54113795-54113853,54114099-54114191,54114263-54114355,54116223-54116393,54116896-54117001,54117387-54118352	CAAAACTACAGCTCCCATGAGGCGAAGGGGCCACGATGCCCGCGGAAGTTATTTTTCCCCCGGCCGGCAGGGAGTTGTAGTTGTCTTTGAAAGCTTTCTCTTTCTTTTGGCATAGGCGGGAAATGTGGCGTTAAGAGGCTGGGATTCCGAGACAGAAGCGAGGTTTTCACGAAAATGCGAGCGACTTCGGCAAGGGGCGGGnnnnnnnnnnnnnnnnnnnnnnnnnnnnnnnnnnnnnnnnnnnnnnnnnnnnnnnnnnnnnnnnnnnnnnnnnnnnnnnnnGCGTGGCCTAGGgGGGAAATCACCAAGAACGCACCGGAGGTCCTTGCCAGCCCTGGAAAACGCCCTCTGCGGTAAAGGAGAGACCACACCGCCATGCCTTCCTCTGGGCCCCGAGGA…
TCONS_00003792	=	NM_001012	RPS8	ribosomal protein S8	XLOC_001225	TSS1248	24-648	1066	191	17.92	1771.8	59200720	1	45013766	45017293	+	45013766-45013859,45014293-45014399,45014934-45015033,45015873-45016048,45016259-45016388,45016835-45017293	CAGAAACAACGTAAAGTAAAGGGGCGGGGCAGCGTTTTACAAACCGTACcGTGAATcTTTGCGATTTCTCTTTCCAGCCAGCGCCGAGCGATGGGCATTTCTCGGGACAACTGGCACAAGCGCCGCAAAACCGGGGGCAAGAGAAAGCCCTACCACAAGAAGTGGAAGTATGAGTTGGGGCGCCCGGCTGCCAACACCAAGATTGGCCCCCGCCGCATCCACACAGTCCGTGTGCGGGGAGGTAACAAGAAATACCGTGCCCTGAGGCTGGACGTAGGGAATTTCTCCTGGGGCTCAGAGTGTTGTACTCGTAAAACAAGGATCATCGATGTTGTCTACAATGCATCTAATAATGAATTGGTCCGTACCAAGACTCTGGTGAAGAATTGCATCGTGCTT…
TCONS_00140000	=	NM_201413	APP	amyloid beta A4 protein isoform b precursor	XLOC_044417	TSS50717	201-2453	3866	99	2.56	1677.7	54411378	21	26174732	26465299	-	26174732-26175953,26185905-26186051,26191756-26191856,26199207-26199260,26205924-26206145,26248775-26248874,26249812-26249940,26269254-26269412,26270138-26270212,26276528-26276661,26294201-26294368,26316027-26316229,26345187-26345380,26347423-26347535,26384130-26384259,26406167-26406334,26464753-26465299	ACGGGGACGAGCGGGAGCGCTCCCGACTTTTCTAGAGCCCCAGCGTCCTAGGACTCACCTTTCCCTGATCCTGCACCGTCCCTCTCCTGGCCCCAGACTCTCCCTCCCACTGTTCacgaagcccnnnnnnnnnnnnnnnnnnnnnnnnnnnnnnnnnnnnnnnnnnnnnnnnnnnnnnnnnnnnnnnnnnnnnnnnnnnnnnnnnnnCGcGGGCCCCTCCCGGCGCGAGCGGGCGCAGCTCCCCGGCGGtGCCGCTAGGGGTCTCTCTCGAGTGCCGAGCGGGGTGGGCCGGATCAGCTGACTCGCCTGGCTCCGAGCCTCGCcgccgcgcTCCTGCTCCGTCAGTTTCCTCGGCAGCGGTAGGCGAGAGCACTCGGAGCaGCGCGCGCGGGGGCCCCC…
TCONS_00113801	=	NM_001009	RPS5	ribosomal protein S5,	XLOC_036095	TSS40998	73-685	744	11	1.48	1676.4	62747500	19	63590449	63597987	+	63590449-63590518,63591316-63591424,63596155-63596364,63596538-63596666,63597676-63597774,63597861-63597987	TTTTCCTGTCTGTGCCAGGGCGGCGCGTGGnnnnnnnTGaGCGACAGAGACGCTCAGGCTGTGTTCTCAGGATGACCGAGTGGGAGACAGCGGCACCAGCTGTGGCAGAGACCCCAGACATCAAGCTCTTTGGGAAGTGGAGCACCGATGATGTGCAGATCAATGACATTTCTCTACAGGATTACATAGCAGTGAAGGAGAAGTATGCCAAGTACCTGCCTCACAGTGCAGGGCGGTATGCCGCCAAACGCTTCCGCAAAGCTCAGTGTCCCATTGTGGAGCGCCTCACTAACTCCATGATGATGCACGGCCGCAACAACGGCAAGAAGCTGATGACTGTGCGCATCGTCAAGCATGCCTTCGAGATCATACACCTGCTCACAGGCGAGAACCCTCTGC…
TCONS_00032532	=	NM_005004	NDUFB8	NADH dehydrogenase (ubiquinone) 1 beta	XLOC_010483	TSS11642	29-586	820	82	10	1634.7	53884260	10	102273476	102279749	-	102273476-102273676,102276146-102276301,102276722-102276821,102279127-102279253,102279514-102279749	nnnnnnnnnnnnnnnnnnnnnnnnnnnnnnnnnnnnnnTTGAACCCTTCGaCTTTTCTTCACTCCCGGCTTCCTCGGTCACATTTGGCCCGgCTCAGTCGCCGTGACAGGTCTTTGCGCATGTGCAGAAGGGAAAcGTGAAGAAGGTGAAGATGGCGGTGGCCAGTGCCGGGGTCCTGGGAGTTCAGTGGCTGCAAAGGGCATCCCGGAACGTGGTGCCGCTGGGCGCACGGACAGCCTCCCGCATGACCAAGGACATGTTCCCAGGGCCCTATCCTAGGACCCCAGAAGAACGGGCCGCCGCCGCCAAGAAGTATAATATGCGTGTGGAAGACTACGAGCCTTACCCGGATGAGGGCATGGGGTATGGCGACTACCCGAAGCTCCCTGACCGTTCACA…
TCONS_00082865	x	NM_001025195	CES1	carboxylesterase 1 isoform a precursor	XLOC_026832	-	109-1812	266	0	0	1609.1	65003627	16	54420177	54420442	+	54420177-54420442	CATATAGGAGGGTAAGTGGTGGCATTCTTCACGAAGCTCCACGGCTCTGCAGGTTGCGGTGGAGTAAACCTCAGGGGTCCAAGAGGGGGTTTGGCAAAAGGGATTCCCAGGAAAACCGCCACAGGCTGTAAAAATCCTTCTAAGCTGACGAACTTCCCCAGCACTTTGCCATGCATGGTGTCCACCACAGGTGGTaAGGACGGGTGCCCGGCGGGACATGGAGAAGAAATCAAGACGCATCAGAgGCAAAAGGTTGGACCCGGATT
TCONS_00111835	=	NM_005184	CALM3	calmodulin 3	XLOC_035541	TSS40387	181-628	2418	223	9.22	1591.4	49109233	19	51796206	51805892	+	51796206-51796534,51800924-51800954,51803294-51803437,51803579-51803685,51803943-51804078,51804222-51805892	nnnnnnnnnnnnnnnnnnnnnnnnnnnnnnnnnnnnnnnnnnnnnnnnnnnnnnnnnnnnnnnnnnnnnnnnnnnnnnnnnnnnnnnnnnnnnnnnnnnnnnnnnnnnnnnnnnnnnnnnnnnnnnnnnnnnnnnnnnnnnnnnnnnnnnnnnnnnnnnnnnnnnnnnnnnnnnnnnnnnnnnnnnnnnnnnnnnnnnnnnnnnGCGCGcGCGCTGTGGGCAGTGAGTGTGGAGGCGCGGACgCGCGGCGGAGCTGGAACTGCTGCAGCTGCTGCCGCCGCCGGAGGAACCTTGATCCCCGTGCTCCGGACACCCCGGGCCTCGCCATGGCTGACCAGCTGACTGAGGAGCAGATCGCAGAGTTCAAGGAGGCCTTCTCCCTCTTTGACAAGGATGGAG…
TCONS_00043117	=	NM_153276	SLC22A6	solute carrier family 22 member 6 isoform b	XLOC_013784	TSS15489	308-1957	2668	77	2.89	1576.6	52086919	11	62500645	62509556	-	62500645-62500929,62501232-62501435,62503536-62503644,62503782-62503996,62505033-62505148,62505308-62505431,62505890-62506058,62507585-62507739,62507992-62508095,62508370-62509556	CCCAGAAGAACAACGACTGGGGCTGTCACATTTAGCAAATAAGGATACAGGGTGCCCAGTCAAGTTTGCgTTTCAAATCAATGAAGAATTTTTTAGTATAAGnnnnnnnnnnnnnnnnTTAGAGACATgCTCATATTTTTTAAAATTCTTCATTGACCTGAAaTGCAGATTTGATTgGGCACCCTGTAATTTCCCTGGCAACCCTTCCCAAAGGCAGACTATTTGGATCTCATCCACTAAAAAGGGCAGAAACTCCTCAAGAGGCCACCACACTTCCCAGAGcCCAGTCTCATTCTTAAAAGGAAGACAAATAGATCCAATAnnnnnnnnnnnnnnnnnnnnnnnnnnnnnnnnnnnnnnnnnnnnnnnnnnnnnnnnnnnnngCTTCAGTCCACCCTC…
TCONS_00093047	=	NM_005801	EIF1	eukaryotic translation initiation factor 1	XLOC_029892	TSS33630	165-504	1342	94	7	1570.4	61041255	17	37098653	37101440	+	37098653-37098847,37099556-37099719,37099866-37099967,37100560-37101440	nnnnnnnnnnnnnnnnnnnnnnnnnnnnnnnnnnnnnnnnnnnnnnnnnnnnnnnnnnnnnnnnnnnnnnnnnnnnnnnnCCGTCCCCCCTGCCCGCCTTCTCCCCCTCCCGCCGCCGCCGCCTTCCGCAGGCCGTTTCCACCGAGGAAAAGGAATCGTATCGTATGTCCGCTATCCAGAACCTCCACTCTTTCGACCCCTTTGCTGATGCAAGTAAGGGTGATGACCTGCTTCCTGCTGGCACTGAGGATTATATCCATATAAGAATTCAACAGAGAAACGGCAGGAAGACCCTTACTACTGTCCAAGGGATCGCTGATGATTACGATAAAAAGAAACTAGTGAAGGCGTTTAAGAAGAAGTTTGCCTGCAATGGTACTGTAATTGAGCATCCAGAAT…
TCONS_00227217	=	NM_001152	SLC25A5	solute carrier family 25, member 5	XLOC_075205	TSS82246	117-1011	1516	146	9.63	1558.6	44515583	X	118486225	118489386	+	118486225-118486617,118487652-118488138,118488364-118488504,118488892-118489386	nnnnnnnnnnnnnnnnnnnnnnnnnnnnnnnnnnnnnnnnnnnnnnnnnnnnnnnnCaGCCCTCCACGACTCCTCCcCCTGCGcGCTGGGCCACTCAGCtGCTCTGCCGCCCAGCGCGCCGGGGCCCAGACCCCGCCCCGGCCCCGCCTCCGACGCCTGCCGCTCCgGCgCCGGCTCCCCCTATATAAATCGGCCATTTGCTTCGCTCCGCCCCGCAGCGCCGGAGTCAAAGCCGGTTCCCGGCCCAGTCCCGTCCnnnnnnnnnnnnnnnnTCCTTTCAAcATGACAGATGCCGCTGTGTCCTTCGCCAAGGACTTCCTGGCAGGTGGAGTGGCCGCAGCCATCTCCAAGACGGCGGTAGCGCCCATCGAGCGGGTCAAGCTGCTGCTGCAGGTGCAG…
TCONS_00007151	=	NM_006472	TXNIP	thioredoxin interacting protein	XLOC_002394	TSS2425	342-1515	2950	597	20.24	1531.1	51751540	1	144149802	144153991	+	144149802-144150409,144150950-144151022,144151135-144151282,144151395-144151497,144151626-144151882,144151989-144152145,144152259-144152410,144152540-144153991	tTCTGGCCgGGGCTtCTATAnnnnnnnnnnnnnnnnnnnnnnnnnnnnnnnnnnnnnnnnnnnnnnnnnnnnnnnnnnnnnnnnnnnnnnnnnnnnnnnnnnnnnnnnnnnnnnnnnnnnnnnnnnnnnnnnnnnnnnnnnnnnnnnnnnnnnnnnnnnnnnnnnnnnnnnnnnnnnnnnnnnnnnnnnnnnnnnnnnnnnnnnnnnnnnnnnnnnnnnnnnnnnnnnnnnnnnnnnnnnnnnnnnnnnnnnnnnnnnnnnnnnnnnnnnnnnnnnnnnnnnnnnnnnnnnnnnnnnnnnnnnnnnnnnnnnnnnnnnnnnnnnnnnnnnnnnnnnnnnAAACCAACTCCGTCCCATCATGGTGATGTTCAAGAAGATCAAGTCTTTTGAGGTGGTCTT…
TCONS_00078861	=	NM_002168	IDH2	isocitrate dehydrogenase 2 (NADP+),	XLOC_025517	TSS28505	87-1442	3321	550	16.56	1513.3	55112390	15	88426654	88446740	-	88426654-88428589,88429052-88429144,88429237-88429334,88429511-88429623,88431348-88431499,88431675-88431811,88432595-88432738,88432823-88432983,88434715-88434880,88435789-88435880,88446512-88446740	nnnnnnnnnnnnnnnnnnnnnnnnnnnnnnnnnnnnnnnnnnnnnnAaGGCAGtTGGGAGGAGCGGCGCGCGCTCTGACCTCTCCCGCCCTGCTCTTTCACTCTCCTGCTTGGGATGGCCGGCTACCTGCGGGTTGTGCGCTCGCTCTGCAGAGCCTCAGGCTCGCGGCCGGCCTGGGCGCCGGCGGCCCTGACAGCCCCCACCTCGCAAGAGCAGACGCGGCGCCACTATGCTGACAAAAGGATCAAGGTGGCAAAGCCTGTGGTGGAGATGGATGGTGATGAGATGACCCGTATTATCTGGCAGTTCATCAAGGAGAAGCTCATCCTGCCCCACGTGGACATCCAGCTAAAGTATTTTGACCTCGGGCTCCCAAACCGTGACCAGACCGATGACCAG…
TCONS_00144885	=	NM_213720	CHCHD10	coiled-coil-helix-coiled-coil-helix domain	XLOC_045939	TSS52484	81-506	1172	325	27.73	1491.9	55738150	22	22438020	22440630	-	22438020-22438213,22438315-22438462,22439561-22439780,22440021-22440630	nnnnnnnnnnnnnnnnnnnnnnnnnnnnnnnnnnnnnnnnnnnnnnnnnnnnnnnnnnnnnnnnnnnnnnnnnnnnnnnnnnnnnnnnnnnnnnnnnnnnnnnnnnnnnnnnnnnnnnnnnnnnnnnnnnnnnnnnnnnnnnnnnnnnnnTGGCCCCAgCCCGTCGCCTCCCCGTCTCCTCTCaCCTaCAGGGCTCGCAACAACCCCCAACTCCGCTCCCTGCCCTCTGCGGTGgtCCtaACagaaggcacnnnnnnnnnnnnnnnnnnnnnnnnnnnnnnnnnnnnnnnnnnnnnnnnnnnnnnnnnnnnnnnnnnnnnnnnnnnnnnnnnnnnnnnnnnnnnnnnnnnnnnnnnnnnnnnnnnnnnnnnnnnnnnnnnnnnnnnnnnnnnnnnnnnn…
TCONS_00039217	=	NM_000019	ACAT1	acetyl-Coenzyme A acetyltransferase 1 precursor,	XLOC_012722	TSS14025	77-1358	2249	460	20.45	1490.4	51112937	11	107497454	107524202	+	107497454-107497615,107507844-107507891,107509757-107509874,107510158-107510253,107511079-107511179,107514835-107514978,107516002-107516152,107517542-107517637,107518374-107518487,107519920-107519984,107522139-107522296,107523207-107524202	nnnnnnnnnnnnnnnnnnnnnnnnnnnnnnnnnnnnnnnnnnnnnnnnnnnnnnnnnnnnnnnnnnnnnnnnnnnnnnnnnTCTGCAACCATGGCTGTGCTGGCGGCACTTCTGCGCGGCGGTGCCCGCAGCCGCAGCCCCCTGCTCCGGAGGCTGGTGCAGGAAATAAGATATGTGGAACGGAGTTATGTCTCAAAACCCACTTTGAAGGAAGTGGTCATAGTAAGTGCTACAAGAACACCCATTGGATCTTTTTTAGGCAGCCTTTCCTTGTTGCCAGCCACTAAGCTTGGTTCCATTGCAATTCAGGGAGCCATTGAAAAGGCAGGGATTCCAAAAGAAGAATTGAAAGAAGCATACATGGGTAATGTTCTACAAGGAGGTGAAGGACAAGCTCCT…
TCONS_00221574	=	NM_001127628	FBP1	fructose-1,6-bisphosphatase 1	XLOC_073345	TSS80303	231-1244	1813	667	36.79	1450.2	60824320	9	96405238	96442672	-	96405238-96405675,96407560-96407679,96408918-96409055,96412024-96412164,96419871-96419963,96422432-96422594,96441244-96441437,96442147-96442672	GTcGCATCCTTCACCTCTTTGCTCACATgTCCCTTTCTCAGAGAAGCTTcTACTGAGGCCTCcGCTCACCCTCTTCTCCCCTCCACATTCCcTGTCTTCCannnnnnnnnnnnnnnnnnnnnnnnnnnnnnnnnnnnnnnnnnnnnnnnnnnnnnnnnnnnnnnnnnnnnnnnnnnnnnnnnnnnnnnnnnnnnnnnnnnnnnnnnnnnnnnnnnnnnnnnnnnnnnnnnnnnnnnnnnnnnnnnnnnnnnnnnnnnnnnnnnnnnnnnnnnnnnnnnnnnnnnnnnnnnnnnnnnnnnnnnnnnnnnnnnnnnnnnnnnnnnnnnnnnnnnnnnnnnnnnnnnnnnnnnnnnnnnnnnnnnnnnnnnnnnnnnnnnnnnnnnnnnnnnnnnnnnnnnn…
TCONS_00122175	=	NM_005917	MDH1	cytosolic malate dehydrogenase	XLOC_038386	TSS44082	57-1059	1844	98	5.31	1443	4.79758e+07	2	63669055	63687837	+	63669055-63669684,63675126-63675224,63676061-63676157,63678037-63678212,63679808-63679930,63685334-63685510,63685918-63686031,63686577-63686666,63687500-63687837	GCGCGCGCTCCCGCATCGTCGCTTAGCAACCTGAGAAGCTGTCCGGTCGTCCCAACTCATCAATTCCCCCGCCCTTCCAGAGTGTGAATcGTTTTTTAAATGATTTTGTTTCCGGGTCGAGCCAGCTTTAcGCAGCGGAAGGTCTCTTTACCTCCCACGTTTACCCTCACGGGAGGnnnnnnnnnnnnnnnnnnnnnnnnnnnnnnnnnnnnnnnnnnnnnnnnnnnnnnnnnnnnnnnnnnnnnnnnnnnnnnnnnnCGCCAATTGCCGGGCgCCATCAGGCAGGTCCTTTCCTCCTGaCcccaaaTcatccgCttgttgtcgtcctCCaatcaCAGCGGCTCATCCTCCGGGACTACTTTGCAATCGGAGCAGAGCGCAGTGAGAAgnnnnnnnnnn…
TCONS_00204981	=	NM_012331	MSRA	methionine sulfoxide reductase A isoform a,	XLOC_067300	TSS74408	198-903	1729	224	12.96	1428.9	72650579	8	9948995	10323811	+	9948995-9949578,10102753-10102821,10140024-10140143,10196454-10196558,10214803-10214909,10323068-10323811	CTGCAAGGCAGGTCCTCTTCTGTCTTACTGGGCACTGCTGAACTGCGAGGTCGGGGCGACACGGCAGGAACTTTAAAATCAAACCCCATCCCCAAGGGCTCGGCGnnnnnnnnnnnnnnnnnnnnnnnnnnnnnnnnnnnnnnnnnnnnnnnnnnnnnnnnnnnnnnnnnnnnnnnnnnnnnnnAGAACCTCTGGAACTCGCCGGGCCACACCCCCCGTCCGGGGAAGGAACACGCCCCCGGTGacagccTgtacggTcccggCCttgggcAACCTCGATTACGGnnnnnnnnnnnnnnnnnnnnnnnnnnnnnnnnnnnnnnnnnnnnnnnnnnnnnnnnnnnnnnnnnnnnnnnnnnnnnnnnnnnnnnnnnnnnnnnnnnnnnnnnnnnnnnGCCG…
TCONS_00182859	=	NM_007104	RPL10A	ribosomal protein L10a,	XLOC_059506	TSS66437	35-686	772	46	5.96	1397.3	39675330	6	35544108	35546541	+	35544108-35544194,35544554-35544628,35544702-35544782,35545136-35545284,35545934-35546106,35546335-35546541	nnnnnnnnnnnnnnnnnnnnnnnnnnnnnnnnnnnnnnnnnnnnnnCTAGTCTCTTCTCCGGTTAGCGCGGCGTGAGAAGCCATGAGCAGCAAAGTCTCTCGCGACACTCTGTACGAGGCGGTGCGGGAAGTCCTGCACGGGAACCAGCGCAAGCGCCGCAAGTTTCTGGAGACGGTGGAGTTGCAGATCAGCTTGAAGAACTATGACCCCCAGAAGGACAAGCGCTTTTCGGGCACCGTCAGGCTTAAGTCCACTCCCCGCCCCAAGTTCTCTGTGTGTGTCCTGGGGGACCAGCAGCACTGTGACGAGGCCAAGGCCGTGGATATCCCCCACATGGACATCGAGGCGCTGAAAAAACTCAACAAGAAAAAAAAACTGGACAAGAAACTAGCCAAGAA…
TCONS_00135165	=	NM_001024	RPS21	ribosomal protein S21,	XLOC_042845	TSS48910	91-340	414	81	19.57	1391.8	4.47632e+07	20	60395500	60396973	+	60395500-60395587,60395772-60395839,60396062-60396125,60396294-60396365,60396760-60396815,60396908-60396973	nnnnnnnnnnnnnnnnnnnnnnnnnnnnnnnnnnnnnnnnnnnnnnnnnnnnnnnnnnnnnnnnnnnnnnnnnnTGTGGTGGCAGCAGnnnnnGCTCAGCCTCGAGATGCAGAACGACGCCGGCGAGTTCGTGGACCTGTACGTGCCGCGGAAATGCTCCGCTAGCAACCGCATCATCGGTGCCAAGGACCACGCATCCATCCAGATGAACGTGGCCGAGGTTGACAAGGTCACAGGCAGGTTTAATGGCCAGTTTAAAACTTATGCTATCTGTGGGGCAATTCGTAGGATGGGTGAGTCAGATGATTCCATTCTCCGATTGGCCAAGGCCGATGGCATCGTCTCAAAGAACTTTTGACTGGAGAGAATCATGGAAGTGGAATATTTGTCATAAATAAA…
TCONS_00134212	=	NM_006103	WFDC2	WAP four-disulfide core domain 2 precursor,	XLOC_042493	TSS48598	29-401	648	0	0	1369	51147306	20	43531727	43543587	+	43531727-43531914,43532443-43532586,43541996-43542148,43543425-43543587	CCCTTCCCCGCTCAGCTCCaCCCCTACCCCACGCCCCCTCCcGCGCGCGCGGTTAAATCCCCGCACCTGAGCAGCGGCTCACACCTGCACCCCGCCCCGGCATAGCACCATGCCTGCCTGTCGCCTAGGCTCGCTAGCCGCGGCCCTCCTCCTTGGCCTGCTGCTGTTCGGCTTTACCCTAGTCCCAGGCACAGGAGCAGAGAAGACGGGCGTGTGCCCCAAGCTCCAGGCGGACCAGAACTGCACGCAGGAGTGCGTCTCGGACAGCGAATGCGCGGACAACCTCAAGTGCTGCAGCGCGGGCTGCGCCACCTTCTGCTCTCTGCCCAATGACAAGGAGGGTTCCTGCCCCCAGGTGAACAGGAACTTCCCCCAGCTCGGCCTCTGTCGGGACCAGTG…
TCONS_00083624	=	NM_000196	HSD11B2	hydroxysteroid (11-beta) dehydrogenase 2	XLOC_026980	TSS30164	117-1332	2023	213	10.53	1347.5	52218410	16	66022526	66029085	+	66022526-66022917,66027032-66027244,66027361-66027546,66027653-66027790,66027992-66029085	nnnnnnnnnnnnnnnnnnnnnnnnnnnnnnnnnnnnnnnnnnnnnnnnnnnnnnnnnnnnnnnnnnnnnnnnnnnnnnntccCCGGCCCGGCCCCCGCCCCGCCCCGCCCCAGCCCGCTGGGCCGCCATGGAGCGCTGGCCTTGGcCGTCGGGCGGCGCCTGGCTGCTCGTGGCTGCCCGCGCGCTGCTGCAGCTGCTGCGCTCAGACCTGCGTCTGGGCCGCCCGCTGCTGGCGGCGCTGGCGCTGCTGGCCGCGCTCGACTGGCTGTGCCAGCGCCTGCTGCCCCCGCCGGCCGCACTCGCCGTGCTGGCCGCCGCTGGCTGGATCGCGTTGTCCCGCCTGGCGCGCCCGCAGCTCCTGCCGGTGGCCACTCGCGCGGTGCTCATCACCGGCTGTGA…
TCONS_00171942	=	NM_001713	BHMT	betaine-homocysteine methyltransferase	XLOC_055608	TSS62419	106-1324	2521	38	1.51	1339.2	45010770	5	78443342	78463872	+	78443342-78443497,78447346-78447478,78450838-78450956,78451929-78452120,78452797-78452944,78457625-78457807,78459334-78459562,78462512-78463872	CCGCGCCCAACTGCGGGTATAAAGAGGCAGGCTGCGGACTCGAAGcagGtTGGGGCTGcGCAGCGCGAAGGCTCGCCTAGTCGGTCCGCATCCGTGTCGACCACCTGTCTGGACACCACGAAGATGCCACCCGTTGGGGGCAAAAAGGCCAAGAAGGGCATCCTAGAACGTTTAAATGCTGGAGAGATTGTGATTGGAGATGGAGGGTTTGTCTTTGCACTGGAGAAGAGGGGCTACGTAAAGGCAGGACCCTGGACTCCTGAAGCTGCTGTGGAGCACCCAGAAGCAGTTCGCCAGCTTCATCGAGAGTTCCTCAGAGCTGGCTCAAACGTCATGCAGACCTTCACCTTCTATGCGAGTGAAGACAAGCTGGAGAATAGGGGAAACTATGTCTTAGAG…
TCONS_00112385	=	NM_001015	RPS11	ribosomal protein S11	XLOC_035676	TSS40559	81-555	708	152	21.47	1323	40585234	19	54691355	54694764	+	54691355-54691540,54692263-54692394,54692589-54692664,54692986-54693115,54694581-54694764	nnnnnnnnnnnnnnnnnnnnnnnnnnnnnnnnnnnnnnnnnnnnnnnnnnnnnnnnnnnnnnnnnnnnnnnnnnnnnnnnnnnnnnnnnnnnnnnnnnnnnnnnnnnnnnnnnnnnnnnnnnnnnnnnnnnnnnnnnnnnnnnnnnnnnnnnttttcaggcgGCCGGGAAGATgGCGGACATTcAGACTGAGCGTGCCTACCtAAAGCAGCCGACCATCTTTCAAAACAAGAAGAGGGTCCTGCTGGGAGAAACTGGCAAGGAGAAGCTCCCGCGGTACTACAAGAACATCGGTCTGGGCTTCAAGACACCCAAAGAGGCTATTGAGGGCACTTACATTGACAAGAAATGCCCCTTCACTGGTAATGTCTCCATTCGAGGGCGGATCCTCTCTGGTGTG…
TCONS_00092698	=	NM_002795	PSMB3	proteasome beta 3 subunit	XLOC_029785	TSS33496	79-694	831	39	4.69	1300.3	39437130	17	34162459	34174012	+	34162459-34162608,34162929-34163113,34165662-34165769,34170210-34170387,34172190-34172284,34173898-34174012	GCGGGACCAATAGAAAGCCCAGATGTCCAGGAAGAGTCCGCCTATCAGCCAATAAAGAGACAcCAGCGAGAGCGGTTGCGCAGTGAAGGCTAGACCCGGTTTACTGGAATTGCTCCGGCGATCGAGGGGTCCTAGTACACGGCAATCATGTCTATTATGTCCTATAACGGAGGGGCCGTCATGGCCATGAAGGGGAAGAACTGTGTGGCCATCGCTGCAGACAGGCGCTTCGGGATCCAGGCCCAGATGGTGACCACGGACTTCCAGAAGATCTTTCCCATGGGTGACCGGCTGTACATCGGTCTGGCCGGGCTCGCCACTGACGTCCAGACAGTTGCCCAGCGCCTCAAGTTCCGGCTGAACCTGTATGAGCTGAAGGAAGGTCGGCAGATCAAACCT…
TCONS_00123193	=	NM_005911	MAT2A	methionine adenosyltransferase II, alpha,	XLOC_038717	TSS44448	.	2830	0	0	1288.6	40463766	2	85619788	85625914	+	85619788-85620012,85621717-85621794,85621889-85622011,85622267-85622379,85622463-85622606,85622789-85623007,85623199-85623381,85623535-85623668,85624304-85625914	CCGCCCGCCGCTTCGTTCGCTCCGCGCCGCCCGCCTGCTcCGAGTAGGACGCTGTTCGCAGCTTGTGCATTTCGCAGCCGCTGCCGCCTCGCCGCTGCTCCttcgCaaCgCCACTTCCACTCACCGACACCAACATGAACGGACAGCTCAACGGCTTCCATGAGGCGTTCATCGAGGAGGGCACGTTCCTCTTCACCTCAGAGTCGGTGGGGGAAGGCCACCCAGATAAGATTTGTGACCAGATCAGTGATGCTGTCCTTGATGCCCACCTTCAACAGGAACCTGATGCCAAAGTAGCTTGTGAAACTGTTGCTAAAACTGGAATGATCCTTCTTGCTGGGGAAATTACATCCAGAGCTGCTGTTGACTACCAGAAAGTGGTTCGTGAAGCTGTTAAAC…
TCONS_00160781	=	NM_033296	MRFAP1	Mof4 family associated protein 1,	XLOC_051266	TSS58302	146-527	1591	63	3.96	1271.4	42120880	4	6693312	6695373	+	6693312-6693886,6694358-6695373	CTTTTTGTTCGCCGTTACTCTACGCGTAAGTTGCTTCTCCGTGGCTTCTCTGAGGAGAAAAGTTtAAAAaGGGTAAAAGTTTTCAGGCATATTCGGGCTTTCTGTTGCTAAGCATAGCGAGTGTCGGTTTTCTCTCTCCAACACACATCGCTACTGCGGGTCCGAGGCAGTGGGAAGAGATGCGGCCCCTGGACATCGTCGAGCTGGCGGAACCGGAGGAAGTGGAGGTGCTGGAGCCCGAGGAGGATTTCGAGCAGTTTCTGCTCCCGGTCATCAACGAGATGCGCGAGGACATCGCGTCGCTGACGCGCGAGCACGGGCGGGCGTACCTGCGGAACCGGAGCAAGCTGTGGGAGATGGACAATATGCTCATCCAGATCAAAACGCAGGTGGAGGCCT…
TCONS_00093458	=	NM_002087	GRN	granulin precursor	XLOC_029996	TSS33747	220-1999	2309	179	7.75	1271.2	48980260	17	39778017	39786000	+	39778017-39778228,39782052-39782196,39782320-39782445,39782561-39782645,39783122-39783234,39783336-39783471,39783585-39783694,39783931-39784057,39784257-39784354,39784444-39784689,39784909-39785142,39785235-39785465,39785555-39786000	nnnnnnnnnnnnnnnnnnnnnnnnnnnnnnnnnnnnnnnnnnnnnnnnnnnnnnnnnnnnnnnnnnnnnnnnnnnnnnnnnnnnnnnnnnnnnnnnnnnnnnnnnnnnnnnnnnnnnnnnnnnnnnnnnnnnnnnnnnnnnnncCGCGCTGGGATCTGTAGTCTGAGCGCTGCCCGGTTGCTGCTGCCCAGGGACCGCGGACCCGGACGCAGGCAGACCATGTGGACCCTGGTGAGCTGGGTGGCCTTAACAGTAGGGCTGGTGGCTGGAACATGGTGCCCAGATGGTCAGTTCTGCCCTGTGGCCTGCTGCCTGGACCCCGGAGGAGCCAGCTACAGCTGCTGCAGTCCCCTTCTGGACAAATCGCCCACAACACTGAGCAGGCATCCGGGCGGCCCC…
TCONS_00042646	=	NM_005838	GLYAT	glycine-N-acyltransferase isoform b	XLOC_013702	TSS15321	156-644	2536	263	10.37	1264.3	52108730	11	58232786	58256063	-	58232786-58234810,58236809-58236935,58239365-58239472,58248465-58248560,58255884-58256063	nnnnnnCCTAGTACAAGGTCCACATTACAAACCAAAGCTCAGAAATTTCTGGAGGaGGtGTnnnnnnnnnnnnnnnnnnnnnnnnnnnnnnnnnnnnnnnnnnnnnnnnnnnnnnnnnnnnnnnnnnnnnnnnnGCTCATCATTTCTTCCTGGAAACgTCTGCAGAGACTTGCTTTTCAGGCTAAGGTATCCTCCATGATGTTACCATTACAAGGTGCCCAGATGCTGCAGATGCTGGAGAAATCCTTGAGGAAGAGCCTCCCAGGATCCTTAAAGGTTTATGGAACCGTCTTTCACATAAACCACGGAAATCCGTTTAATCTGAAGGCTGTGGTGGACAAGTGGCCTGATTTTAATACAGTGGTTGTCTGCCCTCAGGAGCAGGATATGACAGATGAC…
TCONS_00012216	=	NM_001658	ARF1	ADP-ribosylation factor 1,	XLOC_003951	TSS4143	144-687	1890	1	0.05	1261.5	38807470	1	226336984	226353538	+	226336984-226337089,226351402-226351586,226351666-226351776,226351915-226352039,226352176-226353538	CCTTACCCGACGTTCCCCGCGCCCGCAGGCGCTGACGTgGCCGCCGTCAGAGCCGCCATcTTGTGGGAGCGAAACCAACGCCTGGCTCGAAGCTGCAGCCTCTGAGGTGTCCCTGGCCAGTGTCCTTCCACCTGTCCACAAATATGGGGAACATCTTCGCCAACCTCTTCAAGGGCCTTTTTGGcAAAAAAGAAATGCGCATCCTCATGGTGGGCCTGGATGCTGCGGGGAAGACCACGATCCTGTACAAGCTTAAGCGGGGTGAGATCGTGACCACCATTCCCACCATAGGCTTCAACGTGGAAACCGTGGAGTACAAGAACATCAGCTTCACTGTGTGGGATGTGGGTGGCCTGGACAAGATCCGGCCCCTGTGGCGCCACTACTTCCAGAACACAC…
TCONS_00174932	=	NM_003945	ATP6V0E1	ATPase, H+ transporting, lysosomal 9kDa, V0	XLOC_056768	TSS63483	102-345	911	0	0	1258.3	47728230	5	172343341	172394507	+	172343341-172343573,172354384-172354431,172379847-172379976,172394008-172394507	CGGCGCGCaGGTCACGTaGGGgcgcgggaGGCGGGgccTGCGCACGCTGGTCACGTgGTCAGCTATTGACACTTCCTGGTGGGATCCGAGTGAGGCGGCGGGGTAGGGGCTGGCGCTCAGGCGTTGACCATGGCGTATCAAGGCCTCACGGTGCCTCTCATTGTGATGAGCGTGTTCTGGGGCTTCGTCGGCTTCTTGGTGCCTTGGTTCATCCCTAAGGGTCCTAACCGGGGAGTTATTATTACCATGTTGGTGACCTGTTCGGTTTGCTGCTATCTCTTTTgGCTGATTGCAATTCTGGCCCAACTCAACCCTCTCTTTGGACCACAATTGAAAAATGAAACCATCTGGTATCTGAAGTATCATTGGCCTTGAGGAAGAAGACATGCTCTACAGTGC…
TCONS_00127094	=	NM_001134693	OST4	dolichyl-diphosphooligosaccharide--protein glycosyltransferase subunit 4	XLOC_040207	TSS45881	.	485	0	0	1245	39498228	2	27146846	27148071	-	27146846-27147093,27147698-27147835,27147973-27148071	GGCTGGTTCGGGCCTGAGTTGGCGCTACGAAGTTCCGGTCCAGGTCTCCTACCTCGGGCTTGTTCTCTGGCGGCGTCGGAGCCGAGCCGGACTGGTCAGGATGATCACCGACGTGCAGCTCGCCATCTTCGCCAACATGCTGGGCGTGTCGCTCTTCTTGCTTGTTGTTCTCTATCACTACGTGGCCGTCAACAATCCCAAGAAGCAGGAATGAAAGTGGCGCTTTCTCCGCCCCAGGGTTCCAGGACATAGTCTGAGGCAAGATGGAGGGTATGAGGGACCTTCACACTTCACTTCATCCCTTCTACCCATCACAACATACAAAGCAACTACACCTGGGATTTTCCAAACAACTTTTATTTCCTCAAAGTCTTCCTTAATCCTATGGAACAAGAAGCT…
TCONS_00026439	=	NM_002658	PLAU	urokinase plasminogen activator isoform 1,	XLOC_008468	TSS9414	147-1440	2379	61	2.56	1242.1	46748093	10	75340868	75347266	+	75340868-75340982,75341289-75341376,75341805-75341832,75341979-75342086,75342688-75342862,75343054-75343145,75343303-75343522,75343744-75343892,75344540-75344680,75345015-75345163,75346153-75347266	nnnnnnnnnnnnnnnnnnnnnnnnnnnnnnnnnnnnnnnnnnnnnnnnnnnnnnnnnnGCTCAGGGTCCAcCTGTCCCcGCAGCGCCGGCTCGCGCCTTACTGCCGCaGCCACCGAACCGCCGTCTAGCGCCCCGACCTCACCACCATGAGAGCCCTGCTGGCACACCTGCTTCTCTGCGTCCTGGTCGTGAGCGACTCCAAAGGCAGCCGTGAACTTCATCAAGTTCCATcAGACTGTGGCTGTCTAAATGGAGGAACATGTATGTCCAACAAGTACTTCTCCAGCATTCACTGGTGCAACTGCCCAAAGAAATTCGGAGGGCAGCACTGTGAGATAGATAAGTCAAAAACCTGCTATGAGGGGAATGGTCACTTTTACCGAGGAAAGGCCAGCACTG…
TCONS_00071132	=	NM_005678	SNURF	SNRPN upstream reading frame protein	XLOC_022899	TSS25797	.	1414	0	0	1215.9	37885580	15	22751140	22774822	+	22751140-22751302,22758354-22758449,22764172-22764322,22770551-22770696,22771598-22771749,22772545-22772656,22773117-22773269,22774018-22774156,22774433-22774558,22774647-22774822	CgCGCCTGCGcggccgcagaggCgGACTGGTGCGCATGCTCAGGCGGGGATGTGTGCGAAGCCTGACGCTGCTGCAGCGAGTCTGGCGCAGAGCGgAGCGGCCGCCGGAGATGCCTGACGCGTCGGTCTGAGGAGCCGTCAGTGACGCGATGGAGCGAGCAAGGgATCGCTTACACCTGAGACGAACTACAGAACAGCACGTACCAGAGGTGGAAGTCCAAGTCAAACGCAGAAGGACTGCCTCACTGAGCAACCAAGAGTGTCAGTTGTACCCGAGGCGTTCCCAGCAGCAGCAAGTACCTGTGGTGGATTTCCAGGCTGAACTGAGGCAGGCATTCTTAGCTGAGACACCAAGAGGTGGTTAAAGCCATATTGGAATAGCGAGGAATCTGATTCCAA…
TCONS_00084326	=	NM_007285	GABARAPL2	GABA(A) receptor-associated protein-like 2	XLOC_027204	TSS30391	137-488	1006	48	4.77	1212.1	40901370	16	74157750	74169284	+	74157750-74157919,74158251-74158306,74159436-74159608,74168678-74169284	nnnnnnnnnnnnnnnnnnnnnnnnnnnnnnnnnnnnnnnnnnnnGTCgCTGCcGCTGCTGCCGTGGTTGTTGTTGTGGTCGGTGCGCTGAGCTCCGCGGCTCCGAGAGCCGGTTCCGTCCCTTTCCCGCCGCCGCCATGAAGTGGATGTTCAAGGAGGACCACTCGCTGGAACACAGATGCGTGGAGTCCGCGAAGATTCGAGCGAAATATCCCGACAGGGTTCCGGTGATTGTGGAAAAGGTCTCAGGCTCTCAGATTGTTGACATTGACAAACGGAAGTACTTGGTTCCATCTGATATCACTGTGGCTCAGTTCATGTGGATCATCAGGAGAAGGATCCAGCTTCCTTCTGAAAAGGCGATCTTCCTGTTTGTGGATAAGACAGTTCCACAGTCCAG…
TCONS_00155648	=	NM_000581	GPX1	glutathione peroxidase 1 isoform 1	XLOC_049630	TSS56323	81-689	1282	713	55.62	1208.2	50931902	3	49369607	49371167	-	49369607-49370184,49370464-49371167	nnnnnnnnnnnnnnnnnnnnnnnnnnnnnnnnnnnnnnnnnnnnnnnnnnnnnnnnnnnnnnnnnnnnnnnnnnnnnnnnnnnnnnnnnnnnnnnnnnnnnnnnnnnnnnnnnnnnnnnnnnnnnnnnnnnnnnnnnnnnnnnnnnnnnnnnnnnnnnnnnnnnnnnnnnnnnnnnnnnnnnnnnnnnnnnnnnnnnnnnnnnnnnnnnnnnnnnnnnnnnnnnnnnnnnnnnnnnnnnnnnnnnnnnnnnnnnnnnnnnnnnnnnnnnnnnnnnnnnnnnnnnnnnnnnnnnnnnnnnnnnnnnnnnnnnnnnnnnnnnnnnnnnnnnnnnnnnnnnnnnnnnnnnnnnnnnnnnnnnnnnnnnnnnnnnnnnnnnnnnnnnnnnnnnnnnnnnnnnn…
TCONS_00166852	=	NM_001076_dup1	UGT2B15	UDP glucuronosyltransferase 2 family, polypeptide B15	XLOC_053667	TSS60524	.	2140	509	23.79	1197.4	40295460	4	69546932	69570979	-	69546932-69547720,69554361-69554580,69555419-69555506,69563331-69563462,69568363-69568511,69570218-69570979	aaacaacaactggaaaagaagcattgcataagaccaggatgtctctgaaatggacgtcagtctttctgctgatacagnnnnnnnnnnnnnnnnnnnnnnnnngctgTGGAAAGGTGCTGGTGTGGCCCACAGAATACAGCCATTGGATAAATATGAAGACAATCCTGGAAGAGCTTGTTCgGAGaGGTCATGaGGTGACTGTGTTGACATCCTCGGCTTCTACTTTTGTCAATGACAGTAAATCATCTGCTATTAAATTTGAAGTTTATCCTACATCTTTAACTAAAAATGATATGGAAgATTCTCTTATGAAAnnnnnnnnnnnnnnnnnnnnnnnnnnnnnnnnnnnnnnnnnnnnnnnnnnnnnnnnnnnnnnnnnnnnnnnnnnnnnnnnnnnnn…
TCONS_00219093	=	NM_006088	TUBB4B	tubulin, beta, 2,	XLOC_072580	TSS79352	103-1438	1593	115	7.22	1193	38230886	9	139255532	139257982	+	139255532-139255690,139255994-139256102,139256184-139256294,139256769-139257982	nnnnnnnnnnnnnnnnnnnnnnnnnnnnnnnnnnnnnnnnnnnnnnnnnnnnnnnnnnnnnnnnnnnnnnnnnnnnnnnnnnnCCCAGCCGCCGTCGCCATCATGAGGGAAATCGTGCACCTGCAGGCCGGGCAGTGCGGCAACCAAATCGGCGCCAAGTTCTGGGAGGTGATCAGCGATGAGCACGGCATCGACCCCACGGGCACTTATCACGGGGACAGCGACCTGCAGCTGGAGCGCATCAACGTGTACTACAACGAGGCCACCGGCGGCAAGTACGTGCCCCGCGCCGTGCTCGTGGATCTGGAGCCCGGCACCATGGACTCCGTGCGCTCGGGGCCCTTCGGGCAGATCTTCCGGCCGGACAACTTCGTCTTCGGTCAGAGTGGTGCTGGGAAC…
TCONS_00091116	=	NM_018955	UBB	ubiquitin B precursor,	XLOC_029212	TSS32960	139-826	1418	226	15.94	1189.8	42540386	17	16224651	16226785	+	16224651-16225223,16225941-16226785	CCCGCCGGAAATACCCTCTTTCAGGAaGGCGCGCCcGTGCGGCGCACGCGCaCTCAGTTACTTAGCAACgTcGGCGCTAAaCCACCCCAGGcGGAGCCCAGnnnnnnnnnnnnnnnnnnnnnnnnnnnnnnnnnnnnnnnnnnnnnnnnnnnnnnnnnnnnnnnnnnnnnnnnGGCGCTGCAAGGAAGTTTCCAGAGCTTTCGAGGAAGGTTTCTTTaactcGaattcatccgccCTATAATTTTCTTATATTTTCCTAAAGAAGGAAGAGAAGCGCATAGAGAAGAAGGGAcATAATTnnnnnnnnnnnnnnCTTACGGCTATGAGGAATTTGtGGCTcaGTTGAAAAGcctaaACTaCgTCTCGGGAGtTTGGGCGCGGCGAACTACTTTCAGCGGC…
TCONS_00024184	=	NM_001001973	ATP5C1	ATP synthase, H+ transporting, mitochondrial F1	XLOC_007553	TSS8681	79-973	1202	46	3.83	1188.3	35547565	10	7870073	7889798	+	7870073-7870232,7878090-7878124,7879016-7879147,7880959-7881163,7881741-7881884,7881996-7882060,7884239-7884394,7884727-7884823,7888943-7888979,7889628-7889798	nnnnnnnnnnnnnnnnnnnnnnnnnnnnnnnnnnnnnnnnnnnnnnCTTCTGCGCATGCGCGCTGGgGCCTGCCTAGCCGACCTTCAGCAGGGTTGGGGCTACCATGTtCTCTCGCGCGGGCGTAGCTGGGCTCTCGGCCTGGACCTTGCAGCCTCAATGGATTCAAGTTCGAAATATGGCAACTTTGAAAGATATTACCAGGAGACTAAAGTCCATCAAAAACATCCAGAAAATTACCAAGTCTATGAAAATGGTAGCAGCAGCAAAATATGCCCGAGCTGAGAGGGAGCTGAAACCAGCTCGAATATATGGATTGGGATCTTTGGCTTTGTATGAAAAAGCTGATATCAAGGTTCCTGAAGACAAGAAGAAACACCTCCTTATTGGTGTGTCCTCAG…
TCONS_00229853	=	NM_001007	RPS4X	ribosomal protein S4, X-linked X isoform	XLOC_076000	TSS83239	97-885	1515	329	21.72	1184.4	34609760	X	71408650	71413897	-	71408650-71409347,71409807-71409964,71410376-71410547,71411628-71411725,71412119-71412299,71412732-71412809,71413768-71413897	nnnnnnnnnnnnnnnnnnnnnnnnnnnnnnnnnnnnnnnnnnnnnnnnnnnnnnnnCGCGCAGTCTCCGGGCCCAATTTCTACGCGCACCGGAAGACGGAGGTCcTCTTTCCTTGCCTAACGCAGCCATGGCTCGTGGTCCCAAGAAGCATCTGAAGCGGGTAGCAGCTCCAAAGCATTGGATGCTGGATAAATTGACCGGTGTGTTTGCTCCTCGTCCATCCACCGGTCCCCACAAGTTGAGAGAGTGTCTCCCCCTCATCATCTTCCTAAGGAACAGACTTAAGTATGCCCTGACAGGAGATGAAGTAAAGAAGATTTGCATGCAGCGGTTCATTAAGATCGATGGCAAGGTCCGAACTGATATAACCTACCCTGCTGGATTCATGGATGTCATCAG…
TCONS_00061172	=	NM_015974	CRYL1	lambda-crystallin,	XLOC_019580	TSS22101	.	1501	96	6.4	1169	41889549	13	19875806	19998012	-	19875806-19876381,19876774-19876880,19885421-19885526,19904241-19904435,19911732-19911893,19961509-19961635,19984582-19984689,19997893-19998012	nnnnnnnnnnnnnnnnnnnnnnnnnnnnnnngccggcgcctggtcccagcgcccgcggcgccgcgtccccggcccaaccatggcgtcctccgcggccggctgcgtggtgatcgttggcagTGGAGTCATTGGGCGAAGCTGGGCCATGCTGTTTGCCAGTGGCGGCTTCCAGGTGAAACTCTATGACATTGAGCAACAGCAGATAAGGAACGCCCtGGAGAACATCAGAAAGGAGATGAAATTGCTGGAGCAGGCAGGTGCTCTGAAAGGCTCCCGGAGTGCCGAAGAGCAactgtcactcatCAGTGGTTGcCCCAATATCCAAGAAGCAGTAGAGggtgccatgcacATTCAGGAGTGTGTTCCAGAAGACCTAGAACTGAAGAAGAAGATTTTTGC…
TCONS_00072583	=	NM_001184832	SLC12A1	solute carrier family 12 member 1 isoform F	XLOC_023437	TSS26206	217-3514	4742	42	0.89	1139.9	3.42946e+07	15	46285758	46383568	+	46285758-46285819,46287023-46287628,46300123-46300254,46300410-46300485,46306568-46306663,46308678-46308817,46309882-46309992,46312216-46312327,46314366-46314493,46321004-46321088,46324242-46324393,46326398-46326505,46326826-46326949,46329064-46329165,46331104-46331259,46335300-46335399,46338689-46338800,46347050-46347190,46349147-46349253,46354060-46354142,46364595-46364738,46367532-46367663,463…	CCCATATATTCCTGGGTGACTCtGAAGCAGGTTACGTTTCCTCtGAAGAAGGCTCCTTGGTGCTTTGAAGAACATCCTGAAGATTATATAGGAGACAATATATCAAGAATCTATTTATTGAATGGTCTAGAACAAAAGCCAGGAGCTCCCTAATGGAAGCACATTGGTGTTTATTTTGATGAAGAAATATATAGATTTTTTAACACAACCATAAAGTAGATAGCTCAGTAAAAAATCAATTTTGGAAGATGTCACTGAACAACTCTTCCAACATATTTCTGGATTCAGTGCCCAGTAATACCAATCGCTTTCAAGTTAATGTCATAAATGAGAACCATGAGAGCAGTGCAGCAGCAAATGACAACACTGACCCACCACATTATGAAGAAACCTCTTTTG…
TCONS_00102939	=	NM_014214	IMPA2	inositol(myo)-1(or 4)-monophosphatase 2,	XLOC_032733	TSS37284	215-1079	1564	22	1.41	1109.4	41408000	18	11971427	12020912	+	11971427-11971764,11989053-11989186,11999882-11999986,12002169-12002214,12004264-12004372,12018042-12018150,12018841-12018992,12020342-12020912	nnnnnnnnnnnnnnnnnnnnnnGCGGGGCGGAGGGCGGGGAGCGGAAAGCAGGACGCGCGGCTCGCGCGGCCCGCTGGCTGCCCTTCCCGCCAGCGCAGGTGTGGGAcGGGCGGCGGACTAGGCGCAGAGTTGCGGGAGCAGGCAGAGGGAGTCTGGAGCCTGGCGGCAGgACGGCGGGATCCGGTGGGAGCCGGAGTCCCGCCGAGGGGGGCTGGAGGTGGAGGGGCCCGGCGAGGCCGCGATGAAGCCGAGCGGCGAGGACCAGGCGGCGCCGGCGGCCGGCCCCTGGGAGGAGTGCTTCCAGGCGGCTGTGCAGCTGGCGCTGCGGGCGGGACAGATCATCAGAAAAGCCCTTACCGAGGAAAAACGTGTCTCAACGAAAACATCAGCCGCAGATC…
TCONS_00095308	=	NM_004252	SLC9A3R1	sodium/hydrogen exchanger regulatory factor 1,	XLOC_030674	TSS34365	224-1298	2077	148	7.13	1100.4	48328850	17	70256284	70277093	+	70256284-70257021,70269746-70269907,70271101-70271254,70274670-70274710,70275881-70275970,70276202-70277093	nnnnGGCCCACGGAGGTCCCCACCCTCAGCGCGGCCCCGCCCCCGGGGTAAGAAGCTGGGGCGGGCTCTGGGACGCTCAGACGCCGCGCGGGGCGGGGATTGGTCnnnnnnnnnnnnnnnnCTCCTCGCGGCCCGCGGCGGCCGGCGGTTCCTGGGACACCTGCTCGCTTCGCCCGTCCGGCGGCTCAGGGCTTCCCCGCTGCGCTCCTGGTTTGCTGGACGGGAAGAAGGGCTGGGCCATCCCGTCCCATCCCCAACCGAACCCCAAGTCGCGCCGCTGACCCGTCGCAGGGCGAGATGAGCGCGGACGCGGCGGCCGGGGCGCCCCTGCCCCGGCTCTGCTGCCTGGAGAAGGGTCCGAACTGCTACGGCTTCCACCTGCACGGAGAGAAGGGCAAG…
TCONS_00185012	x	NM_001142401	CD164	sialomucin core protein 24 isoform 2 precursor	XLOC_060277	TSS67162	182-733	875	16	1.83	1089.4	49262712	6	109794769	109795797	+	109794769-109795336,109795491-109795797	TaGAGCAGTGCTCAAAATTACAGAACCTTCAAATTGTTACATTTTCACAAAATTTGCgACATATGTTGACATTAATGTGTGTCAGGGAATTCATACCCAGGAAAAGGACAATTACATCATTGTAGCTAATTTTTGCCACCCTTGGAGGAATGGAATTCTGCCTATTTTCAAATTAATCCTaCAGCACTTACTAAAAACTAACAGCCATGGCACCATAATACATTTTGTGAGGTACCTAGAATATTACTAATGGAAACAAAAAATGTGAGGTAAACCTACCTTTCCCCAAGAAACTTTGAAGCCAGAGATTTTAAACAATTAAGGCACTTGAAAACATTAGGTATATGTACAAATGTGCAAGTAAAACAAACAGCTGTACCGACGAGTAACAAAGAAACA…
TCONS_00041710	=	NM_001017	RPS13	ribosomal protein S13	XLOC_013430	TSS14957	33-485	651	53	8.14	1089.4	3.1006e+07	11	17052510	17055913	-	17052510-17052589,17053220-17053320,17053577-17053746,17055291-17055369,17055552-17055600,17055742-17055913	nnnnnnnnnnnnnnnnnnnnnnnnnnnnnnnnnnnnnnnnnnnnnnnnnnnGAGGAATCGTGGACGTGTGAGGTCACTTCCTGCGTGTTGGGTGGCTTCCTGCGGCGTTTCCATCCTCgctctcctttcgCtgcCTGACCGCCGCCATCATGggtcgcatgcatgctccCGGGAAGGGCCTGTCCCAGTCGGCTTTGCCCTATCGACGCAGCGTCCCCACTTGGTTGAAGTTGACATCTGACGACGTGAAGGAGCAGATTTACAAACTGGCCAAGAAGGGCCTGaCTCCTTCACAAATCGGTGTGATCCTGAGAGATTCACATGGTGTTGCACAAGTACGTTTTGTGACAGGCAATAAAATCTTAAGAATTCTTAAGTCTAAGGGACTTGCTCCTGATC…
TCONS_00007860	=	NM_002796	PSMB4	proteasome beta 4 subunit	XLOC_002618	TSS2633	24-816	1066	85	7.97	1066	34277828	1	149638527	149641039	+	149638527-149638827,149639081-149639287,149639542-149639688,149639864-149639945,149640339-149640455,149640642-149640730,149640917-149641039	CCTGTCTCGGTCGCCACCTAGGATTACTGCAcGTTCAGCTgCGACCTCATCaACATGGCTGCTGGAAcTCGcCTACAGGAAAAAGAAAGAAgTGACACTGAnnnnnnnCTTCCGCTTCtGTTGGCGCAAGCGCTTTTTTTTTTTtTGCTATCGTGACTAAGATGGAAGCGTTTTTGGGGTCGCGGTCCGGACTTTGGGCGGGGGGTCCGGCCCCAGGACAGTTTTACCGCATTCCGTCCACTCCCGATTCCTTCATGGATCCAGCGTCTGCACTTTACAGAGGTCCAATCACACGGACCCAGAACCCCATGGTGACCGGGACCTCAGTCCTCGGCGTTAAGTTCGAGGGCGGAGTGGTGATTGCCGCAGACATGCTGGGATCCTACGGCTCCTTGGCTC…
TCONS_00180345	=	NM_006098	GNB2L1	guanine nucleotide binding protein (G protein),,	XLOC_058571	TSS65694	107-1057	1412	272	19.26	1058.6	3.24063e+07	5	180596534	180603815	-	180596534-180596648,180597215-180597325,180597705-180597845,180598673-180598783,180599093-180599188,180601098-180601245,180601780-180601951,180603298-180603815	nnnnnnnnnnnnnnnnnnnnnnnnnnnnnnnnnnnnnnnnnnnnnnnnnnnnnnnnnnnnnnnnnnnnnnnnnnnnnnnnnnnnnnnnnnnnnnnnnnnnnnnnnnnnnnnnnnnnnnnnnnnnnnnnnnnnnnnnnnnnnnnnnnnnnnnnnnnnnnnnnnnnnnnnnnnnnnnnnnnnnnnnnnTTTCCCTTTGCCTTTTGCATTACATGGCGCCCCCATCTTGAGCAGAAGTGTATCATGGGGCTcgccatTTTACTTGGTCGAGTGGGTATTTCCGGTTCCGGnnnnnnnnnnnnnnnnnnnnnnnnnnnnnnnnnnnnnnnnnnnnnnnnnnnnnnnTGCTCGTTTCTCTGAGCCATCCAGTGCCATCCTCGTCGCTGCAGCGACACACGCGCT…
TCONS_00195583	=	NM_005918	MDH2	mitochondrial malate dehydrogenase precursor	XLOC_064064	TSS71030	87-1101	2257	415	18.39	1030.8	36680280	7	75515273	75534762	+	75515273-75515480,75522084-75522252,75524664-75524747,75525223-75525332,75527627-75527752,75530769-75530846,75531593-75531692,75532056-75532207,75533533-75534762	nnnnnnnnnnnnnnnnnnnnnnnnnnnnnnnnnnnnnnnnnnnnnnnnnnnnnnnnnnnnnnnnnnnnnnnnnnnnnnnnnnnnnnnnnnnnnnnnnnnnnnnnnnnngtgcCTGCCCGTCGGCGCCCCTCCCGCTCCAGCCATGCTTTCCGCCCTCGCCCGGCCTGCCAGCGCTGCTCTCCGCCGCAGCTTCAGCACCTCGGCCCAGAACAATGCTAAAGTAGCCGTGCTAGGGGCCTCTGGAGGCATCGGGCAGCCGCTTTCACTTCTCCTGAAGAACAGCCCCTTGGTGAGCCGCCTGACCCTCTATGATATCGCGCACACACCCGGAGTGGCCGCAGATCTGAGCCACATCGAGACCAAAGCCGTTGTGAAAGGCTACCTCGGACCTGAACAGCT…
TCONS_00004336	=	NM_002979	SCP2	sterol carrier protein 2 isoform 1 proprotein	XLOC_001390	TSS1408	169-1810	2810	160	5.69	1026.8	34453484	1	53165489	53289962	+	53165489-53165725,53180056-53180113,53186269-53186340,53189015-53189146,53193000-53193064,53199763-53199889,53213029-53213092,53214943-53215029,53216477-53216627,53218656-53218803,53226289-53226396,53253150-53253303,53266229-53266331,53277177-53277306,53286118-53286197,53288869-53289962	nnnnnnnnnnnnnnnnnnnnnnnnnnnnnnnnnnnnnnnnnnnnnnnnnnnnnnnnnnnnnnnnnnnnnnnnnnnnnnnnnnnnnnnCAGGGAGCTCCGGTGCAGTCTGCGCCTGTCAGTCCCGGCAGTCGTCCGCCGCGCCGGCCCCCGTCCCGCACTGGTGCAGCGATGTCCTCTTCACCGTTGGAGCCTGCGCCCCTGCGCCGGGTCTTCGTGGTGGGGGTTGGCATGACCAAGTTCGTGAGGCCTGGAGCTAAGAATTCAAGAGACTACCCTGACTTGGCAGGAGAAGCAGGCCAGAAGGCTTTAGATGATGCACAGATCCCTTATTCAGCAGTGGACCAGGCATGTGTTGGCTATGTTTTTGGTGACTCTACCTGTGGGCAGAGGGCTATCTAT…
TCONS_00045983	x	NM_139055	ADAMTS15	a disintegrin-like and metalloprotease	XLOC_014592	-	1951-01-01	101	0	0	1021.9	35094698	11	129849761	129849861	-	129849761-129849861	AGCCTCCTCCTCCCTATCCCAGGCTGACATCCCCCAAAGCCCGGCCCAGAGCTCAGCACCAACCCCAGTCCAGTGACAGCAGAACCCTCCAGAACTTTCCG
TCONS_00116649	=	NM_019849	SLC7A10	solute carrier family 7, member 10	XLOC_036697	TSS42146	148-1716	2535	352	13.89	1007.3	37916100	19	38391090	38408865	-	38391090-38391767,38392054-38392231,38393213-38393362,38393548-38393644,38393971-38394074,38394160-38394283,38395038-38395191,38395260-38395385,38395597-38395748,38398515-38398719,38408299-38408865	CGTCCCCCTCGGCCTCCCTGAGCGCAGGGATTGTCTTGTCTCGGAGCTCTGCTCCCCTACCCCGCCCCAAGAATGGATGTAACTCAGGCAACTGGAGGGTCCCTTCCTTCGCCCAACTGGGAAGTCCTTCCTAGATCTGCCCCAAGTCCTCTCCTTCCTTCCCAGGCCGGGACTGGGGGAGGGGGCGTTCCCTTTAAGGGAGGCGGGGGAGGGGGCTGCGGGCCGGCCCTCCTTCCGCCCCTCnnnnnnnnnnnnnnnnnnnnnnnnnnnnnnnnnnnnnnnnnnnnnnnnnnnnnnnnnnnnnnnnnnnnnnnnnnnnnnnnnnAGGGCCGTgagctcGcCGACCGACGAACGGACGGGCGGCCGGCCGGACAgACGGGGCAGCGCAGGGAGCGGGAA…
TCONS_00106174	x	NM_018235	CNDP2	CNDP dipeptidase 2,	XLOC_033922	-	260-1685	304	0	0	1003.7	3.76887e+07	18	70339040	70339343	-	70339040-70339343	TTTTTTTAGAGgTTTCATGTTTACTTTTTATTTtGGAGTACAAaCTGAGACAAAATCATCCTTCCAGTTAGTGAGGTTTCGAGGGATCATACTAAAGAGAAGACAGGGAAACGCCAGTAATGGTGAAGGTCTTGAGAAAAGGACAGGACCCACAGATAGCGAGAGATCAGAGGAGGCCCTGACTTCTCTCCTCATTTCCTTTCCAAATATCCCAAATGTGCAATGCATCACCTGAGACAGAAGGCAGAAAGCATCAAACTCTCTGTTTATCCCAATTCAATGACAACCAGAATTTTTTTTTTTT
TCONS_00209311	=	NM_001916	CYC1	cytochrome c-1	XLOC_069034	TSS75893	44-1019	1660	582	35.06	1000.3	37126421	8	145221505	145224423	+	145221505-145222119,145222724-145222920,145223015-145223141,145223228-145223385,145223475-145223635,145223925-145224025,145224123-145224423	nnnnnnnnnnnnnnnnnnnnnnnnnnnnnnnnnnnnnnnnnnnnnnnnnnnnnnnnnnnnnnnnnnnnnnnnnnnnnnnnnnnnnnnnnnnnnnnnnnnnnnnnnnnnnnnnnnnnnnnnnnnnnnnnnnnnnnnnnnnnnnnnnnnnnnnnnnnnnnnnnnnnnnnnnnnnnnnnnnnnnnnnnnnnnnnnnnnnnnnnnnnnnnnnnnnnnnnnnnnnnnnnnnnnnnnnnnnnnnnnnnnnnnnnnnnnnnnnnnnnnnnnnnnnnnnnnnnnnnnnnnnnnnnnnnnnnnnnnnnnnnnnnnnnnnnnnnnnnnnnnnnnnnnnnnnnnnnnnnnnnnnnnnnnnnnnnnnnnnnnnnnnnnnnnnnnnnnnnnnnnnnnnnnnnnnnnnnnnnn…
TCONS_00138785	=	NM_001757	CBR1	carbonyl reductase 1,	XLOC_044008	TSS50279	130-961	1321	240	18.17	955.3	40128036	21	36364092	36367345	+	36364092-36364572,36365118-36365225,36366614-36367345	nnnnnnnnnnnnnnnnnnnnnnnnnnnnnnnnnnnnnnnnnnnnnnnnnnnnnnnnnnnnnnnnnnnnnnnnnnnnnnnnnnnnnnnnnnnnnnnnnnnnnnnnnnnnnnnnnnnnnnnnnnnnnnnnnnnnnnnnnnnnnnnnnnnnnnnnnnnnnnnnnnnnnnnnnnnnnnnnnnnnnnnnnnnnnnnnnnnnnGTCCgGCATCCGTGTAGCGCTGGTGACTGGAGGCAACAAGGGCATCGGCTTGGCCATCGTGCGCGACTTGTGCCGGCTGTTCTCGGGGGAAGTGGTGCTCACGGCGCGGGACGTGGCGCGGGGCCAGGCAGCCGTGCAGCAGCTGCAGGCGGAGGGTCTGAGCCCGCGTTTCCACCAGCTGGACATCGACGACCCGCAGAGC…
TCONS_00182511	=	NM_019111	HLA-DRA	major histocompatibility complex, class II, DR,	XLOC_059415	TSS66320	110-872	1498	136	9.08	945.3	40426279	6	32515521	32520943	+	32515521-32515787,32518203-32518448,32518940-32519221,32519511-32519676,32520407-32520943	CAAGAACCCTTCCCtTAGCAACAGATGCGTCATCTCAAAATATTTTTCTGATTGGCCAAtGtGTAATTGATTTGCATTTTAATaaTCAGACTCTATTACACCCCACATTCTCTTTTCTTTAATTCTTGTCTGTTCTGCCTCACCCCTGAGCTCTACTGACTCCCAATAGAGCACCCAAGAAGAAAATGGCCGAAAGTGGAGTCCCCGTGGTAGGATTTTTCATCATAGCTGTGCTGATGAGCACTCAGGAATCATGGGCTATCAAAGAAGAACACGTGATCATCCAGGCTGAGTTCTATCTGAACCCTGACCAATCAGGAGAGTTTATGTTTGACTTTGATGGTGATGAGATTTTCCACGTGGATATGGCAAAGAAGGAGACAGTCTGGCGGCTTGAAG…
TCONS_00167736	=	NM_000669	ADH1C	alcohol dehydrogenase 1C, gamma polypeptide	XLOC_053943	TSS60859	86-1210	1757	97	5.52	916.3	3.88864e+07	4	100476672	100493224	-	100476672-100476956,100479757-100479895,100480755-100480890,100482975-100483235,100485042-100485261,100485359-100485446,100487186-100487324,100487925-100488026,100492838-100493224	nnnnnnnnnnnnnnnnnnnnnnnnnnnnnnnnnnnnnnnnnnnnnnnnnnnnnnnnnnnnnnnnnnnnnnnnnnnnnnnnnnnnnTTTTAACTTAatatttaacTgaGTGAAAGCCAAATCTTatctgAAATTGGAAAGGTCAGGGTTTTGAGTGCTGGTTCAGTGCCCATTTCTTTATGATTTGATAGTCTGAGAAGAATATGATGGGTGCGGCTTAAAAACCTAGATCACGTGTGGTGTTGGAATTGGGTGTTATACGAGCAAACAAAATAAATACTTGnnnnnnnnnnnngctTTGTGCACTCAAGCAGAGAAGAGATCCACAAGTACTCATCAGTCTCCTGTTCTGCAAAGAAGACAGAAACAACATGAGCACTGCAGGAAAAGTCATCAAATGC…
TCONS_00027505	x	NM_020123	TM9SF3	transmembrane 9 superfamily member 3	XLOC_008856	-	218-1984	151	0	0	913.8	28495492	10	98326427	98326577	+	98326427-98326577	AAGTGCTTCTCCCAGAGTTTCATGGTAATGGCTGATACTTTTTTTTGACCCCACACAGAATGGAAGTGAAAAGTACTTATATGTTTCTTGACGATTATGGTATGGCCCAACAGTATTCATCCATAAGACAACTTCCTCTTTATCTTGATAC
TCONS_00153308	=	NM_000412	HRG	histidine-rich glycoprotein precursor	XLOC_048926	TSS55444	24-1599	2013	56	2.78	908.1	38737237	3	187866436	187878722	+	187866436-187866697,187869418-187869534,187870421-187870511,187872106-187872272,187873270-187873350,187875572-187875673,187877530-187878722	TAcTCAATTGCATGTGTTTCAGAAAGTCTGTATAAAATTCTCTGCAGTGGCAGATCATAGCAAAGGATGATTTAACAAAATGAAGGTGCTCATTGCAGCACTGCTTTTGATCACACTGCAGGATTCGTGTGCTGTGAGTCCCACCGACTGCAGCGCTATTGAGCCGGAGGCTGaGAAAGCTCTAGACCTGATCAATAAAAGGCGACGGGATGGCTACCTTTTCCAATTGCTGCGGGTTGCTGATGCCCACTTGGACAGAGTGGAAAATGCAACTGTATATTACTTAGCCTTAGATGTGCAAGAATCTGACTGCTCGGTCCTATCCAGGAAACACTGGAATGAGTGTGAGCCACCTGATTCCAGACGTCCATCTGAAATAGTGATCGGACAAtGTAAGGT…
TCONS_00151236	=	NM_004637	RAB7A	RAB7, member RAS oncogene family	XLOC_048153	TSS54713	233-854	2674	316	11.82	901.6	34231460	3	129927668	130016772	+	129927668-129927892,129996893-129996953,129999476-129999602,130007905-130008123,130009076-130009204,130014860-130016772	TACTTCCGCTCGGGGCGGCGGCGGTGGCGGAAGTGGGAGCGGGCCTGGAGTCTTGGCCATAAAGCCTGAGGCGGCAGCGGCGGCGGAGTTGGCGGCTTGGAGAGCTCAGCAGAGTTCCCTGGAACCAGAACTTGGACCTCCCCGCTTCTGTCCTCCGTTGAGTCTTCTCCTTGGCGGGAGCCCTCGCGACGCGCCCGGCCCAGAGCCCCCAGCGCAGAGGCCGCGTTTGAAGGATGACCTCTAGGAAGAAAGTGTTgCTGaAGGTTATCATCCTGGGAGATTCTGGAGTCGGGAAGACATCACTCATGAACCAGTATGTGAATAAGAAATTCAGCAATCAGTACAAAGCCACGATAGGAGCTGACTTTCTGACCAAGGAGGTGATGGTGGGTGACAGAC…
TCONS_00179223	=	NM_001025159	CD74	CD74 antigen isoform a,	XLOC_058245	TSS65239	.	1503	221	14.7	901.3	37557779	5	149761395	149772516	-	149761395-149762006,149762319-149762381,149762877-149763068,149764436-149764523,149764841-149764936,149766015-149766077,149766637-149766716,149766908-149767080,149772381-149772516	CAGGGTCCCAGATGnnnnnnnnnnnnAGGAGGAGCTGTCAGGAAGATCAGAAGCCAGTCATGGATGACCAGCGCGACCTGATCTCCAACAATGAGCAACTGCCCATGCTGGGCCGGCGCCCTGGAACCCCGGAGAGCAAGTGCAGCCGCGGAGCCCTGTACACAGGCTTTTCCATTCTGGTGACTCTGCTTCTGGCTGGCCAGGCCACCACTGCCTACTTCCTGTACCAGCAGCAGGGCCGGCTGGACAAACTGACAGTCACCACCCAGAACCTACAGCTGGAGAACCTGCGCATGAAGCTTCACGAGCCTCCCAAGCCTGTGAGCAAGATGCGCATGGCAACCCCGCTGCTGATGCAGGCGCGACCCATGGGAGCCCAGGCCCAGGGGCCCATGCAGA…
TCONS_00171715	=	NM_001207	BTF3	basic transcription factor 3 isoform B	XLOC_055531	TSS62334	135-621	1035	45	4.35	898.5	25201948	5	72829989	72837214	+	72829989-72830139,72830715-72830783,72834069-72834182,72834497-72834698,72835928-72835984,72836773-72837214	nnnnnnnnnnnnnnnnnTGTGTCACTTCCGGCCTCcCTTTAGCTGCCATCTTGCGTCCCCGCGTGTGTGCGCCTAATCTCAGCTGGCCCACCCGAGACCCCTTGAGCACGAACCCTAGTCCCCCGCGCGGCCTCTTATTCGCTCCGACAAGATGAAAGAAACAATCATGAACCAGGAAAAACTCGCCAAACTGCAGGCACAAGTGCGCATTGGTGGGAAAGGAACTGCTCGCAGAAAGAAGAAGGTGGTTCATAGAACAGCCACAGCAGATGATAAAAAACTTCAGTTCTCCTTAAAGAAGTTAGGGGTAAACAATATCTCCGGTATTGAAGAGGTGAATATGTTTACAAACCAAGGAACAGTGATCCACTTTAACAACCCTAAAGTTCAGGCATCTCT…
TCONS_00019305	=	NM_016022	APH1A	anterior pharynx defective 1 homolog A isoform,	XLOC_006022	TSS6804	323-1063	2406	78	3.24	869.9	27649706	1	148504417	148508367	-	148504417-148505680,148506099-148506226,148506380-148506502,148506740-148506813,148506981-148507151,148507722-148508367	nnnnnnnnnnnnnnnnnnnnnCAGGATCTACCCCCGCTGCAGCCCTTCAAGAAGAGCTATGATTGCTACCACTTTTCCCCACAAAGTGACGAAAGGAAACAGCGACGGAGGCGCAACCGAACCCAGGAnnnnnnnnnnnnnnnnnnnnnnnnnnnnnnnnnnnnnnnnnnncggctcGAGCCACTCCCAGGACGAAGTCAAGGCCTCGGAAGGCGACTACAACTCCCAGCAGGTCGAGCTGCTCCGCCCGCGCTGATTCTCCATTGGCCTTCCGGGGGTGGGGATTAGATGGGaGGTGGCCGTGGGGCTGCGACcGGGGTTTGTCCCCTCTTCGGCTTCCGTAGAGGAAGTCCCGCGGACCTTCATTTGGGGTTTTGGTTCCCCCCCTTCCCCTTCCCC…
TCONS_00060926	=	NM_005561	LAMP1	lysosomal-associated membrane protein 1	XLOC_019506	TSS21999	282-1533	2826	600	21.23	868.4	38784681	13	112999432	113025990	+	112999432-112999811,113008801-113008922,113011959-113012178,113013025-113013183,113021785-113021972,113022661-113022786,113023720-113023786,113023873-113024043,113024598-113025990	nnnnnnnnnnnnnnnnnnnnnnnnnnnnnnnnnnnnnnnnnnnnnnnnnnnnnnnnnnnnnnnnnnnnnnnnnnnnnnnnnnnnnnnnnCGGGgTCACGTGACGCCCGGGCGCGGCGCAGCTCACGTGACAgGCGCTGCCGGCCGtGGGGTCTTaTTCGTGCCGGCGTCGCAGTGGCCGGGCCTCTTGCGTCTGGGAACGCCGCCGTctctCacgcCAGCCCTTGGCTCCCGCGCCCnnnnnnnnCaGCGCCCCGCAGTCCGCTGCCCAACCGCCGCCTgcgccCCCGCTCCCTGCACTGTACCCGGCCGCCTCGCGCCATGGCGGCCCCCGGCAGCGCCCGGCGGcCCCTGctgctgCTGCTGCTGCTGCTGCTGCTCGGCCTCACGCATTGTGCATC…
TCONS_00205429	=	NM_001693	ATP6V1B2	vacuolar H+ATPase B2	XLOC_067463	TSS74573	215-1748	3049	358	11.74	867	31852237	8	20098984	20123492	+	20098984-20099333,20106275-20106330,20111224-20111322,20112137-20112230,20112360-20112437,20112968-20113107,20113443-20113544,20113893-20113990,20114573-20114696,20116609-20116759,20118204-20118286,20119011-20119115,20119944-20120073,20122054-20123492	nnnnnnnnnnnnnnnnnnnnnnnnnnnnnnnnnnnnnnnnnnnnnnnnnnnnnnnnnnnnnnnnnnnnnnnnnnnnnnnnnnnnnnnnnnnnnnnnnnnnnnnnnnnnnnnnnnnnnnnnnnnnnnnnnnnnnnnnnnnnnnnnnnnnnnCCGCTTTGGTATATCCGCGCGTGcGCGGCGTCGCTGCTGGGCCtGTCGGGACGGAGGAGACAAGATGGCGCTGCGGGCGATGCGGGGAATTGTCAACGGGGCCGCACCCGAGCTACCCGTGCCCACCGGTGGGCCGGCGGTGGGAGCTCGGGAGCAGGCGCTGGCCGTCAGTCGGAACTACCTCTCCCAGCCTCGCCTCACATACAAgACAGTATCTGGAGTCAATGGTCCGCTAGTGATCTTAGATCA…
TCONS_00021057	=	NM_003851	CREG1	cellular repressor of E1A-stimulated genes	XLOC_006361	TSS7419	79-738	2548	587	23.04	865.2	34215882	1	165776359	165789687	-	165776359-165778162,165781962-165782146,165783863-165783982,165789249-165789687	nnnnnnnnnnnnnnnnnnnnnnnnnnnnnnnnnnnnnnnnnnnnnnnnnnnnnnnnnnnnnnnnnnnnnngCTGGAGAcACTGCCATGGCCGGGCTAGTCCgCGTGTCTGCGCGCGCCCTGCTCGCCGCCCTGCTGGCGTCGACGCTGTTGGCGCTGCTCGTGTCGCCCGCGCGGGGTCGCGGTGGCCGGGACCACGGGGACTGGGACGAGGCCTCGCTGCTGCCGCCGCTACCACCCCGCGAGGACGCGGCGCGCGTGGCCCGCTTCGTGACGCACGTCTCCGACTGGGGCGCTCTGGCCACCATCTCCACGCTGGAGGCGGTGCGCGGCCGGCCCTTCGCTGACGTGCTCTCGCTCAGCGACGGGCCCCCGGGCGCGGGCAGCGGCGTGCCCTACTT…
TCONS_00201005	=	NM_001082971	DDC	dopa decarboxylase (aromatic L-amino acid,	XLOC_065890	TSS72916	.	2070	107	5.17	864.2	34173718	7	50493628	50600648	-	50493628-50494035,50498405-50498623,50502406-50502507,50505265-50505363,50511816-50511835,50514979-50515055,50530542-50530609,50534340-50534434,50539185-50539251,50563329-50563472,50564400-50564534,50573052-50573171,50575107-50575220,50579077-50579305,50600476-50600648	nnnnnnnnnnnnnnnnnnnnnnnnnnnnnnnnnnnnnnnnnnnnnnnnnnnnnnnnnnnnnnnnnnnnnnnnnnnnnnnnnnnnnnnnnnnnnnnnnnnnngctcttcagtccccaaagttggagaatcccatcaaggagagtagccctgtaaggaattcgaatttccagcatTTTTCACCTCTGACAGAGCCCAGGCACCATGAACACAAGTGAATTCCGAAGGAGAGGGAAGGAGATGGTGGATTACGTGGCCGACTACATGGAAGGCATCGAGGGACGCCAGGTCTACCCTGACGTGGAGCCTGGGTACCTGCGGCAACTGATCCCTGACTCTGCCCCCCAGGAGCCAGACACaTTTGAGGACATCATCAACGACaTTGAGAAGATAATCATGCCA…
TCONS_00017880	=	NM_001839	CNN3	calponin 3	XLOC_005570	TSS6294	286-1272	2425	322	13.28	859.5	2.7557e+07	1	95134835	95165422	-	95134835-95136227,95137515-95137661,95139813-95139929,95140265-95140402,95141266-95141332,95141547-95141668,95164982-95165422	nnnnnnnnnnnnnnnnnnnnnnnnnnnnnnnnnnnnnnnnnnnnnnnnnnnnnnnnnnnnnnnnnnnnnnnnnnnnnnnnnnnnnnnnnnnnnnnnnnnnnnnnnnnnnnnnnnnnnnnnnnnnnnnnnnnnnnnnnnnnnnnnnnnnnnnnnnnnnnnnnnnnnnnnnnnnnnnnnnnnnnnnnnnnnnnnnnnnnnnnnnnnnnnnnnnnnnnnnnnnnnnnnnnnnnnnnnnnnnnnnnnnCCGCGACCGTCTCCTGCGCCGCCCAGAGGaGGGAGTTCGAGCATCCCCCGCGGCGGCCACTCCTCGGGGCCAGAAGAGGGAAAGCGAAGTGCGAGAGACCCCGGACCCCAGCGCAGCCTCTTCCCGCCGCCCTAACCACCATGACCCACTTCAAC…
TCONS_00133525	=	NM_015966	ERGIC3	serologically defined breast cancer antigen 84,	XLOC_042288	TSS48343	70-1219	1503	170	11.31	851.4	26994424	20	33593044	33608823	+	33593044-33593348,33593486-33593556,33593676-33593763,33593985-33594104,33598577-33598670,33599676-33599841,33599975-33600032,33606229-33606260,33607218-33607314,33607392-33607456,33608158-33608294,33608379-33608434,33608610-33608823	nnnnnnnnnnnnnnnnnnnnnnnnnnnnnnnnnnnnnnnnnnnnnnnnnnnnnnnnnnnnnnnnnnnnnnnnnnnnnnnnnnnnnnnnnnnnnnnnnnnnnnnnnnnnnnnnnnnnnnnnnnnnnnnnnnnnnnnnnnnnnnnnnnnCGTGGCTCCAGGCCGGAaGAGGGAATCTGTAGGGGCGGGCCGGCTGGCGTCCCCTTTCCGGCCGGTCCCCATGGAGGCGCTGGGGAAgCTGAAGCAGTTCGATGCCTACCCCAAGACTTTGGAGGACTTCCGGGTCAAGACCTGCGGGGGCGCCACGGTGACCATTGTCAGTGGCCTTCTCATGCTGCTACTGTTCCTGTCCGAGCTGCAGTATTACCTCACCACGGAGGTGCATCCTGAGCTCTACGTGGA…
TCONS_00000674	=	NM_007262	PARK7	Parkinson disease protein 7,	XLOC_000212	TSS252	164-731	970	194	20	850.4	2.98921e+07	1	7944293	7967930	+	7944293-7944440,7945410-7945522,7947971-7948072,7951992-7952051,7953541-7953610,7960299-7960385,7967541-7967930	nnnnnnnnnnnnnnnnnnnnnnnnnnnnnnnnnnnnnnnnnnnCGGCGCGCGTGCGTGCTGGCGTGCGTTCACCTTCAGCCTGGTGTGGGnnnnnnnnnnnnnnnnnnnnnnnnnnnnnnnnnnnnnnnnnnnnnnnnnnnnnnnnnnnnnnnnnnnnnnnnCATATAAAAATGGCTTCCAAAAGAGCTCTGGTCATCCTGGCTAAAGGAGCAGAGGAAATGGAGACGGTCATCCCTGTAGATGTCATGAGGCGAGCTGGGATTAAGGTCACCGTTGCAGGTCTGGCTGGAAAAGACCCAGTGCAGTGTAGCCGTGATGTGGTCATTTGTCCTGATGCCAGTCTTGAAGATGCAAAAAAAGAGGGACCGTATGATGTGGTGGTTCTACCAGGAGGTAAT…
TCONS_00224921	=	NM_005765	ATP6AP2	ATPase, H+ transporting, lysosomal accessory,	XLOC_074399	TSS81553	103-1153	2090	136	6.51	847.8	29746489	X	40325107	40350833	+	40325107-40325298,40333182-40333312,40335430-40335561,40341445-40341540,40341723-40341860,40342877-40342930,40343788-40343937,40344958-40345077,40349757-40350833	GcGAAAGCGGCAGCTGTCCCaGCGGAcGCGACGAAGGGACGGGaCCCGnnnnnnnnnnnnnnnnnnnnnnnnnnnnnnnnnnnnnnnnnnnnnnnnnnnnnnnnnnnnnnnnnnnnnTCCGTGTCGCCCTGCACTGCTGCGGCCGGCGCGGCACCATGGCTGTGTTTGTCGTGCTCCTGGCGTTGGTGGCGGGTGTTTTGGGGAACGAGTTTAGTATATTAAGATCACCGGGGTCTGTTGTTTTCCGAAATGGAAATTGGCCTATACCAGGAGAGCGGATCCCAGACGTGGCTGCATTGTCCATGGGCTTCTCTGTGAAAGAAGACCTTTCTTGGCCAGGACTCGCAGTGGGTAACCTGTTTCATCGTCCTCGGGCTACTGTCATGGTGATGGTGAAGG…
TCONS_00009817	=	NM_004905	PRDX6	peroxiredoxin 6	XLOC_003157	TSS3270	52-724	1740	266	15.29	845.5	30826690	1	171713047	171724577	+	171713047-171713254,171717088-171717244,171721123-171721269,171722017-171722163,171723497-171724577	nnnnnnnnnnnnnnnnnnnnnnnnnnnnnnnnnnnnnnnnnnnnnnnnnnnnnnnnnnnnnnnnnnnnnnnnnnTGCTTGCTGTCCCAgcggcgccTcTTCATCGCCGCCGCCATGCCCGGAGGTCTGCTTCTCGGGGACGAGGCTCCCAACTTTGAGGCCAATACCACCGTCGGCCGCATCCGTTTCCACGACTTTCTGGGAGACTCATGGGGCATTCTCTTCTCCCACCCTCGGGACTTTACCCCAGTGTGCACCACAGAGCTTGGCAGAGCTGCAAAGCTGGCACCAGAATTTGCCAAGAGGAATGTTAAGTTGATTGCCTTTTCAATAGACAGTGTTGAGGACCATCTTGCCTGGAGCAAGGATATCAATGCTTACAACTGTGAGGAGCCCACAG…
TCONS_00092827	=	NM_004448	ERBB2	erbB-2 isoform a,	XLOC_029821	TSS33541	239-4004	5020	83	1.65	845.1	28460117	17	35109756	35138813	+	35109756-35110090,35116769-35116920,35118100-35118313,35119097-35119231,35119592-35119660,35119865-35119980,35120119-35120260,35121707-35121826,35122101-35122227,35125065-35125138,35125225-35125315,35125519-35125718,35126080-35126212,35126294-35126384,35127099-35127259,35129566-35129613,35133098-35133236,35133317-35133439,35133691-35133789,35134505-35134690,35134828-35134983,35135106-35135181,351…	CGCTTGCTCCCAATCACAGGAGGAGGAGGAGGTGGAGGAGGAGGGCTGCTTGAGGAAGTATAAGAATGAAGTTGTGGAACTGAGATTCCCCTCCATTGGGACCGGAGAAACCAGGGGAGCCCCCCGGGCAGCTGTGCGCCCCTTCCCACGGGGCTCTTTCCGGCGCCGCGCGCCCGGCCCCCACCCCTCGCCGCACCCCGCGCCCCGCGCCCTCCCAGCCGGGTCCAGCCGGAGCCATGGGGCCGGAGCCGCAGTGAGCACCATGGAGCTGGCGGCCTGGTGCCGCTGGGGGCTCCTCCTCGCCCTCTTGCCCCCCGGAGCTGCGGGCACCCAAGTGTGCACCGGCACAGACATGAAGCTGCGGCTCCCTGCCAGTCCCGAGACCCACCTGGACATGCT…
TCONS_00122499	=	NM_001692	ATP6V1B1	ATPase, H+ transporting, lysosomal 56/58kDa, V1,	XLOC_038491	TSS44222	88-1627	1973	119	6.03	844.9	28439054	2	71016472	71046069	+	71016472-71016710,71024296-71024351,71038684-71038782,71038971-71039064,71039656-71039733,71040577-71040716,71041559-71041660,71042234-71042331,71043415-71043538,71043800-71043950,71044210-71044292,71045076-71045180,71045374-71045503,71045596-71046069	tGGGGAGGGGTGGCCGCAGGGGAAGGCTGAGCGGCTCTCTCCAGCTCCAGCTGGACCTGAGGTCtCAGAGCTGCCACCAGCAGCAGGCTCAGGCACTGGGCTCCCAGCCGGGCACTGCACCATGGCCATGGAGATAGACAgCAGGCCTGGGGGGCTCCCCAGCAGTGTCTGCAACCTAGGCGCAGCCCGAGAGCACATGCAGGCGGTCACCCGAAACTATATCACCCACCCCCGTGTCACCTACAGGACTGTGTGCAGCGTGAACGGGCCTCTTGTGGTGCTGGACCGGGTCAAGTTTGCCCAGTATGCGGAGATCGTCCACTTCACCCTCCCAGATGGGACTCAGAGGAGCGGGCAGGTGCTTGAGGTGGCTGGCACCAAGGCGATTGTTCAGGTGTT…
TCONS_00012091	=	NM_001136018	EPHX1	epoxide hydrolase 1 precursor	XLOC_003900	TSS4105	81-1446	2129	335	15.74	844.7	32133840	1	224064416	224100348	+	224064416-224064494,224083049-224083236,224086103-224086283,224092978-224093205,224093541-224093670,224094153-224094361,224096690-224096798,224098822-224098947,224099470-224100348	nnnnnnnnnnnnnnnnnnnnnnnnnnGGGAGTCGGAGAGACCGCGCGCCTGCAGCCGCCGGAGCCTGCGAGCCGAGACCGAGCCATGTGGCTAGAAATCCTCCTGACTTCAGTGCTGGGCTTTGCCATCTACTGGTTCATCTCCCGGGACAAGGAGGAAACTTTGCCACTTGAAGATGGGTGGTGGGGCCCAGGCACGAGGCCCnnnnnnnGGGAAGACGAGAGCATCCACCCTTTCAAGGTGGAAACGTCAGATGAGGAGATCCACGACTTACACCAGAGGATCGATAAGTTCCGTTTCACCCCACCTTTGGAGGACAGCTGCTTCCACTATGGCTTCAACTCCAACTACCTGAAGAAAGTAATCTCCTACTGGCGGAATGAATTCGACTGGAAGAAG…
TCONS_00179221	=	NM_004355	CD74	CD74 antigen isoform b,	XLOC_058245	TSS65240	12-707	1485	226	15.22	837.6	3.403e+07	5	149761390	149772685	-	149761390-149762006,149762319-149762381,149764436-149764523,149764841-149764936,149766015-149766077,149766637-149766716,149766908-149767080,149772381-149772685	GGGAGCCCCCCCGCCCCACATCCTGCCCCTCAAAAGGCAGCTTCACCAAAGTGGGGTATTTCCAGCCTTTGTAGCTTTCACTTCCACATCTACCAAGTGGGCGGAGTGGCCTCCTGTGGACGAATCAGATTCCTCTCCAGCACCAACTTTAAGAGGTGAGCCAGGGGTTCAGGGTCCCAGATGnnnnnnnnnnnnAGGAGGAGCTGTCAGGAAGATCAGAAGCCAGTCATGGATGACCAGCGCGACCTGATCTCCAACAATGAGCAACTGCCCATGCTGGGCCGGCGCCCTGGAACCCCGGAGAGCAAGTGCAGCCGCGGAGCCCTGTACACAGGCTTTTCCATTCTGGTGACTCTGCTTCTGGCTGGCCAGGCCACCACTGCCTACTTCCTGTACCAG…
TCONS_00165636	=	NM_002337	LRPAP1	low density lipoprotein receptor-related protein	XLOC_053232	TSS60015	86-1156	1886	715	37.91	837.5	32948744	4	3483833	3504083	-	3483833-3484561,3486277-3486453,3487641-3487723,3489559-3489717,3490396-3490516,3491597-3491718,3496432-3496576,3503734-3504083	nnnnnnnnnnnnnnnnnnnnnnnnnnnnnnnnnnnnnnnnnnnnnnnnnnnnnnnnnnnnnnnnnnnnnnnnnnnnnnnnnnnnnnnnnnnnnnnnnnnnnnnnnnnnnnnnnnnnnnnnnnnnnnnnnnnnnnnnnnnnnnnnnnnnnnnnnnnnnnnnnnnnnnnnnnnnnnnnnnnnnnnnnnnnnnnnnnnnnnnnnTGCTGtTCTTGCTTGGGCCCTGGCcCGCGGCGAGCCACGGCGGCAAGTACTCGCGGGAGAAAAACCAGCCCGAGCCGCCCCCGAAACGcGAGTCCGGGGAGGAGTTCCGCATGGAGAAGCTGAACCAGCTTTGGGAGAAGGCTCAGCGGCTACATCTTCCTCCCGTGAGGCTGGCTGAGCTCCACGCTGATCTGAAGA…
TCONS_00148190	=	NM_001904	CTNNB1	catenin (cadherin-associated protein), beta 1,,	XLOC_046993	TSS53694	269-2612	3816	236	6.18	834.4	24870846	3	41215933	41257026	+	41215933-41216165,41240516-41240576,41241021-41241248,41241449-41241702,41241829-41242067,41242155-41242356,41243703-41243847,41249836-41249939,41250024-41250362,41250634-41250792,41252219-41252338,41252844-41252994,41253083-41253204,41254511-41254571,41255629-41257026	nnnnnnnnnnnnnnnnnnnnnnnnnnnnnnnnnnnnnnnnnnnnnnnnnnnnnnnnnnnnnnnnnnnnnnnnnnnnnnnnnnnnnnnnnnnnGTTGGCCCAGCCCCGAGAGCGGAGAGCGAGGGGAGGCGGAGACGGAGGAAGGTCCGAGGAGCAGCTTCAGTCCTCGCCGAGCCGCCACCGCAGGTCGAGGACGGTCGGACTCTCGCGACGGGAGGAGCCTGTTCCCCTGAGGGTATTTGAAGTATACCATACAACTGTTTTGAAAATCCAGCGTGGACAATGGCTACTCAAGCTGATTTGATGGAGTTGGACATGGCCATGGAACCAGACAGAAAAGCGGCTGTTAGTCACTGGCAGCAACAGTCTTACCTGGACTCTGGAATCCATTCTGGTGCCA…
TCONS_00147041	=	NM_018462	BRK1	BRICK1, SCAR/WAVE actin-nucleating complex subunit	XLOC_046554	TSS53306	.	1233	58	4.7	824.4	28780750	3	10132276	10143874	+	10132276-10132503,10142310-10142392,10142953-10143874	nnnnnnnnnnnnnnnnnnnnnnnnnnnnnnnnnnnnnnnnnnnnnnnnnnnnnnCTAGAGGCCTGTAGGGTCGGGGCGCCTGCGCAGTCGCtCTTCCTcAGGCGGCCGCCATGGCGGGACAGGAGGATCCGGTGCAGCGGGAGATTCACCAGGACTGGGCTAACCGGGAGTACATTGAGATAATCACCAGCAGCATCAAGAAAATCGCGGACTTTCTCAACTCGTTCGATATGTCTTGTCGTTCAAGACTTGCAACACTAAACGAGAAATTGACAGCGCTTGAACGGAGAATAGAGTACATCGAAGCACGGGTGACAAAAGGTGAGACACTCACCTAGAACAGAGACGTGCTGCTGCTGGGAAGTTGCTTTACACAACACAGGCCACATGGGAAAGGCC…
TCONS_00090210	=	NM_002798	PSMB6	proteasome beta 6 subunit	XLOC_028949	TSS32647	34-751	924	31	3.36	822.6	26301709	17	4646349	4648780	+	4646349-4646549,4646981-4647048,4647691-4647822,4647935-4648064,4648262-4648406,4648533-4648780	CTCGtAGTAGCTTCGCTCCCAGAAGGCCTCAAAGCGCGACCAAAGAGCGTGACAGAGCGCTTTACGACAGTTGCTTTGAGGCAGTACCGGAGGAGaaagatnnnnnnnACCcTtCTAGCTGCTCGGGGAGCCGGGCCGGCACCAGCTTGGGGGCCGGAGGCCTTCACCCCAGACTGGGAAAGCCGGGAAGTCTCCACTGGGACTACTATCgTGGCCGTGCAATTTGACGGGGGCGTGGTTCTGGGGGCAGACTCCAGAACAACCACTGGGTCCTACATCGCCAATCGAGTGACTGATAAGCTGACTCCTATTCACGACCACATTTTCTGCTGTCGCTCAGGCTCAGCTGCTGATACCCAGGCAGTAGCTGATGCTGTCACTTACCAGCTCGGTTTCCAC…
TCONS_00169768	j	NM_182632	SLC6A18	solute carrier family 6, member 18	XLOC_054697	TSS61686	124-2008	1844	18	0.98	818.8	33989400	5	1278470	1298597	+	1278470-1278752,1285334-1285474,1285866-1286003,1288596-1288777,1291065-1291175,1292565-1292677,1293646-1293774,1295822-1295978,1296670-1296874,1297329-1297488,1297723-1297882,1298533-1298597	nnnnnnnnnnnnngGGGGCTGCTTGTGGcTTCCAAACGccGGCAGAGGCTGGaGACGGCTCTCTGGTGCTGGGTGTGGAGTGAGGCACCACCCTTGCCCTGCAGCCTGGGGCATTCAGTGGCCATGGCTCATGCCCCAGAACCAGACCCGGCCGCCAGCGACCTCGGGGAGGAGAGGCCCAAGTGGGACAACAAGGCCCAGTACTTCCTGAGCTGCATcGGGTTTGCTGTGGGGCTGGGGAACATTTGGCGGTTCCCATACCTGTGCCAGACCTATGGAGGAGGGGCCTTCCTCATCCCCTACCTCATTGCACTGGTCTTCGAGGGGATCCCCATCTTCCACGTGGAGCTTGCCATCGGCCAGCGACTGCGGAAAGGCAGCGTCGGAGTGTGGACGGCC…
TCONS_00175462	=	NM_001746	CANX	calnexin precursor,	XLOC_056942	TSS63676	178-1954	4967	357	7.19	810.9	29729914	5	179058535	179091261	+	179058535-179058709,179065286-179065459,179065865-179065938,179066739-179066797,179067846-179067987,179068585-179068666,179069480-179069672,179075712-179075901,179079275-179079388,179080011-179080167,179082411-179082626,179083267-179083386,179084264-179084390,179086287-179086366,179088198-179091261	nnnnnCCGGGCTTAGTGCGGTGGGgCTCGCTCGCGCGGCAGCGGTGTCCGAGGCCtGTTGGTTCTGCGGCACGTGACGGTCGGGCCGCCTCCGTCTCTGTCTTTACTGCGGCGCGGGGCCAGGTGTGCGGGCGGGAAGGGGCACGGGCAGCCCCGCGGTCCCCGGGAGGCTAGAGATCATGGAAGGGAAGTGGTTGCTGTGTATGTTACTGGTACTTGGAACTGTTATTGTTGAGGCTCATGATGGACATGATGATGATGTGATTGATATTGAGGATGACCTTGACGATGTCATTGAAGAGGTAGAAGACTCAAAACCAGATACCACTGCTCCTCATTCATCTCCCAAGGTCACCTACAAAGCTCCAGTTCCAACAGGGGAAGTATATTTTGCTGATTC…
TCONS_00169631	=	NM_004168	SDHA	succinate dehydrogenase complex, subunit A,,	XLOC_054657	TSS61639	116-2108	2781	456	16.4	800.9	27460731	5	271339	310189	+	271339-271533,276597-276683,277475-277636,278534-278677,278998-279162,281300-281448,283991-284115,286592-286760,288259-288454,289543-289714,293473-293591,304107-304218,304453-304583,307508-307621,309449-310189	nnnnnnnnnnnnnnnnnnnnnnnnnnnnnnnnnnnnnnnnnnnnnnnnnnnnnnnnnnnnnnnnnnnnnnnnnnnnnnnnnnnnnnnnnnnnnnnnnnnnnnnnnnnnnnnnnnnnnnnnnnnnCAACAGTCATGTCGGGGGTCCGGGGGCTGTCGCGGCTGCTGAGCACTCGGCGCCTGGCGCTGGTCAAGGCGTGGCCAGCAGTGTTGCAAACAGGAACCCGAGGTTTTCACTTCACTGTTCATGGGAACAAGAGGGCATCTGCTAAAGTTTCAGATTCCATTTCTGCTCAGTATCCAGTAGTGGATCATGAATTTGATGCAGTAGTGGTAGGCGCTGGAGGGGCAGGCTTGCGAGCTGCATTTGGCCTTTCTGAGGCAGGATTTAATACAGCATGT…
TCONS_00054317	x	NM_001080509	TSPAN11	tetraspanin 11	XLOC_017318	-	114-873	101	0	0	795.8	23460600	12	31039105	31039205	-	31039105-31039205	CCCCCCGAGCGACACTCTGTTCCTTACTGACAGCCTGATGGGTCATTATGGAGATGGAGAACTGGGGGACACTGAGGAGAGGGGTTCCCAGCCCAGCTTTC
TCONS_00188927	x	NM_173676	PNPLA1	patatin-like phospholipase domain containing 1,	XLOC_061676	-	175-1486	101	0	0	786.2	19791600	6	36367211	36367311	-	36367211-36367311	GGGCCTCAATGAGCTCCTCCTTGGACGTgAACTCTGAAACCACCACACTCTCCCCGTCCGTGAAGCGGGTGAGGCTCACATGGAGCTTTCCCGTGGTGACC
TCONS_00033981	=	NM_006755	TALDO1	transaldolase 1	XLOC_010956	TSS12193	51-1062	1273	60	4.71	780.6	2.67514e+07	11	737402	755024	+	737402-737578,745879-746002,748950-749057,750122-750253,753344-753519,753747-753944,754288-754433,754813-755024	nnnnnnnnnnnnnnnnnnnnnnnnnnnnnnnnnnnnnnnnnnnnnnnnnnnnnnnnnnnnGCAGCCCCCTCGGCCTTGCTATGTCGAGCTCACCCGTGAAGCGTCAGAGGATGGAGTCCGCGCTGGACCAGCTCAAGCAGTTCACCACCGTGGTGGTCGACACGGGCGACTTCCACGCCATCGACGAGTACAAGCCCCAGGATGCTACCACCAACCCGTCCCTGATCCTGGCCGCAGCGCAGATGCCCGCTTACCAGGAGCTGGTGGAGGAGGCGATCACCTATGGCCAGAAGCTGGGCGGGTCACAACAGGACCAGATTAAAAATGCTATTGATAAACTTTTTGTGTTGTTTGGAGCAGAAATACTAAAGAAGATTCCGGGCCGAGTATCCACAGAAG…
TCONS_00053178	x	NM_018173	PLEKHG6	pleckstrin homology domain-containing family G,	XLOC_017047	-	.	101	0	0	769	21722900	12	6293083	6293183	-	6293083-6293183	GCCCCCACATGGCCCCcGTGCCTCTTCTCAGGCTCTGGATCTCGCAATCTCATGGGTGACAGGCCTCGGGACTGGCCAGACCCCCTGACAAAGGGGACATA
TCONS_00001786	=	NM_000975	RPL11	ribosomal protein L11,	XLOC_000649	TSS608	21-555	1349	315	23.35	766.9	24380969	1	23890856	23896217	+	23890856-23890906,23891686-23891836,23892884-23892990,23893737-23893868,23894875-23894985,23895421-23896217	nnnnnnnnnnnCCGGAAGCTCCGtTTTCTTTTCCtGCACTCCATCATGGCGCAGGATCAAGGTGAGAAGGAGAACCCCATGCGGGAACTTCGCATCCGCAAGCTCTGTCTCAACATCTGTGTTGGGGAGAGTGGAGACAGACTGACCCGAGCTGCCAAGGTTTTGGAGCAGCTCACAGGGCAGACCCCTGTGTTTTCCAAAGCTAGATACACTGTCAGGTCCTTTGGCATCCGGAGAAATGAAAAGATTGCTGTCCACTGCACAGTTCGAGGGGCCAAAGCAGAAGAAATCTTGGAGAAGGGTCTAAAGGTGCGGGAGTATGAGTTAAGAAAAAACAACTTCTCAGATACTGGAAACTTTGGTTTTGGGATCCAGGAACACATCGATCTGGGCATCAAG…
TCONS_00203040	=	NM_002291	LAMB1	laminin, beta 1 precursor,	XLOC_066519	TSS73654	336-5693	6042	64	1.06	765.7	23856194	7	107351412	107431166	-	107351412-107351768,107351911-107352070,107353864-107354040,107356745-107356886,107357093-107357300,107359037-107359181,107359855-107360058,107363096-107363337,107364774-107364958,107367670-107368039,107378907-107379003,107379690-107379904,107381211-107381435,107383148-107383311,107386930-107387161,107387372-107387515,107388126-107388330,107388887-107389010,107389230-107389357,107390586-107390744…	CCGCCGGCCCCCTGGCTGGGCGACTTGAACACCCACCTCGGAGACGCCCCCATGCATCcGCCCCCCTCGCTGGACGGCCACGCCGCGCGCCCTTCTGGGACGCGCACCCCGGgGCGGACCCgccctgggaccnnnnnnnnnnnnnnnnnnnnnnnnnnnnnnnnnnCgGCTTTCAAACAAAAGAGGCGCcCCGGGGGGtGGGAcCGGGACCTCACCCGGTCCTCGCAGAGTTGCTGCCGCCCGCCCCTTCAGCCCCGGCTCtCCGTGTGCGCATGAGCAGAGGCGCCTCCCTCTGTTCCTCCCAAGGCTAAACTTTCTAATTCCCTTCTTTGGGATCGGGGGCTgCCGGAGCAGGGCGAGCGCTAGCGTCGCCGGAaAGGAAGACGGGAAGAAAGGGCA…
TCONS_00017063	x	NM_203464	AK4	adenylate kinase 3-like 1 isoform 7,	XLOC_005337	-	248-917	624	0	0	759.8	33109314	1	65469694	65470317	-	65469694-65470317	CCCgGATCGCATATACAGATCAGACTGGAGGTTTAGATACTTTGAAGCACATACACCAAAATTAAGAGGGCCAGCAACTGTCCCACCGAGGAAAAGCACTCTGACTCATCATAAACACACAACTTCTGGGAAACTTGAGCTGACATTTCACAGGACAGTAAACCGAAGAGACAGGTCGTCATTGGGTTACAGAACTGATGTGAGCTTGAGAGGGATCACAGTGAAATGCCATTGTAACTCAACAATTTCCCCAGAGATCTGTTCATCTCAAAAACAAGAATATATAAAAATCAGTAGTACAAATTCTCATAAAACTAGAAAAGCCCTCTAAGCCCTAATATCCTTGGAGCTTACATAAAGACTGAGTTTTCATTTTTCTTCCCTTTACTCTTCTCTAAA…
TCONS_00207645	=	NM_000067	CA2	carbonic anhydrase II	XLOC_068307	TSS75334	181-961	1973	272	13.79	757.2	2.74078e+07	8	86563079	86580976	+	86563079-86563596,86564753-86564950,86573174-86573292,86573805-86573897,86575279-86575341,86576601-86576756,86580151-86580976	nnnnnnnnnnnnnnnnnnnnnnnnnnnnnnnnnnnnnnnnnnnnnnnnnnnnnnnnnnnnnnnnnnnnnnnnnnnnnnnnnnnnnnnnnnnnnnnnnnnnnnnnnnnnnnnnnnnnnnnnnnnnnnnnnnnnnnnnnnnnnnnnnnnnnnnnnnnnnnnnnnnnnnnnnnnnnnnnnnnnnnnnnnnnnnnnnnnnnnnnnnnnnnnnnnnnnnnnnnnnnnnnnnnnnnnnnnnnnnnnnnnnnnnnnnnnnnnnnnGCCCagCCCGCCCcGAGCGCGGGGAGATCACCTCCGCCCGTCACCTCCTCCCCTTGTCGCCTAGGTCCACCCGGGCCTCCTCCCCCGGGCCGCCCCTGAgCACGAAGTTGGCGGGAGCCTATAAAAGCCGGTGCCGGCACG…
TCONS_00051171	=	NM_003299	HSP90B1	heat shock protein 90kDa beta, member 1	XLOC_016376	TSS18321	106-2515	5852	1321	22.57	748.6	23654241	12	102848016	102868602	+	102848016-102848472,102849429-102849531,102850185-102850326,102850734-102850850,102851864-102852195,102855603-102855714,102856248-102856367,102857417-102857533,102859318-102859455,102859537-102859614,102859740-102859805,102860435-102860704,102860982-102861227,102861646-102861782,102864526-102864604,102864694-102864849,102865219-102865338,102865541-102868602	nnnnnnnnnnnnnnnnnnnnnnnnnnnnnnnnnnnnnnnnnnnnnnnnnnnnnnnnnnnnnnnnnnnCCCGCGGAGCCATTTGATTGGAGAAAAGCTGCAAACCCTGACCAATCGGAAGGAGCCACGCTTCGGGCATCGGTCACCGCACCTGGACAGCTCCGATTGGtnnnnnnnnnnnnnnnnnnnnnnnnnnnnnnnnnnnnnnnnnnnnGCGTGGTGCGGCGCGATTGnnnnnnnnnnnnnnnnnnnnnnnnnnnnnnnnnnnnnnnnnnnnnnnnnnnnnnnnnnnnnnnnnnnnnnnnnnnnnnnnnnnnnnnnnnnnnnnnnnnnnnnnnnnnnnnnnnnGGGGTgGGGGTGGAGGCGGCTCCTGCGATCGAGAGGGACTTGAGACTCGCCGG…
TCONS_00077303	=	NM_000942	PPIB	peptidylprolyl isomerase B precursor,	XLOC_025130	TSS27930	170-817	1157	105	9.08	748.2	24691783	15	62235059	62242528	-	62235059-62235397,62235977-62236161,62239356-62239449,62241293-62241406,62242104-62242528	ggccgccttccgcCGGTGGcCTTCCTGtGGGcGGGAGAGGGCGGCCGGGAGCCCAATGAGGGAGCAATAACGTGGCAACCACCCACGAGCCCGCGTCGGTGCCCGCCCCGCAGGGGGACCTACTATCCGGCGCCGAGCCGGAGGGGGGAAACGGCGCCCGCCGCCCGCCCGgagcccgcgagcannnnnnnnnnnnnnnnnnnnnnnnnnnnnnnnnnnnnnnnnnnnnnnnnnnnnnnnnnnnnnnnnnnnnnnnnnnnnnnnnnnnnnnnncTTGCCACCGTCTGTGGATGCTGCGCCTCTCTGAACGCAACATGAAGGTGCTCCTTGCCGCCGCCCTCATCGCGGGGTCCGTCTTCTTCCTGCTGCTGCCGGGACCTTCTGCGGCCGATGAGAAGA…
TCONS_00206859	x	NM_213620	ATP6V1H	ATPase, H+ transporting, lysosomal 50/57kDa, V1,	XLOC_067973	-	153-1601	127	0	0	747.1	23333585	8	54916713	54916839	+	54916713-54916839	CTTTGTTTGCACGAACTTCTGCAGCCTTGGCAGCAATAATGTTGGTTGGGACAGCAGCATCCACAGCACCTCTGATATCCATTTTGGTCATCTAAACTTCGTAATCTTGAATGTCTTTCAACAAATC
TCONS_00048713	=	NM_000486	AQP2	aquaporin 2	XLOC_015623	TSS17504	.	4264	357	8.37	746.2	31909191	12	48630706	48638931	+	48630706-48631240,48634205-48634369,48634680-48634760,48635449-48638931	CTCAACGACTCCACCTCCCCaCCACGTGCCCAGATCtGGGATGGAaGgaCCCTATAAATGCCCACAACCCAGCCTCcCCAgAggCCTTGAGAAAGAGAGCGnnnnnnnnnnnnnnnnnnnnnnnnnnnnnnnnnnnnnnnnnnnnnnnnnnnnnnnnnnCGCAGGACTCCGCAGCATGTGGGAGCTCCGCTCTATAGCCTTCTCCAGGGCCGTGTTCGCAGAGTTCCTGGCCACACTCCTCTTCGTCTTCTTTGGCCTCGGCTCGGCCCTCAACTGGCCACAGGCCCTGCCCTCTGTGCTACAGATCGCCATGGCATTCGGCTTGGGTATTGGCACCCTGGTACAGGCTCTGGGCCACATAAGCGGGGCCCACATCAACCCAGCCGTGACTGTGGCCTG…
TCONS_00227370	=	NM_003399	XPNPEP2	X-prolyl aminopeptidase 2, membrane-bound	XLOC_075263	TSS82299	245-2267	3520	152	4.32	744.7	2.82893e+07	X	128700440	128731206	+	128700440-128700919,128703765-128703838,128705618-128705728,128706860-128706923,128707893-128707997,128708252-128708338,128709264-128709410,128712125-128712226,128713402-128713483,128713807-128714002,128714816-128714905,128716129-128716238,128716951-128717028,128718141-128718212,128720837-128720897,128722169-128722238,128722829-128722933,128723663-128723722,128724351-128724427,128729260-128729349…	CCAGAGTGTGGGAGCTAATGGGAATCAGCTTGCTGGAGGGGAGGGGACCAAAttaaggaatggcGggggcTCGGCTGCTGAGAGGGGGCTGGGaAAAGCAGGCTGATTGAGACCAGCTGnnnnnnnnnnnnnnnnnnnnnnnnnnnnnnnnnnnnnGGATAGCCTCACACCCTATCgtaaaCAACTaGGAACTTGCAGAGTCCGCCTcGGGCAGCCCAAAGCTCCTCTGCCCACCCTGGCTCCCAGAGCCCTCCAAAACAAAAGACCAGAGAGGCACTCTCCATCCAGCAGCCAGACGCCTCCTTCTTGACACCAGCCCCCACCCCTTGTCTGCTcGCGCCCAGGAAAGGCCTGAAGGAAGAGGCCGGGGAAAGAGCCCTCCCTCTCTCCCTTGTCCCT…
TCONS_00143913	=	NM_017931	TTC38	tetratricopeptide repeat domain 38	XLOC_045659	TSS52096	77-1484	3559	1079	30.32	733.5	30842130	22	45042524	45069517	+	45042524-45042633,45043075-45043152,45046896-45046977,45048459-45048630,45049809-45049982,45053147-45053222,45056160-45056279,45058534-45058593,45059802-45059840,45061634-45061715,45062984-45063149,45063963-45064122,45064387-45064460,45067352-45069517	nnnnnnnnnnnnnnnnnnnnnnnnnnnnnnnnnnnnnnnnnnnnnnnnnnnnnnnnnnnnnnnnnnnnnnnnnnnnnnnnnnnnnnnnCTCACCTCTGCGCGACTGCCAGGCCTGGAAGGATGCGAGGCTCCCGCTCTCCACCACAAGCAATGAAGCTTGCAAGCTGTTTGATGCCACGCTGACCCAGTATGTAAAATGGACCAATGACAAGAGtCTCGGTGGCATCGAGGGCTGCCTGTCAAAGCTCAAAGCAGCAGATCCAACCTTCGcgATGGGCCACGCCATCTCTACTGGCCTTGTACTGATTGGCACTGGAAGCTCCGTGAAGCTGGACAAAGAGCTGGACCTGGCTGTGAAGACAATGGTGGAGATTTCAAGAACCCAGCCGCTGACAAGGC…
TCONS_00041522	=	NM_001418	EIF4G2	eukaryotic translation initiation factor 4,	XLOC_013379	TSS14879	418-3138	4047	24	0.59	730.7	2.21234e+07	11	10775169	10787294	-	10775169-10776004,10777115-10777236,10777336-10777547,10777675-10777879,10778213-10778471,10778555-10778770,10778854-10778958,10779085-10779210,10779784-10779897,10780172-10780332,10780417-10780558,10781153-10781251,10781334-10781417,10781603-10781713,10782022-10782173,10782260-10782326,10782410-10782541,10783036-10783138,10784030-10784170,10784943-10785008,10785378-10785504,10786828-10787294	gCAGCGCTCcGCGCCCCTTACGCCACTGGCTCAGCCTCAGAGACTTCGCGAATATGGCTTTGCGCACTGCGGCGGGGCTGCGCCGCAACCGAGCTCAGCCCTgTGnnnnnnnnnnnnnnnnnnnnncggattggtggcagacggcaacCGGGCCGCTGATTGGGCGGCGAAGGAGCCATTCGGGGcGgCTCTGGTGGGTTCGGCTGCCCCAAGAGTGATAAGTTCGGnnnCAGACACGCCTCAGgGCCAGCAGTGAGTCGGAGCTCTATGGAGGTGGCGGTGGGTACCGGGTGGCGGCTGCAGCAGTGACTCCTCTGAGCTGAGTTTCAGGCCGTCCCCGACTCCTTCCTTCCCCTTCCCTCCCCCTTTTTTTTGTTTTCCGTTCCCCTTTCCCCTCCC…
TCONS_00026873	=	NM_014394	GHITM	growth hormone inducible transmembrane protein	XLOC_008647	TSS9546	205-1240	3167	454	14.34	720.5	2.55517e+07	10	85889116	85903960	+	85889116-85889329,85891198-85891365,85892391-85892490,85893731-85893842,85894611-85894752,85898466-85898574,85899791-85899979,85900445-85900616,85902000-85903960	nnnnnnnnnnnnnnnnnnnnnnnnnnnnnnnnnnnnnnnnnnnnnnnnnnnnnnnnnnnnnnnnnnnnnnnnnnnnnnnnnnnnnnnnnnnnnnnnnnnnnnnnnnnnnnnnnnnnnnnnnnnnnnnnnnnnnnnnnnnnnnnnnnnnnnnnnnnnnnnnnnnnnnnnnnnnnCCGGAAGGGAAACTaCGCagCGAAGGTGACCGGGGACCAAGCATTTCAGATCTGCTTGGTAGACCTGGTGCACCACCACCATGTTGGCTGCAAGGCTTGTGTGTCTCCGGACACTACCTTCTAGGGTTTTCCACCCAGCTTTCACCAAGGCCTCGCCTGTTGTGAAGAATTCCATCACGAAGAATCAATGGCTGTTAACACCCAGCAGGGAATATGCCACCAAAAC…
TCONS_00155482	=	NM_003365	UQCRC1	ubiquinol-cytochrome c reductase core protein I,	XLOC_049608	TSS56277	46-1485	1990	453	22.76	720.3	23893991	3	48611435	48622474	-	48611435-48611629,48612072-48612147,48612500-48612588,48612919-48613004,48613117-48613277,48613412-48613555,48613789-48613904,48616001-48616080,48616670-48616868,48617088-48617217,48618207-48618293,48621599-48621739,48621989-48622474	nnnnnnnnnnnnnnnnnnnnnnnnnnnnnnnnnnnnnnnnnnnnnnnnnnnnnnnnnnnnnnnnnnnnnnnnnnnnnnnnnnnnnnnnnnnnnnnnnnnnnnnnnnnnnnnnnnnnnnnnnnnnnnnnnnnnnnnnnnnnnnnnnnnnnnnnnnnnnnnnnnnnnnnnnnnnnnnnnnnnnnnnnnnnnnnnnnnnnnnnnnnnnnnnnnnnnnnnnnnnnnnnnnnnnnnnnnnnnnnnnnnnnnnnnnnnnnnnnnnnnnnnnnnnnnnnnnnnnnnnnnnnnnnnnnnnnnnnnnnnnnnnnnnnnnnnnnnnnnnnnnnnnnnnnnnnnnnnnnnnnnnnnnnnnnnnnnnnnnnnnnnnnnnnnnnnnnnnnnnnnnnnnnnnnnnnnnnnnnn…
TCONS_00133373	=	NM_176812	CHMP4B	chromatin modifying protein 4B	XLOC_042239	TSS48300	166-838	1680	143	8.51	719.1	23375511	20	31862738	31905834	+	31862738-31863125,31899934-31900111,31902419-31902533,31903544-31903670,31904963-31905834	nnnnnnnnnnnnnnnnnnnnnnnnnnnnnnnnnnnnnnnnnnnnnnnnnnnnnnnnnnnnnnnnnnnnnnnnnnnnnnnnnnnnnnnnnnnnnnnnnnnnnnnnnnnnnnnnnnnnnnnnnnnnnnnnnnnGCCGGACCGGAGCCGAGCCGAGCCGAGCCGGAGCGTGCGGCGAAGGCCGGCGCGGCGAGCAGCAACCATGTCGGTGTTCGGGAAGCTGTTCGGGGCTGGAGGGGGTAAGGCCGGCAAGGGCGGCCCGACCCCCCAGGAGGCCATCCAGCGGCtGCGGGACACGGAGGAGATGTTAAGCAAGAAACAGGAGTTCCTAGAGAAGAAAATCGAGCAGGAGCTGACGGCCGCCAAGAAGCACGGCACCAAAAACAAGCGCGCAGCCCTCCAG…
TCONS_00178276	=	NM_005340	HINT1	histidine triad nucleotide binding protein 1	XLOC_057997	TSS64854	137-514	1325	332	25.06	717.4	22847927	5	130522379	130529081	-	130522379-130523203,130526164-130526268,130528687-130529081	AACTcCATTCCCCAGGAGACAAGAAAGGAGnnnnnnnnnnnnnnnnnnnnnnnnnnnnnnnnnnnnnnnnnnnnnnnnnnnnnnnnnnnnnnnnnnnnnnnnnnnnnnnnnnnnnnnnnnnnnnnnnnnnnnnnnnnnnnnnnnnnnnnnnnnnnnnnnnnnnnnnnnnnnnnnnnnnnnnnnnnnnnnnnnnnnnnnnnnnnnnnnnnnnnnnnnnnnnnnnnnnnnnnnnnnnnnnnnnTTtCGAGCCTCTACCCTGGCCGCCGCGCGGGAGAGAGGCCGAGATGGCAGATGAGATTGCCAAGGCTCAGGTCGCTCGGCCTGGTGGCGACACGATCTTCGGGAAGATCATCCGCAAGGAAATACCAGCCAAAATCATTTTTGAGGATGACCGGTGCC…
TCONS_00043125	=	NM_001184732	SLC22A8	solute carrier family 22 member 8 isoform 1	XLOC_013785	TSS15493	122-1747	6329	773	12.21	717.4	2.36657e+07	11	62512893	62540080	-	62512893-62517384,62517472-62517675,62517818-62517926,62518590-62518804,62519752-62519867,62520077-62520200,62522969-62523137,62523736-62523890,62524768-62524871,62538674-62539010,62539777-62540080	CAGCCCTGCTAGGCTCAGCCACGCTGCCCCACCCCCACCGGCCTTCGCTGAGGCAGCCCTTTGAGGAGAGCTGGGCTTGGTGGGTCCACAGCACTCTCCCTGCCAGTGATGTTAATCCGCAAAAGAAAGTCAAACATTAGCCCGGGAAACAGCTTATGCCTTATATAAGCCCCCCTCCGGGAGGCACAAACACAGCTTgTTAgAGCTGAGCTGCCCAACTGCAGCAGCAGCCGGCCCCTAGGACAGAGCAGGGACCTCAACTACACTGATCACCAGCCCCATCGGACCCAGACTCAGCCACCAGTGCCATGACCTTCTCGGAGATCCTGGACCGTGTGGGAAGCATGGGCCGTTTCCAGTTCCTGCATGTAGCCATACTGGGCCTCCCGATCCTCAACA…
TCONS_00173946	=	NM_030571	NDFIP1	Nedd4 family interacting protein 1,	XLOC_056369	TSS63113	217-880	3857	454	11.77	717.1	26409483	5	141468255	141514199	+	141468255-141468786,141491557-141491644,141491961-141492091,141495479-141495566,141497483-141497607,141500312-141500378,141504320-141504425,141511480-141514199	nnnnnnnnnnnnnnnnnnnnnnnnnnnnnnnnnnnnnnnnnnnnnnnnnnnnnnnnnnnnnnnnnnnnnnnnnnnnnnnnnnnnnnnnnnnnnnnnnnnnnnnnnnnnnnnnnnnnnnnnnnnnnnnnnnnnnnnnnnnnnnnnnnnnnnnnnnnnnnnnnnnnnnnnnnnnnnnnnnnnnnnnnnnnnnnnnnnnnnnnnnnnnnnnnnnnnnnnnnnnnnnnnnnnnnnnnnnnnnnnnnnnnnnnnnnnnnnnnnnnnnnnnnnnnnnnnnnnnnnnnnnnnnnnnnnnCGGCGGCGGCGGCGGCGCTTACAGCCTGAGAGGATCGTCTCGCCcGGGAGCAGAGGCGGCCATCGAGACCCACCCAAGGAGTGTCCCCCTCGGCCTCCCAGCGCTCC…
TCONS_00033680	j	NM_004092	ECHS1	mitochondrial short-chain enoyl-coenzyme A	XLOC_010805	TSS12127	72-941	494	73	14.78	716.2	26287379	10	135032642	135036898	-	135032642-135032650,135033398-135033525,135034054-135034251,135036740-135036898	nnnnnnnnnnnnnnnnnnnnnnnnnnnnnnnnnnnnnnnnnnnnnnnnnnnnnnnnnnnnnnnnnnnnnnnnnGGCCGCCCTGCGTGTCCTGCTGCCCCGGCTCCGCGGCCCGCTGAGGCCTCCGGTTCGCTGTCCTGCGTGGCGTCCCTTCGCCTCGGGTGCTAACTTTGAGTACATCATCGCAGAAAAAAGAGGGAAGAATAACACCGTGGGGTTGATCCAACTGAACCGCCCCAAGGCCCTCAATGCACTTTGCGATGGCCTGATTGAGGAGCTCAACCAGGCACTGAAGACCTTTGAGGAGGACACGGCTGTGGAGGCTATTGTCCACACCGGCGGGGAAAAGGCCTTTGCAGCTGGAGCTGATATCAAGGAAATGCAGAACCTGAGTTTCCAGG…
TCONS_00127983	=	NM_007008	RTN4	reticulon 4 isoform C	XLOC_040485	TSS46245	215-811	2112	197	9.33	711.7	24706124	2	55052826	55091302	-	55052826-55053838,55054203-55054261,55054461-55054507,55055335-55055404,55063155-55063293,55068131-55068338,55090727-55091302	TTTCACAAGCTTGAAATGTAGGCTATTACTATTTGATCAGTCCATTTTTATCTTATCAGGTAACCATCAAttttagaGTTTCAAATGAAAGTGAAAACCAGTAGCATAATTCGACCATgTGTTAAAAAAAannnnnnnnnnnAACTGCATATGGTTTTAAGTGCATTTCAGATACATTCGGTGGTTAGTTCTAAGAACAACCCTTACTTCCTTTCTTTTGGTAACCTgCCcTCTCCCTGCAAATGCaGCTCCATTTGGTATGAGCAACAAGGCAAATGCCTAAAACAATCAACAGTTAGAAGGAAAGCATTAATGCTGGAGTATTAGTAGCCTAGTTACAGATTGCACTGCGTcAGACTGTTCCACACCCAGAAGACGTCAGGTGAcTTCAGTTCTGCT…
TCONS_00080066	=	NM_016333	SRRM2	splicing coactivator subunit SRm300,	XLOC_025887	TSS28914	.	9353	236	2.52	710	24162812	16	2742331	2761414	+	2742331-2742848,2746336-2746608,2747474-2747581,2747783-2747947,2748472-2748549,2748987-2749049,2749142-2749174,2749354-2749404,2749571-2749663,2750303-2750501,2751563-2758263,2758999-2759286,2760354-2760467,2760606-2760719,2760860-2761414	agaaTGCTCTGCcTCGACgGCGnnnnnnnnnnnnnnnnnnnnnnnnnnnnnnnnnnnnnnnnnnnnnnnnnnnnnnnnnnnnnnnnnnnnnnnnnnnnnnnnnnnnnnnnnnnnnnnnnnnnnnnnnnnnnnnnnnnnnnnnnnnnnnnnnnnnnnnnnnnnnnnnnnnnnnnnnnnnnnnnnnnnnnnnnnnnnnnnnnnnnnnnnnnnnnnnnnnnnTTCGGCGCCTGCGCAAAAGGCTGCGGGACGCACTCCAGTTCCCGGCAAGCCCCGCGACGcGCGTTTGCGTGCTGACGCACGGAGTTAGTCGTGCTGACGTGCAGCGCGGCCCAGGCGGGGTGCGAGTGGCGCAGTCGGAGCCCGCTGCGGCCCCTGAGGAAGCCAGGAGGCGTCGGCGTC…
TCONS_00082921	=	NM_175617	MT1E	metallothionein 1E	XLOC_026846	TSS29907	180-363	711	430	60.48	709.6	32925992	16	55216888	55218532	+	55216888-55217292,55217879-55217944,55218293-55218532	nnnnnnnnnnnnnnnnnnnnnnnnnnnnnnnnnnnnnnnnnnnnnnnnnnnnnnnnnnnnnnnnnnnnnnnnnnnnnnnnnnnnnnnnnnnnnnnnnnnnnnnnnnnnnnnnnnnnnnnnnnnnnnnnnnnnnnnnnnnnnnnnnnnnnnnnnnnnnnnnnnnnnnnnnnnnnnnnnnnnnnnnnnnnnnnnnnnnnnnnnnnnnnnnnnnnnnnnnnnnnnnnnnnnnnnnnnnnnnnnnnnnnnnnnnnnnnnnnnnnnnnnnnnnnnnnnnnnnnnnnnnnnnnnnnnnnnnnnnnnnnnnnnnnnnnnnnnnnnnnnnnnnnnnnnnnnnnnnnnnnnnnCcGGTGGGAGCTCCAGCATCTCCTTGGCTCGAAATGGACCCCAACTGCTCCTGCG…
TCONS_00222538	=	NM_014222	NDUFA8	NADH dehydrogenase (ubiquinone) 1 alpha	XLOC_073630	TSS80721	143-658	994	174	17.51	703.6	23235386	9	123946010	123961921	-	123946010-123946478,123950212-123950377,123954345-123954508,123961727-123961921	nnnnnnnnnnnnnnnnnnnnnnnnnnnnGTTACCGGATGCGCATGCGCAGGCGCCGTGTGGCGCTCAGCGGTCGAAAGGGGAGTTCAAGGAGACGGGGGAGACGCGGTTGAGGGCTCCTCGTCGGGGTCGGGGCTGCAGCCGTCATGCCGGGGATAGTGGAGCTGCCCACTCTAGAAGAGCTGAAAGTAGACGAGGTGAAAGTTAGTTCTGCTGTGCTTAAAGCTGCGGCCCATCACTATGGAGCTCAGTGTGATAAGCCCAACAAGGAGTTTATGCTCTGCCGCTGGGAAGAGAAAGATCCGAGGCGGTGTTTGGAGGAAGGCAAGCTGGTCAACAAGTGTGCTTTGGACTTCTTTAGGCAGATAAAACGTCACTGCGCAGAGCCTTTTACAGAATAT…
TCONS_00041440	x	NM_015055	SWAP70	SWAP-70 protein,	XLOC_013359	-	100-1855	101	0	0	694.9	24970330	11	9730320	9730420	-	9730320-9730420	GGGCTAGAGCAGCTAAGCCCCAGGTCATGTTATCAGCTACAGTTgtAgaaTAAGCAAGGTTTAAGGAAGGACATTCTGCAAAAGTGCaGGGCCTATTTCAC
TCONS_00162340	=	NM_003759	SLC4A4	solute carrier family 4, sodium bicarbonate,	XLOC_051973	TSS58833	197-3302	7673	275	3.58	692.4	23473992	4	72423611	72656678	+	72423611-72424086,72434493-72434653,72441589-72441768,72482158-72482234,72525197-72525354,72532227-72532314,72534970-72535124,72535769-72535882,72538076-72538250,72551025-72551158,72557280-72557551,72571529-72571599,72582082-72582273,72616643-72616756,72618808-72618969,72630931-72631109,72632229-72632301,72639721-72639789,72642293-72642466,72644674-72644835,72648374-72648470,72651585-72651664,726…	TTTGGATGAGTCATAAGTGGAGAAGGCGGGGAAGTGAATGGTTAGACCTCAGCTCATCTGAGGGCTAAAGGTTCTTTGcaAGACATCACACGGAATTGGAGTGCTGTCCTTCTGGAGAGTGGTGGAGAACCAAGATACAGTTCAGAACCAAAAGAATAGAGAAGGGCTTTGATTTCTTTTTGGCCTTAGATTGGGGATTTGGGAGGCTCAGCAAGAAAGATGTCCACcGAAAATGTGGAAGGGAAGCCCAGTAACCTTGAGGAGAGAGGAAGAACCCGGAGCTCCACTTTCCTCAGGGTCGTCCAGCCAATGTTTAACCACAGTATTTTCACTTCTGCAGTCTCTCCTGCTGCAGAACGCATCCGATTCATCTTGGGAGAGGAGGATGACAGCCCAGCT…
TCONS_00198934	=	NM_022087	GALNT11	GALNAC-T11,	XLOC_065285	TSS72089	231-2055	2740	407	14.85	688.4	2.41828e+07	7	151353693	151450360	+	151353693-151353902,151422208-151422540,151428816-151428939,151431130-151431296,151433263-151433388,151436056-151436305,151438546-151438663,151441264-151441416,151445175-151445393,151446696-151446800,151448849-151448986,151449564-151450360	nnnnnnnnnnnnnnnnnnnnnnnnnnnnnnnnnnnnnnnnnnnnnnnnnnnnnnnnnnnnnnnnnnnnnnnnnnnnnnnnnnnnnnnnnnnnnnnnnnnnnnnnnnnnnnnnnnnnnnnnnnnnnnnnnnnnnnnnnnnnnnnnnnnnnnnnnnnnAGATGCCGCAGCCCGAGTTCCGGAAGGCGGCGATCCTGgGCTGCGGGCAACGCGGAAATTGAAAATGGCCCTTCAGCTATGCTAGGTCTATAATGGGAAGTGTCACAGTTCGGTATTTCTGTTATGGGTGCCTTTTTACATCTGCGACCTGGACAGTTTTGCTTTTTGTTTATTTTAACTTCAGTGAAGTGACTCAGCCACTTAAGAATGTGCCCGTCAAGGGGTCTGGGCCCCGCGGACCAT…
TCONS_00046609	=	NM_001769	CD9	CD9 antigen,	XLOC_014954	TSS16799	112-796	1309	39	2.98	683.8	24848556	12	6179743	6217693	+	6179743-6179992,6204853-6204961,6212059-6212156,6212839-6212913,6214656-6214754,6214903-6214992,6215619-6215702,6217190-6217693	CTTTTCCCGGCACATGCGCACCGCAGCGGGTCGCGCGCCCTAAGGAGTGGCACTTTTTAAAAGTGCAGCCGGAGACCAGCCcACAGCCGCCTgcatctnnnnnnnnnnCCGGGTCCCACCTGTCCCAGCTGCGCGCGCCCCTCAGTCCCGCACCCGTTCGACCCAGGCTAGGTTAGCCCTCACCATGCCGGTCAAAGGAGGCACCAAGTGCATCAAATACCTGCTGTTTGGATTTAACTTCATCTTCTGGCTTGCCGGGATTGCTGTCCTTGCCATTGGACTATGGCTGCGATTCGACTCTCAGACCAAGAGCATCTTCGAGCAAGAAACTAATAATAATAATTCCAGCTTCTACACAGGAGTCTATATTCTGATTGGAGCCGGCGCCCTCATGATGCT…
TCONS_00051908	=	NM_002567	PEBP1	prostatic binding protein	XLOC_016637	TSS18563	146-707	1502	422	28.1	683	25409067	12	117058247	117067778	+	117058247-117058532,117060227-117060336,117061639-117061739,117066774-117067778	nnnnnnnnnnnnnnnnnnnnnnnnnnnnnnnnnnnnnnnnnnnnnnnnnnnnnnnnnnnnnnnnnnnnnnnnnnnnnnnnnnnnnnnnnnnnnnnnnnnnnnnnnnnnnnnnnnnnnnnnCGCCCGGCTGCACGCTTTGCTTGGCCTCGCCATGCCGGTGGACCTCAGCAAGTGGTCCGGGCCCTTGAGCCTGCAAGAAGTGGACGAGCAGCCGCAGCACCCGCTGCATGTCACCTACGCCGGGGCGGCGTTGGACGAGCTGGGCAAAGTGCTGACGCCCACTCAGGTTAAGAATAGACCCACCAGCATTTCGTGGGATGGTCTCGATTCAGGGAAGCTCTACACCTTGGTCCTGACAGACCCGGATGCTCCCAGCAGGAAGGATCCCAAATACAGGGA…
TCONS_00047254	=	NM_031412	GABARAPL1	GABA(A) receptor-associated protein like 1	XLOC_015098	TSS17020	241-592	1968	202	10.26	682.1	28699799	12	10256670	10267006	+	10256670-10257085,10261929-10262007,10264306-10264424,10265653-10267006	nnnnnnnnnnnnnnnnnnnnnnnnnnnnnnnnnnnnnnnnnnnnnnnnnCAcAGcCCGACGCGCCACCCAACTGTTTTTGTGCTCCCAGCTCCAGCGAAAATCCGCCGGTGTTTCTCCACctggctctcctCTATCTCCGGGCAGGCTCACCCGAGATCTCCnnnnnnnnnnnnnnnnnnnnnnnnnnnnnnnnnnnnnnnnnnnnnnnnnnnnnnnnnnnnnnnnnnnTTTGAACACACCTTGACGTCGGCGGAGGGAGCTGGACAGGGCCAGCGGCGAAGGAGGCAGGCCCCGCGCGGGGATCTCGGAAGCCCTGCGGTGCATCATGAAGTTCCAGTACAAGGAGGACCATCCCTTTGAGTATCGGAAAAAGGAAGGAGAAAAGATCCGGAAGAAAT…
TCONS_00043389	=	NM_001997	FAU	ubiquitin-like protein fubi and ribosomal	XLOC_013839	TSS15597	120-518	850	241	28.35	680.1	24764079	11	64644673	64646521	-	64644673-64644854,64645029-64645084,64645548-64645692,64645787-64645869,64646138-64646521	nnnnnnnnnACCCACGCGATGCCCTCAGCTCCTCGCTCAGCGCTCTCACCAACAGTCGTAGCCCGCAGCCCCGCTGAACACCGGTTCTCCATCCCCGAAGCGCAGCCCGGAACATGGTAACGGCCATCTTnnnnnnnnnnnnnnnnnnnnnnnnnnnnnnnnnnnnnnnnnnnnnnnnnnnnnnnnnnnnnnnnnnnnnnnnnnnnnnnnnnnnnnnnnnnnnnnnnnnnnnnnnnnnnnnnnnnnnnnnnnnnnnnnnnnnnnnnnnnnnnnnnnnnnnnnnnnnnnnnnnnnnnnnnnnnnnnnnnnnnnnnnnnnnnnnnnnnnnnnnnnnnnnnnnnnnnnnnnnnnnnnnnnnnnnnGGCAGCTGGGACCGCGGTTCAGTCGTCAACATGCAGC…
TCONS_00145783	=	NM_006498	LGALS2	lectin, galactoside-binding, soluble, 2	XLOC_046193	TSS52838	113-508	1293	395	30.55	674.3	2.42568e+07	22	36295743	36306279	-	36295743-36296365,36296529-36296688,36297802-36297884,36305853-36306279	nnnnnnnnnnnnnnnnnnnnnnnnAGCAAATCTCTCTTTTTACAGACAAGGAAGCTGGGTtCagtgAGGGAGGCTGGGAAAGCTGTCAAGCGGCTGCATTGCGGTTTGTGTGGGGGCAGAGaTGGGtnnnnnnnnnnnnnnnnnnnnnnnnnnnnnnnnnnnnnnnnnnnctGGGCTGGAGGGAGgCCAGGAGGATGCTCCGGGATGGGTGGGGTGGAGCTGGCTGAGGAGTCTTcTGCCTGTTTGTGCtGGGTACTGGGAGATGCAGGCGGGGAGATACCAGGTAGAAGGGGCAAAGTCcTCACTTAGGGACTTGAGGGAGTTAATGTGTAATATTCTAGGATACAAGCTTGACCACGAGGTAAGACCCTAAGCACAGGCCTCCAGGaGCCGCTGGGA…
TCONS_00201632	x	NM_003388	CLIP2	CAP-GLY domain containing linker protein 2	XLOC_066119	-	328-3466	101	0	0	673.9	17225300	7	73391011	73391111	-	73391011-73391111	CGAATgCAATGACAGGTTCtGGGCAGTCAGTGACTCCACGGAGtGGGCATCACTCCCCGAGCCCTCGGCCGTGGGCTGCCGGGTCAGCTTGGAGGGCCGCG
TCONS_00121699	x	NM_001743	CALM2	calmodulin 2	XLOC_038180	-	159-605	799	0	0	670.1	1.93513e+07	2	47240654	47241452	+	47240654-47241452	CTTCCCACCTTCACTATTTCTGCCACCCATCTCCATACACTTCCCCACACGAGAAAAAATTATCTAGATTATgCCAAtGAGAAACCAATGCCATATTTTATTTTCAAAATTATTAGACTTTAACAGTTAAATGACTCAGaTGTAGAGCAACtTgTGTTTAAATTGTAATTTTTTTATTGGAAaACAAATATAcAACTTGGaATGGATTTTGAGGCAAATTGTGCCATAAGCAGATTTTATGTGGCTAAACAAAGTTTAAAAAGCAAGTAACAATAAAAGAAAATGTTTCTGGTACAGGACCAGCAGTACAAAAAAATAGTGTACGAGTACCTGGATAATACACCCGTTTTGCAATAGTGCAACTTTTAAGTACATATTGTTGACTGTCCATAGTCCACG…
TCONS_00210439	=	NM_016127	TMEM66	transmembrane protein 66	XLOC_069433	TSS76345	185-1201	2043	189	9.25	668.9	23306938	8	30040151	30060235	-	30040151-30040971,30043046-30043197,30043835-30043976,30046700-30047117,30050935-30051113,30059905-30060235	nnnnnnnnnnnnnnnnnnnnnnnnnnnnnnnnnnnnnnnnnnnnnnnnnnnnnnnnnnnnnnnnnnnnnnnnnnnnnnnnnnnnnnnnnnnnnnnnnnnnnnnnnnnnnnnnnnnnnnnnnnnnnnnnnnnnnnnnnnnnnnnnnnnnnnnnnnnnnnnnnnnnnnnnnnnnnnnnnnGGTTCGGCCCGcAGGCGTCTGACAGCCCAGCGCCATCTTCATCGAGCGCCATGGCCGTAGCCTgCGGGCCGGGAGCGGCCGGGCACTGCTTGCTTCTCGGCCTGCATTTGTTTCTGCTCACCGCGGGCCCTGCCCTGGGCTGGAACGACCCTGACAGAATGTTGCTGCGGGATGTAAAAGCTCTTACCCTCCACTATGGCCGCTATACCACCTCCCGCAGG…
TCONS_00209297	=	NM_003801	GPAA1	glycosylphosphatidylinositol anchor attachment,	XLOC_069033	TSS75888	111-1974	2351	286	12.17	664.7	23852508	8	145209228	145213107	+	145209228-145209695,145210015-145210194,145210280-145210391,145210605-145210752,145210830-145210931,145211025-145211221,145211304-145211500,145211613-145211766,145211934-145212029,145212180-145212370,145212464-145212634,145212773-145213107	nnnnnnnnnnnnnnnnnnnnnnnnnnnnnnnnnnnnnnnnnnnnnnnnnnnnnnnnnnnnnnnnnnnnnnnnnnnnnnnnnnnnnnnnnnnnnnnnnnnnnnnnnnnnnnnnnnnnnnnnnnnnnnnnnnnnnnnnnnnnnnnnnnnnnnnnnnnnnnnnnnnnnnnnnnnnnnnnnnnnnnnnnnnnnnnnnnnnnnnnnnnnnnnnnnnnnnnnnnnnnnnnnnnnnnnnnnnnnnnnnnnnnnnnnnnnnnnnnnnnnnnnnnnnnnnnnnnnnnnnnnnnnGGAAGTGCGGGCGAGCGCgGGTCCCCGGGTCTGACAGGAGCAGCCTGCGGGCACCGCGGCGGTAGTTGGAGGCGGCAGAGGGTCTGTCGCCGCGCCGCCCTGCCCCGCCATGGG…
TCONS_00125282	=	NM_138326	ACMSD	aminocarboxymuconate semialdehyde decarboxylase	XLOC_039489	TSS45195	68-1076	1369	8	0.58	663.6	20902971	2	135312580	135376115	+	135312580-135312779,135319273-135319317,135333301-135333397,135336009-135336058,135337435-135337671,135341619-135341712,135345005-135345100,135346509-135346681,135372381-135372479,135375838-135376115	CTAGACTGGGTTGGGCAGGCCTACTGACTGCTGCCTGAAGGTGGCTGTAAAGGGACTAAGTAAATCaATTAACTCcACAGTTTTCAAAAAGGTCTCTTGATATCAAAACTTCTTTCCTTACATGCCTCTCTGATCCTGTGGAGATGAAAATTGACATCCATAGTCATATTCTACCAAAAGAATGGCCAGATCTAAAAAAGAGGTTTGGCTATGAAGGCTGGGTGCAGCTCCAACACCACAGCAAGGGAGAAGCAAAGTTGTGGAAAGATGGGAAGGTCTTCAGAGTGGTGCGAGAGAATTGCTGGGATCCAGAAGTTCGTATTAGAGAAATGGATCAAAAAGGAGTAACAGTGCAAGCCCTTTCCACAGTTCCTGTCATGTTTAGCTACTGGGCCAAAC…
TCONS_00192034	=	NM_003058	SLC22A2	solute carrier family 22 member 2,	XLOC_062586	TSS69899	175-1839	2726	80	2.93	662.4	28611167	6	160557780	160600163	-	160557780-160558520,160565727-160565826,160582496-160582608,160583316-160583424,160584594-160584808,160586461-160586567,160588206-160588320,160590238-160590406,160591570-160591724,160597636-160597739,160599366-160600163	tGGGGCACTACGGGAAGATGACTGGGCTGTGATATGGGCCAGCACTCAGATTCCCTGTGGTGGGACACAGAGGACGGGTTGTTTGTGCTGCTGGCGTGGAGCACCGACAAGCCTGTGGAGAATCtGTAACAATAAACACGACAGGCATCCTGGGAGTGAACTCAGGGCATTTGGGAAGTGCAGAAGGACATGCACCCTCGCTGCAGGtGTGCACCTTTGAAGTCAGCTGGACCAAGGAAAgGcCCTGCCCTGAAGGCTGGTCACTTGCAGAGtTAAACTCCCCTCTTTGACTTCTGGCCAGGGTTTGTGCTGAGCTGGTTGCAGCCGCTCTCAGCCTCGCTCCAAGCAnnnnnnnnnnnnnnnnnnnnTCCTGCCTGCAGGATCATGACCGCCACCGTG…
TCONS_00034249	=	NM_004356	CD81	CD81 antigen,	XLOC_011015	TSS12299	234-942	1898	267	14.07	658.8	23105187	11	2355100	2375603	+	2355100-2355421,2368218-2368332,2371901-2371998,2372778-2372852,2373222-2373326,2373675-2373776,2374434-2374520,2374610-2375603	nnnnnnnnnnnnnnnnnnnnnnnnnnnnnnnnnnnnnnnnnnnnnnnnnnnnnnnnnnnnnnnnnnnnnnnnnnnnnnnnnnnnnnnnnnnnnnnnnnnnnnnnnnnnnnnnnnnnnnnnnnnnnnnnnnnnnnnnnnnnnnnnnnnnnnnnnnnnCGCCAGGCCCCCTTGCCGGCtgCCCGCCAGGCCCCGCGCCGGCCCGCCCGCCTCCCAGGAcCGGCCCGCGCCCCGCAGGCCGCCCGCCGCCCGCGTCGCCATGGGAGTGGAGGGGTGTACCAAGTGCATCAAGTACCTGCTCTTCGTCTTCAATTTCGTCTTCTGGCTGGCTGGAGGCGTGATCCTGGGTGTAGCCTTGTGGCTCCGCCATGACCCGCAGACCACCAACCTCCTGTATCTGGA…
TCONS_00134129	=	NM_139323	YWHAB	tyrosine 3-monooxygenase/tryptophan	XLOC_042476	TSS48567	188-926	3168	174	5.49	655.3	2.24598e+07	20	42947600	42970575	+	42947600-42947941,42963586-42963888,42966048-42966171,42967023-42967186,42968056-42968151,42968437-42970575	nnnnnnnnnnnnnnnnnnnnnnnnnnnnnnnnnnnnnnnnnCTCCCTTCCGTCaGCGCCCCTCCCGTGGGGCCGcGGCAACCCCGTGCCTCGCTTGCCCAATGAGAACACGGCGTGGGGCGGGGCGCGGCCAGGACCGGAGCGGAAGTGGTGACCGGAGCGGAAGTGGAGCTgCCGCCACCGCCGCCGCCGaTTCCGGAGCCGGGGtagtcgccgccgccgccgccgnnnnAGCCACTGCAGGCACCGCTTCCgcTGCCTGAGGAGTGGGCTTGGGAAGGAAGGGGTCATCTCGCTTGGAGCTTCGCTCGGAAGGGTCTTTGTTCCCTGCAGCCCTCCCACGGGAATGACAATGGATAAAaGTGAGCTGGTACAGAAAGCCAAACTCGCTGAGCAGGCT…
TCONS_00154884	x	NM_001008392	CTDSPL	small CTD phosphatase 3 isoform 1	XLOC_049461	-	23-851	1778	27	1.52	653.1	24151796	3	37999189	38000966	-	37999189-38000966	TTCgCGGTTTCACATGTTTATTTTTGGCAGGAAGGAAATCATTGCAAACCTTTTGATTGACAATACcCGCCCCTGGAAACATGCACATTCCACATGTAGCATTTCCCAAGTAATGCTGGATTGTTTATCACATTCAAATGTCCAACAGAAATCCATGAATACCCAGACACCAGCATCTCCACTACCTGGGGTGGGGGAGGGTGTGTCAGTCTGCAGAGAAGCTCCTGGGAGAATGGAACAGGAACAGACATGATCAAATTTACAGTACGGTAGGAACAGAGGCAGCCAGTCAATTATGAACAGTTAACTGCAAGTACGTCAAGCCATCCACTCTTCTCAAACCCTGGCATGCCAACTGTCCAGCACAGCACCTTTAAGAGCAGAGGCACAAACGTAGGA…
TCONS_00145858	=	NM_001098504	DDX17	DEAD box polypeptide 17 isoform 3	XLOC_046215	TSS52869	104-2296	6074	578	9.52	651.2	22298235	22	37208111	37232291	-	37208111-37212391,37213824-37214066,37218007-37218066,37219661-37219722,37219972-37220082,37220581-37220753,37220837-37220997,37221747-37221888,37224036-37224101,37224391-37224524,37225351-37225450,37227081-37227231,37231902-37232291	GTTAAGTTGGAGCCGACTCAGCTGTGGCCGCCATTTTGTGCAGTCGCTGGGAAGGAAGGAGACGCCTAAACCGCGGCACTGCCGGGTTTGAGCGTAGCCAAACCTGCCCACCGGCTTTGTAGCCCCGATTCTCTGTGTTTTGCTCCCGTCTCCGACGAGAGAGGCGGCGACGGtGGCGTcTGCGACGGGAGACAGCGTGTCGGAGCGAGAGAGCGCTGCGCCTGCCGCCGCCCCAACAGCGGAGGCGCCGCCGCCATCGGTCGTCACCAGACCGGAGCCGCAGGCCCTCCCGAGCCCGGCCATCCGTGCCCCGCTCCCAGATCTCTATCCTTTTGGGACCATGCGCGGAGGAGGCTTTGGGGACCGGGACCGGGATCGTGACCGTGGAGGATTTGGAGC…
TCONS_00138521	=	NM_000454	SOD1	superoxide dismutase 1, soluble,	XLOC_043909	TSS50202	149-611	1883	962	51.09	650.7	24999973	21	31953791	31964017	+	31953791-31954025,31957974-31958070,31960633-31960702,31961442-31961559,31962655-31964017	nnnnnnnnnnnnnnnnnnnnnnnnnnnnnnnnnnnnnnnnnnnnnnnnnnnnnnnnnnnnnnnnnnnnnnnnnnnnnnnnnnnnnnnnnnnnnnnnnnnnnnnnnnnnnnnnnnnnnnnnnnnnnnnnnnnGGAAgCAGGACCGCGGCGTGGCCTAGCAAGTCATGGCGATGAAGGCCGTGTGCGTGTTGAAGGGCGACAGCCCAGTGCAGGGCACCATCAGTTTCGAGCAGAAGGAAAGTAATGGACCAGTGAAGGTGTGGGGAAGCATTACAGGATTGACTGAAGGCCTGCATGGATTCCACGTTCATCAGTTTGGAGATAATACACAAGGCTGTACCAGTGCAGGTCCTCACTTTAATCCTCTATCCAGACAACACGGTGGGCCATAGGATGAAGA…
TCONS_00004382	=	NM_000792	DIO1	deiodinase, iodothyronine, type I isoform a	XLOC_001408	TSS1425	24-771	1870	0	0	648.4	20911146	1	54132446	54149354	+	54132446-54132808,54142927-54143070,54144356-54144555,54148192-54149354	TCaGAGCTTACTCTGGCTGTGCCGAGATGGGGCTGCCCCAGTCAGGGCTGTGGGTGAAGAAGCTCTGGGTGCTCTTGGAGGTGGCTGTCCATGTGGTCGTGGGTAAAGTGCTTCTGATATTGTTTCCAGACAGAGTCAAGCGGAACATCCTGGCCATGGGCGAGAAGACCGGTATGACCAGGAACCCCCATTTCAGCCACGACAACTGGATCCCGACCTTTTTCAGCACCCAGTATTTCTGGTTCGTCTTGAAGGTCCGTTGGCAGCGACTAGAGGACACTACTGAGCTAGGGGGTCTGGCCCCAAACTGCCCAGTGGTCCGCCTCTCAGGACAGAGGTGCAACATTTGGGACTTTATGCAAGGCAATAGGCCACTGGTGCTGAATTTTGGAAGTTGTA…
TCONS_00191943	=	NM_001111077	EZR	ezrin	XLOC_062563	TSS69861	182-1939	3282	637	19.41	643.6	25810003	6	159106594	159160444	-	159106594-159108098,159108281-159108532,159110346-159110438,159110804-159110964,159111784-159111914,159112264-159112427,159117428-159117524,159124540-159124686,159125664-159125747,159126329-159126603,159128128-159128223,159130308-159130391,159159102-159159186,159160337-159160444	nnnnnnnnnnnnnnnnnnnnnnnnnnnnnnnnnTTGGGAGCGCGGGCAGCCAGCGCACTcGGCGGATGCCAGGGCTGCGGGGAGCACACGGAGCACTGCAGGCGTTGGGTTGGGACAGCGTCTCCGCTGCTGCTGGAGAGTCGTGTTTCCGGGGATCGAGGATACGCAACAGGAACCGAAAATGCCGAAACCAATCGATGTCCGAGTTACCACCATGGATGCAGAGCTGGAGTTTGCAATCCAGCCAAATACAACTGGAAAACAGCTTTTTGATCAGGTGGTAAAGACTATCGGCCTCCGGGAAGTGTGGTACTTTGGCCTCCAGTATGTGGATAATAAAGGATTTCCTACCTGGCTGAAGCTGGATAAGAAGGTGTCTGCCCAGGAGGTCAGGAAGGA…
TCONS_00009404	=	NM_004528	MGST3	microsomal glutathione S-transferase 3,	XLOC_003020	TSS3120	89-545	1531	657	42.91	642.9	1.98102e+07	1	163866722	163891997	+	163866722-163867154,163885702-163885825,163886875-163886948,163887839-163887896,163890140-163890212,163891229-163891997	nnnnnnnnnnnnnnnnnnnnnnnnnnnnnnnnnnnnnnnnnnnnnnnnnnnnnnnnnnnnnnnnnnnnnnnnnnnnnnnnnnnnnnnnnnnnnnnnnnnnnnnnnnnnnnnnnnnnnnnnnnnnnnnnnnnnnnnnnnnnnnnnnnnnnnnnnnnnnnnnnnnnnnnnnnnnnnnnnnnnnnnnnnnnnnnnnnnnnnnnnnnnnnnnnnnnnnnnnnnnnnnnnnnnnnnnnnnnnnnnnnnnnnnnnnnnnnnnnnnnnnnnnnnnnnnnnnnnnnnnnnnnnnnnnnnnnnnnnnnnnnnnTGGCCGCGCGCTGGCCGGCTGGGGCGGGACCTGCTTCTGGCCCCATCTAGCGCCGCCCCTGGCGTGGGCGCCGCACCCACACTGCGCTGCGCAGG…
TCONS_00173600	=	NM_016480	PAIP2	poly(A) binding protein interacting protein 2,	XLOC_056273	TSS62990	178-559	1486	139	9.35	642.6	21970848	5	138705415	138733308	+	138705415-138705568,138727347-138727510,138728152-138728331,138732321-138733308	nnnnnnnnnnnnnnnnnnnnnnnnnnnGTTTGtTTGGACTGGAGATGGGAGGCGGTGGGCGAAGcGCACGTCGAGcGGGGGAGCGGCGCTGCCTGTGGAGATCCGCGGAGGCCGACAGGATTCGTTGGCTGCCGTCCCCGCTGCTGTGCACTGGGTTAAAAACGACAACCAACATCAGCCATGAAAGATCCAAGTCGCAGCAGTACTAGCCCAAGCATCATCAATGAAGATGTGATTATTAACGGTCATTCTCATGAAGATGACAATCCATTTGCAGAGTACATGTGGATGGAAAATGAAGAAGAATTCAACAGACAAATAGAAGAGGAGTTATGGGAAGAAGAATTTATTGAACGCTGTTTCCAAGAAATGCTGGAAGTGGAAGAAGAGCATGAATGG…
TCONS_00225106	=	NM_003334	UBA1	ubiquitin-activating enzyme E1	XLOC_074471	TSS81619	224-3398	3613	42	1.16	636.1	20516883	X	46938132	46959472	+	46938132-46938367,46943146-46943262,46943391-46943449,46943552-46943720,46943823-46943957,46945237-46945343,46945619-46945709,46945821-46945953,46946499-46946596,46946701-46946847,46946981-46947157,46947286-46947390,46947477-46947557,46947884-46948039,46950291-46950456,46950591-46950787,46953966-46954030,46954271-46954466,46955185-46955259,46955379-46955568,46956767-46956855,46957114-46957206,469…	nnnnnnnnnnnnnnnnnnnnnnnnnnnnnnnnnnnnnnnnnnCTTGTGTCGGCGGCTCGGCTTGAAGGAGGTGGCAGGGACAACCACAGCCACAGCGGCCgGGGGAGGAGAAGGCGGCAGCGGCGATTCTAGGCGGCCCAGGCGGCGGGGAGGAGGAGAAGGAGGAGGGTGGCGGCCGGGCTTGGCTTCGGCTCCTTGAGGAGTTGGCGGCGGCGCGACCCGGGGAACCGGCATTGATGTCCAGCTCGCCGCTGTCCAAGAAACGTCGCGTGTCCGGGCCTGATCCAAAGCCGGGTTCTAACTGCTCCCCTGCCCAGTCCGTGTTGTCCGAAGTGCCCTCGGTACCAACCAACGGAATGGCCAAGAACGGCAGTGAAGCAGACATAGACGAGGGCCTTT…
TCONS_00217209	=	NM_004888	ATP6V1G1	vacuolar H+ ATPase G1	XLOC_072025	TSS78737	126-480	1762	685	38.88	633.5	24298628	9	116389664	116400973	+	116389664-116390021,116394653-116394753,116399671-116400973	nnnnnnnnnnnnnnnnnnnnnnnnnnnnnnnnnnnnnnnnnnnnnnnnnnnnnnnnnnnnnnnnnnnnnnnnnnnnnnnnnnnnnnnnnnnnnnnnnnnnnnnnnnnnnnnnnnnnnnnnnnnnnnnnnnnnnnnnnnnnnnnnnnnnnnnnnnnnnnnnnnnnCGAAGCGCAGGCGCAAGGAGCAGGCGCAGATGGTGGGCGGTTGTGTCAGCTGACCCAAGGGGCCTTCGAGGTGCTTTAGGCGGCTTGCCTTGGTCTCAGAATCGCTGCCGCCATGGCTAGTCAGTCGCAGGGGATTCAGCAACTGCTGCAGGCCGAGAAGCGGGCAGCCGAGAAGGTGTCCGAGGCCCGTAAAAgAAAGAACCGGAGGCTGAAGcAGGCCAAAGAAGAAGCTCAG…
TCONS_00101459	=	NM_006356	ATP5H	ATP synthase, H+ transporting, mitochondrial F0	XLOC_032292	TSS36751	65-547	768	4	0.52	630.7	22236561	17	70546549	70554814	-	70546549-70546753,70546899-70546961,70547782-70547853,70549871-70549967,70550219-70550349,70554615-70554814	CCAGCGCCCGGGGACCCGCGCGGCGGAGGCGCTGTGCCCGCCCCCGGGGAGAGACTTCCGGAACCAGCCCTCATCTCTATTGgCTGATCTGCGAAGCAAGGCCCACCCCCTTGGCTTTGGGGTTGGCTGAGGAAAGATCTTCCGGTGACCCACTTCCGTTATTTGCTGcGGTGGACCGTGGGCAGCCAGGGTCGGTGAAGGATCCCAAGATGGCTGGGCGAAAACTTGCTCTAAAAACCATTGACTGGGTAGCTTTTGCGGAGATCATACCCCAGAACCAAAAGGCCATTGCTAGTTCCCTGAAGTCCTGGCATGAGACCTTCACCTCCAGGTTGGCTGCTTTACCTGAGACTCCACCAGCTATCGACTGGGCTTACTACAAGGCCAATGTGGCCAAGG…
TCONS_00073122	x	NM_001218	CA12	carbonic anhydrase XII isoform 1 precursor	XLOC_023671	TSS26371	157-1218	770	2	0.26	629	24659095	15	61403306	61405279	+	61403306-61403361,61404566-61405279	GAGTGTGGATCTGAAGAAAGGTTTCCCAGTTCCAAAGCTGGACCTGCAGGAATCCTATTCAAAGGCAGATTGGGTCATCTCAGAACTCATGTCTCCTCCAGGACCCAGCAACAACAGATTTTCAAGGAATAGCCTCGTTATTTGCAAAATCTGTAGAGTGTAAAACATAACTGACCCACCGCcAGGAGGTTGGATTTGGACTTAGTATTGTATTGTTCTGTCCTTATATTGTGGCTTGATAAACAGAATGGGATTCCAATTCTGATTCCAAAGTGAGACTCTTCAAAATTATCCATGTCTTCTCATTTTCTCnnTCCCTCTAGCTGCCTCTCCCTTCTCATCCCCACCAAGAAGTGGAACTTGAACCTGCCTTTCCCTAAGGTCTGTGCAGTGTCTGTG…
TCONS_00004964	=	NM_001924	GADD45A	growth arrest and DNA-damage-inducible, alpha	XLOC_001616	TSS1647	296-791	1496	4	0.27	610.9	21657165	1	67923332	67926609	+	67923332-67923809,67924296-67924397,67924621-67924858,67925932-67926609	ctgaCTCCAGGAGCTgGGGTCAAATTGCCGGAGCAGGCTTATTTGCATAGCCCAATGGCCAAGATGCATGCAAATGAGGCGGAAGGTGGTTGGCTGAGGGTTGGCAGGATAACGCCGacGAGCGGGGCCCTTTGTCCTCCAGTGGCTGGTAaGCAGTGGCTGGGAGGCAGCgGCCCAATTAGTGTCGTGCGGCCgGTGGCGAGgcgaggtccggggagcgagCGAGCAAGCGGGGCGGGAGGGGTGGCCGAAGCTGCGGTGGCTGGCACAGGaGGAGGAGCCCGGGCGGGCGTGGGGCGGCCGGACAGCGCCGGGGCCTGAGCTCCCGGCGCGGCGCCTGTGAGTGAGTGCAGAAAGCAGGCGCTGGCGCGCTCGCCGTGGCAGGAGCAGCCCGCACGC…
TCONS_00098535	=	NM_206832	TMIGD1	transmembrane and immunoglobulin domain	XLOC_031514	TSS35570	74-859	1218	83	6.81	609.9	23752666	17	25667487	25685203	-	25667487-25667834,25668337-25668377,25669954-25670057,25675960-25676238,25680395-25680673,25683196-25683302,25685144-25685203	nnnnnnnnnnnnnnnnnnnnnnnnnnnnnnnnnnnnnnnnnnnnnnnnnnnnnnnnnnnnTAGATCcTACTTTAACTCATTAAAGATGGCATGGAACAGCAGTGTCGTAAAGCAAATGGGAAGATTTCTTCTCTTAGTAATTTTATTTCTGCCACGTGAGATGACAAGTTCTGTTTTAACTGTGAATGGTAAAACTGAGAACTATATCCTGGATACTACACCTGGCTCCCAAGTGTCTCTGATATGTGCTGTTCAAAACCACACCAGAGAGGAAGAACTGCTCTGGTACCGAGAGGAGGGGAGAGTGGATTTGAAGTCTGGAAACAAAATCAATTCCAGCTCTGTCTGTGTCTCTTCCATCAGTGAAAATGACAACGGAATCAGCTTTACTTGCAGGCT…
TCONS_00002362	=	NM_016311	ATPIF1	ATPase inhibitory factor 1 isoform 1 precursor	XLOC_000803	TSS795	85-403	621	27	4.35	609.4	21719671	1	28435109	28437203	+	28435109-28435368,28435459-28435550,28436935-28437203	CGGGATTCGCTGTGAGCTCCGGagAGCCCGCCTCCGCTCTCCCGTGATTCGCTACTCCTGTGTTCATCCGCCaCTCCGTCGACCAGATTGGGTGCTTGGCCnnnnnnnnnnnnnnnnnnnnnnnnnnnACAGCTTGCTGCGGCATAGACGCCAAAGGTGCAGCTCCAGCAGCAATGGCAGTAACGGCATTGGTGGCGCGGACGTGGCTTGGCGTGTGGGGCGTGAGGACCATGCAAGCCCGAGGCTTCGGCTCGGATCAGTCCGAGAATGTCGACCGGGGCGCGGGCTCCATCCGGGAAGCCGGTGGGGCCTTCGGAAAGAGAGAGCAGGCTGAAGAGGAACGTTATTTCCGAGCACAGAGTAGAGAACAACTGGCAGCATTGAAAAAACACCATGAAG…
TCONS_00087013	=	NM_005003	NDUFAB1	NADH dehydrogenase (ubiquinone) 1, alpha/beta	XLOC_027976	TSS31414	29-496	1067	323	30.27	606.7	23612161	16	23499716	23515420	-	23499716-23499995,23501098-23501197,23504158-23504245,23506019-23506141,23514945-23515420	CaCCGCgCCCGGCCCCAAACGTTTAAAtAGATaTATTTcagaactttcAGATAAAAAgaGAAAGTaggtttctcgtgtCGTGTCGcTTAGGGAAAGACGGCnnnnnnnnnnnnnnnnnnnnnnnnnnnnnnnnnnnnnnnnnnnnnnnnnnnnnnnnnnnnnnnnnnnnnnnnnnnnnnnnnnnnnnnnnnnnnnnnnnnnnnnnnnnnnnnnnnnnnnnnnnnnnnnnnnnnnnnnnnnnnnnnnnnnnnnnnnnnnnnnnnnnnnnCCGGTAGCGGCGGCGCAGTGCATCCTGGGTCGGCGTAGCTATGGCGTCTCGTGTCCTTTCATCCTATGTCCGCCGCCTGCCCGCGGCCTTTGCGCCGCTGCCCCGGGTCCCGATGCTGGCCGTCGCCCGGC…
TCONS_00077254	=	NM_001218	CA12	carbonic anhydrase XII isoform 1 precursor	XLOC_025115	TSS27911	157-1218	6711	2168	32.31	606.3	23464601	15	61400630	61461711	-	61400630-61405609,61406401-61406485,61407350-61407382,61418071-61418197,61419540-61419697,61419972-61420035,61421254-61421349,61424729-61424871,61425782-61425961,61454910-61454930,61460888-61461711	nnnnnnnnnnnnnnnnnnnnnnnnnnnnnnnnnnnnnnnnnnnnnnnnnnnnnnnnnnnnnnnnnnnnnnnnnnnnnnnnnnnnnnnnnnnnnnnnnnnnnnnnnnnnnnnnnnnnnnnnnnnnnnnnnnnnnnnnnnnnnnnnnnnnnnnnnnnnnnnnnnnnnnnnnnnnnnnnnnnnnnnnnnnnnnnnnnnnnnnnnnnnnnnnnnnnnnnnnnnnnnnnnnnnnnnnnnnnnnnnnnnnnnnnnnnnnnnnnnnnnnnnnnnnnnnnnnnnnnnnnnnCagTGGGCTGTTACAGGACCAGTGACAGACCAAGGGCATGCCACTGACGGGATCCCTAGACGCACCCTTCTGGATGTGAGGCAGGCGGATCTCACCCACGCCTGCCAGCAGCTCCT…
TCONS_00048743	=	NM_005276	GPD1	glycerol-3-phosphate dehydrogenase 1 (soluble),	XLOC_015629	TSS17519	34-1081	2947	55	1.87	604.5	22911297	12	48784005	48791370	+	48784005-48784141,48784624-48784801,48785598-48785738,48786338-48786476,48786855-48786967,48787617-48787850,48788074-48788180,48789473-48791370	TTGGCTGCACCCACGTGTGGTGGAGTTAAATGCTCCTAGCCGGCAGAGGAGCTAGGGAGTGTGGCACTGTGCCGGCTCAGGCAGAGACGCGGCACCATGGCTAGCAAGAAAGTCTGCATTGTAGGCTCCGGGAACTGGGGCTCAGCCATCGCCAAGATCGTGGGTGGCAATGCAGCCCAGCTGGCACAGTTTGACCCACGGGTGACCATGTGGGTGTTTGAGGAAGACATTGGAGGCAAAAAGCTGACTGAGATCATCAACACGCAGCATGAGAATGTCAAATACCTGCCAGGGCACAAGCTGCCCCCAAATGTGGTGGCTGTCCCAGATGTGGTCCAGGCTGCAGCGGATGCTGACATCCTGATCTTTGTGGTGCTCCATCAGTTCATCCGCAAGATC…
TCONS_00052420	=	NM_006815	TMED2	coated vesicle membrane protein	XLOC_016786	TSS18730	109-712	2567	494	19.24	604	22657010	12	122635029	122649082	+	122635029-122635316,122637247-122637439,122640842-122640949,122647105-122649082	nnnnnnnnnnnnnnnnnnnnnnnnnnnnnnnnnnnnnnnnnnnnnGGCGGCGGCGGTGGCGGCTCTGGAGGCCGCAGTCCGGGTCCTGGCTTCGGCCTCAGCCCCACCATGGTGACGCTTGCTGAACTGCTGGTGCTCCTGGCCGCTCTCCTGGCCACGGTCTCGGGCTATTTCGTTAGCATCGACGCGCATGCTGAGGAGTGCTTCTTTGAGCGGGTCACCTCGGGCACCAAAATGGGCCTCATCTTCGAGGTGGCGGAGGACGGGTTCCTGGACATCGACGTGGAGATTACAGGACCAGATAACAAAGGAATTTACAAAGGAGACAGAGAATCCAGTGGGAAATACACATTTGCTGCTCACATGGACGGAACATACAAATTTTGCTTTAGTAACCGG…
TCONS_00142660	=	NM_003405	YWHAH	tyrosine 3-monooxygenase/tryptophan,	XLOC_045244	TSS51671	242-980	1827	182	9.96	604	18893600	22	30670447	30683592	+	30670447-30670806,30682126-30683592	nnnnnnnnnnnnnnnnnnnnnnnnnnnnnnnnnnnnnnnnnnnnnnnnnnnnnnnnnnnnnnnnnnnnnnnnnnnnnnnnnnnnnnnnnnnnnnnnnnnnnnnnnnnnnnnnnnnnnnnnnnnnnnnnnnnnnnnnnnnnnnnnnnnnnnnnnnnnnnnnnnnnnnnnnnnnnnnnnnnnnnGCCTCCGCAGCGACtGGGGAGCGGACTGACCGGCGGGCGGGCAAGCGAGCCAGCGGTGTGAGgCGCGAAGCGAGGCCGAGCCGCGAGCGACATGGGGGACCGGGAGCAGCTGCTGCAGCGGGCGCGGCTGGCCGAGCAGGCGGAGCGCTACGACGACATGGCCTCCGCCATGAAGGCGGTGACAGAGCTGAATGAACCTCTCTCCAATGAAGATCGA…
TCONS_00175665	=	NM_004174	SLC9A3	solute carrier family 9 (sodium/hydrogen	XLOC_057018	TSS63745	113-2614	2931	128	4.37	602.2	20698067	5	526334	577703	-	526334-526497,527998-528247,528676-528786,529135-529207,529317-529493,529658-529787,530447-530559,532951-533080,534680-534750,535183-535272,535663-535865,536377-536597,537635-537812,538268-538346,541431-541591,544884-545186,577227-577703	TGGGCGTGCGCGGGCGGGGCGGGCGTGCCGGGAGCTGCTGCGGTGTCCGCGCTCGCGAGTGCGCGGCGGGGGCGGGCAGGCTCCGCCCCGGGgcgggagggggccgcgggattaaaggccaccccggcnnnnnnnnnnnnnnnnnnnnCaGGcACCGGCACCGGAGCGCGCCGGGTCTTCGCCGGGTCCCAGCCCCGCGCGACGGCCGAGCCCAGCCGGGACCCCCCGCGACATGCGCGTCCCAGCCCCGCGCTAAGCAGGcggcGatgTGGGGaCTCGGGTCCCGGGGCCCCGGCCGGGGGCTGctGCTGGCGCTGGCGCTGGGCGGGCTGGCGCGGGCcGGGGGCGTGGAGGTGGAGCCCGGCGACGCGCACGGCGAGAGCGGGGGCTTCCAGGTGG…
TCONS_00053403	=	NM_031491	RBP5	retinol binding protein 5, cellular	XLOC_017076	TSS19072	96-500	1769	155	8.76	601.1	23701721	12	7166797	7172805	-	7166797-7168044,7168499-7168600,7172103-7172281,7172566-7172805	nnnnnnnnnnnnnnnnnnnnnnnnnnnnnnnnnnnnnnnnnnnnnnnnnnnnnnnnnnnnnnnnnnnnnnnnnnnnnnnnncTGAGTCTCTCAGCCTCACCTGCCAGACAACGCCCCCTCTTTCCTCACCCTGTCTCCTGTATTCTCCTGAAATCTTGATCCACACAATGCCTCCCAACCTCACTGGCTACTACTGCTTTGTCTCACAGAAGAACATGGAGGACTACCTGCAAGCCTTAAACATCAGCTTGGCTGTGCGGAAGATCGCGCTGCTACTGAAGCCCGACAAGGAGATCGACCACCAGGGCAACCACATGACGGTGAGGACGCTCAGCACCTTCCGAAACTACACTGTGCAGTTCGATGTGGGAGTGGAGTTTGAGGAGGACCTCAGGAGTG…
TCONS_00107791	=	NM_001048241	UBL5	ubiquitin-like 5	XLOC_034416	TSS39068	105-324	459	57	12.42	597.7	1.64391e+07	19	9799553	9801802	+	9799553-9799660,9800003-9800069,9800268-9800351,9800513-9800550,9801641-9801802	nnnnnnnnnnnnnnnnnnnnnnnnnnnnnnnnnnnnnnnnnnnnnnnnnCcGGAGTTCTGCGCTCTAGTGAGGAGCTAGTGGCGTCGGCAGGTTCGAGGCGATTCGAGCACCAGCTAGGATGATCGAGGTTGTTTGCAACGACCGGCTGGGGAAGAAGGTCCGCGTTAAATGCAACACGGATGATACTATCGGGGACCTTAAGAAGCTGATTGCAGCCCAAACTGGCACCCGTTGGAACAAGATTGTCCTGAAGAAGTGGTACACGATTTTTAAGGACCACGTGTCTCTGGGGGACTATGAAATCCACGATGGGATGAACCTGGAGCTTTATTACCAATAGATGAGAATCCTCATCTTCCTGCTGCGCTCTCCTTTCCCATCCTCATCCCCCACACTGG…
TCONS_00071786	=	NM_003246	THBS1	thrombospondin 1 precursor	XLOC_023224	TSS25961	180-3690	7239	1378	19.04	594.6	19674720	15	37660572	37678409	+	37660572-37660721,37661322-37661417,37661686-37662245,37663110-37663185,37663481-37663680,37663793-37663915,37664963-37665056,37666840-37667013,37667535-37667711,37668019-37668192,37668452-37668579,37668695-37668847,37669298-37669516,37670009-37670116,37670684-37670843,37670998-37671116,37672061-37672295,37672493-37672720,37672890-37673161,37673592-37673689,37673794-37673933,37674855-37678409	nnnnnnnnnnnnnnnnnnnnnnnnnnnnnnnnnnnnnnnnnnnnnnnnnnnnnnnnnnnnnnnnnnnnnnnnnnnnnnnnngTCCCCGCGTCCcTCCAGCCCTCGCCGCCCTCTCCACCGCTCCCGGCCGCCGCGCTCCGGTCCACACAGGATCCCTGCTGGGCaCCAgCAGCTCCACCATGGGGCTGGCCTGGGGACTAGGCGTCCTGTTCCTGTTGCATGTGTGTGGCACCAACCGCATTCCAGAGTCTGGGGGAGACAACAGCGTGTTTGACATCTTTGAACTCACCGGGGCTGCCCGCAAGGGGTCcGGGCGCCGACTGGTGAAGGGTCCTGACCCTTCCAGCCCAGCTTTCCGCATCGAGGATGCCAACCTGATCCCCCCTGTGCCTGATGACA…
TCONS_00134936	=	NM_080426	GNAS	GNAS complex locus GNASS,	XLOC_042789	TSS48821	357-1497	1933	140	7.24	584.1	18709730	20	56899753	56919645	+	56899753-56900315,56904062-56904134,56911978-56912035,56912122-56912241,56913833-56913930,56917612-56917666,56917800-56917873,56917971-56918029,56918134-56918254,56918401-56918531,56918784-56918851,56919133-56919645	nnnnnnnnnnnnnnnnnnnnnnnnnnnnnnnnnnnnnnnnnnnnnnnnnnnnnnnnnnnnnnnnnnnnnnnnnnnnnnnnnnnnnnnnnnnnnnnnnnnnnnnggcggcagcggcggCAGCAGCTCCCGCAGCTCCTGCTCTGGTCCGCCTCGGCCCGGCGGCGGCCATCAGCCCCCTCGGCCTCGGCTCGAGGGGCGGGGAGCTGCGCGCGCCCCTCGGTCCGACCGACACCCTCCCCTTCgCGCCCGTCCGCGCGCCCCGCGgCCCgCGGCCCGCAGTCCGCCCCGCGCGCTCCTTGCCGAGGAGCCGAGCCCGCGCCCGGCCCGCCCGCCCGGCGCTGnnnnnnnnnnnnnnnnnnnnnnnnnnnnnnnnnnnnnCGCCGCCGCCGCAGCCCGGCC…
TCONS_00209212	x	NM_023078	PYCRL	pyrroline-5-carboxylate reductase-like	XLOC_069005	-	31-888	101	0	0	582	14026191	8	144758638	144758738	+	144758638-144758738	TGGGCCAGCCGTgCCTGTTACCATAAGTTCTGTTCATGGCCTCGACCAAcAgcccaaccatgcgggcaaCtGACCAAGATGCCATCTCTTGGGCCCCTCAG
TCONS_00029611	=	NM_006214	PHYH	phytanoyl-CoA 2-hydroxylase isoform a precursor	XLOC_009607	TSS10519	89-1102	1738	195	11.22	581	26222666	10	13359801	13382263	-	13359801-13360360,13362982-13363116,13365696-13365845,13370366-13370547,13373837-13373918,13376434-13376602,13377502-13377612,13380193-13380251,13381974-13382263	CGAAAGGATCATGGTGTGGGGAGCACGTCAGCCCCGCGcggttgCCCGGCGCGCGGACCCTAGCGGACTAGGGCGCCCCAGCAGCCCGGCCCGCGAGATGGCgCCGnnnnnnnnnnnnnnnnnnnnnnnnnnnnnnnnnnnnnnnnnnnnnnnnnnnnnnnnnnnnnnnnnnnnnnnnnnnnnnnnnnnnnnnnnnnnnnnnnnnnnnnnnnnnnnnnnnnnnnnnnnnnnnnnnnnnnnnnnnnnnnnnnnTACTGtGCCACCTCCGCCGCCCCTCGGCCGGGGCCGTCGTAGCTCATCCCACTACAGGGACTATTTCCTCTGCCAGTTTCCATCCTCAACAATTCCAGTATACTCTGGATAATAATGTTCTAACCCTGGAACAGAGAAAATTTTATG…
TCONS_00064797	=	NM_002306	LGALS3	galectin 3	XLOC_020811	TSS23469	89-839	1119	166	14.83	577.3	22334471	14	54665574	54681906	+	54665574-54665771,54673841-54673862,54674516-54674839,54676746-54676834,54679055-54679220,54681587-54681906	nnnnnnnnnnnnnnnnnnnnnnnnnnnnnnnnnnnnnnnnnnnnnnnnnnnnnnnnnnnnnnnnnnnnnnnnnnnnnnnnnnnnnnnnnnnnnnnnnnnnnnnnnnnnnnnnnnnnnnnnnnnnnnnnnnnnnnnnnnnnnnnnnnnnnnnnnnncGCACCTCCTCGTTAGCAGCCGTCCGGAGCCAGCCAACGAGCGGAAAATGGCAGACAatTTTTCGCTCCATGATGCCTTATCTGGGTCTGGAAACCCAAACCCTCAAGGATGGCCTGGCCCATGGGGGAACCAGCCTGCTGGGGCAGGGGGCTACCCAGGGGCCTCCTATCCTGGGGCCTACCCCGGGCAGGCACCCCCAGGGGTTTATCCTGGACAGGCACCTCCAGGCGCCGACCCTGGAGC…
TCONS_00082376	=	NM_003041	SLC5A2	solute carrier family 5 (sodium/glucose	XLOC_026624	TSS29689	20-2036	2388	3	0.13	571.6	21525976	16	31401825	31409592	+	31401825-31402084,31403495-31403566,31403641-31403745,31404551-31404715,31404992-31405097,31406142-31406222,31406352-31406581,31406860-31406995,31407205-31407312,31407444-31407594,31407702-31407870,31407945-31408160,31408926-31409052,31409131-31409592	TTCAGCTAAACAAAGCTGGGGAGCGGGAACGAGACCTGgGGaACTTGTCGGCTCAGTGCCCCTGAGGTAACCATTAATCCTTcCCCTGGGGGAATCCAGGGGCTGGTCCCTGGATGGGGCAGATCCcgTGGAGaATGGTGGaGCACACAGAGGCAGGCTCAGCACCAGAGCTGGGGGCCCAGAGGGCCCTGATCGACAATCCTGCTGACATTCTAGTCATTGCTGCATATTTCCTGCTGGTCATTGGTGTTGGCTTGTGGTCCATGTGCAGAACCAACAGAGGCACTGTGGGTGGCTACTTCCTGGCAGGACGCAGCATGATGTGGTGGCCGGTTGGGGCCTCTCTCCTCGCCAGCAACATTGGCAGTGGCCACTTTGTGGGCCTGGCAGGGACTGGCG…
TCONS_00110749	=	NM_013234	EIF3K	eukaryotic translation initiation factor 3,	XLOC_035240	TSS39975	188-842	886	133	15.01	570.7	19078682	19	43801560	43819440	+	43801560-43801807,43802817-43802915,43806557-43806677,43808508-43808582,43814910-43814976,43815081-43815158,43817473-43817598,43819369-43819440	nnnnnnnnnnnnnnnnnnnnnnnnnnnnnnnnnnnnnnnnnnnnnnnnnnnnnnnnnnnnnnnnnnnnnnnnnnnnnnnnnnnnnnnnnnnnnnnnnnnnnnnnnnnnnnnnnnnnnnnnnnnnnnnnnAGGACGCCGTGCCGGGCCGGTGTTAGTCTCCATCCCTGGTTGTGGAAAGCGACAGAAGTCATGGCGATGTTTGAACAGATGAGAGCTAACGTGGGCAAGTTGCTCAAGGGTATCGACAGGTACAATCCTGAGAACCTGCCCACCCTGGAGCGCTATGTGGAGACGCAGGCCAAGGAAAATGCCTATGATCTGGAAGCCAACCTGGCTGTCCTGAAGCTATACCAGTTCAACCCAGCCTTCTTTCAGACCACGGTCACCGCCCAGATCCTG…
TCONS_00207717	=	NM_001359	DECR1	2,4-dienoyl CoA reductase 1 precursor	XLOC_068337	TSS75363	142-1147	2056	173	8.41	570.5	19767817	8	91082756	91134208	+	91082756-91082965,91098528-91098730,91100313-91100370,91100490-91100576,91102313-91102460,91118245-91118344,91124132-91124204,91126253-91126399,91133081-91133143,91133242-91134208	nnnnnnnnnnnnnnnnnnnnnnnnnnnnnnnnnnnnnnnnnnnnnnnnnnnnnnnnnnnnnnnnnnnnnnnnnnnnnnnnnnnnnnnnnnnnnnnnnnnnnnnnnnnnnnnnnnnnnnnnnnnnnnnnnnnnnnnnnnnnnnTGAcGCTgCAGGCCAGGGTTTTCTTTGCTCTGGGGTCGCGGCTGCCCTGTGGCCTCGCTCCTCGGCGGTTTTtCAGTTatGGGACAAAAATATTATATCAAAACACTGAAGCTTTGCAGTCTAAATTCTTTCCACCCCTTCAAAAAGCGATGCTACCACCTAATAGTTTTCAAGGAAAAGTGGCATTCATTACTGGGGGAGGTACTGGCCTTGGTAAAGGAATGACGGCTCTTCTGTCCAGCCTAGGTGCTCAGTGC…
TCONS_00107629	=	NM_004218	RAB11B	RAB11B, member RAS oncogene family	XLOC_034368	TSS39033	97-751	1804	106	5.88	570.4	21554261	19	8361036	8375324	+	8361036-8361340,8370747-8370942,8372970-8373163,8373369-8373449,8374297-8375324	TAGGCTGTCGCGACCGTCACTTCAAAAaGGCCCGCATTCCTTCCGCCTTTCTCCAGGACACCGAGGGCGAGGAGGGTGGTACCAAGCGGCGCCCACCCTCAGAGCACTACTTCCATCTCTGATTGGCTCCGCTaGGTGccnnnnnnnnnnnnnnnnnnnnnnnnnnnnnnnnnnnnnnnnnnTTTTGCGCGGCGCCGGCTCCGCCCCCGTCGGGTGTTTGTGGTGGGTCTGCGGaGTCGCCGATCCCGCCGGAAGCGCCAGGACAATGGGGACTCGGGACGACGAGTACGACTACCTATTCAAAGTGGTGCTCATCGGGGACTCGGGCGTGGGCAAGAGCAACCTGCTGTCGCGCTTCACCCGCAACGAGTTCAACCTGGAGAGCAAGAGCACCATCGG…
TCONS_00225689	=	NM_014599	MAGED2	melanoma antigen family D, 2	XLOC_074620	TSS81818	100-1918	2083	3	0.14	570.3	18049090	X	54851502	54859173	+	54851502-54851591,54852461-54852534,54852880-54853371,54853979-54854287,54854408-54854471,54854732-54854811,54855315-54855409,54856103-54856182,54856276-54856318,54856646-54856708,54857819-54857933,54858406-54858848,54859039-54859173	nnnCTTCCGGCCTAGAGAAGGGAgGGCAGTGTCTGAGTTTCGGAGGGGCTTGGAGTGAGTGGACGTTCTCGGGAATTGTtGGAGGACaAGGCTCAGCTCTTGCCAGGCCAAATTGAGACATGTCTGACACAAGCGAGAGTGGTGCGGGTCTAACTAGCTTCCAGGCTGAAGCTTCAGAAAAGGACAGTAGCTCGATGATGCAGACTCTATTGACAGTGACCCAGAATGTGGAGGTCCCAGAGACACCGAAGGCCTCAAAGGCACCGGAGGTCTCAGAGGATGTGAAGGTCTCAAAAACCTCTGGGGTCTCAAAGGCCACAGAGGTCTCAAAGACCCCAGAGGCTCAGGAGGCACCTGCCACCCAGGTCTCATCTACTACTCAGCTGACTGATACCCAGG…
TCONS_00171694	=	NM_153217	TMEM174	transmembrane protein 174,	XLOC_055524	TSS62326	49-778	1803	94	5.21	568.7	22667188	5	72504780	72506772	+	72504780-72505452,72505643-72506772	TCaCAACCCTCTCCACTCTAAGAAGCAGGGTGAGGCCACAAGGAGCAATGGAGCAGGGCAGCGGCCGTTTGGAGGACTTCCCTGTCAATGTGTTTTCCGTCACTCCTTACACACCCAGCACCGCTGACATCCAGGTGTCCGATGACGACAAGGCTGGGGCCACCTTGCTCTTCTCAGGCATCTTTCTGGGGCTGGTGGGGATCACATTCACTGTCATGGGCTGGATCAAATACCAAGGTGTCTCCCACTTTGAATGGACCCAGCTCCTTGGGCCTGTCCTGCTGTCGGTTGGGCTGACATTCATCCTGATTGCTGTATGTAAGTTCAAAATGCTCTCCTGCCAGTTGTGCAAAGAAAGTGAGGAAAGGGTCCCGGTGTTGGAACAGACACCAGGAGGAC…
TCONS_00020984	=	NM_000696	ALDH9A1	aldehyde dehydrogenase 9A1	XLOC_006336	TSS7391	106-1659	2723	182	6.68	568.6	20057328	1	163898073	163934747	-	163898073-163899005,163900879-163900991,163903170-163903311,163904787-163904874,163905123-163905311,163915303-163915443,163916348-163916544,163917968-163918102,163918842-163918971,163931113-163931258,163934239-163934747	TTCAGGCGATAGGATTAAGAATGGGATCCTAGGATGCTTACATGCAgTGATGAACCCGAAAACGCTTGCAAAGTGCTTCACAAATATTGATCACGAAGAAGGAAGTCCTCTTCCCGCCTGGAGACTGTGTGGGGTAAGGCGAGGTGGTGnnnnnnnnnnnnnnnnnnnnnnnnnnnnnnnnnnnnnnnnnnnnnnnnnnnnnnnnnnnnnnnnnnnnnnnnnnnnnnnnnnnnnnnnnnnnnnnnnnnnnnnnnnnnnnnnnnnnnnnnnnnnnnnnnnnnnnnnnnnnnnnnnnnnnnnnnnnnnnnnnnnnnTGCGCCCGCCCCTCATGTTTCTCCGAGCAGGCCTGGCCGCGCTTTCTCCGCTTGTTCGCAGTCTTCAGCCGTCGCCTGTCGCCGC…
TCONS_00168254	=	NM_001154	ANXA5	annexin 5,	XLOC_054084	TSS61077	166-1125	1771	313	17.67	561.2	1.9396e+07	4	122808551	122837718	-	122808551-122809132,122810207-122810329,122810559-122810617,122812152-122812247,122813138-122813231,122818499-122818555,122819020-122819099,122822276-122822366,122823969-122824082,122825282-122825376,122826893-122826977,122837186-122837229,122837468-122837718	nnnnnnnnnnnnnnnnnnnnnnnnnnnnnnnnnnnnnnnnnnnnnnnnnnnnnnnnnnnnnnnnnnnnnnnnnnnnnnnnnnnnnnnnnnnnnnnnnnnnnnnnnnnnnnnnnnnnnnnnnnnnnnnnnnnnnnnnnnnnnnnnnnnnnnnnnnnnnnnnnnnnnnnnnnnnnnnnnnnnnnnnnnnnnnnnnnnnnnnnnnnnnnnnnnnnnnnnnnnnnntttCTGGGCACTTGGGTCCCACAGTCTGGTCCTGCTTCACCTTCCCCTGGCCTGACTCGTCGCCATGGcACAGGTTCTCAGAGGCACTGTGTCGGACTTCCCTGGATTTGATGAGCGGGCTGATGCAGAAACTCTTCGGAAGGCCATGAAAGGCCTGGGCACAGATGAGGAGAGCAT…
TCONS_00052076	=	NM_000017	ACADS	short-chain acyl-CoA dehydrogenase precursor	XLOC_016699	TSS18635	119-1355	1950	245	12.56	560.8	21737301	12	119647921	119662194	+	119647921-119648117,119649212-119649375,119659172-119659321,119659542-119659653,119660023-119660174,119660466-119660636,119660719-119660856,119661006-119661101,119661326-119661382,119661482-119662194	nnnnnnnnnnnnnnnnnnnnnnnnnnnnnnnnnnnnnnnnnnnnnnnnnnnnnnnnnnnnnnnnnnnnnnnnnnnnnnnnnnnnnnnnnnnnnnnnnnnnnnnnnnnnnnnnnnnnnnnnnnnnnnnnnnnnnnnnnnGTGTTTGCCGCCCATGGCCGCCGCGCTGCTCGCCCGGGCCTCTGGCCCTGTCCGCAGAGCTCTCTGTCCTAGGGCCTGGCGGCAGTTACACACCATCTACCAGTCTGTGGAACTGCCTGAGACGCACCAGATGTTGCTCCAGACATGCCGGGACTTTGCAGAGAAGGAGTTGTCTCCCATTGCCGCCCAGGTGGATAAGGAACAGCTCTTCCCAGCCGCTCAGGTGAAGAAGATGGGCGGGCTCGGGCTTCTGGCCATGGA…
TCONS_00127761	x	NM_001430	EPAS1	endothelial PAS domain protein 1,	XLOC_040411	-	511-3121	1487	43	2.89	559.4	19439148	2	46465857	46467343	-	46465857-46467343	TTTTAGGTTCAGAATACTTTAATAAGAtTCCAGTGTCAAAATACATTTCCTTATAAAGTTAAGCTCCCATACAGTTATAATGTTGTCAGTAGGAATTCGACAATATAATAATGTTCATGAAATTGTTACGTTGACAGGTAGGGTTAATATGAAGCTTGGAATATTTTTCAGTGTTTTAGTAAAACTGCAAGGGTAAAATGCCCTTAATGCCAGGGCAACACACACAGGAAATCAAATACCAGCATTTACATGTCAGTAACCCTTCAAGTTCTGCCACCCTGTGTGGGGTAACGCTGTGCAGCTAAAATATGATTTAGACAACACCATGACTAAGAAATTTCTCATATAACTTAAATTTCTTTTGAAAGCTACTTTTTGTTTCTGGCAATAAGTCCATCC…
TCONS_00122701	=	NM_006429	CCT7	chaperonin containing TCP1, subunit 7 isoform a	XLOC_038546	TSS44300	144-1773	1942	0	0	558.3	18031705	2	73314866	73333658	+	73314866-73315020,73320279-73320432,73321073-73321179,73323640-73323765,73324633-73324685,73325180-73325351,73328398-73328562,73329627-73329815,73330455-73330552,73330942-73331074,73331862-73332068,73333276-73333658	CGAACCATAGAGTAGCGGAAGTGGCCCGTTCTTTTCCTCTCCCGGCCCAATCTTCTGGGTATTTCTATTGCGCGAAGCATTGTGGGTTGCTGGGCGGCCGGGTCTCGGAGAAGAGGGTAGAGTGGCGGGCTGCTGAATCAGCTTCCAAAATGATGCCCACACCAgTTATCCTATTGAAAGAGGGGACTGATAGCTCCCAAGGCATCCCCCAGCTTGTGAGTAACATCAGTGCCTGCCAGGTGATTGCTGAAGCTGTAAGAACCACCCTGGGTCCCCGTGGCATGGACAAGCTTATTGTGGATGGCAGAGGCAAAGCAACAATTTCTAATGATGGGGCCACAATTCTGAAACTTCTTGATGTTGTCCATCCTGCAGCAAAGACTTTGGTAGACATTGCCA…
TCONS_00162395	=	NM_001133	AFM	afamin precursor	XLOC_051990	TSS58854	32-1829	2085	97	4.65	555.5	20261135	4	74566244	74588588	+	74566244-74566444,74568522-74568570,74568839-74568971,74570443-74570654,74571548-74571680,74572305-74572402,74573211-74573340,74576453-74576667,74579881-74580013,74582233-74582330,74583695-74583827,74584585-74584808,74586368-74586500,74587631-74587691,74588457-74588588	TTCAGAAATAGATTAAATAGGTTACTTTTTTACTGATAATGTGAAAGAATaATATAAAAACTTGATTTTCCTCAACAACATTACTTTCTTTTGTAAATGTGGTTTCTAGAAAGATGAAACAATTAAAACTTACAGGTTTTATTTTTTTCTTGTGTTTTTTGACTGAATCCCTAACTCTGACCACACAACCnnnnnnnnnnnnnAACTTCAGTAGCACTCAAAAATTTATAGAAGAGAATCTTGAATACATCACCATCATTGCATTTGCTCAGTATGTTCAGGAAGCAACCTTTGAAGAAATGGAAAAACTAGTGAAAGACATGGTAGATTACAAAGACGGATGTATGGCTGACAAGACACTCCCAGAGTGTTCAAAATTACCTAATAATATTTTACAGG…
TCONS_00052036	=	NM_003746	DYNLL1	dynein light chain 1	XLOC_016688	TSS18618	168-435	731	76	10.4	553.7	18595230	12	119418237	119420685	+	119418237-119418402,119418602-119418739,119420259-119420685	GGGCCGGCGGGAGCAGGGCGGGGCCTGAGCACTAGGCGGCGGCGGCTGGCGTGGGGctgcttagatgcnnnnnnnnnnnnnnnnnnnnnnnnnnnnnnnnnGGgCCTGAGCTGTGCAAGCACCTACCCCAGGAGACCGTTGCAGTCGGCCAGCCCCCTTCTCCACGGTAACCATGTGCGACCGAAAGGCCGTGATCAAAAATGCGGACATGTCGGAAGAGATGCAACAGGACTCGGTGGAGTGCGCTACTCAGGCGCTGGAGAAATACAACATAGAGAAGGACATTGCGGCTCATATCAAGAAGGAATTTGACAAGAAGTACAATCCCACCTGGCATTGCATCGTGGGAAGGAACTTCGGCAGTTACGTGACACATGAAACCAAACACTTCATCTACTT…
TCONS_00146825	=	NM_003670	BHLHE40	basic helix-loop-helix family, member e40	XLOC_046485	TSS53237	308-1544	3090	153	4.95	552.5	19023475	3	4996051	5001875	+	4996051-4996483,4996647-4996716,4996986-4997093,4998077-4998200,4999521-5001875	AnnnnnnnnnnnnnnnnnnnnnnnnnnnnnnnnnnnnnnnnnnnnnnnnnnnnnnnnnnnnnnnnnnnnnnnnnnnnnnnnnnnnnnnnnnnngCGCAGACCGCgCAGGGAGCACACACCGCCAGTCTGTGCGCTGAGTTGGAGCCAGAGGCCGCGGGGACACCGGGCCATGCACGCCCCCAGCTGAAGCTGCATCTCAAAGCTGAAGATTCCAGCAGCCCTGGGGATTTTAAAGAGCTCAGACTCAGAGGAACATCTGCGGAGAGACCCCCGAAGCCCGCTCCAGGACAGTCCTCATCCAGACGCTCCGCTAGATCAGACAGGAGCGCGCAGTGGCCCCGGCTCGCCGCACCATGGAGCGGATCCCCAGCGCGCaACCACCCCCCGCCTGCCTGCCCA…
TCONS_00053353	=	NM_001144831	PHB2	prohibitin-2 isoform 1	XLOC_017071	TSS19056	211-1107	1511	0	0	550.1	19442515	12	6944776	6950245	-	6944776-6945138,6945844-6945924,6946595-6946672,6947100-6947203,6947316-6947445,6947835-6948019,6948922-6949001,6949620-6949704,6949841-6950245	AATGGCGATGACTTGCCGTCTTGCGCTGCCCTCCCTGGGAGGGCAGCCCTCCAGAAAGGGGCGGGACTTCCGTATGCGCTCTTCCTGTGCGcGAAGTTCGGGTCGGTAGTGGGCTAAGGGGGAGGGTTTCCAAGGGAGCGCACTTCCGGTGCCCTTTCTTTCGCCAGCATTACGGGCCCGAAcCCTCGTGGGAAGGGTGCAGTACCTAAGCTGCAGcGGGGTAGAgGCGGGCCGGCACCCCCTTCTGACCTCCGGTGCcGCCGGCCTCAAGATCAGACATGGCCCAGAACTTGAAGGACTTGGCGGGACGGCTGCCCGCCGGGCCCCGGGGCATGGGCACGGCGCTGAAGCTGTTGCTGGGGGCCGGCGCCGTGGCGTACGGTGACCGcGAATCCGTGT…
TCONS_00005740	=	NM_000969	RPL5	ribosomal protein L5,	XLOC_001859	TSS1916	79-970	1058	49	4.63	548.6	2.16609e+07	1	93070157	93080071	+	93070157-93070262,93071534-93071603,93071690-93071805,93072924-93073058,93074335-93074537,93075601-93075778,93078696-93078784,93079911-93080071	nnnnnnnnnnnnGCGCAAGGGTTGTGGCCCTTTTCCCCCCCTCTAGAGCCGCTGGGCCTGCAGGTCTCTGTCGAGCCGCGGACGCGGGTCTCTGTTCCGCcGGATGGGGTTTGTTAAAGTTGTTAAGAATAAGGCCTACTTTAAGAGATACCAAGTGAAATTTAGAAGACGAAGAGAGGGTAAAACTGATTACTATGCTCGGAAACGCTTGGTGATACAAGATAAAAATAAATACAACACACCCAAATATAGGATGATAGTTCGTGTAACAAACAGAGATATCATTTGTCAGATTGCCTATGCCCGTATAGAGGGGGATATGATAGTCTGCGCAGCATATGCACACGAACTGCCAAAATACGGTGTGAAGGTTGGCCTGACAAACTATGCTGCAGCATA…
TCONS_00227248	=	NM_004541	NDUFA1	NADH dehydrogenase (ubiquinone) 1 alpha	XLOC_075214	TSS82256	142-352	1752	185	10.56	541.8	18147726	X	118888525	118894686	+	118888525-118890004,118891295-118891384,118894505-118894686	nnnAAAGAACAAAATATTTATTttttaaatttaagAATTATCAGAaacctaagtaaCGGGAATTGGATCCTcAtCGGGGTCTTCTGGCAAGTCGGaAgCACCACCCTCTCCTGTAGCTCGATGCTTCTCTAGTTTAGCAATCAATTCTTTCGCTGGATTGAAGACGCCATTGGTCTGCTGGTCACAGACatAGCAGCGCGGGGTGGTGCGGAAATGCTGCAGTGCACAGCTCTCGCAGAAATAATGCCTGCACTTGGTGACAACTGGGTTTTGGAAGCTCTGGcGACAGATGAAACACTTGAATGGTATTTCCTCATCATCGCTCCACaCTTCATAGTTTTCATCCTCATAGACACCATAGCGaCcCTCATCAAGCTCACGTTCGATCTgCCACCCATG…
TCONS_00094423	=	NM_080677	DYNLL2	dynein, light chain, LC8-type 2	XLOC_030308	TSS34079	275-542	2498	15	0.6	541.4	2.04416e+07	17	53515776	53523590	+	53515776-53516043,53519442-53519582,53521502-53523590	nnnnnnnnnnnnnCGGAGCGGAGCTGTGAGGCGCCAacgctgagCGGGCGGGCGGGCCGGCGGCGCGAGGCGGAGCGCGGGCGGCCGGCGAAACTCCAAGGGCGGACCGCGGCAGGGAGCGATCGGCCCCGGGCTGCGGGAGCCGGAGACCGCGGCGGCGGCGGCtGCGGCGGCTGCAGGAgGAGCCCATGGGACACCGCCCCTGCCTGTGCTCTGCCTCGGGCCATCGCTGCTCCCCAGGGCCCCGTGCGGACTCGCCTCCGtGAAGTGTGTCacCATGTCTGACCGGAAGGCAGTGATCAAGAACGCAGACATGTCTGAGGACATGCAACAGGATGCCGTTGACTGTTCCACGCAGGCCATGGAGAAGTACAATATAGAGAAGGACATTGCTGCCTA…
TCONS_00087998	=	NM_001144	AMFR	autocrine motility factor receptor	XLOC_028276	TSS31833	206-2134	3836	628	16.37	538.9	18251383	16	54952629	55016951	-	54952629-54954469,54955334-54955518,54958857-54958940,54960606-54960740,54977332-54977435,54980598-54980788,54993146-54993256,54994398-54994531,54996322-54996454,54996617-54996657,54999377-54999529,55000837-55001001,55005665-55005757,55016486-55016951	nnnnnnnnnnnnnnnnnnnnnnnnnnnnnnnnnnnnnnnnnnnnnnnnnnnnnnnnnnnnnnnnnnnnnnnnnnnnnnnnnnnnnnnnnnnnnnnnnnnnnnnnnnnnnnnnnnnnnnnnnnnnnnnnnnnnnnnnnnnnnnnnnnnnnnnnnnnnnnnnnnnnnnnnnnnnnnnnnnnnnnnnnnnnGACCGGAGGTCGCCGCTGCCGCCATGCCGCTGCTCTTCCTTGAGCGCTTCCCCTGGCCCAGCCTCCGCACCTACACGGGCCTCAGCGGCCTGGCCCTGCTGGGCACCATCATCAGCGCCTACCGCGCGCTCAGCCAGCCTGAGGTCGGCCCGGGCGAGCCGGACCAGCTAACGGCCTCGCTGCAACCCGAGCCGCCGGCGCCCGCCCGGCC…
TCONS_00094040	=	NM_002611	PDK2	pyruvate dehydrogenase kinase, isozyme 2,	XLOC_030192	TSS33943	105-1326	2869	183	6.38	537.5	19685180	17	45527638	45543944	+	45527638-45527916,45529786-45529927,45537734-45537805,45538248-45538432,45539157-45539246,45539439-45539516,45540519-45540595,45540682-45540780,45540975-45541082,45541650-45541763,45542320-45543944	nnnnnnnnnnnnnnnnnnnnnCGACGAGCCGATTGGCTGGGCCTTGGAGTGCTCGCCAGGGCAAGGGTAGGGAGGAGGCGGCCGAATCTCGTCGCTGGGCCGAACGGTGCGCgAGCGCTGCCAGCGCAGGGACCACAACCCGAGtCGCGGCCGCCGCAGCCATGCGCTGGGTCTGGGCGCTGCTCAAGAATGCGTCCCTGGCTGGGGCGCCCAAGTACATTGAGCACTTCAGCAAGTTCTCCCCGTCCCCGCTGTCCATGAAGCAGTTTCTGGACTTCGGATCCAGCAATGCCTGTGAGAAAACCTCCTTCACCTTCCTCAGGCAGGAGCTGCCTGTGCGCCTGGCCAACATCATGAAGGAGATCAACCTGCTTCCCGACCGGGTGCTGAGCACACCCT…
TCONS_00110758	=	NM_004924	ACTN4	actinin, alpha 4,	XLOC_035242	TSS39979	60-2793	5006	1195	23.87	536.8	18172832	19	43830107	43914063	+	43830107-43830387,43883080-43883194,43883482-43883601,43887414-43887500,43888524-43888611,43890597-43890675,43891875-43891956,43892737-43892822,43896949-43897041,43899566-43899796,43900407-43900554,43904018-43904168,43906094-43906202,43906417-43906557,43906637-43906819,43906911-43907045,43908204-43908383,43909437-43909583,43910426-43910506,43911476-43911634,43911754-43914063	nnnnnnnnnnnnnnnnnnnnnnnnnnnnnnnnnnnnnnnnnnnnnnnnGGCGGCtcGGGcAGAGGGGCGGGAGCTGAGGCGGGAGCGGACAGGCAGGTGGGCGAGCGAGAGGCGGCGGAATGGTGGACTACCACGCGGCGAACCAGTCGTACCAGTACGGCCCCAGCAGCGCGGGCAATGGCGCTGGCGGCGGGGGCAGCATGGGCGACTACATGGCCCAGGAGGACGACTGGGACCGGGACCTGCTGCTGGACCCGGCCTGGGAGAAGCAGCAGCGCAAGACCTTcACGGCGTGGTGCAACTCCCACCTGCGGAAGGCAGGCACTCAGATCGAGAACATCGATGAGGACTTCCGAGATGGGCTGAAGCTCATGTTGCTCCTGGAGGTCATATCAGGGG…
TCONS_00196137	x	NM_001099400	SGCE	sarcoglycan, epsilon isoform 3	XLOC_064262	-	112-1464	101	0	0	536.2	13003990	7	94123258	94123358	+	94123258-94123358	GTGGTCGCGGGGCTCATCCTGCGTGTCCCCCGACCCTGTCCCGTCCAAGCACAGGGGTCTCCCAGCTCCCACCACCGGGGCAATTGCATTCTTGGCCTGGC
TCONS_00161129	x	NM_000320	QDPR	quinoid dihydropteridine reductase	XLOC_051433	-	181-912	476	0	0	534.1	18559838	4	17097113	17097588	+	17097113-17097588	TTTtTTTTGTGTTGAAATATTTATTTCAGGATTTAAATcCaccCCCTTCTGAGAACACCAGATTAAAAGACCTCCAGCAATCCATGATTCTACTGTACTCATCTCTGACTGCTGTACATAAGACGTGATTTGATTAAAGAAGACGGACAACAAGTGCATGTATTAGGAACAACATTCTGAATACTCACAAGTAGTCATCTTGCACACTTAACCCTAGGCCAGAGGACACGGGGCAACCACACAGGAAAAGGATACCAGGACAGGGTCCATGGGGTTTTGCTTATACCACAAAAGGAGTTATGGCAGTTTAACTCAAGGCTGCGAAAACTACGTCTATGACATAAACATGACATTCAAAAATAACTCAGCCTTTCAAATGTCCACAATACCAACAAATCA…
TCONS_00057357	=	NM_002710	PPP1CC	protein phosphatase 1, catalytic subunit, gamma	XLOC_018116	TSS20699	246-1214	2639	170	6.44	532.2	17008228	12	109641868	109665166	-	109641868-109643353,109644323-109644457,109644660-109644883,109646848-109646952,109652717-109652947,109653958-109654089,109664841-109665166	nnnnnnnnnnnnnnnnnnnnnnnnnnnnnnnnnnnnnnnnnnCGTGCGCCGCCCGAGGCTGTCTAAGGAGTCGGCGGCCATTTTCTTCTTCTCGTGGTTCCAGTGGGGAGAGAAGGAGGAAGCAgGGAGCGGGGCGGCAGTGGGGGGACCCGCCGCGGCTGCTGCCACCGCCGCCACCACCGCCTCTGCTCGTGGCGTGGGAAAGGaGGTGTGAGTCCCGGGCACGAGCCAGCGGCGGCGCCGCTGCGGGAGGGTcGGCgGTGGGAAGGCGATGGcGGATTTAGACAAACTCAACATCGACAGCATCATCCAACgGCTGCTGGAAGTGAGAGGGTCCAAGCCTGGTAAGAACGTCCAGCTTCAGGAGAATGAAATCAGAGGACaGTGTTTAAAATCTCG…
TCONS_00121338	=	NM_138801	GALM	galactose mutarotase (aldose 1-epimerase)	XLOC_038028	TSS43802	253-1279	3384	1136	33.57	529.5	2.01055e+07	2	38746556	38816314	+	38746556-38746997,38756558-38756712,38761926-38762132,38770459-38770540,38810202-38810343,38812381-38812555,38814134-38816314	nnnnnnnnnnnnnnnnnnnnTGCAAGCGTGGCTGCAAAGTTTGCCCCTCTTGTTACCCTCAGGCAAAGGAATGATTTAGAAAGGCCCCAGGGGCTATTTTTGGCAGGAACGGTCACTCCCTAAATCCAGGCAAGGAAAGGGAGGAGTCTGAGCCGAGTCACGCCCCTGCCCCTGTAAACTTGTGTCGCCTCTAGCTCAGCGAGCACTGGAGTTTGAAGAGCGGGCAGTAGTTGCACACGCCGAACTTTCCCTATGGCTTCGGTGACCAGAGCCGCGTTTGGAGAGCTGCCCTCGGGAGGAGGGACAGTGGAAAAGTTCCAGCTGCAGTCAGACCTCCTGAGAGTGGACATCATCTCCTGGGGCTGCACGATCACAGCCCTAGAGGTCAAAGACAGGCAG…
TCONS_00208897	x	NM_001135242	NDRG1	protein NDRG1	XLOC_068853	-	587-1768	2037	1	0.05	528.9	20664472	8	134318594	134320630	+	134318594-134320630	TTTcgTTTCAaAGTTACAAATTTATTGGtCTGGAAATAAATACAAATATCTCATTAAGAAACTCCTCTGGAAAGACTTGTGCACAATAGTTTCCCATCTGTACTCAGCCTCTCTTGCCCCGATCCCTGACTTTTCTGCGCAAGGCCAGGGAAGGCCTCCAAGGTGATGGGCGGCAGGTAACGAGTCATTGCCTCTCATGCCACCTGGAAGGCTGGACTACTCCCTTCTCCCAAACGCGGGGTCCCAGAAATCCTCGGGCCCCAGCGGCTGACTTACAATGTTCCATTCACTCTGACCAAACTTCCTATGAGAAAATCAACTGTAAGCCAAAATGAAAAGTACAAGGCAGTAGTACAGGAGCCTGGCAGCCGCGCTGGCCGCCCAGAAACGTCAGTGGTG…
TCONS_00178698	=	NM_004134	HSPA9	heat shock 70kDa protein 9 precursor	XLOC_058107	TSS65014	312-2348	4625	1123	24.28	526.7	17699002	5	137917351	137939217	-	137917351-137919702,137920040-137920180,137920362-137920454,137920990-137921084,137921457-137921574,137922141-137922245,137923452-137923679,137925168-137925377,137930214-137930306,137930589-137930751,137931043-137931149,137931237-137931310,137932513-137932637,137934548-137934729,137937351-137937438,137937656-137937714,137938826-137939217	nnnnnnnnnnnnnnnnnnnnnnnnnnnnnnnCCGCCGCAGCCGGGACGGGAGGGCAGGCGTTCTCCAACCATCATGCTGCGGAGCATATTACCTGTACGCCCTGGCTCCGGGAGCCGCAGTCGAGTATCCTCTGGTCAGGCGGCGCGGGCGGCGCCTCAGCGGAAGAGCGGGCCTCTGGGCCGCAGTGATCAACCCCTGCCCCTCACCCCACGTGGTTGGAGGTTTCCAGAAGCGCTGnnnnnnnnnnnnnnnnnnnnnnnnnnnnnnnnnnnnnnnnnnnnGCTGCCTCGTACTCCTCTATCTATCCGCCATGATAAGCGCCAGCCGAGCTGCAGCAGCCCGTCTCGTGGGAGCCGCAGCCTCCCGGGGCCCTACGGCCGCCCGCCACCAGGATGGCT…
TCONS_00022245	=	NM_002644	PIGR	polymeric immunoglobulin receptor,	XLOC_006747	TSS7950	185-2476	4432	1094	24.68	524.8	23160570	1	205168382	205186483	-	205168382-205170381,205171465-205171523,205171639-205171770,205172424-205172545,205172954-205173134,205174388-205174714,205175454-205175786,205177063-205177719,205179087-205179431,205180457-205180552,205186304-205186483	TGCCTGTGGGAGAGTGGCCCTTTAAGAGCCCAGGTGTGGGTCAAACACTGAACAGAGTTTCAGTTTTGGCAGCAGCGTCCAGTGCTCTGCCAGTAGCTCCTAGAGAGGCAGGGGTTACCAACTGGCCAGCAGGCTGTGTCCCTGAAATCAGATCAACGGGAGAGAAGGAAGTGGCTAAAACATTGCACACGAGAAGTCGGCCTGAGTGGTGCGGTGCTCAGGACACACCAGCAATGCTGCTCTTCGTGCTCACCTGCCTGCTGGCGGTCTTCCCAGCCATCTCCACGAAGAGTCCCATATTTGGTCCCCAGGAGGTGAGTAGTGTGGAAGGTAACTCAGTGTCCATCAAGTGCTACTACCCACCCACTTCTGTCAACCGGCaCACCCGGaAGTACTGGT…
TCONS_00174614	=	NM_199246	CCNG1	cyclin G1	XLOC_056646	TSS63367	135-1020	2378	113	4.75	522.9	17764555	5	162797150	162804605	+	162797150-162797243,162797344-162797388,162798841-162799104,162800662-162800915,162801470-162801548,162801629-162801727,162801958-162802152,162803258-162804605	nnnnnnnnnnnnnnnnnnnnnnnCGCGGCCCCTTCGGCTCCGAGCTGACCCTGATCAGGGCCAAGTCgtCTCGGCTGCGCTGCCGAGACCTCCACCCGGGGAGGGTGGTTACCGCTGAGGAGCTGCAGTCGCTGTCAAGATGATAGAGGTACTGACAACAACTGACTCTCAGAAACTGCTACACCAGCTGAATGCCCTGTTGGAACAGGAGTCTAGATGTCAGCCAAAGGTCTGTGGCTTGAGACTAATTGAGTCTGCACATGATAATGGCCTCAGAATGACTGCAAGACTAAGGGACTTTGAAGTAAAAGATCTTCTTAGTCTAACTCAGTTCTTTGGCTTCGACACAGAGACATTTTCTCTAGCTGTGAATTTACTGGACAGATTCCTGTCTAAAAT…
TCONS_00031931	=	NM_001613	ACTA2	alpha 2 actin,	XLOC_010359	TSS11406	117-1247	1716	177	10.31	520.7	1.48513e+07	10	90684811	90702877	-	90684811-90685103,90687798-90687979,90689244-90689435,90690966-90691127,90691522-90691606,90693534-90693644,90696995-90697123,90698539-90698690,90702468-90702877	aAAATGGCCTGAAATTCCAGCATGAcgGCAAGCTGGCATCCTCcGTGGAATGTGCAAACCATGCCTGCATCTGCCCATTACCCTAGCTCAGTGTCTCTGGGnnnnnnnnnnnnnnnnnnnnnnnnnnnnnnnnnnnnnnnnnnnnnnnnnnnnnnnnnnnnnnnnnnnnnnnnnnnnnnnnnnnnnnnnnnnnnnnnnnnnnnnnnnnnnnnnnnnnnnnnnnnnnnnnnnnnnnnnnnnnnnnnnnnnnnnnnnnnnnnnnnnnnnnnnnnnnnnnnCTCAAGTCTGTCTTTGtTCCTTGTTTGGGAAGCAAGTGGGAGGAGAGCAGGCCAAGGGGCTATATAACCcTTCAGCaTTCAGCTTCCCTGAACACCACCCAgtgtggagcagcccagccaa…
TCONS_00123109	=	NM_021103	TMSB10	thymosin, beta 10	XLOC_038688	TSS44423	96-228	813	350	43.05	517.1	1.92256e+07	2	84986027	84987394	+	84986027-84986353,84986638-84986752,84987024-84987394	nnnnnnnnnnnnnnnnnnnnnnnnnnnnnnnnnnnnnnnnnnnnnnnnnnnnnnnnnnnnnnnnnnnnnnnnnnnnnnnnnnnnnnnnnnnnnnnnnnnnnnnnnnnnnnnnnnnnnnnnnnnnnnnnnnnnnnnnnnnnnnnnnnnnnnnnnnnnnnnnnnnnnnnnnnnnnnnnnnnnnnnnnnnnnnnnnnnnnnnnnnnnnnnnnnnnnnnnnnnnnnnnnnnnnnnnnnnnnnnnnnnnnnnnnnnnnnnnnnnnnnnnnnnTCTTGCTGCAGCAACGCgAGTGGGAGCACCAGGATCcCGGGCTCGGAACCCGACTACACGGATTGTTTTAAGAAAATGGCAGACAAACCAGACATGGGGGAAATCGCCAGCTTCGATAAGGCCAAGCTGAAG…
TCONS_00175642	x	NM_052909	PLEKHG4B	pleckstrin homology domain containing, family G	XLOC_057005	-	.	101	0	0	516.2	18892800	5	224451	224551	-	224451-224551	CGCGGATGGCGTCCATGGCCAGCAGGTCATTGCCGTGGCGCaGCTGGAAGCAGACCACGACCTCGGCGGCTcGGAGCTCGCCCAGCTCCTGCCCCTGGGCC
TCONS_00072668	=	NM_003645	SLC27A2	solute carrier family 27 (fatty acid,	XLOC_023464	TSS26227	233-2093	3031	323	10.66	515.6	19326391	15	48261048	48315884	+	48261048-48262394,48276989-48277198,48281976-48282134,48284728-48284852,48302454-48302648,48305477-48305567,48306469-48306667,48308434-48308531,48313357-48313487,48315409-48315884	CTGCTCCTCACGaaatcaggactAcccCGGCCGggcagggccgaCTAGGTTAGGGTGTCCTGCCCTCACTCACCGGGCAGGGCTTGGGATGAGCTGGACGTnnnnnnnnnnnnnnTTTCTGTTCAACCTTGAAGCCTTCGCTACAGGAGACCGCCTGGCAGTCGGACTGGGAAGCAAATCTGAGAAACAAAGAGAGACCAGGCGGAAAGCCCTTGGGACCAGGAAGCAGAGATGAGATTCTGGTTTGGCAGTGGCACCTGGTACCCGCTATTAATAAATAATAGGACTGTCTGACATTTATAAGGCACTTCATCGGTAATAACAGTGTCATCTCCATAAGCCACTCTATTAGTGGTAACAAATtcTAGCCCCACGCnnnnnnnnnnnnnnnnnnnnnnn…
TCONS_00153313	=	NM_000893	KNG1	kininogen 1 isoform 2	XLOC_048927	TSS55445	235-1516	2147	175	8.15	514.4	19207115	3	187917792	187944897	+	187917792-187918220,187920588-187920698,187922920-187923004,187925571-187925743,187927720-187927827,187932028-187932112,187932985-187933157,187939582-187939689,187939811-187939897,187942005-187942082,187944188-187944897	nnnnnnnnnnnnnnnnnnncGTAAATATGTTTGGATAACCcAGCAGAGCCATTTAACCTTTGGGAACAGGGCAACTAGTGTATGGCAGCAGGAATCCAACCAGTGCCCTGAGTGCTGAGGCAGAGAGGAGGACAGAAAAAACGAGAGGCTGGAGATTGTCAAATTCAGTATCCCAGTTGGCTCTTGATTCTTGGTGAAACCATCCCTCAGCTCCTAGAGGGAGACTGTTAGATCATGAAACTAATTATCATCCTTTTCCTCTGCTGCAGGCTGCTACTAAGTTTAACCCAGGAATCACAGTCCGAGGAAATTGACTGCAATGATAAGGATTTATTTAAAGCTGTGGATGCTGCTCTGAAGAAATATAACAGTCAGAACCAAAGTAACAACCAGTTCGTA…
TCONS_00025318	=	NM_001123376	TMEM72	transmembrane protein 72	XLOC_008051	TSS9066	198-1023	1990	125	6.28	512.4	21126350	10	44726634	44751417	+	44726634-44727036,44743375-44743441,44747452-44747523,44749091-44749230,44750110-44751417	CCAGCCCAGCCCTAATCGCCGATCTCAGACGGCTGGGCTGCGCTGGGGCTGAGCGGCTCCAGCCCAGGCTGGGGTTGTGTGAGCAGCAGGAGCATTCTTCCAAGGTAATGATTAAGCTGAGTCCCTGGCAAGGGCACGGGCTGAnnnnnnnnnnnnnnnnnnnnnnnnnnnnnnnnnnnnnnnnnnnnnnnnnnnnnnnnnnnnnnnnnnnnnnnnnnnnnnnnnnnnnnnnnnnnnnnnnnnnnnnnnnnngCACAAGGGTGTTCGGGAGCATCTCAGGGCCGGAGACTTTGCTGCCCGCCCTGCCGGGACTTTGTCCTCACCCCCAGCACCATGAAGCTCCAGGTGTTCTGGACTGGGCTGGAATATACCTGCCGGCTCCTGGGCATTACCACTGCT…
TCONS_00091526	=	NM_018242	SLC47A1	solute carrier family 47, member 1,	XLOC_029360	TSS33079	87-1797	3283	278	8.47	511.5	22428004	17	19377756	19422939	+	19377756-19377979,19386298-19386399,19390340-19390408,19391890-19392038,19393540-19393582,19395329-19395373,19399117-19399214,19399498-19399595,19399701-19399814,19399900-19399967,19404093-19404201,19404323-19404398,19410695-19410764,19411001-19411133,19415383-19415477,19416685-19416766,19421232-19422939	nnnnnnnnnnnnnnnnnnnnnnnnnnnnnnnnnnnnnCGCGGTCCCCACTGCCTGCCTCCGCGCTACCCGGCCGCAGCGCGCCAGTCACATGGAGGATCCTGAGGAGCcCGCGCCCGTGCGCGGAGGCCCAGAGGCCACCCTTGAGCTCCGTGGGTCGCGCTGCCTGCGGCTGTCCGCCTTCCGAGAGGAGCTGCGGGCGCTCTTGGTCCTGGCGGGCCCGGCGTTCTTGGTTCAGCTGATGGTGTTCCTGATCAGCTTCATAAGCTCCGTGTTCTGTGGCCACCTGGGCAAGCTGGAGCTGGACGCAGTCACGCTGGCGATCGCGGTTATCAATGTCACTGGTGTCTCAGTGGGATTCGGTTTATCTTCTGCTTGTGACACCCTCATCTCCCAGACGT…
TCONS_00198342	=	NM_001190487	MTRNR2L6	humanin-like protein 6	XLOC_065095	-	933-1005	1491	1289	86.45	510.4	27636673	7	142053598	142055088	+	142053598-142055088	nnnnnnnnnnnnnnnnnnnnnnnnnnnnnnnnnnnnnnnnnnnnnnnnnnnnnnnnnnnnnnnnnnnnnnnnnnnnnnnnnnnnnnnnnnnnnnnnnnnnnnnnnnnnnnnnnnnnnnnnnnnnnnnnnnnnnnnnnnnnnnnnnnnnnnnnnnnnnnnnnnnnnnnnnnnnnnnnnnnnnnnnnnnnnnnnnnnnnnnnnnnnnnnnnnnnnnnnnnnnnnnnnnnnnnnnnnnnnnnnnnnnnnnnnnnnnnnnnnnnnnnnnnnnnnnnnnnnnnnnnnnnnnnnnnnnnnnnnnnnnnnnnnnnnnnnnnnnnnnnnnnnnnnnnnnnnnnnnnnnnnnnnnnnnnnnnnnnnnnnnnnnnnnnnnnnnnnnnnnnnnnnnnnnnnnnnnnnnnn…
TCONS_00112017	=	NM_003009	SEPW1	selenoprotein W, 1	XLOC_035601	TSS40438	202-463	894	185	20.69	508.9	19394124	19	52973640	52979755	+	52973640-52973883,52975794-52975818,52975933-52975986,52976177-52976251,52976359-52976457,52979359-52979755	nnnnnnnnnnnnnnnnnnnnnnnnnnnnnnnnnnnnnnnnnnnnnnnnnnnnnnnnnnnnnnnnnnnnnnnnnnnnnnnnnnnnnnnnnnnnnnnnnnnnnnnnnnnnnnnnnnnnnnnnnnnnnnnnnnnnnnnnnnnnnnnnnnnnnnnnnnnnnnnnnnnnnnTGGTGTGGCCCCGGCGTCCGCTCCTCAGCGGATGcGGCGGCCCCGAGCCATGGCTCTCGCCGTGCGAGTCGTTTATTGTGGCGCTTGAGGCTACAAGTCCAAGTATCTTCAGCTCAAGAAGAAGTTAGAAGATGAGTTCCCCGGCCGCCTGGACATCTGCGGCGAGGGAACTCCCCAGGCCACTGGGTTCTTTGAAGTAATGGTAGCTGGGAAGTTGATTCACTCTAAGAAGA…
TCONS_00084603	=	NM_001537	HSBP1	heat shock factor binding protein 1	XLOC_027331	TSS30486	90-318	1924	511	26.56	508.2	19981042	16	82399061	82404095	+	82399061-82399227,82399786-82399852,82400411-82400531,82402527-82404095	GCCCCGCGGTCCCGCGAGCAGCCAGTCTCGTCGCGAGAAGCAgcggGcGGGGGCGTCTGAGCCGACAAACGGAAGTGTAGGTTACGGTCTGAGACATAACCGCCAAGCTTGGCGTCGGGGAGATGGCCGAGACTGACCCCAAGACCGTGCAGGACCTCACCTCGGTGGTGCAGACACTCCTGCAGCAGATGCAAGATAAATTTCAGACCATGTCTGACCAGATCATTGGGAGAATTGATGATATGAGTAGTCGCATTGATGATCTGGAGAAGAACATCGCAGACCTCATGACACAGGCTGGGGTGGAAGAACTGGAAGGTGAAAACAAGATACCTGCCACACAAAAGAGTTGAAGGTTGCTAATAATTTATACTGGgATCtGGAGCGTTTCCAAGCCAA…
TCONS_00191026	=	NM_020755	SERINC1	serine incorporator 1	XLOC_062282	TSS69448	71-1429	4361	911	20.89	505.8	16996920	6	122805057	122834749	-	122805057-122808023,122809618-122809848,122809965-122810109,122814508-122814598,122814732-122814901,122816614-122816751,122816995-122817074,122819325-122819494,122821364-122821525,122834543-122834749	nnnnnnnnnnnnnnnnnnnnnnnnnnnnnnnnnnnnnnnnnnnnnnnnnnnnnnnnnnnnnnnnnnnnnnnnCCGGAAGTGTCTCGCAAATAGTAAATAATCTCGGAAAGGCGAGAAAGGCGCTGTCTCCATCTTGTCTGTATCCGCTGCTCTTGTGACGTTGTGGAGATGGGGAGCGTCCTGGGCCTGTGCTCCATGGCGAGCTGGATACCATGTTTGTGTGGAAGCGCCCCGTGTTTGCTATGCCGATGCTGTCCTAGTGGAAACAACTCCACTGTAACTAGACTGATCTATGCACTTTTCTTACTTGTTGGAGTATGTGTAGCTTGTGTAATGTTGATACCAGGAATGGAAGAACAACTGAATAAGATTCCTGGATTTTGTGAGAATGAGAAGGGT…
TCONS_00100398	=	NM_018509	LRRC59	leucine rich repeat containing 59	XLOC_031995	TSS36339	237-1157	3616	112	3.1	505.6	19150558	17	45813593	45830614	-	45813593-45815595,45817478-45817651,45820420-45820492,45824758-45824862,45825099-45825257,45827289-45827348,45829573-45830614	ACTCAGTCTGGCGTTCACGGTGTTCAGgGGAGAtTTCCTGAAAGACTAAGGAATTAGCTAGACAGAGGTGAGTTGGGGGGAGGCAGGGCCATCGCAGGGGAGGGCCAGACGTGGGAGCCACCTCCCGgAAATCTACACAGCATCTAGGCcAGGAAGGGACCGGAgCGTGnnnnnnnnnnnnnnAAGCAGGCAGGACCCAGCCTCGAAAGGaAAGTGGTCCGTATCCTAGAGATAGCTGCAAGTTTGAAGGGTTTTACGCAGGGGAGAGACTTGGTCAGATTTTTAGAAAGATCAGCGGGGAGCGGGGTGAAAGTGGACGGAAGGACAGAGACAAGCACTGAGGCAGTGAGTGGGGAGGAGAGGAGAGAAATTCAGGAAGTCGAGTTTTCCCGATGATGG…
TCONS_00050075	x	NM_016056	TMBIM4	transmembrane BAX inhibitor motif containing 4,	XLOC_015972	-	77-790	159	0	0	502.8	19858233	12	64818029	64818187	+	64818029-64818187	AGAAACCGTAACAGGTGCAGGAATAGATTGATGATATCCAAGTAGAGGCTGATGGCAGCTAATACGTACTCTTCAGGTGACAGTTTATGCATCATTGAGTGTGTGTCATAGATGATGAATCCACAGAAAAGAAGGGCTCCTGCAGCAGCTAAGACCAAC
TCONS_00206593	=	NM_005662	VDAC3	voltage-dependent anion channel 3 isoform b	XLOC_067852	TSS74985	144-993	1487	70	4.71	501.9	14221238	8	42368485	42382611	+	42368485-42368603,42370520-42370559,42370885-42370953,42371759-42371808,42375387-42375539,42376326-42376378,42378463-42378690,42379986-42380136,42381542-42381599,42382046-42382611	nnnnnnnnnnnnnnnnnnnnnnnnnnnnnnnnnnnnnnnnnCGCGCAGGCGCGGACGGCGTTGATTTGAAGACCTTCAGCGTTGCCCGGGCAGAGCGGAGACAGGCCCTCGGGGTGGAGGTCTTTGGTTTCATAAGAGCCTGAGaGAGATTTTTCTAAGATATGTGTAACACACCAACTTACTGTGACCTAGGAAAGGCTGCTAAGGATGTCTTCAACAAAGGATATGGCTTTGGCATGGTCAAGATAGACCTGAAAACCAAGTCTTGTAGTGGAGTGGAATTTTCTACTTCTGGTCATGCTTACACTGATACAGGGAAAGCATCAGGCAACCTAGAAACCAAATATAAGGTCTGTAACTATGGACTTACCTTCACCCAAAAATGGAACACGGACAATA…
TCONS_00006350	=	NM_006621	AHCYL1	S-adenosylhomocysteine hydrolase-like 1,	XLOC_002077	TSS2141	368-1958	4029	285	7.07	501.4	1.76232e+07	1	110328831	110367894	+	110328831-110329317,110353179-110353290,110355359-110355502,110356507-110356607,110357042-110357144,110358908-110359002,110359570-110359676,110360489-110360605,110360812-110360875,110361640-110361728,110362091-110362161,110362518-110362612,110362697-110362795,110363196-110363264,110363693-110363771,110364876-110364996,110365819-110367894	nnnnnnnnnnnnnnnnnnnnnnnnnnnnnnnnnnnnnnnnnnnnnnnnnnnnnnnnnnnnnnnnnnnnnnnnnnnnnnnnnnnnnnnnnnnnnnnnnnnnnnnnnnnnnnnnnnnnnnnnnnnnnnnnnnnnnnnnnnnnnnnnnnnnnnnnnnnnnnnnnnnnnnnnnnnnnnnnnnnnnnnnnnnnnnnnnnnnnnnnnCgAGGCGTGGGCCACAGCACCTCAGAAGCCAACGCAGCTCGACGCAGGGCCCGGCGGGAGGGTGGGCGATCGCGTGTCGGAGGGTGCCGCGCGGGCAGGCGGGCGGGCGCCTGAGGGGGGAAGAGGCGGGgGCgGCGGGTCAGCCGCGGGCCGGGCCGGCCGGGTGATGTCGATGCCTGACGCGATGCCGCTGCCCGG…
TCONS_00228999	x	NM_000240	MAOA	monoamine oxidase A	XLOC_075775	-	182-1763	110	0	0	500.5	16282883	X	43490831	43490940	-	43490831-43490940	CAAAGCACACACATAGGTCTACTCCAACATGTAGCCCTGGGGCAAACTTCAGACATGGAACATTAGGCACCAATTTCACAATCAGACTAAACATAGTTCACAGTCCTTCA
TCONS_00052848	=	NM_018663	PXMP2	peroxisomal membrane protein 2, 22kDa	XLOC_016952	TSS18877	66-651	1039	8	0.77	500.4	23070903	12	131774189	131791656	+	131774189-131774451,131776922-131777035,131782543-131782705,131787909-131788028,131791278-131791656	nnnnnnnnCGGGCGGCGCTGCGGaCCGCGGTgcggccggaaatgtcaggcggtccccactccgcgctccgcGCCTCGGGCTCCGCGCCCGGCCTGCCTGAGGTGgggtcgAtGCCCCCGGCAGCGCGGcGCTGGGGAGGTGATGGcGCCGGCCGCGTCCAGGCTGCGGGCCGAAGCCGGGCTaGGGGCGCTCCCGCGGCGGGCGCTCGCCCAGTACCTGCTTTTCCTGCGGCTCTACCCAGTGCTCACCAAGGCGGCCACCAGTGGCATTTTGTCAGCACTTGGGAATTTCCTGGCCCAGATGATTGAGAAGAAGCAGAAAAAAGAAAACTCTAGAAGTCTAGATGTCGGTGGGCCTCTGAGATACGCTGTTTATGGATTCTTCTTCACAGGGCCGCTG…
TCONS_00151632	=	NM_000532	PCCB	propionyl Coenzyme A carboxylase, beta,	XLOC_048299	TSS54846	52-1669	1836	41	2.23	498.2	1.58136e+07	3	137451838	137531704	+	137451838-137452090,137457388-137457507,137458087-137458155,137462011-137462067,137463484-137463597,137485369-137485479,137495288-137495396,137499484-137499604,137502562-137502643,137518473-137518596,137528335-137528442,137528687-137528787,137529166-137529264,137530290-137530389,137531437-137531704	nnnnnnnnnnnnnnnnnnnnnnnnnnnnnnnnnnnnnnnCGCCGATaGGGGACGCGCCGGCACAGCaAAAATGGCAGCGGCATTACGGGTGGCGGCGGCTGGGGCAAGGCTCAGCGTTCTGGCGAGTGGTCTCCGCGCCGCGATCCGCGGGCTTTGCAGCCAGGCCACCTCTGTTAACGAACGCATCGAGAACAAGCGCCGGACCGCGCTGCTGGGAGGAGGCCAACGCCGTATTGACGCGCAGCACAAGCGAGGAAAGCTAACAGCCAGGGAGAGGATCAGTCTCTTGCTGGACCCTAGCAGCTTTGTTGAGAGCGACATGTTTGTGGAACACAGATGTGCAGATTTTGGAATGGCTGCTGATAAGAATAAGTTTCCTGGAGACAGCGTGGTCACTGG…
TCONS_00050271	=	NM_006431	CCT2	chaperonin containing TCP1, subunit 2	XLOC_016045	TSS17994	95-1700	1958	23	1.17	495.3	15796542	12	68265474	68281627	+	68265474-68265571,68266317-68266391,68266800-68266865,68267552-68267663,68267977-68268053,68268197-68268309,68269532-68269734,68272106-68272206,68273023-68273150,68273557-68273660,68277203-68277322,68277685-68277813,68278015-68278118,68278369-68278468,68279910-68280051,68281342-68281627	nnnnnnnnnnnnCGTCACTTCCGGCttccttcTgtcTGCTGGCCCTGAGCACGAGCTGTGAGGGGATTCACTTGTGTGCGGAACTCCTCGGAACTATGGCGTCCCTTTCCCTTGCACCTGTTAACATCTTCAAGGCAGGAGCTGATGAAGAGAGAGCAGAGACAGCTCGCCTGACTTCTTTTATTGGTGCCATCGCCATTGGAGACTTGGTAAAGAGCACCTTGGGACCCAAAGGCATGGACAAAATTCTTCTAAGCAGCGGACGAGATGCCTCTCTCATGGTAACCAATGATGGTGCCACTATTCTGAAAAACATTGGTGTTGACAATCCAGCAGCTAAAGTTTTAGTTGATATGTCAAGGGTTCAAGATGATGAAGTTGGTGATGGCACTACCTCTG…
TCONS_00133682	=	NM_002951	RPN2	ribophorin II isoform 1 precursor,	XLOC_042339	TSS48392	305-2198	2531	245	9.68	490.8	1.64125e+07	20	35240847	35303440	+	35240847-35241186,35245997-35246190,35260214-35260309,35260867-35261042,35265702-35265777,35266584-35266718,35269090-35269266,35271864-35271982,35275577-35275682,35285695-35285786,35287505-35287619,35290367-35290561,35291790-35291876,35294113-35294208,35295837-35295912,35298397-35298526,35303120-35303440	nnnnnnnnnnnnnnnCaCGTCCCGGTAGCTCCCGGAATAGGAGCGTTGCGAGACGGTCCGTTCCAAGTGGGCCTGGGCGCGGGGGGGAGGCGGGTCTGTCCTCGGGAACTGCAAGGGCCTGTGCGCGGGAGAACtgAGATCCCGGCCGCGGCTGCTGGAAGCGTCGAAGTTCAGCGGGGCCGCCGACACTGACCTGTGCTTAGAACTCATCCTGGCCCGCAGAGCCTGCCGCGAGTCCcTGGCGTCCCCTGTGGCGGGCTCTTGGAGCCACTTTCCCGAGCGGAAGTCAGCCTGCGGCTCGGACTCCGGCGGGACCTGCTCTGAGGAATGGCGTCGCCGGGTTCAAGCACTGTCTTCCTGTTGGCCCTGACAATCATAGCCAGCACCCGGGCTCTGACG…
TCONS_00054821	=	NM_001659	ARF3	ADP-ribosylation factor 3	XLOC_017463	TSS19682	254-796	3701	122	3.3	481.3	16861083	12	47616151	47637575	-	47616151-47619158,47619705-47619829,47620047-47620157,47620998-47621238,47637360-47637575	AGGTGGGAAGTATCCCGGGCTGGGGGTGgGGGTACGCCGCACAGCTCCAGTAGCCGTCGCGGCTTCCGGTGCTAGGTGGAGGGAAGGAAGGAGGGAGCTGGGGAGCGGGCCAGGGCAGCGGCCGGGCTGAAGTCGGCTTGGGGAGCCGGAGGGAGCGGAGCGGAACCTGCGGGGCGGAGGCGGCGGCCGCAGCGGCGCAGCTGATAGCAGGAACAGGATCAGGTCTTCCATACCAGGGACCAGGCCAAAACCAGACTGCCACTGCCCCTACTTGGGCCCCACTGTCCCCAGAAAGCAGTTGCTGTGATCATGGGCAATATCTTTGGAAACCTTCTCAAGAGCCTGATTGGGAAGAAGGAGATGCGCATCCTGATGGTGGGCCTGGATGCCGCAGGAAAG…
TCONS_00063904	=	NM_006263	PSME1	proteasome activator subunit 1 isoform 1	XLOC_020471	TSS23181	95-842	1015	35	3.45	479.3	1.49121e+07	14	23675207	23678025	+	23675207-23675350,23676034-23676066,23676192-23676254,23676370-23676480,23676569-23676614,23676749-23676846,23677098-23677166,23677245-23677312,23677394-23677448,23677523-23677609,23677785-23678025	nnnnnnnnnnnnnnnnnnnnnnnnnnnnnnnnnnnCGCCGCTTTCGCTTTCCCTTCGCGGTGCCCACTCCGCTCCTCGTGCGGCGCTaGCCCCCCCGTCCCGGTCATGGCCACGCTCAGGGTCCAGCCCGAGGCCCAAGCCAAGGTGGATGTGTTTCGTGAAGACCTCTGTACCAAGACAGAGAACCTGCTCGGGAGCTATTTCCCCAAGAAGATTTCTGAGCTGGATGCATTTTTAAAGGAGCCAGCTCTCAATGAAGCCAACCTGAGCAATCTGAAGGCCCGGTTGGACATCCCAGTGCCTGATCCAGTCAAGGAGAAAGAGAAAGAGGAACGGAAGAAACAGCAGGAGAAGGAAGACAAGGATGAAAAGAAGAAGGGGGAGGATGAAGACAAAGGT…
TCONS_00203768	=	NM_145808	MTPN	myotrophin	XLOC_066774	TSS73936	.	3884	234	6.02	479.1	16066528	7	135262043	135312744	-	135262043-135265300,135285887-135285970,135286805-135286918,135312317-135312744	nnnnnnnnnnnnnnnnnnnnnnnnnnnnnnnnnnnnnnnnnnnnnnnnnnnnnnnnnnnnnnnnnnnnnnnnnnnnnnCTAtCGGGGAGTGAACCGGAAGTGTAAAGGTTCCTGCCTCTCCTCGGCCAGGCGGAACCTCTCTgCTGGGCCCAGTGGCCGCAAAAGAACTTTCTTTCTCCCGCCCGAACGGTCGCCGCGGCCATCTGCCTCGCCCGCCTGGCAGCCTAACCTGCCTTCTCTTCTTCTCCTCTCCGGCTTCGCGCGGCCCTGCCTCCCTCTCGCCCGGCGGCATCCGCTTGCTGCTGCCACCGCCTCCTCATCTTCTGCCCGGCCAACCGGCCTGCCCCGCTGCAGTGATGTGCGACAAGGAGTTCACGTGGGCCCTGAAAAACGGAGACT…
TCONS_00096527	=	NM_006761	YWHAE	tyrosine 3/tryptophan 5 -monooxygenase,	XLOC_031044	TSS34770	153-917	2108	46	2.18	478.3	1.46414e+07	17	1194320	1250323	-	1194320-1195543,1204255-1204391,1211136-1211342,1211946-1212052,1214903-1215102,1250091-1250323	ccagggaGCGGTTGCCATAGAGCTGAGCAGTTGTCCGCGTGCGCaGGCGGAAGTCCCGGATTGaGgCGCCGCCATTTTTGCTGCCCGGACGCGGAGCGAGAGGCTGAGAGAGTCGGAGACACTATCCGCTTCCATCCGTCGCGCAGACCCTGCCGGAGCCGCTGCCGCTATGGATGATCGAGAGGATCTGGTGTACCAGGCGAAGCTGGCCGAGCAGGCTGAGCGATACgAcGAAATGGTGGAGTCAATGAAGAAAGTAGCAGGGATGGATGTGGAGCTGACAGTTGAAGAAAGAAACCTCCTATCTGTTGCATATAAGAATGTGATTGGAGCTAGAAGAGCCTCCTGGAGAATAATCAGCAGCATTGAACAGAAAGAAGAAAACAAGGGAGGAGAAGA…
TCONS_00178840	=	NM_002488	NDUFA2	NADH dehydrogenase (ubiquinone) 1 alpha	XLOC_058142	TSS65073	203-499	1350	120	8.89	474.6	1.56906e+07	5	140004722	140007768	-	140004722-140005447,140007025-140007131,140007252-140007768	AGCTCAGAAGCTACAATAATGCGCCAAaTGCCCCAAGTGCCATGGGGAAGAAATAAAGGATGGCCTGAGCCTtACTATCTCGCTCTGGCATTTTGTTATCGTTGTTTCGCtGTCACCAACAATCAAGTCTCCAACAGCAACACCgCAGCAACAAGCCCTTTCCCACAGTGCACCTCAGAATCAACCCACACTGCTTTGCGTTCGtAGCCTTTCCGCTTCCTGTTTTTCCCTCtGACCAACCCCGAGCGCAAAGAAATTGACCTCGCAGaGGTCCTACAATACTTTTATATCATTGGCCAAGCTTTACCCCGCCCCTGCcnnnnnnnnnnnnnnnnnnnnnnnnnnnnnnnnnnnnnnnnnnnnnnnnnnnnnnnnnnnnnnnnnnnnnnnnnnnnnnnn…
TCONS_00098239	=	NM_015584	POLDIP2	DNA polymerase delta interacting protein 2	XLOC_031457	TSS35442	131-1233	4335	223	5.14	472.6	17468181	17	23696176	23708735	-	23696176-23699384,23700236-23700315,23701591-23701716,23701919-23701945,23702817-23702953,23704065-23704172,23704394-23704469,23704848-23704944,23705641-23705738,23706948-23707029,23708441-23708735	nnnnnnnnnnnnnnnnnnnnnnnnnnnnnnnnnnnnnnnnnnnnnnnnnnnnnnnnnnnnnnnnnnnnnnnnnnnnnnnnnnnnnnnnnnnnGTCAGGGTcTGTGTCAGCAGCCGGGTGGGCGCTCGGGCGGGACATGGCAACCTGTGCAGCCCGGCGGGCCCTGGCCGTGGGAAGCCGCTGGTGGTCCCGGTCGCTGACTGGGGCCCGGTGGCCGAGCCGCTCTGTGCGGCGGCTGGAGCTGGGGCCTTCTCGCCAGCGGCGACCACGACGACGCGGAGGCACCTCTCGTCCCGAAATCGACCAGAGGGCAAAGTGCTGGAGACAGTTGGTGTGTTTGAGGTGCCAAAACAGAATGGAAAATATGAGACCGGGGAGCTTTTCCATCATAGCATTTTTG…
TCONS_00190654	=	NM_003795	SNX3	sorting nexin 3 isoform a	XLOC_062148	TSS69290	340-825	1773	234	13.2	472.3	15545039	6	108639114	108689170	-	108639114-108640151,108642395-108642519,108650847-108650942,108688657-108689170	nnnnnnnnnnnnnnnnnnnnnnnnnnnnnnnnnnnnnnnnnnnnnnnnnnnnnnnnnnnnnnnnnnnnnnnnnnnnnnnnnnnnnnnnnnnnnnnnnnnnnnnnnnnnnnnnnnnnnnnnnnnnnnnnnnnnnnnnnnnnnnGCTGTTTCTCCGCTGGGCTtGGACGCGGAAGCTTGAGgGGCGCGGGGAGGAGCTTCGCGTGCGGAGTGAACGCCCGCTCTACGTGCTCGTTCGCTTCGCGACCGCTGCGCGCGAGCCCCGTGTCCCCACGGCGGGCAGCAGTGGCGGCGGAGGCGGCTGAACGCGGAGGGGGCGGAGGGAGCCCGCGGCGGCGGCGGCGGCTATAGCGAAATGGCGGAGACCGTGGCTGACACCCGGCGGCTGATCACCAAGCCGCA…
TCONS_00012093	=	NM_000120	EPHX1	epoxide hydrolase 1,	XLOC_003900	TSS4107	250-1615	1859	78	4.2	470.5	1.77521e+07	1	224079599	224099887	+	224079599-224079868,224083049-224083236,224086103-224086283,224092978-224093205,224093541-224093670,224094153-224094361,224096690-224096798,224098822-224098947,224099470-224099887	CTGAGTTGGCAGGACTGTGCAGTTGTCAAAAGGCCGTGGGGAGTGGGGGCCAGTGCCTGCAGCCTGCCCTGCCTCTCACACAGGCGCCTAGAGCATCGCCAGGTGCAGAGCTCCACAGCTCTCTTTCCCAAGGagtannTCGAGGGTGAGAACGTGGAGCCTGGTGGACAGGTgAAGGCACTGGGATCTTTCTGCCCAGAAAGGGgAAAGTTGCACATTTATATCCTAGAGGAAAGCGACAGCGGTGCTCCTCCCTGTGCTGAAGTACAGGAGCCATGTGGCTAGAAATCCTCCTGACTTCAGTGCTGGGCTTTGCCATCTACTGGTTCATCTCCCGGGACAAGGAGGAAACTTTGCCACTTGAAGATGGGTGGTGGGGCCCAGGCACGAGGCCCnnnn…
TCONS_00037085	=	NM_003273	TM7SF2	transmembrane 7 superfamily member 2,	XLOC_011984	TSS13314	148-1402	1716	14	0.82	469.2	15719866	11	64635908	64640404	+	64635908-64636115,64636563-64636759,64636859-64636913,64637268-64637462,64637539-64637642,64638761-64638880,64638961-64639129,64639362-64639442,64639524-64639646,64639941-64640404	AGAGCGGnnnnnnnnnnnnCTCGGTGTcCAGGCAGGTGCAGACGCCGTGGGGCCGGATCCTCCGCGCGGACAAGTCCATCTCCTGGGAAATGGGGCGGACTGTGTTTCCTTGACCGACTATTGTGAACGCCCTCTCTCnnCGGCGGAGCGGAGACCATGGCCCCTCCTGAGGGCCCCCGGGCCCCGCTGGAATTCGGAGGGCCCCTGGGCGCCGCGGCTCTGCTGCTGCTGCTGCCCGCCACCATGTTCCACCTGCTCCTGGCGGCCCGTTCGGGCCCCGCGCGCCAGCTGGGTCCACCCGCGTCCCTGCGTGGACTGGAGGCGCTGTGGAGCCCACGGGCGCTGCTGCTGTGGCTCGCCTGGCTCGGCCTGCAGGCGGCGCTCTACCTACTGCCGGCG…
TCONS_00093937	=	NM_001002027	ATP5G1	ATP synthase, H+ transporting, mitochondrial F0	XLOC_030160	TSS33897	65-473	856	213	24.88	467.6	16344127	17	44324872	44328236	+	44324872-44325201,44325770-44325817,44326733-44326810,44327517-44327695,44328016-44328236	nnnnnnnnnnnnnnnnnnnnnnnnnnnnnnnnnnnnnnnnnnnTATGGAACCTCTGAGTCCCGCCAACTCTATGGTCGAGCGTTTCAGGGATCAGCCAATCGTAATCcagatctCGCAGTAAAGCCCAGCCTCTATCCGCATGGAnnnnnnnnnnnnnnnnnnnnnnnnnnnnnnnnnnnnnnnnnnnnnnnnnnnnnnnnnnnnnnnnnnnnnnnnnnnnnCGcaAACCAATGGGGACGCGGGGATATTACGGCCAATGAGAATGGAGGAGGTCCAGGACACGTGGGTGGGGGAAGCTGAGAGCTGAGACCAAGGGCTAAAGCTGGGAGACTGAAAAAATGCAGACTACCGGGGCATTACTCATTTCTCCAGCTCTGATCCGCCGCTGTACcAGGGGT…
TCONS_00185900	=	NM_016108	AIG1	androgen-induced 1,	XLOC_060630	TSS67486	41-755	1438	72	5.01	466.6	1.81316e+07	6	143423701	143703172	+	143423701-143423896,143499665-143499820,143527912-143528013,143646940-143647055,143696112-143696275,143702469-143703172	nnnnnnnnnnCTCCCGCCCTCCTCGCCGCCCAGCCAGCCCAGGCCTCTGGCGAACATGGCGCTTGTCCCCTGCCAGGTGCTGCGGGTGGCAATCCTGCTGTCCTACTGCTCTATCCTGTGTAACTACAAGGCCATCGAAATGCCCTCGCACCAGACCTACGGAGGGAGCTGGAAATTCCTGACGTTTATTGATCTGGTTATCCAGGCTGTcTTTTTTGGCATCTGTGTGCTGACTGATCTTTCCAGTCTTCTGACTCGAGGAAGTGGCAACCAGGAGCAAGAGAGGCAGCTCAGGAAGCTCATCTCTCTCCGGGACTGGATGTTAGCTGTGTTGGCCTTTCCTGTTGGGGTTTTTGTTGTAGCAGTGTTCTGGATCATTTATGCcTATGACAGAGAGAT…
TCONS_00021115	=	NM_001937	DPT	dermatopontin precursor	XLOC_006374	TSS7446	31-633	1906	8	0.42	461.8	15983693	1	166931319	166965244	-	166931319-166932477,166936879-166936986,166950083-166950208,166964732-166965244	TGCTGGTgTATTCCTAGAATTCCACCTTAAAACAAGCTGAATGTCCTcATGGCTGACATCTCAGCACGGAAAAGTTTTGCTTAAGCGATGACACACTGCAGTTGGATCCTTCTCACCCACATCTGGAAGCCACATGTCAGCAGCAGCTATATAAAACAGTCAGACCAGCAATCTTAGAGTGACATCGTTTGCCAAAATCCCAGGCAGCATGGACCTCAGTCTTCTCTGGGTGCTTCTGCCCCTAGTCACTGTGGCCTGGGGCCAGTATGGCGATTATGGGTACCCATACCAGCAGTATCATGACTACAGCGATGATGGGTGGGTGAATCTGAACCGGCAGGGCTTCAGCTACCAGTGTCCCCAGGGGCAGGTGATAGTGGCCGTGAGGAGCATCTTCAG…
TCONS_00037047	=	NM_001667	ARL2	ADP-ribosylation factor-like 2	XLOC_011981	TSS13299	95-647	986	68	6.9	458	16745818	11	64538156	64546234	+	64538156-64538320,64542412-64542522,64542619-64542781,64544467-64544547,64545769-64546234	nnnnnnnnnnnnnnnnnnnnnnnnnnnnnnnnnnntAGGAACCGGGAGCGGGGTCccGGGACTGGGAAGAAACtGCGGCCGGGGAGgGGCTCCGGGGAACATGGGGCTCCTGACCATTCTGAAGAAGATGAAGCAGAAAGAGCGGGAGCTGCGACTGCTCATGCTTGGCCTGGACAATGCTGGAAAGACAACCATCCTGAAGAAGTTCAATGGGGAGGACATTGACACCATCTCCCCAACGCTGGGCTTCAACATCAAGACCCTGGAGCACCGAGGATTCAAGCTGAACATCTGGGATGTGGGTGGCCAGAAGTCCCTGCGGTCCTACTGGCGGAACTACTTTGAGAGCACCGACGGCCTCATCTGGGTAGTGGACAGCGCGGACCACCAGCGCATGCA…
TCONS_00128331	=	NM_004161	RAB1A	RAB1A, member RAS oncogene family isoform 1	XLOC_040579	TSS46384	387-1001	3198	222	6.94	455.9	14518045	2	65167051	65211053	-	65167051-65169328,65169577-65169708,65171621-65171716,65178609-65178704,65185372-65185444,65210531-65211053	nnnnnnnnnnnnnnnnnnnnnnnGTCCTAGCCAGCGAGTCAGAGGGGAGGGGAGCAGGGAGGGGCgGAGGGTGGGGAGGTGAGGGAGcGGGGAATGGGGcGGgCGaCAACCCTTCAgGTACGCAnnnnnnnnnnnnnnnnnnnnnnnnnnnnnnnnnnnnnnnnnnnnnnnnnnnnnnnnnnnnnnnnnnnnnCGCGTAGCCGCACTCGCGACTCCCTTTCCCGGCATGCCAGGCGGTGCGGCCGCCCTCTGGGCTGTGTAAAGGCCCCTCGGTCTAAGGCTTCCCTATTTCCTGGTTCGCCGGCGGCCATTTTGGGTGGAAGCGATAGCTGAGTGGCgGCGGCTGCTGATTGTGTTCTAGGGGACAGAGTAGGGGAAGACGTTTGCTCTCCCGGAACA…
TCONS_00043116	=	NM_153277	SLC22A6	solute carrier family 22 member 6 isoform c	XLOC_013784	TSS15488	308-1825	2396	61	2.55	449.4	1.37533e+07	11	62500645	62509416	-	62500645-62500929,62501232-62501303,62503536-62503644,62503782-62503996,62505033-62505148,62505308-62505431,62505890-62506058,62507585-62507739,62507992-62508095,62508370-62509416	TAAAATTCTTCATTGACCTGAAaTGCAGATTTGATTgGGCACCCTGTAATTTCCCTGGCAACCCTTCCCAAAGGCAGACTATTTGGATCTCATCCACTAAAAAGGGCAGAAACTCCTCAAGAGGCCACCACACTTCCCAGAGcCCAGTCTCATTCTTAAAAGGAAGACAAATAGATCCAATAnnnnnnnnnnnnnnnnnnnnnnnnnnnnnnnnnnnnnnnnnnnnnnnnnnnnnnnnnnnnngCTTCAGTCCACCCTCTCCTGCCCTTTATAACCACTTGGAGAAATTCCACTGACACAAGGAATCCTTGGAGGGTTAATCCTTCTGATACCAAGTCACACTTTAACTCATTCCCTCCAAGTCAAGGATTAAAAACTGCCCATGCAAGGGTCAGGCCT…
TCONS_00214385	=	NM_001539	DNAJA1	DnaJ (Hsp40) homolog, subfamily A, member 1,	XLOC_070892	TSS77827	184-1375	2395	204	8.52	447.8	14621921	9	33015206	33029916	+	33015206-33015381,33016473-33016614,33016811-33016988,33019883-33019987,33020438-33020665,33024214-33024328,33026572-33026687,33027013-33027113,33028683-33029916	GCGGGACTTCCGGCGGGTGACGCGCCaGGGTTCGGCTACAAAAGAcGACGGCTGCGGCGCGCCGGGCGGAACTTTCCAGAAcgctcggtgaGAGGCGGAGGAGCGGTAACTgcccgaGCTGCGCACAGCTCCGCGCTCCTTTCCGCTCCCTCACGCACCGGCGTCAGCCCGCACCGGCAGTAGAAGATGGTGAAAGAAACAACTTACTACGATGTTTTGGGGGTTAAACCCAATGCTACTCAGGAAGAATTGAAAAAGGCTTATAGGAAACTGGCCTTGAAGTATCATCCTGATAAGAATCCAAATGAAGGAGAGAAGTTTAAACAGATTTCTCAAGCTTACGAAGTTCTCTCTGATGCAAAGAAAAGGGAATTGTATGACAAAGGAGGAGAACAGGCA…
TCONS_00087766	=	NM_030790	ITFG1	integrin alpha FG-GAP repeat containing 1	XLOC_028181	TSS31720	60-1895	3510	316	9	446.3	1.6483e+07	16	45745796	46052793	-	45745796-45747190,45750285-45750402,45753162-45753244,45753952-45754076,45810280-45810358,45829377-45829420,45850044-45850152,45851957-45852107,45902652-45902824,45905141-45905235,45957200-45957281,45967288-45967352,46020216-46020310,46042808-46042882,46044145-46044202,46045425-46045570,46050515-46050587,46052250-46052793	CTTCGGCCGTGAGCCCCGCCGCCCCCGCCATCGCGCTCCCGCCGCCACCTTGGCCACAGCCCCCGGGGCCGCnnnnnnnnnnnnnnnnnnnnnnnnnnnnnnnnnnnnnnnnnnnnnnnnnnnnnnnnCGGAAGTGAGCGTGAGGGCGGCTTTCACCCTAGCTCCACTGTCTTTTTAGCGTCGGAAGGGCAGCCCTTGTGGGAGAGAGAAAAAGGATCCGGCAGCGGCTCnnnnnnnnnnnnnnnnnnnnnnccactctctcgGCcGGTAaCGcGgTGcTTTgCGgCTGtCGTCAaGCGCGGCGcTGGGCCGGCGGGCGGGGGCcGAGGGGCTGCCATGGCGGCGGCGGGCCGnnnnCCGAGCTCCTGGGCCctcttgtCGCCGCTCCTCACGGGGCTT…
TCONS_00038944	x	NM_016540	GPR83	G protein-coupled receptor 83	XLOC_012590	-	.	101	0	0	445.3	16299300	11	93751759	93751859	+	93751759-93751859	GGCAGTTCTGTCTGCACGGTGACAGGCTTCACCTTGGGTTCTTCTCACCTCTTCTTCAACTCTTCTGGTGGACAACCCTGGGAAAGGTACCCCTGTTTCTG
TCONS_00045549	x	NM_005188	CBL	Cas-Br-M (murine) ecotropic retroviral	XLOC_014473	-	139-2857	101	0	0	444.7	16166000	11	118661422	118661522	-	118661422-118661522	CTTAACAGGTTAGATAGTTTCAAAATTAAGACTCACCGTGGAGGTTTCCAGACTGAaCGTGCTTCCGAGCCTaGGCACATCTGGTCTGGGCTCCATTTGTG
TCONS_00228501	s	NM_183049	TMSL3	thymosin-like 3	XLOC_075630	TSS82711	82-213	785	8	1.02	442.8	1.49693e+07	X	12904190	12905382	-	12904190-12904406,12904815-12905382	ATAAgGGAATTTATCCAGTCACCAGATGCTTGTCCCTCCCCAGTGGACCAAGAGGTAGGCCTCTTTGCAAAGGTTTCATCCGCGATCCTTCCAGAGACCAGnnnnnnnnACCAGCTAAGTTTTTAAACTTTTTATTTGCATATTAAAAAAATCGTGCATTcCGgTAATTAAAATCATTTGAAacAAAAAAAAAaCgGCACTCTGATTAAATTGCATTACAGCCTGCAGGACACCTTGGGCCAGCTTGGTTTTACTCTAGATTTCACTGTCGTCCCACCCCACTTCTTCCACCCCACTTCTTCCTTCACCAACATGCAAGTTCTTTCCTTCCCTGCCAGCCAGATAGACAGAtAGATGGGAGAGGCAGGCGCGGCCTTCGTTGTCAGTAGTTCTTTGATG…
TCONS_00004003	=	NM_006004	UQCRH	ubiquinol-cytochrome c reductase hinge protein	XLOC_001264	TSS1313	60-333	622	2	0.32	441.2	1.49037e+07	1	46541872	46555035	+	46541872-46542079,46547360-46547386,46548414-46548575,46554811-46555035	ATCTGAGCATGTGTTCGCGACCACGATGAGTATGCCGCACTTCCGGCCAGATCGCCGGATTTCCGCTGAGTGACCCTTACAAGTCCTTCTTGATCCTGAAGTGGATTAGGTGCCGCTGTTGCTGCTCTTATTGAATCTAGAACCGTAGCCAGACATGGGACTGGAGGACGAGCGAAAGATGCTTACCGAGTCCGGAGATCCTGAGGAGGAGgaAGAGGAAGAGGAGGAATTAGTGGATCCCCTAACAACAGTGAGAGAGCAATGCGAGCAGTTGGAGAAATGTGTAAAGGCCCGGGAGCGGCTAGAGCTCTGTGATGAGCGTGTATCCTCTCGATCACGTACACAAGAGGATTGCACAGAGGAGCTCTTCGACTTCTTGCATGCAAGGGACCATTGCGT…
TCONS_00126653	=	NM_006826	YWHAQ	tyrosine 3/tryptophan 5 -monooxygenase,	XLOC_040044	TSS45703	120-854	2264	0	0	440.6	1.28541e+07	2	9641547	9688645	-	9641547-9642925,9644994-9645089,9645745-9645908,9648972-9649095,9687739-9688114,9688521-9688645	CGGCGCATCATTGGGCGGCGGACCTCCCCTCGGCTCCGGGGTAGGCTGAGAcgGGAGGGTCCTCAGCTAAACCCAAAAGCAGATCAAAGTGtTGGGACTCGCGTCGCGGTCGCGGAGACGTGAAGCTCTCGAGGCTCCTCCCGCTCCGGGTCGGCGCTCTCCCTCGCTCTCCTCGCCCTCCGCCCCGGCCCCGGCCCCGCGCCCGCCATGGAGAAGACTGAGCTGATCCAGAAGGCCAAGCTGGCCGAGCAGGCCGAGCGCTACGACGACATGGCCACCTGCATGAAGGCGGTGACCGAGCAGGGCGCCGAGCTGTCCAACGAGGAGCGCAACCTGCTCTCCGTGGCCTACAAGAACGTGGTCGGGGGCCGCAGGTCCGCCTGGAGGGTCATCTCGAGC…
TCONS_00092478	=	NM_139215	TAF15	TBP-associated factor 15 isoform 1	XLOC_029699	TSS33413	87-1863	2338	149	6.37	439.2	14525023	17	31160417	31198351	+	31160417-31160693,31168833-31168872,31171141-31171192,31171281-31171365,31171449-31171554,31173757-31173950,31175195-31175315,31185024-31185058,31185683-31185715,31187249-31187358,31189541-31189670,31193484-31193576,31195194-31195275,31195397-31195485,31195594-31196155,31198023-31198351	nnnnnnnnnnnnnnnnnnnnnnnnnnnnnnnnnnnnnnnnnnnnnnnnnnnnnnnnnnnnnnnnnnnnnnnnnnnnnnnnnnnnnnnnnnnnnnnnnnnnnnnnnnnnnnnnnnnnnnnnnnnnnnnnnnnnnnnnnnnnnnnnnnnnncgCCGCAGTCCGCCTCAGCCCGCCGCGCCGCCCTCAGTACAGCTCcGGCCGCCGCGCCGCCTGGCTTTCGTATTCCTTGTTCTCGGCGGGCTGTGGGGCCTTCGCGCCGCGGCCGTTAGTCATGTCGGATTCTGGAAGTTACGGTCAGTCTTGGGGTGAGCAGCAAAGTTATTCTTCCTATGGAAATCAAGGCAACCAAGGCTATGGACAAGCATCACAAAGCTATTCTGGCTATGGGCAAACGACTGAT…
TCONS_00033397	=	NM_000274	OAT	ornithine aminotransferase precursor,	XLOC_010711	TSS12003	.	2092	334	15.97	437.4	17875431	10	126075862	126097535	-	126075862-126076661,126079399-126079543,126080285-126080398,126081486-126081614,126082357-126082479,126083995-126084122,126087101-126087196,126087300-126087524,126090532-126090759,126097432-126097535	nnnnnnnnnnnnnnnnnnnnnnnnnnnnnnnnnnnnnnnnnnnnnnnnnnnnnnnnnnnnnnnnnnnnnnnnnnnnnnnnnnnnnnnnnnnnnnnnnnnnnnnnnnATCTGGTTTTTCTGCTTGAAGGACACAATGTTTTCCAAACTAGCACATTTGCAGAGGTTTGCTGTACTTAGTCGAGGAGTTCATTCTTCAGTGGCTTCTGCTACATCTGTTGCAACTAAAAAAACAGTCCAAGGCCCTCCAACCTCTGAAGACATTTTTGAAAGGGAATATAAGTATGGTGCGCACAACTACCATCCTTTACCTGTAGCCGTGGAGAGAGGAAAAGGTATTTACTTATGGGATGTAGAAGGCAGAAAATATTTTGACTTCCTGAGTTCTTACAGTGCTGTCAG…
TCONS_00044493	=	NM_199418	PRCP	prolylcarboxypeptidase isoform 2 preproprotein	XLOC_014140	TSS16027	114-1664	3071	205	6.68	436.3	15363876	11	82212192	82289205	-	82212192-82213812,82227077-82227264,82227951-82228115,82237739-82237908,82238604-82238761,82239014-82239195,82241867-82241968,82248667-82248807,82273513-82273575,82288925-82289205	nnnnnnnnnnnnnnnnnnnnnnCGGAGCTGCAGACTGGGCAGGGCTTAGCCCGTGCGCTGCTGCTGGCCTCCTTTTCGCCCTCCCACCCGCACTGCAGCCGCCAGCCTGAGCCATGGGCCTCCGAGCCCTCCTGCTCCTTCTTCTGTCTTTTCTGGCGCCCTGGGCCACCAAGGCCCTCCGGCCGGCCTTAAGGGCCCTCGGCAGCCTACACTTGCCAACAAACCCCACATCCCTCCCGGCTGTAGCCAAGAACTATTCGGTTCTCTACTTCCaACAGAAGnnnnnnnnnnnnnnnnnnnnnnnnnnnnnnnnnnnnnnnnnnnnnnnnnnnnnnnnnnnnnnnGTTGATCATTTTGGATTTTATACTGTGAAAACTTTTAATCAGCGGTACCTAGTAG…
TCONS_00197263	=	NM_006136	CAPZA2	capping protein (actin filament) muscle Z-line,	XLOC_064667	TSS71552	104-962	2478	95	3.83	432	1.37324e+07	7	116289763	116346635	+	116289763-116289940,116315417-116315480,116320284-116320335,116326062-116326125,116331467-116331673,116333553-116333632,116337523-116337601,116339359-116339430,116343350-116343412,116345017-116346635	nnnnnnnnnnnnnnnnnnnnnnnnnnnnnCGGcGGGCCCCTCCCTTAGCGGGGGCGCGCGGCGCTGAAGACCGCACGGAAGCGGGGAAGTCAGGTGGCCGCTGCCGCCGCCGCCGCCGCGGTTTGTCGCCAGAAGGAAGATGGCGGACCTGGAGGAGCAGTTGTCTGATGAAGAGAAGGTGCGTATAGCAGCAAAATTCATCATTCATGCCCCTCCTGGAGAATTTAATGAGGTTTTTAATGATGTTCGGTTaCTGCTTAATAATGACAATCTTCTCAGGGAAGGAGCAGCCCATGCATTTGCACAGTATAACTTGGACCAGTTTACTCCAGTAAAAATTGAAGGTTATGAAGATCAGGTATTGATAACAGAACATGGCGACTTGGGAAATGGAAAGTT…
TCONS_00141944	=	NM_002415	MIF	macrophage migration inhibitory factor	XLOC_045018	TSS51441	98-443	937	445	47.49	430.6	1.81032e+07	22	22566192	22567412	+	22566192-22566769,22566959-22567131,22567227-22567412	nnnnnnnnnnnnnnnnnnnnnnnnnnnnnnnnnnnnnnnnnnnnnnnnnnnnnnnnnnnnnnnnnnnnnnnnnnnnnnnnnnnnnnnnnnnnnnnnnnnnnnnnnnnnnnnnnnnnnnnnnnnnnnnnnnnnnnnnnnnnnnnnnnnnnnnnnnnnnnnnnnnnnnnnnnnnnnnnnnnnnnnnnnnnnnnnnnnnnnnnnnnnnnnnnnnnnnnnnnnnnnnnnnnnnnnnnnnnnnnnnnnnnnnnnnnnnnnnnnnnnnnnnnnnnnnnnnnnnnnnnnnnnnnnnnnnnnnnnnnnnnnnnnnnnnnnnnnnnnnnnnnnnnnnnnnnnnnnnnnnnnnnnnnnnnnnnnnnnnnnnnnnnnnnnnnnnnnnnnnnnnnnnnnnnnnnnnnnnnn…
TCONS_00014855	x	NM_013943	CLIC4	chloride intracellular channel 4,	XLOC_004796	-	286-1045	3577	142	3.97	429.9	1.77096e+07	1	25039825	25043401	-	25039825-25043401	ttTTTTACCCcGAGTcGTTGTTTATTTTCAtGAGGGGGGAAAAAAGAATCTTTTTTGATAGTGAAAATATACTTTATTTTTTAATACCATAGCTGCCAGCAATATACTGGTGTTGATGTTCCAAAGAGAAAAGAAAATACATGCATCCTATAATAAGCTTTCATTTGTCTGTTCCAGAAATTCTAAAGAAAATACTCCAATTCTGTTCAACATGATGGCTTGAGGAGTTGAAATTTTTCCATGATAAAAATATACTTTGTGTGGCCCAAATCTTGACTATTTATAAAGGATAGAGTTTTTAAAAGCCCACATATATCAATAATGAATGCTCCCCTCTCTTTGAATTAAATGCCTTAtTTCAAATTAATGCAAGAAATTGATGAATCATTAAATGATGAA…
TCONS_00134934	=	NM_000516	GNAS	GNAS complex locus GNASL,	XLOC_042789	TSS48821	357-1539	1975	140	7.09	428.3	1.32333e+07	20	56899753	56919645	+	56899753-56900315,56904062-56904134,56907391-56907435,56911981-56912035,56912122-56912241,56913833-56913930,56917612-56917666,56917800-56917873,56917971-56918029,56918134-56918254,56918401-56918531,56918784-56918851,56919133-56919645	nnnnnnnnnnnnnnnnnnnnnnnnnnnnnnnnnnnnnnnnnnnnnnnnnnnnnnnnnnnnnnnnnnnnnnnnnnnnnnnnnnnnnnnnnnnnnnnnnnnnnnnggcggcagcggcggCAGCAGCTCCCGCAGCTCCTGCTCTGGTCCGCCTCGGCCCGGCGGCGGCCATCAGCCCCCTCGGCCTCGGCTCGAGGGGCGGGGAGCTGCGCGCGCCCCTCGGTCCGACCGACACCCTCCCCTTCgCGCCCGTCCGCGCGCCCCGCGgCCCgCGGCCCGCAGTCCGCCCCGCGCGCTCCTTGCCGAGGAGCCGAGCCCGCGCCCGGCCCGCCCGCCCGGCGCTGnnnnnnnnnnnnnnnnnnnnnnnnnnnnnnnnnnnnnCGCCGCCGCCGCAGCCCGGCC…
TCONS_00171930	=	NM_017614	BHMT2	betaine-homocysteine methyltransferase 2	XLOC_055608	TSS62418	60-1149	2715	841	30.98	427.7	14606548	5	78401297	78421711	+	78401297-78401394,78409059-78409191,78410948-78411039,78412266-78412457,78414388-78414535,78414771-78414953,78415207-78415435,78420072-78421711	nnnnnnGGGCGGACTCCTGGACGGCCGCGCGCCCGGGAACCCGGCGCCCACAGAGCCGCGGCACCATGGCACCTGCCGGACGCCCGGGGGCCAAGAAGGGGATTCTGGAACGCCTGGAGAGTGGGGAGGTTGTGATTGGAGATGGCAGCTTTCTCATTACTCTGGAGAAGAGAGGCTACGTGAAGGCTGGGCTCTGGACTCCAGAGGCAGTGATAGAACACCCAGATGCAGTTCATCAACTTCACATGGAATTCTTGAGAGCAGGATCAAATGTCATGCAGACTTTCACCTTTTCTGCCAGTGAGGACAATATGGAAAGCAAGTGGGAAGATGTAAATGCTGCTGCCTGTGACCTCCCCAGGGAAGTGGCTGGCAAAGGTGATGCTTTGGTTGCAGAGG…
TCONS_00018300	=	NM_006402	HBXIP	hepatitis B virus x-interacting protein	XLOC_005685	TSS6436	59-577	922	146	15.84	426.1	1.95479e+07	1	110745344	110752087	-	110745344-110745728,110748064-110748181,110750463-110750524,110751731-110752087	nnnnnnnnnnnnnnnnnnnnnnnnnnnnnnnnnnnnnnnnnnnnnnnnnnnnnnnnnnnnnnnnnnnnnnnnnnnnnnnnnnnnnnnnnnnnnnnnnnnnnnnnnnnnnnnnnnnnnnnnnnnnnnnnnnnnnnnngCTCTGTGCGGCGGAAGCGCAGTGATGTTTTCCAGTAAAGAACGCGGACGTTGCACCGTGATCAATTTTGTCCCTTTGGAGGCGCCGTTACGGCCCACGCCCCGCTCGCGTCAAGTGACTGAGGACTGTGGTGGAGAAGGACGTGCTGTGCCGCTGGgTCCtGGGtCAGGGTGGTCGGTGGGTGGGATGGAGGCGACATTGGAGCAGCACTTGGAAGACACAATGAAGAATCCCTCCATTGTTGGAGTCCTGTGCACAGATTC…
TCONS_00225190	=	NM_003254	TIMP1	tissue inhibitor of metalloproteinase 1	XLOC_074485	TSS81652	193-814	965	19	1.97	424.4	12651215	X	47326587	47331136	+	47326587-47326817,47327751-47327879,47329279-47329358,47329548-47329674,47329886-47330010,47330864-47331136	nnnnnnnnnnnnnnnnnnnGGGTGGGAGAGGAGGAGGGTGTATCTCCTTTCGTCGGCtCGCCCCTTGGCTTCTGCACTGATGGTGGGTGGATGAGTAATGCATCCAGGAAGCCTGGAGGCCTGTGGTTTCCGCACCCGCTGCCACCCCCGCCCCTAGCGTGGACATTTATCCTCTAGCGCTCAGGCCCTGCCGCCATCGCCGCAGATCCAGTGCCCAGAGAGACACGAGAGAACCCACCATGGCCCCCTTTGAGCCCCTGGCTTCCGGCATCCTGTTGTTGCTGTGGCTGATAGCCCCCAGCAGGGCCTGCACCTGTGTCCCACCCCACCCACAGACGGCCTTCTGCAATTCCGACCTCGTCATCAGGGCCAAGTTCGTGGGGACACCAGAAGTCAACC…
TCONS_00000100	=	NM_198576	AGRN	agrin	XLOC_000040	TSS36	51-6186	7328	409	5.58	421.8	16864462	1	945366	981364	+	945366-945616,947444-947705,960520-960567,965908-966123,966416-966640,966721-966945,967199-967405,968482-968700,968781-968975,969066-969266,969352-969500,969577-969682,970404-970520,970602-970766,970976-971119,971207-971331,971403-971508,971640-971978,972063-972200,972570-972697,972816-972930,973019-973138,973255-973608,974110-974302,974479-974694,974809-975038,975146-975280,975476-975572,975670-…	CCCGTCCCCGGCGCGGCCCGCGCGCtCCTCCGCCGCCtctcgcctgcgccatggccggccggtcccacccgggcccgcnnnnnnnnnnnnnnnnnnnnCTgGTGGTGGCCGCGTGCGTCCTGCCCGGAGCCGGCGGGACGTGCCCGGAGCGCGCGCTGGAGCGGCGCGAGGAGGAGGCGAACGTGGTGCTCACGGGGACGGTGGAGGAGATCCTCAACGTGGACCCGGTTCAGCACACGTACTCCTGCAAGGTTCGGGTCTGGCGGTACTTGAAGGGCAAAGAGCTGGTGGCCCGGGAGAGCCTGCTGGACGGCGGCAACAAGGTGGTGATCAGTGGCTTCGGAGACCCCCTCATCTGTGACAACCAGGTGTCCACTGGGGACACCAGGATCTTCTTTG…
TCONS_00122442	=	NM_001153	ANXA4	annexin IV,	XLOC_038467	TSS44201	228-1191	2168	5	0.23	420.5	13754871	2	69822610	69907105	+	69822610-69822811,69862156-69862210,69868690-69868777,69885169-69885263,69887021-69887134,69888542-69888632,69891230-69891309,69893289-69893345,69896737-69896830,69899235-69899330,69899916-69899974,69901335-69901457,69906092-69907105	nCGCTGCTGTCCCGGCCCGGGGCCCCAGGTGCGCTTCGCCTAGAGAGGGATTTTCCGGTCTAGTGGGCAGAGGAAAAACCAGGAACTCCGGCTCAGTCTCCACCCCAAAGCGGGGCGGATCCGTCCCGGATAAGACCTGCCGTCTGGCCCTGAGCAGGGTGTGACCTCCGCAGCCGCAGAAGAggACCGCAGCCCGGCCTCGACGAACTTCTGCTTGGGTGACTGAACTCTGATCTTGACCTGGAGTCATGGCCGTGGCAACCAAAGGAGGTACTGTCAAAGCTGCTTCAGGATTCAACGCCGTGGAAGATGCCCAGACCCTGAGGAAGGCCATGAAAGGGCTCGgCACTGATGAAGACGCCATTATTAGCGTCCTTGCCTACCGCAACACTGCCCAGC…
TCONS_00196664	=	NM_006349	ZNHIT1	zinc finger, HIT domain containing 1	XLOC_064431	TSS71392	493-955	1232	211	17.13	419.2	15962294	7	100647669	100654198	+	100647669-100648218,100652605-100652775,100653478-100653557,100653674-100653843,100653938-100654198	nnnnnnnnnnnnnnnnnnnnnnnnnnnnnnnnnnnnnnnnnnnnnnnnnnnnnnnnnnnnnnnnnnnnnnnnnnnnnnnnnnnnnnnnnnnnnnnnnnnnnnnnnnnnnnnnnnnnnnnnnnnnnnnnnnnnnnnnnnnnnnnnnnnnnnnnnnnnnnnnnnnnnnnnnnnnnnnnnnnnnnnnnnnnnnnnnnnnnnnnnnnnCCAGGGTCTGCCTCTGTGATCAGAGCATCTTCACAAGGACCAAAGGAAAATAAGGTTTCTCGTAAGAACACCGTGAGCACATCTTTAAAATGACCCATTTCGTGGCTCCTACAAGATTTACACCTCCACACTGAGGCCGGAAGTAGTTTTGCCCCTATAAAACATGGCAAAAAGCTTTCTTGTCTCCAAGGAAAc…
TCONS_00072151	x	NM_015289	VPS39	vacuolar protein sorting 39,	XLOC_023314	-	152-2776	127	0	0	419	12823525	15	40238648	40238774	+	40238648-40238774	CCTGAGCAGAGTCTCCCACGTCTGTGAATGGGGCCAACGGCACTCACTGTCTTTTCAGGCCCCCACGGACGGCATGCCTAGGGGCGCCTAGTCTACTTACCATCAGCACGTTGATCTGTCACACAGC
TCONS_00130277	=	NM_003466	PAX8	paired box 8 isoform PAX8A,	XLOC_041081	TSS47177	167-1516	6075	1153	18.98	418.5	15556496	2	113688111	113753054	-	113688111-113692657,113694140-113694226,113701203-113701304,113709442-113709630,113710649-113710768,113715597-113715773,113716055-113716177,113716737-113716825,113718474-113718671,113720801-113720966,113752417-113752516,113752878-113753054	CCAGCCAATCCGCGGCCTGCGAGCCTCGCCAGACCCATCTCCCAGGGCCTCAGCGGGATAAAACCGGTTGGCGATGCCGGGTGGATGGGAaCAAACTTCAGAAGGaGGAGAGACACGGGGCCcAGGGCACCCTCGCGGGCGGACCCAGGCAGTGAGGGcCTGCAGCCGGCCGGCCAGGACAGCGGCAGGCGCGGCCCGGACCtgcgggagTaagccccgagcccTCGGCGGGcTGCGaGCGactCCCcggcgatgcctcacaactccatcagatctgGCCATGGAGGGCTGAACCAGCTGGGAGGGGCCTTTGTGAACGGCAGACCCCTGCCAGAAGTGGTCCGCCAGCGCATTGTAGACCTGGCCCACCAGGGTGTGAGGCCTTGTGACATCTCTCGC…
TCONS_00037948	=	NM_053056	CCND1	cyclin D1	XLOC_012177	TSS13616	210-1095	4304	79	1.84	418	15567565	11	69165041	69178425	+	69165041-69165460,69166980-69167195,69167781-69167940,69171943-69172091,69175067-69178425	ACAACAGTAACGTCACACGGACTACAGGGGAGTTTTGTTGAAGTTGCAAAGTCCTGGAGCCTCCAGAGGGCTGtCGGCGCAGTAGCAGCGAGCAGCAGAGTCCGCACGCTCCGGCGAAGGGCAGAATAGCGCGAGGGAGCGCGGGGCAGCAGAAGCGAGAGCCGAGCGCGGACCCAGCCCGGACCCACAGCCCTCCCTAGCTGCCCAGGCAGAGCCCCAGCCATGGAACACCAGCTCCTGTGCTGcGAAGTGGAAACCATCCGCCGCGCGTACCCCGATGCCAACCTCCTCAACGACCGGGTGCTGCGGGCCATGCTGAAGGCGGAGGAGACCTGCGCGCCCTCGGTGTCCTACTTCAAATGTGTGCAGAAGGAGGTCCTGCCGTCCATGCGGGAGATC…
TCONS_00001910	=	NM_013943	CLIC4	chloride intracellular channel 4,	XLOC_000677	TSS655	286-1045	4651	364	7.83	417.9	16833116	1	24944347	25043619	+	24944347-24944703,24996820-24996929,25013172-25013297,25026088-25026194,25038938-25039119,25039851-25043619	nnnnnnnnnnnnnnnnnnnnnnnnnnnnnnnnnnnnnnnnnnnnnnnnnnnnnnnnnnnnnnnnnnnnnnnnnnnnnnnnnnnntttgaagcggctCGGGCTGCGGCTGCCTCAGAGTCGCGcGCGGGGCGTGGGGGGGTGCTGAGGAGCCGAAGCTGTGGCCAGCTCGACGCCGGACAGTCCAGCGAGCAGCGCGGCGGGAACCGGCAGCCGGAGCAGTCCCGGAGCAaannnnnnnnnnnnnnnnnnnnnnnnnnnnnnnnnnnnnnnnnAGCCGAGCCGACCATGGCGTTGTCGATGCCGCTGAATGGGCTGAAGGAGGAGGACAAAGAGCCCCTCATCGAGCTCTTCGTCAAGGCTGGCAGTGATGGTGAAAGCATAGGGAACTGCCCCTTTTCC…
TCONS_00095092	=	NM_212472	PRKAR1A	cAMP-dependent protein kinase, regulatory,	XLOC_030587	TSS34282	185-1328	4960	444	8.95	417.8	1.40095e+07	17	64019492	64041169	+	64019492-64020315,64023130-64023312,64030492-64030662,64031461-64031552,64031752-64031813,64032648-64032694,64033490-64033648,64035576-64035636,64036606-64036727,64037656-64037737,64038013-64041169	CGGGCACAGGATGCGCAGCACGGAGAGCGCATCCTGGGCATCCGCCCGCGCTCGGCCCCGCTGCGCAGCTGCTGCAGATCCGTGGGGGCAGCCACCTCCTCCGGGGGCTGGCAACGCCAGGACTCTCCCCGCCCCTGCCCGGAGCCCTCCCCTGCAGgggcCGCGGGGCGGAGTCGCCCACCTGTCATCCGAGACGCCCCACGTGGGTCAGCCGGGGAGGGGGCGGAAAGGAGGGAGAAAAGGCAGAGGCGTCGGGGGAGGCCGGAGGGAGAGTGGGGTGGACAGAGGAGCGGAGGGACTAGAGGGAAGCTCACGGTAGCTGCGCGGAGAGGGAGCGAAGnnnnnnnnnnGGAACAGAGGCgGCCCAAGACACCCAGAGAGGGACAGGTAAGGAGGGGC…
TCONS_00170617	=	NM_000587	C7	complement component 7 precursor	XLOC_055107	TSS61977	115-2644	4104	597	14.55	417.5	14942348	5	40945268	41018802	+	40945268-40945475,40964439-40964494,40966923-40966998,40970184-40970325,40972197-40972344,40973411-40973549,40981057-40981227,40983461-40983704,40985763-40985873,40991246-40991412,40993892-40994120,40995308-40995479,40997944-40998031,41000600-41000732,41008262-41008453,41012609-41012699,41015584-41015768,41017251-41018802	TCTTGCTGTCGCTGGAGAATCCGGTTGGGGTaGGAGCTACATCTCAGGACCACTTGCGCTATATATGAGTGCCAAGATAATCTAGAGCAGGGAGAGGCAGAGAGGCAGTCAGCCTGCTGGGTTCTTCCTGCTGTTGAAAACTTACCTGGCCTTTACAGAGGAAATTTTCCCCCTCTCTTCTGCCCTGAATGTTTTCCGAAACATGAAGGCGATAAGCTTATTCATTTTGGTGGGATTTATAGGAGAGTTCCAAATTTTTTCAAGTGCCTCCTCTCCAGTCAACTGTCAGTGGGACTCCTATGCCCCTTGGTCAGAATGCAATGGCTGTACCAAGACTCAGACGCGCAGGCGGTCAGTTGCTGTGTATGGGCAGTATGGGGGCCAACCTTGTGTTGGAAA…
TCONS_00191226	=	NM_001901	CTGF	connective tissue growth factor,	XLOC_062332	TSS69543	207-1253	2921	572	19.58	417.3	14655041	6	132310493	132314272	-	132310493-132312393,132312782-132312993,132313125-132313376,132313603-132313825,132313940-132314272	nnnnnnnnnnnnnnnnnnnnnnnnnnnnnnnnnnnnnnnnnnnnnnnnnnnnnnnnnnnnnnnnnnnnnnCAACAACTCTTCCCTGCTGAGAGGAGGCAGcCAGTGCGACTCCACCCTCCAGCTCGACGGCAGCCGCCCCGGCCGACAGCCCCGAGAGGACAGCCCGGCGCGTCCCGGTCCCCACCtCCGACCACCGCCAGCGCtCCCGGCCTCGCcActccccgttcGCCGCCACCGCGCCCnnnnnnnnnnnnnnnnnnnnnnnnATGACCGCCGCCAGcgTGGGCCCCGTCCGCGTCGCCTTCGTGCTCTTCCTCGCCTTCTGCAGCCGGCCGGCCGTCGGCCAGAACTGCAGCGGGCAGTGCCGAtGCCCGGCcGAGCAGGCGCCGCGCTGCCCG…
TCONS_00110776	=	NM_001042507	LGALS7B	galectin-7B	XLOC_035251	TSS39986	18-426	505	15	2.97	416.5	15477998	19	43971677	43974237	+	43971677-43971712,43972096-43972184,43973169-43973370,43974060-43974237	nnnnnnnnnnnnnnnGACCCTGTCCCAGCCATGTCCAATGTCCCCCACAAGTCCTTGCTGCCCGAGGGCATCCGCCCTGGCACAGTGCTGAGAATTCGTGCCTTGGTTCCTCCCAACGCCGGCAGGTTCCACGTAAACCTGCTGTGCGGGGAGGAGCAGGACTCCGATGCCGCCCTGCATTTCAACCCCCGGCTGGACACGTCGGAGGTGGTCTTCAACAGCAAGGAGCAAGGCTCCTGGGGCCGCGAGGAGCGCGGGCCTGGCGTTCCTTTCCAGCACGGGCAGCCCTTCGAGGTGCTCATCATCGCGTCCGACGACGGCTTCAAGGCCGTGGTTGGGGACGCCCAGTACCACCACTTCCGCCACCGCCTGCCGCtGGCGCGTGTGCGCCTGGTGGAG…
TCONS_00214963	=	NM_000692	ALDH1B1	aldehyde dehydrogenase 1B1 precursor,	XLOC_071090	TSS78009	113-1664	3083	676	21.93	416	14995761	9	38382648	38388662	+	38382648-38382804,38385737-38388662	nnnnnnnnnnnnnnnnnnnnnnnnnnnnnnnnnnnnnnnnnnnnnnnnnnnnnnnnnnnnnnnnnnnnnnnnnnnnnnnnnnnnnnnnnnnnnnnnnnnnnnnnnnnnnnnnnnnnnnnnnnnnnnnnnnnnnnnnnnnnnnnnnnnnnnnnnnnnnnTGGTCaGCATGCTGCGCTTCCTGGCACCCCGGCTGCTTTGCctGCAGGGCAGGACTGCCCGGTACTCCTCGGCAGCAGCCCTCCCAAGCCCCATTCTGAACCCAGGCATCTCCTACAACCAGCTGTTCATCAACAATGAATGGCAAGATGCAGTCAGCAAGAAGACTTTCCCGACAGTCAACCCTACCACCGGGGAGGTCATCGGGCACGTGGCTGAAGGTGACCGGGtTGATGTGGATCT…
TCONS_00092860	=	NM_002809	PSMD3	proteasome 26S non-ATPase subunit 3	XLOC_029828	TSS33560	165-1767	2389	57	2.39	412.2	13242500	17	35390344	35407738	+	35390344-35390969,35394073-35394263,35396354-35396491,35398462-35398598,35399518-35399708,35399873-35399976,35404733-35404847,35404955-35405074,35405203-35405306,35405962-35406117,35407109-35407159,35407283-35407738	GCTCTTAAAGTCCTTTGTAACtCAGATTGGAGCCTGAGGGGACCTCTCGTGGACGCCCACAGAAATGCACTCGAGAGGAACATAAAAGCATCACACTTcAGnnnnnnnnnnnnnnnnnnnnnnnnnnnnnnnnnnnnnnCCCaGCTCCTTCCTtGAAGCTCCTCCTTCATCCTGCACCTCGGCTGTtGATTTATTTCCCCTTTGTTGACTCGGCCATCGGCCTgccgggCCTGGCcTTTCCCAGAAGGCCCAGCGCCGGGAAGGGGTTTGCAGCTGCTCCGTCATCGTGCGgcccgacggtagccCGCGCTGGTGTGTAGGCCCGGCTCGGCTCCTGGTCCCCGGTGCTACGGTTCACGCGAGGCCCcGGCCTCGGTCCCCGGACTAGGCCGTGACCCC…
TCONS_00143518	=	NM_004599	SREBF2	sterol regulatory element-binding transcription	XLOC_045524	TSS51960	170-3593	5243	353	6.73	411.5	14436613	22	40559052	40633258	+	40559052-40559308,40592781-40593230,40594561-40594742,40596839-40596985,40599748-40599969,40601287-40601401,40601493-40601674,40603179-40603371,40603892-40604073,40606666-40606942,40610792-40610961,40619067-40619235,40620770-40620887,40623002-40623111,40624599-40624731,40626280-40626448,40628920-40629105,40630813-40630924,40631390-40633258	GCCCTTTcCGTGCGGCGCCTGGGCGCAAcGCAAACATGGCGGCGGGTGGCACCCGCCGGTGAGGCGGTACCGGGCGGGGGTTGTCGGGTGTCATGAGCGGTGGCGACGGCACCGCCCCCGCGTCTCCCTGAGCGGGACGGCAGGGGGCgCTTCTGCGCTGAGCCGGGCGATGGACGAGAGCGGCGAGCTGGGCGGTCTGGAGACCATGGAGACCCTCACGGAGCTGGGCGACGAGCTGACCCTGGGGGACATCGACGAGATGCTGCAATTTGTCAGTAATCAAGTGGGAGAGTTCCCTGACTTGTTTTCAGAgCAGCTGTGTAGCTCCTTTCCTGGCggtggtggtagtggnnnnnnnnnnnnnnnnnnnnnnnGCAGTAGCAGTAGCAGCAATGGCAc…
TCONS_00012702	=	NM_003272	GPR137B	G protein-coupled receptor 137B	XLOC_004109	TSS4278	92-1289	2167	91	4.2	410.9	1.44413e+07	1	234372333	234438835	+	234372333-234372959,234398629-234398678,234408337-234408559,234409802-234409951,234413701-234413829,234435049-234435173,234437973-234438835	nnnnnnnnnnnnnnnnnnnnnnnnnnnnnnnnnnnnnnnnnnnnnnnnnnnnnnnnnncgcggcgctgccaatcgcagacaaaGGCCGCCcCAGTGAATCATGTGGTGCCGGGGGAGGAAGTGCGGCTTGTTTTCTTTCCTCCAGTCTCGGGGCTGCAGGCGGAGCGCGATGCGCGGAGACCCCCGCGGgggcggcggcggnnnnnnnCCCCGATGAGGCCGGAGCGCCCCCGGCCGCGCGGCAGCGCCcCCGGCgCGATGGAGACCCAGCCGTGGGaCCCGGCCCGCAACGACTCGCTGCCGCCCACGCTGACCCCGGCCGTGCCCCCCTACGTGAAGCTCGGCCTCACCGTGGTCTACACCGTGTTCTACGCGCTGCTCTTCGTGTTCATCTACGTG…
TCONS_00098870	=	NM_001165923	HNF1B	hepatocyte nuclear factor 1-beta isoform 2	XLOC_031628	TSS35720	222-1814	3902	490	12.56	407.1	14382171	17	33119490	33179296	-	33119490-33121508,33133195-33133313,33135101-33135295,33139037-33139169,33144624-33144784,33165699-33165934,33167663-33167849,33173544-33173743,33178645-33179296	AGGTCTGCCCCTCCGGCTCTCCCTCTCTCCGGGTTTCCCCCTCCCCACCATCATTTGCATCCAGCCGAAAgCTGGGCCCTTCCCaCTAATTTGCATATCTTATATGGCCTAATGGTGGCGATCATGGCAAGTTAGAAGTTTTCTGACTCCTCTCGGAGGAGACTCCGGGACCCCGGGGAGTAACAGGTGTCTGGAGGCTGAAGGGTGGAGGGGTTCCTGGATTTGGAGTTTGCTTGTGAAAATCCCCTCCACCCTCCTCTCTCGCACCCACCCACGCCCTCACCCCCTTCTTTTTCTGTCCTTGGAAAATGGTGTCCAAGCTCACGTCGCTCCAGCAAGAACTCCTGAGCGCCCTGCTGAGCTCCGGGGTTACCAAGGAGGTGCTGGTTCAGGCCTTGG…
TCONS_00061013	=	NM_001143945	GAS6	growth arrest-specific protein 6 isoform 2	XLOC_019530	TSS22034	640-1855	2408	604	25.08	406.5	16588541	13	113574688	113590419	+	113574688-113575457,113576298-113576419,113578218-113578336,113578482-113578671,113582259-113582423,113583806-113583974,113587420-113587595,113588784-113589012,113589952-113590419	nnnnnnnnnnnnnnnnnnnnnnnnnnnnnnnnnnnnnnnnnnnnnnnnnnnnnnnnnnnnnnnnnnnnnnnnnnnnnnnnnnnnnnnnnnnnnnnnnnnnnnnnnnnnnnnnnnnnnnnnnnnnnnnnnnnnnnnnnnnnnnnnnnnnnnnnnnnnnnnnnnnnnnnnnnnnnnnnnnnnnnnnnnnnnnnnnnnnnnnnnnnnnnnnnnnnnnnnnnnnnnnnnnnnnnnnnnnnnnnnnnnnnnnnnnnnnnnnnnnnnnnnnnnnnnnnnnnnnnnnnnnnnnnnnnnnnnnnnnnnnnnnnnnnnnnnnnnnnnnnnnnnnnnnnnnnnnnnnnnnnnnnnnnnnnnnnnnnnGCGTGCACCgCCGCCccccacccctggaccAAGCAaggccct…
TCONS_00179379	=	NM_003118	SPARC	secreted protein, acidic, cysteine-rich,	XLOC_058279	TSS65294	106-1014	3545	587	16.56	406.5	1.36695e+07	5	151020854	151046767	-	151020854-151023353,151023841-151023989,151026115-151026263,151027221-151027354,151029418-151029538,151031327-151031448,151032883-151032970,151034366-151034428,151035886-151035955,151046619-151046767	GAGGGACCgCGGGGTGGAGGGGAGnnnnnnnnnnnnnnnnnCTCTGAGTGGTTTCCTGTTGCCTGTCTCTAAACCCCTCCACATTCCtGCacACCTTCAGACTGCCCGGAGAGCGCGCTCTGCCTGCCGCCTGCCTGCCTGCcactgagGGTTCCCAGCACCATGAGGGCCTGGATCTTCTTTCTCCTTTGCCTGGCCGGGAGGGCCTTGGCAGCCCCTCAGCAAGAAGCCCTGCCTGATGAGACAGAGGTGGTGGAAGAAACTGTGGCAGAGGTGACCGAGGTATCTGTGGGAGCTAATCCTGTCCAGGTGGAAGTAGGAGAATTTGATGACGGTCCAGAGGAAACCGAAGAGGAGgGGGTAGCTGAAAACCCTTGCCAGAACCACCACTGCAAGCAC…
TCONS_00182212	=	NM_001011700	MCCD1	mitochondrial coiled-coil domain 1,	XLOC_059380	TSS66204	54-411	721	108	14.98	405.3	13638043	6	31604707	31605988	+	31604707-31604941,31605503-31605988	TGGAGGGAACcagttcctggtggcTGTTGTGCAGCTCACACAGCTCCCTGCCAGGTCACCCGCCATGGTCCCCCCTCTGCCCTGGCTCTCTCGGTGCCATTTCCTTTGCCTCCTTCTCCCCTCTTGGTCCCTGGCACCCCAGGGCTCCCGTGGGTGCTGCTCCCAAAACCCCAAGGCAAGCATGGAAGAGCAGACCAGCTCCAGAAGCAATGGGAAGATGACATCCACTCCCAGGGGCCCTGGGATCCACCACACAGCTGAGCTGGCCCAAGCTGAAGAGTTGCTGGAACAGCAGCTGGAGCTATACCAGGCCCTCCTGGAAGGACAGGAGGGAGCCTGGGAGGCCCAAGCCCTGGTGCTCAAGATCCAGAAGCTGAAGGAACAGAAGAGGAGGCGCCG…
TCONS_00170831	=	NM_002495	NDUFS4	NADH dehydrogenase (ubiquinone) Fe-S protein 4	XLOC_055196	TSS62051	29-554	680	88	12.94	404.8	16211551	5	52892221	53014931	+	52892221-52892347,52935039-52935117,52977820-52977992,52990138-52990211,53014705-53014931	CTTTCATCCTGGtGTTTGCCTGCAGCAAGATGGCGGCGGnnnnnnnnnnnnnnnnnnnnnnnnnnnnnnnnnnnnGGCGAtGGGTAGTGGCTGTAGCTGCCCTTTCCGTTTCCAGGGTTCCGACCAGGTCATTGAGCACTTCCACATGGAGATTGGCACAGGACCAGACTCAAGACACACAACTCATAACAGTTGATGAAAAATTGGATGTCACTACTTTAACTGGCGTTCCAGAAGAGCATATAAAAACTAGAAAAGTCAGGATCTTTGTTCCTGCTCGCAATAACATGCAGTCTGGAGTAAACAACACAAAGAAATGGAAGATGGAGTTTGATACCAGGGAGCGATGGGAAAATCCTTTGATGGGTTGGGCATCAACGGCTGATCCATTATCCAACA…
TCONS_00031275	x	NM_004096	EIF4EBP2	eukaryotic translation initiation factor 4E	XLOC_010147	-	298-658	2057	51	2.48	404.4	16065713	10	71856324	71858380	-	71856324-71858380	TTGATATTCAAGAtCTTTATTGATTtAACTATAACGGCAACCATTGATGAGAATTTATTTTTTTCCCTAATTTCCAAACATCTGCTGGTTTGGAAGGATAGTTAGAATACAAAAACAACTGATCATGGAATCACACAGGACTGCCTCAAGGACTGCGTGGTACCCTCTGCTATCCATCCACACACAGTGAAATGGATGGGAGGGATGAGGGGACAACACATCATGGGAGACAAAGGGAAGACCAAGGAAAGTGCTGGCAGTCTCTGCTTTTCCATTCAGAATGGATGGAACTGGGCCATTAGTGGCACTAAGACAGGGCAGGGCTATTTTTTTTCTTAAATAAAATATTTTAAAGATGCATAAAACGGACACCTTAGCATGTGAGTGTCCTTTGGGCTC…
TCONS_00104411	=	NM_032649	CNDP1	carnosinase 1,	XLOC_033355	TSS37817	212-1733	2397	316	13.18	403.8	14354011	18	70352650	70403418	+	70352650-70352906,70374553-70374681,70377538-70377687,70379071-70379233,70380262-70380350,70385448-70385648,70389401-70389485,70395084-70395244,70396378-70396542,70398346-70398487,70401777-70401924,70402712-70403418	nnnnnnnnnnnnnnnnnnnnnnnnnnnnnnnnnnnnnnnnnnnnnnnnnnnnnnnnnnnnnnnnnnnnnnnnnnnnnnnnnnnnnnnnnnnnnnnnnnnnnnnnnnnnnnnnnnnnnnnnnnnnnnnnnnnnnnnnnnnnnnnnnnnnnnnnnnnnnnnnnnnnnnnnnnnnnnnnnnnnnnnnnnnnnnnnnnnnnnnnnnnnnnnnnnnnnnnnnnnnnnnnnnnnnnnnnnnnnnnnnnnnnnnnnnnnnnnnnnnnnnnnnnnnnnnnnnnnnnnnnnnnnnnnnnnnnnnnnnnnnnnnnnnnnnnnnnnnCTCCCTGCCCcCGGCGCTGCTAGAGAAAGTCTTCcAGTACATTGACCTCCATCAGGATGAATTTGTGCAGACGCTGAAGGAGT…
TCONS_00228103	=	NM_001493	GDI1	GDP dissociation inhibitor 1	XLOC_075521	TSS82545	343-1684	2487	243	9.77	403.1	14272664	X	153318453	153325014	+	153318453-153318839,153320063-153320170,153320305-153320404,153320546-153320680,153321482-153321680,153321916-153322047,153322637-153322736,153323164-153323335,153323652-153323796,153323915-153323969,153324061-153325014	nnnnnnnnnnnnnnnnnnnnnnnnnnnnnnnCCCGCCCCGCCCGCCCCGCCCCGAGCCTCTCTGGACTCTCGGCGAGCAACGTCGCCCGCGGAGCCGCGCTGGTGCTGTGGCCCGGGCCCTGGCAGCCCtCCCGGGAGGCGAGCCGGggagnnnnnnnnnnnnnnnnnnnnnnnnnnnnnnnnnnnnnnnnnnnnnnnnnnnnnnnnnnnnnnnnnnnnnnnnnnnnnnnnnnnnnnnnnnnnnnnnnnnnnnnnnnnnnnnnnnnnnnnnnnnTGGCGGTggCTACTGCTGCGGTGAaGgAGGAGGAGGAGCCGAGCGGGCGCTGCCACTGAGGCCTGACCATGGACGAGGAATACGATGTAATCGTGCTGGGGACCGGCCTCACCGAATGCATCTTG…
TCONS_00079992	=	NM_001694	ATP6V0C	ATPase, H+ transporting, lysosomal, V0 subunit,	XLOC_025861	TSS28898	235-700	1341	178	13.27	402.7	14210260	16	2503711	2510225	+	2503711-2504184,2509220-2509403,2509543-2510225	nnnnnnnnnnnnnnnnnnnnnnnnnnnnnnnnnnnnnnnnnnnnnnnnnnnnnnnnnnnnnnnnnnnnnnnnnnnnnnnnnnnnnnnnnnnnnnnnnnnnnnnnnnnnnnnnnnnnnnnnnnnnnnnnnnnnnnnnnnnnnnnnnnnnnnnnnnnnnnnnnnCGCGTCTCCCCCACGGTACGAAGTGGTACCGCCCGCAGGGGCGGGGCCCAGGTCATGTGACGCGGCCGCGGCCGCCATTTTGTTCTGCGGTGCTGGTATTTAGAGCGCAGCGGCTGACGGGCCGGaTtGCCTTCGCCGCCGCCCGCCnnnnnnnnnnnnnnnnCGGCCcGTCCTCGCCCCCGCCTTCGCCACCGCCTCGGCCCGCAGAGCTCGCCCTCTCCCCACCTGCAGATATGT…
TCONS_00030374	x	NM_014753	BMS1	BMS1-like, ribosome assembly protein	XLOC_009870	-	359-4205	101	0	0	401.6	10532483	10	42647594	42647694	-	42647594-42647694	GTTGCCCAAGTTGGTCTCAAATTCCTGGGCTCAAGTGATCCTCCTGCCTTAGCATCCCAAAGTGCTGAGATTACTGGCGTGAGTCACTGTGCCCAGCTGCG
TCONS_00174632	=	NM_013283	MAT2B	methionine adenosyltransferase II, beta isoform	XLOC_056648	TSS63371	109-1111	2136	51	2.39	399.9	12283502	5	162865113	162878920	+	162865113-162865333,162871586-162871780,162873139-162873253,162873426-162873578,162876102-162876295,162877145-162877258,162877777-162878920	nnnnnnnnncgcggctatgGCAGCGGAAGCCGGAAGCGGCGAGCGGGGTcGTTCTGGGCCTAGGGAAGGCGGGCTGAGGGCGTCTGAGCTGAGGCCCGCGTCGATCCTGGGTTGCAGGAGGTGGCGGCCGGTGAGGCTGCGGCGTGAAGACGGCGGGCATGGTGGGGCGGGAGAAAGAGCTCTCTATACACTTTGTTCCCGGGAGCTGCCGGCTGGTGGAGGAGGAAGTTAATATCCCTAATAGGAGGGTTCTGGTTACTGGTGCCACTGGGCTTCTTGGCAGAGCTGTACACAAGGAATTTCAGCAGAATAATTGGCATGCTGTTGGCTGTGGTTTTAGAAGAGCAAGACCAAAGTTTGAACAGGTTAATCTGTTGGATTCTAATGCAGTTCATCACA…
TCONS_00025279	x	NM_001098208	HNRNPF	heterogeneous nuclear ribonucleoprotein F	XLOC_008031	-	488-1732	2248	9	0.4	399	11579299	10	43201302	43203549	+	43201302-43203549	CACATATTTAACGTTTTtATTAGTCTTTTATTTaGCCTCATCATAAGAATATATGGGAGATCATAGATTTGATGTATGAAATTTTTAAATTCACACTAAAATACATTACGATTAAAATGAATTATCTTCAACCACCCATTTTGCTATCTTTTGCTGGATAGTCTgtGCCAGTCATTGTGAAAAAGTCTTTATTTTAAGAAAAAAATTTAGTTAACAAAAAATTTAACAAGTTTCACTTAGCAAAATACACCCAAAAGGAAATCACAGTACAAAGAAAGTTTTAAGTCAACGCCTCACCAATTCCTACAGTATTAGTATTGTGTCTCAATTCTCAAAACTAACTTTTAAAAAGCTTAAACTTAACCTAAAGGATCTTAAATGAAAATATAAACTAGAATG…
TCONS_00049178	=	NM_001005354	PRR13	proline rich 13 isoform 2	XLOC_015740	TSS17651	165-459	1093	46	4.21	399	13292563	12	52121652	52126694	+	52121652-52121843,52122746-52122784,52123592-52123824,52126066-52126694	agCTAGgGCAACCGTTTCCTCCTCAGTTTGACCAGAGTGATTGATTAGTTTGTTGTCCAATCATCAGTCGAGTGGCCACATAATTACCAATTAGGCAGTAGCAGAGGCGGGtACCGAAGCACGGGGtCTnnnnnnnnnnnnnnnnnnnnnnnnnnnnnnnAGAACGCATCAAGTCCAGGCGGCGGTgGAAAGGCTGGAGGACACACCTAAACATGTGGAATCCCAATGCCGGTGGGCCCCCtCgTCCTGTGCCACAGCcAGGGTATCCAGGATGCCAACCCTTGGGTCCCTACCCTCCTCCATACCCACCGCCTgCCCCTGGAATCTCTCCTGTGAATCcCTTGGTTCCTGGCATGGTCGGACCAGCAGTGATAGTGGACAAGAAGATGCAGAAGAAAA…
TCONS_00011913	=	NM_001748	CAPN2	calpain 2, large subunit,	XLOC_003852	TSS4039	225-2325	3678	173	4.7	397.5	1.40134e+07	1	221966560	222030351	+	221966560-221967202,221972087-221972156,221998425-221998543,221999631-221999764,222001322-222001490,222003364-222003447,222005215-222005300,222006322-222006396,222007121-222007281,222009805-222009974,222011694-222011705,222013595-222013806,222015906-222015942,222016511-222016576,222018475-222018532,222020692-222020756,222024166-222024234,222024772-222024850,222026134-222026250,222026506-222026564…	CTGGACGGCCACAACTAcCCTAGCnnnnnnnnnnnnnnnnnnnnnnggtggcctcgggtTCCGGTGGGaGCCCCAaCTCtGGaCCGCGATTCGCGAGCCTTCCCGGCGCCAGGCCGCGCCATCaCGGGAGCTGTCCGCAGATGGCAGCACCGGCCCCGGGTCGCGGnnnnnnnnnnnnnnnnnnnnnnnnnnncTGGCCTGGTCCCGGGCCGGGAGCCCATCAGGCcGGGAGCGGCAGAgGCCACACCCCGCGGGCCGGGCCGCTTCCCTCCGGTGAATCATCGCTCGCAGCGGCGGCGCCCGCAGTGTCCGCAGCAGCGCGCCGGGCCCTGGCCGCGCCCCAGCCGAGCGCAGCGCGAAGTCGCCCCGACCTTTCTCTGAGCAGCTCGGCAGCCGGGG…
TCONS_00177395	=	NM_013391	DMGDH	dimethylglycine dehydrogenase precursor	XLOC_057660	TSS64485	2012-07-04	3734	51	1.37	396.6	13805078	5	78328558	78401229	-	78328558-78329876,78336852-78336986,78355850-78355909,78358003-78358160,78360012-78360229,78361483-78361613,78362412-78362577,78364266-78364419,78364818-78364987,78373862-78374060,78375883-78376131,78382866-78383070,78385763-78385927,78387389-78387487,78395192-78395366,78401099-78401229	nnnnnnnnnnnnnnnnnnnnnnnnnnnnnnnnnnnnnnncccggcgcgcagctgctgcggggcctcctgctgcggagctgcccgctgcagggctccCCCGGGCGCCCGCACTCTGTCTGCGgCCGGGAAGGAGAGGAAAAACCACCCTCATCTGCAGAAACGCAATGGAAAGACAGAGCAGAAACAGTGATAATTGGAGGTGGCTGTGTTGGTGTGAGTCTGGCTTATCACCTGGCCAGAGCAGGGATGAAGGATGTGGTCCTGCTGGAGAAATCAGAGCTCACGGCTGGATCTACCTGGCATGCaGCAGGTTTAACAACTTACTTTCATCCTGGgATAAACTTGAAGAAAATACATTATGATAGCATCAAACTTTATGAGAAACTGGAAGAAGAAACT…
TCONS_00094590	=	NM_000717	CA4	carbonic anhydrase IV precursor	XLOC_030360	TSS34137	95-1031	1235	295	23.89	395.5	18988014	17	55582004	55591689	+	55582004-55582235,55587457-55587510,55588703-55588858,55589570-55589715,55589833-55589931,55590204-55590270,55590426-55590589,55591373-55591689	GGGGAGGGGAGGGTAGGCCCCGCCAGTGGGAGGAGCCGCCTCCCGCGTCCAGCTGTCGGGGCTCCCTCCCGTTGCTGCTCCGCTATAAAACGCAGGCCGGCAGGATCaTTGCACCCGCGGCGGCCTTCTGGGTGCGCGACCCCCGGCCCAGAGGCCTCTTTGCTGTCGCGCAAGATGTGGATGCTGCTGGCGCTCCTGGCCCTGTCCGCGGCGCGGCCATCGGCCGCTGCAGAGTCACACTGGTGCTACGnnnnnnnnnnnnnnTCCTCCAAGGACACCTGCTTGGTGCCAGGCAAGTGGGGTGGAAACTGCCAGAAGGACCGCCAGTCCCCCATCAACATCGTCACCAGAAAGGCAAAGGTGGACAAAAAACTGGGACGCTTCTCCTTCTCCGGCTAC…
TCONS_00224954	=	NM_001356	DDX3X	DEAD/H (Asp-Glu-Ala-Asp/His) box polypeptide 3,	XLOC_074417	TSS81566	856-2842	5579	630	11.29	394.5	1.19135e+07	X	41077423	41094479	+	41077423-41078494,41081605-41081662,41083233-41083280,41085681-41085813,41086692-41086850,41086934-41087033,41087413-41087548,41087934-41088019,41088227-41088325,41088436-41088596,41089377-41089521,41089601-41089745,41090426-41090607,41090702-41090819,41091056-41091209,41091509-41091648,41091837-41094479	nnnnnnnnnnnnnnnnnnnnnnnnnnnnnnnnnnnnnnnnnnnnnnnnnnnnnnnnnnnnnnnnnnnnnnnnnnnnnnnnnnnnnnnnnnnnnnnnnnnnnnnnnnnnnnnnnnnnnnnnnnnnnnnnnnnnnnnnnnnnnnnnnnnnnnnnnnnnnnnnnnnnnnnnnnnnnnnnnnnnnnnnnnnnnnnnnnnnnnnnnnnnnnnnnnnnnnnnnnnnnnnnnnnnnnnnnnnnnnnnnnnnnnnnnnnnnnnnGTCCcGAGCACTCTATATTCAAGCCACCGTTTCCTGCTTCACAAAATGGCCACCGCACGCGACACCTgCGGTCACGTGGCCTGCCGCCCTCTCgGTTTCGGnnnnnnnnnnnnnnnnnnnnnnnnnnnnnnnnnnnnnnnnnn…
TCONS_00152244	=	NM_007289	MME	membrane metallo-endopeptidase,	XLOC_048538	TSS55059	188-2438	6397	404	6.32	393	13349824	3	156280358	156384484	+	156280358-156280949,156284641-156284810,156285542-156285577,156315477-156315638,156316962-156317042,156317147-156317242,156317351-156317469,156319229-156319294,156338585-156338719,156340674-156340775,156342474-156342610,156342720-156342813,156343926-156344054,156344842-156344940,156347627-156347707,156349033-156349136,156360873-156360931,156367385-156367504,156368975-156369108,156369215-156369280…	nnnnnnnnnnnnnnnnnnnnnnnnnnnnnnnnnnnnnnnnnCAGCCCGCCACTGCCAtCgGGCCCCGCGCGCTCATTGGTCGGGATGTGTCGGCTCAGCAGCCTCCAACTTCTCCCGAATCCCACTGGTGAGTCCCAGGAGAGCGAGCTGAGGGAGAAAGGTCCAAAGGGCGCGAGCGCCCAGGGCGCTGGGAGCCCGTGGGACGGGCACGGGGAGGGCAGAGCCAGCCCAGAGGAGCTGCTGCCGGGAGGTGCGCTGAGCAGGGTCCCCAGCTAAGGTCCGGCGCGATCCGAGCCCCCAGGACCCTGCGGCGGTGGAGGAGGCGTGCTCTGAGAAGGAGCCGCTACTGGGACCTGAAGAGTGAGGGGAGGGAGAGGGGCCCGGAGGTTGACCTGGAGG…
TCONS_00115964	=	NM_031310	PLVAP	plasmalemma vesicle associated protein	XLOC_036527	TSS41885	41-1366	2300	230	10	391.9	17827500	19	17323253	17349150	-	17323253-17324177,17332337-17332418,17332581-17332641,17337095-17337807,17337908-17338004,17348729-17349150	GAGnnnnnnnnnnnnnnnnnnnnnnnnnnnnnnnnnnnnGCGGGAGTGAGCAAATGGGTCtGGCCATGGAGCATGGAGGGTCCTACGCTCGGGCCGGGAGCAGCTCTCGGGGCTGCTGGTATTACCTGCGCTACTTCTTCCTCTTCGTCTCCCTCATCCAATTCCTCATCATCCTGGGGCTCGTGCTCTTCATGGTCTATGGCAACGTGCACGTGAGCACGGAGTCCAACCTGCAGGCCACTGAGCGCCGAGCCGAGGGCCtGTACAGCCAGGTCCtGgggcTCACGGCCTCCCAGACCAACCTGACCAAGGAGCTCAACCTCACCACCCGCGCCAAGGATGCCATCATGCAGATGTTGCTGAGTGCCCGCCGCGACCTGGACCGCATCAATGCCAGCT…
TCONS_00147671	=	NM_003242	TGFBR2	transforming growth factor, beta receptor II	XLOC_046820	TSS53525	383-2084	4640	186	4.01	390.2	14798124	3	30622987	30710638	+	30622987-30623473,30661243-30661411,30666766-30666956,30688134-30688933,30690601-30690742,30704880-30705007,30707916-30710638	CTGGACGTCGAGGAGAGGGAGAAGGCTCTCGGGCGGAGAGAGGTCCTGCCCAGCTGTTGGCGAGGAGTTTCCTGTTTCCCCCGCAGCGCTGAGTTGAAGTTGAGTGAGTCaCTCGCGCGCACGGAGCGACGACACCCCCGCGCGTGCACCCGCTCGGGACAGAAGCCGGCCTCCTGTGCAGCTTCCCTCGGCCGCCGGGGGCCTCCCTGCGCCTCGCCGGCCTCCAGGCCCCCTCCTGGCTGGCGAGCGGGCGCCACATCTGGCCCGCACATCTGCGCGACCGGCCCGGCGCGGGGTCCGGAGAGGGCGCGGCGCGgAGGCGCAGCCAGGGGTCCGGGAAGGCGCCGTCCGCTGCGCTCGGGGCTCGGTCTATGACGAGCAGCGGGGTCTGCCATGGGT…
TCONS_00198177	=	NM_004546	NDUFB2	NADH dehydrogenase (ubiquinone) 1 beta	XLOC_065027	TSS71853	65-380	510	120	23.53	388	1.475e+07	7	140042938	140052918	+	140042938-140043111,140049135-140049279,140051129-140051232,140052832-140052918	nnnnnnnnnnnnnnnnnnnnnnnnnnnnnnnnnnnnnnnnnnnnnnnnnnnnnnnnnnnnnnnnnnnnnnGCGAGcATGTCCGCcCTGACTCGGTTGCCGTCTTTCGCTCGCGTTGGAGGCCGCCTTTTCAGAAGCGGCCGCGCACGGACTGCTGGAGATGGTGGAGTCCGTCATGCCGGTGGGGGTGTGCACATCGAGCCCCGGTATAGACAGTTCCCCCAGCTGACCAGATCCCAGGTGTTCCAGGGCGAGTTATACAGTGGACTCATGTGGTTCTGGATCCTCTGGCGCTTTTGGCATGACTCAGAAGACGTGCTGGGTCACTTTCCATATCCTGATCCTTTCCAGTGGACAGATGAAGAACTAGGTATCCCTCCTGATGATGAAGACTGAAGATG…
TCONS_00167770	=	NM_002106	H2AFZ	H2A histone family, member Z	XLOC_053950	TSS60874	186-569	1010	18	1.78	387.5	10703534	4	101088239	101090570	-	101088239-101088703,101088991-101089120,101089453-101089566,101089843-101089920,101090348-101090570	nnnnnnAGGaCgCGTCCCGAGGGCGGGTGGCAGCCATTGGTGGGATGAGCAATCCGAGTTCCCGGATGAGGGAACATTCTGCAGTATAAAGGGCGCAGGGAAGGTGGGAGACAGCGCAGTTTGAATCGCGGTGCGACGAAGGAGTAGGTGGTGGGATCTCACCGTGGGTCCGATTAGCCCTTTCTCTGCCTTGCTTGCTTGAGCTTCAGCAGAATTCGAAATGGCTGGCGGTAAGGCTGGAAAGGACTCCGGAAAGGCCAAGACAAAGGCGGTTTCCCGCTCGCAGAGAGCCGGCTTGCAGTTCCCAGTGGGCCGTATTCATCGACACCTGAAATCTAGGACGACCAGTCATGGACGTGTGGGCGCGACTGCCGCTGTGTACAGCGCAGCCATCCTGGA…
TCONS_00049528	=	NM_021104	RPL41	ribosomal protein L41	XLOC_015817	TSS17762	84-159	478	1	0.21	385	1.11495e+07	12	54796641	54797892	+	54796641-54796710,54796826-54796850,54797240-54797262,54797533-54797892	nCCCGGCGCTCCATTAAATAGCCGTAGACGGAaCCTcGGCTTTCTCTCGGCCTTAGCGCCATTTTTCCGGAAACCTCTGCGCCATGAGAGCCAAGTGGAGGAAGAAGCGAATGCGCAGGCTGAAGCGCAAAAGAAGAAAGATGAGGCAGAGGTCCAAGTAAACCGCTAGGTTGTTGCATCgTGGAGGCCACAGGAGCAGAAACATGGAATGCCAGGCGCTGGGGATGCTGGTACAAGTTGTGGGACTGCATGCTACTGTCTAGAGCTTGTCTCAATGGATCTAGAACTTCATCGCCCTCTGATcGCCGATCACCTCTGAGACCCACCTTGCTCATAAACAAAATGCCCGTGTTGGTCCTCTGCCCTGGACTTGTGACATTCTGGACTATTTCTGTGTTT…
TCONS_00152239	=	NM_000902	MME	membrane metallo-endopeptidase	XLOC_048538	TSS55058	121-2371	5646	206	3.65	384	1.28741e+07	3	156280127	156384212	+	156280127-156280239,156284641-156284810,156285542-156285577,156315477-156315638,156316962-156317042,156317147-156317242,156317351-156317469,156319229-156319294,156338585-156338719,156340674-156340775,156342474-156342610,156342720-156342813,156343926-156344054,156344842-156344940,156347627-156347707,156349033-156349136,156360873-156360931,156367385-156367504,156368975-156369108,156369215-156369280…	CGTGAGAGCGCCGAGACGCGCGGGGCGCGGGGATGTGCAAGTGGCGAAGCTTGACCGAGCGCAGACTGGAGCAGCCGCCTAACTCCTGGCGCGGGATCTACTGAGAGGTCACGATTTTAGGTGATGGGCAGATCAGAAAGTCAGATGGATATAACTGATATCAACACTCCAAAGCCAAAGAAGAAACAGCGATGGACTCCGCTGGAGATCAGCCTCTCAGTCCTTGTCCTGCTCCTCACCATCATAGCTGTGACAATGATCGCGCTCTATGCAACCTACGATGATGGTATTTGCAAGTCATCAGACTGCATAAAATCAGCtGCTCGACTGATCCAAAACATGGATGCCACTGCTGAGCCTTGTGCAGACTTTTTCAAATATGCCTGCGGAGGCTGGTTG…
TCONS_00165153	=	NM_001151	SLC25A4	solute carrier family 25 (mitochondrial carrier;	XLOC_053086	TSS59825	111-1005	4490	1493	33.25	382.3	12350877	4	186301341	186308532	+	186301341-186301631,186302912-186303398,186303907-186304047,186304962-186308532	agcgccggccgcgaccCGCCTCCTCTagCGAGAGCCCGGCGCGGAtaTAAGGGGGGGCTgcgggcGaGGCGGCGGCCCCTTCGcGTCGCGCAGGGTCGGGGACTGCGTGGCGGTGCCAGGCCGGGCGTGGGCGAGAGCGCGAGCGGGCTGCCTGCGGGCTGAGTGCGTCGAGCTGTCACCATGGGTGATCACGCTTGGAGCTTCCTAAAGGACTTCCTGGCTGGTGGCGTCGCCGCTGCAGTCTCCAAGACCGCGGTCGCCCCCATCGAGAGGGTCAAACTGCTGCTGCAGGTCCAGCATGCCAGCAAACAGATCAGTGCTGAGAAGCAGTACAAAGGGATCATTGATTGTGTGGTGAGAATCCCCAAGGAGCAGGGCTTTCTCTCCTTCTGGAGGGGT…
TCONS_00116105	=	NM_007263	COPE	epsilon subunit of coatomer protein complex,	XLOC_036556	TSS41951	43-966	1215	187	15.39	380.7	1.5528e+07	19	18871321	18891278	-	18871321-18871535,18871682-18871756,18872190-18872258,18875077-18875232,18876580-18876661,18877385-18877438,18878769-18878921,18882780-18882880,18884793-18884855,18891032-18891278	nnnnnnnnnnnnnnnnnnnnnnnnnnnnnnnnnnnnnnnnnnnnnnnnnnnnnnnnnnnnnnnnnnnnnnnnntCGGCCGACGTGTCTTTCAGGAAGAGGAGCGGGTGCGAAGACAGCGACATGGCGCCTCCGGCCCCCGGCCCGGCGTCCGGCGGCTCCGGGGAGGTGGATGAGCTGTTCGACGTGAAGAACGCCTTCTATATCGGCAGCTACCAGCAGTGCATAAACGAGGCGCAGCGGGTGAAGCTGTCAAGCCCGGAGAGAGACGTGGAGAGGGACGTCTTCCTGTATAGAGCGTACCTTGCGCAGAGGAAGTTCGGCGTGGTCCTGGACGAGATCAAGCCCTCCTCGGCCCCCGAGCTCCAGGCCGTGCGCATGTTCGCTGACTACCTCGCCCA…
TCONS_00111586	=	NM_001294	CLPTM1	cleft lip and palate associated transmembrane,	XLOC_035468	TSS40303	16-2023	2604	131	5.03	379.2	12722310	19	50150344	50188440	+	50150344-50150564,50157060-50157172,50168184-50168307,50169536-50169694,50172440-50172557,50180316-50180401,50181553-50181673,50182277-50182521,50183178-50183271,50185493-50185683,50185948-50186043,50186336-50186471,50187331-50187498,50187709-50188440	nnnnnnnnnnnnnnnnnnnnnnnnnnnnnnnnnnnnnnnnnnnnnnnnnnnnnnnnnnnnnnnnnnnnnnnnnnnnnnnnnnnnnnnnnnnnnnnnnnnnnnnnnnnnnnnnnnnnnnnnnnnnnnnnnCGGGGACCCGGAGCGGGAAGATGGCGGCGGCGCAGGAGGCGGACGGGGCCCGCAGCGCCGTGGTGGCGGCCGGGGGAGGCGGCTCCGGTCAGGTGACCAGCAATGaCAGCATCGGGAGGGACCCGCCAGCAGAGACCCAGCCTCAGAACCCACCGGCCCAGCCGGCACCCAATGCCTGGCAGGTCATCAAAGGTGTGCTGTTCAGGATCTTCATCATCTGGGCCATCAGCAGCTGGTTCCGCCGAGGGCCGGCCCCTCAGGACCAGACGG…
TCONS_00129128	=	NM_017750	RETSAT	all-trans-13,14-dihydroretinol saturase,	XLOC_040760	TSS46666	192-2021	4788	1148	23.98	378.5	15701798	2	85421138	85435358	-	85421138-85424015,85424273-85424432,85424633-85424799,85424873-85424982,85425228-85425366,85426609-85426728,85430018-85430215,85430674-85430875,85431414-85431655,85432314-85432496,85434970-85435358	nnnnnnnnnnnnnnnnnnnnnnnnnnnnnnnnnnnnnnnnnnnnnnnnnnnnnnnnnnnnnnnnnnnnnnnnnnnnnnnnnnnngctGGCTGGTTAATTAGTGCTCAAAGCTGCCTCCGCCTCCTGACTGAAAAGCGAATTAGCCCGGGCGGAGCCACAGTCCTAGAGGCTGAGCGAAGTCGGAGCTGTACCATTTACCCGACCCGAGGCCGGCGAGATGTGGCTTTCGCTGGTGCtgctcctggncGTCCTGCTGCTGGCCGTCGTCTGCAAAGTTTACtCgggactGTTCTCTGGCAAATcCCCGAATCCTTTCTCCGAAGATGTCAAACGGCCACCAGCGCCTCTGGTAACTGACAAGGAGGCCAGGAAGAAGGTTCTCAAACAAGCTTTTTCAGT…
TCONS_00224889	=	NM_004615	TSPAN7	tetraspanin 7,	XLOC_074383	TSS81544	70-817	1915	124	6.48	378.3	1.34791e+07	X	38305566	38433116	+	38305566-38305824,38410319-38410507,38415574-38415648,38418419-38418514,38419903-38420058,38425402-38425485,38431797-38431872,38432137-38433116	nnnnnnnnnnnnnnnnnnnnnnnnnnnnnnnnnnnnnnnnnnnnnnnnnnnnnnnnnnnnnnnnnnnnnnnnnnnnnnnnnnnnnnnnnnnnnnnnnnnnnnnnnnnnnnnnnnncCCCCCTCCCGCGCGCCCGCCCGCCGcCtcCtgCcGCCGCCGCCGCCGCCGGAGCTCTGTAGTATGGCATCGAGGAGAATGGAGACCAAACCTGTGATAACCTGTCTCAAAACCCTCCTCATCATCTACTCCTTCGTCTTCTGGATCACTGGGGTGATCCTGCTGGCTGTTGGAGTCTGGGGCAAACTTACTCTGGGCACCTATATCTCCCTTATTGCCGAGAACTCCACAAATGCTCCCTATGTACTCATCGGAACTGGCACCACTATTGTTGTCTTTGGCCT…
TCONS_00124149	=	NM_001056	SULT1C2	sulfotransferase family, cytosolic, 1C, member 1	XLOC_039058	TSS44816	454-1342	3038	335	11.03	378.2	1.39012e+07	2	108271365	108292884	+	108271365-108271958,108276535-108276706,108277117-108277242,108283726-108283823,108287462-108287588,108288060-108288154,108288303-108288483,108291240-108292884	GaAGACAGGCAGTATTACCCACACTTCACAGATGCAGAAAGtaaatctcAGGCTAAGGCGGGAGGAAAAGGGAGTTCACCAAATAAGCAGGAGCCTATCTGAAGCCTGATGCAgCTGGTCCTAGAnnnnnnnnnnnnnnnnnnnnnnnnnnnnnnnnnnnnnnnnnnnnnnnnnnnnnnnnnnnnnnnnnnnnnnnnnnnnnnnnnnnnnnnnnnnnnnnnnnnnnnnnnnnnnnnnnnnnnnnnnnnnnnnnnnnnnnnnnnnnnnnnnnnnnnnnnnnnnnnnnnnnnnnnnnnnnnnnnnnAGTCACGGTCACATGAGTGATCATGGTACAGCAAGAAGTTCTCCCTCCCAGGGCCAGGTCACAGGGTTTGTTTCTGTTCAATCCGGATTCTTCCA…
TCONS_00005066	=	NM_001902	CTH	cystathionase isoform 1	XLOC_001651	TSS1677	199-1414	2387	554	23.21	377.2	1.3707e+07	1	70649502	70678382	+	70649502-70649854,70654227-70654308,70656208-70656303,70659837-70659946,70662556-70662687,70668065-70668122,70668588-70668665,70670354-70670506,70672099-70672220,70673396-70673448,70676959-70677097,70677372-70678382	nnnnnnnnnnnnnnnnnnnnnnnnnnnnnnnnnnnnnnnnnnnnnnnnnnnnnnnnnnnnnnnnnnnnnnnnnnnnnnnnnnnnnnnnnnnnnnnnnnnnnnnnnnnnnnnnnnnnnnnnnnnnnnnnnnnnnnnnnnnnnnnnnnnnnnnnnnnnnnnnnnnnnCTCTCCTTTCGCGGTTAAGCATGCAGGAAAAAGACGCCTCCTCACAAGGTTTCCTGCCTCACTTCCAGCATTTCGCCACGCAGGCCATCCATGTGGGCCAGGAACCAGAGCAATGGACCTCCAGGGCTGTGGTGCCCCTCATCTCACTGTCCACCACGTTCAAGCAAGCGGCGCCCGGCCAGCACTCGGGTTTTGAATATAGCCGTTCTGGAAATCCCAGtAGGAATTGCCTTG…
TCONS_00091857	=	NM_003984	SLC13A2	solute carrier family 13 (sodium-dependent	XLOC_029501	TSS33181	68-1844	2710	723	26.68	375.6	16389862	17	23824438	23848925	+	23824438-23824959,23840359-23840487,23841599-23841735,23841846-23842051,23842582-23842762,23842875-23842997,23844716-23844934,23845162-23845250,23845536-23845657,23846800-23846961,23847595-23847732,23848244-23848925	nnnnnnnnnnnnnnnnnnnnnnnnnnnnnnnnnnnnnnnnnnnnnnnnnnnnnnnnnnnnnnnnnnnnnnnnnnnnnnnnnnnnnnnnnnnnnnnnnnnnnnnnnnnnnnnnnnnnnnnnnnnnnnnnnnnnAGTTAACGCTGGGCTTAACTTCTTGAAGGAACCTGAAGTTTTTTAATCCTTGTTCTTTCCTCCCTCCCTCTCCCTCTCCCTTCCTGATCTTTACTCCGCCTnnnnnnnnnnnnnnnnnnnnnnnnnnnnnnnnnnnnnnnnnnnnnnnnnnnnnnnnnnnnnnnnnnnnnnnnnnnnnnnnnnnnnnnnnnnnnnnnnnnnnnnnnnnnnnnnnnnnnnnnnnnnnnnnnnnnnnnnnnnnnnnnnnnnnnnnnnnnnnnnnnnnnn…
TCONS_00006648	=	NM_020190	OLFML3	olfactomedin-like 3	XLOC_002183	TSS2254	110-1328	2222	371	16.7	374.6	12789277	1	114323145	114326398	+	114323145-114323775,114324477-114324762,114325094-114326398	nnnnnnnnnnnnnnnnnnnnnnnnnnnnnnnnnnnnnnnnnnnnnnnnnnnnnnnnnnnnnnnnnnnnnnnnnnnnnnnnnnnAGGGAAgGATTAATGAAAgATGTCAGTTTCTTAAGTCAcCACTGGTGAAACTTTCCTgAAACAGGAATGGCGTTTGCTGAGTTTTCTCTGGGGTCTCTGCTnnnnnnnnnnnnnnnnnnnnnnnnnnnnnnnnnnnnnnnnnnnnnnnnnnnnnnnnnnnnnnnnnnnnnnnnnnnnnnnnnnnnnnnnnnnnnnnnnnnnnnnnnnnnnnnnnnnnnnnnnnnnnnnnnnnnnnnnnnnnnnnnnnnnnnnnnnnnnnnnnnnnnnnnnnnnnnnnnnnnnnnnnnnnnnnnnnnnnnnnnnnnnnnnnnnnnnn…
TCONS_00107911	=	NM_001145056	SLC44A2	choline transporter-like protein 2 isoform 2	XLOC_034443	TSS39111	87-2199	3390	70	2.06	374.4	13294976	19	10574106	10616235	+	10574106-10574237,10597929-10597977,10599398-10599471,10599596-10599680,10602733-10602817,10602951-10603061,10603151-10603211,10603302-10603425,10603544-10603627,10603720-10603832,10606432-10606563,10606650-10606749,10606839-10606931,10607107-10607191,10607999-10608261,10608338-10608432,10609320-10609423,10609532-10609605,10609699-10609769,10609903-10609991,10614043-10614127,10614955-10616235	GGGCCGGGGCCCGGGGCGGGGCGCTGCAGCCCGCGGAGcCTCCCGCCCGCCCGGgCTGGGGTCGCTCTGGCTCGGACTCCGCTCCCCGCCCCGCCGCGGCCATGGAGGACGAGCGGAAAAACGGAGCCTACGGAACACCGCAGAAGTATGATCCCACTTTCAAAGGACCTATTTACAACAGGGGCTGCACGGACGTCATATGCTGTGTATTCCTGCTCCTGGCCATTGTGGGCTACGTGGCTGTGGGCATTATAGCCTGGACTCATGGAGACCCTCGAAAGGTGATCTACCCTACTGATAGCCGGGGCGAGTTCTGTGGGCAGAAGGGCACAAAAAACGAGAACAAACCCTACTTGTTTTATTTCAAcATTGTGAAATGTGCCAGCCCCCTGGTTCTGC…
TCONS_00008659	=	NM_144772	APOA1BP	apolipoprotein A-I binding protein precursor	XLOC_002816	TSS2899	40-904	1127	49	4.35	373.7	12454149	1	154828182	154830721	+	154828182-154828402,154828517-154828625,154828781-154828891,154828973-154829086,154829824-154829971,154830298-154830721	nnnnnnnnnnnnnnnnnnnnnnnnnnnnnnnnnnnnnnnnnnnnnnnnnTGCGGAGGCTGCTGAGCCTCGGGCTGCTGGTTGCGGGCTCGCGCCTGCTGCGGATCAAAAGCGAGACCATCGCCTGCCGCTtGGGACCCACCTGGTGGGGACCGCAGCGGCTGAACTCGGGTGGCCGCTGGGACTCAGAGGTCATGGCGAGCACGGCGGTGAAGTACCTGAGCCAGGAGGAGGCCCAGGCAGTGGACCAGGAGCTATTTAACGAATACCAGTTCAGCGTGGACCAACTTATGGAGCTGGCCGGGCTGAGCTGTGCCACAGCCATCGCCAAGGCATACCCCCCCACGTCCATGTCCAGGAGCCCCCCTACTGTCCTGGTCATCTGTGGCCCAGGGAATAAT…
TCONS_00085090	=	NM_004413	DPEP1	dipeptidase 1,	XLOC_027523	TSS30648	292-1525	1765	421	23.85	373.6	1.47632e+07	16	88214497	88232365	+	88214497-88214685,88224214-88224423,88229817-88229949,88230173-88230305,88230442-88230592,88230775-88230844,88231113-88231289,88231377-88231461,88231541-88231616,88231745-88231880,88231961-88232365	nnnnnnnnnnnnnnnnnnnnnnnnnnnnnnnnnnnnGTTtTGTAGCTGGAGAGCTCtGTGGGTGGCAGGACTgagctTGAAaACCAGAAACAgCCCCCAAGCCTTGTGACCTGGGAGGCAGGAGGCGGGtCTGTCTCnnnnnnnnnnnnnnnnnnnnnnnnnnnnnnnnnnnnnnnnnnnnnnnnnnnnnnnnnnnnnCTCCTCACAGCCTGAAACTCGTCCTCCTGCACgGGCTGGCCAGGCCAGCACAGAGGCACCAGGGCAGCAGCGCACGCAGGTCCCCGGGAACCCCGCCATGTGGACCAGATGGTGGCTGTGGCCCCTTGTGGCCGTCTGCACTGCAGACTTCTTTCGGGACGAGGCAGAGAGGATCATGAGGGACTCCCCTGTCATTGATGG…
TCONS_00082949	=	NM_005952	MT1X	metallothionein 1X	XLOC_026852	TSS29918	72-255	458	65	14.19	373.6	18913532	16	55273837	55275617	+	55273837-55273981,55274578-55274643,55275371-55275617	nnnnnnnnnnnnnnnnnnnnnnnnnnnnnnnnnnnnnnnnnnnnnnnnnnnnnnTTTCGTCTGTCCCGCTGCGTGTTTGCCTCTTCATTGGGAACTCCTGCTTCTCTTTGCCTCGAAATGGACCCCAACTGCtCCTGCTTGCCTGATGGTTCCTGTGCCTGTGCCAGCTCCTGCAAATGCAAAGAGTGCAAATGCACCTCCTGCAAGAAGAGCTGCTGCTCCTGCTGCCCTGTGGGCTGTGCCAAGTGTGCCCAGGGCTGCATCTGCAAAGGGACATCGGACAAGTGCAGCTGCTGTGCCTGATGCTAGGACAGCCCTGCTCTCAGATGTAAATAGAGCAACCTGTATAAACCTGGGATTTTTTTTTTTTTTTTTTGGTACATCCCTGACCCGTTTGCT…
TCONS_00137880	=	NM_002792	PSMA7	proteasome alpha 7 subunit	XLOC_043607	TSS49969	116-859	1586	280	17.65	372.9	11810405	20	60144624	60151909	-	60144624-60145400,60145815-60145877,60146622-60146741,60147526-60147648,60148232-60148356,60149269-60149395,60151659-60151909	nnnnnnnnnnnnnnnnnnnnnnnnnCGGCAGCGCAGGTCACGGCGCCGAGGGCGGGGCGCGGGCGCAGTGGCGCCGGGAGTTGCGGGTGCGCGCGGGCCGTGAGTGTGCGCTTTTGAGAGTCGCGGCGGAAGGAACCCGGCCGCCGCCCGCCGGCATGAGCTACGACCGCGCCATCACCGTCTTTTCGCCCGACGGCCATCTCTTCCAAGTGGAGTACGCGCAGGAGGCCGTCAAGAAGGGCTCGACCGCGGTTGGTGTTCGAGGAAGAGACATTGTTGTTCTTGGTGTGGAGAAGAAGTCAGTAGCCAAACTGCAGGATGAAAGAACAGTGCGGAAGATCTGTGCTTTGGATGACAATGTCTGCATGGCCTTTGCAGGCCTCACCGCCGATGCAAGGA…
TCONS_00128229	=	NM_006430	CCT4	chaperonin containing TCP1, subunit 4 (delta)	XLOC_040541	TSS46345	150-1766	2387	322	13.49	372.6	12733178	2	61948730	61969312	-	61948730-61949345,61950079-61950192,61952721-61952955,61953097-61953227,61953641-61953751,61953836-61953932,61956734-61956873,61957559-61957691,61958032-61958153,61959508-61959650,61960925-61961033,61964098-61964187,61965659-61965711,61969020-61969312	nnnnnnnnnnnnnnnnnnnnnnCtGCCTCCGCCTCCTcCCGACGCCCGcgCCGCTTTCTGGAAGGTTCGTGAAGGCGGTGAGGGCTTACCGTTATTACTCTGCGGCCAGCCAGAATCCGGGTCCATCCGTCCTTTCCGAGCCCACCCAGACnCAGCCGACTTTGCCATGCCCGAGAATGTGGCaCCCCGGAGCGGGGCGCCTGCCGGGGCTGCCGGCGGCCGTGGAAAAGGCGCCTATCAGGACCGCGACAAGCCAGCCCAGATCCGCTTCAGCAACATTTCCGCCGCCAAAGCGGTTGCTGATGCTATTAGAACAAGCCTTGGACCAAAAGGAAaGGAAAAAATGATTCAAGATGGGAAGGGTGATGTAACCATTACAAATGATGGTGCTACCATTCT…
TCONS_00045615	x	NM_001198665	ARHGEF12	rho guanine nucleotide exchange factor 12 isoform 2	XLOC_014491	-	336-4911	929	31	3.34	371.5	1.25856e+07	11	119864023	119864951	-	119864023-119864951	TTtTCCTTTAagCTTATTTAATATTTGAACTCTTATTTTCTATTCtCCCAGACCCCAGAAAACAGAAAGTTTTTAGATGACCAATATTTTGTTCCAGAAACATACAGCCTTATCAGCTAATTCATAAAAGAGCTATTTTACAAAGGTACATCTGGATAATTAGAACAATAAAGTCTTTTAGGCATTTCAAAATGTGATCAGTAAAAATACATGATTATTAATAAAGTTTTTTTAAAGATAGTTCCAGGTATTTTTTAAAAGCAATTTCTGTTAAAGAGTACATGATTGTATGGTGAACAAGGAAAATAAAATGTTCTAGTAGGAAGAGACTTATTAAAAATAACCAACAGTGTGCATATTACAGTTACCATTTTTGGAGTATATCTGCTTAGCAGTTGG…
TCONS_00121608	=	NM_001430	EPAS1	endothelial PAS domain protein 1,	XLOC_038142	TSS43893	511-3121	5189	353	6.8	368.4	12474261	2	46378022	46467346	+	46378022-46378580,46427516-46427706,46436794-46436945,46437367-46437451,46441281-46441399,46441528-46441733,46450470-46450576,46456333-46456480,46457182-46457396,46458537-46458730,46459300-46459410,46460870-46461360,46462239-46462365,46462618-46462732,46463068-46463241,46465152-46467346	nnnnnnnnnnnnnnnnnnnnnnnnnnnnnnnnnnnnnnnnnnnnnnnnnnnnnnnnnnnnnnnnnnnnnnnnnCCCGCCCCAGCGcTACTGAGGCGGCCGTACAATCCTCGGCAGTGTCCTGAGACTGTATGGTCAGCTCAGCCCAGCCTCCGACTCCTTCCGACTCCCAGCATTCGAGCCACTTTTTTTTTTTCTTGAAAACTCAGAAAAGTGACTCTTTTTGCAGGGAAAAAGGAACTTGGGTTCCCTTCTCGCCGTCCTTTTTTCGGTTCTGATAGCCTCCACCCACTCCTTCCCCGGACCCCGCCTCCGCTCGCAGGTTCCTCCCCGTCACCTTTCTCCACCCCTACCCCCGCACCTAGACCGCTGCGCGCCACCTTCCACCTGACTGCGCGGGG…
TCONS_00196288	=	NM_006409	ARPC1A	actin related protein 2/3 complex subunit 1A	XLOC_064341	TSS71280	162-1272	1863	62	3.33	367.5	11209774	7	98761432	98802077	+	98761432-98761563,98768884-98768976,98773740-98773844,98779852-98780074,98784411-98784518,98789468-98789680,98793899-98793974,98795104-98795297,98799102-98799192,98801450-98802077	nnnnCCGGGATCTGTCAGCCGCTCCCTCTGGGCTTCCGTCCTCCGCCCGCGCCCGCCGGAGCCTGTTCGCGTCGACTGCCCAGAGTCCGCGAATCCTCCGCTCCGAGCTCGTCCGGACTCCCCCGATCCCAGCTTTCTCTCCTTTGAAAACACTAAGAATAATGTCACTGCATCAgTTTTTACTAGAcCCAATCACCTGTCATGCCTGGAACAGGGATCGTACTCAGATTGCCCTCAGTCCCAATAATCACGAAGTGCACATCTACAAGAAGAACGGAAGCCAGTGGGTGAAAGCTCATGAACTCAAGGAGCACAATGGACACATCACAGGTATTGACTGGGCTCCCAAGAGCGATCGCATCGTCACTTGTGGAGCAGACCGCAATGCCTATGTCTGGA…
TCONS_00120429	x	NM_002997	SDC1	syndecan 1 precursor,	XLOC_037695	-	300-1229	1118	0	0	366.7	16809745	2	20265080	20266197	+	20265080-20266197	tTCACTTCTCACATGGGCTTCTCCAATGTGGCAGTGGCCCAGGCCTCAGCAAAGCCCTGAGCTCATGGACACAGGCACAACTGCTTGAAAGAGGCGGCGGCCCCACGGCAGCCTGGACTGGCCAGCCCGCCAACAGAACACCAGAAACGGGGCCACCAGACAGATAGTCCATACCCTGTTGCACACATGAGCGACAAACTCAGgAGACAACACACAAACTAAGCCTACATTTTGGCTTCCAGATTTGGTTCTCCTAGTTTAAAAAAAAAAAAAAAAGGtcGTCTTAACCCTGATGCTGTCTCCTGACCATAGATTAGGGAAGCAAGATTGGGGAAtACCGaATCAACTTACTTAACTTACCTCAGAAGTAACAAGGTCTACTGGGCTATGAACAAAGAA…
TCONS_00060461	=	NM_004800	TM9SF2	transmembrane 9 superfamily member 2,	XLOC_019347	TSS21828	134-2123	3023	203	6.72	366.6	11996420	13	98951630	99013812	+	98951630-98952032,98967869-98967936,98970291-98970384,98979722-98979849,98986863-98986992,98987994-98988118,98989701-98989812,98990969-98991048,98991814-98991922,98994118-98994250,98997240-98997359,98999420-98999477,99002422-99002581,99004559-99004710,99005791-99005902,99009618-99009789,99012946-99013812	nnnnnnnnnnnnnnnnnnnnnnnnnnnnnnnnnnnnnnnnnnnnnnnnnnnnnnnnnnnnnnnnnnnnnnnnnnnnnnnnnnnnnnnnnnnnnnnnnnnnnnnnnnnnnnnnnnnnnnnnnnnnnnnnnnnnnnnnnnnnnnnnnnnnnnnnnnnnnnnnnnnnnnnnnnnnnnnnnnnnnnnnnnnnnnnnnnnnnnnnnnnTTCATTGCCCTTTCCCCGAAAcAGCTATCATGAGCGCGAGGCTGCCGGTGTTGTCTCCACCTCGGTGGCCGCGGCTGTTGCTGCTGTCGCTGCTTCTGCTGGGGGCGGCTCCTGGCCCGCGCCGGACCGGCGCTTTCTACCTGCCCGGCCTGGCTCCCGTCAACTTCTGCGACGAAGGAAAAAAGAGCGACGAGTG…
TCONS_00116558	=	NM_006003	UQCRFS1	ubiquinol-cytochrome c reductase, Rieske	XLOC_036661	TSS42106	112-933	1973	415	21.03	359.8	14076936	19	34389570	34396288	-	34389570-34390905,34395652-34396288	GCGATTACTATnnnnnnnnnnnnnnnnnnnnnnnnnnnnnnnnnnnnnnnnnnnnnnnnnnnnnnnnnnnnnnnnnnnnnnnnnnnnnnnnnnnnnnnnnnnnnnnnnnnnnnnnnnnnnnnnnnnnnnnnnnnnnnnnnnnnnnnnnnnnnnnnnnnnnnnnnnnnnnnnnnnnnnnnnnnnnnnnnnnnnnnnnnnnnnnnnnnnnnnnnnnnnnnnnnnnnnnnnnnnnnnnnnnnnnnnnnnnnnnnnnnnnnnnnnnnnnnnnnnnnnnnnnnnnnnnnnnnnnnnnnnnnnnnnnnnnnnnnnnnnnnnnnnnnnnnnnnnnnnnnnnnnnnnnnnnnnnnnnnnnnnnnnnnnnnnnnGCGCCATGGTTGGAAGGTCGTCCCTGTGACCGGC…
TCONS_00211322	=	NM_016027	LACTB2	lactamase, beta 2	XLOC_069779	TSS76695	93-956	1689	212	12.55	358.7	1.25483e+07	8	71712045	71744127	-	71712045-71712692,71713337-71713418,71715691-71715839,71718854-71719032,71732545-71732671,71736523-71736686,71743788-71744127	nnnnnnnnnnnnnnnnnnnnnnnnnnnnnnnnnnnnnnnnnnnnnnnnnnnnnnnnnnnnnnnnnnnnnnnnnnnnnnnnnnnnnnnnnnnnnnnnnnnnnnnnnnnnnnnnnnnnnnnnnnnnnnnnnnnnnnnnnnnnnnnnnnnnnnnnnnnnnnnnnnnnnnnnnnnnnnnnnnnnnnnnnnnnnnnnnnnnnnnnnCGCCGGCTGAGGCGGGAATGGCTGCTATACTGCAGCGCGTCGAGCGGCTGTCCAATCGAGTCGTGCGTGTGTTGGGCTGTAACCCGGGTCCCATGACCCTCCAGGGCACTAACACCTACCTAGTGGGGACCGGCCCCAGGAGAATCCTCATTGACACTGGAGAATCAGCAATTCCAGAATATATCCGCTGTTTAAAGC…
TCONS_00149686	=	NM_006407	ARL6IP5	ADP-ribosylation-like factor 6 interacting	XLOC_047528	TSS54182	110-674	2484	354	14.25	357.8	13713385	3	69216624	69238129	+	69216624-69217064,69233680-69233897,69236305-69238129	nnnnnnnnnnnnnnnnnnnnnnnnnnnnnnnnnnnnnnnnnnnnnnnnnnnnnGTcCCTGTTTTCCTGTACCCAACCAAGAGCCAATCAAGAAGTAAAGAGGAGCAAACACGCCCGCCCACTCCCAATTTCCTTTGCTCTGCTGTCTGCCAACCGCAAAGCcGATCGAGACAGAGCCGCTGTCAACTCTTCAACTCAGCTCAGCTGATCGGTTGCCGCTGCCGCCGCCGCCAGATTCCTGAGGCGAAGAATGCGAAGCTGAAAACATGGACGTTAATATCGCCCCACTCCGCGCCTGGGACGATTTCTTCCCGGGTTCCGATCGCTTTGCCCGGCCAGACTTCAGGGACATTTCCAAATGGAACAACCGCGTGGTGAGCAACCTGCTCTATTACCAGAC…
TCONS_00042764	=	NM_001923	DDB1	damage-specific DNA binding protein 1,	XLOC_013745	TSS15373	227-3646	5171	111	2.15	354.7	12557872	11	60823492	60858072	-	60823492-60824267,60824857-60824980,60826305-60826407,60826630-60826799,60827094-60827203,60827913-60828083,60833031-60833125,60833844-60834008,60834343-60834466,60835832-60835943,60836037-60836132,60837547-60837754,60837910-60838017,60838095-60838258,60838356-60838534,60840333-60840441,60840540-60840615,60845643-60845745,60846344-60846460,60847059-60847142,60848027-60848185,60849659-60849756,608…	GCTTTCCTCAGTTCAGCCTGGTTCAGCCGCGTGTTAGCCTCTGTGTGGGTGCACAATAGGAAGAATCAACATAGCTCTGCCtCAGCCTACTTGGGGTTGGGGGTAGGGTCTTAGGTAAACCAAATCCTCCCTAAGCCTCAGCTTCCCCATCTGTAAAATGGGGGTTTGCTCCTCTCTGGCATTCTGCTAGTATGCCAAGCnnnGTGGTTCTCCTCTTGtTCCCGGGGAGCcTGTTTGATGTGGGGCACCCTGGAGGCTGCAGGGCTCACTGCCCTCCTGGCTCATTAAGGTTCCCTACGGAGAAATGTTGGTTTTGTGTTTGAGGTTCGAATTTGTAGAGTAATAGGGGCACCAATCACGTTGGGCAAGCAGACCAGTGGGCCTTTTGAAGTCTGaAGA…
TCONS_00041761	=	NM_005709	USH1C	harmonin isoform a,	XLOC_013440	TSS14975	110-1765	2267	50	2.21	354.3	14143425	11	17472018	17522569	-	17472018-17472499,17474881-17474936,17476285-17476394,17479174-17479273,17479605-17479658,17480062-17480103,17495524-17495597,17498993-17499117,17499469-17499534,17500907-17501049,17501334-17501390,17501542-17501601,17502574-17502658,17504470-17504564,17504876-17504933,17505139-17505163,17505346-17505454,17509277-17509415,17509522-17509665,17511378-17511445,17522395-17522569	CCCGCCCCTCCGCGCTCAGGCCgtGtCCCCAGCTCCGAGGGCGGCTGGCCGGGTCGCGGTCGCGGTTCCTTCCAGCTCCTGGCAGCCGGGCACCCGAAGGAACCGGTCGTTCAACGACACAGCTGGACCTGGCCCAGCCATGGACCGAAAAGTGGCCCGAGAATTCCGGCATAAGGTGGATTTTCTGATTGAaAATGATGCAGAGAAGGACTATCTCTATGATGTGCTGCGAATGTACCACCAGACCATGGACGTGGCCGTGCTCGTGGGAGACCTGAAGCTGGTCATCAATGAACCCAGCCGCCTGCCTCTGTTTGATGCCATTCGGCCCCTGATCCCACTGAAGCACCAGGTGGAATATGATCAGCTGACCCCCCGGCGCTCCAGGAAGCTGAAGGA…
TCONS_00182294	=	NM_019101	APOM	apolipoprotein M,	XLOC_059390	TSS66234	74-638	1184	400	33.78	351.9	11815476	6	31731227	31733966	+	31731227-31731836,31732228-31732382,31732981-31733054,31733136-31733234,31733381-31733479,31733820-31733966	nnnnnnnnnnnnnnnnnnnnnnnnnnnnnnnnnnnnnnnnnnnnnnnnnnnnnnnnnnnnnnnnnnnnnnnnnnnnnnnnnnnnnnnnnnnnnnnnnnnnnnnnnnnnnnnnnnnnnnnnnnnnnnnnnnnnnnnnnnnnnnnnnnnnnnnnnnnnnnnnnnnnnnnnnnnnnnnnnnnnnnnnnnnnnnnnnnnnnnnnnnnnnnnnnnnnnnnnnnnnnnnnnnnnnnnnnnnnnnnnnnnnnnnnnnnnnnnnnnnnnnnnnnnnnnnnnnnnnnnnnnnnnnnnnnnnnnnnnnnnnnnnnnnnnGAGGGGGAGGAAGTTCCAAATACTAAATAATCCAGGTTTGGGTTGGAAAACAAGGTTGAAGTTACTCATTAGCAGGTGAAAGGGTCAAGG…
TCONS_00016408	=	NM_000778	CYP4A11	cytochrome P450, family 4, subfamily A,,	XLOC_005157	TSS5700	52-1608	3075	733	23.84	351.5	1.35178e+07	1	47167433	47180266	-	47167433-47168569,47171020-47171096,47171242-47171306,47172205-47172338,47172435-47172625,47172712-47172818,47173259-47173413,47173782-47173906,47174923-47175050,47175561-47175605,47176255-47176396,47179498-47180266	GTTTGTCCATGTCATCATCCAGTTAATAGAAAGACGTAATTCCCACTCCTCACTCAATATATAGATCGAAGTGGTTTTTACGGTAAATAAAATTAGATTTTCAATAAGACAAAAGTAATGATTCAGGACTTGGTAAATGTTAAGTTTAAATGTACATATCATATTGAGGATTTTCTnnnnnnnnnnnnnnnnnnnnnnnnnnnnnnnnnnnAACATTATTGCAATGTAGTAAAGCAGAATGtAAATTCCTTGAGGTCAGCATTCAAGTCTGTTTTCCTCACAGCGGTGCCCACACACCAAGCATACTGCCTGGCACACAGTAAATGCTCATTAAATATTTGTGAGGTACATGGACAGGGGAATGTGGTAGACAGCTGATGAAGCTTTTCTnnnnnnnnn…
TCONS_00128790	=	NM_018221	MOB1A	Mob4B protein,	XLOC_040696	TSS46538	195-842	4975	326	6.55	349.6	11886633	2	74233164	74259594	-	74233164-74237280,74239726-74239889,74245853-74245986,74247649-74247742,74253221-74253387,74259296-74259594	nnnnnnnnnnnnnnnnnnnnnnnnnnnnnnnnnnnnnnnnnnnnnnnnnnCCTTAGCTCGCGAGATTTTGTTGGTTCCGCATTTCGGGTCTGCGAGGTGGGGTAGGCGGGCAAGGCGGGCGCGGAGGTTTGCAAGGGCTCGCAGCGGCCAGAAACCCGGCTCCGAGCGgCGGCGGCCCGGCtTCCGCTGCCCGTGAGCAAAGGAcGGtccTCTCcCTCTCGCCGGCTCCGAATCCTGATCCGGGCGGGGGCCAGAGGCCCCTCGCCTCCCATCTGAGGACCGAAGATGAGCTTCCTCTTCAGCAGCCGCTCTTCTAAAACATTCAAACCAAAGAAGAATATACCTGAAGGATCTCATCAGTATGAACTCTTAAAACATGCAGAAGCGACTCTAGGAAGT…
TCONS_00097928	=	NM_004169	SHMT1	serine hydroxymethyltransferase 1 (soluble),	XLOC_031348	TSS35335	191-1639	3096	277	8.95	349.4	11837655	17	18171358	18207604	-	18171358-18172958,18173317-18173427,18174594-18174710,18177205-18177327,18179598-18179714,18184082-18184294,18184771-18184852,18191535-18191695,18192364-18192479,18197711-18197856,18199925-18200039,18207411-18207604	nnnnnnnnnnnnnnnnnnnnnnnnnnnnnnnnnnnnnnnnnnnnnnnnnnnnnnnnnnnnnnnnnnnnnnnnnnnnnnnnnnnnnnnnnnnnnnnnnnnnnnnnnnnnnnnnnnnnnnnnnnnnnnnnnnnnnnnnnnnnnnnnnnnnnnnnnnnnnnnnnnncggcggcggcgtaggacggaggcgtcgctagGCAGCTTCGAACCAGTGCAATGGAGATGCCAGTCAATGGGGCTCACAAGGATGCTGACCTGTGGTCCTCACATGACAAGATGCTGGCACAGCCCCTGAAAGACAGTGATGTTGAGGTTTACAACATCATTAAGAAGGAGAGTAACCGGCAGCGGGTTGGATTGGAGCTGATTGCCTCGGAGAATTTCGCCAGCCGAGCAGTTTTG…
TCONS_00032415	=	NM_002079	GOT1	aspartate aminotransferase 1	XLOC_010463	TSS11599	209-1447	2925	282	9.64	348.7	12078511	10	101146616	101181317	-	101146616-101147433,101152327-101152469,101153216-101153381,101153471-101153621,101155503-101155607,101155884-101155996,101156473-101156596,101170371-101170552,101180195-101181317	TAAGGGTTAAGGGAAGGCTTCATGGATGAAGTGGCATTCGCTTTGGGTCTTGAAGGTCAACAGATGGACAGGGCTCCTGGGGAGGAAGCACTCGAACGGGGAAGGAACAGCCTGACGAAGAGGCACTTTGGGTACCAGCCAGCTGACGACAGCAAGATCTGGTCCGGTGCGCGCGGGTGGAAGCTGGGAAGGGACGCCGCGCCCgGATCCCGAGGTCCTTGAGCACCAGnnnnnCTCTGCAAGGAAcCGGGGAGGAAAATCTCAAACTATTAATAGAAGAGCGGCAAAAAGGAATTCGTGgGCAccccttcctgttggaagGACtTTCCCTGCCAGAGACCAAGGCTGGCAGCacagCtACACTTCCCTCAGAGGGAAACAGCCGACCAAAgtGGTCAA…
TCONS_00201001	=	NM_000790	DDC	dopa decarboxylase (aromatic L-amino acid	XLOC_065890	TSS72914	.	1955	32	1.64	348.1	13741461	7	50493628	50596262	-	50493628-50494035,50498405-50498623,50502406-50502507,50505265-50505363,50511816-50511835,50514979-50515055,50530542-50530609,50534340-50534434,50539185-50539251,50563329-50563472,50564400-50564534,50573052-50573171,50575107-50575220,50579077-50579305,50596205-50596262	AACTGnnnnnnnnnnnnnnnnnnnnnnnnnncagagagcaagtcactcccggctgcctTTTTCACCTCTGACAGAGCCCAGGCACCATGAACACAAGTGAATTCCGAAGGAGAGGGAAGGAGATGGTGGATTACGTGGCCGACTACATGGAAGGCATCGAGGGACGCCAGGTCTACCCTGACGTGGAGCCTGGGTACCTGCGGCAACTGATCCCTGACTCTGCCCCCCAGGAGCCAGACACaTTTGAGGACATCATCAACGACaTTGAGAAGATAATCATGCCAGGGGTGACGCACTGGCACAGCCCCTACTTCTTTGCCTACTTCCCCACGGCCAGCTCATACCCGGCCATGCTTGCGGACATGCTGTGCGGGGCCATTGGCTGCATCGGCTTCTCCT…
TCONS_00120983	=	NM_002709	PPP1CB	protein phosphatase 1, catalytic subunit, beta	XLOC_037879	TSS43683	366-1347	4989	34	0.68	347.9	1.09692e+07	2	28828134	28879317	+	28828134-28828546,28853221-28853352,28855179-28855409,28858108-28858212,28860277-28860348,28865028-28865179,28870233-28870367,28875569-28879317	GCGCGCAAGGGACGTGCGGAGTGAGTGGCGCTGCGGGTGGGGCCGTCGGCGGCGCTGGTGAGCTTTGCGgAGCTGGGCGGTGCCGAGGACGAGGAGGTGGCGGCCTTGGTCTGACGCGGCCCTGTTTGTGGGGGCCCCTCTTGTTTATTTATTTATTTTCCGTGGGTGCCTCCGAGTGTGCGCGCGCTCTCGCTACCCAGCGGGGAGGGGGTGGGGGGAGGGCCCGGGAAAAGGGGGAGTTGGAGTCGGGGTCGAAACGCCGCGTGACTTGTAGGTGAGAGAACGCCGAGCCGTCGCCGCAGCCTCCGCCGCCGAGAAGCCCTTGTTCCCACTGCCGGGAAGGAGAGTCTGTGCCGACAAGATGGCGGACGGGGAGCTGAACGTGGACAGCCTCATCAC…
TCONS_00143618	=	NM_000714	TSPO	translocator protein isoform PBR	XLOC_045562	TSS51995	106-613	995	135	13.57	346.2	13837617	22	41877358	41889200	+	41877358-41877554,41885160-41885370,41887002-41887140,41888753-41889200	nnnnnnnnnnnnnnnnnnnnnnnnnnnnnnnnnnnnnnnnnnnnnnnnnnnnnnnnnnnnnnnnnnnnnnnnnnnnnnnnnnnnnnnnnnnnnnnnnnnnnnnCCgGGCGGCTGAGAGGGGCGGGGCGGATGCGGGCACAGCGGTCTGGCTAACTCCTGCCAGGCAGTGCCCTTCCCGGAGCGTGTCCTCGCCGCTGAGCTCCCCTGAACAGCAGCTGCAGCAGCCATGGCCCCGCGCTGGGTGCCCGCCATGGGCTTCACACTGGCGCCCAGCCTGGGGTGCTTCGTGGGCTCCCACTTTGTCCACGGCGAGGGTCTCCGCTGGTACGCCGGCCTGCAGAAGCCGTCGTGGCACCCGCCTCACTGGGTGCTGGGCCCTGTCTGGGGCACACTCTACTC…
TCONS_00151277	=	NM_016128	COPG1	coatomer protein complex, subunit gamma 1	XLOC_048177	TSS54725	101-2723	3108	133	4.28	346	11226662	3	130451113	130479310	+	130451113-130451279,130452215-130452267,130453814-130453894,130454156-130454227,130454409-130454488,130456201-130456276,130456518-130456610,130457601-130457687,130459003-130459160,130459260-130459393,130461866-130461933,130462152-130462340,130465437-130465532,130467082-130467325,130468557-130468632,130469470-130469573,130470028-130470153,130470465-130470533,130473300-130473442,130473777-130473948…	nnnnnnnnnnnnnnnnnnnnnnnnnnnnnnnnnnnnnnnnnnnnnnnnnnnnnnnnnnnnnnnnnnnCCGCTGCTCCGTGCCGCTCCCGTCGAGCATGCCGTTGCTGCATTGCGCCCCACCGACTCCACTATGTTGAAGAAATTCGACAAGAAGGACGAGGAGTCAGGTGGAGGCTCCAACCCATTCCAGCACCTCGAGAAGAGTGCCGTACTCCAGGAGGCCCGTGTATTTAATGAAACTCCCATCAACCCTCGGAAATGTGCCCACATCCTCACCAAGATTCTTTACCTCATAAACCAGGGGGAGCACCTGGGGACCACGGAAGCGACCGAGGCCTTCTTTGCCATGACCAAGCTCTTTCAGTCCAATGATCCCACACTCCGTCGGATGTGCTACTT…
TCONS_00148517	=	NM_001184744	PTH1R	parathyroid hormone/parathyroid hormone-related peptide receptor precursor	XLOC_047111	TSS53806	67-1846	2060	122	5.92	344.8	1.19879e+07	3	46898674	46920293	+	46898674-46898760,46900006-46900128,46910401-46910503,46912229-46912363,46914349-46914459,46914568-46914686,46914872-46914966,46915156-46915351,46915797-46915950,46917519-46917579,46917908-46917974,46918260-46918354,46919020-46919161,46919243-46919284,46919764-46920293	GAGGGGGTGGGGGCgGGAGAGGCCCGGGAGGGCGnnnnnnnnnnnnnnnnnnnnnnnnnnnnnnnnnnnnnnnnnnnnnnnnnnnnnGGCCGGCGGCGGCGGCTGCCCCGAGGGACGCGGCCCTAGGCGGTGGCGATGGGGACCGCCCGGATCGCACCCGGCCTGGCGCTCCTGCTCTGCTGCCCCGTGCTCAGCTCCGCGTACGCGCTGGTGGATGCAGATGACGTCATGACTAAAGAAGAACAGATCTTCCTGCTGCACCGTGCTCAGGCCCAGTGTGAAAAACGGCTCAAGGAGGTCCTGCAGAGGCCAGCCAACATAATGGAATCAGACAAGGGATGGACATCTACATCTACATCAGGGAAGCCCAGGAAAGATAAGCCATCTGGGAAGCTCTAC…
TCONS_00104391	=	NM_018235	CNDP2	CNDP dipeptidase 2,	XLOC_033354	TSS37808	260-1685	5130	2346	45.73	341.7	12190645	18	70314423	70341669	+	70314423-70314646,70318097-70318248,70319544-70319687,70324064-70324226,70327055-70327143,70329028-70329228,70330663-70330747,70331774-70331934,70334443-70334607,70336714-70336855,70337164-70337311,70338214-70341669	nnnnnnnnnnnnnnnnnnnnnnnnnnnnnnnnnnnnnnnnnnnnnnnnnnnnnnnnnnnnnnnnnnnnnnnnnnnnnnnnnnnnnCCGGACAAGGCGGGGTTGGTGGCCGGGGCGACAGCGGGGCGGGCCCGcGCCGGGGGTCGTAGCCGGGGCACGTGGTGCGGAACCGGCGCCGCGCTTTCTGCTGGTAAGAGGGCCTTGCCTAGTGGGCCTCCCTTCCCGGnnnnnnnnnnnnnnnCTACTAGaGACAGGACTGACCAGTTGCTCTTCCTTTCATGAACCTTCAAGATCTGCGGTCTgGGCTTTGGTTGAAAGATGGCGGCCCTCACGACCCTGTTTAAGTACATTGATGACAATCAGGATCGCTACATTAAGAAACTCACAAAATGGGTAGCTAT…
TCONS_00206879	=	NM_014175	MRPL15	mitochondrial ribosomal protein L15	XLOC_067980	TSS75081	64-952	1962	430	21.92	341	11716164	8	55210324	55223830	+	55210324-55210504,55211624-55211778,55212381-55212546,55217776-55217899,55222495-55223830	nnnnnnnnnnnnnnnnnnnnnnnnnnnnnnnnnnnnnnCAGGGCGACCTTGAAAGTTCTTGGGTCTGCGCGTTATGGCCGGTCCTTTGCACGGCGGTCGGGCCCGGGCCCTGGACCTACTCCGGGACCTGCCGCGTGTGAGCCTGGCCAACTTAAAGCCGAATCCCGGCTCCAAGAAACCGGAGAGACGACCAAGAGGTCGGAGAAGAGGTAGAAAATGTGGCAGAGGCCATAAAGGAGAAAGGCAAAGAGGAACCCGGCCCCGCTTGGGCTTTGAGGGAGGCCAGACTCCATTTTACATCCGAATCCCAAAATACGGGTTTAATGAAGGACATAGTTTCAGACGCCAGTATAAGCCTTTGAGTCTCAATAGGCTGCAGTATCTGATTGATTTGGGTCG…
TCONS_00039682	=	NM_006476	ATP5L	ATP synthase, H+ transporting, mitochondrial F0	XLOC_012877	TSS14197	278-587	1573	564	35.86	340.8	10992730	11	117777079	117785772	+	117777079-117777642,117782862-117783022,117784925-117785772	nnnnnnnnnnnnnnnnnnnnnnnnnnnnnnnnnnnnnnnnnnnnnnnnnnnnnnnnnnnnnnnnnnnnnnnnnnnnnnnnnnnnnnnnnnnnnnnnnnnnnnnnnnnnnnnnnnnnnnnnnnnnnnnnnnnnnnnnnnnnnnnnnnnnnnnnnnnnnnnnnnnnnnnnnnnnnnnnnnnnnnnnnnnnnnnnnnnnnnnnnnnnnnnnnnnnnnnnnnnnnnnnnnnnnnnnnnnCtAGTGGCTGCCCAACAAAATGCCTGCTTCTCTGCGGAATCCCGCTGTTCTTCACATGCTCTCTAATATCATCTTTTCATATCCACTTTCTCTTCCATGTTGAAAAAttnnnnnnnnnnnnnnnnnnnnnCAAAGATCTTTGGACATTTAAATATCCTCGACCG…
TCONS_00083886	=	NM_013245	VPS4A	vacuolar protein sorting factor 4A	XLOC_027044	TSS30262	129-1440	2387	314	13.15	338.1	12287967	16	67902726	67916596	+	67902726-67902936,67907412-67907523,67907629-67907776,67910054-67910115,67910227-67910346,67910791-67910947,67911545-67911693,67912092-67912173,67912455-67912674,67913964-67914104,67915612-67916596	CGACCGCTCTGGGCCGCGCTCCTCGCTCGCCCTCGGACTCGGCTCCCGCTGCGAGCGGCCACCCTGCCCGCGCACCGCGCTCAGCGCCCACCGCCGGGCTCTCCGCGCCGGACTCAGTACCTCGGCTCCCCGGGGCCGGACCGAGGCCGCAAGCAGCGCCGCGGGGTGTGGGGCGGACCCAGGAGATGAAATGACAACGTCAACCCTCCAGAAAGCCATTGATCTGGTGACGAAAGCCACAGAAGAGGACAAAGCCAAGAACTACGAGGAGGCGCTGCGGCTGTACCAGCATGCGGTGGAGTACTTCCTCCACGCCATCAAGTATGAGGCCCACAGCGACAAAGCCAAGAAGAGCATTCGAGCCAAGTGCGTACAGTACCTAGACCGGGCTGAGAAGCT…
TCONS_00000728	x	NM_024980	GPR157	G protein-coupled receptor 157,	XLOC_000237	-	144-1148	101	0	0	337.8	12364400	1	9111527	9111627	+	9111527-9111627	CAGGCGCCGTGCCCGGCTGcGCAGGTCGGGCCACAGGGCGTGCGTGGCCACCAGCAGGCCGGAGCCGAGCGCGGAGAGCGCGCACGACAGCAGCACCACGG
TCONS_00117844	=	NM_145296	CADM4	cell adhesion molecule 4	XLOC_036949	TSS42553	50-1213	2491	90	3.61	334.2	12025917	19	48818047	48835831	-	48818047-48819431,48820106-48820234,48821070-48821242,48821903-48821993,48822116-48822280,48822776-48822910,48823158-48823310,48823636-48823782,48835719-48835831	nnnnnnnnnnnnnnnnnnnnnnnnnnnnnnnnnnnnnnncggcggcaccatgggccgggcccggcgcttccagtggccgctgctgctgctgtgggcggccgcggcggggccagGGGCAGGACAGGAAGTACAGACAGAGAATGTGACAGTGGCTGAGGGCGGGGTGGCTGAGATCACCTGCCGTCTGCACCAGTATGATGGGTCCATAGTTGTCATCCAGAACCCAGCCCGGCAGACGCTCTTCTTCAATGGCACCCGTGCCTTGAAGGATGAGCGTTTCCAGCTTGAGGAGTTCTCCCCACGCCGGgTGCGGATCCGGCTCTCAGATGCCCGCCTGGAGGATGAGGGGGGCTATTTCTGCCAGCTCTACACAGAAGACACCCACCACCAGATTGCCAC…
TCONS_00204227	=	NM_001101312	TMEM176B	transmembrane protein 176B isoform a	XLOC_066939	TSS74136	242-1051	2346	857	36.53	333.7	1.61448e+07	7	150118404	150128698	-	150118404-150119644,150120077-150120196,150121109-150121336,150121565-150121621,150121982-150122092,150124387-150124595,150128319-150128698	GGTCCGTCTGGGGTTCTCCCGCTGCGCGAGGGTCACTGGGCTCTGGGGAGCTGGGAGCGTGCGCGGGCGGACGGCTCTGGGAAAGCCCGTGGGGtnnnnnnnnnnnnnnnnnnnnnnnnnnnnnnnnnnnnnnnnnnnnnnnnnnnnnnnnnnnnnnnnnnnnnnnnnnnnnnnnnnnnnnnnnnnnnnnnnnnnnnnnnnnnnnnnnnnnnnnnnnnnnnnnnnnnnnnnnnnnngcagCTGGTTTCGGGAAACTGCGCAGCCTGGGCGGGGCCTCAGCCCCCACCCCTGCATCTGCCATCTCCGCCCTCCCGTCGCTCCCCTGCTCGGGGTCAGCTCCTGTCCGCTCTGCnnnnnngcgggctcccggagGAcGgcAgGCAGGATGACCCAAAACAC…
TCONS_00094363	=	NM_021626	SCPEP1	serine carboxypeptidase 1 precursor	XLOC_030265	TSS34065	54-1410	1961	411	20.96	333.5	1.22396e+07	17	52410467	52439144	+	52410467-52410595,52413442-52413590,52417738-52417827,52420055-52420210,52420576-52420650,52423459-52423531,52427341-52427378,52427867-52427995,52429322-52429415,52430745-52430858,52433215-52433352,52434378-52434541,52438533-52439144	nnnnnnnnnnnnnnnnnnnnnnnnnnnnnnnnnnnnnnnnnnnnnnnCTcGTCATGGAgCTGGCACTGCGGCGCTCTCCAGTCCGAGGGTGGTTGCTGCTGCTGCCGCTGCTGCTGGGcCTGAGCGCAGGAGCTGTCATTGACTGGCCCACAGAGGAGGGCAAGGAAGTATGGGGTTACGTGACCGTCCGCAAGGATGCCTACATGTTCTGGTGGCTCTATTATGCCACCAACTCCTGCAAGAACTTCTCAGAACTGCCCCTGGTCATGTGGCTTCAGGGCGGTCCAGGCGGTTCCAGCACTGGATTTGGAAACTTTGAGGAAATTGGGCCCCATGACAGCAATCTCAAACCCCGGAAAACCACCTGGCTCCAGGCCGCCAGTCTCCTATTTGTGGATA…
TCONS_00055504	=	NM_006741	PPP1R1A	protein phosphatase 1, regulatory (inhibitor)	XLOC_017611	TSS19961	172-684	1840	68	3.7	333.2	11866770	12	53259291	53268716	-	53259291-53260443,53260995-53261101,53262027-53262182,53262783-53262846,53263262-53263299,53264311-53264371,53268456-53268716	nnnnnnnnnnnnCCCGGAGCCGCGAGCTGGGAGCGGTGTGCTGGGAGCCGGGAGCTGAGCGCGCCgGGCTGGGGCCGGGGCCGGAGCGGAGCGGAGAGGGAGCGCGCCcGCCCCAGCCCCGAGTCCCGCCGCCTTCCCTCCCGCCGCAGCGCGGGCCCAGCGGCCGCCGCCCCAGCCATGGAGCAAGACAACAGCCCCCGAAAAATCCAGTTCACGGTCCCGCTGCTGGAGCCGCACCTTGACCCCGAGGCGGCGGAGCAGATTCGGAGGCGCCGCCCCACCCCTGCCACCCTTGTGCTGACCAGTGACCAGTCATCCCCAGAGATAGATGAAGACCGGATCCCCAACCCACATCTCAAGTCCACTTTGACAATGTCTCCACGGCAACGGAAGAAGATG…
TCONS_00123207	=	NM_003761	VAMP8	vesicle-associated membrane protein 8	XLOC_038718	TSS44452	157-457	789	20	2.53	332.1	12592168	2	85658125	85662680	+	85658125-85658283,85659643-85659801,85662210-85662680	nnnnnnnnGAGTTAGGTGTGGtTGGAGCGACTCGAGATGCGAGGTGGGCGGGGGCAGGCTGAAAGCTGGAGCAAGCAGGAAGTGAGCTGACGGCCACCCTGGGAGGAAGCCGACTAGGCGAATTCACCTGCTGATCGGCCTGGGCTGCTCTGAGACATGGAGGAAGCCAGTGAAGGTGGAGGAAATGATCGCGTGCGGAACCTGCAGAGTGAGGtGGaGGGAGTTAAGAATATTATGACCCAGAATGTGGAGCGGATCCTGGCCCGAGGGGAAAACTTGGAACATCTCCGCAACAAGACAGAGGATCTGGAAGCCACATCTGAGCACTTCAAGACGACATCGCAGAAGGTGGCTCGGAAATTCTGGTGGAAGAATGTGAAGATGATTGTCCTTATCTGC…
TCONS_00049502	=	NM_001982	ERBB3	erbB-3 isoform 1 precursor,	XLOC_015815	TSS17751	194-4220	5674	335	5.9	332	10730688	12	54760157	54783556	+	54760157-54760433,54763802-54763953,54765046-54765232,54766582-54766707,54767628-54767693,54767846-54767964,54768072-54768213,54768594-54768707,54768799-54768919,54772798-54772871,54773037-54773127,54773396-54773601,54773815-54773947,54774150-54774240,54774453-54774607,54775308-54775361,54775716-54775857,54776554-54776673,54776799-54776897,54777096-54777281,54777836-54777991,54778551-54778626,547…	nnnnnnnnnnnnnnnnnnnnnnnnnnnnnnnnnnnnnnnnnnnnnnnnnnnnnnnnnnnnnnnnnnnnnnnnnnnnnnnnCTGCGCCGCAGCAGCCACCAATTCGCCTGCGGTTCAGGTGGCTCTTGCCTGGATGTCCTAGTCTAGGGGCCCCCGGGCCGGACTCGGCTGGGCTCCCTTCACCCTCCGCGGAGTCATGAGGGCGAACGGCGCTCTGCAGGTGCTGGGCTTGCTTTTCAACCTGGCCCGGGGCTCCGAGGTGGGCAACTCTCAGGCAGTGTGTCCTGGGACTCTGAATGGCCTGAGTGTGACCGGCGATGCTGAGAACCAATACCAGACACTGTACAAGCTCTACGAGAGGTGCGAGGTGGTGATGGGGAACCTCGAGATTGTGCTCACG…
TCONS_00082993	=	NM_014685	HERPUD1	homocysteine-inducible, endoplasmic reticulum	XLOC_026859	TSS29936	410-1583	3008	672	22.34	330.3	1.24868e+07	16	55523249	55536126	+	55523249-55523804,55526648-55526725,55526814-55526888,55528100-55528230,55530650-55530772,55531308-55531658,55533545-55533650,55534539-55536126	CCACCCcAGCtnnnnnnnnnnnnnnnnnnnnnnnnnnnnnnCCGCGCGGCCTGCAGCGCACCCAAACATGGCCGCCGAACTCGGGTTCCCGGGGCGCAGCCGCGCCTCGGGGTGACGCAGAGGCGGCGGGTTGCATCAGCCCGcGCCCACGTGCTCGGTCCGCCCTCTGCCACCCGGATCCGGGCGCCGATTGGGCCACGTTGGGACAGTGCCtCCGCCTCAGCCAATGGGCGGCAGCCACAGAGCGTTCTGTCCGCAGAGCCGGGCGCGGGGCTCCTATAAAAGGCGCCCAAAGCGGGGGCGCGCGCCaCAGnnnnnnnnnnnnnnnnnnnnnnnnnnnnnnnnnnnnnnnnnnnnnnnnnnnnnnnnnnnnnnnnnnnnnnnnnnnnnnnnnnnCCC…
TCONS_00045961	x	NM_001142276	APLP2	amyloid-like protein 2 isoform 2 precursor	XLOC_014584	-	158-2411	1208	5	0.41	329.6	12662412	11	129518432	129519639	-	129518432-129519639	CtCGTGAAGAAAACACAATTGTTCAAAGCGCTCCACAGTGTCCACAGACTCAGTTTCAGGGACAGCCTGGACTACTTTCCTTTCACACAAACAAACCTCCCTGTGTTCTCTCCTGGGCCAGCGGCCGCCTCCTTGGTGTGGCCTTCTCTGAGTGAACGTCACAGGGTCGGTGACAGGGAGGGGTGGAGGTGAGGGGACAAAGTGGAGGCCAAGGGTCAGTGCCTTTGGAGAAAGTCCAGAGAGGAGGGGCCTGCACATCTGGACACAGTTGGATGGGGAAGTGAACAGTAAAAAGCTACGGTAGGTAAACAACAGACAGCAAAGAATGTCAAATACAAGCTACAGGCTAATCTCTGTGGAAGCACTGGATTCTGAAGGAAAGCAGCAGTGGACACCCTC…
TCONS_00147346	=	NM_000060	BTD	biotinidase precursor	XLOC_046674	TSS53409	104-1733	2285	150	6.56	329.6	1.09946e+07	3	15618251	15662541	+	15618251-15618405,15651935-15652199,15658419-15658568,15660827-15662541	CnnnnnnnnnnnnnnnnnnnnnnnnnnnnnnnnnnnnnnnnnnnCTgTGAGGCCTCTCGCCATTGTCTTGGAGTCGGCCAGCCGAAGCgTTTTCGTGGCTGTAAAGGGAGAGTAGCGCATGCGCATATTCGGGGCGGAAGGCGCGCTAAGAGCAGATTTATGgTCTGcATTATGTCTGGAGCCAGAAGTAAGCTTGCTCTTTTCCTCTGCGGCTGTTACGTGGTTGCCCTGGGAGCCCACACCGGGGAGGAGAGCGTGGCTGAACATCATGAGGCTGAATATTACGTGGCTGCCGTGTACGAGCATCCATCCATCTTGAGTCCGAACCCTGTGGCTCTCATCAGCCGCCAGGAGGCCTTGGAGCTCATGAACCAGAACCTTGACATCTATGAACAGCAA…
TCONS_00229065	=	NM_001135998	NDUFB11	NADH dehydrogenase (ubiquinone) 1 beta subcomplex, 11, 17.3kDa (NDUFB11), nuclear gene encoding mitochondrial protein, transcript variant 2, mRNA.	XLOC_075801	TSS82941	.	1430	201	14.06	328.8	11005048	X	46886554	46889884	-	46886554-46886783,46886957-46887087,46888816-46889884	TACcTCtCCGCCCCGGGCCCCTTACCTCCGCCCCCACGACCAGCGTCGACGCTCACCTTCTCGGCCCGGGCTGTCAAGGGAGGGCTCCCAGACATCACCTCGGCCCGCCGCCACCTCCTCCAACTCTCCCAGCTCAGCCGGAGCCGGAGCGCGCAACTACCAAGTCCGAGACTGCAGGCAGATCGGGGGGAGGGGAGAAGCGCCAAGCGCGCTGCCCTCCCAAGGAAACTCACTGCCGCCTACTCcCAGCCGGCCACAGTCACCAGCTCAAAATGGAGACGACGAGAAGGGAGTCGGCGCTCCGACCACCATCCACCTACTAAGGAAGCGCGCTCTGGCCGGCCCCGGCGATTGGTCACCGCCCGCCAGGGGACAGCCCTGGCCTCCTCTGATTGGCAA…
TCONS_00001620	=	NM_000478	ALPL	tissue-nonspecific alkaline phosphatase	XLOC_000599	TSS557	258-1830	2599	52	2	326.6	12580355	1	21708445	21777495	+	21708445-21708597,21753058-21753222,21759706-21759825,21760177-21760292,21762190-21762364,21763121-21763296,21767184-21767327,21769385-21769454,21772745-21772879,21774813-21775004,21775602-21775721,21776463-21777495	CCGGGCCTCgCTCGGGCCCCGCGGCCGCCTTTATAAGGCGGCGGGGGaGGTGGCCCGGGCCGCGTTGCGCTCCCGCCaCTCCgcgcccgcnnnnnnnnnnnnGCGCTTCCACGCGCTTGTGCCTGGACGGACCCTCATCAgTGCTCTGCGCAGGATTGGAACATCAGTTAACATCTGACCACTGCCAGCCCACCCCCTCCCACCCGCGTTGATCGCATCTCTGGGCTCCAGGGATAAAGCAGGTCTTGGAGTACACCATGATTTCACCATTCTTAGTACTGGCCATTGGCACCTGCCTTACCAACTCCTTAGTGCCAGAGAAAGAGAAAGACCCCAAGTACTGGCGAGACCAAGCGCAAGAGACACTGAAATATGCCCTGGAGCTTCAGAAGCTCAACA…
TCONS_00218013	=	NM_004435	ENDOG	endonuclease G precursor	XLOC_072302	TSS78994	186-1077	1166	381	32.68	326.4	12460784	9	130620586	130624783	+	130620586-130621285,130622839-130622948,130624428-130624783	nnnnnnnnnnnnnnnnnnnnnnnnnnnnnnnnnnnnnnnnnnnnnnnnnnnnnnnnnnnnnnnnnnnnnnnnnnnnnnnnnnnnnnnnnnnnnnnnnnnnnnnnnnnnnnnnnnnnnnnnnnnnnnnnnnnnnnnnnnnnnnnnnnnnnnnnnnnnnnnnnnnnnnnnnnnnnnnnnnnnnnnnnnnnnnnnnnnnnnnnnnnnnnnnnnnnnnnnnnnnnnnnnnnnnnnnnnnnnnnnnnnnnnnnnnnnnnnnnnnnnnnnnnnnnnnnnnnnnnnnnnnnnnnnnnnnnnnnnnnnnnnnnnnnnnnnnnnnnnnnnnnnnnnnnnnnnnnnnnnnnnnnnnnnnnnnnnnnnnnnnnnnnnnnnnnGtCGCGGCCCGGgCGAGCTGGCCAAGTA…
TCONS_00142400	=	NM_013387	UQCR10	ubiquinol-cytochrome c reductase complex 7.2kDa	XLOC_045170	TSS51598	31-220	1674	918	54.84	325.3	14764137	22	28493134	28496936	+	28493134-28493537,28495667-28496936	nnnnnnnnnnnnnnnnnnnnnnnnnnnnnnnnnnnnnnnnnnnnnnnnnnnnnnnnnnnnnnnnnnnnnnnnnnnnnnnnnnnnnnnnnnnnnnnnnnnnnnnnnnnnnnnnnnnnnnnnnnnnnnnnnnnnnnnnnnnnnnnnnnnnnnnnnnnnnnnnnnnnnnnnnnnnnnnnnnnnnnnnnnnnnnnnnnnnnnnnnnnnnnnnnnnnnnnnnnnnnnnnnnnnnnnnnnnnnnnnnnnnnnaAAGAAACAcTGCGGCCGCGACGTTTaCTTCGAAATTGTACTCCCTGCTGTTTCGCAGGACCTCCACCTTCGCCCTCACCATCGTCGTGGGCGTCGTATTCTTCGAGCGCGCCTTCGATCAAGGCGCGGACGCGATCTACGACCACATCAACG…
TCONS_00134529	=	NM_018683	RNF114	zinc finger protein 313	XLOC_042621	TSS48700	37-721	2516	198	7.87	325	12225494	20	47986281	48003838	+	47986281-47986496,47991505-47991655,47995326-47995432,47996080-47996194,47999192-47999299,48002020-48003838	nnnnnnnnnnnnnnnnnnnnnnnnnnnnnnnnnnnnnnnnnnnnnnnnnnnnnnnnnnnnnnnnnnnnnCAGCAAGATGGCGGCGcaacagcAAgaCGGcGtGGGAGCTGCgCAGCTGGCGGGGCCGGCGGCGGAGGCTGATCCCCTAGGCCGCTTCACGTGTCCCGTGTGCTTAGAGGTGTACGAGAAGCCGGTACAGGTGCCCTGCGGACACGTCTTTTGCTCTGCAtGCcTGCAGGAATGTCTGAAGCCGAAGAAGCCTGTCTGTGGGGTGTGTCGCAGCGCTCTGGCACCTGGCGTCCGAGCCATGGAGCTCGAGCGGCAGATTGAGAGCACAGAGACTTCTTGCCATGGCTGCCGTAAGAATTTCTTCCTATCCAAGATCCGGTCCCACGTGGC…
TCONS_00176699	=	NM_003711	PPAP2A	phosphatidic acid phosphatase type 2A isoform 1	XLOC_057404	TSS64203	417-1268	2116	65	3.07	324.5	10447666	5	54756260	54866944	-	54756260-54756919,54757448-54757624,54773436-54773493,54799454-54799734,54806884-54807035,54866157-54866944	CCGGTGCTCCAGGATCGTTGGGTAGGGAGCCTAGCTCTCTGAAAGCAGCAATGCCTAGTGGGGGTACGGAGGCCGAGTTCGGAGACCACCCGAGTAATTGCGGTCCAGAGCAAAGCCCCCTGGATCGGAACGGGAGCtaCCCtcacgccccgcccGGCTGCCGGcAGCCGCACTTCtGGGCGGATGCCGCAGGTCGGGAGGGAcGAGGCtGACGGCGCTGATTGGCTGACCGCCGCGGCCTGGGGTTcCCCgnnnnnnnnnnnnnnnnnnnnnnnnnnnnnnnnnnnnnnnnnnnnnnnnnnnnnnnnnnnnnnnnGGTgGGAGAGGCTGGACCCCGCGTTCCTCCTCCCTACCGGTCCCCaTCCTTAAAGCGCGAGTCTGGACGCCCcGCCTGTGGGA…
TCONS_00048951	=	NM_004302	ACVR1B	activin A type IB receptor isoform a precursor	XLOC_015687	TSS17565	.	4564	111	2.43	324.3	1.22624e+07	12	50631718	50677130	+	50631718-50631885,50655316-50655555,50656378-50656626,50661020-50661250,50664050-50664217,50665243-50665399,50666869-50666993,50671914-50672044,50674036-50677130	nnnnnnnnnnnnnnnnnnnnnnnnnnnnnnnnnnnCGCTGCTGGGCTGCGGCGGCGGCGGCGGCGGCGGCGgTTACTATGGCGGAGTCGGCCAGAGCCTCCTCCTTCTTCCCCCTTGTTGTCCTCCTGCTCGCCGGCAGCGGCGGGTCCGGGCCCCGGGGGATCCAGGCTCTGCTGTGTGcGTGCACCAGCTGCCTCCAGGCCAACTACACgTGTGAGACAGATGGGGCCTGCATGGTTTCCATTTTCAATCTGGATGGGATGGAGCACCATGTGCGCACCTGCATCCCCAAAGTGGAGCTGGTCCCTGCCGGGAAGCCCTTCTACTGCCTGAGCTCAGAGGACCTGCGCAACACCCACTGCTGCTACACTGACTACTGCAACAGGATTGACTTGAGGG…
TCONS_00226043	=	NM_001097642	GJB1	gap junction protein, beta 1, 32kDa,	XLOC_074769	TSS81930	96-945	1645	0	0	323.7	10145773	X	70351745	70361790	+	70351745-70351865,70360267-70361790	CCCTGAGCTCGTTGTCCCTCCCCTGGGCTGGGCTGACAGTACCTGGTGGCATAGGGCAGACACACCTgCAGACATTCTCTGGGAAAgGGCAgCAGCAGCCAGGTGTGGCAGTGACAGGGAGGTGTGAATGAGGCAGGATGAACTGGACAGGTTTGTACACCTTGCTCAGTGGTGTGAACCGGCATTCTACTGCCATTGGACGAGTATGGCTCTCGGTCATCTTCATCTTCAGAATTATGGTGCTGGTGGTGGCTGCAGAGAGTGTGTGGGGTGATGAGAAGTCTTCTTTCATCTGCAACACACTCCAGCCTGGCTGCAACAGCGTCTGCTATGACCAGTTCTTCCCCATCTCCCATGTGCGGCTGTGGTCCCTGCAGCTCATCCTAGTTTCCACCCCAG…
TCONS_00110698	=	NM_002812	PSMD8	proteasome 26S non-ATPase subunit 8,	XLOC_035231	TSS39957	53-1103	1757	536	30.51	323.6	1.2021e+07	19	43556818	43566310	+	43556818-43557441,43558640-43558712,43558832-43558934,43561720-43561885,43563379-43563479,43564597-43564708,43565733-43566310	nnnnnnnnnnnnnnnnnnnnnnnnnnnnnnnnnnnnnnnnnnnnnnnnnnnnnnnnnnnnnnnnnnnnnnnnnnnnnnnnnnnnnnnnnnnnnnnnnnnnnnnnnnnnnnnnnnnnnnnnnnnnnnnnnnnnnnnnnnnnnnnnnnnnnnnnnnnnnnnnnnnnnnnnnnnnnnnnnnnnnnnnnnnnnnnnnnnnnnnnnnnnnnnnnnnnnnnnnnnnnnnnnnnnnnnnnnnnnnnnnnnnnnnnnnnnnnnnnnnnnnnnnnnnnnnnnnnnnnnnnnnnnnnnnnnnnnnnnnnnnnnnnnnnnnnnnnnnnnnnnnnnnnnnnnnnnnnnnnnnnnnnnnnnnnnnnnnnnnnnnnnnnnnnnnnnnnnnnnnnnnnnnnnnnnnnnnnnnnC…
TCONS_00200083	=	NM_002137	HNRNPA2B1	heterogeneous nuclear ribonucleoprotein A2/B1	XLOC_065646	TSS72554	217-1239	5156	1036	20.09	322.8	1.1061e+07	7	26195327	26207674	-	26195327-26198483,26198640-26198722,26199396-26199518,26199720-26199839,26201992-26202054,26202546-26202626,26202702-26202803,26202952-26203162,26203460-26203606,26203767-26203877,26206717-26207674	gggagggAggggggaggaGGGGCGAGGACgGTGACCGGAGTCTCCTCAGCcGTGGCTTTTCTGCTTTGCAGCCTCAGCGgCTGGCGCCAAAACCGGACTCCGCCCACTTCCTCGCCCCTGCGGTGCGAGGGTGcGGAATCCTCCAaACGCTnnnnnnnnnnnnnnnnnnnnnnnnnnnnnnnnnnnnnnnnnnnnnnnnnnnnnnnnnnnnnnnnnnnnnnnnnnnnnnnnnnnnnnnnnnnnnnnnnnnnnnnnnnnnnnnnnnnnnnnnnnnnnnnnnnnnnnnnnnnnnnnnnnnnnnnnnnnnnnnnnnnnnnnnnnnnnnnnnnnnnnnnnnnnnnnnnnnnnnnnnnnnnnnnnnnnnnnnnnnnnnnatttttCTGGCGGGGGTTATCAtaG…
TCONS_00220354	=	NM_001001790	TOMM5	translocase of outer mitochondrial membrane 5,	XLOC_072926	TSS79818	108-260	885	289	32.66	322.3	11186782	9	37578276	37582639	-	37578276-37578929,37582409-37582639	nnnnnnnnnnnnnnnnnnnnnnnnnnnnnnnnnnnnnnnnnnnnnnnnnnnnnnnnnnnnnnnnnnnnnnnnnnnnnnnnnnnnCTGGAAACTGCAAAGTCAGAGCCGCGATGTTCCGGATTGAGGGCCTCGCGCCGAAGCTGGACCCGGAGGAGATGAAACGGAAGATGCGCGAGGATGTGATCTCCTCCGTACGGAACTTTCTCATCTACGTGGCCCTGCTGCGAGTCACTCCATTTATCTTAAAGAAATTGGACAGCATATGAAGACTGGACATCTCATATGAATGCACGATATGAAGAGCCTGGTTACAGTTTCGACTCCTCTCTGCAAGTGAATAGGCCCAGAAAGGTGTAAGAGACTCTTTGAATGGACATAAAGTTCTGCTTGTTAAGAACA…
TCONS_00154691	x	NM_001024847	TGFBR2	transforming growth factor, beta receptor II	XLOC_049399	-	383-2159	806	11	1.36	322.1	11949649	3	30688131	30688936	-	30688131-30688936	CACCTGCCCGCTGTTTGCCAGGTCATCCACAGACAGAGTAGGGTCCAGACGCAGGGAAAGCCCAAAGTCACACAGGCAGCAGGTCAGGTCGTTCTTCACGAGGATATTGGAGCTCTTGAGGTCCCTGTGCACGATAGGCATCTTGGGCCTCCCGCACGGAGTGTGATCACTGTGGAGGTGAGCAATGCCCCGGGCGAGGGAGCTGCCCAGTTTGCGCAGGTCCTCCCAGCTGATGACATGCCGCGTCAGGTACTCCTGCAGGTTGCCCTTGGCATGGAAGGCAGTGATCAGCCAGTACTGTTTCCCCAACTCCGTCTTGCGCTCCTCAGCTGTCAGGAACTGGAGTATGTTCTCATGCTTCAGGTTGATGTCTGAGAAGATGTCCTTCTCCGTCTTCCA…
TCONS_00110925	=	NM_006503	PSMC4	proteasome 26S ATPase subunit 4 isoform 1	XLOC_035290	TSS40049	38-1292	1914	201	10.5	320.1	10226980	19	45168752	45179511	+	45168752-45168985,45169893-45169991,45170116-45170302,45172041-45172187,45172271-45172380,45172482-45172575,45177564-45177731,45177817-45177893,45178033-45178201,45178409-45178464,45178939-45179511	nnnnnnnnnnnnnnnnnnnnnnnnnnnnnnnnnnnnnnnnnnnnnnnnnnnnnnnnnnnnnnnnnnnnnnnnnnnnnnnnnnnnnnnnnnnnnnnnnnnnnnnnnnnnnnnnnnnnnnnnnnnnnnnnnnnCTTCCGTTGTCGTCAGCGGAAGCGGTGACAGATCATCCCAGGCCACACAGAGGCCGGCTTGGTCACTATGGAGGAGATAGGCATCTTGGTGGAGAAGGCTCAGGATGAGATCCCAGCACTGTCCGTGTCCCGGCCCCAGACCGGCCTGTCCTTCCTGGGCCCTGAGCCTGAGGACCTGGAGGACCTGTACAGCCGCTACAAGAAGCTGCAGCAAGAGCTGGAGTTCCTGGAGGTGCAGGAGGAATACATCAAGGATGAGCAAAAGAAC…
TCONS_00099467	=	NM_139276	STAT3	signal transducer and activator of transcription,	XLOC_031769	TSS35979	241-2550	5046	720	14.27	319	10939700	17	37718868	37794111	-	37718868-37721344,37722333-37722445,37722726-37722768,37727826-37728038,37728548-37728687,37728804-37728898,37729117-37729169,37730255-37730390,37730507-37730605,37731660-37731743,37734954-37735001,37735098-37735191,37735291-37735320,37737016-37737075,37739217-37739309,37739435-37739593,37742979-37743130,37743307-37743401,37744275-37744356,37744858-37744953,37751103-37751201,37752113-37752257,377…	nnnnnnnnnnnnnnnnnnnnnnCGGCCAGGCTGGGGCTGGGCGgGGATTGGCTGAAGGGGCTGTAATTCAGCGGTTTCCGGAGCTGCGGCGGCGTAGACCGGGATGGGgAGCCGGGGGTTCCGACGTAGCAGCGGAGGGAACAAGCCCCAACCGGATCCTGGACAGGCACCCCGGCTCGGCGCTGTCTCTCCCCCTCGGCTCGGATAAGCCCtCcggcctgagggagccCcgccGCCCGcCCCCggCaCACGCGCaGCCCcggcctctcggcctctgccggagaaacagTTGGGACCCCTGATTTTAGCAGGATGGCCCAATGGAATCAGCTACAGCAGCTTGACACACGGTACCTGGAGCAGCTCCATCAGCTCTACAGTGACAGCTTCCCAATGGAG…
TCONS_00200086	=	NM_031243	HNRNPA2B1	heterogeneous nuclear ribonucleoprotein A2/B1	XLOC_065646	TSS72554	217-1275	5192	1036	19.95	318.4	9.92709e+06	7	26195327	26207674	-	26195327-26198483,26198640-26198722,26199396-26199518,26199720-26199839,26201992-26202054,26202546-26202626,26202702-26202803,26202952-26203162,26203460-26203606,26203767-26203877,26203976-26204011,26206717-26207674	gggagggAggggggaggaGGGGCGAGGACgGTGACCGGAGTCTCCTCAGCcGTGGCTTTTCTGCTTTGCAGCCTCAGCGgCTGGCGCCAAAACCGGACTCCGCCCACTTCCTCGCCCCTGCGGTGCGAGGGTGcGGAATCCTCCAaACGCTnnnnnnnnnnnnnnnnnnnnnnnnnnnnnnnnnnnnnnnnnnnnnnnnnnnnnnnnnnnnnnnnnnnnnnnnnnnnnnnnnnnnnnnnnnnnnnnnnnnnnnnnnnnnnnnnnnnnnnnnnnnnnnnnnnnnnnnnnnnnnnnnnnnnnnnnnnnnnnnnnnnnnnnnnnnnnnnnnnnnnnnnnnnnnnnnnnnnnnnnnnnnnnnnnnnnnnnnnnnnnnnatttttCTGGCGGGGGTTATCAtaG…
TCONS_00036481	=	NM_015533	DAK	dihydroxyacetone kinase 2	XLOC_011837	TSS13108	258-1983	5738	991	17.27	318.3	11125524	11	60857230	60874304	+	60857230-60857377,60858668-60858779,60861989-60862178,60863114-60863224,60863302-60863483,60865484-60865562,60865871-60865960,60866509-60866543,60866622-60866706,60866803-60866892,60867390-60867506,60867904-60868023,60868184-60868321,60869308-60869414,60869510-60869613,60869760-60869793,60869905-60869994,60870399-60874304	AACCGAAGGAGGCCCCGCCCCCGGAGGCgCCGCCTCGnnnnnnnnnnnnnnnnnnnnnnnnnnnnnnnnnnnnnnnnnnnnnnnnnnGTCcCCGGGAAGTCGCGGAGCCTTCGGAGGTGGCGGATGCGGCTGTGAGCTGGCGGGGGAGGTGCTGCTGCTGCCTCCACTGTACTCAGACCCGGGTAGCTCAGGATTGTCCATCCTCCAGCAGTTCAGTGCGACGGTGTGAACTCAGCCTGTTTCAGAGCCTCCCCACCATGACCTCCAAGAAGCTGGTGAACTCGGTGGCTGGCTGTGCTGATGATGCCCTTGCTGGCCTGGTGGCCTGCAACCCCAACCTGCAGCTCCTGCAGGGCCACCGCGTGGCCCTCCGTTCTGACCTGGACAGCCTCAAGGGCC…
TCONS_00036910	=	NM_004470	FKBP2	FK506 binding protein 2, 13kDa precursor	XLOC_011953	TSS13247	197-623	810	74	9.14	317.8	1.10388e+07	11	63764989	63768262	+	63764989-63765180,63766432-63766606,63767247-63767359,63767499-63767545,63767889-63767924,63768016-63768262	nnnnnnnnnnnnnnnnnnnnnnnnnnnnnnnnGGGCGGGGCTAGGGAAAGACCCGCGCCAGCGGGCGTGTGGCCGCGGgTTTCGCACGGCCCAATGAGGGAGGGCGGCGTGGCCCGGCCTGGTAGCGACAAGGACGCGCCTGCGCAGAGGCGGCACCACCACCGGGGTTGACTTCGGGGGCGCGGCGAGGAGAAACATGAGGCTGAGCTGGGTCCGGGTCCTGACAGTACTGTCCATCTGCCTGAGCGCCGTGGCCACGGCCACGGGGGCCGAGGGCAAAAGGAAGCTGCAGATCGGGGTCAAGAAGCGGGTGGACCACTGTCCCATCAAATCGCGTAAAGGGGATGTCCTGCATATGCATTACACGGGGAAGCTGGAAGATGGGACAGAGTTTGACAG…
TCONS_00146839	=	NM_018184	ARL8B	ADP-ribosylation factor-like 10C	XLOC_046487	TSS53240	222-780	2987	85	2.85	317.1	1.04446e+07	3	5138928	5197601	+	5138928-5139273,5187188-5187268,5188835-5188908,5189332-5189425,5190702-5190769,5191029-5191099,5195349-5197601	nnnnnnnnnnnnnnnnnnnnnnnnnnnnnnnnnnnnnnnnnnnnnnnnnnnnnnnnnnnnnnnnnnnnnnnnnTCTGGCCGCTGCTGCCCGCCGGTGTGCGCCCGTGTCGCGCCGGGGCACCGAGGAGCCGTTGGGGGGTCTGgGCGGAGGCCCGCTAGTGTGGAAGTCGTCGACGCCGCTGCTCGTCCGTCCTCCCGTCCGTCCTCGATCCCGGCCGCCATCATGCTGGCGCTCATCTCCCGCCTGCTGGACTGGTTCCGTTCGCTCTTCTGGAAGGAGGAGATGGAGCTGACGCTCGTGGTGCTGCAGTACTCGGGCAAGACCACCTTCGTCAATGTCATCGCGTGCGGTCAATTCAGTGAAGATATGATACCCACAGTGGGCTTCAACATGAGGAA…
TCONS_00226582	=	NM_019597	HNRNPH2	heterogeneous nuclear ribonucleoprotein H2,	XLOC_074997	TSS82074	171-1518	2391	13	0.54	317	9.36532e+06	X	100549778	100555784	+	100549778-100549963,100553580-100555784	ggaagtgcggcacctTAGTGATCCCGAGTTTAAGCCGAGAGTTGCTCACGTGACCGAGATCTCACATGACGTAGGCGCTCACGTGATTACTCGCTTACGTgAGCAGAAGTAGTTCTGGTcGTCGTCTACCGTCTCGCTATAGCCGTTTGAGGGAAGAAGGAGGAAAATTACCCGGTATcGTTAGAGCTaCACTAAAATTGCATTGAGCCAAACTTGCCACCAAGAGCCCAaCAGTCACCATGATGCTGAGCACGGAAGGCAGGGAgGGGTTCGTGGTGAAGGTCAGGGGCCTACCCTGGTCCTGCTCAGCCGATGAAGTGATGCGCTTCTTCTCTGATTGCAAGATCCAAAATGGCACATCAGGTtTTCGTTTCATCTACACCAGAGAAGGCAGAtCAA…
TCONS_00143668	=	NM_015380	SAMM50	sorting and assembly machinery component 50,	XLOC_045585	TSS52012	198-1605	1844	39	2.12	316.7	1.10658e+07	22	42682506	42723745	+	42682506-42682811,42690499-42690609,42691665-42691766,42695944-42696031,42699449-42699555,42700084-42700214,42700449-42700536,42703268-42703396,42703963-42704034,42705085-42705171,42708604-42708674,42711146-42711213,42716324-42716470,42717478-42717619,42723551-42723745	CGCGGATGTCAGTGAACGCTCTTCGCTTGCGCAGTCAagACGTCCTCCGCGtCCGTGtGAACATCCGGGTCACAGGCtCATAAGGACCAATGAGCGAAGGannnnnnnnnnnnnnnnnnnnnnnnnnnnnnnnnnnCATGGCCGCCCCCAGTGcTCCGCGTCCGGGGGCTTGTGGGAGTTGCCTTGACCTGCAGCTCCGCCACCGCGGACCCGcCTTCTGCCCTCAGCAGCAGACGGTCGGTCCTGCCtGGGCAGCTCTGCGAGGCGGCGGCTGGAGAGGGAACCATGGGGACTGTGCACGCCCGGAGTTTGGAGCCTCTTCCATCAAGTGGACCTGATTTTGGAGGATTAGGAGAAGAAGCTGAATTTGTTGAAGTTGAACCTGAAGCTAAACAGGAA…
TCONS_00084449	x	NM_001031804	MAF	v-maf musculoaponeurotic fibrosarcoma oncogene	XLOC_027268	TSS30427	824-1942	3986	136	3.41	314.9	1.06884e+07	16	78186580	78191625	+	78186580-78190538,78191599-78191625	ATGAGGGAAGGCTTACTATTAAGACTTTTGATAAGCAAAATTAAGTGTGGATTCAGGAGCCTATCTAAACTAGCACATAAAGGAAGGTCAAAATGTCGAGGTTATACACTGTCTTCATGTTCTGTGAAAAATAGGcAGGAAGGCCAGATGATAAACTGGCCAGAATTTAGCAGCACCAAACACAACCTGTTTTCTTCAAAATAAGTCTTTCAGTCAGACTTGCAATATTATCTTTTTTTaTTTTAAGAACTGCAAAAAACAAAACAAAAGCCaTCGTGTTTGGCTCTATTTTCAAAACaGTGCTGGCTTTGTCTAACATTCTATTAGTGTgCTAGGGGAAGTTGACTAAGAGTGCAAACTGCATGAATTTGTAACATTAGTTTCATGAATTTGTGTCAT…
TCONS_00072307	=	NM_005313	PDIA3	protein disulfide-isomerase A3 precursor	XLOC_023358	TSS26118	149-1664	3727	323	8.67	313.2	9.00747e+06	15	41825882	41852769	+	41825882-41826196,41833314-41833392,41836139-41836256,41840914-41841021,41842567-41842696,41844940-41845056,41845377-41845502,41846218-41846400,41847979-41848087,41849008-41849136,41849740-41849819,41850013-41850070,41850595-41852769	GCCGGGcTTGGGGGTTGGGaCCTCCGGCTGcAGGTCCGCCtgggccagacgcgcgagcgcannnnnnnnnnnnnnnnnnnnnnnnnnnnnnTCCGCAGTCCTAGTCGAGccgcgacCCTTCCGGCCGCCTCCACCCCACCTCGCCGCCATGCGCCTTCGCcgcctTGCGCTATTCCCGGGCGTGGCGCTGCTTCTCGCCGCGGCCCGCCTCGCCGCTGCCTCCGATGTGCTAGAACTCACGGACGACAACTTCGAGAGTCGCGTCTCCGACACGGGCTCTGCGGGCCTCATGCTCGTGGAGTTCTTCGCCCCCTGGTGTGGACACTGCAAGAGACTTGCTCCTGAATATGAAGCTGCAGCTACCAGATTAAAAGGAATAGTCCCATTAGCAAAGGTTGA…
TCONS_00122674	=	NM_003124	SPR	sepiapterin reductase	XLOC_038535	TSS44284	51-834	1473	164	11.13	312.9	12217519	2	72968010	72972801	+	72968010-72968373,72968951-72969241,72971984-72972801	nnnnnnnnnnnnnnnnnnnnnnnnnnnnnnnnnnCAGCGCCGCCGGCGGAGGACAGTAGCATGGAGGGCGGCCTGGGGTGTGCTGTGTGCGTGCTGACTGGGGCCTCCCGCGGCTTCGGCCGGACGCTGGCCCCGCTCCTGGCCTCGCTGCTGTCGCCTGGCTCCGTGCTGGTCCTTAACGCCCGCAACAACGAGGCACTGcGGCAGCTGGAGGCCGAGCTgGGCGCCGAGCGGTCTGTCCTGCGCGTGGTGCGGGTGCCCGCCGACCTGGGCGCCGAGGCCGGTTTGCAGCAGCTGCTCGGAGCCCTGCGCGAGCTCCCCAGGCCCGAGGGGCTGCAGCGACTGCTGCTCATCAATAACGCAGGCTCTCTTGGGGATGTGTCCAAAGGCTTCGTGGAC…
TCONS_00017062	x	NM_203464	AK4	adenylate kinase 3-like 1 isoform 7,	XLOC_005336	-	248-917	1275	132	10.35	312.1	13475873	1	65468314	65469588	-	65468314-65469588	AATTCCCTGAAGCATACAGATATTGGCATTTATTCTGGCAAAAACTGTGCATATTATTACAAGAAAGATAAGGGATGGCAAGTATGAACAATTATATTTCAACAGATGCAGGAAGCAGATTTTTTTCACAGTTGAAATACGGCGTCTCAACATCTGGGGCTTGCACACTTCTCATTTGGAAACCAGACTGGGTCAGTTACATGTGGAAAGGAGTAACTTACTACCAGACCACATTTCCATATTAAAAGAAGTCTCnnnnnnnnnnnnnnnnnnnnnnnnnnnnnnnnnnnnnnnnnnnnnnnnnnnnnnnnnnnnnnnnnnnnnnnnnnnnnnnnnnnnnnnnnnnCAGGACTTCACCTTATGAATTGCCTCTCTAGCAAAACCAACTGCAGAAAGCAA…
TCONS_00018172	=	NM_005645	TAF13	TBP-associated factor 13	XLOC_005653	TSS6397	56-427	826	179	21.67	311.5	11601397	1	109408272	109420147	-	109408272-109408838,109410280-109410377,109419132-109419210,109420066-109420147	nnnnnnnnnnnnnnnnnnnnnnnnnnnnnnnnnnnnnnGTTGGCGGGCCAGTGGGATGGCAGATGAGGAAGAAGACCCCACCTTTgAGGAAGAAAATGAGGAAATTGGAGGAGGTGCAGAAGGTGGACAGGGTAAAAGAaAGAGGCTTTTTTCTAAAGAATTGCGATGTATGATGTATGGCTTTGGGGATGACCAGAATCCTTATACTGAGTCAGTGGATATTCTTGAAGATCTTGTCATAGAGTTTATCACTGAAATGACTCACAAGGCAATGTCGATTGGAAGACAAGGTCGAGTACAAGTTGAAGATACTGTCTTCTTGATTCGAAAGGACCCAAGAAAGTTTGCCAGGGTTAAAGACTTGCTTACTATGAATGAAGAATTGAAACGAGCCAGAAA…
TCONS_00073271	=	NM_004663	RAB11A	Ras-related protein Rab-11A	XLOC_023737	TSS26422	129-777	4988	678	13.59	310.7	10398230	15	63948791	63971382	+	63948791-63949017,63956724-63956919,63957154-63957347,63959063-63959143,63967093-63971382	CGGGGAGCCGCCCCCGGAAGTACTTCCCCTTAAAGGCTGGGGCCTGCCGGAAGTGGCGCAGCGGCAAGGAgGGGCTCTTCACCCAGTCCGGCAGTTGAAGCTCGGCGTTCGGGTTACCCCTGCAGCGACGCCCCCTGGTCCCACAGATACCACTGCTGCTCCCGCCCTTTCGCTCCTTGGCCGCGCAATGGGCACCCGCGACGACGAGTACGACTACCTCTTTAAAGTTGTCCTTATTGGAGATTCTGGCGTTgGAAAGAGTAATCTCCTGTCTCGATTTACTCGAAATGAGTTTAATCTGGAAAGCAAGAGCACCATTGGAGTAGAGTTTGCAACAAGAAGCATCCAGGTTGATGGAAAAACAATAAAGGCAGGGATATGGGACACAGCAGGGCAAGA…
TCONS_00128092	=	NM_001039349	EFEMP1	EGF-containing fibulin-like extracellular matrix	XLOC_040501	TSS46287	95-1573	3057	446	14.59	309.7	8498077	2	55946601	56004806	-	55946601-55947873,55951359-55951554,55951639-55951762,55955585-55955704,55957262-55957381,55958385-55958504,55962251-55962373,55998304-55998690,55998858-55998906,56002999-56003086,56004350-56004806	nnnnnnnnnnnnnnnnnnnnnnnnnnnnnnnnnnnnnnnnnnnnnnnnnnnnnnnnnnnnnnnnnnnnnnnnnnnnnnnnnnnnnnnnnnnnnnnnnnnnnnnnnnnnnnnnnnnnnnnnnnnnnnnnnnnnnnnnnnnnnnnnnnnnnnnnnnnnnnnnnnnnnnnnnnnnnnnnnnnnnnnnnnnnnnnnnnnnnnnnnnnnnnnnnnnnnnnnnnnnnnnnnnnnnnnnnnnnnnnnnnnnnnnnnnnnnnnnnnnnnnnnnnnnnnnnnnnnnnnnnnnnnnnnnnnnnnnnnnnnnnnnnnnnnnnnnnnnnnnnnnnnnnnnnnnnnnnnnnnnnnnnnnnCTCCTGCTGCCGCGGCCGCTGCCAGACTTCGCCAGATCAGACCCACGGGGCT…
TCONS_00153841	=	NM_000996	RPL35A	ribosomal protein L35a,	XLOC_049164	TSS55615	74-404	1447	590	40.77	308.7	9.59458e+06	3	199161245	199167878	+	199161245-199161489,199162204-199162246,199162427-199162579,199165271-199165415,199167018-199167878	TTTGCCTTCCCcTGTTCCCAAGTAaTACATTTTGCAGCCTACCAAGATGAAAGGACTTAGGAAAATAATTGTAAGAGTGCTCTTGAATGTGGCTTATTTCAGTGCGAAGgCGATTTCCGAGGATTGcTTTTCTGGCGTTTGGAGAAGATGnnnnnnnnnnGGGCGGgGTCGAGAGATGTTTAATCCCACAAGGCCACGCGGCGGGGCCTCGTCTTTCTCTTCCCGCcATCTTGGCTCCTGTGGAGGCCTGCTGGGAACGGGACTTCTAAAGGGAACTATGTCTGGAAGGCTGTGGTCCAAGGCCATTTTTGCCGGTTATAAGCGGGGTCTCCGGAACCAAAGGGAGCACACAGCTCTTCTTAAAATTGAAGGTGTTTATGCCCGAGATGAAACAGAATT…
TCONS_00122291	=	NM_005722	ACTR2	actin-related protein 2 isoform b	XLOC_038421	TSS44129	216-1398	3925	472	12.03	308.5	10567632	2	65308333	65351897	+	65308333-65308595,65320490-65320600,65327162-65327377,65331665-65331737,65334366-65334502,65336183-65336332,65341885-65342030,65345681-65345813,65349202-65351897	nnnnnnnnnnnnnnnnnnnnnnnnnnnnnnnnnnnnnnnnnnnnnnnnnnnnnnnnnnnnnnnnnnnnnnnnnnnnnnnnnnCGGCGACTTCCGGTCGGGGGAGAAAAGTTGGGCCGAAGGAGGGGCTGGGAAGACGAAGGAGGAAGAAGAGAAAACGGCCGGGCGGCGGCGGCTGTAGGTTGTGCGGCGGCAGCGGCTCTCCCCTGGGCGAACGATGGACAGCCAGGGCAGGAAGGTGGTGGTGTGCGACAACGGCACCGGGTTTGTGAAGTGTGGATATGCAGGCTCTAACTTTCCAGAACACATCTTCCCAGCTTTGGTTGGAAGACCTATTATCAGATCAACCACCAAAGTGGGAAACATTGAAATCAAGGATCTTATGGTTGGAGATGAGGCAA…
TCONS_00044097	=	NM_006645	STARD10	START domain containing 10,	XLOC_014013	TSS15863	945-1817	3106	675	21.73	308.5	10014473	11	72142767	72182861	-	72142767-72143835,72144394-72144446,72146460-72146577,72147223-72147326,72147927-72148074,72169668-72169987,72181568-72182861	nnnnnnnnnnnnnnnnnnnnnnnnnnnnnnnnnnnnnnnnnnnnnnnnnnnnnnnnnnnnnnnnnnnnnnnnnnnnnnnnnnnnnnnnnnnnnnnnnnnnnnnnnnnnnnnnnnnnnnnnnnnnnnnnnnnnnnnnnnnnnnnnnnnnnnnnnnnnnnnnnnnnnnnnnnnnnnnnnnnnnnnnnnnnnnnnnnnnnnnnnnnnnnnnnnnnnnnnnnnnnnATTTTCTCCTGCCTGTCCTCAGACCGCCGCCGCTGTTGGGCTGTGGAGACGTCTCAACCAAAGTGGAGCCGACAGAGGCCCCGGGAGCCGTGGTGACAGCGnnnnnnnnnnnnnnnnnnnnnnnnnnnnnnnnnnnnCCCTAGTCCGCCCCTAGTCCGGGACCTCTAgGCGGTCCCG…
TCONS_00145654	=	NM_003753	EIF3D	eukaryotic translation initiation factor 3,	XLOC_046166	TSS52771	166-1809	2160	178	8.24	308.4	9273064	22	35236842	35255433	-	35236842-35236993,35237496-35237779,35238453-35238595,35242471-35242600,35242698-35242783,35243294-35243424,35244756-35244903,35245398-35245530,35246569-35246681,35249202-35249274,35249888-35249973,35250589-35250725,35251657-35251702,35251992-35252124,35255069-35255433	nnnnnnnnnnnnnnnGCGCGGCCGCCAcGTTTCAGTGATGAACcCCCTCTTTGGGCGTTCCCGGATACCGCCTGACGTAGTACcAATCACACCTCTCGCGTCTCcACGCCTCAGAGGCTAATAAGGACGCCTGGCGAAACGCAGTAACGGATTTCCGGGTGGACCTTCGnnnnnnnnnnnnnnnnnnnnnnnnnnnnnnnnnnnnnnnnnnnnnnnnnnnnnnnnnnnnnnnnnnnnnnnnnnnnnnnnnnnnnnnnnnnnnnnnnnnnnnnnnnnnnnnnnnnnnnnnnnnnnnnnnnnnnnnnnnnnnnnnnnnnCCGGCCAGCACCATCTGTTgCCATCCCGGCCGGCCGAGGCCGTTTCAGGTTTTGGAAGATGGCAAAGTTCATGACACCTGTG…
TCONS_00170406	x	NM_014324	AMACR	alpha-methylacyl-CoA racemase isoform 1,	XLOC_055018	-	97-1242	825	0	0	307.2	1.29888e+07	5	34024703	34025527	+	34024703-34025527	AAGCAAATTGGAAGGCAGAATAACTAaCACAGTTTAGTATAAGTACCCAAAGTCTTATAAATCAAACGCCCTAATGATAACCATTTTTAGAATTCAATCATCACTGTAGAATCAGAGTCTGTAATTCTTTTCTTGATTAGAGTGGTAGGACACTGCAATACTGTTCCTCCATGTTTCCATGCATACAATGTTATATGTTACTCTACACTTTAAATGCAGTATTCAAATTCACTTGAGCTGTGGGCCTGGAAGTTACAGGCTAGCTTTTACCTTATTACTTTCAATGATTTTATCTGACTTAAGCTGATCAATCTCTTCGCGGCTGAATCCAAATTCGTCAAGTATCTCCTCAGTGTGTTCTCCTACAAAAGGATCCCTTTTGAAAGAAGGGATGGCTGG…
TCONS_00175723	=	NM_030782	CLPTM1L	CLPTM1-like,	XLOC_057033	TSS63770	47-1660	2496	250	10.02	307.1	1.13132e+07	5	1370868	1398219	-	1370868-1371568,1373731-1373846,1374750-1374794,1374879-1374934,1375992-1376026,1376902-1376984,1377878-1377928,1378866-1378931,1383395-1383498,1384914-1384998,1387404-1387498,1388172-1388289,1391019-1391097,1391975-1392120,1394786-1394975,1397466-1397566,1397795-1398219	nnnnnnnnnnnnnnnnnnnnnnnnnnnnnnnnnnnnnnnnnnnnnnnnnnnnnnnnnnnnnnnnnnnnnnnnnnnnnnnnnnnnnnnnnnnnnnnnnnnnnnnnnnnnnnnnnnnnnnnnnnnnnnnnnnnnnnnnnnnnnnnnnnnnnnnnnnnnnnnnnnnnnnnnnnnnnnnnnnnnnnnnnnnnnnnnnnnnnnnnnnnnnnnnnCGGGGCCCGCGGCTGAGAGGCGGGCGGGCCGGGGGCGCCGGGCGCGGGGCAGCCATGTGGAGCGGCCGCAGCTCGTTCACCAGCCTGGTGGTGGGCGTGTTCGTGGTCTACGTGGTGCACACCTGCTGGGTCATGTACGGCATCGTCTACACCCGCCCGTGCTCCGGCGACGCCAACTGCATCCAGCCCT…
TCONS_00139998	=	NM_000484	APP	amyloid beta A4 protein isoform a precursor	XLOC_044417	TSS50717	201-2510	3923	99	2.52	306.3	11114094	21	26174732	26465299	-	26174732-26175953,26185905-26186051,26191756-26191856,26199207-26199260,26205924-26206145,26248775-26248874,26249812-26249940,26269254-26269412,26270138-26270212,26276528-26276661,26291546-26291602,26294201-26294368,26316027-26316229,26345187-26345380,26347423-26347535,26384130-26384259,26406167-26406334,26464753-26465299	ACGGGGACGAGCGGGAGCGCTCCCGACTTTTCTAGAGCCCCAGCGTCCTAGGACTCACCTTTCCCTGATCCTGCACCGTCCCTCTCCTGGCCCCAGACTCTCCCTCCCACTGTTCacgaagcccnnnnnnnnnnnnnnnnnnnnnnnnnnnnnnnnnnnnnnnnnnnnnnnnnnnnnnnnnnnnnnnnnnnnnnnnnnnnnnnnnnnCGcGGGCCCCTCCCGGCGCGAGCGGGCGCAGCTCCCCGGCGGtGCCGCTAGGGGTCTCTCTCGAGTGCCGAGCGGGGTGGGCCGGATCAGCTGACTCGCCTGGCTCCGAGCCTCGCcgccgcgcTCCTGCTCCGTCAGTTTCCTCGGCAGCGGTAGGCGAGAGCACTCGGAGCaGCGCGCGCGGGGGCCCCC…
TCONS_00114862	=	NM_005001	NDUFA7	NADH dehydrogenase (ubiquinone) 1 alpha	XLOC_036319	TSS41457	39-377	626	153	24.44	306.3	1.32709e+07	19	8282168	8292305	-	8282168-8282479,8287380-8287529,8291741-8291790,8292192-8292305	nnnnnnnnnnnnnnnnnnnnTGGAGACGTCACtggcgGCGCCCTTCAGCATCTCGGACGGAAGATGGCGTCCGCCACCCGTCTTATCCAGCGGCTGCGGAACTGGGCGTCTGGGCAAGACCTGCAGGGGAAGCTGCAGCTGCGCTACCAGGAGATCTCCAAGCGAACTCAGCCTGCTCCCAAGCTCCCTGTGGGTCCTAACCACAAGCTCTCCAATAATTACTATTGCACTCGTGATGGCCGCCGGGAATCTGTGCCCCCTTCCATCATCATGTCCTCGCAGAAGGCGCTGGTGTCAGGCAAGCCAGCAGAGAGCTCTGCTGTAGCAGCCACTGAGAAGAAGGCGATGACTCCAGCTCCTCCCATAAAGAGGTGGGAGCTGTCCTCGGACCAGCCTTAC…
TCONS_00199695	=	NM_002489	NDUFA4	NADH dehydrogenase (ubiquinone) 1 alpha	XLOC_065540	TSS72394	130-372	2138	1381	64.59	305.4	10709137	7	10938095	10946408	-	10938095-10939844,10944242-10944299,10944960-10945048,10946168-10946408	nnnnnnnnnnnnnnnnnnnnnnnnnnnnnnnnnnnnnnnnnnnnnnnnnnnnnnnnnnnnnnnnnnnnnnnnnnnnnnnnnnnnnnnnnnnnnnnnnnnnnnnnnnnnnnnnnnnnnnnnnnnnnnnnnnnnnnnnnnnnnnnnnnnnnnnnnnnnnnnCAGGTTCTCTCCTTTCCAGTCGGAGGCCTCTGTCGCAAACATGCTCCGCCAGATCCTCAGTCTGTCCAaGAAGCATCCGAGCTTGATGCCCCTCTTTGTATTTATTGGAACTGGAGCTACTGGAGCAACACTGTATCTCTTGCGTCTGGCCTTGTTCAGTCCAGATGTTTGTTGGGACAGAAATAACCCAGAGCCCTGGAACAAACTGGGTCCCAATGATCAATACAAGTTCTACTCAGT…
TCONS_00178941	x	NM_030571	NDFIP1	Nedd4 family interacting protein 1,	XLOC_058172	-	217-880	1034	0	0	303.4	1.13405e+07	5	141511184	141512217	-	141511184-141512217	TtTTGTGTGTCAAGAATTACATTTTAGTAATTAAGTTTCATTTGTATCCTAGTCCTTTCTATTTTATGCAGTGACAACACCTTTAGAATCCCTTAGGTACAATAAAGTATTGCAAAATTGTGAATTCAGGCTATAAAAAATTAACGCTTATTATTTACCAATTAAAGACATATTTTTGACCACATCTTAAATGTATTTTTGCACTATGATTTTGCTTCCAGGTGTTCACACAGAATTGAATAAATTTCTAGATTAATTTGAACAGCAAATATGGATTATGTGCAAAAACACAGTAACAgCAAAAGTTTAACTTTTGAGAAAACCCCTTTAAAATGGCCAGCATTATACATATCTTAAAaTAAAtAATTCCAAGTTCACTTTGAGACGGAGGATGAATAA…
TCONS_00175295	=	NM_017510	TMED9	transmembrane emp24 protein transport domain	XLOC_056888	TSS63613	4-709	2037	365	17.92	303.1	11196543	5	176951509	176956039	+	176951509-176952005,176952182-176952282,176953257-176953382,176953746-176953892,176954874-176956039	TTCGAATCCTGTCCCCGTTCGCAATTCGCTCCGCGaCCTCAAACAAACGACCTCAGTTTCATCTATAAAAAGCTGGTAACCATCGTCAGTTGCCAGGCCGTGAAGAGAGTCAACtGAAATAAGTTTTTATTCTAGGGCATCTGCTCTCTCTCAGGTAAGAGCCGCGCCCCAATCAGGTACTGCCGCGCCAGGGtCGCGGnnnnnnnnnnnnnnnnnnnnnnnnnnnnnnnnnnncgcggtcccggcaggcaCCGCGGCGGCGGCAGGGCGACGTGGCGCGGCCGGtTGCGGCTGCGCAGGCTGGTGGAGCAAGATGGCTGTGGAGCTGGGCGTGCTGGTTGTCCGGCCCTGGCCCGGAACCGGGCTGGGCAGAGTGATGCGGACCCTTCTGCTGTTACT…
TCONS_00106754	=	NM_138393	REEP6	receptor accessory protein 6	XLOC_034101	TSS38751	105-657	1555	185	11.9	302.8	11953808	19	1441985	1448926	+	1441985-1442383,1446293-1446386,1446468-1446606,1447284-1447452,1448173-1448926	nnnnnnnnnnnnnnnnnnnnnnnnnnnnnnnnnnnnnnnnnnnnnnnnnnnnnnnnnnnnnnnnnnnnnnnngcggagggctatGCGGCGGGGGAGACGGGGCAGGCCCCtCCTCCTTTGTCCGCCCTGCCCTCCCATTGGTCCggGCGGGGGGCCGGGGGCGGACACCGGCGnnnnnnnnnnnnnnnnnnnnnnnnnnnnnnnnnnnnnnnnnnnnnnnnnnnnnnGTGGGTGCGCGGGTCCGCGGGCGAGCTCAAGCAGCCAACCCCGGGCGCGTCGGGGCCATGGACGGCCTGAGCCAGCGCGTGGAGCGCTTCCTGGAGCAAAGGAACCTGGTAACCGACGTGCTGGGGGCACTGGAGGCCAAGACTGGGCTGGAGAAGCGGTATCTGGCTGCAG…
TCONS_00124068	o	NM_006236	POU3F3	POU class 3 homeobox 3	XLOC_039020	-	1-1501	3536	309	8.74	302.6	10495361	2	104838360	104841895	+	104838360-104841895	CGGCGGTGGTGGCGGCGGTGGGGTGGCGGGAGCGGAGCGGCATGGCCACGGCGGCTTCTAACCCCTACCTGCCGGGGAACAGCCTGCTCGCGGCCGGCTCTATTGTGCACTCGGACGCGGCaGGGGCTGGCGGCGGCGnnnnnnnnnnnnnnnnnnnnnGCGGGGGCGGCGCAGGGGGCGGGGGTGGTGGCATGCAGCCGGGCAGCGCCGCCGTGACCTCGGGCGCCTACCGGGGGGACCCGTCCTCTGTCAAGATGGTCCAGAGCGACTTCATGCAGGGGGCCaTGGCCGCCAGcAACGGCGGCCATaTGCTGAGCCACGCGCACCAGTGgGTCACAGCCCTgCCCCACgccGCCGCCgccgccgccgctgccgccgccgccgccgtggnnnnnnnnn…
TCONS_00049365	=	NM_152637	METTL7B	methyltransferase like 7B	XLOC_015798	TSS17712	210-942	2190	271	12.37	302.1	1.09753e+07	12	54361597	54365346	+	54361597-54362303,54363864-54365346	AAAAGTCATTGAAGAGCCTGTGGGGCTGTGGGACCTGCGCCCTCTGGAGGAATTCCATACACCCACTCAACCCTGGCAAATAGGAAATTGTCAAGTAGGAGACAAGGAGCAAAGTCCTATCACAGCGGGAGGGGACGCCAGTGCCTgCTGGGGCTGAGCAGgGAAAAAGCCAGTGCCCCAGCGGAAGCACAGCTCAGAGCCGGTCTGCCATGGACGTCCTGGTCCCACTCCTGCAGCTGTTGGTGCTGCTTCTTACCCTGCCCCTGCACCTCATGGCTCTGCTGGGCTGCTGGCAGCCCCTGTGCAAAACCTACTTCCCCTACCTGATGGCTGTGCTGACTTCCAAGAGCAACCGCAAGATGGAGGGCAAGAAACGGGAGCTCTTCAGCCAGATAAAGG…
TCONS_00134007	=	NM_170693	SGK2	serum/glucocorticoid regulated kinase 2 isoform,	XLOC_042450	TSS48520	138-1239	1921	71	3.7	301.3	11554113	20	41621037	41647687	+	41621037-41621213,41628527-41628585,41629122-41629171,41629719-41629776,41629970-41630053,41631439-41631570,41632671-41632783,41633078-41633114,41634105-41634191,41636963-41637058,41638278-41638433,41642026-41642115,41646906-41647687	AACTTGAGCCGGTTTGGGAGCCAGGATCGAGTGGGTGACAGGTCGTTCCTGATTGGGAAGGTTGCTCGACAAGTCGGGATTGTGCCTCCAGTCAGAAGGACCATGAAGAGAGAGAAGAGGGCAGAGCCGTGCAAGGGGCTGCTCCCCAGGACCTGAGCTGGAACCTGGAGTTTTCAGAGCTGCCTGATCATTGCTACAGAATGAACTCTAACCCAGCTGGGACCACCAGTCCACAGCCCTCCAAGGCCAATGGGAACATCAACCTGGgGCCTTCAGCCAACCCAAATGCCCGGCCCACGGACTTCGACTTCCTCAAAGTCATCGGCAAAGGGAACTATGGGAAGGTCCTGCTGGCCAAGCGCAAGTCTGATGGGACGTTCTATGCAGTGAAGGTGCTGC…
TCONS_00078149	=	NM_000126	ETFA	electron transfer flavoprotein, alpha,	XLOC_025332	TSS28255	82-1080	2316	65	2.81	300.6	9.96202e+06	15	74294749	74390892	-	74294749-74295993,74305245-74305325,74310729-74310794,74353808-74353890,74363153-74363221,74365033-74365134,74365767-74365877,74367242-74367341,74371827-74371909,74372015-74372096,74374987-74375133,74390746-74390892	nnnnnnnnGTTCGCGCGTCTCGCGAGCATTAGGTGACTGGCTGAGGCGACGCCAGTTGGCCGGGCACGGGGTTGCTGTGAGGCCGAggttgcGGCGGAAGCAGAGAACATGTTCCGAGCTGCGGCTCCGGGGCAGCTCCGACGGGCGGCCTCATTGCTACGATTTCAGAGTACCCTGGTAATAGCTGAGCATGCAAATGATTCCCTAGCACCCATTACTTTAAATACTATTACTGCAGCCACACGCCTTGGAGGTGAAGTGTCCTGCTTAGTAGCTGGAACCAAATGTGACAAGGTGGCACAAGATCTTTGTAAAGTAGCAGGCATAGCAAAAGTTCTGGTGGCTCAGCATGATGCGTACAGAGGCCTACTTGCAGAGGAACTGACACCATTGATTTTG…
TCONS_00188187	=	NM_005803	FLOT1	flotillin 1,	XLOC_061539	TSS68290	165-1445	2382	590	24.77	300.2	9039175	6	30803172	30818666	-	30803172-30803901,30805778-30805942,30806184-30806321,30806438-30806483,30806675-30806856,30815914-30816066,30816252-30816347,30816435-30816554,30816946-30817089,30817370-30817460,30817548-30817623,30817903-30817959,30818283-30818666	nnnnnnnnnnnnnnnnnnnnnnnnnnnnnnnnnnnnnnnnnnnnnnnnnnnnnnnnnnnnnnnnnnnnnnnnnnnnnnnnnnnnnnnnnnnnnnnnnnnnnnnnnnnnnnnnnnnnnnnnnnnnnnnnnnnnnnnnnnnnnnnnnnnnnnnnnnnnnnnnnnnnnnCACaGGGCCGAGGCGGGGCGaggtGGGGGTGCTTAGTCtGcTGCGGGGGGCGGGgtcgcGTCTGCaGcagcaacagggtgcggccgGaTGGGGAACGCGGGnnnnnnnnnnnnnnnnnnnnnnnnnnnnnnnnnnnnnnnnnnnnnnnnnnnnnnnnnnnnnnnnnnnnnnnnnnnnnnnnnnnnnnnnnnnnnnnnnnnnnnnnnnTGTCCAGgAAGCTCCAGCCTGAACCA…
TCONS_00093261	=	NM_000151	G6PC	glucose-6-phosphatase, catalytic subunit	XLOC_029938	TSS33693	80-1151	4986	1196	23.99	300.1	12482439	17	38305952	38320413	+	38305952-38306649,38309474-38309583,38313066-38313171,38314846-38314961,38316458-38320413	AGAGCACCAAGATTTTTCTTTGTCCCCAAATAAGTaCAGTTGCAGGCATAGAAAATCTGACATCTTTGCAAGAATCATCGTGGATGTAGACTCTGTCCTGTnnnnnnnnnnnnnnnnnnnnnnnnnnnnnnnnnnnnnnnnnnnnnnnnnnnnnnnnnnnnnnnnnnnnnnnnnnnnnnnnnnnnnnnnnnGGCCGATCAGGCTGTTTTTGTGTGCCTGTTTTTCTATTTTACGTAAATCACCCTGATCATGTTCGCATCAACCTACTGGTGATGCACCTTTGATCAATACATTTTAGACAAAAGTGGTTTTTGAGTCCAAAGATCAGGGCTGGGTTGACCTGAAtACTGGATACAGGGCATATAAAACAGGGGCAAGGCAcAGACTGATAGCAGAGCA…
TCONS_00053540	=	NM_000014	A2M	alpha-2-macroglobulin precursor,	XLOC_017114	TSS19139	114-4535	4893	151	3.09	299.9	11303120	12	9111571	9160065	-	9111571-9111702,9112046-9112087,9112603-9112705,9113608-9113676,9114351-9114441,9116222-9116349,9116516-9116734,9118423-9118646,9120619-9120799,9121209-9121283,9121564-9121720,9123107-9123194,9123502-9123678,9123957-9124040,9133063-9133114,9133765-9133886,9134219-9134345,9135064-9135292,9137328-9137442,9138836-9138947,9139402-9139563,9142470-9142619,9143244-9143386,9145007-9145070,9145310-9145537…	nnnnnnnnnnnnnnnnnnnnnnnnnnnnnnnnnnnnnnnnnnnnnnnnnnnnnnnnnnnnnnnnnnnnnnnnnnnnnnnnnnnnnnnnnnnnnnnnnnnnnnnnnnnnnnnnnnnnnGGATTCTATTTAGCCCGCCAGGAATTAACtTTGACTATAAATAGGCCATCAATGACCTTTCCAGAGAATGTTCAGAGACCTCAACTTTGTTTAGAGATCTTGTGTGGGTGGAACTTCCTGTTTGCACACAGAGCAGCATAAAGCCCAGTTGCTCTGGGAAGTGTTTGGGACCAGATGAATTGTAGGGAGTAGGGTGTAATACAGTCTGGTCTCCTCCAGCTCCTTCTTTCTGCAACATGGGGAGGAACACACTCCTTCATCCAAGTCTTGTTCTTCTCCTCT…
TCONS_00049802	=	NM_001017956	OS9	amplified in osteosarcoma isoform 2 precursor,	XLOC_015877	TSS17854	208-2044	2702	144	5.33	299.6	1.0193e+07	12	56374005	56401615	+	56374005-56374373,56374800-56374976,56375830-56375893,56376012-56376088,56376325-56376423,56395810-56396020,56396142-56396243,56396462-56396562,56396743-56396794,56397920-56398008,56398196-56398471,56399043-56399232,56400456-56400568,56400834-56401615	nnnnnnnnnnnnnnnnnnnnnnnnnnnnnnnnnnnnnnnnnnnnnnnnnnnnnnnnnnnnnnnnnnnnnnnnnnnnnnnnnnnnnnnnnnnnCGTGGGAGGGATAGAACATATAGCCAATAAAATCATGTGGCGCCGATGGGCGTGTtGAGGCCGCTGCCAGGCTTAGGGCGGAAACAGATTCTCTGGATAAGAGGGGGAACGAAAGATGGCGGCGGAAACGGTGCTGTCCAGTGTGTTGGGACTGCTGCTTCTGGGACTCCTGTTACCCGCAAGTCTGACTGGCGGTGTTGGGACCCTGAACCTTGAGGAGCTGAGTGAGATGCGTTATGGGATCGAGATCCTGCCGTTGCCTGTCATGGGAGGGCAGAGCCAATCTTCGGACGTGGTGATTGTCTCC…
TCONS_00106595	=	NM_001687	ATP5D	ATP synthase, H+ transporting, mitochondrial F1	XLOC_034087	TSS38708	102-606	1064	79	7.42	299.5	1.34478e+07	19	1192683	1195826	+	1192683-1192990,1193455-1193608,1195096-1195184,1195314-1195826	CAACGTCGCGTGCGCCCTGCTGGGAGTCGTAGTTCGCGCTTGCGCTCTTGCCAGGACTCCTCCcCCCAGACGTCCCTGCGCGTCGTCCTCCTCGCCCTCCAGGCCGCCCGCGCCGCGCCGGAGTCCGCcGnCCGCCcGCcaCCCGCTTCCTGCCGCCGGTCGCTGCCATgCTgCCCGCCGCGCTGCTCCGCCGCCCGGGACTTGGCCGCCTCGTCCGTCAGGCCCGTGCTTATGCCGAGGCCGCCGCCGCCCCGGCTGCCGCCGCCGGCCCCAACCAGATGTCCTTCACCTTCGCCTCCCCAACGCAGGTGTTCTTCAACGGTGCCAACGTCCGGCAGGTGGACGTGCCCACGCTGACCGGAGCCTTCGGCATCCTGGCGTCCCACGTGCCCACGCTGC…
TCONS_00036847	=	NM_006819	STIP1	stress-induced-phosphoprotein 1,	XLOC_011947	TSS13224	148-1777	2203	37	1.68	298.3	9515047	11	63710162	63728597	+	63710162-63710318,63717126-63717335,63718237-63718378,63718527-63718668,63719693-63719861,63721319-63721445,63721541-63721643,63721902-63722022,63723988-63724084,63724217-63724341,63726924-63726960,63727173-63727276,63727498-63727670,63728102-63728597	nnnnnnnnnnnnnnnnnnnnnnnnnnnnnnnnnnnnnGCGGGAGCCGGgGTCCCGGCAGCTTCTaGTAGGTTCCAGAAGGCGGCGCGTGCGGTTCGGgTcGCGGAGCGGACGGATTCGATTCAACGGGGTTCCGGGCCGCGCTGCGCTATGGAGCAGGTCAATGAGCTGAAAGAGAAAGGCAACAAGGCCCTGAGCGCGGGCAACATCGACGATGCCTTACAGTGCTACTCTGAAGCCATTAAGCTGGATCCCCACAACCAcGTGCTGTACAGCAACCGTTCTGCTGCCTATGCCAAGAAAGGAGACTACCAGAAGGCTTACGAGGATGGCTGCAAAACTGTCGACCTAAAGCCTGACTGGGGCAAGGGCTATTCACGAAAGGCAGCAGCTCTAGAGTT…
TCONS_00068133	=	NM_016609	SLC22A17	solute carrier family 22, member 17 isoform b,	XLOC_021920	TSS24581	464-2023	3324	653	19.65	298.2	10045546	14	22885352	22892873	-	22885352-22885985,22886150-22886261,22886563-22886780,22886940-22887045,22887210-22887355,22887555-22887720,22888321-22888475,22890801-22890904,22890997-22891500,22891695-22892873	TGGaCaTCAGGTTTGTATTGTTTGTATGGGTGGTGtTTGAAGCTGTgggaataggcAAGATCCCAAgGTGGAGACAGTGTGAGATGAGAGGAGGGCCTAGGnnnnnnnnnnnnnnnnnnnnnnnnnnnnnnnnnnnnnnnnnnnnnnnnnnnnnnnnnnnnnnnnnnnnnnnnnnnnnnnnnnnnnnnnnnnnnnnnnnnnnnnnnnnnnnnnnnnnnnnnnnnnnnnnnnnnnnnnnnnnnnnnnnnnnnnnnnnnnnnnnnnnnnnnnnnnnnnnnnnnnnnnnnnnnnnnnnnnnnnnnnnnnnnnnnnnnnnnnnnnnnnnnnnnnnnnnnnnnnnnnnnnnnnnnnnnnnnnnnnnnnnnnnnnnnnnnnnnnnnnnnnnnnnnnnnnnnnnnn…
TCONS_00055568	=	NM_001780	CD63	CD63 antigen isoform A,	XLOC_017620	TSS19986	186-899	1599	224	14.01	295.3	9.87838e+06	12	54405496	54409758	-	54405496-54405677,54405864-54405947,54406172-54406312,54406751-54406846,54406941-54407015,54407202-54407390,54408327-54408403,54409004-54409758	GTGGCTTCGGGGAAGGGCTTCCTCCCCTTTTCTCAGACTAGGAACCCTAGAAAATGGAGAAGCTATGCTAATATAGGGGGGTCaGAAATCCCCACTCTAGAATGCTCTAGAgTGTTGGGAGACACCCAGGnnnnnnnnnnnnnnnnnnnnnnnnnnnnnnnnnnnnnnnnnnnnnnnnnnnnnnnnnnnnnnnnnnnnnnnnnnnnnnnnnnnnnnnnnnnnnnnnnnnnnnnnnnnnnnnnnnnnnnnnnnnnnnnnnnnnnnnnnnnnnnnnnnnnnnnnnnnnnnnnnnCCACCTTGTCACCCGGCCTCAGCTCTCCGCCCCGGCGCTcagaggAtaaTtctcacCTAGCTCgTCCGCTTCTCTGAACCAGAGTGACCCAGGCTGCGCtCCGCCCT…
TCONS_00055915	=	NM_000075	CDK4	cyclin-dependent kinase 4	XLOC_017676	TSS20119	227-1135	2601	250	9.61	294.8	10464196	12	56427777	56433096	-	56427777-56428667,56429232-56429367,56429504-56429554,56430706-56430815,56430973-56431140,56431257-56431392,56431550-56431786,56432225-56433096	CTTTAATCGTAGTTTTACCCTCAAATGGGCATTGTTTACTCCCTATTTTAGAAGACCCCATTGTTGACTACATCTTTCTAGATAGTCGTACCAcTACTTTAAAGGGCCAGTGACAGACACCAGAAACAAAATAAAAACCCACATACACACTGGAAGCAAGCACTCAGTAAAATGTTGTAGAATTAATGAATGAATCAATGACACAAATGAGAGTAAGTTTTATCATGGTGGAGCGAAAAGGTGACAGCATCACCTCTGGTACCCCAACTCCCATTCCCTCCCCAATGTAGACAGGCTGAAAGACCgGTAGTGAGACTGGAGTTCAGCCTTCAGACCGGTAGTGAGACAATCCTTCAGCCGGGAGTTGGGCTCTGGGTGGCCTAGGTTGCCATGGCACCG…
TCONS_00094534	=	NM_004859	CLTC	clathrin heavy chain 1,	XLOC_030350	TSS34110	444-5469	8714	1075	12.34	294.1	8.65966e+06	17	55051693	55129099	+	55051693-55052316,55076419-55076626,55079541-55079809,55080383-55080544,55083346-55083459,55087997-55088170,55092534-55092731,55093586-55093786,55095985-55096137,55096930-55097052,55098246-55098383,55098623-55098787,55098940-55099120,55100920-55101083,55105790-55105915,55106844-55106986,55109097-55109331,55111540-55111662,55113055-55113200,55113438-55113621,55113790-55113982,55114414-55114571,551…	cagccgacccttCCCCATCAGTATCACGTGCACCTGGAAGTACGTGGGTGGGACCTAAAGCGCCCACGGAAGTGACGTCGGTCGCCCCGAGTCGCATGATGnnnnnnnnnnnnnnnnnnnnnnnnnnnnnnnnnnnnnnnnnnnnnnnnnnnnnnnnnnnnnnnnnnnnnnnnnnnnnnnnnnnnnnnnnnnnnnnnnnnnnnnnnnnnnnnnnnnnnnnnnnnnnnnnnnnnnnnnCgGAATtcctgcgcccgccgcaCGCagCGCTCcGTGGAGGGGTACATAAGGCAGAgGGGGTGAGGCGACTGGGCGGAGTTCTGTCGCCGGGATCcTTcCGCTgGGCTCAGCCGTTTCCGGAGTCTGTGCTGCgCCCGGTTCCGCCATTGCGGCTCTCCTGGC…
TCONS_00139461	=	NM_002626	PFKL	liver phosphofructokinase	XLOC_044226	TSS50505	60-2400	3091	387	12.52	293.8	10655245	21	44544185	44571689	+	44544185-44544501,44550992-44551065,44555317-44555394,44556416-44556605,44557289-44557454,44557949-44557993,44558224-44558332,44560555-44560650,44560743-44560835,44562781-44562906,44563662-44563726,44564395-44564458,44566040-44566186,44566444-44566514,44567273-44567360,44568077-44568229,44568802-44568966,44569167-44569228,44569464-44569575,44570272-44570371,44570470-44570575,44571026-44571689	nnnnnnnnnnnnnnnnnnnnnnnnnnnnnnnnnnnnnnnnnnnnnnnnnnnnnnnnnnnnnnnnnnnnnnnnnnnnnnnnnnnnnnnnnnnnnnnnnnnnnnnnnnnnnnnnnnnnnnnnnnnnnnnnnnnnnnnnnnnnnnnnnnnnnnnnnnnnnnnnnnnnnnnnnnnnnnnnnnCGGCGCGGCGCAGGCGGCGGGAGTGCGAGCTGGGCCCGGGTCTCGGCCGCCGCCATGGCTGCGGTCGACCTGGAGAAGCTGCGGGCGTCGGGCGCGGGCAAGGCCATCGGCGTCCTGACCAGCGGCGGCGACGCGCAAGGCATGAACGCTGCTGTCCGAGCTGTGaCGCGCATGGGCATTTATGTGGGTGCCAAAGTCTTCCTCATCTATGAGGGTTACGA…
TCONS_00104858	x	NM_003574	VAPA	vesicle-associated membrane protein-associated	XLOC_033533	-	300-1182	315	0	0	293.5	9862932	18	9904021	9904335	-	9904021-9904335	GGCCTTTGAATTTGAGGTCTGTGGGCGGGTCGAGGACCAGGATCTGCTCGTGCTTCGCCATGGCCCCTGAGGCGGACGCCATCGGAGAGACAGCGCAGAGCGGGGGCGCGCCCGCGGCGGCGGTTTGCTGACTGGGGGCGGGGGTCGGCGGCGGCGACGGCTCGGCCGAGCTCTAGGACGAGGCCAGGCTCGCAGCTCCCGAGCCCTGACGCCTGTCGCTGTGTCGCCGGTTCGGTGGGCCACCCGCTGGGTCACCAGCTCCGGGTCTCACAACTGACTCAACCCCACACCAGCCaCCACGGCCACGCGCACTGc
TCONS_00209282	x	NM_201384	PLEC	plectin 1 isoform 11	XLOC_069026	TSS75881	130-13770	5264	118	2.24	293.2	11687768	8	145061312	145068552	+	145061312-145065407,145067385-145068552	GTTGGAATTGCTTTTATTGGGGGCGGATGCTGCAAGGCCCCGCCCACGGTCAGGTTAGTGTTCTGCCCTTGCAGAGGCGCCAGCAGCCTGACACCTCCACCTGCCACCCGCCCAAGGTTAGTGGAACATGCAAAGCTCAGAAGGTGGAGGCAGGGGCGGTCGCTGCTGAGGCCAGGGCTGGGTGGAACAGGACGGTCAGCACAGAGCCTGGCCGGCGTCCCTGGGCCCAAAGAGGGCTGGGGCTCCCTGGGAGAGAGATGGGCAGGCAGCACCCCAGGGTGGnnnnnnnnnnnnnnnnnnnnnnnnnnnnnnnnnnnnnAGGGCAGGTCTGCAGCTCCCAGCCATGCCAGCTGGAACGTCCGTCTCCCCACCGGGTCTGGGTCCTCAGGGCCTGGGGTT…
TCONS_00016125	=	NM_001190880	HYI	putative hydroxypyruvate isomerase isoform 3	XLOC_005099	TSS5594	197-1027	1626	134	8.24	292.6	10840381	1	43688615	43691962	-	43688615-43689569,43689668-43689802,43689906-43689975,43690056-43690105,43690193-43690271,43690463-43690577,43691644-43691755,43691853-43691962	GGGCTTCGAGGCCGTCGAGGTGgCCTGGCCGTACGCtGAGCCGCCTGAGGCGCTGGCGCGCGCCGCGCGAGAAGCGGGGCTGCGGCTTGTGCTGATCAACACGCCCCCGGGAGACCAAGAGAAGGGGGAAATGGGGCTGGGGGCCGTCCCCGGGAGACAGGCGGCCTTCCGAGAGGGGCTGGAGCAGGCCGTGcGATACGCCAAGGCCCTGGGCTGTCCCAGGATCCACCTGATGGCTGGCCGAGTACCCCAGGGAGCTGATCGAATAGCAGTCAAAGCTGAGATGGAGATCGTTTTTCTGGAGAACCTGAGGCATGCAGCTGGGGTTTTGGCTGAGGAGGACCTCGTGGGACTGCTGGAGCCCATCAATACTCGCATCACTGACCCCCAGTACTTCCT…
TCONS_00182065	=	NM_178014	TUBB	tubulin, beta,	XLOC_059351	TSS66147	128-1460	2574	253	9.83	291.1	8.1372e+06	6	30796053	30801182	+	30796053-30796319,30798293-30798401,30798674-30798784,30799096-30801182	CACGCGCGCCCCGCCCAGCCTGCCTTCCCTCCGCGCCCTCCCCTCTCCTTTCTCCCTCTCAGAACCTTCCTGCCGCCGCGTTCGCACCTCGCTGCTCCAGCGTCTGGGGCGCGTTCCAATCTTCCAGCCTGCGACCTGCAGAGAAAAAAAATTACTTATTTTCTTGCCCCATAGATACCTTGAGGCGAGCAAAAAAAATAAATTTTAACCATGAGGGAAATCGTGCACATCCAGGCCGGTCAGTGTGGCAACCAGATCGGTGCCAAGTTCTGGGAGGTGATCAGTGATGAACATGGCATCGACCCCACCGGCACCTACCACGGGGACAGTGACCTGCAGCTGGACCGCATCTCCGTGTACTACAATGAAGCCACAGGTGGCAAATATGTTCCTCGTGCC…
TCONS_00036899	=	NM_003377	VEGFB	vascular endothelial growth factor B	XLOC_011952	TSS13243	41-662	1880	626	33.3	291	10250724	11	63758556	63763311	+	63758556-63758941,63759506-63759548,63759861-63760057,63760302-63760375,63761235-63761270,63761468-63761703,63762404-63763311	nnnnnnnnnnnnnnnnnnnnnnnnnnnnnnnnnnnnnnnnnnnnnnnnnnnnnnnnnnnnnnnnnnnnnnnnnnnnnnnnnnnnnnnnnnnnnnnnnnnnnnnnnnnnnnnnnnnnnnnnnnnnnnnnnnnnnnnnnnnnnnnnnnnnnnnnnnnnnnnnnnnnnnnnnnnnnnnnnnnnnnnnnnnnnnnnnnnnnnnnnnnnnnnnnnnnnnCCCCCGCCCGCCGCGCCCGGGCCCGCGCCATGGGGCTCTGGCTGCCGCCGCCCCCCGCCCCGCCaGGCTAGGGCGATGCGGGCGCCCCCGGCGGGCGGCCCCCGCGGGCACCATGAGCCCCCTGCTCCGCCGCCTGCTGCTCGCCGCGCTCCTGCAGCTGGCCCCCGCCCAGGCCCCTGTCTCCC…
TCONS_00120657	=	NM_000183	HADHB	mitochondrial trifunctional protein, beta,	XLOC_037811	TSS43570	252-1674	2530	390	15.42	290.7	1.06361e+07	2	26320781	26366840	+	26320781-26321362,26330619-26330690,26330802-26330846,26339752-26339851,26346325-26346369,26350023-26350122,26353445-26353532,26354986-26355173,26355507-26355687,26356366-26356487,26359217-26359296,26359376-26359423,26360489-26360576,26361255-26361329,26361779-26361943,26366290-26366840	nnnnnnnnnnnnnnnnnnnnnnnnnnnnnnnnnnnnnnnnnnnnnnnnnnnnnnnnnnnnnnnnnnnnnnnnnnnnnnnnnnnnnnnnnnnnnnnnnnnnnnnnnnnnnnnnnnnnCTCACCTCGGGAGCGGAGGATCCTGAAGGCAGAGAAGCGGCTGAGGATGCCAATTGCCCAGCAGGCCACCATGTTGAGTTGAAGAGGACAGCAGnnnnnnnnnnnnnnnnnnnnnnnnnnnnnnnnnnnnnnnnnnnnnnnnnnnnnnGGCaGCCAGGCGCCTGGcGCACTGCCTGACTAAAACCCAGAcGCCGAGTGGCCtCCGGCCCCTTAGCCCTGCCCCTCGCTCCTGGCTAACggGGCCGAAAGnnnnnnnnnnnnnnnnnnnnnnnnnnnnnnnnnn…
TCONS_00102624	x	NM_014646	LPIN2	lipin 2	XLOC_032602	-	.	792	0	0	290.6	10464858	18	2907498	2908289	+	2907498-2908289	TTCAGGGCCAGCACTTCCCAGTCATCCTATCTCCTTTGTCCCTCGCTTGTTCTGTGACTTTGAGCAGCTTTCATTTTAGGACATCCCATTTTTAAGTTTTTTCTTTTTCCAGCTGAAAACTATGCAGATGTTTTTAGACAGAGCAAAACGCAACACAGTACCCAAACAAGGAGGCAGCCTGCATGCTCCAGGTCTACACGAGCACCTCACAGCCGGACAAGAGGCAGACAGCAACTCACACAGGACGAGCCTCAGCACACAGACAGCAAAGCAGATACGAGACTTCGACTGAACTGCAAAGAGGGAAAGGGCCACTTCACCAATGGAGTAACTGAGAGAATAATGATTAAGAGCCCAATCTGCCTGCCATCTCCCTGAGCTGTCACCCGTCACTGAAGA…
TCONS_00033176	=	NM_003750	EIF3A	eukaryotic translation initiation factor 3,,	XLOC_010660	TSS11905	147-4292	7580	857	11.31	289.8	9.44084e+06	10	120782886	120830954	-	120782886-120785770,120786621-120786811,120787740-120787941,120791496-120792274,120793556-120793644,120799303-120799487,120800023-120800176,120800701-120800823,120806242-120806355,120806438-120806542,120807458-120807805,120808714-120808899,120809104-120809220,120810248-120810346,120810726-120810830,120814901-120815072,120818948-120819156,120820388-120820587,120822392-120822555,120822943-120823079…	CTCCTTTCCTTGTGTTTTCAAACACnnnnnnnnnnnnnnnnnnnnnnnnnnnnnnnnnnnnnnnnnnnnnnnnnnnnnnnnnnnnnnnnnnnnnnnnnnnnnnnnnnnnnnnnnnnnnnnnnnnnnnnnnnnnnnnnnnnnnnnnnnnnnnnnnnnnnnnnnnnnnnnnnnnnnnnnnnnnnnnnnnnnnnnnnnnnnnnnnnnnnnnnnnnnnnnnnnnnnnnnnnnnnnnnnnnnnnnnnnnnnnnnnnnnnnnnnnnnnnnnnnnnnnnnnnnnnnnnnnnnnnnnnnnnnnnnnnnnnnnGGGACCTTATTGTAACAGCACGACTCCGCACAAGCCGCTTTGAAAATCAATCTGCAGACGTTTGCTTGATCTCCAGACAGAAACTCAGAACCCAC…
TCONS_00184594	=	NM_006813	PNRC1	proline-rich nuclear receptor coactivator 1,	XLOC_060091	TSS67025	186-1167	3633	1448	39.86	289.8	10317681	6	89846986	89852936	+	89846986-89847872,89850191-89852936	CCTGGCAGCGCCTGCGCAGTGCGCGCTCTTTGTGCCAGGCTGCAGCAAGCTGGTTGTTTGTGTGTGTCTACCCAAAGCGGCGGAGGCGGAGCGAGGgGGCGTGGCCTGCCTTGTCGCACTCTGATTGGGCTTTCGCAGGGAAGTGGGCGGGCGCGGGGCGGAGCTTCCGATAACAACACTCGGAGCTGGGGCTGTGGCTATTTGTTGCTGCGCCGCCACCgCCCGAGTCATGTTCCGCGATCTTCTCTGGCTCTCCTAGCAGCATCCATCGCCGTCACCCTATTTTCACTGGCTTnnnnnnnnnCCTcCTTCTCTCCTCGTTGCTGAGCGACAAGCTTCCTAGCGCTATGACCGTCGTCTCCGTCCCGCAGCGGGAGCCGCTCGTCCTGGGTGGCCGCC…
TCONS_00078196	=	NM_005724	TSPAN3	transmembrane 4 superfamily member 8 isoform 1	XLOC_025343	TSS28266	275-1033	6468	3388	52.38	289.4	9205571	15	75120800	75150625	-	75120800-75126324,75131782-75131865,75132174-75132326,75133575-75133676,75135186-75135260,75135461-75135652,75150289-75150625	nnnnnnnnnnnnnnnnnnnnnnnnnnnnnnnnnnnnnnnnnnnnnnnnnnnnnnnnnnnnnnnnnnnnnnnnnnCGGGAGCCgTGAGGGGACTGCGGCGGCTGCGCGGAGGAGCgaggcgctaGTTGGGGTCGGCGCTGCGCGACGGCGCAGGGGCTGCGGGGAGCGCCGCGCAGGCCGTGCAGTTCCGAGGGAGGAGGCGCTGCCGCCATTGCCGCTCTCTCGGTGAGCGCAGCCCCGCTCTCCGGGCCGGGCCTTCGCGGGCCACTGGCGCCATGGGCCAGTGCGGCATCACCTCCTCCAAGACCGTGCTGGTCTTTCTCAACCTCATCTTCTGGGGAGCAGCTGGCATTTTATGCTATGTGGGAGCCTATGTCTTCATCACTTATGATGACTATGA…
TCONS_00173493	=	NM_001964	EGR1	early growth response 1	XLOC_056246	TSS62965	271-1900	3442	253	7.35	288.9	11271588	5	137828872	137833001	+	137828872-137829656,137830345-137833001	CGGGCCCGGGCCCCAGGGTGCAGGATGGAGGCTCCGGGCGCTGTCGGATGGGGGGCTTCACGTCACTCCGGGTCCTCCCGGCTGGTCCTGCCATATTAGGGCTTCCTGCTTCCCATATATGGCCATGTACGTCACGACGGAGGCGgacccgtgccgttccagacccttcaaatagaGGCGGATCCGGGGAGTCGCGAGAGATCCCAGCGCGcAGAACTTGGGGAGCCGCCGCCGCCATCCGCCGCCGCAGCCAGCTTCCGCCGCCGCAGGACCGGCCCCTGTCCCAGCCTCCGCAGCCGCGGCGCGTCCACGCCCGCCCGCGCCCAGGGcgagtcggggtcgccgnnnnnnnnnnnnnnnnnnnnnnnnnnnnnnnnnnnnnnnnnnnnnnnnnnnnnn…
TCONS_00224336	=	NM_183049	TMSL3	thymosin-like 3	XLOC_074183	TSS81352	82-213	633	0	0	288.4	9860946	X	12903145	12905269	+	12903145-12903208,12904286-12904401,12904817-12905269	CCGggAACTCGGTGGTGGCcACTGCGCAGACCAGACTTCGCTCGTTTTCGTGCACCTCGCTCCGCTTTTCCTCCGCAACCATGTCTGACAAACCCGATATGGCTGAGATCGAGAAATTCGATAAGTCGAAACTGAAGAAGACAGAGACGCAAGAGAAAAATCCACTGCCTTCCAAAGAAACGATTGAACAGGAGAAGCAAGCtGGCGAATCGTAATGTGGCGTGCGCCGCCAATATGCACTGTACATTCCACAAGCATTGCCTTCTTATTTTTCTTCTTTTAGCTGTTTAACTTTGTAAGATGCAAAGAGGTTGGATCAAGTTTAAATGACTGTGCTGCCCCTTTCACATCAAAGAACTACTGACAACGAAGGCCGCGCCTGCCTCTCCCATCTaTCTG…
TCONS_00038496	=	NM_015516	TSKU	tsukushin,	XLOC_012389	TSS13798	173-1232	3940	248	6.29	287.4	11956892	11	76171930	76188073	+	76171930-76172096,76184301-76188073	nnnnnnnnnnnnnnnnnnnnnnnnnnnnnnnnnnnnnnnnnnnnnnnnnnnnnnnnnnnnnnnnnnnnnnnnnnnnnnnnnnnnnnnnnnnnnnnnCGCcGGCCGGAGGGCCCGCGGCCGGGCCGCCGGGGTGAGCGTGCCGAGGCGGCTGCGGCGCAGGCTTCCAGCCCCCACCATGCCGTGGCCCCTGCTGCTGCTGCTGGCCGTGAGTGGGGCCCAGACAACCCGGCCATGCTTTCCCGGGTGCCAGTGCGAGGTGGAGACCTTCGGCCTTTTCGACAGCTTCAGcCTGACTCGGGTGGATTGCAGTGGCTTGGGCCCCCACATCATGCCAGTGCCCATCCCTCTGGACACAGCCCACTTGGACCTGTCCTCCAACCAGCTAGAGATGGTGAACGA…
TCONS_00105971	=	NM_005570	LMAN1	lectin, mannose-binding, 1 precursor	XLOC_033848	TSS38460	33-1562	5087	336	6.61	285.5	10964076	18	55145814	55177519	-	55145814-55149341,55149630-55149751,55151303-55151456,55156769-55156839,55156972-55157165,55164131-55164263,55165725-55165783,55167325-55167448,55171414-55171513,55172731-55172792,55173525-55173632,55173716-55173870,55177243-55177519	TGGCCATCCGCGGCCATCCGCGCCCCTCCCTCTCCCGCCCTCCTCCGCGTCCCAGAATCCAAGATGtCGGGATCCAGGCGAAGGGGTCTCCAGGCCAGAGTTCGGCCGATGTTCTGCGCCTTGCTGCTGTCACTCAGTCGCTTCgTCGGGGGCGACGGCGTGGGAGGAGACCCCGCGGCCGGGTTGCCACATCGCCGATTCGAGTACAAATACAGCTTCAAGGGGCCGCACCTGGTTCAGAGCGACGGGACCGTGCCCTTCTGGGCCCACGCGGGGAATGCTATTCCAAGTTCAGATCAAATTCGAGTGGCgCCATCTTTAAAAAGCCAAAGAGGCTCAGTGGGAACAAAGGCAAAAGCAGCCTTTGAGAACTGGGAAGTTGAGGTGACATTTCGAGTG…
TCONS_00183341	=	NM_057161	KLHDC3	kelch domain containing 3,	XLOC_059687	TSS66569	170-1316	2061	127	6.16	285.1	8.86998e+06	6	43089773	43097010	+	43089773-43090064,43092850-43093062,43093235-43093411,43093569-43093684,43093861-43093932,43094059-43094272,43094349-43094435,43094579-43094687,43094808-43094881,43095004-43095082,43096383-43097010	nnnnnnnnnnnnnnnnnnnnnnnnnnnnnnnnnnnnnnnnnnnnnnnnnnnnnnnnnnnnnnnnnnnnnnnnnnnnnnnnnnnnnnnnnnnnnnnnnnnnnnnnnnnnnnnnnnnnnnnnnnnnnnnCGGGGACTTAGCTACGACTGCACGTGCGCGCACAGCTGCCCGCCGGAAGAATCGAGCTTGGcTGTGTTTATCTCGTTGGGGACTAAGGCGTCGGTTGGCGCGCAACGGGTTCTAGGCTGCtGGCAGCGCGAGGACCCGCGGCCCCGCCCCGGCTCGGCCTGGCAGGTAGCAGAGGCAGCAGGCCGTGCCGGGGGGGCATGTTGCTGTAACCAGTGGTCCAGGGGATGTTACGGTGGACAGTGCACCTGGAGGGCGGGCCCCGCAGGGTGAAC…
TCONS_00025851	x	NM_014836	RHOBTB1	Rho-related BTB domain containing 1	XLOC_008252	-	367-2454	2522	24	0.95	284.3	10308661	10	62299181	62301702	+	62299181-62301702	CTTAAAACAAAACTGGAGGTTTTTTACAGCtAAACAATTTTATTGGCTTTTTGTGAAATAAAAAACACACAAGAaaCCaCCATGGTTAAAGGCCATAATCAGCATCAACCAAATGAACCAGCCACTTGGTTACAGCAGCTGATAACAACACTTGTGGATATTATTGCTTATACCCCAAGTTCATTTATACATCCATTACATTTTGGCAAGATTACAATCAAATGGGAGCTTTGGTTGTAAAAATTCAACTATGATTACTCATTGAAAACTCAACTTCTACCATTTTATGATGGGATACATGTCAATTCTTCTGCATCTTGaCTCCTTTCTCCTTCCATtaATAAGatgtaCAAGCCTATTGAAAAAAATTAAGGTGGATGCATTTGTAActatcCTTCC…
TCONS_00012215	=	NM_001024226	ARF1	ADP-ribosylation factor 1	XLOC_003951	TSS4143	.	1973	47	2.38	284.1	9.40559e+06	1	226336984	226353536	+	226336984-226337174,226351402-226351586,226351666-226351776,226351915-226352039,226352176-226353536	CCTTACCCGACGTTCCCCGCGCCCGCAGGCGCTGACGTgGCCGCCGTCAGAGCCGCCATcTTGTGGGAGCGAAACCAACGCCTGGCTCGAAGCTGCAGCCTCTGAGnnnnnnnnnnnnnnnnnnnnnnnnnnnnnnnnnnnnnnnnnnnnnnnCCGGCGGGGTCTGGGGACTGGCCTCGGGGCGACTTGAGGTGTCCCTGGCCAGTGTCCTTCCACCTGTCCACAAATATGGGGAACATCTTCGCCAACCTCTTCAAGGGCCTTTTTGGcAAAAAAGAAATGCGCATCCTCATGGTGGGCCTGGATGCTGCGGGGAAGACCACGATCCTGTACAAGCTTAAGCGGGGTGAGATCGTGACCACCATTCCCACCATAGGCTTCAACGTGGAAACCGTGGAG…
TCONS_00082942	=	NM_005951	MT1H	metallothionein 1H	XLOC_026850	TSS29916	72-255	408	135	33.09	281.7	1.36595e+07	16	55261226	55262552	+	55261226-55261325,55261919-55261984,55262311-55262552	nnnnnnnnnnnnnnnnnnnnnnnnnnnnnnnnnnnnnnnnnnnnnnnnnnnnnnnnnnnncctcggcttgcaatggaccccaactgctcctgcgaggctgGTGtCTCTTGCACCTGCACTGgCTCCTGCAATTGCAAAGCGTGCAAATGCACCTCCTGCAAGAAGAGCTGCTGCTCCTGCTGCCCccTGGGCTGTGCCAAGTGTTCCCAGGGCTGTATCTGCAAAGGGACATCAGAGAAGTGCAGCTGCTGCGCCTGAGGTGGGGACTACCCTGCTGTCAGATGAAAACAGAATGGCACATAAAAtCCAGGATTTTGTTTTTCTACAACTGCGnnnnnnnnnnnnnnnnnnnnnnnnnnnnnnnnnnnnnnnnnnnnnnnnnnnnnnnnnnnnnnnnnn…
TCONS_00178689	=	NM_004730	ETF1	eukaryotic translation termination factor 1,	XLOC_058106	TSS65012	166-1476	3942	208	5.28	281	8208694	5	137869486	137906887	-	137869486-137871975,137872257-137872404,137874153-137874217,137874633-137874788,137875063-137875192,137876352-137876542,137877156-137877294,137881149-137881288,137882280-137882455,137906421-137906524,137906685-137906887	nnnnnnnnnnnnnnCTCCCTTCCGCCcGCCGCCTTCCACTCCGCCCCTGGCGGAGGAAGTtATGTCACAGGCCCCATGTGAGCGGATTGCAACACATGCAGCTGCCTGGAGAGAGGGAGCCGGTGTCCTACGTCAGAGCCGCCGCCGCCGCGGAGCCGCCGCCGGGGAGGAGCAGCCGCTGCCGCCCAGGACTGGGCCCTTAGGGAGGAGGAGGCGAGAAGATGGCGGACGACCCCAGTGCTGCCGACAGGAACGTGgAGATCTGGAAGATCAAGAAGCTCATTAaGAGCTTGGAGGCGGCCCGCGGCAATGGCACCAGCATGATATCATTGATCATTCCTCCCAAAGACCAGATTTCACGAGTGGCAAAAATGTTAGCAGATGAGTTTGGAACTGCAT…
TCONS_00009717	=	NM_002021	FMO1	flavin containing monooxygenase 1,	XLOC_003120	TSS3234	98-1694	2176	107	4.92	281	10106457	1	169484237	169521737	+	169484237-169484377,169493845-169493982,169503306-169503494,169511109-169511271,169514492-169514634,169516549-169516748,169517741-169518096,169518907-169518979,169520965-169521737	TTTAACATTCCTTATCTCTTAGACCAGGTTcATCCACTGTGCTGcGGACTCCCAAGCCnnnnnnnGCTCATGCTGATGCATTTTGATTTCTGCTAATACCAGAGTCCTGTGTGGCAGAGCTATTGGCACCAGAAATTACAAGAGAACATGGCCAaGCGAGTTGCCATTgTGGGAGCTGGGGTCAGCGGCCTGGCCTCCATCAAGTGCTGTCTGGAAGAAGGACTGGAGCCCACCTGCTTTGAGAGGAGCGACGACCTTGGAGGGCTGTGGAGATTCACCGAACATGTTGAAGAAGGCAGAGCCAGTCTCTACAAGTCTGTGGTTTCCAACAGCTGCAAGGAGATGTCTTGTTATTCCGACTTTCCATTCCCAGAAGATTATCCAAACTATGTGCCAAAT…
TCONS_00141758	x	NM_002745	MAPK1	mitogen-activated protein kinase 1	XLOC_044946	-	241-1320	4396	141	3.21	280.6	9366754	22	20444460	20448855	+	20444460-20448855	TCAACTCGAGCAGCAGCTCACAGCCCTAACACAAGTTACCACACGCAGAGCAAATCTGGAAGACATTTGGGGAACGTAATGAAGGACTAGACAATTTCACaCTTTCACGAATGAAACTGCAATTAAACTATACATGcACGGTGCTGTTTTATTTTGGTAATACaGGGAcACAATTTAATGATTCTAAGGATTTTTTTGTAGTTTTTtTTTTTTACAAGTCAGccGCCATAAACATTCAAATAATCCATCTTTTAAAAAGTACGTTTACAACATCAAAAGAATTAAGATGAAATATAAACCTTTCTACTTACAaTTTTTATACAGATTAACCAAATCACAAATtCCACAAATAAATGTTAATGTTAAATTGTAACAATATAATgAATAAACATTCAGATT…
TCONS_00115947	=	NM_005234	NR2F6	nuclear receptor subfamily 2, group F, member 6	XLOC_036524	TSS41877	123-1334	2404	248	10.32	280.6	1.13008e+07	19	17203692	17217749	-	17203692-17204435,17207308-17207874,17212480-17212574,17216752-17217749	nnnnnnnnnnnnnnnnnnnnnnnnnnnnnnnnnnnnnnnnnnnnnnnnnnnnnnnnnnnnnnnnnnnnnnnnnnnnnnnnnnnnnnnnnnnnnnnnnnCAGGCCCAGGCCAGGCgGGAGCGGCCGCAGCGGGGGCGGCAGCTCCAGAGGCGCCGGCCCAGCGGCCCtgcaggcccggagcggcagcCGCGGGaGCCGGAGGaaccagggggcgCGGCGACCGGCCCCGGCGCGCACCCGCCGCCCCTCCCCCCCCGTCACGGGCGGCCGCGCAACTTGCGGCCAAACTTTCCCCCCGGCCTCCCGCGCTCGGATGGCGGCCCGCTGAGTTGGCCGCAGCCCCCGGGCGAGCGGCGGCCAGGCCgGAnnnnnnnnnnnnnnnnnnnnnnnncgggccatg…
TCONS_00179242	=	NM_005617	RPS14	ribosomal protein S14	XLOC_058246	TSS65243	57-509	2817	871	30.92	280.6	8.32285e+06	5	149801737	149809512	-	149801737-149804109,149805365-149805441,149806558-149806719,149807341-149807491,149809459-149809512	CTCCTCCCTCTCCCACTCTCTCttTCCGGTCTGGAGTCTGGAGACGACGCGCAGAAATGGCACCTCGAAAGGGGAAGGAAAAGAAGGAGGAACAGGTCATCAGCCTCGGACCTCAGGTGGCTGAAGGAGAGAATGTATTTGGTGTATGCCATATCTTTGCATCCTTCAATGACACTTTTGTCCATGTCACTGACCTTTCTGGCAAAGAAACCATCTGCCGTGTGACTGGTGGGATGAAGGTGAAGGCAGACCGAGATGAATCCTCGCCATATGCTGCTATGTTGGCTGCCCAGGATGTGGCCCAGAGGTGCAAGGAGATGGGTATCACCGCCCTACACATCAAACTCCGGGCCACAGGAGGAAATAGGACCAAGACCCCTGGACCTGGGGCCCAGTCGG…
TCONS_00000678	=	NM_001123377	PARK7	Parkinson disease protein 7	XLOC_000212	TSS252	106-673	1134	212	18.69	279.9	9.59818e+06	1	7944293	7968152	+	7944293-7944382,7945410-7945522,7947971-7948072,7951992-7952051,7953541-7953610,7960299-7960385,7967541-7968152	nnnnnnnnnnnnnnnnnnnnnnnnnnnnnnnnnnnnnnnnnnnCGGCGCGCGTGCGTGCTGGCGTGCGTTCACCTTCAGCCTGGTGTGGGnnnnnnnnnnnnnnCATATAAAAATGGCTTCCAAAAGAGCTCTGGTCATCCTGGCTAAAGGAGCAGAGGAAATGGAGACGGTCATCCCTGTAGATGTCATGAGGCGAGCTGGGATTAAGGTCACCGTTGCAGGTCTGGCTGGAAAAGACCCAGTGCAGTGTAGCCGTGATGTGGTCATTTGTCCTGATGCCAGTCTTGAAGATGCAAAAAAAGAGGGACCGTATGATGTGGTGGTTCTACCAGGAGGTAATCTGGGTGCACAGAATTTATCTGAGTCTGCTGCCGTGAAGGAGATACTGAAGGAGCAGG…
TCONS_00015840	=	NM_022157	RRAGC	Ras-related GTP binding C,	XLOC_005027	TSS5494	23-1219	2757	80	2.9	279.9	8.82341e+06	1	39076454	39098104	-	39076454-39077963,39084198-39084346,39089874-39090016,39090633-39090747,39093967-39094166,39095138-39095341,39097669-39098104	GCAGCTCGGaCGGCCAATGAGCGGCTGggcTtCGgctcgGgccctatgaGAGCCaGGctctgGGGGGCGGGCCGGACgGTGGCGGCTGCCGGGGGCGGcGGnnnnnnnnnnnnnnGCGGCGGAGGCGGACTGGGGAGGCGGCGGCCTGGCTCGGCCTGGCCTGGCCTGTCAGGGCGCGGGCGGCGGCGGCTCCAGCACCATGTCCCTGCAGTACGGGGCGGAGGAGACGCCCCTCGCCGGCAGTTACGGCGCGGCCGATTCGTTTCCAAAGGACTTCGGCTACGGCGTGGAGGAGGAGGAAGAGGAGGCGGCGGCGGCGGGTcGCGGGGTTGGGGCAGGGGCAGGCGGAGGCTGTGGCCCgGGGGGCGCTGACAGCTCTAAGCCGAGGATTCTGCTCAT…
TCONS_00093414	=	NM_138387	G6PC3	glucose-6-phosphatase catalytic subunit 3,	XLOC_029981	TSS33734	237-1275	1584	216	13.64	278.8	8.4033e+06	17	39503624	39509244	+	39503624-39504077,39507054-39507160,39507574-39507664,39507863-39507981,39508204-39508345,39508574-39509244	nnnnnnnnnnnnnnnnnnnnnnnnnnnnnnnnnnnnnnnnnnnnnnnnnnnnnnnnnnnnnnnnnnnnnnnnnnnnnnnnnnnnnnnnnnnnnnnnnnnnnnnnnnnnnnnnnnnnnnnnnnnnnnnnnnnnnnnnnnnnnnnnnnnnnnnnnnnnnnnnnnnnnnnnnnnnnnnnnnnnnnnnnnnnnnnnnnnnnnnnnnnnnnnnnnnnnnnnTCGTcGGTAGCTGGgCCGCCATGGAGTCCACGCTGGGCGTGGGCATCGTGATAGCCGAGGCGCTACAGAACCAGCTAGCCTGGCTGGAGAACGTGTGGCTCTGGGTCACCTTTCTGGGCGATCCCAAGATCCTCTTTCTGTTCTACTTCCCCGCGGCCTACTACGCGTCCCGCCGTGTGGGCA…
TCONS_00078876	=	NM_006384	CIB1	calcium and integrin binding 1	XLOC_025521	TSS28506	163-735	1110	101	9.1	278.7	11311140	15	88574456	88578391	-	88574456-88574741,88575170-88575258,88575331-88575449,88575593-88575743,88576455-88576563,88577905-88577939,88578071-88578391	nnnnnnnnnnnnnnnnnnnnnnnnnnnnnnnnnnnnnnnnnnnnnnnnnnnnnnnnnnnnnnnnnnnnnnnnnnnnnnnnnnnnnnnnnnnnnnnnnnnnnCAAACCCGGCTGGGAACGCCTGGGCGCTTTTAGGACGGGGCGGGCCCGGGGgTgGTGGCCCCAGGAGCGGTTGCCTCGGGGACCGGGCAGTGACGCGGCCCAAGTGCGGAAGTGAGAAAGTTGTCTGCGTCTCGAGGCGAGTTGGCGGAGCTGTGCGCGCGGCGGGGAGATGGGGGGCTCGGGCAGTCGCCTGTCCAAGGAGCTGCTGGCCGAGTACCAGGACTTGACGTTCCTGACGAAGCAGGAGATCCTCCTAGCCCACAGGCGGTTTTGTGAGCTGCTTCCCCAGGAGCAGCGG…
TCONS_00181944	=	NM_002116	HLA-A	major histocompatibility complex, class I, A,	XLOC_059317	TSS66108	23-1118	5558	1868	33.61	278.4	13217153	6	30018001	30025362	+	30018001-30018382,30018513-30018782,30019024-30019299,30019878-30020153,30020256-30020372,30020815-30020847,30020990-30021037,30021207-30025362	cgcttcgcacaGGAGGAGCGGAGTCAGGGCGAaGTCCCAGgGCCCCAGGTGTGGCTCtCAgGGTCTCAGGCACCgAAGGCGgTGTATGGATTGGGGAGtCCCAGCGTTGGGGATTCcCCATCTCCGCAGTTTnnnnnnnnnnnnnnnnnnnnnnnnnnnnnnnnnnnnnnnnnnnnnnnnnnnnnnnnnnnnnnnnnnnnnnnnnnnnnnnnnnnnnnnnnnnnnnnnnnnnnnnnnnnnnnnnnnnnnnnnnnnnnnnnnnnnnnnnnnnnCACCCACCAGGACTCAGATTCTCCGCAGACGCCTAgGATGgcGGTCATGGGGCCGCGAACCCTCCTCCTGGTGCTCTCAGGGGTTCTGGTTcTGACCGAGACACGGGCCGGCTCGCACTCCATGAAA…
TCONS_00046792	=	NM_003481	USP5	ubiquitin specific peptidase 5 isoform 2	XLOC_014983	TSS16864	54-2559	3218	98	3.05	276.8	8.87589e+06	12	6831450	6846057	+	6831450-6831715,6834826-6834951,6835180-6835246,6835442-6835575,6835730-6835875,6836132-6836316,6837054-6837148,6837849-6838042,6838895-6838966,6839576-6839663,6839791-6839916,6840378-6840531,6840868-6841042,6841895-6841983,6842611-6842733,6843255-6843398,6843475-6843620,6844147-6844300,6844589-6844673,6845409-6846057	GAGCACCGGCAGGCAGGCTgtGTCCAACTGccattctcgcGCGTCGTCcCtGCGGCGCATGCtCCTAACGAGTGGCGCTCATTGGACGGGAGGGaCAGGGGnnnnnnnnnnnnnCGGTGGGAGCGGCGGTGTGTGGAGAAGCCGCTGCCGGTGTCATGGCGGAGCTGAGTGAGGAGGCGCTGCTGTCAGTATTACCGACGATCCGGGTCCCTAAGGCTGGAGACCGGGTCCACAAAGACGAGTGCGCCTTCTCCTTCGACACGCCGGAGTCTGAgGGGGGcCTcTACATCTGTATGAACACATTTCTGGGCTTCGGGAAACAGTATGTGGAGAGACATTTCAATAAGACTGGCCAGCGAGTCTACCTGCACCTCCGGCGGACCCGGCGTCTGAAAGAGG…
TCONS_00226629	=	NM_177947	ARMCX3	armadillo repeat containing, X-linked 3	XLOC_075007	TSS82086	506-1643	3724	322	8.65	276.6	8.93095e+06	X	100764419	100769487	+	100764419-100764922,100765460-100765539,100765804-100765864,100766126-100766196,100766480-100769487	nnnnnnnnnnnnnnnnnnnnnnnnnnnnnnnnnnnnnnnnTtCAGAGGAAATGGTAGACTTTaATaGCTCGGGGGAGGGgaGGtGGaGGGaGAGGCTGCTGTCCCAGGAGCCTAGGGAAGGAAGaGGcAATTTTTCATAAAnnnnnnnnnnnnnnnnnnnnnnnnnnnnnnnnnnnnnnnnnnnnnnnnnnnnnnnnnAAGGGAAACACAACTACAAGGTGATGAGATTATCGAAGAAGAAAGAGTAACAAGGCCTGGTGTGGGGGAGGGAAAGGAGGGGGGCGGGCCCTCTTCTGCCGCACTGCTGnnnnnnnnnnnnnnnnnnnnnnnnnnnnnnnnnnTGACGTAGCTCTCACGTGACCGAGAGCTGACGTGTGCAgAAGTCCTTCTTGTCCTGGT…
TCONS_00018451	=	NM_001042678	RHOC	ras homolog gene family, member C precursor	XLOC_005719	TSS6486	334-912	2021	272	13.46	276	9328644	1	113044579	113051548	-	113044579-113045858,113046708-113046838,113047144-113047264,113047789-113047951,113051223-113051548	nnnnnnnnnnnnnnnnnnnnnnnnnnnnnnnnnnnnnnnnnnnnnnnnnnnnnnnnnnnnnnnnnnnnnnnnnnnnnnnnnnnnnnnnnnnnnnnnnnnnnnnnnnnnnnnnnnnnnnnnnnnnnnnnnnnnnnnnnnnnnnnnnnnnnnnnnnnnnnnnnnnnnnnnnnnnnnnnnnnnnnCCGAGCCAAGGGCCGCCCCCAGCCGACCCTtCCGCTGCCGGGCCCGCCCTCCCCGCCGCGGAGCTGGAGGAGGGCGGGGCGGGGCCCTGGGGTCAGTCTGAGCCTCAGGCACCGGCCGCGCAGCTGGAGGCGGCGGAACCGAAGCCCCACCATGGCTGCAATCCGAAAGAAGCTGGTGATCGTTGGGGATGGTGCCTGTGGGAAGACCTGCCTCCTT…
TCONS_00173063	=	NM_016048	ISOC1	isochorismatase domain containing 1	XLOC_056083	TSS62816	19-913	2110	464	21.99	275.5	9671240	5	128458283	128477730	+	128458283-128458667,128468548-128468667,128468777-128468980,128470538-128470654,128476447-128477730	nnnnnnnnnnnnnnnnnnnnnnnnnnnnnnnnnnnnnnnnnnnnnnnCCTCGGAGCTCGCAGACGCTCaGGGGAACATGGCGGCTGCGGAGCCGGCGGTCCTTGCGCTCCCCAAtAGtGGCGGCGTGGGCGCGGGGGCGCCGTcGGGCACGGTCCCGGTGCTCTTCTGTTTCTCTGTCTTCGCGCGACCCTTGTCGGTGCCGCACGGCGCAGGCTACGAGCTGCTCATCCAGAAGTTCCTCAGCCTGTACGGTGACCAGATCGACATGCACCGCAAATTCGTGGTGCAGCTCTTCGCCGAGGAGTGGGGCCAGTACGTGGACTTGCCCAAGGGTTTCGCGGTGAGCGAGCGCTGCAAGGTGCGCCTCATGCCGCTGCAGATCCAGCTCACTACCCtGGG…
TCONS_00096953	=	NM_001212	C1QBP	complement component 1, q subcomponent binding	XLOC_031146	TSS34979	79-924	1421	239	16.82	274.8	1.06485e+07	17	5276586	5283216	-	5276586-5277208,5277337-5277459,5277713-5277811,5278917-5279010,5282167-5282317,5282886-5283216	nnnnnnnnnnnnnnnnnnnnnnnnnnnnnnnnnnnnnnnnnnnnnnnntTGGGCCTGGGTTGTCCTTTGCATCTGCACGTGTTCGCAGTGGATTCCGCGATGTTACCTCTGCTGcGCTTCGTGCCCCGTGTGCTGGGCTCCGCCGTCCCCAGCCTCCgCGCTGCCGCGCCCGCCTCGCCTTTCCGGCAGCTCCTGCACCCGGCGCCCCGGCTGTGCGCCCGGCCCTTCGGGCTGCTCAGCGTGCGCGCAGGTTCCGAaCGGCGGCCGGGCCTCCTGCGGCCTCGAGGACCCTGCGCTTGTGACTGTGGCTGCGGCTTGCTGCACACTGAAGGAGACAAAGATTTTGTTGATTTCCTGAAGGATGAAATTAAGGAGGAAAGAAAAATCCAGAAGCATAAA…
TCONS_00063732	=	NM_014045	LRP10	low density lipoprotein receptor-related protein,	XLOC_020437	TSS23130	554-2693	7015	2011	28.67	274.7	9941143	14	22410662	22420758	+	22410662-22411386,22411787-22411831,22412360-22412495,22414104-22414294,22414404-22415421,22415738-22415867,22415989-22420758	nnnnnnnnnnnnnnnnnnnnnnnnnnnnnnnnnnnnnnnnnnnnnnnnnnnnnnnnnnnnnnnnnnnnnnnnnnnnCAAGTGGGTGTGGCCCGCTCGTTGATTGGCAGGGGTGGGACGGGGCTCGTCACCCGCCCAGGCTACTCCAACCCCTGGGCgGGCGGGGGTACCTCCTGGGCAAGGGCCGGAGCGCCGGGCCGAGCCACCTCTCCCCcTCCCCCGCTTCCCTGTCGCGTTCCGCGGGCTgnAAGCGCTAGAGGaGtGGAGCAGCACCCGGCCGGCCCTAGGGGCTGAAAGTCGGCAAAGTTTGGCCCGGGGAGGAAGTGGTCTCAAACCCCGGCAGGTGGCGGCCAGGCCAGGCCAGGGGCGCTCGCGGCCTGCGGGCGGGCTGTAGGTGAGGG…
TCONS_00132976	=	NM_002862	PYGB	brain glycogen phosphorylase	XLOC_042114	TSS48160	110-2639	4134	435	10.52	274.6	9252138	20	25176705	25226650	+	25176705-25177057,25187873-25187974,25197765-25197843,25200019-25200122,25203228-25203359,25205282-25205393,25205880-25205962,25206955-25207098,25207693-25207785,25208902-25209048,25209585-25209748,25210669-25210783,25211812-25211913,25212740-25212887,25217061-25217119,25219117-25219258,25221042-25221249,25222794-25222928,25224240-25224306,25225006-25226650	nnnnnnnnnnnnnnnnnnnnnnnnnnnnnnnnnnnnnnnnnnnnnnnnnnnnnnnnnnnnnnnCCGCCGCTTTCCTTCTCCAGCTCTTTTCCTCCGCCTCGGCCGGCGCGATGGCAAAGCCGCTGACGGACAGCGAGAAGCGGAAGCAGATCAGCGTGCGCgGCCTGGCGGGGCTGGGCGACGTGGCCGAGGTGCGGAAGAGCTTCAACCGGCACTTGCACTTCACGCTGGTCAAGGACCGCAATGTGGCCACGCCCCGCGACTACTTCTTTGCGCTGGCGCACACGGTGCGCGACCACCTGGTGGGCCGCTGGATCCGCACGCAGCAGCACTACTACGAGCGCGACCCCAAGCGCATTTATTATCTTTCCCTGGAATTCTACATGGGCCGCACGCTGC…
TCONS_00057294	x	NM_001135765	ATP2A2	ATPase, Ca++ transporting, cardiac muscle, slow twitch 2	XLOC_018106	-	564-3609	277	0	0	274.5	7788034	12	109262846	109263122	-	109262846-109263122	TTCAACTCGAGCAAAACAGCGGGCGTTCAGGCAGGCATCTCGCTGGGCAGAGGGGTTGAGTTCATCAAACTCCCGGCCTGTGAAAGCTTTTGACGTCACATCCTCATCCTGCCCGAAGATGCCGATGCGGCGACAGATGGCCACAGCAGTGCCCTTGTTGTCCCCAGTGATCATGATGACCCGGATGCCTGCTTGCCGGCACAGCTTCACGGAGGAGGCCACCTCGATTCTTGGAGGATCCAGCATGCCCACGCAGCCAACAAAGGTCAGATTGGTC
TCONS_00108888	=	NM_012088	PGLS	6-phosphogluconolactonase	XLOC_034738	TSS39415	51-825	1036	149	14.38	274	9623529	19	17483431	17493098	+	17483431-17483769,17487982-17488089,17489097-17489198,17489519-17489659,17492753-17493098	nnnnnnnnnnGCCGTCGGGAGCGCTTCCGCCTCCCCGCCGCCGCCCTCGCCATGGCCGCGCCGGCCCCGGGCCTCATCTCGGTGTTCTCGAGCCCCCAGGAGCTGGGTGCGTCGCTAGCGcAGCTGGTGGCCCAGCGCGCAGCATGCTGCCTGGCGGGGGCCCGCGCCCGTTTCGCGCTCGGCCTGTCGGGCGGGAGCCTCGTCTCGATGCTAGCCCGCGAGTTGCCCGCCGCCGTCGCCCCTGCCGGGCCAGTCAGCCTAGCGCGCTGGACGCTGGGCTTCTGCGACGAGCGCCTCGTGCCCTTCGATCACGCCGAGAGCACGTACGGCCTCTACCGGACGCATCTTCTCTCCAGATTGCCGATCCCAGAAAGCCAGGTGATCACCATTAACCCCGAG…
TCONS_00175032	=	NM_022754	SFXN1	sideroflexin 1	XLOC_056817	TSS63512	139-1105	4231	1238	29.26	273.4	10580852	5	174838004	174889351	+	174838004-174838248,174851704-174851876,174868641-174868811,174869718-174869816,174871060-174871135,174871720-174871805,174873072-174873199,174876223-174876272,174881528-174881577,174881984-174882031,174886247-174889351	nnnnnnnnnnnnnnnnnnnnnnnnnnnnnnnnnnnnnnnnnnnnnnnnnnnnnnnnnnnnnnnnnnnnnnnnnnnnnnnnnnnnnnnnnnnnnnnnnnnnnnnnnnnnnnnnnnnnnnnnnnnnnnnnnnnnnnnnnnnnnnnnnnnnnnnnnnnnnnnnnnnnnnnnnnnnnnnnnnnnnnnnnnnnnnnnnnnnnnnnnnnnnnnnnnnnnnnnnnnnnnnnnnnnnCGGCCCGgGGGGAGCGCCCGGGACCATGTCTGGAGAACTGCCACCAAACATTAACATCAAGGAACCTCGATGGGATCAAAGTACTTTCATTGGACGAGCCTATCATTTCTTCACTGTAACTGACCCCAGGAACATTCTGTTAACAAACGAACAACTAGAGAGTGCAAGAA…
TCONS_00199632	=	NM_006854	KDELR2	KDEL receptor 2 isoform 1	XLOC_065510	TSS72363	162-797	2942	381	12.95	273	9.75257e+06	7	6467179	6490398	-	6467179-6469331,6472227-6472479,6475752-6475910,6480340-6480440,6490123-6490398	nnnnnnnnnnnnnnnnnnnnnnnnnnnnnnnnnnnnnnnnnnnnnnnnnnnnnnnnnnnnnnnnTCCCTGGCCACGTCGCGgccgctctcgccatcttccCAGCTTCCTCTCAGGGGCCGCCGCTGCCTAAGCCgCCCAGCCCCGGGGCCGCCGTGCTGCGCCGACCGCCGCCGCCGCCGCCGCCATGAACATCTTCCGGCTGACTGGGGACCTGTCCCACCTGGCGGCCATCGTCATCCTGCTGCTGAAGATCTGGAAtACGCGCTCCTGCGCCGGTATTTCTGGGAAAAGCCAGCTTCTGTTTGCACTGGTCTTCACAACTCGTTACCTGGATCTTTTTACTTCATTTATTTCATTGTATAACACATCTATGAAGGTTATCTACCTTGCCTGCTCTT…
TCONS_00030176	=	NM_004521	KIF5B	kinesin family member 5B	XLOC_009799	TSS10731	471-3359	6055	789	13.03	272.8	9.14838e+06	10	32337778	32385377	-	32337778-32340450,32344443-32344593,32346077-32346293,32346986-32347090,32347250-32347321,32347436-32347496,32348792-32348893,32349956-32350065,32350160-32350221,32351074-32351191,32351782-32351970,32357362-32357505,32360007-32360213,32361640-32361708,32362779-32362972,32363624-32363772,32364456-32364601,32364824-32364928,32366188-32366312,32366454-32366541,32367097-32367152,32367712-32367760,323…	nnnnnnnnnnnnnnnnnnnnnnnnnnnnnnnnnnnnnnnnnnnnnnnnnnnnnnnnnnnnnnnnnnnnnnnnnnnnnnnnnnnnnnnnnnnnnnnnnnnnnnnnnnnnnnnnnnnnnnnnnnnnnnnnnnnnnnnnnnnnnnnnnnnnnnnnnnnnnnnnnnnnnnnnnnnnnnnnnnnnnnnnnnnnnnnnnnnnnnnnnnnnnnnnnnnnnnnnnnnnnnnnnnnnnnnnnnnnnnnnnnnnnnnnnnnnnnnnnnnnnnnnnnnnnnnnnnnnnnnnnnnnnnnnnnnnnnnnnnnnnnnnnnnnnnnnnnnnnnnnnnnnnnnnnnnnnnnnnnnnnnnnnnnnnnnnnnnnnnnnnnnnnnnnnnnnnnnnnnnnnnnnnnnnnnnnnnnnnnn…
TCONS_00060315	=	NM_182848	CLDN10	claudin 10 isoform a	XLOC_019281	TSS21785	236-914	2949	737	24.99	272.3	10084103	13	94883845	95030293	+	94883845-94884302,95010387-95010548,95010637-95010718,95027486-95027593,95028155-95030293	CGAAATTTTAATAAATATCCGTGTAGAAAATCAGAACGACTCTTTCAGGCCATCTTTAAAATGTCTTTGGTAAACCATACTTGATCCTAAATTCCTGTACTTCCTCAGGCCATCCGAGCATGAAACGCTGTCACCTACCCACATCCACTGGCTGTGACGCTTGTCAAAGTGTTCTCTATCAGCTGCATGCCTAGACCACCAAAGCTTTCTGTCCGGACAGTATCACTGGCGAAGGCGGCGCGACATGTCCAGGGCGCAGATCTGGGCTCTGGTGTCTGGTGTCGGAGGGTTTGGAGCTCTCGTTGCTGCTACCACGTCCAATGAGTGGAAAGTGACCACGCGAGCCTCCTCGGTGATAACAGCCACATGGGTTTACCAGGGTCTATGGATGAACTGCGC…
TCONS_00143432	=	NM_017590	ZC3H7B	zinc finger CCCH-type containing 7B	XLOC_045496	TSS51931	217-3148	6154	243	3.95	271.9	10274905	22	40027227	40086097	+	40027227-40027722,40046605-40046663,40051514-40051547,40051671-40051868,40053156-40053314,40055973-40056053,40058121-40058177,40064263-40064305,40064951-40065141,40065766-40066087,40067038-40067096,40068479-40068578,40069365-40069526,40071953-40072158,40074017-40074117,40075070-40075251,40077511-40077596,40081419-40081552,40081707-40081812,40081904-40082012,40082293-40082426,40082595-40082758,400…	CTGGGTTTGAGCAGCATtAGCCCAGAAATGCAGAACTGCCACAGGAAACCCCCCTAAAAGGCAGGACACTTTTAAAGAAAATAAAGGTGAATTCCAGGCTTGAGCTTTCGACGgGGAATGGnnnnnnnnnnnnnnnnnnnnnnnnnnnnnnnnnnnnnnnnnnnnnnnnnnnnnnnnnnnnnnnnnnnnnnnnnCGGCGAGGCGACGGGAGCCGcGCTCTCTAGGACCCGAGGAGGAAGAGCTGCAGGGAAACGGTGCCTCCAGCgGGTGCTGCCGCGAGCGGCCGGCCGAGGGGCTGGAAATGAAAGTAAAGCGcTCCAGAGCCGCATGGACgGAGCTGCCGGGGCGGCGGCGCCGGGAGCAGGATGCGGCCGCCCGTAATTAAATAACATTTACTCT…
TCONS_00197066	=	NM_000108	DLD	dihydrolipoamide dehydrogenase precursor	XLOC_064601	TSS71485	111-1638	4525	1018	22.5	271.5	9.22461e+06	7	107318822	107349825	+	107318822-107318970,107320881-107320959,107329419-107329498,107330006-107330074,107331159-107331228,107332639-107332739,107333042-107333185,107333948-107334049,107343187-107343377,107344475-107344645,107344954-107345143,107345605-107345742,107346691-107346780,107346875-107349825	nnnnnnnnnnnnnnnnnnnnnnnnnnnnnnnnnnnnnnnnnnnnnnnnnnnnnnnnGGAGGCGCCCAGGGGAGGTGAAAGCATTGGCGGAAGGGAAGATACAGCGGAAAAATGCAGAGCTGGAGTCGTGTGTACTACTCCTTGGCCAAGAGGGGCCATTTCAATCGAATATCTCATGGCCTACAGGGACTTTCTGCAGTGCCTCTGAGAACTTACGCAGATCAGCCAATTGATGCTGATGTAACAGTTATAGGTTCTGGTCCTGGAGGATATGTTGCTGCTATTAAAGCTGCCCAGTTAGGCTTCAAGACAGTCTGCGTTGAGAAAAATGAAACACTTGGTGGAACGTGCTTGAATGTTGGTTGTATTCCTTCTAAGGCTTTATTGAACAACTCTCATT…
TCONS_00047385	=	NM_001310	CREBL2	cAMP responsive element binding protein-like 2	XLOC_015153	TSS17047	277-637	3913	290	7.41	271.4	11132918	12	12656023	12689398	+	12656023-12656388,12679978-12680175,12681771-12681915,12686195-12689398	nnnnnnnnnnnnnnnnnnnnnnnnnnnnnnnnnnnnnnnTCCCtCCCACTCTCCGGTCTCGGCGGCTCTCCAGAGCGTCTGTAAACAGCCAGAGACTGTCATGGAGGGGGAGGAGGAGgCTGcGGCGGCGAAGGGAGGCGTTTGGgGCCGCCTCCAGGGTCCGCTCTGCCATTCCTGAACTGGGCCCTAGTCCCCGTGACTGTGGCATCAGGGAAGCGAACTGTTAGGCAAGAGGAGGAGGCAGCCAGAACCATATCCCCTTCTTCCTCGGGGCGGGGGCCGGGCCAGGCCGGCTGAGCCGGGGGAGGGCTCCGGGAGGGAGTGCCCGGCCAGGCCAGCCTGTCTGCCGAGATGGATGACAGTAAGGTGGTTGGAGGCAAAGTAAAGAAGCCCGGTAAA…
TCONS_00066589	=	NM_016417	GLRX5	glutaredoxin 5	XLOC_021444	TSS24087	105-576	1404	450	32.05	271.4	9587979	14	95070850	95080815	+	95070850-95071474,95080037-95080815	tctTGTTTTGCCTCTCGTTGCCCTGCAAGCGTGACCCcGATGGACATCCAtTCTCTCCAATTAACTAGCAAAGCGGTTGCCGACGGCCAATAGTAAGGCAGnnnnnnnnnnnnnnnnnnnnnnnnnnnnnnnnnnnnnnnnnnnnnnnnnnnnnnnnnnnnnnnnnnnnnnnnnnnnnnnnnnnnnnnnnnnnnnnnnnnnnnnnnnnnnnnnnnnnnnnnnnnnnnnnnnnnnnnnnnnnnnnnnnnnnnnnnnnnnnnnnnnnnnnnnnnnnnnnnnnnnnnnnnnnnnnnnnnnnnnnnnnnnnnnnnnnnnnnnnnnnnnnnnnnnnnnnnnnnnnnnnnnnnnnnnnnnnnnnnnnnnnnnnnnnnnnnnnnnnnCGGCaCGGGCGGCGGTGGC…
TCONS_00217851	=	NM_016035	COQ4	coenzyme Q4 homolog,	XLOC_072277	TSS78942	348-1143	1985	239	12.04	271	11428580	9	130124199	130136172	+	130124199-130125028,130125116-130125247,130127243-130127339,130127879-130127981,130134253-130134382,130134950-130135043,130135574-130136172	CAAGGAACAATACTGAGTCATTTCCCCCCTCGAAAAACAGAGGAAAGTGAGGAGTACGAAAGCACAGAGAACAGACGTTTGGGAAAGCGCTCTGCCCAGGCGAATAGGTCACGTGATTTTGTTTTGAGGGAAGGACCAGAAnCGGAGATGGACTTTCAAGAGAACGAGAGCGGGAATGTGGGTCTGGTTCGAGGCACtGACCCTTCAGAAGTTGTAGCTCCACTGTATCCCGCAGGTGCTTCCATTTTAGCCCCGGGGGCTTATAGACCGCGAAAAGCCCGTGCAGTCGCGACAAGCCAGCGGACCCCATGCTTGAAGATCACAGGACCCACTGGACcTGGACGGAAGTGCCGCAAGGCCCCGCCCCCAAATGTGGTCCTTACCGTGGGCGCCGCCATG…
TCONS_00107238	=	NM_015414	RPL36	ribosomal protein L36	XLOC_034273	TSS38901	174-489	750	214	28.53	271	9.06303e+06	19	5641339	5642884	+	5641339-5641611,5642330-5642464,5642543-5642884	nnnnnnnnnnnnnnnnnnnnnnnnnnTCTGCCGCCATCCAGACTCCCGGGTCCTCTgTGCGGGTTGGAGGATGGTTGGTTGTGGCAAGCGAGGCTGAAGAAGCCGGGACGCGGGTCTCTGGGCCTCGGGAACCGAGCCTGTACTCACCTCCGTCCCTTCTCCCCTCCGCTGTCCGCGGCCATGGCTCTACGCTACCCTATGGCCGTGGGCCTCAACAAGGGCCACAAGGTGACCAAGAACGTGAGCAAGCCCAGACACAGCCGCCGCCGCGGGCGTCTGACGAAACACACCAGGTTCGTGCGGGACATGATTCGGGAGGTGTGTGGCTTTGCCCCGTACGAGCGGCGTGCCATGGAGTTACTGAAAGTCTCCAAGGACAAACGGGCCCTCAAGTTTATC…
TCONS_00142716	=	NM_000362	TIMP3	tissue inhibitor of metalloproteinase 3	XLOC_045264	TSS51698	1187-1820	5488	1272	23.18	270.7	10211650	22	31526802	31589030	+	31526802-31528108,31575439-31575521,31583236-31583347,31584004-31584125,31585167-31589030	nnnnnnnnnnnnnnnnnnnnnnnnnnnnnnnnnnnnnnnnnnnnnnnnnnnnnnnnnnnnnnnnnnnnnnnnnnnnnnnnnnnnnnnnnnnnnnnnnnnnnnnnnnnnnnnnnnnnnnnnnnnnnnnnnnnnnnnnnnnnnnnnnnnnnnnnnnnnnnnnnnnnnnnnnnnnnnnnnnnnnnnnnnnnnnnnnnnnnnnnnnnnnnnnnnnnnnnnnnnnnnnnnnnnnnnnnnnnnnnnnnnnnnnnnnnnnnnnnnnnnnnnnnnnnnnnnnnnnnnnnnnnnnnnnnnnnnnnnnnnnnnnnnnnnnnnnnnnnnnnnnnnnnnnnnnnnnnnnnnnnnnnnnnnnnnnnnnnnnnnnnnnnnnnnnnnnnnnnnnnnnnnnnnnnnnnnnnnnnn…
TCONS_00004111	=	NM_016308	CMPK1	cytidine monophosphate (UMP-CMP) kinase 1,	XLOC_001295	TSS1351	150-834	2932	94	3.21	270.6	1.0527e+07	1	47572056	47617100	+	47572056-47572375,47606728-47606874,47611214-47611366,47613168-47613244,47613456-47613552,47614963-47617100	nnnnnnnnnnnnnnnnnntGGGCAGCCACGGCGGcGGGGCcGCGGCGGGCGCCGGCTCAGCCCGCCCCTTTCTCCCACCGCCTCCCTGCCCCGCCCCGCGCCTCGCCGGCCGCTGTCAGCTCCCTCAGCGTCCGGCCGAGCAGCTGTGTATGCTGAGCCGCTGCCGCAGCCGACTGCTCCACGTCCTGGGCCTTAGCTTCCTGCTGCAGACCCGCCGGCCGATTCTCTTCTGCCCTCCCCGTCTCATGAAGCCGCTGGTAGTGTTCGTCCTCGGCGGCCCCGGCGCCGGCAAGGGGACCCAGTGCGCCCGCATCGTCGAGAAATaTGGCTACACACACCTTTCTGCAGGAGAGCTGCTTCGTGATGAAAGGAAGAACCCAGATTCACAGTATGGTGAAC…
TCONS_00043627	=	NM_006876	B3GNT1	UDP-GlcNAc:betaGal	XLOC_013891	TSS15690	.	2070	55	2.66	270.3	8626389	11	65869419	65871737	-	65869419-65870287,65870537-65871737	nnnnnnnnnnnnnnnnnnnnnnnnnnnnnnnnnnnnnCGGCTCGCCTCGGCTGCACTCGGCAGGCtGCGGTAAATCCGGGCTTGCGGCCGCTGGTGTAGTCTGTGGCCGGGTGGTCCTTgCTGCGCGCCCCGAGCCCCGACAGCCATGCAGATGTCCTACGCCATCCGGTGCGCCTTCTACCAGCTGCTGCTGGCCGCGCTCATGCTGGTGGCGATGCTGCAGCTGCTCTACCTGTCGCTGCTGTCCGGACTGCACGGACAGGAGGAGCAAGACCAATATTTTGAGTTCTTTCCCCAGTCCCCACGGTCCGTGGACCAGGTCAAGACGCgGCTCCGCACCGCGCTGGCCTCCGGAGGCGTACTGGACGCCAGCGGCGATTACTGCGtCTACAGGGGCCT…
TCONS_00162467	=	NM_015393	PARM1	DKFZP564O0823 protein	XLOC_052010	TSS58883	254-1184	5179	427	8.24	270.3	1.02596e+07	4	76077184	76194349	+	76077184-76077604,76156659-76157384,76178117-76178195,76190397-76194349	GCcGCTCTGGGCCGGGGCTCTCGGGACCTGAGGGCTGAGAGctGGAAGGccagggggtggccctGTCATtGCCGCGGGGCCCgGGTGGGAGGGGTTTGGCAnnnnnnnnnnnnnnnnnnnCGGCGGCGGCGGAGGCGGCCCCGGGCTCGGGCGGCTGGGATGGAGCAGAAGCGCGCGGAGCACTGGAGGGCACGCAGCTGACGGAGCTGGGCTGCGTTCGCCTCGTCTGCCTCGCGCCTTCCACTGTAGCTGTCCGcGCCTCCTGGCTCCCACCGCAGCCCACCCGGCAGAGGAGTCACTACCGGCGCCCATTGCGCTCTGTCAGTCCGCAAACTCCCTGCCGCCCGCTCCGGGCTTGGCACCAAACACCAGGCTACCATGGTCTGCAAGACTCTCTTC…
TCONS_00145203	=	NM_003634	NIPSNAP1	nipsnap homolog 1	XLOC_046050	TSS52603	74-925	2226	223	10.02	270.1	9957199	22	28280797	28307315	-	28280797-28281988,28284859-28284942,28286723-28286817,28287160-28287191,28287495-28287635,28287781-28287851,28295182-28295276,28296151-28296196,28296394-28296521,28306974-28307315	nnnnnnnnnnnnnnnnnnnnnnnnnCAGAGTGGACAAAGGGCTTGCCAAGGTCGCAGAGCGCGCAGAGGATTAGAACCCTGACTTCCGTCAAGCACCTGCGGAGTTGGAGACGCCCACGGGCAACGnnnnnnnnnnnnnnnnnnnnnnnnnnnnnnnnnnnnnnnnnnnnnnnnnnnnnnnnnnnnnnnnnnnnnnnnnCcaGGCTTGGGGGCGGGGCCTTCCTGCAACCTTCGCGGCtCCAACATGGCTCCGCGGCTATGCAGCATCTCTGTGGCGGCGCGGCGGCTGCTGGGGGGCCCGGGGCCCCGCGCTGGGGACGTTGCGGCTGCAGCTGCGGCGCGTTTCTATTCCAAGGACAATGAAGGCAGCTGGTTCCGCTCCCTCTTTGTTCACAAGGT…
TCONS_00182465	=	NM_001002029	C4B	complement component 4B preproprotein,	XLOC_059408	TSS66303	52-5284	6729	614	9.12	269.7	1.0818e+07	6	32090524	32112450	+	32090524-32090665,32090798-32090996,32091211-32091412,32091622-32091692,32091771-32091859,32092078-32092160,32092331-32092427,32092566-32092671,32092769-32092901,32099685-32099800,32099900-32100079,32100225-32100407,32100540-32100725,32100879-32101037,32101289-32101415,32101583-32101657,32101918-32102115,32102207-32102318,32102409-32102479,32102738-32102877,32102991-32103200,32103445-32103496,321…	nnnctgccccgaggcctagcttggccagaaggtagcagacagacaGACGGATCTAACCCCTCTTGCATCCTCCAGCCATGAGGCTCCTCTGGGGGCTGATCTGGGCATCCAGCTTCTTCACCTTGTCTCTGCAGAAGCCCAGGTTGCTCTTGTTCTCTCCTTCTGTGGTTCATCTGGGGGTCCCCCTGTCGGTGGGGGTGCaGCTCCAGGATGTGCCCCGAGGACAGGTAGTGAAAGGATCAGTGTTCCTGCGAAATCCATCTCATAATAATGTCCCCTGCTCCCCAaAGGTGGACTTCACCCTTAGCTCAGACAGAGACTTCGCACTCCTCAGTCTCCAGGTGCCCTTGAAAGATGTGAAGAGCTGTGGCCTCCATCAACTCCTcAGAGGCCCTGAGG…
TCONS_00018292	=	NM_004696	SLC16A4	solute carrier family 16, member 4,	XLOC_005684	TSS6433	183-1643	2831	436	15.4	269.4	9748578	1	110707002	110735435	-	110707002-110708038,110719603-110719696,110721095-110721306,110722998-110723501,110725127-110725288,110725797-110725940,110726979-110727111,110733382-110733500,110735010-110735435	TGTAAAATAAGCATGTCATGAGAAGTTCCCTGAGGAACTTTGAAGACAAGTGTATGAGAGCTCTGGAGCCCCATCCCCCTGCCCTGAGCATAGTCGCCAAAAGGACTTTCCACTTAGTTTACTCTATGCTTGCTTTTGAGCCTGCGGCAAAAAATTCTACCTTCTGAGCGACTGTGGGTGGAGGGAGGGCCTGAGATGACATCAAATCACAGTtcTTnnnnnnnnnnnnAGGAAGTAAAGTCCACTAGCAGGAGGGCCTAAATCGTCTGAGCCCTCCTTGGCTCTTACAATGCTCACTTGTTTTCACAGTGCAGTAAAATGAAATGCCTTAGAAAAAGAGTAACATTCCAGAAAATGGTGTAATTTATTTTTCTTCCTTAATTGCCCGATCTGTGGAGG…
TCONS_00056596	=	NM_002345	LUM	lumican precursor	XLOC_017895	TSS20394	390-1403	2777	344	12.39	269.2	8.24763e+06	12	90020770	90029741	-	90020770-90022227,90026026-90026908,90029306-90029741	nnnnnnnnnnnnnnnnnnnnnnnnnnnnnnnnnnnnnnnnnnnnnnnnnnnnnnnnnnnnnnnnnnnnnnnnnnnnnnnnnnnATTTGAAGCAGGACTCAATCCTTGGTTAAAAGCTATGGTATTTGAGCTAGTTAAACACGTATCTCTCTCCCATTCCATAGGGAATGAGCTGGGTTGTCCTTCCTCCCCACATTCACCTGCACTTCGTTAGaGAGCAGTGTTCCCATGCCACACCACAAGATCCCCACAATGACATAACTCCATTCAGAGACTGGCGTGACTGGGCTGGGTCTCCCCACCCCCCTTCAGCTCTTGTATCACTCAGAATCTGGCAGCCAGTTCCGTCCTGACagAGTTTACAGCATATATTGGTGGATTCTTGTCCATAGTgCATCTG…
TCONS_00010908	=	NM_006763	BTG2	B-cell translocation gene 2,	XLOC_003533	TSS3668	72-546	2775	113	4.07	269.1	9337158	1	201541240	201545369	+	201541240-201541499,201542855-201545369	nnnnnnnnnnnnnnnnnnnnnnnnnnnnnnnnnnnnnnnnnnnnnnnnnnnnnnnCGCTGGCTTGTGGACCCGTACTTCCCACCCGAGACCTCTCACTGAGCCCGAGCCGCGCGCGACATGAGCCACGGGATGGGAACCGACATGCTCCCGGAGATCGCCGCCGCCGTAGGCTTCCTCTCCAGCCTCCTGAGGACCCGGGGCTGCGTGAGCGAGCAGCGGCTTAAGGTCTTCAGCGGGGCGCTCCAGGAGGCACTCACAGAGCACTACAAACACCACTGGTTTCCTGAAAAGCCGTCCAAGGGCTCCGGCTACCGCTGCATTCGCATCAACCACAAGATGGACCCCATCATCAGCAGGGTGGCCAGCCAGATCGGACTCAGCCAGCCCCAGCTGCACCA…
TCONS_00200798	=	NM_182547	TMED4	transmembrane emp24 protein transport domain,	XLOC_065836	TSS72840	23-703	2967	1000	33.7	268.6	9459717	7	44583408	44588418	-	44583408-44585752,44587217-44587363,44587573-44587698,44587847-44587947,44588171-44588418	nnnnnnnnnnnnnnnnnnnnnnnnnnnnnnnnnnnnnnnnnnnnnnnnnnnnnnnnnnnnnnnnnnnnnnnnnnnnnnnnnnnGCGCGATGGCAGGTGTCCGGGCTGGGCTTCTGCGGGCgATGGGGCGGCAAGTACtGCTGCTTCTCGCGCTGTGCGCCACAGGCGCCCGGGGGCTCTACTTCCACATCGGCGAGACCGAGAAGCGCTGTTTCATCGAGGAAATCCCGGACGAGACCATGGTCATCGGCAACTATCGTACCCAGATGTGGGATAAGCAGAAGGAGGTCTTCCTGCCCTCGACCCCTGGCCTGGGCATGCATGTGGAAGTGAAGGACCCCGACGGCAAAGTGGTGCTTTCCCGGCGGTACGGCTCGGAGGGCCGCTTCACGTTCACCTC…
TCONS_00223066	=	NM_020145	SH3GLB2	SH3-domain GRB2-like endophilin B2,	XLOC_073746	TSS80906	147-1331	3497	901	25.76	266.8	9442494	9	130808685	130830464	-	130808685-130810891,130811206-130811446,130811871-130811971,130812220-130812309,130812770-130812793,130814336-130814398,130816511-130816603,130816871-130817004,130823191-130823319,130824382-130824523,130830192-130830464	nnnnnnnnnnnnnnnnnnnnnnnnnnnnnnnnnnnnnnnnnnnnnnnnnnnnnnnnnnnnnnnnnnnnnnnnnnnnnnnnnnnnnnnnnnnnnnnnnnnnnnnnnnnnnnnnnnnnnnnnnnnnnnGGGCGGGGTGCGGTTaGCgGCGGCGGCTGGGCCTGGGGCTGCCGGCTGCGCTCGGCCCGTGcgcggcggccCtgcgGGCGCACCATGGACTTCAACATGAAGAAGCTGGCGTCGGACGCGGGCATCTTCTTCACCCGGGCAGTGCAGTTCACGGAGGAGAAGTTTGGCCAGGCTGAGAAGACTGAGCTTGATGCCCACTTTGAAAATCTTCTGGCCCGGGCAGACAGCACCAAGAACTGGACAGAGAAGATCTTGAGGCAGACAGAGGTGCTG…
TCONS_00053085	x	NM_001168320	TSPAN9	tetraspanin-9	XLOC_017017	-	117-834	559	0	0	266.5	9767001	12	3265436	3265994	-	3265436-3265994	GCCTGCTGTGCTTTTGACACTTTATTGGTTTTTATTTAAAAACATGCTAAAAACATGGTGTTCCATAAaGCCGGGACCAGGATGAAGGAACGCACAGATACGGCATCGCAAGCAGAAAGTGCATCTGAAACCAACAAGCGTGCTCGCCCTGCTCTCCCTCCCATGCTGCCCGGGGGCAGGCTGGTGGACAAGGAGTGGGCAGGAAGACCCCCAGGCCTCACCTCCTGAGTGCCCAATCAGGGCAGGGAGGCCAAGCCCCACCCTGGACTACTGCCTCACTGCAGTGGGGAGGAGGAAAGTGGGGGGCACGGGAACACAAGGGCTGGCTGGACTCTGAGAAGCTGAGGGACAAAGAATGGACCCCAAACAGCTCGCACCCAGtTCCCATCCTATGCCAaG…
TCONS_00037818	=	NM_002335	LRP5	low density lipoprotein receptor-related protein	XLOC_012137	TSS13568	76-4921	5166	186	3.6	266	9002849	11	67836646	67973319	+	67836646-67836849,67871891-67872287,67881694-67881891,67887791-67887987,67889615-67889746,67910360-67910756,67913925-67914096,67927527-67927743,67930568-67930857,67933958-67934184,67935480-67935664,67937733-67938056,67940372-67940571,67947533-67947741,67949146-67949336,67950022-67950231,67953619-67953744,67957646-67957882,67960933-67961043,67962490-67962726,67963821-67963960,67970480-67970577,679…	nnnnnnnnnnnnnnnnnnnnnnnnnnnnnnnnnnnnnnnnnnnnnnnnnnnnnnnnnnnnnnnnnnnnnnnnnnnnnnnnnnnnnnnnnnnnnnnnnnnnnnnnnnnnnnnnnnnnnnnnnnnnnnnnnnnnnnnnnnnnnnnnnnnnnnnnnCGCTGCTGTTGCTGCTtCTGGCGCTGTgCGGCTGCCCGGcCCCCGCCGCGGCCTCGCCACTCCTGCTATTTGCCAACCGCCGGGACGTACGGCTGGTGGACGCTGGCgGAGTCAAGCTGGAGTCCACCATTGTGGTCAGTGGCCTGGAGGATGCGGCCGCAGTGGACTTCCAGTTCTCCAAGGGAGCCGTGTACTGGACAGATGTGAGCGAGGAGGCCATCAAGCAGACCTACCTGAACCAGACGG…
TCONS_00055248	=	NM_032840	SPRYD3	SPRY domain containing 3	XLOC_017568	TSS19862	88-1413	3443	304	8.83	266	8.53515e+06	12	51743856	51759471	-	51743856-51746017,51746365-51746537,51746624-51746743,51747699-51747756,51748206-51748355,51753337-51753522,51754700-51754835,51755146-51755270,51755787-51755862,51757166-51757312,51759362-51759471	nnnnnnnnnnnnnnnnnnnnnCGGGGACCCGGATGTGTGTgGCGGCGGCGGCCGAAGAGCTTGTGTGCGGAGCTGAGAGGCCTATGGATGAGGAGGACGCGGCGGCCCCGGTTTGTTCTCATGAACAAGATGGATGACCTcAACCTGCACTACCGGTTTCTGAATTGGCGCCGGCGGATCCGGGAGATTCGAGAGGTCCGAGCTTTCCGATATCaGGAGAGGTTCAAACATATCCTTGTAGATGGAGaTACTTTAAGTTACCATGGAAACTCTGGTGAAGTTGGCTGCTACGTGGCTTCTCGACCCCTGACCAAGGACAGCAATTATTTTGAGGTGTCTATTGTGGACAGTGGAGTCCGGGGCACCATTGCTGTGGGGCTGGTCCCTCAGTACTACAGC…
TCONS_00045149	x	NM_004109	FDX1	ferredoxin 1 precursor	XLOC_014352	-	252-804	1672	54	3.23	265.7	10677715	11	109837833	109839504	-	109837833-109839504	GTTCTGCtCTTCCTCACAATTAtTCCAAGTTAGTTGATGTTTTATTGTATTTCCAAAGACCATACTGTGTACCCCTTTgttAACTTcTATGAATTTATTtatagtaaAGATAAGgaTACAAATGTCTTCCACACATACATGGTAATCTGTGGTGCTCGCCCCTCCCTCCCTCCTGGGAcTGACACACTGCAGTCCACGCTGCTTACACTGCAGCCCCATCCTTGCGTGAGAGAATGGCGCCACCTGGGGCTGTGCGATGTGTCAGCCTGCTCATTCACTTCTCCAGCTCAGGACAGAGAAAAACAATTCATTCATAAGGTTTCCATTCTGTTATAGGCAGAGATTTATAAATCAGCATGATTTTTCAAAGAGTACAAAGTTAAACCGTTCTGCTTAGAA…
TCONS_00088321	=	NM_006141	DYNC1LI2	dynein, cytoplasmic, light intermediate	XLOC_028361	TSS31971	32-1507	4545	356	7.83	265.6	9344344	16	65312297	65343232	-	65312297-65315226,65317232-65317348,65319092-65319209,65319605-65319646,65320444-65320503,65321516-65321627,65323743-65323878,65325622-65325715,65327479-65327648,65333842-65334072,65340601-65340717,65342677-65342750,65342889-65343232	nnnnnnnnnnnnnnnnnnnnnnnnnnnnnnnnnnnnnnnnnnnnnnnnnnnnnnnnnnnnnnnnnnnnnnnnnnnnnnnnnnnnnnnnnnnnnnnnnnnnnnnnnnnnnnnnnnnnnnnnnnnnnnnnnnnnnnnnnnnnnnnnnnnnnnCGGCGAGCGGGGGGCGGCCCGGCCgGGGTCCTCGCGGGTCCTCGGCGGGCCCGGGGGAGGGCCCTCTTTGTGGCTGCAGTTGGCAAGATgGCGCCGGTGGGGGTAGAGAAGAAGCTGCTGCTGGGTCCCAACGGGCCCGCGGTGGCGGCCGCCGGCGACCTGACCAGTGAGGAGGAGGAAGGCCAGAGCCTATGGTCCTCCATTCTGAGCGAAGTGTCCACCCGTGCCAGGTCGAAGCTGCCGTCCGGC…
TCONS_00016720	x	NM_000792	DIO1	deiodinase, iodothyronine, type I isoform a	XLOC_005240	-	24-771	385	0	0	265.4	8598624	1	54132426	54132810	-	54132426-54132810	GCCTTGCATAAAGTCCCAAATGTTGCACCTCTGTCCTGAGAGGCGGACCACTGGGCAGTTTGGGGCCAGACCCCCTAGCTCAGTAGTGTCCTCTAGTCGCTGCCAACGGACCTTCAAGACGAACCAGAAATACTGGGTGCTGAAAAAGGTCGGGATCCAGTTGTCGTGGCTGAAATGGGGGTTCCTGGTCATACCGGTCTTCTCGCCCATGGCCAGGATGTTCCGCTTGACTCTGTCTGGAAACAATATCAGAAGCACTTTACCCACGACCACATGGACAGCCACCTCCAAGAGCACCCAGAGCTTCTTCACCCACAGCCCTGACTGGGGCAGCCCCATCTCGGCACAGCCAGAGTAAGCTCtGAGGCCTATGGGCAGAGAGGCT
TCONS_00113186	=	NM_052925	LENG8	leukocyte receptor cluster member 8	XLOC_035923	TSS40813	480-2880	4302	493	11.46	265.4	10596950	19	59651575	59665038	+	59651575-59652300,59654279-59654371,59655082-59655256,59655642-59655743,59656537-59656647,59657421-59657673,59657942-59658083,59658355-59658558,59658958-59659236,59659316-59659456,59659627-59659912,59660738-59660839,59660925-59660993,59661094-59661223,59661305-59661512,59663758-59665038	TCTTGTCACGCCAGTGTacatGGAGGAACAGTAATGGCTCCCACTGACTCAGTCAAAACAAGGtTGCGGnnnnnnnnnnnnnnnnnnnnnnnnnnnnnnnnnnnnnnnnnnnnnnnnnnnnnnnnnnnnnnnnnnnnnnnnnnnnnnnnnnnnnnnnnnnnnnnnnnnnnnnnnnnnnnnnnnnnnnnnnnnnnnnnnnnnnnnnnnnnnnnnnnnnnnnnnnnnnnnnnnnnnnnnnnnnnnnnnnnnnnnnnnnnnnnnnnnnnnnnnnnnnnnnnnnnnnnnnnnnnnnnnnnnnnnnnnnnnnnnnnnnnnnnnnnnnnnnnnnnnnnnnnnnnnnnnnnnnnnnnnnnnnnnnnnnnnnnnnnnnnnnnnnnnnnnnnnnnnnnnnnnnnnnnn…
TCONS_00002951	=	NM_017825	ADPRHL2	ADP-ribosylhydrolase like 2	XLOC_001006	TSS982	54-1143	1695	269	15.87	265.3	9179968	1	36327040	36332124	+	36327040-36327303,36329432-36329528,36329806-36330013,36330098-36330282,36330610-36330710,36331285-36332124	nnnnnnnnnnnnnnnnnnnnnnnnnnnnnnnnnnnnnnnnnnnnnnnnnnnnnnnnnnnnnnnnnnnnnnnnnnnnnnnnnnCGGCGGAGGGGCTGGCGCGGCCCGCTCTCTCTCACGCTTCCGAGGCTGCCTGGCTGGCGCGCTGCTCGGGGACTGCGTgGGCTCCTTCTAcGAGGCCCACGACACCGTCGAGCTGACGTCAGTCTTGCGTCATGTTCAGAGCCTGGAGCCGGACCCCGGCACGCCCGGGAGtGAGCGGACAGAAGCCTTGTACTACACAGATGACACAGCCATGGCCAGGGCCCTGGTGCAGTCCCTGCTAGCCAAGGAGGCCTTTGACGAGGTGGACATGGCTCACAGATTTGCTCAGGAGTACAAGAAAGACCCTGACAGGGGCT…
TCONS_00004433	=	NM_147161	ACOT11	thioesterase, adipose associated isoform BFIT2,	XLOC_001428	TSS1439	177-1959	4277	648	15.15	264.1	9215673	1	54786395	54849689	+	54786395-54786603,54822916-54823123,54824096-54824165,54830807-54830867,54832202-54832300,54832817-54832952,54835520-54835676,54837557-54837676,54839530-54839674,54840930-54840985,54842132-54842198,54842607-54842690,54843337-54843470,54845395-54845526,54846203-54846329,54847218-54849689	nnTCTGAAGAGAGGCGGGACGCGGGGTGATcACAGCTGGCTCTGGTGGGCGGGCaGGAGCTGGGGAGGAGGAGCAGGAGAGGCCCACAGGCTTCATTTGGaGtnnGGCCTgGCTGTTGCTCAGGTGACCAGCTTTTGTCTCTGGGAGGCTGCTGCTTTCCCCGGCCACCCGGCGCGATGATCCAGAATGTCGGAAATCACCTGCGACGGgGATTGGCCTCTGTGTTCTCCAGTCGCACATCCCGGAAGTCAGCCTCACGTGCAGGGAACGACAGTGCCATGGCAGATGGCGAAGGATACCGGAACCCCACAGAGGTGCAGATGAGCCAGCTGGTACTGCCCTGCCACACCAACCAACGCGGCGAGCTGAGTGTCGGGCAGCTGCTCAAGTGGATTGACA…
TCONS_00041943	=	NM_178498	SLC5A12	solute carrier family 5 (sodium/glucose,	XLOC_013497	TSS15051	314-2167	6456	2009	31.12	264	9136699	11	26645142	26700353	-	26645142-26649374,26651525-26651652,26656835-26656938,26659178-26659344,26661880-26661966,26664600-26664667,26670612-26670724,26675287-26675375,26676529-26676658,26681654-26681794,26681916-26682070,26687435-26687502,26689430-26689481,26690764-26690829,26699499-26700353	CCTCAGGAGGAAGACaCTGCTGAGGATTGTGTTTGCATTTTACAGATTCCATCTCACGAATTAAAAATGCTGAGGTGGTCAACTGTTATCAATTCTATGTTTCCCAGTAATGTTTAACCTTAAGTTAGAAAAAAtCTAAGAGATAAAACAGCATGTTATCTGGCCAGTCCATTCCACCCCCAGTGGTTAnnnnnnnnnnnnnnnnnnnnnnnnnnnnnnnnnnnnnnnnnnnTTTAGGAGAGAAGCAGACAGCTCTTTGCCAGGGTCAGATTTCAGATTCTCATCTATTGGTGGCAATACCACCACCAGATTCTTCTTTGAAGTCAACTTTTGAGATCTTCCCTAAGTACACCTTGGTGTCTGAAGATTCGCACAAGTGCCTCTGGTAATCATTTTGTT…
TCONS_00021948	=	NM_001276	CHI3L1	chitinase 3-like 1,	XLOC_006665	TSS7825	172-1320	2021	223	11.03	263.7	9.6102e+06	1	201414553	201422600	-	201414553-201415336,201415512-201415628,201416221-201416403,201416913-201417036,201418482-201418603,201419392-201419542,201420327-201420383,201420935-201421136,201422067-201422096,201422350-201422600	nnnnnnnnnnnnnnnnnnnnnnnnnnnnnnnnnnnnnnnnnnnnnnnnnnnnnnnnnnnnnnnnnnnnnnnnnnnnnnnnnnnnnnnnnnnnnnnCAGGGAGTGGAGTGGGACAGGTATATAAAGGAAGTACAGGGCCTGGGGAAGAGGCCCTGTCTAGGTAGCTGGCACCAGGAGCCGTGGGCAAGGGAAGAGGTTACACCCTGACCTGCTCTGCGGCAGCCAGAATGTGTGTGAAGGCGGCTCAAACAGtCTTTGTGGTCCTGGTGCTGCTCCAGTGCTGCTCTGCATACAAACTGGTCTGCTACTACACCAGCTGGTCCCAGTACCGGGAAGGCGATGGGAGCTGCTTCCCAGATGCCATTGACCGCTTCCTCTGTACCCACGTCATCTACAGCTT…
TCONS_00111518	=	NM_005581	BCAM	basal cell adhesion molecule isoform 1	XLOC_035453	TSS40276	45-1929	2472	159	6.43	263.5	1.06865e+07	19	50004137	50016518	+	50004137-50004303,50006322-50006443,50007260-50007488,50007575-50007645,50008347-50008443,50008535-50008717,50009249-50009385,50009701-50009857,50013619-50013734,50013838-50013979,50014153-50014289,50014443-50014587,50014679-50014823,50015802-50015919,50016013-50016518	GGGCTGCCGGGGGCGGGGCCTCTAGCTCCCAGCCCCGCTGCGGCCGAGCTGCAGCCGGGGCTCAGTCGCCGCCGCCGCCGTGAACATGGAGCCCCCGGACGCACCGGCCCGGACGCGCGGGGCCCCGCGGCTGCTGTTGCTCGCAGTCCTGCTGGCTGCGCACCGAGATGCCCAGGcAGAGGTGCGCTTGTCTGTGCCACCGCTGGTGGAGGTGATGCGAGGAAAGTCTGTCATTCTGAACTGCACCCCTACGGGAGCCCATGACCATTATGTGCTGGAATGGTTCCTTACTGACCGCTCGGGAGCTCGCCCCCGCCTGGCCTCCGCCGAGATGCAGGGCTCTGAGCTCCAGGTCACAATGCACAACACCCGGGGCCGCAGTCCCCCATACCAGCTGGA…
TCONS_00206166	x	NM_001009552	PPP2CB	serine/threonine-protein phosphatase 2A catalytic subunit beta isoform	XLOC_067691	-	416-1342	701	2	0.29	262.2	8.03216e+06	8	30762666	30763366	+	30762666-30763366	TTTGAtTTTTTTTtTTTAAAATGAAAAGTTTATTcGcTGAGTACAcCAAATAGGATGCAAGCACTGCCAGGACAAATATACAGAAATATGCAGATCAACATAAAACAGTAATTTAGTTTAAATGAAAGGAAATCTCTTTAAATGTTATGACAACATACTCCCACCAAGAACCTTTTCTTCAGTTAAGTTAATTATACATTTCAATAAAATAAAGGGTAATGGATTAGTGGATGTTAGCTTGTGAATTTTTCTTAAAAATAAAACTCCAACTCTATTAATCCATGCCAGTTAAACACTATAACTAAAATTTCCAAGTAAGCGCAAAAGGAGATGAAGCAGTTAGTTACCTTTTTTGCTTGAACAGTCCAGAGGAAAATGGTTACTATAAATACAGCAGGC…
TCONS_00081279	=	NM_001077180	METTL9	methyltransferase like 9 isoform 2	XLOC_026325	TSS29295	200-1151	3257	263	8.07	262.1	8.56601e+06	16	21518292	21576293	+	21518292-21518720,21531467-21531657,21536687-21536896,21543753-21543937,21574052-21576293	CGCCGCGGCCGCTCGTAAGTGCTCCGGGTAGAAACTGGTGCAGGGGGCAGTGGCGTTCCGCGGTCGGAAGGGATGGGGGAGGAGCCGAGGCTGCGCGCCGGCTGCTCCTCCCCACCCcCAGCCTCTGCCCTGAAGGGGGCTGGATGGGCAAGTCGGACGCGATGGCTCGAGCTCGGGCGGTGGCGGCTGTGGCCGGAGGCGGCGGTACCTCCTCCTCCTCGCCCCGGCGCCGGCGGTGATCGGAGCGAGCTGCCGCGGCCCCCGATGAGACTGCTGGTGGGCTGGCTGTGCCTGAGCCTGGCGTCCGTGTGGCTGGCGCAGAGGATGTGGACGCTGCGGAGCCCGCTCACCCGCTCCCTGTACGTGAACATGACAAGCGGCCCGGGCGGGCCGGCGACG…
TCONS_00052059	=	NM_014730	MLEC	malectin	XLOC_016694	TSS18627	152-1028	6374	325	5.1	261.3	10134521	12	119609307	119624050	+	119609307-119609717,119616277-119616455,119617010-119617186,119617281-119617338,119618502-119624050	GTTGTCCGTGAGGTGGGAGGCGGTACCCGTGGCTGAGAAGAAGGAGGCCTGAGAGCGACATGTCCCCGGCGACTCAGGCGGAGCGGTTCGTGGCGCTGTTTTTCTGAGTCCGGGGTGGCCTGGCAGCCGGCCGAGGACGAGGGTCGGCGGGGGcTGCCCCCGTGGTGGTGGCCGCCATGCTGGGAGCCTGGACGGTTGAGGGAACCGCTGTGGCGCTCTTGCGACTGCTGCTgctgctgctgccgCCGGCGATCCAGGGACCGGGGCTCGGCGTGGCCGGCGTGGCTGGCGCGGCGGGGGCCGGGCTGCCGGAGAGCGTCATTTGGGCGGTCAACGCGGGCGGAGAGGCGCATGTGGACGTGCACGGGATCCACTTCCGCAAGGACCCTTTGGAAGGCC…
TCONS_00225174	=	NM_001654	ARAF	v-raf murine sarcoma 3611 viral oncogene,	XLOC_074484	TSS81649	195-2013	4409	334	7.58	261.2	8544812	X	47304584	47317318	+	47304584-47305594,47307252-47307406,47307569-47307672,47309140-47309242,47309328-47309482,47309595-47309693,47310982-47311123,47311227-47311254,47311329-47311474,47311573-47311775,47313061-47313237,47313330-47313376,47313882-47314000,47314236-47314367,47315221-47315355,47315666-47317318	TATGACAAGCAGGTAATAACTTGAAGCCAGGCACGCAGATCAAATTCCCATGAAGACAGGGGAAGACAGGGGTGCTATTTTCATTGATGTTTACATTTCATnnnnnnnnnnnnnnnnnnnnnnnnnnnnnnnnnnnnnnnnnnnnnnnnnnnnnnnnnnnnnnnnnnnnnnnnnnnnnnnnnnnnnnnnnnnnnnnnnnnnGAAAATTTTACAGTTACAAGTTTTCTAAAGGAAATGCTCTAAGAGAGACGTCTcTCTCTTTTGACACCAGGGAAAATTCGATtTTTAAAAATTTGTGTTTAnnnnnnnnnnnnnnnnnnnnnnnnnnnnnnnnnnnnnnnnnnnnnnnnnnnnnCTTCCCTCTTCACCTGGCCACCTGTGACTAGTTTTTCAAAATCC…
TCONS_00063667	=	NM_022060	ABHD4	abhydrolase domain containing 4	XLOC_020428	TSS23116	70-1096	3366	539	16.01	261.1	9772941	14	22136986	22151961	+	22136986-22137078,22140412-22140500,22142135-22142507,22142670-22142824,22145168-22145279,22148470-22148656,22149605-22151961	CTCCCGGGTCAGCTGGTGCTGGCGTtAGGCGCTGGGCGGGCGCGCCAGGACCTGGCAGGGCTTGTTTGCTATGGCCGATGATCTGGAGCAGCAGCCTCAAGGCTGGCTGAGTAGCTGGCTGCCCACGTGGCGCCCCACTTCCATGTCTCAGCTGAAGAATGTGGAAGCCAGGATCCTCCAGTGTCTCCAGAATAAGTTCCTGGCCAGATATGTGTCCCTCCCAAACCAGAATAAGATCTGGACGGTGACTGTGAGCCCCGAGCAAAAGGACCGCACCCCCCTGGTGATGGTGCACGGTTTTGGGGGCGGCGTGGGCCTCTGGATCCTCAACATGGACTCACTGAGTGCCCGCCGCACACTGCACACCTTCGATCTGCTCGGCTTTGGGCGAAGCTCAAG…
TCONS_00188991	=	NM_014341	MTCH1	mitochondrial carrier homolog 1,	XLOC_061696	TSS68601	1-1116	2350	367	15.62	261.1	9360201	6	37043889	37062390	-	37043889-37044728,37045793-37045868,37046160-37046227,37046401-37046448,37048457-37048550,37051412-37051471,37052953-37053004,37053388-37053445,37053832-37053909,37054259-37054365,37057342-37057426,37061607-37062390	CTGCAGCAGGAGATTCAGCTCGCACAGAGTTCCACGCAGGCCGCGGCGACTGGGATCTGGGCAGCAAAGGGGCGGGCAGAGAACTGCAGAGAAAACTCCCGAAGCCAGGGAGGGGGCTTGGAAGCGCCTCAGnnnnnnnnnnnnnnnnnnnnnnnnnnnnnnnnnnnnnnnnnnnnnnnnnnnnnnnnnnnnnnnnnnnnnnnnnnnnnnnnnnnnnnnnnnnnnnnnnnnnnnnnnnnnnnnnnnnnnnnnnnnnnnnnnnnnnnnnnnnnnnnnnnnnnnnnnnnnnnnnnnnnnnnnnnnnnnnnnnnnnnnnnnnnnnnnnnnnnnnnnnnnnnnnnnnnnnnnnnnnnnnnnnnnnnnnnnnnnnnnnnnnnnnnnnnnnnnnnnnnnnnnnnn…
TCONS_00046625	x	NM_001065	TNFRSF1A	tumor necrosis factor receptor 1 precursor,	XLOC_014958	-	304-1668	349	22	6.3	261.1	9612355	12	6308210	6308558	+	6308210-6308558	GTTTtTGTGTATTTACAAAAGTCCACAgCTTCAGCTGAAGGCCCCATTGTTCCGTGcTCGCCCCTGCCTTGGGACAGTTCAGCTTGCTTTGTGcTTGTCCAGGCAGAGGGCATAGGACTGCCAAGTTTCTATTAGTGTAACATGATTGATTTTTAAAnnnnnnnnnnnnnnnnnnnnnnAACAAAAtCTGCTTATGTACTGTGAAAAAGGCTCAGGGACGAACCAGGGGCCCCTGAGCAGCCTCGCTGGTGAGGACACCCAAAACGGGCATGAGGCATAGCGTCCCTCATCCTCGCAAACCACCCACTCAAGCTCTTGAGCCCACGGCGCTCCTCTCTCCCCGCGCGCA
TCONS_00087724	=	NM_018206	VPS35	vacuolar protein sorting 35,	XLOC_028173	TSS31704	100-2487	3961	610	15.4	261	8148736	16	45250414	45280645	-	45250414-45252064,45253131-45253274,45253656-45253895,45254396-45254575,45260343-45260465,45263118-45263273,45263678-45263885,45265727-45265875,45265977-45266073,45267996-45268105,45268728-45268811,45270356-45270569,45272084-45272266,45272790-45272913,45273492-45273588,45274921-45275019,45280544-45280645	nnnnnnnnnnnCGGGGCTtGGAGGGGCCGCAGCGTCACATGACCGCGGGAGGCTCCGCGCGGGGTGGGTGCTCCTTGCTGCAGGCTCTGGGGAGTCGCCATGCCTACAACACAGCAGTCCCCTCAGGATGAGCAGGAAAAGCTCTTGGATGAAGCCATACAGGCTGTAAAGGTCCAGTCATTCCAAATGAAGAGATGCCTGGACAAAAACAAGCTTATGGATGCTCTAAAACATGCTTCTAATATGCTTGGTGAACTCCGGACTTCTATGTTATCACCAAAGAGCTACTATGAACTTTATATGGCCATTTCTGATGAACTGCACTACTTGGAGGTCTACCTGACAGATGAGTTTGCTAAAGGAAGGAAAGTGGCAGATCTCTATGAACTTGTACAGTAT…
TCONS_00094695	x	NM_005121	MED13	mediator complex subunit 13	XLOC_030409	-	78-6599	101	0	0	260.5	1.51428e+07	17	57397213	57397313	+	57397213-57397313	TCTGTAGAGTTGATGTCTGTTGCCCTCCTAGTTGACCACTCTGAACTGTATTTGCTTGTGTAGACATGGATCCTGCAGCATTACTGTTCATACTGCCAAAG
TCONS_00210897	=	NM_015941	ATP6V1H	ATPase, H+ transporting, lysosomal 50/57kDa, V1	XLOC_069616	TSS76530	293-1741	2262	137	6.06	260.3	8695910	8	54790656	54918500	-	54790656-54791137,54818690-54818803,54831668-54831769,54844731-54844856,54847102-54847280,54870760-54870952,54876912-54877009,54886277-54886330,54889775-54889879,54892530-54892643,54904557-54904646,54908097-54908199,54916691-54916838,54918147-54918500	CCGCACCtAAaAAGCCCCGCCgcagcgcCCGCCCCTCCTCcggctgctttggactctcccaGCTTCCGCCTTCCGCAGCAGTCACGTGCcTCCGATCACGTGAGCGGTGCCTCTGtcattctacTGCGGCCGCGCCGGCTTCCTTCTACCTGTgCGGTCCTCAACGTCTCCTTGGTGCGGGAACCGCTTCACTTTCGnnnnnnnnnnnnnnnnnnnnnnnnnnnnnnnnnnnnnnnnnnnnnnnnnnnnnnnnnnnnnnnnnnnnnnnnnnnnnnnnnnnnnnnnnnnnnnnnnnnnnnnnnnnnnnnnnnnTGCCAGCTTTGGGTGCATTGTGGGGTCCCGAGAATTCGCGAGATTTGTTGAAAGACATTCAAGATTACGAAGTTTAGATGACCAAAA…
TCONS_00143485	=	NM_001469	XRCC6	ATP-dependent DNA helicase II, 70 kDa subunit,	XLOC_045517	TSS51953	71-1898	2188	29	1.33	260.2	7.72154e+06	22	40347186	40389998	+	40347186-40347295,40347940-40348036,40354068-40354180,40362063-40362201,40362466-40362720,40363558-40363741,40372846-40373032,40376673-40376841,40379479-40379640,40382853-40382982,40384202-40384302,40387281-40387394,40389572-40389998	nnnnnnnnnnnnnnnnnnnnnnnnnnnnCGTTGATTGGGACCAAGAACAGGGCCCGCGCATGCGTGGATTCTCGTCTTCTGTCCAAGTTGGTCGCTTCTCTGCGCCAAAGTGAGCAGTAGCCAACATGTCAGGGTGGGAGTCATATTACaAAACCGAGGGCGATGAAGAAGCAGAAGAAGAACAAGAAGAGAACCTTGAAGCAAGTGGAGACTATAAATATTCAGGAAGAGATAGTTTGATTTTTTTGGTTGaTgCCTCCAAGGCTATGTTTGAATCTCAGAGTGAAGATGAGTTGACACCTTTTGACATGAGCATCCAGTGTATCCAAAGTGTGTACATCAGTAAGATCATAAGCAGTGATCGAGATCTCCTGGCTGTGGTGTTCTATGGTACCGAGA…
TCONS_00008630	=	NM_020407	RHBG	Rhesus blood group, B glycoprotein,	XLOC_002805	TSS2893	.	1790	93	5.2	260.1	9399237	1	154605627	154621635	+	154605627-154605851,154613716-154613902,154614405-154614555,154614667-154614814,154617762-154617928,154618221-154618358,154618483-154618616,154619163-154619284,154620942-154621016,154621193-154621635	nnnnnnnnnnnnnnnnnnnnnnnnnnnnnnnnnnnCCTATtGCCGGGTCTCTCAGCCGCGCCGCGGGCCGGCGACTGCAGCTTCCCCTGCTGTGCCTCTTCCTCCAGGGCGCCACTGCCGTTCTCTTTGCTGTCTTTGTCCGCTACAACCACAAAACCGACGCTGCCCTCTGGCACCGGGGCAACTACAGTAACGCGGACAATGAATTTTACTTTCGCTACCCAAGCTTCCAGGATGTCCATGCCATGGTCTTCGTGGGCTTTGGCTTCCTCATGGTCTTCCTGCAGCGTTACGGCTTCAGCAGCGTGGGCTTCACCTTCCTCCTGGCTGCCTTTGCCCTGCAGTGGTCCACACTGATTCAGGGTTTTCTCCACTCCTTCCACAGTGGACACATCCATG…
TCONS_00135412	=	NM_012469	PRPF6	PRP6 pre-mRNA processing factor 6 homolog,	XLOC_042925	TSS48985	169-2992	3103	186	5.99	259.1	9170203	20	62082875	62134899	+	62082875-62083113,62084844-62085012,62086704-62086822,62095204-62095282,62096713-62096889,62097124-62097279,62100842-62100936,62101400-62101556,62102874-62103036,62111997-62112115,62113082-62113300,62118520-62118642,62124554-62124675,62126352-62126490,62127736-62127855,62128779-62128955,62129400-62129533,62130275-62130366,62131174-62131288,62133715-62133841,62134638-62134899	nnnnnnnnnnnnnnnnnnnnnnnnnnnnnnnnnnnnnnnnnnnnnnnnnnnnnnnnnnnnnnnnnnnnnnnnnnnnnnnnnnnnnnnnnnnnnnnnnnnnnnnnnnnnnnnnnnnnnnnnnnnnnnnnnnCATTCCgTTgCTTCCTAGCCTTGGTCGTCGCCGCCGCTATGAACAAGAAGAAGAAGCCGTTCCTGGGGATGCCCGCTCCGCTCGGCTACGTGCCGGGGCTGGGCCGGGGCGCCACTGGCTTCACCACACGGTCAGACATCGGGCCCGCCCGTGATGCAAATGATCCCGTGGATGATCGCCACGCGCCCCCAGGCAAGAGAACCGTTGGGGACCAGATGAAGAAAAACCAGGCTGCTGACGATGACGATGAGGATCTAAATGACACCAAT…
TCONS_00222062	=	NM_003329	TXN	thioredoxin	XLOC_073489	TSS80523	64-378	875	168	19.2	259	7.80385e+06	9	112045911	112058746	-	112045911-112046320,112046879-112046944,112052921-112052980,112053459-112053563,112058513-112058746	nnnnnnnnnnnnnnnnnnnnnnnnnnnnnnnnnnnnnnnnnnnnnnnnnnnnnnnnnnnnnnnnnnnnnnnnnnnnnnnnnnnnnnnnnnnnnnnnnnnnnnnnnnnnnnnnnnnnnnnnnnnnnnnnnnnnnnnnnnnnnnnnnnnnnnnnnGCTTTGGATCCGTTTCCATCGGTCATTACAGCCGCTCCTCAGACCCCAGCAGCAAAGATGGTGAAGCAGATCGAGAGCAAGGCTGCTTTTCAGGAAGCCTTGAACACCGCAGGTGATAAACTTGTAGTAGTTGACTTCTCAGCCACGTGGTGTGGGCCTTGCAAAATGATCAAGCCTTTCTTTCATTCCCTCTCTGAAAAGTATTCCAACGTGGTATTCCTTGAAGTAGATGTGGATGACTGTCAG…
TCONS_00046437	j	NM_002014	FKBP4	FK506 binding protein 52	XLOC_014878	TSS16732	199-1576	3492	1015	29.07	258.8	8207426	12	2776338	2784848	+	2776338-2776391,2776565-2776709,2777156-2777298,2778133-2778253,2778515-2778671,2779277-2779367,2779466-2779549,2779819-2780004,2780544-2780783,2782578-2784848	CTTTTGTCTCCTTTTTCAAACCAAGTCTTGCTGCACCTGAAGAAAGACAAGGAGGTCATCAAGAGAGAGGGCACAGGTACAGAGATGCCCATGATTGGGGAACGAGTCTTTGTCCACTATACTGGCTGGCTATTAGATGGCACAAAGTTTGACTCCAGTCTGGATCGCAAGGACAAATTCTCCTTTGACCTGGGAAAAGGGGAGGTCATCAAGGCTTGGGACATTGCCATAGCAACCATGAAGGCGGGGGAGGTGTGCCACATCACCTGCAAACCAGAATATGCCTACGGTTCAGCAGGCAGTCCTCCAAAGATTCCCCCCAGTGCCACGCTTGTATTTGAGGTGGAGTTGTTTGAGTTTAAGGGAGAAGATCTGACAGAAGAGGAAGATGGCGGAATC…
TCONS_00153096	=	NM_002808	PSMD2	proteasome 26S non-ATPase subunit 2	XLOC_048873	TSS55373	34-2758	3448	402	11.66	258.4	8338124	3	185499192	185509536	+	185499192-185499883,185500333-185500389,185500762-185500926,185502019-185502140,185502329-185502553,185502852-185503010,185503161-185503305,185503484-185503544,185503802-185503948,185504125-185504231,185504429-185504556,185504786-185504873,185506250-185506412,185506536-185506637,185506832-185506977,185507233-185507316,185507839-185508007,185508096-185508190,185508372-185508498,185508931-185509049…	nnnnnnnnnnnnnnnnnnnnnnnnnnnnnnnnnnnnnnnnnnnnnnnnnnnnnnnnnnnnnnnnnnnnnnnnTATACAGGCGGCAATCAAGCGTCCTGGACtTCAAGAAATCTAcTttgtctGTCGCaCCACGCAGcCAACTGGAGTGTCACTGTGGGTTCTATTTAtACCGTnnnnnnnnnnnnnnnnnnnnnnnnnnnnnnnnnnnnnnnnnnnnnnnnnnnnnnnnnnnnnnnnnnnnnnnnnnnnnnnnnnnnnnnnnnnnnnnnnnnnnnnnnnnnnnnnnnnnnnnnnnnnnnnnnnnnnnnnnnnnnnnnnnnnnnnnnnnnnnnnnnnnnnnnnnnnnnnnnnnnnnnnnnnnnnnnnnnnnnnnnnnnnnnnnnnnnnnnnnnnnnnnnn…
TCONS_00133094	=	NM_030789	HM13	minor histocompatibility antigen 13 isoform 1,	XLOC_042153	TSS48198	115-1246	1623	10	0.62	258.1	8468943	20	29565875	29621031	+	29565875-29566198,29578948-29579046,29589643-29589725,29596411-29596499,29600493-29600578,29600671-29600796,29601528-29601585,29606210-29606293,29611075-29611111,29613098-29613200,29617674-29617759,29620584-29621031	nnnnnnnnnnGGGCTTGGGAGGGAGCACGTCACTTCCTGTTGCCtTTtGGGAACGTGGCTTTCCCTGCAGAGCCGGTGTCTCCGTCAGCGTCCCTGCTGCaTCAACCGGAGCTGGAGTCGGATTCCGAACGCACCCTCGCCATGGACTCGGCCCTCAGCGACCTGCATAACGGCAGCGCCGAGGCAGGCGGCCCCACCAACAGCACGACGCGGCCGCCTTCCACTCCCGAGGGCATCGCGCTGGCCTACGGCAGCCTCCTGCTCATGGCGCTGCTGCCCATCTTCTTCGGCGCCCTGCGCTCCGTACGCTGCGCCCGCGGCAAGAATGCTTCGGACATGCCTGAAAcGATCACCAGCCGGGATGCCGCCCGCTTCCCCATCATCGCCAGCTGCACACTC…
TCONS_00133430	=	NM_014183	DYNLRB1	Roadblock-1	XLOC_042259	TSS48316	61-349	1013	489	48.27	256.3	8.80729e+06	20	32567538	32592424	+	32567538-32567927,32577734-32577809,32586093-32586260,32592046-32592424	nnnnnnnnnnnnnnnnnnnnnnnnnnnnnnnnnnnnnnnnnnnnnnnnnnnnnnnnnnnnnnnnnnnnnnnnnnnnnnnnnnnnnnnnnnnnnnnnnnnnnnnnnnnnnnnnnnnnnnnnnnnnnnnnnnnnnnnnnnnnnnnnnnnnnnnnnnnnnnnnnnnnnnnnnnnnnnnnnnnnnnnnnnnnnnnnnnnnnnnnnnnnnnnnnnnnnnnnnnnnnnnnnnnnnnnnnnnnnnnnnnnnnnnnnnnnnnnnnnnnnnnnnnnnnnnnnnnnnnnnnnnnnnnnnnnnnnnnnnnnnnnnnnnnnnnnnnnnnnnnnnnnnnnnnnnnnnnnnnnnnnnnnnnGCTGGGTgTTCGCTACGCGGGGCTACCGGATCCGTCGGAAATGGCttAGGTG…
TCONS_00058433	x	NM_018663	PXMP2	peroxisomal membrane protein 2, 22kDa	XLOC_018404	-	66-651	297	0	0	256	11438467	12	131791271	131791567	-	131791271-131791567	TAAGTTTCTGGGGCAGCACCAGCTCAAGTCAGCGACTGCCTTTTTAAAACACAAGGTCCTGACATTAAGAGATTTCTGTTTCTCTaTCCATCATTTTCGGGCATCTTGAATCACCTGATTTAGAGGCAGTGACGTCCTTTCTGGGTTGGTTCTGCTCTCGCTGGGCGGGTGAGACCCCCAGACCCACGTCCACAGTGCATCTGATGTTCTCCCAGCGGTTGTCACTTCCCCAGGGAGGCCAGGTAGGCATACCAGAACAGAGCTGCCAGGTTGGCGAAGAGCACCCGGAACTTCAgA
TCONS_00014040	x	NM_001127660	MFN2	mitofusin 2	XLOC_004567	-	309-2580	733	0	0	255.1	8858049	1	11995252	11995984	-	11995252-11995984	CTTTTgGCCAGACTTCTTTCAGAAAGGGTCTCTCCCTCAGTGGTCTTAATTTAATTTTACTTATTGAAGAAGCTCAAAATTTCATTCATTGCCCAGGGGCTACATTGAAAAAAAATTCATGTTTATGcTAAAGaATTTTTTTTTTCCAAAAAGAGCATAAAATCCATTGGAATTGTGTGACACTGATTTTCCCTGACATGCTATGAAGTGGCCCCTATCCATTCAGGCCCAGCACACACCGGGAACACCCaCCCACAGCACGTCCACCTGGCAGaGTCCATCACTTTGCCCCACACAACAGGACAGACTGAGGGTTTTAAGTACAAGCAGGTATGTGAACAGGACATCACCCGTGATGTGGCCACCAACCAGTGCACAGAGGCCACCAACTAATTTCCT…
TCONS_00207026	=	NM_002865	RAB2A	RAB2A, member RAS oncogene family	XLOC_068047	TSS75131	209-845	3812	444	11.65	255.1	8.8137e+06	8	61592023	61698757	+	61592023-61592366,61633965-61634036,61647159-61647226,61659321-61659403,61659836-61659928,61666971-61667082,61693693-61693761,61695787-61698757	nnnnnnnnnnnnnnnCCGGCGGCCGCAGCACTTCCGGGTCGACGCGGAGGcGGGGCGGAGGTGCCGCGGTGGCTGTTATTGTTCGGCTGGGCTCGGTCGGGCGCTGTCTCCTTCGGCTCTGCTGGTGTCAGTTCGTCCGGCTTCCTCACAGCCCCTCACTCCCGGCGGCTGACAGCAGCGGCGGCGGCGGCGGGCGGGGCCTGGCATTTCGAGGCTGAGCGGCGCCGGGGTAgGGgCGCGGAGGAGGAGCAGTAGCGGGAGGAGGAGCCGTGTGCCCTGGCACTGAGCGGCCGCGGCCATGGCGTACGCCTATCTCTTCAAGTACATCATAATCGGCGACACAGGTGTTgGTaAATCATGCTTATTGCTACAGTTTACAGACAAGAGGTTTCAGCCAGT…
TCONS_00097838	=	NM_004176	SREBF1	sterol regulatory element binding transcription,	XLOC_031333	TSS35304	195-3635	6038	581	9.62	254.7	9547919	17	17654273	17681062	-	17654273-17656890,17657407-17657518,17657608-17657808,17658284-17658449,17658654-17658786,17658874-17658983,17659260-17659368,17659899-17660067,17660246-17660412,17660496-17660757,17660997-17661175,17661295-17661496,17661735-17661955,17662299-17662413,17663052-17663273,17663359-17663493,17663577-17663764,17664129-17664560,17680766-17681062	nnnnnnnnnnnnnnnnnnnnnnnnnnnnnnnnnnnCCAGTTTCCGTGGAACTTTTCGCGGGCGCCGGGCCGCCTCCGAGGCCAGGGCAGGACACAAACGCGcggaAcggcggCGGCAACTGCGAGCCGGGGCCGCGGCGGCGCTCCCTGGGAAGGACCGTACGAGGCGGCGtGCCCGGcAGGCCTCCCGGAGGAGGCGGCTGCGCCATGGACGAGCCGCCCTTCAGCGAgGCGGCTTTGGAGCAGGCGCTGTGCGGGCCGTACGATCTGGACGCGGCGCTGCTGACCGACATCGAAGACATGCTTCAGCTTATCAACAACCAAGACAGTGACTTCCCTGGCCTGTTTGACCCGCCCTATGCTGGGAGTGGGGCAGGGGGCACAGACCCTGCCAGCCCCG…
TCONS_00065761	=	NM_182480	COQ6	coenzyme Q6 homolog isoform b,	XLOC_021160	TSS23831	.	2360	377	15.97	254.6	8.00635e+06	14	73486387	73500380	+	73486387-73486636,73489891-73490025,73492261-73492384,73494603-73494733,73495427-73495534,73495618-73495680,73495871-73495978,73497629-73497831,73497911-73498026,73498193-73498359,73499426-73500380	nnnnnnnnnnnnnnnnnnnnnnnnnnnnnnnnnnnnnnnnnnnnnnnnnnnnnnnnnnnnnnnnnnnnnnnnnnnnnnnnnnnnnnnnnnnnnnnnnnnnnnnnnnnnnnnnnnnnnnnnnnnnnnnnnnnnnnnnnnnnnnnnnnnnnnnnnnnnnnnnnnnnnnnnnnnnnnnnnnnnnnnnnnnnnnnnnnnnnnnnnnnnnnnnnnnnnnnnnnnnnnnnnnnnnnnnnnnnnnnnnnnnnnnnnnGGTATGATATTCACTTTCATGACAAGAAAATCCTGTTGCTAGAAGCGGGTCCAAAGAAAGTATTGGAGAAATTGTCAGAAACTTACAGCAACAGGGTCAGCTCCATTTCTCCTGGCTCTGCAACGCTTCTCAGTAGTGTGGGACGCCTG…
TCONS_00048578	=	NM_032704	TUBA1C	tubulin alpha 6,	XLOC_015595	TSS17451	101-1448	1737	43	2.48	254	8.53642e+06	12	47944956	47953388	+	47944956-47945234,47949515-47949737,47949878-47950026,47952303-47953388	TGAACGTTTGAATCAGCCAATCAGCGCCGCGCGCCCCAACTCCGCGGGTGCGGCCTGGCGCAGGCCAGGGatcgaaggtggggccgcannnnnnnnnnnnnnnnnnnnnnnnCCGCCCTCACGACACGTGGCCGGGAACCGGGTATATAAGGCCCCTCGGGGCCGGCCACCCTTTCACTAaTTCTCCCCCGGACTCCTTGGTAGTCTGTTAGTGGGnnnnnnnnnnnnnnngCtCTTCGCCTCCTTCAGCGCCgCAGACCCCTTCAAGTTCTAGTCATGCGTGAGTGCATCTCCATCCATGTTGGCCAGGCTGGTGTCCAGATTGGCAATGCCTGCTGGGAGCTCTACTGCCTGGAACATGGCATCCAgCCTGATGGTCAAATGCCAAGTGACAAGACC…
TCONS_00099536	=	NM_001040431	CCDC56	coiled-coil domain containing 56	XLOC_031779	TSS36005	6-323	1358	191	14.06	253.5	12838015	17	38202612	38204269	-	38202612-38203711,38204012-38204269	nnnnnnnnnnnnnnnnnnnnnnnCGCGAAGAGAGGAGCGGCAACATGGCGGCTTCGGGATCTGGTGACCCTCTGGATGCTAAGCGTGGAGAGGCCCCTTTCGCTCAGCGTATCGACCCGACGCGGGAGAAGCTGACATCCGAGCAACTGTATTCCATGCGGccGGCGcaGCTTGCCCAGTGGCAGAAGGTCCTACCGCAGCGGCGGACCCGGAACATCGTGACCgGCCTAGGCATCGGGGCCCTGGTGTTAGCTATTTATGGTTACACTATCTaCTCGATCTCCCAGGAGCGTTTCCTAGATGAGCTAGAAGACGAGGCCAAAGCTGCCCGAGCCCGAGCTCTGGCGAGGGCATCAGGATCCTAATCTGGATGGGTATTGATCATGTCCAACCTGCTGG…
TCONS_00069725	=	NM_006827	TMED10	transmembrane emp24 domain-containing protein 10	XLOC_022406	TSS25238	.	4144	717	17.3	253.4	8741338	14	74667924	74713102	-	74667924-74671462,74672216-74672342,74684120-74684193,74688488-74688599,74712811-74713102	GAGTCACGTGGGTCCTCCCGGTTCCGGCGCGGTAGAGGCCTTGGGTGGTGAACGAGTCTCCAGCACCATGTCTGGTTTgTCTGGCCCACCAGCCCGGCGTGGCCGTTGTCCGTTGGCGTTGCTGCTTTTGTTCCTGCTCTGCCCCAGCTTGGTCcTCGCCATCTCCTTCCATCTTCCCATTAACTCTCGCAAGTGCCTCCGTGAGGAGATCCACAAGGACCTGCTAGTGACTGGCGCGTACGAGATCTCCGACCAGTCTGGGGGCGCTGGCGGCCTGCGCAGCCACCTCAAGATCACAGATTCTGCTGGCCATATTCTCTACTCCAAAGAGGATGCAACCAAGGGGAAATTTGCCTTTACCACTGAAGATTATGACATGTTTGAAGTGTGTTTTGAGAG…
TCONS_00053883	=	NM_000900	MGP	matrix Gla protein	XLOC_017211	TSS19276	129-437	2702	1607	59.47	253.3	9849579	12	14924190	14930232	-	14924190-14926481,14927173-14927248,14928414-14928446,14929932-14930232	TGGGAAAACTGCCCACTCAGAGTAGATAATATCTGGAAGGAATGACTGTTTGGGAAAAGTTCCAATGCTAGTTCAGTGCCAACCCTTCCCCACCTTCTCCAGCCCTCTCCCACTGGTTCTTCCCCTCCCAACTGCTCTGGTTCTTATAAAAACCTCACAGCCTTCCACTAACATCCTGTAGGAGCCTCTCTCCCTACTGCTGCTACACAAGACCCTGAGACTGACCTGCAGGACGAGACCATGAAGAGCCTGGTCCTTCTCGCAATCCTGGCCGCCTTAGCGGTGGTAACTTCGTGTTATGAATCGCATGAAAGCATGGAATCTTATGAACTTTATCCCTTCATTAACAGGAGAAATGCAAATACCTTCATATCCCCTCAGCAGAGATGGAGAGCTAAA…
TCONS_00038379	=	NM_001005	RPS3	ribosomal protein S3,	XLOC_012344	TSS13765	31-760	1009	161	15.96	253.3	7686704	11	74788193	74794532	+	74788193-74788269,74789386-74789516,74790332-74790425,74791044-74791138,74792712-74792899,74793364-74793560,74794306-74794532	CCGCCCGCGAGCCACTTCTTTTTCTTTCGGCGGAGaGCGGCGGCAAGATGGCCGTGCAAATTTCCAAGAAGAGGAAGTTTGTCGCTGATGGCATCTTCAAAGCTGAACTGAATGAGTTTCTTACTCGGGAGCTGGCTGAAGATGGCTACTCTGGAGTTGAAGTGCGAGTTACACCAACCAGGACAgAAATCATTATCTTAGCCACCAGAACACAGAATGTTCTTGGTGAGAAGGGCCGACGGATTCGGGAACTGACTGCTGTAGTTCAGAAGAGGTTTGGCTTTCCAGAGGGCAGTGTAGAGCTTTATGCTGAAAAGGTGGCCACTAGAGGTCTGTGTGCCATTGCCCAGGCAGAGTCTCTGCGTTACAAACTCCTAGGAGGGCTTGCTGTGCGGAGGG…
TCONS_00225264	=	NM_006579	EBP	emopamil binding protein (sterol isomerase),	XLOC_074511	TSS81678	206-896	2016	246	12.2	253.2	7.91875e+06	X	48264251	48272050	+	48264251-48265239,48267031-48267404,48270321-48270357,48270487-48270617,48271566-48272050	nnnnnnnnnnnnnnnnnnnnnnnnnnnnnnnnAGAGCCTGAAGATGGCAGGATCCTGGTCCTGCTTGGTTTGATTAAGGCAGGGACAGAGTGCATAGTTGGATGTGGGGGAGGCCTGATTGGCTGGAAAACTGAAGGATCCCCATTCTGATTGGTTGCTCTGAGTGGGACACAGAGGAGAGAAAGCAAGAGAGATGAAGGGcgGGTGCCTATTTGTCCTTAGGACTGAGGGTTGTGGGTTCTAATTGGATGGGAGGTCTGGGATGGGTCTGGATTCTGATTGATTGCTCCATCTGGGGGCCCACTAGTGGTTAGGCGTTTGATTGGCTTTTTAGAACTGGCACACGGAGATTGAGGGTCTtCGTGCCAATTGGTCAGTAGGACTGAGAGGCCTGcGTTC…
TCONS_00123431	=	NM_018271	THNSL2	threonine synthase-like 2,	XLOC_038777	TSS44541	154-1606	2137	268	12.54	253.2	9363301	2	88250925	88267261	+	88250925-88251090,88253773-88254007,88255273-88255467,88255883-88256035,88259417-88259647,88263333-88263481,88263582-88263707,88265962-88266113,88266532-88267261	nnnnnnnnnnnnnnnnnnnnnnnnnnnnnnnnnnnnnnnnnnnnnnnnnnnnnnnnnnnnnnnnnnnnnnnnnnnnnnnnnnnnnnnnnnnnnnnnnnnnnnnnnnnnnnnnnnnnnnnnnnnnnnnnnnnnnnnnnnnnnnnnnnnCGCTCCGCTCCCCGCACCGGCCTCCAGGATCATGTGGTACGTCAGCACCAGAGGCATAGCCCCACGGGTCAACTTTGAGGGGGCCCTCTTCTCTGGCTACGCACCCGACGGAGGCCTCTTTATGCCGGAAGAGCTCCCACAGTTGGACAGAGAGACCCTGTGCCAGTGGAGCACACTCTCCTATCCTGGCCTGGTGAAGGAGCTGTGCGCCCTCTTCATCGGCTCTGAGCTCATTCCGAAAGATGACTTAAA…
TCONS_00089943	x	NM_006761	YWHAE	tyrosine 3/tryptophan 5 -monooxygenase,	XLOC_028840	-	153-917	726	0	0	253.2	7544711	17	1194348	1195073	+	1194348-1195073	AATAAATACCCTGTTGCTGCCTGGTCTGGAGGACAAGACACGCCATCAGCTGaCTCAGTGTTCTTCACAACCAGGCTACAGGCAAATTTTTTCCAAAATATACATCTTTGGGAAGCTAACAAATTATTTATGGAAGAAAAAAGGAGGAATGTTTCACATTCAGGCAAACATAATACTGTCAGTGTGCcTGGACTAGAGATTTTATTTTAGAAGTATAAAGGAtGGaGGCgTGTTTTTCgGcaTTTTTAATTTAGGTTTGTTTTATTTAAGTTTAATGTTAtTTCCATGCTGTGTTTCAGTAAGaACAATACAGATTCTGTATCTGTGGCTCCAGTCAGATACCCAGTAGTACAAATTAGCTTCAAGTTACACATACTGAACAAAAGAGGTTGAGCGAGC…
TCONS_00099563	x	NM_000151	G6PC	glucose-6-phosphatase, catalytic subunit	XLOC_031785	TSS36016	80-1151	3100	119	3.84	252.8	9619865	17	38314678	38318075	-	38314678-38315400,38315699-38318075	CTGAGAGAGAAATCCTGGCCCTACCCTTGTCATTCTGCCCAAGATTTCAGAGCTTAATTGAAACATACAAAAGCACCACCAGAGTTGCCCTCTAGCCATCTGAAGATCCAGTGGGGTGGATGTGGAGCCAGTGGAAAAATCTGGAAAAAGCAGAgCtGGGGTTATAAGGAGGATGATGTAATGTGATAGAGGAGATGTCAGCTATACCTGAATGTTCGGACCTAGTGCAATATCTGGGTCACTGCAGCCATTCAGAAATCCGAGGAAATACAAAGAccgtgtatgcacAGGTAAAAAAATACTAGAAGCAGAATTTCCCCGCTAACCACCTATTAATTATACTCACGCTGGTCCCCCATTACTGAGAGTGCATTACTATACAATTAAAGCCATTTAGAC…
TCONS_00026445	=	NM_003373	VCL	vinculin isoform VCL	XLOC_008469	TSS9417	95-3293	5377	53	0.99	252.3	8167272	10	75427787	75549924	+	75427787-75428139,75472847-75472917,75500434-75500584,75500739-75500847,75502494-75502616,75504507-75504667,75512218-75512308,75513130-75513277,75518960-75519113,75519787-75519962,75524035-75524225,75525420-75525619,75526968-75527096,75530712-75530861,75533584-75533692,75534815-75535117,75536994-75537118,75538735-75538920,75543948-75544151,75544559-75544663,75547787-75549924	CCCAGGTCTGAGCgGtGCTGCCATTGGGCGCGGcGACGAGAGGGGGCGGgGAGtCCGTGAGGCTGGTTACGCCGAGGGAAGCCCCGaCtCcGTAGtCGCTTCAGAGTCTGTCTCTTCGCCgGTTCCCGGCCCCGTGGATCCTACTTCTCTGTCGCCCGCGGTTCGCCGCCCCGCTCGCCCCCGCGATGCCGGTGTTTCATACGCGCACGATCGAGAGCATCCTGGAGCCGGTGGCACAGCAGATCTCCCACCTGGTGATAATGCACGAGGAGGGCGAGGTGGACGGCAAaGCCATTCCTGACCTCACCGCGCCCGTGGCCGCCGTGCAGGCGGCCGTCAGTAACCTCGTCcGGGTTGGAAAAGAGACTGTTCAAACCACTGAGGATCAGATTTTGAAGA…
TCONS_00080349	=	NM_001135110	DNAJA3	dnaJ homolog subfamily A member 3, mitochondrial isoform 2	XLOC_025976	TSS28988	26-1385	2645	227	8.58	251.8	8560794	16	4415807	4446776	+	4415807-4416094,4424386-4424519,4427404-4427487,4431377-4431577,4432270-4432422,4433019-4433166,4434666-4434730,4436888-4437016,4438735-4438850,4440402-4440499,4445548-4446776	nnnnnnnnnnnnnnnnnnnnnnnnnnnnnnnnnnnnnnnnnnnnnnnnnnnnnnnnnnnnnnnnnnnnnnnnnnnnnnnnnnnnnnnnnnnnnnnnnnnnnnnnnnnnnnnnnnnnnnnnnnnnnnnnnnnnnnnnnnnnnnnnnnnnnnnnnnnnCTTGGCCACCCAGGGAGGGCGTGGTGGGGGCATgGCTGAGCCGCAAGCTGAGCGTTCCTGCCTTTGCGTCTTCCCTGACCTCTCGCGGCCCCAGAGCGCTGCTGACATTGAGACCTGGTGTCAGCCTCACAGGAACAAAACATTACCCTTTCATTTGTACTGCCTCCTTCCACACGAATGCCCCTTTGGCCAAAGAAGATTATTACCAGATATTAGGAGTGCCTCGAAATGCCAGCCAGAAAG…
TCONS_00079428	=	NM_001142272	RAB11FIP3	rab11 family-interacting protein 3 isoform 2	XLOC_025747	TSS28697	182-1562	3389	333	9.83	251.8	9537789	16	464668	512482	+	464668-465046,472526-472737,478852-479001,486825-486860,493005-493098,495525-495628,500661-500801,508944-509025,509755-509892,510123-510278,510460-510600,510727-512482	CAAAGAGCTGCCTTAGTGAAATGATGGGGAAATGTGTCTTTTGTACAAACCATTATCAGCTTAGGAAGCCAAAAACAAAAGCCACTCTGTTTTGAGCCCTGnnnnnnnnnnnnnnnnnnnnnnnnnnnnnnnCACTTCCTGAACTTTGCCTCCCGCTCCCtgggcaGcaccagcaGGAGGGTTATTAGAGTGTGTCTGGGAGCAGGTTAAACTTTCTCCTAGGTGGTGGTGTGCCTCCTGGTGAGCACACAGGCTTTGCAGAAACCCCAGCATGACAAGCAAGTGGGAAGGTGACGttGTTGTTTGAGAAAAGCCAGTGACCGGGTTGGGACGGAGACACGATGGGGAGCCCATCTCCAACAGCATGCCCTTCCTGGAAGCCAACGAGGTGACGGACAG…
TCONS_00155874	=	NM_007024	TMEM115	PL6 protein	XLOC_049672	TSS56392	446-1498	2398	37	1.54	251.8	8355861	3	50367183	50372245	-	50367183-50367982,50370648-50372245	CCGAACCCCCACCGCCGCTTTCAGGGGTTAGAGATGCTAATTCATCCCTTCCCACCTCCTGAGAACCGACGGAAACGGTCCCTGAGAACTACAAgTCCCAGnnnnnnnnnnnnnnnnnnnnnnnnnnnnnnTCCGTGCGCATGGCCTCCTGGGACTTGTAGTTCTAGCTAGAACCCTGTTCCACTCTTCCCCGGCTGCAACCAAGGACTCCGTATCCCAGCATGCAGAGGAGCCGGAACACAGGCGCTTAGAGAACAGCCCGCTGCCGCCGGGGGCGCGCAGGCGCAGCACCCCTGTTTGTCGGCCCCCCGAGAaAaGAGGTACGGTCGAAGCCAGGAGCCAGGCCCAGCGGGAGCTGACCAGACTTGACTCGGGTcnnnnnnnAGGCATCAGCCCCCT…
TCONS_00060427	s	NM_003576	STK24	serine/threonine kinase 24 isoform a	XLOC_019323	TSS21823	236-1564	1316	0	0	251.5	8.89964e+06	13	97902029	97907554	+	97902029-97902165,97902418-97903460,97907419-97907554	GAACTCTCCCATTCCAGAAACCCAGAGATTTTCCCCCTTGCCAAGCAAGGCCCCACAGCAAACCAAGAAAAACAGACACACTGGCTGCCTGGCTAGCAGGCACAGGCCCCTTTCaGAGAAGCAAAATAAtCtTTAAGCGTGTTATAAAATTTATTCGTGTAAGCATTCAGACATTTTTAGGTGGGAAAGATGATATGCAGAATCCACTACAAGGTGCAACAGAAAATCGTATTGGAAAGGACGGTACATCTGGCGCAGACCAGCAGTGGCACGATTCCAAACAAATGTCAGACGAGAGCGCTTCATGGGGAGAAACTGAAAATAATAATTTAAAGCTTCATGAGGCAAGATATGTTCCAATTTAAAACACTAAGAAATAGTACCATCGATGAAAAAGGA…
TCONS_00102363	=	NM_139062	CSNK1D	casein kinase 1, delta isoform 2,	XLOC_032459	TSS37091	317-1543	3805	503	13.22	251.1	9276845	17	77793826	77824919	-	77793826-77795996,77797141-77797204,77800040-77800179,77800596-77800767,77802544-77802692,77803599-77803769,77804181-77804409,77806594-77806742,77816851-77816961,77824471-77824919	CGCCCCcGGAGCGCCGCGGCCCCGCCCCaCCGGGTTGCTAGGGGAAGTGACGTCACAGCGCGaTGGCGGCGGcTCCTTTAGGCAGCTGAAGGGGGATTTAGGCCCGGAAGATCCGAGTCCATCCGCGGCGGGGAGAGGGCAAGCGGGGTCGGCAGGGgCCGGAGCAGCGGCGGCGGCGCTCGGACTGTCCCATCCGCCCCGTATTGAGGCGCTGGGAGCGGCGGGGTGACAGGAAAGCGATGGTGAAAGCGGGGCCGTGAGGGGGGCGGAGCCGGCAGCCGGACCCGCAGTAGCGGCAGCAGCGGCGCCGCCTCCCGGAGTTCAGACCCAGGAAGCGGCcGGGAGGGCAGGAGCGAaCCGGGAcGCCGCCGCCATGGAGCTGAGAGTCGGGAACAGGTA…
TCONS_00002548	=	NM_178865	SERINC2	tumor differentially expressed 2-like,	XLOC_000869	TSS849	151-1516	2245	470	20.94	249.1	8.78201e+06	1	31658307	31680117	+	31658307-31658738,31669127-31669288,31670117-31670307,31670764-31670843,31671210-31671347,31672088-31672257,31674412-31674502,31674831-31674972,31678401-31678619,31679498-31680117	nnnnnnnnnnnnnnnnnnnnnnnnnnnnnnnnnnnnnnnnnnnnnnnnnnnnnnnnnnnnnnnnnnnnnnnnnnnnnnnnnnnnnnnnnnnnnnnnnnnnnnnnnnnnnnnnnnnnnnnnnnnnnnnnnnnnnnnnnnnnnnnnnnnnnnnnnnnnnnnnnnnnnnnnnnnnnnnnnnnnnnnnnnnnnnnnnnnnnnnnnnnnnnnnnnnnnnnnnnnnnnnnnnnnnnnnnnnnnnnnnnnnnnnnnnnnnnnnnnnnnnnnnnnnnnnnnnnnnnnnnnnnnnnnnnnnnnnnnnnnnnnnnnnnnnnnnnnnnGCCTGGCCCGGCACCCGGATCCCGAGGTCCGCGCCCCGCGCCTAGCGCCGGGCGCCCGGAGCCTGGAGCCGCCGCCATGGGG…
TCONS_00072408	=	NM_004048	B2M	beta-2-microglobulin precursor	XLOC_023386	TSS26143	61-418	997	425	42.63	249	12709484	15	42790967	42797649	+	42790967-42791103,42794913-42795191,42795819-42795846,42797097-42797649	nnnnnnnnnnnnnnnnnnnnnnnnnnnnnnnnnnnnnnnnnnnnnnnnnnnnnnnnnnAcCCGGGCCGAGATGTCTCGCTCAGTGGCCTTAGCCGTGCTGGCGCTACTCTCTCTTTCTGGCCTGGAGGCTATCCAGCGTACTCCAAAGATTCAGATTTACTCACGCCATCCACCAGAGAATGGAAAGCCAAATTTCCTGAATTGCTATGTGTCTGGGTTTCATCCATCTGATATTGAAGTTGACTTACTGAAGAATGGAGAGAAAATGGGAAAAGTGGAGCATTCAGACTTGTCTTTCAGCAAAGACTGGTCTTTCTATCTCTTGTACTACACTGAATTCACCCCCAATGAAAAAGATGAGTATGCCTGCCGTGTGAACCATGTGACTTTGTCAGGGCC…
TCONS_00122220	=	NM_001002243	AFTPH	aftiphilin protein isoform c	XLOC_038400	TSS44102	341-3065	4279	5	0.12	248.9	7.85564e+06	2	64604700	64673642	+	64604700-64605250,64632081-64634047,64648200-64648351,64649730-64649856,64650261-64650317,64653584-64653706,64660124-64660184,64666060-64666183,64672526-64673642	GCGCAGCCTCAACGGGCGCCTGAGTGCGGGAAGACGTCTATCCCCCTACAGCTCTATGACTCGCAAAGAAGTAAAAGGAAAGGGCAGCTTGCCCGCACCCAAAATGGCGGCCGGCGTTCTGTACGACAGCGCCTGCGCAGGGGTAAGCGTTCTGTGACACCAATTCCCCTGGAGTGTCCTCCCCCaCCCCACAGCACCCACCAGCGCCCGGTCCCGACCTAGCCACCTGCGCCCGGAAGTGACGTGTCGGCGGCAGCGGTTCCCCCGCTGCATGATGGGAgAGTGTGTGGAGTGGGCGGGGGGTCTCCGCGGaGGaGGtGGAGGTGGTGGGGGCGGCGgCGGaAGAGGGCGGAGGGTAGTGGGATGGGGGTcCCGCGGCAGCGGTGAAACtCCGGGTGG…
TCONS_00021080	=	NM_001143674	BRP44	brain protein 44	XLOC_006365	TSS7429	160-540	2311	480	20.77	248.9	8841753	1	166152450	166172935	-	166152450-166154221,166155841-166155952,166156409-166156493,166160359-166160399,166171595-166171760,166172801-166172935	nnnnnnnnnnnnnnnnnnactctaGGCGGCGACCTCAGCGCCTCCGCCCCGGGGCCCCCGCTCACCCAGGTAGCGGCTCCGCaGCCGGGACGGGTCCTCCAGCCCGAgGGACCTTTTCCTCACGTCCCACAACAGCCAGGGACGAGAACAGAGCCACGCTCCCACCCGGCTGCTCACGATCCCTCGGCGGCGATGTCGGCCGCCGGTGCCCGAGGCCTGCGGGCCACCTACCACCGGCTCCTCGATAAAGTGGAGCTGATGCTGCCCGAGAAATTGAGGCCGTTGTACAACCATcCgGCAGGTCCCAGAACAGTTTTTTTCTGGGCTCCAATTATGAAATGGGGGTTGGTGTGTGCTGGATTGGCTGATATGGCCAGACCTGCAGAAAAACTTAGCACA…
TCONS_00037691	=	NM_003977	AIP	aryl hydrocarbon receptor interacting protein	XLOC_012111	TSS13536	126-1116	1578	238	15.08	247.4	8631409	11	67007066	67015485	+	67007066-67007304,67011053-67011232,67013314-67013502,67014085-67014261,67014363-67014504,67014835-67015485	GCTCgGTCCCTTTTGGCTtCTGTCCTCAACCAAAATGGCGCTAGCTTGGAAGCTGCCGAGGTTCTAGGAGTTGCCGAAGCAAGTCCGGAAGCTACCGAGCGAGTCCGGAAGTTGCCGAAAGGGAGCAGCGGGGAAGGAGGATGGCGGATATCATCGCAAGACTCCGGGAGGaCGGGATCCAAAAACGTGTGATACAGGAAGGCCGAGGAGAGCTTCCCGACTTTCAGGATGGGACCAAGGCCACGTTCCACTACCGGACGCTGCACAGTGACAACGAGGGCACCGTGCTGGACGACAGCCGGGTGCGTGGCAAGCCCATGGAGCTCATCATTGGCAAGAAGTTCAAGCTGCCTGTGTGGGAGACCATCGTGTGCACCATGCGAGAAGGGGAGATTGCCC…
TCONS_00039815	=	NM_021729	VPS11	vacuolar protein sorting 11	XLOC_012909	TSS14240	43-2865	3599	108	3	246.3	7676386	11	118443326	118457898	+	118443326-118443931,118445117-118445264,118445362-118445497,118446154-118446317,118447516-118447763,118449118-118449319,118449720-118449871,118452817-118453003,118453421-118453567,118453798-118453986,118454093-118454254,118454485-118454624,118454715-118454917,118455049-118455220,118457012-118457234,118457379-118457898	CTCCTCTCATACAGCCGAAAAACTGGTTTAACATACACTGTTTCATTTATGCCCCAAAACAGTCCTGTGAGGTCAAAACGTCATTCACTTAGGCACGACGGnnnnnnnnnCACAAGGCGCATGACATCGCTCATCTTGATCTCCCGGTACCCGCGCATTTTAGGAAGAAACACGTTCAAAGGGATGAAGGGTCCGCTCTCAAGCATTTTAGCTAGCGAAGTTACAGTCACATCCGGCAAAGTCGCnnnnnnnnnnnnnnnnnnnnnnnnnnnnnnnnnnnnnnnnnnnnnnnnnnnnnnnnnnnnnnnnnnnnnnnnnnnnnnnnnnnnnnnnnnnnnnnnnnnGGAAGCTGCCGACCACGTGATTCGCTGGCTCAGCTCACGTGACAAAGCTCCCGGA…
TCONS_00169769	j	NM_182632	SLC6A18	solute carrier family 6, member 18	XLOC_054697	TSS61686	124-2008	1961	233	11.88	246.2	10837278	5	1278470	1299304	+	1278470-1278752,1285334-1285474,1285866-1286003,1288596-1288777,1291065-1291175,1292565-1292677,1293646-1293774,1295822-1295978,1296670-1296874,1297329-1297488,1298963-1299304	nnnnnnnnnnnnngGGGGCTGCTTGTGGcTTCCAAACGccGGCAGAGGCTGGaGACGGCTCTCTGGTGCTGGGTGTGGAGTGAGGCACCACCCTTGCCCTGCAGCCTGGGGCATTCAGTGGCCATGGCTCATGCCCCAGAACCAGACCCGGCCGCCAGCGACCTCGGGGAGGAGAGGCCCAAGTGGGACAACAAGGCCCAGTACTTCCTGAGCTGCATcGGGTTTGCTGTGGGGCTGGGGAACATTTGGCGGTTCCCATACCTGTGCCAGACCTATGGAGGAGGGGCCTTCCTCATCCCCTACCTCATTGCACTGGTCTTCGAGGGGATCCCCATCTTCCACGTGGAGCTTGCCATCGGCCAGCGACTGCGGAAAGGCAGCGTCGGAGTGTGGACGGCC…
TCONS_00185642	=	NM_003206	TCF21	transcription factor 21	XLOC_060528	TSS67400	277-814	1291	44	3.41	245.9	8.10593e+06	6	134251940	134255095	+	134251940-134252678,134254544-134255095	nnnnnnnnnnCtCTCACACTCCTCTACGGCCACGACTCTGGGAGTGGgGAAACAGAGAGCCGGTTTCTCTGTTGCAGAAGTCCTCTAGGTTCCTTCTCACAACTCTGCGAAGGGGAAAGGGTTGTGAAACCCAACCAGACCCCAACTCCAGCTCCCAAGAGGAGGTGGCTGCGCCACACTCGGGAGGCCCCTTGTTTTCAGGGTCTCTCTCTCTCTCTCTnnnnnnnnnnnnnnnnnnnnnnnnnnnnnTCTCTCTCTCTCCCTCTCTCCCTCATCCACTCCCCCAAACATGTCCACCGGCTCCCTCAGCGATGTGGAGGACCTTCAAGAGGTGGAGATGTTGGAATGTGACGGGCTGAAAATGGACTCGAACAAGGAATTTGTGACTTCCAACGAGAG…
TCONS_00005163	=	NM_000016	ACADM	medium-chain acyl-CoA dehydrogenase isoform a,	XLOC_001682	TSS1715	431-1694	2622	633	24.14	245.2	9.31015e+06	1	75962621	76001952	+	75962621-75963090,75966674-75966761,75970917-75971014,75971126-75971195,75971801-75971901,75973064-75973144,75978253-75978383,75984079-75984187,75987692-75987832,75988724-75988819,75999395-75999643,76000965-76001952	nnnnnnnnnnnnnnnnnnnnnnnnnnnnnnnnnnnnnnnnnnnnnnnnnnnnnnnnnnnnnnnnnnnnnnnnnnnnnnnnnnnnnnnnnnnnnnnnnnnnnnnnnnnnnnnnnnnnnnnnnnnnnnnnnnnnnnnnnnnnnnnnnnnnnnnnnnnnnnnnnnnnnnnnnnnnnnnnnnnnnnnnnnnnnnnnnnnnnnnnnnnnnnnnnnnnnnnnnnnnnnnnnnnnnnnnnnnnnnnnnnnnnnnnnnnnnnnnnnnnnnnnnnnnnnnnnnnnnnnnnnnnnnnnnnnnnnnnnnnnnnnnnnnnnnnnnnnnnnnnnnnnnnnnnnnnnnnnnnnnnnnnnnnnnnnnnnnnnnnnnnnnnnnnnnnnnnnnnnnnnnnnnnnnnnnnnnnnnnn…
TCONS_00139685	=	NM_001849	COL6A2	alpha 2 type VI collagen isoform 2C2 precursor,	XLOC_044314	TSS50584	83-3140	3447	166	4.82	245.1	8497096	21	46342453	46377191	+	46342453-46342515,46355792-46355933,46356321-46356919,46357146-46357166,46358350-46358415,46360214-46360267,46360351-46360395,46360719-46360745,46360993-46361019,46361112-46361156,46361742-46361795,46362216-46362278,46362956-46363018,46363372-46363461,46364130-46364192,46364857-46364919,46365403-46365465,46365898-46365960,46366450-46366500,46366838-46366873,46367217-46367279,46368993-46369055,463…	nnnnnnnTGCTTACTCGGCGCcCGCGCCTCGGGCCGTCGGGACCGGAGGGTCCTCGGGACCAGGACTTCAGgGCCACaGGTGCTGCCAAGATGCTCCAGGGCCCCTGCTCCGTGCTCCTGCTCTGGGCAATCCTGGGGGCCACCCAGGCCCAGCAGCAGGAGGTCATCTCaCCAGATACTATGGAGaGAAACAACAACTGCCCAGAGAAGACGGACTGCCCCATCCATGTGTACTTCGTGCTGGACACCTCGGAGAGCGTCACCATGCAGTCCCCCACCGACATCCTGCTTTTCCACATGAAGCAGTTCGTGCCGCAGTTCATCAGCCGGCTGCAGAACGAGTTCTACCTGGACCAGGTGGCGCTGAGCTGGCGCTACGGCGGCCTGCACTTCTCCGAC…
TCONS_00055569	=	NM_001040034	CD63	CD63 antigen isoform B,	XLOC_017620	TSS19986	.	1592	223	14.01	244.9	8612506	12	54405497	54409758	-	54405497-54405677,54405870-54405947,54406172-54406312,54406751-54406846,54406941-54407015,54407202-54407390,54408327-54408403,54409004-54409758	GTGGCTTCGGGGAAGGGCTTCCTCCCCTTTTCTCAGACTAGGAACCCTAGAAAATGGAGAAGCTATGCTAATATAGGGGGGTCaGAAATCCCCACTCTAGAATGCTCTAGAgTGTTGGGAGACACCCAGGnnnnnnnnnnnnnnnnnnnnnnnnnnnnnnnnnnnnnnnnnnnnnnnnnnnnnnnnnnnnnnnnnnnnnnnnnnnnnnnnnnnnnnnnnnnnnnnnnnnnnnnnnnnnnnnnnnnnnnnnnnnnnnnnnnnnnnnnnnnnnnnnnnnnnnnnnnnnnnnnnnCCACCTTGTCACCCGGCCTCAGCTCTCCGCCCCGGCGCTcagaggAtaaTtctcacCTAGCTCgTCCGCTTCTCTGAACCAGAGTGACCCAGGCTGCGCtCCGCCCT…
TCONS_00216893	=	NM_002874	RAD23B	UV excision repair protein RAD23 homolog B	XLOC_071919	TSS78636	368-1595	4242	321	7.57	244.8	8528872	9	109085259	109134297	+	109085259-109085797,109102243-109102324,109104137-109104216,109108481-109108749,109113784-109113839,109120854-109120981,109124085-109124220,109125992-109126119,109126936-109127106,109131645-109134297	nnnnnnnnnnnnnnnnnnnnnnnnnnnnnnnnnnnnnnnnnnnnnnnnnnnnnnCTGCGCGCTCCGCCCGCCCGGCCCCATCCCCCCAGGTTTTTCGCGTGGGGGAGtGGGCACGTCTCGGCGAGTCACGATGATGGCGGCCACCATCCTGTGGTGAGCTAGCGGATTCCCTGCTTGTCTCGCCGAGCCCCTCGCGCCTCCTGCAGACTCAGTGGCTGGCGCTCGGCGCGTGAGGAAGCACGGCGGCCCGAGCTCGCGGGGAAGGCCGCAGTcGCGGAGGCAGCGGCGCGGTCCGGGGCACGGGCTGGGGGAGAGGCCGCTCCGCTGGGCGAATGTGACAAGCCCCCACCCCCACCGCCTTCCTCCCCaGAGCGCAAGGAGCGCGGGCGACCCCGGGgC…
TCONS_00085178	=	NM_014972	TCF25	NULP1	XLOC_027533	TSS30673	83-2111	2283	269	11.78	244.8	10462949	16	88467474	88505296	+	88467474-88467768,88477260-88477421,88478491-88478565,88479757-88479875,88481561-88481626,88486102-88486184,88487637-88487767,88488947-88489046,88489899-88489992,88492466-88492558,88492676-88492781,88494544-88494703,88498027-88498114,88498847-88499005,88500103-88500193,88501152-88501231,88504500-88504572,88504989-88505296	nnnnnnnnnnnnnnnnnnnCGCcAGGAGTGCGCAGGCGCGCCGGCCGCCGAGTTTTCTGCGCTTCCTTCTCCCTCTCTCCAGACGTCCTGGTCGTTCGGTCCTATGTCGCGCCGGGcCCTCCGGAGGCTGAGGGGGGAACAGCGCGGCCAGGAGCCCATCGGGCCCAGCGCCnTGCAGTTCGACCTCCGTGATGACGATGACGCGGAAGAAGAAGGGCCCAAGCGGGAGCTGGGTGTCCCGCGCCCCGGGGGCGCAGGGAAGGAGGGCGTCCGAGTCAACAACCGCTTCGAGCTGATAAACATTGAtGATCTcGAGGATGACCCTGTGGTGAACGGggagaggtctggctgtgcgctcacagacgctgnnnnnnnnnnnnnnnnnnnnnnnnnnnnnnn…
TCONS_00008930	=	NM_003768	PEA15	phosphoprotein enriched in astrocytes 15,	XLOC_002886	TSS2991	191-581	2473	244	9.87	244.2	8.3132e+06	1	158441749	158451790	+	158441749-158441936,158447957-158448130,158449524-158449679,158449836-158451790	nnnnnnnnnnnnnnnnnnnnnnnnnnnnnnnnnnnnnnnnnnnnnnnnnnnnnnnnnnnnnnnnnnnnnnnnnnnCGGCGGCAGAAgcgGCGGCGGCGGCGGCGGGAGCCGAgGAGGAGGTTCCGGACGCTGCTCAGGAaCCGGGGACTCAGGAGTGCCCGCGCCCTGAGCGCTCAGCTCCAGAGGCGTCATGGCTGAGTACGGGACCCTCCTGCAAGACCTGACCAATAACATCACCCTTGAAGATCTAGAACAGCTCAAGTCGGCCTGCAAGGAAGACATCCCCAGCGAAAAGAGTGAGGAGATCACTACTGGCAGTGCCTGGTTTAGCTTCCTGGAGAGCCACAACAAGCTGGACAAAGACAACCTCTCCTACATTGAGCACATCTTTGAGATCTC…
TCONS_00051095	=	NM_020244	CHPT1	choline phosphotransferase 1,	XLOC_016350	TSS18295	224-1442	1902	317	16.67	244.1	7.46773e+06	12	100615521	100647285	+	100615521-100616043,100631999-100632146,100632413-100632554,100634637-100634721,100638032-100638163,100641077-100641235,100641631-100641756,100644203-100644313,100646810-100647285	nnnnnnnnnnnnnnnnnnnnnnnnnnnnnnnnnnnnnnnnnnnnnnnnnnnnnnnnnnnnnnnnnnnnnnnnnnnnnnnnnnnnnnnnnnnnnnnnnnnnnnnnnnnnnnnnnnnnnnnnnnnnnnnnnnnnnnnnnnnnnnnnnnnnnnnnnnnnnnnnnnnnnnnnnnnnnnnnnnnnnnnnnnnnnnnnnnnnnnnnnnnnnnnnnnnnnnnnnnnnnnnnnnnnnnnnnnnnnCCCgCAGGCGGCCATGGCGGCAGGCGCCGGGGCCAGGCCCGCGCCGCGCTGGCTGAGGGCGCTGAGCGAGCCGCTGAGCGCGGCGCAGCTGCGGCGACTGGAGGAGCACCGCTACAGCGCGGCGGGTGTCTCGCTGCTCGAGCCGCCGCTGCAGCTCTACTG…
TCONS_00079405	=	NM_020664	DECR2	2,4-dienoyl CoA reductase 2, peroxisomal,	XLOC_025746	TSS28689	107-983	1615	308	19.07	244	9700500	16	391827	402488	+	391827-392044,394957-395025,396347-396398,397426-397561,400244-400368,400692-400785,400973-401077,401362-401579,401891-402488	nnnnnnnnnnnnnnnnnnnnnnnnnnnnnnnnnnnnnnnnnnnnnnnnnnnnnnnnnnnnnnnnnnnnnnnnnnnnnnnnnnnnnnnnnnnnnnnnnnnnnnnnnnnnnnnnnnnnnnnnnnnnnnnnCGCGAGcGTCATGGCCCAGCCGTCGCCCGACGTGGAGGGAGACGACTGTCTCCCCGCGTACCGTCACCTCTTCTGCCCGGACCTGCTGCGGGACAAAGTGGCCTTCATCACAGGTGGCGGCTCTGGGATTGGGTTCCGGATTGCTGAGATTTTCATGCGGCACGGCtgTcaCACGGTGATCGCCAGCAGGAGCCTGCCACGAGTTCTGATGGCCGCCAGGAAGCTGGCTGGGGCCACTGGCCGGCGCTGCCTCCCTCTCTGTATGGACGTC…
TCONS_00082075	=	NM_001127617	ALDOA	fructose-bisphosphate aldolase A	XLOC_026559	TSS29579	155-1247	1861	118	6.34	243.6	7.87157e+06	16	29983062	29989234	+	29983062-29983606,29986056-29986188,29986272-29986483,29987468-29987522,29987640-29987800,29988128-29988211,29988321-29988495,29988652-29988851,29988939-29989234	TTTTAGGAGGTGAGTGTAGTGCCAGTATCTACTCTCCTTCTTAAAAAAAACCAGGGCTCCAGAGAATCAGAACAGCCACCATCACCGCAGGGnnnnnnnnnnnnnnnnnnnnnnnnnnnnnnnnnnnnnnnnnnnnnnnnGAGGCCACGTGATCTGAGTCCCCTCACCCCTTTCCCTCCCACAGGTCCCTGGCCAAAGATTTATTTCTCTTGACAATCAAtGGCCTCCGTCTGGATTTCCAAAGAGAAAtTTCCTCTGAAgCACCGnnnnnnnnnnnnnnnnnnnnnnnnnnnnnnnnnnnnnnnnnnnnnnnnnnnnnCCCCTtCCcccatgccgggccccaggctgGTGTGAATGTCAGGGGCTTCAGGTTTCCCTAAATATAGGTCCCTGCCAGAG…
TCONS_00082912	=	NM_005953	MT2A	metallothionein 2A	XLOC_026845	TSS29903	91-274	957	638	66.67	242.6	1.03209e+07	16	55199442	55200911	+	55199442-55200096,55200405-55200470,55200676-55200911	nnnnnnnnnnnnnnnnnnnnnnnnnnnnnnnnnnnnnnnnnnnnnnnnnnnnnnnnnnnnnnnnnnnnnnnnnnnnnnnnnnnnnnnnnnnnnnnnnnnnnnnnnnnnnnnnnnnnnnnnnnnnnnnnnnnnnnnnnnnnnnnnnnnnnnnnnnnnnnnnnnnnnnnnnnnnnnnnnnnnnnnnnnnnnnnnnnnnnnnnnnnnnnnnnnnnnnnnnnnnnnnnnnnnnnnnnnnnnnnnnnnnnnnnnnnnnnnnnnnnnnnnnnnnnnnnnnnnnnnnnnnnnnnnnnnnnnnnnnnnnnnnnnnnnnnnnnnnnnnnnnnnnnnnnnnnnnnnnnnnnnnnnnnnnnnnnnnnnnnnnnnnnnnnnnnnnnnnnnnnnnnnnnnnnnnnnnnnnnn…
TCONS_00097298	=	NM_001166621	TRAPPC1	trafficking protein particle complex subunit 1	XLOC_031202	TSS35089	61-495	886	147	16.59	241.7	8338440	17	7774385	7776166	-	7774385-7774777,7775054-7775192,7775549-7775619,7775774-7775872,7775983-7776166	nnnnnnnnnnnnnnnnnnnnnnnnnnnnnnnnnnnnnnnnnnnnnnnnnnnnnnnnnnnnnnnnnnnnnnnnnnnnnnnnnnnnnnnnnnnnnnnnnnnnnnnnnnnnnnnnnnnnnnnnnCCCAAGGGtCGGAGCTCCGTGGAAGCCGGAAGTAACTCCTGACAGGCACTCGGAGCAGTTCCGATGACTGTCCACAACCTGTACCTGTTTGACCGGAATGGAGTGTGTCTGCACTACAGCGAATGGCACCGCAAGAAGCAAGCAGGGATTCCCAAGGAGGAGGAGTATAAGCTGATGTACGGGATGCTCTTCTCTATCCGCTCGTTTGTCAGCAAGATGTCCCCGCTAGACATGAAGGATGGCTTCCTGGCCTTCCAAACTAGCCGTTACAAACTCCA…
TCONS_00152242	=	NM_007287	MME	membrane metallo-endopeptidase	XLOC_048538	TSS55059	97-2347	5660	247	4.36	241.2	8674160	3	156280358	156384212	+	156280358-156280484,156284641-156284810,156285542-156285577,156315477-156315638,156316962-156317042,156317147-156317242,156317351-156317469,156319229-156319294,156338585-156338719,156340674-156340775,156342474-156342610,156342720-156342813,156343926-156344054,156344842-156344940,156347627-156347707,156349033-156349136,156360873-156360931,156367385-156367504,156368975-156369108,156369215-156369280…	nnnnnnnnnnnnnnnnnnnnnnnnnnnnnnnnnnnnnnnnnCAGCCCGCCACTGCCAtCgGGCCCCGCGCGCTCATTGGTCGGGATGTGTCGGCTCAGCAGCCTCCAACTTCTCCCGAATCCCACTGATTTTAGGTGATGGGCAGATCAGAAAGTCAGATGGATATAACTGATATCAACACTCCAAAGCCAAAGAAGAAACAGCGATGGACTCCGCTGGAGATCAGCCTCTCAGTCCTTGTCCTGCTCCTCACCATCATAGCTGTGACAATGATCGCGCTCTATGCAACCTACGATGATGGTATTTGCAAGTCATCAGACTGCATAAAATCAGCtGCTCGACTGATCCAAAACATGGATGCCACTGCTGAGCCTTGTGCAGACTTTTTCAAATATGCCT…
TCONS_00042672	=	NM_002556	OSBP	oxysterol binding protein	XLOC_013721	TSS15330	481-2901	5315	348	6.55	241.2	8.38084e+06	11	59098447	59140425	-	59098447-59100768,59100854-59101074,59102198-59102379,59104223-59104318,59105500-59105603,59117653-59117773,59118059-59118304,59124545-59124676,59124868-59124922,59125332-59125434,59125689-59125887,59132533-59132783,59134430-59134638,59139352-59140425	CTCTCATTGGTCAGCAATGCCGCTTTCACAGCCAATTCTCAGAACCAATCATCTCCAACTATTGCCTCGCCTCTCCACCACGTGAGTGGCATAGGTGCTAACCAATAAAAAAAGAAAATGAAGATGTAAAGACAAGACTCCTTCCCTTTTTCCTCAaCTCGTTCAGTAAATGGTAGAAAATGTGGAGCAGCTGATACCAACCACCAATCCATAAGGGCGGAAAAGGATGATGAGAAGAGTGAcGGGAgGGGGTGACGTGGCAGTGACAGGAGCATAAACTGAAATGAGTGGCGGAAACACCAGCCAATCGGCGAtCAGATTGGCCGGGCACCCCGCATTCTCCCGTCCTCCCGGAGCGCTGGAAACTTCAGGAAAGCgCCAATGAaCnnnnnnnnnnnn…
TCONS_00037779	=	NM_002496	NDUFS8	NADH dehydrogenase (ubiquinone) Fe-S protein 8,	XLOC_012130	TSS13552	118-748	806	85	10.55	240.9	8826824	11	67554660	67560692	+	67554660-67554776,67556195-67556252,67556329-67556379,67556966-67557055,67557154-67557326,67560296-67560424,67560505-67560692	nnnnnnnnnnnnnnnnnnnnnnnnnnnnnnnnnnnnnnnnnnnnnnnnnnnnnnnnnnnnnnnnnnnTCCCGATTGACTGGCCTGCTCCGCAAGGCAAGTAGTGGCGGCGCTTGAAGATGCGCTGCCTGACCATGCCCATGCTACTGCGGGCCCTGGCCCAGGCCGCACATGCAGGACCTCCTGGTGGCCGGACCCTCCACAGCAGTACAGTGGCAGCCACTTACAAGTATGTGAACATGCAGGAGTCcAAGTCGGACATGAAGTCAGTGACTGACCGGGCAGCCCGGACCCTGCTGTGGACTGAGCTCTTCCGAGGCCTGGGCATGACCCTGAGCTACCTGTTCCGGGAACCCGCCACCATCAACTACCCGTTCGAGAAGGGCCCGCTGAGCCCTCGC…
TCONS_00109872	=	NM_015578	LSM14A	LSM14 homolog A isoform b,	XLOC_035032	TSS39723	197-1586	3726	64	1.72	240.4	8393155	19	39355181	39412260	+	39355181-39355508,39377223-39377386,39379379-39379508,39391674-39391796,39397869-39398045,39398341-39398406,39402136-39402318,39402451-39402622,39404252-39404483,39410110-39412260	nnnnnnnnnnnnnnnnCGCCGCCGCCGCCGCCGCGCCGCGGCTTGAGGGCGGGAGGCTGGGGGAGGGTAGCGGACCCGGCGCCGCCGCCATGTTGGGTCTGAAGCGGCTGCTGTAGGTGTCGACGGAGCTAGCGGGCGTGCGgAGCGGGCGACAGCGGCGTGGGATCTGCCTCTCTGCGAGCAGCCGGGAGCGGCGGCGGCGGCGCCATGaGCGGGGGCACCCCTTACATCGGCAGCAAGATCAGCCTCATCTCCAAGGCGGAGATCCGCTACGAGGGCATCCTCTACACCATCGACACCGAAAACTCCACCGTAGCCCTTGCCAAAGTTCGATCCTTTGGTACAGAAGACAGACCGACAGATCGTCCAATACCACCTCGAGATGAAGTCTTTGAATAC…
TCONS_00067518	=	NM_001312	CRIP2	cysteine-rich protein 2,	XLOC_021792	TSS24371	70-694	1381	263	19.04	240.3	9667986	14	105012001	105017545	+	105012001-105012287,105015648-105015742,105015832-105015889,105016113-105016253,105016361-105016429,105016507-105016601,105016818-105016875,105016968-105017545	nnnnnnnnnnnnnnnnnnnnnnnnnnnnnnnnnnnnnnnnnnnnnnnnnnnnnnnnnnnnnnnnnnnnnnnnnnnnnnnnnnnnnnnnnnnnnnnnnnnnnnnnnnnnnnnnnnnnnnnnnnnnnnnnGCCCCGtCCGCGGAGCCAATGGGCGCGCGGAtAGCCGGGCAGGCGGGGCTGGGCGCGGGCGGCTGCGGCCGGGAGGAGAACGGGCGGAGGGCGCGGGCTGACCGGGCGCACCGACCATGGCCTCCAAATGCCCCAAGTGCGACAAGACCGTGTACTTCGCCGAGAAGGTGAGCTCCCTGGGTAAGGACTGGCACAAGTTCTGCCTCAAGTGCGAGCGCTGCAACAAGACGCTGACGCCTGGGGGCCACGCCGAGCATGACGGGAAGCCGTT…
TCONS_00172875	=	NM_003100	SNX2	sorting nexin 2	XLOC_056012	TSS62750	50-1607	2118	61	2.88	240	7.55101e+06	5	122138609	122193711	+	122138609-122138805,122158860-122158977,122163286-122163449,122165463-122165529,122165675-122165718,122167066-122167207,122171871-122171949,122179490-122179565,122180509-122180622,122180874-122180967,122182412-122182617,122189644-122189787,122190973-122191053,122191169-122191240,122193192-122193711	nnnnnnnnnnnnnnnnnnnnnnnnnnnnnnnnnnnnnnnnnnnnnnnnnCCGCGAGGCCCAGCTCGCGCAGTAGTCcggGCGAGCGAAGATGGCGGCCGAGAGGGAACCTCCTCCGCTGGGGGACGGGAAGCCCACCGACTTTGAGGATCTGGAGGACGGAGAGGACCTGTTCACCAGCACTGTCTCCACTCTAGAGTCAAGTCCATCATCTCCAGAACCAGCTAGTCTTCCTGCAGAAGAAATTAGTGCAAACTCCAATGGCCCAAAACCCACAGAAGTTGGATTAGATGATGACAGAGAAGATCTTTTTGCAGaAGCCACAGAAGAAGTTTCTTTGGACAGCCCTGAAAGGGAACCTATCCTATCCTCGGAACCTTCTCCTGCAGTCACACCTGTCA…
TCONS_00200111	=	NM_019102	HOXA5	homeobox A5	XLOC_065654	TSS72570	62-871	3223	23	0.71	239.3	8683987	7	27147196	27151378	-	27147196-27148229,27149190-27151378	GTCTGTGCCTAGGTCCCTCGCCAGTAGGTCCCGAAGGGCATCATCAAATTATCTCTGACCAGTGGAAAGAGGGGTTCTAAGTGCTGGAGCCCGGCCTTGTCGCGGCCTCCCAAGCGGCCTcCcAAAACAGGcaGCAAGCTCAAGGAACAAAGGGGGCCCCAACAGAGCCCAGTCTCTCGGTCCCGCGTGTGCAACCGTCAGTGGAAAAGAAGCAGCCTCAGCCGAGGCAAGCTAACCTGGGCGCGGGTGGAACATTACAGCCCgGGGAGgGCCCCCGGCTcCGGATTCCCGCTCCCTGCCTCCGATAGCGCCCGCGTCGCCGCCACAGCAGCGTTCAGGACCCAACGAGGGGCCCaGGGCCATGGAAGCCGCCAGAGTCCTGGCTTCCAGACGTGCCAG…
TCONS_00060502	=	NM_000282	PCCA	propionyl-Coenzyme A carboxylase, alpha	XLOC_019357	TSS21846	107-2291	2816	423	15.02	239.3	1.07368e+07	13	99539270	99980944	+	99539270-99539480,99553138-99553215,99562096-99562143,99562248-99562316,99605234-99605347,99607542-99607595,99659587-99659718,99686097-99686133,99707850-99707928,99712984-99713086,99718944-99719038,99723451-99723601,99751715-99751858,99753179-99753253,99757447-99757515,99760088-99760163,99780816-99780926,99790412-99790514,99818727-99818829,99875888-99875986,99899507-99899560,99965682-99965822,999…	nnnnnnnnnnnnnnnnnnnnnnnnnnnnnnnnnnnnnnnnnnnnnnnnnnnnnnnnnnnnnnnnnnnnnTGAGAGGTCAACGGAGGGGCGGTCTGCGGGGACAACAATGGCGGGGCTGTTGGTTGGCACAGCAGCGCTGGTCGCTGCCGGACGGCGTGGGCGGTGGCCGCCGCAGCAGCTgATGTTGAGCGCGGCACTGCGGACCCTGAAGCATGttctgtaCTATTCAAGACAGCACTTAATGGTGTCCCGTAATCTTGGTTCTGTGGGATATGATCCTAATGAAAAAACTTTTGATAAAATTCTTATTGCTAATAGAGGAGAAATTGCATGTCGGGTTATTAAAACTTGCAAGAAGAcGGGCGTTAAGACAGTTGCCATCCACAGTGATGTTGATGC…
TCONS_00037422	=	NM_030981	RAB1B	RAB1B, member RAS oncogene family	XLOC_012047	TSS13448	96-699	2008	189	9.41	239.3	8266819	11	65792579	65801539	+	65792579-65792740,65795844-65795916,65796204-65796299,65796412-65796507,65799851-65799982,65800091-65801539	nnCGaGAAcCAGCGCGGCGAGGCCTGAGAAGAgGACGTTTGCGCCTGCGCGTCGCGGGCGGGGCCTCTGGGGCGGAGCGGCCACCATCTTGGAAcGGGAGGCgGAgCAGAGCCGACTGGGAGCGACCGAGCGGGCCGCCGCCGCCGCCATGAACCCCGAATATGACTACCTGTTTAAGCTGCTTTTGATTGGCGACTCAGGCGTGGGCAAGTCATGCCTGCTCCTGCGGTTTGCTTATGACACGTACACAGAGAGCTACATCAGCACCATCGGGGTGGACTTCAAGATCCGAACCATCGAGCTGGATGGCAAAACTATCAAACTTCAGATCTGGGACACAGCGGGCCAGGAACGGTTCCGGACCATCACTTCCAGCTACTACCGGGGGGCTCATGGCAT…
TCONS_00106537	=	NM_004368	CNN2	calponin 2 isoform a	XLOC_034076	TSS38683	364-1291	2474	1092	44.14	237.6	8205997	19	977285	990067	+	977285-977723,982070-982191,983391-983457,983558-983695,987129-987245,987415-987561,988624-990067	nnnnnnnnnnnnnnnnnnnnnnnnnnnnnnnnnnnnnnnnnnnnnnnnnnnnnnnnnnnnnnnnnnnnnnnnnnnnnnnnnnnnnnnnnnnnnnnnnnnnnnnnnnnnnnnnnnnnnnnnnnnnnnnnnnnnnnnnnnnnnnnnntgacGGGGGTGCTGTGCCCgGGCGGGGGTCCGGGGGCGACCGAGGGGGCTCAGGAAGTCCGCGGCCGCAGGAATTCGGCGCCTCCAGGCCTTATAAGGACgTTTGCGCTCCGGGCCAATCAGCGGCGGGGGCGTGGCGCGCGGnnnnnnnnnnnnnnnnnnnnnnnnnnnnnnnnnnnnnnnnnnCCCGTCCCGTCCCGTCCGGCCCCGTCCcGCCGCCCGCcAGCCAGCCATGAGCTCCACGCAGTTCAACAA…
TCONS_00220279	=	NM_032593	HINT2	PKCI-1-related HIT protein	XLOC_072904	TSS79789	67-555	1281	301	23.5	237.5	8.09926e+06	9	35802953	35805667	-	35802953-35803142,35803263-35803335,35803442-35803546,35803641-35803781,35804896-35805667	CCTTGTGGAGAAAATGCTGCGCATCAGCCCCGCCAGTTAAAATAAACAAGCAAAAACAAAAAAACACACCTCATCCCCGTTCACCTTTAGCCCCATCCCGGGTGGTTCTTGGAGCCAATAAGCGCCGGATGCCCCCAGAGCCCCGCCCTCCTCCTGGCCAAAGCaGcGAGAGGGTCTAAAAtAGCCCTTTCTnnnnnnnnnnnnnnnnnnnnnnnnnnnnnnnnnnnnnnnnnnnnnnnnnnnnnnnnnnnnnnnnnnnnnnnnnnnnnnnnnnnnnnnnnnnnnnnnnnnnnnnnnnnnnnnnnnnnnnnnnnnnnnnnnnnnnnnnnnnnnnnnnnnnnnnnnnnnnnnnnnnnnnnnnATCCTTCCAATGGAGcGGAAGTTtcgctcacagCGAAA…
TCONS_00111811	=	NM_006247	PPP5C	protein phosphatase 5, catalytic subunit,	XLOC_035532	TSS40380	61-1558	2222	142	6.39	237.4	7588284	19	51542101	51586072	+	51542101-51542314,51548845-51549086,51570701-51570848,51571550-51571671,51578508-51578573,51578877-51578975,51579901-51580006,51582190-51582332,51582463-51582550,51583505-51583545,51583650-51583828,51585148-51585229,51585381-51586072	nnnnnnnnnnnnnnnnnnnnCCCGGCGCTCCTTCGCGACGGTTCGGCCGGGTGCCGCtGGCGGCCGTTGCCaGGGTAGGGGTCGCTTTGCGGCATGGCGATGGCGGAGGGCGAGCGGACTGAGTGTGCTGAGCCCCCCCGGGACGAACACCCGGCTGATGGCGCTCTGAAGCGGGCAGAGGAGCTCAAGACTCAGGCCAATGACTACTTCAAAGCCAAGGACTATGAGAACGCCATCAAGTTCTACAGCCAGGCCATCGAGCTGAACCCCAGCAATGCCATCTACTATGGCAACCGCAGCCTGGCCTACCTGCGCACCGAGTGCTATGGCTACGCACTGGGAGATGCCACGCGGGCCATCGAGCTGGACAAGAAATACATCAAGGGTTATTACCGCCGG…
TCONS_00041651	=	NM_002786	PSMA1	proteasome alpha 1 subunit isoform 2,	XLOC_013415	TSS14930	147-935	1342	0	0	236.8	7.54143e+06	11	14482998	14498655	-	14482998-14483370,14485778-14485888,14488994-14489073,14491692-14491821,14491939-14492009,14492525-14492613,14495764-14495867,14496002-14496103,14497119-14497163,14498419-14498655	CCAATCTCAGTTCCTAGATCTTCCCAGGCTCCGCCCGCCGCCGAGCGGTCGGAGAGTTTTAAGGAAGGGGAAGTGTTGCAAGCCTATCGATATCTCTGGAATAGACTGCgCTACCCTGCGCCGCCGCCATCAGACTCCCGCAGACTTCTCTGTAGATCGCTGAGCGATTCTTTCGGCAGCACCTCCTTGATTCTCAGTTTTGCTGGAGGCCGCAACCAGGCCCGCGCCGCCAACATGTTTCGAAATCAGTACGACAATGATGTCACTGTTTGGAGCCCGCAGGGCAGGATTCATCAAATTGAATATGCAATGGAAGCTGTTAAACAAGGTTCAGCCACAGTTGGTCTGAAATCAAAAACTCATGCAGTGTTGGTTGCATTGAAAAGGGCGCAATCAGAG…
TCONS_00162090	=	NM_000938	POLR2B	DNA directed RNA polymerase II polypeptide B,	XLOC_051865	TSS58743	44-3566	4274	127	2.97	236.3	8.22537e+06	4	57539782	57592533	+	57539782-57539927,57547277-57547349,57551671-57551821,57555327-57555439,57555570-57555789,57556174-57556332,57560540-57560704,57566169-57566365,57566523-57566642,57567739-57567925,57571284-57571427,57571671-57571810,57571912-57572023,57576425-57576579,57577966-57578164,57578483-57578651,57581822-57581918,57583075-57583169,57584253-57584503,57584585-57584674,57584928-57585035,57585809-57585922,575…	nnnnnnnnnnnnnnnnnnnnnnnnnnnnnnnnnnnnnnnnnnnnnnnnnnnnnnnnnnnnnnnnnnnnnnnnnnnnnnnnnnnnnnnnnnnnnnnnnnnnTTAGGAGCTCgGGAACCGTTTGGCAATATGTACGACGCGGATGAGGATATGCAATATGATGaGGATGATGATGAAATCACCCcGGATTTGTGGCAAGAAGCGTGCTGGATTGTAATTAGTTCCTATTTTGACGAGAAAGGCTTGGTCAGACAACAGCTGGATTCTTTTGATGAGTTTATTCAGATGTCTGTTCAAAGAATTGTGGAAGACGCTCCTCCTATAGACCTACAAGCTGAAGCTCAGCATGCTAGTGGAGAAGTTGAAGAACCGCCAAGATATTTGCTGAAGTTTGAACAAAT…
TCONS_00151795	=	NM_001104647	SLC25A36	solute carrier family 25, member 36 isoform a	XLOC_048353	TSS54893	236-1169	4674	659	14.1	236.3	9926172	3	142143352	142181488	+	142143352-142143627,142158059-142158223,142160995-142161072,142164659-142164759,142172459-142172525,142175248-142175537,142177792-142181488	nnnnnnnnnnnnnnnnnnnnnnnnnnnnnnnnCGGCGCGCTTAGGCAGGCGGCGGGGCGGCTAGAGTGCCGCGGGGAGGGCTGTGCGGGTTGCTTTCTGCAGCCGCGTCTGGGCCAGCTCTCCTCGCCGTCCCCGGGGCGCTGTGCGTCTCCAGTCCGGGACCGAAGCCGCcTGCCGTAGCGGGCGGCCAGATCCTCGTCCCGCCTCAGCGCCCGGAGGACATGCGGGAGAGAGAATGAGCCAGAGGGACACGCTAGTGCATCTGTTTGCCGGGGGATGTGGTGGTACAGTGGGAGCTATTCTGACATGTCCACTGGAAGTTGTAAAAACACGACTGCAGTCATCTTCTGTGACACTTTATATTTCTGAAGTTCACCTGAATACCATGGCTGGAGCCAG…
TCONS_00223313	=	NM_003172	SURF1	surfeit 1,	XLOC_073809	TSS81010	33-932	1831	601	32.82	236.2	9722687	9	135207937	135213426	-	135207937-135208658,135208737-135208818,135209122-135209284,135209370-135209442,135210425-135210616,135211335-135211417,135211500-135211633,135212945-135212996,135213097-135213426	AGCCCCTCATCCCAACTGCGCCCTTCTCCACCACTCCATTCCCCTCCCGCGCCGCGAACCTTGCGGGCGTCCGGCTGGAgCCGCAGGCTCGGGTGctcccnnnnnnnnnnnnnnnnnnnnnnnnnnnnnnnnnnnnnnnnnnnnnnnnnnnnnnnnnnnnnnnnnnnnnnnnnnnnnnnnnnnnnnnnnnnnnnnnnnnnnnnnnnnnnnnnnnnnnnnnnnnnnccGGAtGCAGAtGcCTcCTGCGtCCCGGAAGaGCCCGCGGGGCCGGGTGCTATGGCGGCGGTGGCTGCGATGCAGCTGGGGCTGCGGGCGGCGGGGCTGGGACGGGCCCCTGCCAGCGCCGCCTGGAGGAGCGTCCTCGGGGTGTCCCCGCGCCCAGGGGTGGCCTGGAGGCCA…
TCONS_00213980	x	NM_000170	GLDC	glycine dehydrogenase (decarboxylating)	XLOC_070668	-	194-3253	682	47	6.89	236.1	8.13035e+06	9	6522536	6523217	+	6522536-6523217	aaagaGGAAAACACTCAGAAATGTGATTACAGATTAGGCATATTAGGAGAAAAAGAATTCTTCAGGGTATACAAAATGTAAACATTTGCCCTGGGATTTCCCACAGannnnnnnnnnnnnnnnnnnnnnnnnnnnnnnnnnnnnnnnnnnTTAAGTCTCCAGGCTAGCCTCTATGATGTCTGCAAACTTGCCACATTAAAAGTTAAAATTCCTAAAACTTTCTATGCAAAAAACAAAGCcGCtCCCAATCCAGGCAGCTGGCACATGTGGAAGcAGAATACCAAAGCAAATCCATCTTCCAACCAGCAGCTTCGACTCCCTCCAGCTACTGTATTTACATTTACCTTGACAGAGATTACAGAGATATACACAGTATATAAAACTCCTACTTGAGGCTGG…
TCONS_00085034	=	NM_003119	SPG7	spastic paraplegia 7 isoform 1,	XLOC_027518	TSS30624	22-2407	3633	833	22.93	235.6	8541066	16	88101756	88151676	+	88101756-88102509,88104399-88104501,88106857-88106946,88117915-88118156,88120238-88120377,88123386-88123488,88124592-88124717,88125813-88125975,88126372-88126545,88138557-88138681,88140567-88140669,88141912-88142022,88144403-88144518,88146888-88147044,88147703-88147869,88148395-88148472,88150796-88151676	CCCGACCTTCCTCCTCCGGGGCTGCCCTTCCTGCGGCGGCTGCAACTCCAGTCCTCGTCCTCgGGAGGCTCAAGACGCAGGAAAACCGCCCCCtTCCTGcGCTCCTCnnnnnnnnnnnnnnnnnnncgacccgaggcctccggcgccgCCCTCCTCAGCGCGGGCCTCTCCTCGCAGGCGGGATTCCGGCCCGCGCCGTccgccctcgcctgtAaCCGAGCCCTGCGGGTGACGGAGGCTGCCCGGGCGGGAGGCCCCTCGGCGCGGGCGGAGCGCGAnnnnnnnnnnnnnnnnnnnnnnnnnnnnnnnnnnnnnnnnnnnnnnnnnnnnnnnnnnnnnnnnnnnnnnnnnnnnnnnnnnnnnnnnnnnnnnnnnnnnnnnnnnnnnnnnnnnnnnnnn…
TCONS_00041386	=	NM_020644	TMEM9B	TMEM9 domain family, member B	XLOC_013347	TSS14822	130-723	2344	688	29.35	235.5	8.33433e+06	11	8925324	8943064	-	8925324-8926598,8931326-8931460,8934313-8934421,8940215-8940306,8942332-8943064	nnnnnnnnnnnnnnnnnnnnnnnnnnnnnnnCAGGAaGCGtGTGGGCGGCAGnnnnnnnnnnnnnnnnnnnnnnnnnnnnnnnnnnnnnnnnnnnnnnnnnnnnnnnnnnnnnnnnnnnnnnnnnnnnnnnnnnnnnnnnnnnnnnnnnnnnnnnnnnnnnnnnnnnnnnnnnnnnnnnnnnnnnnnnnnnnnnnnnnnnnnnnnnnnnnnnnnnnnnnnnnnnnnnnnnnnnnnnnnnnnnnnnnnnnnnnnnnnnnnnnnnnnnnnnnnnnnnnnnnnnnnnnnnnnnnnnnnnnnnnnnnnnnnnnnnnnnnnnnnnnnnnnnnnnnnnnnnnnnnnnnnnnnnnnnnnnnnnnnnnnnnnnnnnnnnnnnnnnnnnnnnnnnnnnnnnnnnnnnn…
TCONS_00169972	=	NM_012073	CCT5	chaperonin containing TCP1, subunit 5 (epsilon)	XLOC_054815	TSS61768	172-1795	4160	1104	26.54	235.4	7527910	5	10303282	10320258	+	10303282-10303557,10307257-10307317,10307786-10307950,10309067-10309265,10311223-10311415,10311498-10311647,10313904-10314023,10314672-10314857,10315593-10315730,10316246-10316426,10317768-10320258	nnnnnnnnnnnnnnnnnnnnnnnnnnnnnnnnnnnnnnnnnnnnnnnnnnnnnnnnnnnnnnnnnnnnnnnnnnnnnnnnnnnnnnnnnnnnnnnnnnnnnnnnnnnnnnnnnnnnnnnnnnnnnnnnnnnnnnnnnnnnnnnnnnnnnnnnnnnnnnnnnnnnnTCCACCaTGGCGTCTATGGGGACCcTCGCCttCGATGAATATGGGCGCCCTTTTCTCATCATCAAGGATCAGGACCGCAAGTCCCGTCTTATGGGACTTGAGGCCCTTAAGTCTcATATAATGGCAGCAAaGGCTGTAGCAAATACAATGAGAACATCACTTGGACCAAATGGGCTTGATAAGATGATGGTGGATAAGGATGGCGATGTGACTGTAACTAATGACGGGGCCGCC…
TCONS_00218869	=	NM_032928	TMEM141	transmembrane protein 141	XLOC_072549	TSS79272	47-371	863	220	25.49	234.5	8.70249e+06	9	138805593	138807590	+	138805593-138805697,138805984-138806050,138806220-138806303,138806524-138806631,138807092-138807590	CCGCTCCTCCGCCTGCGCCTGCGCAGGCCCGCTCCCCGAGCCCTGCCAACTATGGTGAACTTGGGCCTGTCCCGGGTGGACGACGCCGTGGCTGCCAGGCACCCGGGACTCGGGGAGTATGCCGCATGCCAGTCACACGCCTTCATGAAGGGCGTTTTCACCTTCGTCACAGGCACCGGCATGGCCTTTGGTTTGCAGATGTTCATTCAGAGGAAGTTTCCATACCCTTTGCAGTGGAGCCTACTAGTGGCCGTGGTTGCAGGCTCTGTGGCCAGCTATGGGGTGACGAGAGTGGAGTCGAAGAAATGCAGCAACCTCTGGCTCTTCCTGGAGACCGGGCgGCTCCcTAAAGACATGAGCACAGATCAGCGAAGCCAGGAGAGCTCCGGCCAGGGCACA…
TCONS_00002601	=	NM_006559	KHDRBS1	KH domain containing, RNA binding, signal,	XLOC_000888	TSS869	107-1436	2877	52	1.81	234.3	7.17136e+06	1	32251892	32282065	+	32251892-32252565,32268486-32268610,32269712-32269828,32271376-32271522,32275098-32275231,32276023-32276224,32276740-32276807,32277703-32277761,32280715-32282065	nnnnnnnnnnnnnnnnnnnnnnnnnnnnnnnnnnnnnnnnnnnnnnnnnnnnCGGCGGTGCGCAGGCGCCGTtGCCGGACTGGGGACTTTGTTCTCCGCGGAGAAACCCAAGGGCGGTGCCGGTGACTGGATGCGCACGCGCgCCGCCTCATTTCCGGTGCTCTCTCTCGCTGGGTCGCTGGGGTCGgCTTCGGTCGCTACTGCTCCCGCTCTCCCACCCCCGCCAACCGCCGCCTGGGCCTCCGCCGCTGCCGCGTCGCTCTCTCGCTCCTTGGTTCGCACATCCTCCCCGATGCAGCGCCGGGACGaCCCCGCCGCGCGCAtGAGCCGGTCCTCGGGCCGCAGCGGCTCCATGGACCCCTCCGGTGCCCACCCCGCGGTGCGTCAGACGCCGTCtCG…
TCONS_00048456	=	NM_024056	TMEM106C	transmembrane protein 106C isoform a,	XLOC_015560	TSS17402	116-866	1622	229	14.12	234.2	7.97423e+06	12	46643492	46648928	+	46643492-46643683,46644259-46644473,46645332-46645395,46645888-46646047,46646139-46646279,46646733-46646782,46647258-46647311,46648183-46648928	nnnnnnnnnnnnnnnnnnnnnnnnnnnnnnnnnnnnnnnnnnnnnnnnnnnnnnnnnnnnnnnnnnnnnnnnnnnnnnnnnnnnnnnnnnnnnnnnnnnnnnnnnnnnnnnnnnnnnnnnnnnnnnnnnnnnnnnnnnnnTATTTGGCGCCTGCGCGCTGAGTGCGTGCCGCTCCGCCGACCGAAGAGGCTGGACATGACACCAGTGGCATATCACGGCCATGGGGTCTCAGCATTCAGCTGCTGCTCGCCGCCCCTCCTGCAGGCGAAAGCAAGAAGATGACAGGGACGGTTTGCTGGCTGAACGAGAGCAGGAAGAAGCCATTGTTCAGTTCCCATATGTGGAATTCACCGGGAGAGATAGCATCACCTGTCTCACGTGCCAGGGGACAGGCTACAT…
TCONS_00078056	=	NM_006715	MAN2C1	mannosidase, alpha, class 2C, member 1,	XLOC_025317	TSS28215	18-3137	4120	437	10.61	233.6	8.10634e+06	15	73434331	73448005	-	73434331-73435426,73435504-73435613,73435695-73435843,73436000-73436079,73436187-73436296,73437595-73437738,73437856-73438012,73438098-73438202,73438453-73438547,73438722-73438819,73439014-73439169,73439297-73439382,73439484-73439605,73439959-73440082,73440440-73440585,73440680-73440775,73440998-73441114,73441249-73441341,73441737-73441847,73442036-73442142,73443393-73443582,73443882-73444059,734…	TTCCGGAAAGAGGAGCGAGAGCTCGGCGATGGCGGCTGCGCCGGCCCTGAAGCACTGGCGCACCACGGTCGAAcGGGTTGAGAAGTTCGtGTCGCCACTCTACTTTACCGACTGTAACCTCCGCGGCAGGCTTTTTGGGGCCAGCTGCCCTGTGGCTGCGCtCTCCAGCtTCctGACGCCAGATAGGCTTCCGTACCAGGAGGCAGTCCAGCGGGACTTCCGCCCAGCACAGGTCGGCTGCAGCTTCGGACCCACATGGTGGACCTGCTGGTTCCGGGTGGAACTGACCATCCCAGAGGCATGGGTAGGCCAGGAAGTTCACCTTTGCTGGGAAAGTGATGGAGAAAGTCTGGTGTGGCGTGATGGGGAACCTGTCCAGGGTTTAACCAAAGAGGGTGA…
TCONS_00057397	s	NM_000690	ALDH2	mitochondrial aldehyde dehydrogenase 2,	XLOC_018128	TSS20711	442-1993	603	0	0	233.3	8.51698e+06	12	110726044	110732215	-	110726044-110726158,110731728-110732215	CCCcGCCTTcCTTTGGTTATTGAGATGGACAAAGAGTTACCTAGTAAGTTGtGtGCAGCTTGTTTTTAATGAATCTTAGCCCAGAATACAAAGCAGGGTGTAGCAGTTGCCTTGATGCTGATATAATTGTAAACAATGGCTTTTTCTTCCCCTATAAACTCAAGTTACAGGAGGCGTTTCAGAGAGAGGATAAGACATTTGAAGCTATTTTTTAAAAAtGCcCcTGAAAGCTAGCAGTATTGTTGTCATTTAAAAGGTTTCTCATAGACTCTTACCCTCAGCCAACCCACCATGTTTATCAATTCAAATTCTAGAACTTTCTTGACCCAAGAGATTTTTTGGGAAGAATTTCTCTTTTCAGACATTCAGCACGCAAGGATCATTTTTCTTGGTTTTGTC…
TCONS_00129117	=	NM_006464	TGOLN2	trans-golgi network protein 2,	XLOC_040758	TSS46661	290-1600	6355	2111	33.22	233.3	10603817	2	85398652	85408919	-	85398652-85403375,85405549-85405632,85407142-85408319,85408551-85408919	CAGTGCGAGAGGCCCGGGAGCTCCAGCTCTGCCTGTAAGGTCTCGGAAGTACGcannnnnnnnnnnnnnnnnnnnnnnnnnnnnnnnnnnnnnnnnnnnnnnnnnnnnnnnnnnnnnnnnnnnnnnnnnnnnnnnnnnnnnnnnnnnnnnnnnnnnnnnnnnnnnnnnnnnnnnnnnnnnnnnnnnnnnnnnnnnnnnnnnnnnnnnnnnnnnnnnnnnnnnnnnnnnnnnnnnnnnnnnnnnnnnnnnnnnnnnnnnnnnnnnnnnnnnnnnnnnnnnnnnnnnnnnnnnnnnnnnnnnnnnnnnnnnnnnnnnnnnnnnnnnnnnnnnnnnnnnnnnnnnnnnnnnnnnnnnnnnnnnnnnnnnntGnnnnnnnnnnnnnnnnnnnnnnnnnnnnnn…
TCONS_00218444	x	NM_007344	TTF1	transcription termination factor, RNA polymerase,	XLOC_072416	-	53-2767	101	0	0	232.9	9044517	9	134241208	134241308	+	134241208-134241308	TCTATGTCCTCTCCTTCACTATCGTCTTCATAATAAAAGATGTCTCGAAACGGGAAAACTTGCTTGGGTGCTGCAGGAGTCTGGATTTCAGTGCCTTTTTT
TCONS_00036703	=	NM_001012664	SLC3A2	solute carrier family 3 (activators of dibasic	XLOC_011900	TSS13185	259-1963	2175	536	24.64	232.7	1.00917e+07	11	62380047	62412938	+	62380047-62380429,62405067-62405495,62405941-62406114,62406956-62407047,62408505-62408573,62408680-62408738,62409225-62409405,62409513-62409656,62412183-62412266,62412379-62412938	GTTGTGGGTAGAGAGTTCCAGGGAAGGAGGGCGTgGACAAAGCnnnnnnnnnnnnnnnnnnnnnnnnnnnnnnnnnnnnnnnnnnnnnnnnnnnnnnnnnnnnnnnnnnnnnnnnnnnnnnnnnnnnnnnnnnnnnnnnnnnnnnnnnnnnnnnnnnnnnnnnnnnnnnnnnnnnnnnnnnnnnnnnnnnnnnnnnnnnnnnnnnnnnnnnnnnnnnnnnnnnnnnnnnnnnnnnnnnnnnnnnnnnnnnnnnnnnnnnnnnnnnnnnnnnnnnnnnnnnnnnnnnnnnnnnnnnnnnnnnnnnnnnnnnnnnnnnnnnnnnnnnnnnnnnnnnnnnnnnnnnnnnnnnnnnnnnnnnnnnnnnnnnnnnnnnnnnnnnnnnnGCACCATGAGCCAGGA…
TCONS_00154692	x	NM_001024847	TGFBR2	transforming growth factor, beta receptor II	XLOC_049400	-	383-2159	1103	129	11.7	232.3	8.62826e+06	3	30709499	30710601	-	30709499-30710601	CACCTGaGTATTTTGCTTTATTCAATGTAATAAACATTTTATTTATATTAaAGACAAACAATGCATAGAATGAAAATAAGtGCTtGAGACTTTTGATATAAAAcGAGTATATAGCATTCACATTCCTATTTTAATAAATGAGTACAGCTGAAGTGTTCCATAAAAGAATAAAACTTTCCCTTTATGTATAGTAGTGAAAAAAGTCAGTATTTTTAGGAACTACAGAATGTTATTCCTTGGTCTTTTTTCTTGAATAAGGAAAAAAACAATAAACAAAACAAGCCACAGTATTGTCTGACACTACATTCCAGTTTATGCTGATAACCCAGAAGTGaGAATACTCTTGAATCTTGAATATCTCATGAATGGACCAGTATTCTAGAAACTCACCACTAGAGG…
TCONS_00009120	=	NM_004106	FCER1G	Fc fragment of IgE, high affinity I, receptor,	XLOC_002920	TSS3044	26-284	662	7	1.06	232.2	7.15364e+06	1	159451645	159455667	+	159451645-159451784,159454400-159454491,159454655-159454690,159455117-159455137,159455295-159455667	cgtggcAGGAAGGTGGGGACTCTGTGGTCAGGGAACTGCTTGCTGAGCACAGCTGcACAGTGCTGTCAGAATAGCCGATCTCCAGCCCAAGATGATTCCAGCAGTGGTCTTGCTCTTATTCCTTTTGGTTGAACAAGCAGCGGCCCTGGGAGAGCCTCAGCTCTGCTATATCCTGGATGCCATCCTGTTTCTGTATGGAATTGTCCTCACCCTCCTCTACTGTCGACTGAAGATCCAAGTGCGAAAGGCAGCTATAGCCAGCTATGAGAAATCAGATGGTGTTTACACGGGCCTGAGCACCAGGAACCAGGAAACTTATGAGACTCTGAAGCATGAGAAACCACCACAGTAGCTTTAGAATAGATGCAGTCATATTCTTCTTCAGCTTCTGGTTCTTCC…
TCONS_00043155	j	NM_017878	HRASLS2	HRAS-like suppressor 2	XLOC_013791	TSS15501	60-545	670	16	2.39	232.2	9411932	11	63076817	63083622	-	63076817-63077113,63082440-63082708,63083519-63083622	ATTTAAAGCTGGAGGGCATGGACATCCCCTGGCCTAGTTCCTCTAATTTGAAAATGATGACACCAGGGTCCCAAGATGAGAAGGGCtTTTTCTGAAGACACACAGTGAAATTGCTGGAGCTGGTGCGGCCAGTGTCCTGTCTGCCCTGACCAACAAAGCCaTAGTGAAGAAGGAACTGCTGTCTGCCGTGGCTGGGAgCgacaactACAGGGTCAATAACAAACACGATGACAAATACAGGCCACTGCCTTGCAACAAAATTGTCAAGCGGGCAGAGGAGTTGGTGGGGCAGGAGTTGCCTTATTCGCTGACCAGTGAtAACTGCGAGCACTTCGTGAACCATCTGCGCTATGGGGTCTCCCGCGGaGACCAGGTCACGGATGCAGTCACGACAGCaAg…
TCONS_00022011	=	NM_000537	REN	renin preproprotein	XLOC_006682	TSS7854	45-1262	1657	49	2.96	232.1	7.96566e+06	1	202390567	202402280	-	202390567-202390928,202391571-202391669,202391929-202392070,202392428-202392547,202393112-202393120,202395150-202395346,202396311-202396429,202397043-202397166,202397764-202397914,202401947-202402280	GCTCCCCTTCCTCCAGCCCCTCTGCTCCACATCCGGAAACCTGGGTACCCTTCACCCACCTAGCTCTGTCCCACAGTGAGATTTATTGCTGGCTGCCCTGCCATCTGCCCCAGGGTAATAAATCAGGGCAGAGCAGAATTGCAATCACCCCAAGCATGGAGTGTATnnnnnnnnnnnnnnnnnnnnnnnnnnnnnnnnnnnnnnnnnnnnnGAGAGAGCCCCAGACTGAGGAAagGATGGACGGATGgAGAAGAATGCCTCGCTGGGGACTGCTGCTGCTGCTCTGGGGCTCCTGCACCTTCGGTCTCCCGACAGACACCACCACCTTTAAACGGATCTTCCTCAAGAGGATGCCCTCAATCCGAGAAAGCCTGAAGGAACGAGGTGTGGACATGGCCA…
TCONS_00037332	=	NM_006442	DRAP1	DR1-associated protein 1	XLOC_012024	TSS13414	246-861	1009	141	13.97	231.8	7392107	11	65443300	65445624	+	65443300-65443590,65443827-65443899,65443995-65444088,65444390-65444509,65444616-65444709,65444931-65445019,65445377-65445624	nnnnnnnnnnnnnnnnnnnnnnnnnnnnnnnnnnnnnnnnnnnnnnnnnnnnnnnnnnnnnnnnnnnnnnnnnnnnnnnnnnnnnnnnnnnnnnnnnnnnnnnnnnnnnnnnnnnnnnnnnnnnnnnnnnnnnnnnnnnnnCGGCACCAGGACCCgGgggaaccgaggcGGGCGGGCAGCgAGCAGGCCCGGGAGCCGGGAGGCTGCGGGCGGCGGCTCTGGACCCGACGCGGCGAGAGAGGCCCGGAGATGCCGAGCAAGAAGAAGAAGTACAACGCGCGGTTCCCGCCGGCGCGGATCAAGAAGATCATgCAGACGGACGAAGAGATTGGGAAGGTGGCGGCAGCGGTGCCTGTCATCATCTCCcGGGCGCTTGAGCTCTTCCTAGAGTCGCTGTTG…
[truncated: 9,857 more rows]
