# Supplementary material for: The Baboon Kidney Transcriptome: Analysis of Transcript Sequence, Splice Variants, and Abundance
Source: PLoS One. 2013 Apr 23;8(4):e57563. doi: 10.1371/journal.pone.0057563 (PMC3634053; doi:10.1371/journal.pone.0057563)
Supplement: Table S7 — Hypothetical proteins and open reading frames identified using RABT assembly of sequencing reads. This table includes: Cufflinks tracking ID, class code, nearest Homo sapiens NCBI RefSeq ID, gene ID, gene description, XLOC, TSS ID, CDS, transcript length, number of N's, percent N's, fold coverage, FPKM, chromosome, chromosome start, chromosome end, strand, exons, and FASTA consensus sequence (baboon). (FASTQ sequences are deposited in GenBank, Accession # SRA053493). (XLSX) [file pone.0057563.s007.xlsx]

## Sheet: Additional file 7
Tracking ID	Class Code	Nearest Homo sapiens NCBI RefSeq ID	Gene ID	Description	XLOC	TSS ID	CDS	Baboon Transcript Length	Baboon Transcript Number of N's	Baboon Transcript %N	Fold Coverage	FPKM	Chromosome	Chromosome Start	Chromosome End	Strand	Exons	Consensus Sequence
TCONS_00033668	=	NM_001098483	C10orf125	chromosome 10 open reading frame 125	XLOC_010804	TSS12125	19-480	786	207	26.34	1480.4	66814120	10	135018568	135021526	-	135018568-135018930,135019232-135019305,135020134-135020232,135020437-135020507,135020681-135020749,135021417-135021526	CCCCGCCCGCCCCGTCCGCCAGGCCATGGTGGCGCTGAAGGGTGTCCCCGCGCTGCTGTCCCCCGAGCTGCTCTACGAGCTGGCGCGCATGGGGCACGGGGACGAGATCGTTCTTGCGGACTTGAACTTCCCGGCCTTCTCCATCTGCCAGTGTGGGCCCCTGGAGATCCGTGCAGACGGCCTGGGCATCCTGCCGCTCCTGGAGGCCCTGCTGAAGCTCCTCCCCCTGGACACCTATGTGGAGAGTCCGGCTGCAGTCATGGAGCTGGTGCCCAGCGACAAGGAAAGGGGCGGGCAGACCCCGGTGTGGACGGGGAACGAGTCCATTCTACACAGGGCCGGCTGCaCGAGAGCCCTGGCAAAGTTAGAGAGGTTTGAGTTTTATGAGCGGGCAAAGAA…
TCONS_00111198	=	NM_001130514	C19orf69	chromosome 19 open reading frame 69	XLOC_035343	TSS40154	13-403	1156	153	13.24	881.7	33437452	19	46640693	46642510	+	46640693-46641088,46641751-46642510	TTTGAACCCTTTGAGCAGAGTTGAGGTcAGACTTCAGAAGGAAAAACAAAAGCACAAGGCCAGCTGATTTTCTCTGAAGAGTGGACTTTGGGATACCTTTGCCAGGAACCCCCgTCCCACTCCCTCTGCcCTTTACTCTCCACCACGCACACAGCTCCCCGGGGGACCGGGCCACCCTGGACCTTGCTACTTCCTGCTCCTGGCAGCCATAGCTCAGAGACCATGGAGCTGTGGTGGCAGCTGAGTCAGGCTGGACTGGTGCCTCCGGGGCTGGGCCCACTCCCCCAGGCCCTGAGGGAGGTCCCACCAGTGGAAATCCCTGGTCAGACCCTCAGGACTGCAGGGACAGACACTGGAGGTGCCTGGGATAGTCTGCTGTGGATCAGGGAGGAGCTGGAG…
TCONS_00173665	=	NM_032412	CYSTM1	hypothetical protein LOC84418	XLOC_056303	TSS63014	239-530	916	194	21.18	659	28547315	5	139534837	139603564	+	139534837-139535054,139554215-139554421,139603074-139603564	nnnnnnnCTGTGACGCcCGCCTCGCCTCGCCCCGCCCCGCGCGCGTTGCCAGGGTGATCAGGTGAcTCCCGGTTCGCGGCACTGGGGGCGGCCGTGACGTCAGGCGCCGGGCTGCTCCTCACTCGCTCCGAGACAGGTGCGGCGAGtCTACTGCGGGCTGGTCCCGGCTCTTCAGGTCCAGACCCGACCGTTATCCAGTCGGTTCGTGGAGAGGAGAGGTGCACTTTACAGGTCCCCGATGGACCAAGGGAACCCTCCACCATATCCGGGCCCTGGTCCAACGGCCCCATACCCACCTTATCCACCACAACCAATGGGTCCAGGACCTATGGGGGGACCCTACCCACCTCCTCAAGGGTACCCCTACCAAGGATACCCACAGTACGGCTGGCAGGGTGG…
TCONS_00135323	=	NM_024299	PPDPF	hypothetical protein LOC79144	XLOC_042903	TSS48963	.	1535	466	30.36	613.8	23621669	20	61621854	61624003	+	61621854-61622691,61623081-61623160,61623309-61623386,61623465-61624003	CAGGGCCCTGCCAGGAACGCTCTGGGTTCCCCAAACATGGGGTCTCTGAGCAGCGGGGCCCAGCCTCTGCCTCCAGCGACTGGAGACTCACCTCACCCACCCAAATCCGCCGCGCTCTCCGTCTGGGCCCCGCCTCCCACTCACCCTCCaTCCGCACACCCTTTCACCTCCCCCTGCGGGCAGCAGGCGCGGCCTGCGGCTGGGGAACCGGGGTGCAGGTTCCGGAGCTGCCAGAGcTGcGAGnnnnnnnnnnnnnnnnnCCAGGTTCCTCTGGCTGCGAAGTCCCTGGAGGCCGGgccggGgAgctccgcgcacACagcacTTTTTGGCCCGCCCGGCGCCCCCGTTGCCTTCACAAGGGcnnnnnnnnnnnnnnnnnnnnnnnnnnnnnnnnnnnnn…
TCONS_00216365	=	NM_014612	FAM120A	hypothetical protein LOC23196,	XLOC_071699	TSS78476	.	5480	388	7.08	472.1	15225222	9	95253757	95368504	+	95253757-95254492,95273244-95273490,95278359-95278441,95299574-95299702,95300893-95300989,95317770-95317870,95318086-95318372,95329258-95329345,95331456-95331683,95334258-95334432,95345325-95345574,95352680-95352794,95358485-95358694,95359930-95360113,95360684-95360821,95363212-95363353,95364311-95364407,95366332-95368504	nnnnnnnnnnnnnnnnnnnnnnnnnnnnnnnnnnnnnnnnnnnnnnnnnnnnnnnnnnnnnnnnnnnnnnnnnnnnnnnnnnnnnnnnnnnnnnnnnnnnnnnnnnnnnnnnnnnnnnnnnnnnnnnnnnnnnnnnnnnnnnnnnnnnnnnnnnnnnnnnnnnnnnnnnnnnnnnnnnnnnnnnnnnnnnnnnnnnnnnnnnnnnnnnnnnnnnnnnnCGCCGCCCCCCGCCCGCACCCGCGCCCGCGCCCCCgCCGCCGCCATGGGCGTGCAGGGCTTCCAGGACTACATCGAGAAGCACTGCCCGAGCGCCGTGGTGCCGGTGGAGCTGCAGAAGCTGGCCCGGGGCAGCCTGGTGGGCGGCGGGCGGCAGCGGCCCCCGCAGACCCCGCtGCGCCT…
TCONS_00133649	=	NM_018840	C20orf24	chromosome 20 open reading frame 24	XLOC_042321	TSS48385	189-576	1121	88	7.85	358.8	1.31869e+07	20	34667551	34674381	+	34667551-34667882,34669532-34669635,34671418-34671547,34673827-34674381	nnnnnnnnnnnnnnnnnnnnnnnnnnnnnnnnnnnnnnnnnnnnnnnnnnnnnnnnnnnnnnnnnnnnnnnnnnnnnnnnnnGAGGAACTGCAGCGCGCCGCAGGACCGGACCGCTGAGCCTGAAGCCGACCCGCGCCGTGACCCGCGACCCTAGACCCCGACTCCCTTTGGCTCAGCCCGCGCGCCCCAGGCCCGGCCCGGGCGGCGCGACGGGAGGATGAGCGGCGGGCGGCGGAAGGAGGAGCCGCCTCAGCCGCAGCTGGCCAACGGGGCCCTCAAAGTCTCCGTCTGGAGCAAGGTGCTGCGGAGCGACGCGGCCTGGGAGGACAAGGATGAATTTTTaGATGTGATCTACTGGTTCCGACAGATCATTGCTGTGATACTGGGTGTCATTTGGG…
TCONS_00016777	=	NM_176782	FAM151A	hypothetical protein LOC338094	XLOC_005255	TSS5855	.	1981	138	6.97	352.2	1.24569e+07	1	54847438	54861788	-	54847438-54848202,54848673-54848816,54849867-54850006,54850747-54850971,54852961-54853120,54854281-54854433,54858125-54858268,54861539-54861788	nnnnnnnnnnnnnnnnCtGGTGGAGAATTAGcTGCTGCTGGGnnnnnnnnnnnnnnnnnnnnnnnnnnnnnnnnnnnnnnnnnnnnnnnnnnnnnnnnncgGAGTTGGGGGCATTCCCCAgaCagcAtcgccatggCctgGagGGAGCAGTTATCAAAGAATCAGGTCAATTGGGTGTTGGCTGGCATTACCTGTGTGTCTGTGGTGGTCATTGCCACGACAGTCCTTGCCATCACCCTGTGGCGGCCAGGCTGTGAGCTGGAGGGCTGCAGCCCCGATGCCGACATGCTGGACTACCTGCTGAGCCTGGGCCAGATCAGCCGCCGAGATGCCCTGGAGGTCACCTGGTACCACGCAGCCAACAGCAAGGAAGCCATGACAGCTGCCCTGAACAGCAAC…
TCONS_00043176	x	NM_138471	C11orf84	chromosome 11 open reading frame 84	XLOC_013798	-	237-1380	103	0	0	331.3	7841564	11	63342281	63342383	-	63342281-63342383	GCCGGCTCCTTTTAGGGAGGGACGGGTTATCCTCAGAGTCAAGGAGAACGACGATTTCGGCTGGCATTCTGGCAGGGTCTGGGTTGGAGTCTGGGTCTGGATG
TCONS_00187685	=	NM_030939	C6orf62	chromosome 6 open reading frame 62	XLOC_061346	TSS68124	508-1194	5756	523	9.09	315.3	11289812	6	24811534	24829131	-	24811534-24814469,24816984-24817118,24822525-24822647,24824355-24824531,24826747-24829131	nnnnnnnnnnnnnnnnnnnnnnnnnnnnnnnnnnnnnnnnnnnnnnnnnnnnnnnnnnnnnnnnnnnnnnnnnnnnnnnnnnTTTCTCAAACGCGACTCTGCCCCGGACCCGGGAGGCGCCCGAGGCCGTCGCCGCTTCTGCAGCCACCGGTGGGGGGGGGAACGAGGCAATACCGCCACGGACGCTCACCAACAGCTTCGGCTTTTCCCCCCTCCGGGTCTCCTCGACTTTTTCTGAGAGCCGGAATCCGACTGTAGGGGGAAGAAAGACTCAAGAGCAGATGCTTGAACTGAAATAACTTTATTTTGGGGGGTTACTTCGCTGACCCTTAGCGCAGGGCTTCCTTTCCCTTCCCCCTCCTTCGCCAGTACCGATCCAACTCCCCATCTTTCTTTTCG…
TCONS_00139421	=	NM_004649	C21orf33	chromosome 21 open reading frame 33	XLOC_044211	TSS50495	87-891	1674	155	9.26	312.8	14914777	21	44377915	44390033	+	44377915-44378148,44378412-44378464,44380370-44380483,44381487-44381606,44384560-44384652,44387515-44387671,44389131-44390033	nnnnnnnnnnnnnnnnnnnnnnnnnnnnnnnnnnnnnnTAGGTGCGCACGCTCTGTCCCGGCGTGACCTTCCGACCCTGCTGTCCTCACCGCAATGGCGGCTGTGAGGGCCCTGGTGGGCTCGAGGCTCGCTGCGGCATCTGCGTTCGCGTCCCTGTCCCCCGGCGGTCGGACGCCTTCCCAGCGCGCAGCCATTCACCTCTCCGCGCCGCAGCCCGCGGCCAAGGTCGCGCTgGTGCTGTCTGGATGCGGAGTCTACGATGGGACCGAGATCCACGAGGCCTCGGCGATCCTGGTGCACCTGAGCCGGGGAGGGGCCGAAGTCCAGATCTTTGCTCCTGACGTCCCTCAGATGCACGTGATTGACCACACCAAGGGGCAGCCTTCTGAAAGCGAGAGC…
TCONS_00068492	=	NM_138288	SPTSSA	hypothetical protein LOC171546	XLOC_022018	TSS24716	56-268	2947	617	20.94	312.2	10372957	14	33971581	34001318	-	33971581-33974261,34001053-34001318	nnnnnnnnnnnnnnnnnnnnnnnnnnnnnnnnnnnnnnnnnnnnnnCAATGGGCGCTGGGTGGCGGGCGGGCGGGCCTGGCTGCCGGGGGCTTTAGGACGTGAGCGGGCGGCCGGCCGGACAGACTTACGTGTGAGCTGCATCGTGGGAGGCGCATGGCGGGGATGGCGCTGGCGCGGGCCTGGAAGCAGATGTCCTGGTTCTACTACCAGTACCTGCTGGTCACGGCGCTCTACATGCTGGAGCCCTGGGAGCGGACAGTGTTCAATTCAATGCTGGTGTCCATTGTGGGGATGGCACTATACACAGGATACGTCTTCATGCCCCAGCACATCATGGCGATATTGCACTACTTTGAAATTGTACAATGACCAAGATGTGGcCAGGATCAGAGGTTCCT…
TCONS_00097211	=	NM_152766	C17orf61	chromosome 17 open reading frame 61	XLOC_031180	TSS35058	16-354	635	36	5.67	303.6	1.07532e+07	17	7247017	7248328	-	7247017-7247252,7247353-7247433,7247701-7247732,7248043-7248328	nnnnnnnnnnnnnnnnnnnaCGCCCGCCAGACGTCTTCGCCACTCTGCAGCGGTTTTACAAAGGCGGnnnnnnnGCgCAATGCTGAAATGAACACGGCCCGGATTGGGCGCCTGTGAACCTTATTTGCATGGGCGGcCGGGATTGGCTGGCCTCTTGGGTGGCCTAGGCGGCGTTGGTGTGGTGCGTCCTGTTCTACAGCTATGGCCGGGCCAGCTGCAGCTTTCCGCCGCTTGGGCGCTTTGTCCGGAGCTGCGGCCTTAGGCTTGGCCTCCTACGGGGCGCACGGCGCCCAATTCCTAGATGCCTACGGGAAGGAGCTGTTTGAAAAGGCCAACAAACACCATTTCTTACATAGCCTGGCCCTGTTAGGGGTGCCCCACTGCAGAAAGCCCCTCTGG…
TCONS_00011819	=	NM_024709	C1orf115	chromosome 1 open reading frame 115	XLOC_003818	TSS4002	118-544	3412	564	16.53	290.6	14125130	1	218929811	218939122	+	218929811-218930676,218936577-218939122	nnnnnnnnnnnnnnnnnnnnnnnnnnnnnnnnnnnnnnnnnnnnnnnnnnnnnnnnnnnnnnnnnnnnnnnnnnnnnnnnnnnnnnnnnnnnnnnnnnnnnnnnnnnnnnnnnnnnnnnnnnnnnnnnnnnnnnnnnnnnnnnnnnnnnnnnnnnnnnnnnnnnnnnnnnnnnnnnnnnnnnnnnnnnnnnnnnnnnnnnnnnnnnnnnnnnnnnnnnnnnnnnnnnnnnnnnnnnnnnnnnnnnnnnnnnnnnnnnnnnnnnnnnnnnnnnnnnnnnnnnnnnnnnnnnnnnnnnnnnnnnnnnnnnnnnnnnnnnnnnnnnnnnnnnnnnnnnnnnnnnnnnnnnnnnnnnnnnnnnnnnnnnnnnnnnnnnnnnnnnnnnnnnnnnnnnnnnnnnn…
TCONS_00064651	=	NM_016039	C14orf166	chromosome 14 open reading frame 166	XLOC_020753	TSS23437	131-863	1933	110	5.69	281	8.9572e+06	14	51525892	51541966	+	51525892-51526168,51527785-51527909,51530191-51530290,51534962-51535048,51536176-51536264,51538266-51538334,51540662-51540710,51540830-51541966	CGACGTGGCCCCGCCTCCCCAatCGGAGCCtCGATTGGTGGGCATTTGCCGGCGGCCACCGCtTTTAAGCtACGATTGGcgaaggccgccgtcatttcggannnnnnnnnCGCCAACCCGCCCTCTcGCCGCGTCGCCGGTGCCTGCGCCGCCCGCTCCACCTCGCTTCTTCTCTCCCGGCCGAGGCCCGGGGGACCAGAGGGAGAAGCGGGGACCATGTTCCGACGCAAGTTGACGGCTCTCGACTACCACAACCCCGCCGGCTTCAACTGCAAAGATGAAACAGAATTTAGAAACTTCATTGTTTGGCTTGAAGACCAGAAAATCAGACACTACAAGATTGAAGACAGAGGTAATTTAAGAAACATCCACAGCAGTGACTGGCCCAAGTTCTTTGAA…
TCONS_00027005	=	NM_006829	C10orf116	chromosome 10 open reading frame 116	XLOC_008694	TSS9593	115-343	1238	468	37.8	255	1.19919e+07	10	88717929	88720973	+	88717929-88718342,88719937-88719999,88720213-88720973	AAAGGGAGGGCTGGGGCTGATGAGCTGGGAGGAGCTGTGCGCCCTnnnnnnnnnnnnnnnnnnnnnnnnnnnnnnnnnnnnnnnnnnnCTTCGGTCCCTGGTTCCCTCTGCCCCTTTCCCACGGcGGCCCGTCTTAGGTCAGGATGTGCTCCCTGGCCTGCGGACTCTGGAGCAGGGCCCGGCCACTCCCCGGAGCCTGTATGACGGGAACCGCCCAGTGTCCTCTCCCCTACGCGGGGCAGGCCGGCCCTGGGGCGCCTTAAAAACCGGAGCTGGCACTTGGCAGCGCCACTCTGGGCTGGATCCAACGTCGCTCCGGCTGCTCTTGACGACTCCACagGtTTCCCGAAGCTATGGCCAGCAAGGGCTTGCAGGACCTGAAGCAACAGGTGGAGGGGA…
TCONS_00120788	=	NM_080592	C2orf28	chromosome 2 open reading frame 28	XLOC_037838	TSS43616	174-1026	1376	289	21	245.1	8105104	2	27288285	27293550	+	27288285-27288839,27289549-27289670,27291693-27291764,27291846-27291917,27292004-27292125,27292895-27292992,27293216-27293550	nnnnnnnnnnnnnnnnnnnnnnnnnnnnnnnnnnnnnnnnnnnnnnnnnnnnnnnnnnnnnnnnnnnnnnnnnnnnnnnnnnnnnnnnnnnnnnnnnnnnnnnnnnnnnnnnnnnnnnnnnnnnnnnnnnnnnnnnnnnnnnnnnnnnnCTtGGCttccggACGCGGggaacACCcGGCTGAGGGAGcCTGCAGTCGGCTCtGnnnnnnnnnnnnnnnnnnnnnnnnnnnnnnnnnnnnnnnnnnnnnnnnnnnnnnnnnnnnnnnnnnnnnnnnnnnnnnnnnnnnnnnnnnnnnnnnnnnnnnnnnnnnnnnnnnnnnnnnnnnnnnnnnnncCAGCCCCAGGGCGAATGGACCGGGTCGCTTAGGCCACGCCCGAGGAAGAGGGCCTGACGCGCTG…
TCONS_00136301	=	NM_020531	C20orf3	chromosome 20 open reading frame 3	XLOC_043192	TSS49355	102-1349	2577	701	27.2	231.5	8.28172e+06	20	24891557	24921758	-	24891557-24892658,24897528-24897720,24898162-24898296,24898833-24899007,24900096-24900212,24902281-24902373,24907403-24907518,24912539-24912655,24921230-24921758	GCGCcATCCTCTCtAACGATAAaagTGGCCAACATCTCGgGCcAGCAATTCCCAAGTGCGTCATGAGCATtCCCGTCCTCAGAAACGTaAGACGAAGGCGGnnnnnnnnnnnnnnnnnnnnnnnnnnnnnnnnnnnnnnnnnnnnnnnnnnnnnnnnnnnnnnnnnnnnnnnnnnnnnnnnnnnnnnnnnnnnnnnnnnnnnnnnnnnnnnnnnnnnnnnnnnnnnnnnnnnnnnnnnnnnnnnnnnnnnnnnnnnnnnnnnnnnnnnnnnnnnnnnnnnnnnnnnnnnnnnnnnnnnnnnnnnnnnnnnnnnnnnnnnnnnnnnnnnnnnnnnnnnnnnnnnnnnnnnnnnnnnnnnnnnnnnnnnnnnnnnnnnnnnnnnnnnnnnnnnnnnnnnnn…
TCONS_00051253	=	NM_015275	KIAA1033	hypothetical protein LOC23325,	XLOC_016405	TSS18343	88-3607	5811	414	7.12	225	7.27822e+06	12	104025622	104087041	+	104025622-104025769,104029033-104029172,104032124-104032177,104032270-104032335,104033092-104033137,104033569-104033636,104036354-104036436,104038463-104038505,104039009-104039112,104040026-104040146,104043912-104044035,104044143-104044270,104045037-104045197,104051678-104051804,104055794-104055919,104058202-104058309,104058807-104058953,104059075-104059154,104060361-104060466,104061035-104061151…	nnnnnnnnnnnnnnnnnnnnnnnnnnnnTGAGGCCGTCGTCGCCGCACGGGCGTTTTGGGGCTGTGTCTGTGGGAGGCGCCGGGGTGATGGCGGTGGAGACTCTGTCCCCGGACTGGGAGTTTGACCGCGTTGACGATGGCTCGCAGAAAATTCaTGCTGAAGTCCAACTTAAGAATTATGGGAAATTTCTTGAgGAGTATACATCTCAACTGAGAAGAATTGAGGACgCTCTGGATGACTCAATTGGAGATGTTTGGGATTTCAATCTTGATCCTATAGCATTAAAGCTTTTGCCTTATGAACAGTCTTCTCTTTTGGAACTCATAAAGACTGAAAACAAGGTCTTAAACAAAGTCATCACTGTTTATGCTGCACTTTGTTGTGAAATCAAGAAATTA…
TCONS_00186104	=	NM_138785	C6orf72	chromosome 6 open reading frame 72	XLOC_060726	TSS67554	24-1014	2252	533	23.67	218.7	7645750	6	149929039	149954721	+	149929039-149929363,149935114-149935173,149935336-149935432,149941651-149941802,149942663-149942819,149943422-149943552,149945269-149945432,149953556-149954721	nnnnnnnnnnnnnnnnnnnnnnnnnnnnnnnnnnnnnnnnnnnnnnnnnnnnnnnnnnnnnnnnnnnnnnnnnnnnnnnnnnnnnnnnnnnnnnnnnnnnnnnnnnnnnnnnnnnnnnnnnnnnnnnnnnnnnnnnnnnnnnnnCCGCGGGCCGGCTCCGCCCTCACCTCCCGGCCGCCGCTGCCCTCTGCCCCGGTTGTCCAAGATGGAGGGCGCTCCACCGGGGCCGCTCGCCCTCCGGCTGCTGCTGTTCGTGGCGCTACCCGCCGCCGGGTGGCTGACGACTGGCGCCCCCGAGCCGCCGCCGCTGtCCGGAGCCCCACAGGACGGCATCAGAATTAATGTAACTACACTGAAAGATGATGGGGACATATCTAAACAGCAGGTTGTTCTTAACAT…
TCONS_00026806	=	NM_032333	C10orf58	chromosome 10 open reading frame 58	XLOC_008624	TSS9522	161-848	1792	413	23.05	218.4	8612296	10	82158226	82182781	+	82158226-82158379,82170202-82170381,82172153-82172244,82175602-82175742,82177068-82177232,82181722-82182781	nnnnnnnnnnnnnnnnnnnnnnnnnnnnnnnnnnnnnnnnnnnnnnnnnnnnnnnnnnnnnnnnnnnnnnnnnnnnnnnnnnnnnnnnnnnnnnnnnnnnnnnnnnnnnnnnnnnnnnnnnnnnnnnnnnGCCAGAagAAGGGAGGCACTTGAGAAATGTCTtTCCTTGAGGACCCAAGTTTCTTCACCaTGGGGATGTGGTCCATTGGTGCAGGAGCCCTGGGGGCTGCTGCCTTGGCATTGCTGCTTGCCAACACAGACGTGTTTCTGTCCAAGCCCCAGAAAGCAGCACTGGAGTACCTGGAGGATATAGACCTGAAAACACTGGAGAAGGAACCAAGGACTTTGAAAGCAAAGGAGCTATGGGAAAAAAATGGAGCtGTGATTATGGCTGTGCGG…
TCONS_00070656	=	NM_004894	C14orf2	chromosome 14 open reading frame 2	XLOC_022686	TSS25608	98-271	721	157	21.78	204.8	8.90669e+06	14	103448375	103457722	-	103448375-103448784,103450051-103450074,103451156-103451279,103457560-103457722	GGCGCTGTGGTGCGcagGCGCCGCTGGGGAGGcacTCTGGCgTTGCGGCGTagCTGctgcttCCGCCTTCccGGCAgCCCCTGCGCGCGCgTGCGCGCTCGnnnnnnnnnnnnnnnnnnnnnnnnnnnnnnnnnnnnCTGTGAGGCGTCTGTCCTGCGCCAAGATGCTTCAAAGTATTATTAAAAATGTGTGGATCCCCATGAAGCCCTACTACACCAAAGTTTACCAGGAGATTTGGATAGGAATGGGGCTGATGGGCTTCATCATGTATAAAATCCGGGCCGCTGATAAAAGAAGTAAGGCTTTGAAAGCTTCAGCACCTGCTCCTGGTCATCACTAACCAGATTTACTTGGAGTACATGTGAAAGAAAACATCAGTCCGCCTGTAAATTTAAGCAA…
TCONS_00108692	=	NM_014077	FAM32A	hypothetical protein LOC26017	XLOC_034682	TSS39361	.	1504	347	23.07	188.8	7799483	19	16157180	16163857	+	16157180-16157327,16157435-16157576,16162331-16162384,16162698-16163857	nnnnnnnnnnnnnnnnnnnnnnnnnnnnnnnnnnnnnnnnnnnnnnnnnnnnnnnnnnnnCACCGGAGAGTGTTATGGAGGCCTACGAGCAGGTCCAAAAGGGACCCCTGAAGCTGAAAGGCGTCGCAGAGCTGGGAGTGACCAAGCGGAAGAAGAAAAAGAAGGACAAAGACAAAGCGAAACTGTTGGAAGCAATGGGAACGAGCAAAAAGAACGAGGAGGAGAAGCGGCGCGGCCTGGACAAACGGACCCCGGCCCAGGCGGCCTTCGAGAAAATGCAGGAGAAGCGGCAGATGGAAAGGATCCTAAAGAAAGCATCCAAAACCCACAAGCAGAGAGTGGAGGACTTCAACAGACACCTGGACACACTCACGGAGCATTATGATATTCCCAAAGTCA…
TCONS_00130733	=	NM_001009993	FAM168B	hypothetical protein LOC130074	XLOC_041233	TSS47370	.	5406	940	17.39	188.4	7557795	2	131521919	131567474	-	131521919-131526495,131526934-131527058,131529315-131529492,131529596-131529738,131545898-131545981,131556620-131556700,131567257-131567474	GGCGGGGAGCGCGGGCTGCGGAGAGGCGGGCCGGGCCAAGCGGAGCTGAGCTAGCGGGAGCGCGGCGCCGGGGAGGCGGCGGAGACGCGGGGCTCGGAGGGTCAGCCTCTTATCGTAGCCGGTCTCCTCGGCGCGCCCCCCTCGTTTCGCCCCACGGCCAAGCCCGCCGCGGGCCGGcgtgcgctggtcactgaggcccaggtcgccgCCGCGGCGCGTTTTTGCAATCATGAATCCGGTTTATAGTCCTGGATCTTCTGGGGTTCCCTATGCAAATGCCaaAGGaATTGGTTATCCAGCTGGTTTTCCCATGGGCTATGCAGCAGCAGCTCCtGCCTATTCTtCTAACATGTATCCCGGAGCAAATCCTACCTTCCAAACAGGTTACACTCCTGGCAC…
TCONS_00038567	=	NM_024684	C11orf67	chromosome 11 open reading frame 67	XLOC_012416	TSS13816	99-465	565	65	11.5	180.6	6.17567e+06	11	77209803	77261054	+	77209803-77209935,77231173-77231322,77258416-77258511,77260869-77261054	GCGCTGnnnnnnnnnnnnnnnnnnnnnnnnnnnnnnnnnnnnnnnnnnnnnnnnnnnnnnnnnnnnnnnnnCCTAAGTaCGGGGAGAGCACTGCGCCGTTTGGGAACGCAACTTTGAGGAGACAGTACGGTGGATTTCAGTGAAGTTCCTTATGACTTCCCCTGAAATTGCTTCCTTATCATGGGGGCAAATGAAAGTAAAAGGCTCTAATGCAACCTATAAGGACTGCAAAGTATGGCCAGGGGGCAGTCGGACTTGGGATTGGAGAGAAACAGGAACTGAGCATTCTCCtGGTGTGCAGCCTGCaGATGTGAAGGAAGTTGTTGAGAAGGGTGTACAGACTCTTGTGATTGGCCGAGGGATGAGCGAGGCCTTGAAGGTGCCTTCATCAACTGTGGA…
TCONS_00115434	=	NM_016145	WDR83OS	hypothetical protein LOC51398	XLOC_036427	TSS41667	249-566	2882	875	30.36	168.8	5424332	19	12639879	12643484	-	12639879-12640239,12640334-12640431,12640942-12641047,12641168-12643484	nnnnnnnnnnnnnnnnnnnnnnnnnnnnnnnnnnnnnnnnnnnnnnnnnnnnnnnnnnnnnnnnnnnnnnnnnnnnnnnnnnnnnnnnnnnnnnnnnnnnnnnnnnnnnnnnnnnnnnnnnnnnnnnnnnnnnnnnnnnnnnnnnnnnnnnnnnnnnnnnnnnnnnnnnnnnnnnnnnnnnnnnnnnnnnnnnnnnnnnnnnnnnnnnnnnnnnnnnnnnnnnnnnnnnnnnnnnnnnnnnnnnnnnnnnnnnnnnnnnnnnnnnnnnnnnnnnnnnnnnnnnnnnnnnnnnnnnnnnnnnnnnnnnnnnnnnnnnnnnnnnnnnnnnnnnnnnnnnnnnnnnnnnnnnnnnnnnnnnnnnnnnnnnnnnnnnnnnnnnnnnnnnnnnnnnnnnnnnnn…
TCONS_00179444	=	NM_032385	C5orf4	chromosome 5 open reading frame 4	XLOC_058299	TSS65323	172-1170	7906	1254	15.86	164.9	5632335	5	154173489	154210559	-	154173489-154180225,154181013-154181179,154182225-154182330,154183140-154183345,154190554-154190675,154194378-154194481,154194596-154194687,154197884-154197931,154210236-154210559	CAGAGTTTGGCCAAATGCACTTTTTTCAAGTTCTTGCTTGAGCTTAGATTTCCTTTCCGCTTTAAGGACATGCCCTCCgGAAAGAAGGGTGTTTTGTTTCCAGCCaACACGGAACCAAACTTTTTTCATCACGTGCCTGGcCCaAGCCAGTACGCAGCTCTGTAATGAGATCACCATGGCCAaCCTCCCACCCGaGCAAAAACaaggttannnnnnnnnnnnnnnnnnnnnnnnnnnnnnnnnnnnnnnnnnnnnnnnnnnnnnnnnnnnnnnnnnnnnnnnnnnnnnnnnnnnnnnnnnnnttggacacagcccactGCTgAgATGAAGGGAGAAGCTGGACATATGCTACACAATGAAAAGTCAAAGCAGGAGGGACACATCTGGGGCTCTATGAGG…
TCONS_00014032	=	NM_138346	KIAA2013	hypothetical protein LOC90231,	XLOC_004564	TSS4788	187-2088	2825	239	8.46	160.7	5.99448e+06	1	11902230	11909072	-	11902230-11902976,11905280-11906133,11907849-11909072	cggCGTTTGACGGCTGGAGGCCACCGAGAAGAAGGAGGAAGCAGCGGTGGCGGCTGCTGCGGCGGTTGCAGCGGGGGCCGGGGTGGGCGCCGCGGTCCGGGCCGGGCAGTGnnnnnnnnnnnnnnnnnnnnnnnnnnnnnnnnnnnnnnnnnnnnnnnnnnnnnnnnnnnnnnnnnnnnnnnnnnnnnnnnnnnnnnnnnnnnnnnnnnnnnnnnnnnnnnnnnnnnnnnnnnnnnnncagctgggccCGCCgCCTCCTCtGCCTgCTcGGCCTCctgctgCTGCTTtTgTGgtttGGGGGGTCCGGCGCGCGGCGGGCGGCGGGCGGCCTGCACCTGCTTcCCTGGTCCCGCGGTGAACCGGGCGCCGCCGAGCCGTCTGCCTGCCTGGAGGCGGCCA…
TCONS_00033669	=	NM_198472	C10orf125	chromosome 10 open reading frame 125	XLOC_010804	TSS12125	19-420	775	128	16.52	155.3	8.04747e+06	10	135018648	135021526	-	135018648-135018999,135019232-135019305,135020134-135020232,135020437-135020507,135020681-135020749,135021417-135021526	CCCCGCCCGCCCCGTCCGCCAGGCCATGGTGGCGCTGAAGGGTGTCCCCGCGCTGCTGTCCCCCGAGCTGCTCTACGAGCTGGCGCGCATGGGGCACGGGGACGAGATCGTTCTTGCGGACTTGAACTTCCCGGCCTTCTCCATCTGCCAGTGTGGGCCCCTGGAGATCCGTGCAGACGGCCTGGGCATCCTGCCGCTCCTGGAGGCCCTGCTGAAGCTCCTCCCCCTGGACACCTATGTGGAGAGTCCGGCTGCAGTCATGGAGCTGGTGCCCAGCGACAAGGAAAGGGGCGGGCAGACCCCGGTGTGGACGGGGAACGAGTCCATTCTACACAGGGCCGGCTGCaCGAGAGCCCTGGCAAAGTTAGAGAGGTTTGAGTTTTATGAGCGGGCAAAGAA…
TCONS_00108397	=	NM_014047	C19orf53	chromosome 19 open reading frame 53	XLOC_034580	TSS39265	36-333	1009	221	21.9	145	7182809	19	13746157	13750586	+	13746157-13746388,13746466-13746521,13749866-13750586	TaCTGTCTCTTTAACTCTGTGCCACaTTGTATCCCGTGAGTTCTTGCGTTTTTCCGCCCCGCTGTATCCCATGGTTCCCTGTGCCTTCCGGCTACtACTGCnnnnnnnnnCGCCTCTTCCGTTGCGTGCCGGATCATGGCGCAGGGGCAGCGCAAGTTCCAGGCGCACAAGCCCGCAAAGAGCAAGACAGCAGCGGCGGCCTCTGAAAAGAATCGGGGCCCGAGAAAAGGCGGTCGTGTTATCGCTCCCAAGAAGGCGCGCGTCGTGCAGCTGCAAAAGCTCAAGAAGAACCTGGAAGTCGGGATCCGGAAGAAGATCGAACATGACGTGGTGATGAAAGCCAGCAGCAGCCTGCCCAAGAAGCTGGCCCTGTTGAAGGCCCCGGCCAAGAAGAATGGG…
TCONS_00036163	=	NM_170746	C11orf31	chromosome 11 open reading frame 31	XLOC_011751	TSS13014	347-713	1556	640	41.13	130	5141266	11	57265177	57267600	+	57265177-57265765,57265857-57266002,57266165-57266295,57266911-57267600	nnnnnnnnnnnnnnnnnnnnnnnnnnnnnnnnnnnnnnnnnnnnnnnnnnnnnnnnnnnnnnnnnnnnnnnnnnnnnnnnnnnnnnnnnnnnnnnnnnnnnnnnnnnnnnnnnnnnnnnnnnnnnnnnnnnnnnnnnnnnnnnnnnnnnnnnnnnnnnnnnnnnnnnnnnnnnnnnnnnnnnnnnnnnnnnnnnnnnnnnnnnnnnnnnnACCCGAAGCGATGGGTGGTTCCGTCAGGCGCTTCCCGCACCTCCCCTCTCCCTGCTTGCAAAGTGGTTGTGCCCCAAGGTCCGCCTCCAGGCCACGTGGGCGCTGCGGnnnnnnnnnnnnnnnnnnnnnnnnnnnnnnnnnnnnnnnnnnnnnnnnnnnnnnnnnnnnnnnnnnnnnnnnnnnnnnnnn…
TCONS_00145294	=	NM_001037666	GATSL3	hypothetical protein LOC652968,	XLOC_046064	TSS52621	.	1622	207	12.76	128.8	4372854	22	29011107	29015616	-	29011107-29011677,29011821-29011915,29012005-29012087,29012252-29012365,29012814-29012937,29013144-29013276,29013362-29013549,29014695-29014765,29015374-29015616	nnnnnnnnnnnnnnnnnnnnnnnnnnGGCCGCGCAGCGGCTCCTTTAAGGCTCGGGCACCACCCCCGCCGCCCCGCCTCCCGCGCGGCCTGGGTCTAGTTTGCGGTGGGGTCGGGTCCGCGCTAGCCGCGATGGAGCTGCACATCCTAGAACACCGGGTGCGGGTTCTGAGCGTCGCCCGTCCGGGTCTCTGGCTCTACACCCACCCGCTCATCAAGCTGCTCTTCCTCCCCCACCGCAGCCGGTGCAAGTTCTTCAGCCTGACGGAGACCCCTGAGGATTACACACTTATGGTGGATGAGGAGGGCTTTAAAGAGCTGCCCCCATCTGAGTTTCTGCAAGTAGCTGAGGCCACATGGCTGGTGCTGAACGTGTCGTCTCACAGCGGTGCGGCAGTGCA…
TCONS_00124110	=	NM_032411	C2orf40	chromosome 2 open reading frame 40	XLOC_039033	TSS44795	109-553	846	96	11.35	128	4.5053e+06	2	106048483	106061043	+	106048483-106048731,106054732-106054779,106056774-106056931,106060653-106061043	CTTGGCCCTCAGCCGTTTGGCGCGGCGCCCACCCGCTAGGTCCCGCCCCGGCAGCGACGCAGGGATAACCCGCGGCCGCGCCTGCgaGCTCGCACCCCTCTCCCGCGCCCgGnnnnnnnnnnnnnnnnnnnnnnnnnnnnnnnnnnnnnnnnnnnnnnnnnnnnnnnGCCATGGCCGCCTCCTCCGCGCGGCCCGCGGTCCTGGCCCTGACCGGGCTGGCGCTGCTCCTGCTCCTGTGCTGGGGCCCAGGTGGCATAAGTGGAAATAAACTCAAGCTGATGCTTcAAAAACGAGAAGCACCTGTTCCAaCTAAGACCAAAGTGGCCGTTGATGAGAACAAAGCCAAAGAATTCCTCGGCAGCCTGAAGCGCCAGAAGCGGCAGCTGTGGGACCGGACCC…
TCONS_00137050	x	NM_020336	RALGAPB	hypothetical protein LOC57148,	XLOC_043361	-	.	481	0	0	123.3	4.2097e+06	20	36640438	36640918	-	36640438-36640918	TTTTTAGATAAGAATCTCCTTAAAATTTAATGGACTAAATGTATTACATTCAATATTCCAcGGGCttcTTCTGGACAAAGGATCGGCATAAATACAAACAAACCTCTGGACCTTCTTCCcTAACCGACGAAGATGAAACACAGGAGGCAAGGGGCACGGGTACACCTTCATATTTACACTTTGCCTTTACTTTACAGTTCAGTGCCAGAAATATTTACAGAAAATACAATAAGAAAAAAGCATGTCTTGGCAACATACTGAAATTCATACAAACTGTATATATGATTTCAAGCAAATAATGATGCTGCTTATTTTTTAGCCACAACTGCCAATCCCTTCAGAGGAGAAAGATGTCTTGGTCACTGTAAGAGATGAGGACTTGGGAAACTTGGTTTGCTT…
TCONS_00216921	x	NM_032012	C9orf5	chromosome 9 open reading frame 5	XLOC_071929	-	33-2669	3081	205	6.65	118.7	4.35246e+06	9	110817251	110820331	+	110817251-110820331	TTTTCATTCAACACTAGTAATTTTATTTCAAAATATAAATATTTCaCATTAACAAAGAAGTTACATCAGTAGGTTGTCAAAGCAAGTTAGCTAAGAAACAGCATTTGTGTGAGAACAGAGAGTATTTATTGTACTCGAATATTCTTTTTTACTTTTGAATTGCCTCCTTCGCCTGAGAACCCGGGGATGATATATTTTCAAAGAGTTATGTAACCCATTACAACTCTGTATCAAATCTTAGTTCAAAATTAAATTGCACTGGAAATACACTTCAGTTACCTAAATAAGTGGCACTGCAAAGGGCAACAAAGGGTTTTCTTTGGGATGGCTACAATGAGAGTTACATCTGCTGGGTCTCTGCAATAAAAAAGAAATGGTATTTGATAATAAGCCAAAATG…
TCONS_00032366	=	NM_032709	PYROXD2	hypothetical protein LOC84795	XLOC_010460	TSS11581	.	2065	100	4.84	117.5	4.72472e+06	10	100133312	100164968	-	100133312-100133615,100134694-100134814,100136948-100137054,100138101-100138255,100140345-100140501,100140757-100140829,100142179-100142313,100142689-100142830,100144943-100145040,100145138-100145199,100147092-100147245,100149849-100150004,100157329-100157402,100157651-100157744,100160686-100160705,100164756-100164968	nnnnnnnnnnnnnnnnnnnnnnnnnnnnnnnnnnnnnnnnnnnnnnnnnnnnCTCCCTGCCTAGCAAGGCCCAGCCTGGGGCAGAAATGGCTGCAAGTGGCCGAGGTCTCTGCAGGGCTGTGgcTgcctctccctTCCCAGCTTGGAGACGAGnnnnnnCAGAAGCCGGGGGAGGTCTGAAGCCTGAGTATGATGCGGTGGTGATAGGAGCAGGACACAACGGACTAGTGGCTGCAGCgTACCTGCAGAGACTGGGGGTGAACACCGCGGTCTTCGAGAGGCGCCATGTGATCGGGGGTGCAGCTGTCACTGAGGAGATCGTCCCAGGGTTTAAGTTCTCCCGCGCGTCCTACCTGCTCAGCCTGCTGAGGCCGCAGATTTACACTGATCTGGAGCTGA…
TCONS_00182046	=	NM_001109938	C6orf136	chromosome 6 open reading frame 136	XLOC_059348	TSS66140	194-1139	1498	0	0	116.7	3.97545e+06	6	30722733	30728966	+	30722733-30723059,30725314-30725715,30726750-30726838,30727022-30727222,30728404-30728473,30728558-30728966	gcaagcgcactCAGGCAGCCTCCGAGCCCGCGGGCGCAGGCGCGCTTACTGCCGACAGAGCACTTCAGCCGCTTCCCTtGAGCCCGCAGTGCGCAAGCGCGCGACATCTCCGTTTCCCTCCCTCAGCCCCTTCCCCCCCTcCCCCCCCGCCCCgGCCTCCTTTCCCCTTCACGAAGCCgGCTCCGGGGCGCGCTCACCCCTGTGAGGAGGCCGGAGGTCGGACTCAGGAGGCTCCCTCTCCACTCCCGGAAGATCATGTACCAGCCCAGCCGGGGTGCGGCCCGGCGTCTCGGCCCTTGCCTCCGCGCCTACCAGGCTCGACCCCAGGACCAGCTTTATCCAGGGACTCTACCATTCCCACCCCTTTGGCCCCACTCCACGACAACCACTTCCCCATCT…
TCONS_00072987	=	NM_152450	FAM81A	hypothetical protein LOC145773	XLOC_023611	TSS26318	.	3476	119	3.42	115.4	3.95118e+06	15	57517659	57603046	+	57517659-57517773,57538041-57538137,57539424-57539697,57571762-57571880,57586704-57586833,57588354-57588460,57593780-57593915,57596136-57596331,57600745-57603046	nnnnnnnnnnnnnnnnnnnnnnnnnnnnnnnnnnnnnnnnnnnnnnnnnnGGCCGCCGCACCCAaCCGCGCCggtgAGGATATGGGCAGCCGTGGCGCGCCCGCCCCGCGCGCCGATGTGAATTATTAAAAaGAAAATGGCCTAACGGAGCACTGTACTTCCTTCTCGTGTCACCAAGGAAAGGTATAATTTATGGAAAATATGCATCTAAGGCGAGTGAGAACCATGCCCCGACACAGCCAGTCCATGACCATGGCACCGTACTCATCTGTAAGCCTCGTGGAGCAACTGGAtGACAGGAACCTCTGCCACGAGAAAACCACTGCCGCCCTTGTAGAGCACGCCTTTCGGATTAAAGATGACATTGTCAACAGTTTGCAGAAAATGCAAAACAAAGGG…
TCONS_00110715	=	NM_174905	FAM98C	hypothetical protein LOC147965	XLOC_035235	TSS39963	.	1283	211	16.45	109	3.65613e+06	19	43585608	43591569	+	43585608-43585698,43585818-43585966,43586040-43586174,43587388-43587593,43587824-43587901,43587999-43588115,43589390-43589557,43591231-43591569	nnnnnnnnnnnnnnnnnnnnnnnnnnnnnnnnnnnnTGAAGGCGGAAGCGCGGGAGGGGGCCGCGGTGGCCCAGGACCTACTGgCTCTGGGGTATGGGGGTGTCCCGGGGACAGCGTCGCGGGGCGCCTCATGTCCAGACTTCAGGGCGCTGTGCGTGCGGCTGGCGGCGGAGCTGGCGACGCTGGGCGCCCTCGAGCAGCAGCGAGAGGcGGGCGCGGAGGTGCTGAGCGCCGGCGACGGCCCCTACGCGGAGGAGGACTTTCTgCGGCAGCTTGGCCGCCTGCTGCGGGAGCTGCACtGCCCGgATCGCGCGCTCTGCGGCGGGGATGGCGCGGCTGCGcTTCGGGAACCGGGTGCCGGACTGCGCCTGCTGCGTTTTCTCTGCTCAGAGCTTCAAG…
TCONS_00002681	=	NM_032648	FAM167B	hypothetical protein LOC84734	XLOC_000907	TSS890	.	1811	411	22.69	107.5	3604444	1	32484550	32487048	+	32484550-32485870,32486559-32487048	nnnnnnnnnnnnnnnnnnnnnnnnnnnnnnnnnnnnnnnnnnnnnnnnnnnnnnnnnnnnnnnnnnnnnnnnnnnnnnnnnnnnnnnnnnnnnnnnnnnnnnnnnnnnnnnnnnnnnnnnnnnnnnnnnnnnnnnnnnnnnnnnnnnnnnnnnnnnnnnnnnnnnnnnnnnnnnnnnnnnnnnnnnnnnnnnnnnnnnnnnnnnnnnnnnnnnnnnnnnnnnnnnnnnnnnnnnnnnnnnnnnnnnnnnnnnnnnnnnnnnnnnnnnnnnnnnnnnnnnnnnnnnnnnnnnnnnnnnnnnnnnnnnnnnnnnnnnnnnnnnnnnnnnnnnnnnnnnnnnnnnnnnnnGGTTGAAGCCCTGGGAGGGGCAGGGAGAGGGAAGGCAAGGAGCCCATCCACA…
TCONS_00134744	=	NM_016407	C20orf43	chromosome 20 open reading frame 43	XLOC_042732	TSS48761	108-1026	2212	370	16.73	107.1	4.07731e+06	20	54477054	54527912	+	54477054-54477229,54481764-54481858,54483141-54483234,54485448-54485587,54492574-54492652,54521778-54521891,54525398-54525452,54525569-54525664,54526550-54527912	nnnnnnnnnnnnnnnnnnnnnnnnnnnnnnnnnnnnnnnnnnnnnnnnnGAAATCCcggaagtgGcagctttAGGACTTTGCTGCTGGCTCTGACTCCCGTCTTGCGATGGGTTGCGACGGCGGAACAATTCCCAAGAGGCATGAACTGGTGAAGGGGCCGAAGAAAGTTGAGAAGGTCGACAAAGATGCTGAATTAGTAGCCCAATGGAACTATTGTACTCTAAGTCAGGAAATACTAAGACGACCAATAGTTGCCTGTGAACTTGGCAGACTTTATAACAAAGATGCCGTCATTGAGTTTCTCTTGGACAAATCTGCAGAAAAGGCTCTTGGGAAGGCAGCATCTCACATTAAAAGCATTAAGAATGTGACAGAGCTGAAGCTTTCTGATAATCCTG…
TCONS_00174277	=	NM_032947	C5orf62	chromosome 5 open reading frame 62	XLOC_056504	TSS63243	1039-1219	2341	886	37.85	105	4.06835e+06	5	150137701	150156498	+	150137701-150138727,150155185-150156498	nnnnnnnnnnnnnnnnnnnnnnnnnnnnnnnnnnnnnnnnnnnnnnnnnnnnnnnnnnnnnnnnnnnnnnnnnnnnnnnnnnnnnnnnnnnnnnnnnnnnnnnnnnnnnnnnnnnnnnnnnnnnnnnnnnnnnnnnnnnnnnnnnnnnnnnnnnnnnnnnnnnnnnnnnnnTgCAGAATTGGCATTGTCCTGCaTGGAAGCTGGGCCACCCACAGTGGCGTGGGAAGCCTCTCAGATGCTGGATTCTAATGGGCTCTTGATCACCTTGGATTnnnnnnnnnnnnnnnnnnnnnnnnnnnnnnnnnnnnnnnnnnnnnnnnnnnnnnnnnnnnnnnnnnnnnnnnnnnnnnnnnnnnnnnnnnnnnnnnnnnnnnnnnnnnnnnnnnnnnnnnnnnnnnn…
TCONS_00016110	j	NM_001164829	C1orf210	chromosome 1 open reading frame 210	XLOC_005097	TSS5591	164-502	1570	283	18.03	99.7	4228298	1	43520133	43524123	-	43520133-43521365,43521510-43521626,43523904-43524123	TGCCTGCTGAGGTGTCTGCCCCTCTAGGGGCCGCTGGACCCTTCTCTGGATCCCAGCTGTACAAACCCCCAGCATTGGGGGgTGAGGGTGAGATCTACACCCATAaAGTTcTTGGCAAAAGCTTGGGGGAGACGTAGAATGATCCCTCCCCACTGGAGGCGCTgCCGCAGCCCGCCCTCTGCCCGACCTGCAACTTCGGCCCCGCCCACTGCCTCCGCAGGACTTGTGCCCtGGGGCTGCCTGGCATCTGGGGGCGTCCTCAGAGCCAGGGCTCTTTCTGGTTGAGGCTGAGACTCACTGGTGTCATCAGGCCCCTCCATGAATGAGACAAACAAAACACTTGTGGGGCCCTCGGAGCTCCCCACAGCATCTGCTGTGGCCCCTGGCCCAGGCACTGGG…
TCONS_00126898	=	NM_021925	C2orf43	chromosome 2 open reading frame 43	XLOC_040132	TSS45798	34-1008	3929	901	22.93	94.6	3.56378e+06	2	20747273	20886355	-	20747273-20750335,20764811-20764893,20803212-20803446,20838051-20838220,20853496-20853639,20864551-20864706,20886278-20886355	nnnnnnnnnnnncacttccggtctcgtgccgcCTTCCCAGGACCCTCAGGGAGAGCCGGCCGCCTTCCAGGCtGACaGAAaTGGACTCAGAACTCAAGGAAGAAATTCCTGTGCATGAGGAATTCATTTTGTGTGGTGGAGTCGAAACCCAGGTTCTAAAATGTGGGCCCTGGACTGACCTCTTTAATGATCAAAGTGTCAAAAGGCCTAAGCTGCTtATTTTCATTATTCCTGGTAACCCAGGTTTTTCTGCCTTTTATGTGCCATTTGCAAAGGCTTTATACTCTTTGACAAACAGACGCTTTCCAGTTTGGACTATCAGTCATGcTGGGCATGCGTTGGCTCCCAAAGACAAGAAGATTCTTACAACATCAGAGGATTCAAATGCTCAAGAAATTA…
TCONS_00223120	=	NM_016520	C9orf78	chromosome 9 open reading frame 78	XLOC_073760	TSS80935	73-939	1987	563	28.33	94.2	3409080	9	131629224	131637401	-	131629224-131630352,131631305-131631403,131631505-131631641,131632971-131633168,131633996-131634073,131635547-131635617,131635758-131635809,131636807-131636866,131637239-131637401	nnnnnnnnnnnnnnnnnnnnnnnnnnnnnnnnnnnnnnnnnnnnnnnnnnnnnnnnnnnnnnnnnnnnnnnaTTGTCAACATGCCGGTCGTCCGGAAGATTTTCCGCCGCCGcCGGGGCGACTCGGAGTCAGAGGAAGATGAGCAGGACTCAGAGGAGGTTCGATTAAAACTGGAAGAGACCAGAGAGGTACAGAACTTGAGGAAGAGGCCCAACGGGGTGAGTGCTGTGGCCCTGCTGGTGGGAGAGAAGGTACAAGAGGAGACAACTCTAGTGGATGATCCCTTTCAGATGAAGACAGGTGGTATGGTGGATATGAAGAAACTGAAGGAAAGGGGCAAAGATAAGATCAGTGAAGAGGAGGACCTGCACCTGGGGACATCGTTTTCTGCAGAAACCA…
TCONS_00132682	=	NM_052865	C20orf72	chromosome 20 open reading frame 72	XLOC_041998	TSS48068	83-1115	2357	384	16.29	92.8	3.16002e+06	20	17897535	17919765	+	17897535-17897784,17898444-17899013,17904327-17904546,17916809-17916941,17918582-17919765	ATTTAGAGGCTCCCGCGcTTCGGAGAcGCnnnnnnnnnnnnnnnnnnnnnnnnnnnnnnnnnnnnnnnnnnnnnnnnnnnnnnnnnnnnnnnnnnnnnnnnnnnnnnnnnnnnnnnnnnnnnnnnnnnnnnnnnnnnnnnnnnnnnnnnnnnnnnCCTAATTCGAAACCAAAGCGCGGGACGGATGAAAGTACGGGTCgCGAGAGGTTGTTCACGGCTTGAGAGTTAAGCGAAGTGTGGTGGCTCCCAAGGAATACAAACATAAAGGGCCTCGACCGTTGCAAATAGACAAGAGaGAAAACAAATCTGAATGAAGATGAaGTTATTTCAGACCATTTGCAGGCAGCTCAGGAGTTCAAAGTTTTCTGTGGAATCAGCTGCCCTTGTGGCTTTCTCTACT…
TCONS_00217823	=	NM_024112	C9orf16	chromosome 9 open reading frame 16	XLOC_072269	TSS78934	149-398	779	110	14.12	92.8	3.18291e+06	9	129962294	129966028	+	129962294-129962586,129965543-129966028	nnnnnnnnnnnnnnnnnnnnnnnnnnnnnnnnnnnnnnnnnnnnnnnnnnnnnnnnnnnnnnnnnnnnnnnnnnnnnnnnnnnnnnnnnnnnnnnnnnnnnnnnnnnnnnCCGGTGTTCTATCCACCGCCTCCACCTTTCATCCGGCGCCGGCTTTCGGCGCgACGGTCGCCGCGTTCCATCGTCGCGCGGCCCTTCGGGCGCCCGAGCCCGCAATGTCGGGCCCCAACGGGGACCTGGGGATGCCGGTGGAGGCGGGAGCGGAAGGCGAGGAGGATGGCTTCGGGGAAGCAGAATACGCTGCCATCAACTCCATGCTGGACCAGATCAACTCCTGTCTGGACCACCTGGAGGAGAAGAACGACCACCTCCACGCCCGCCTCCAGGAGCTGCTGGAGTC…
TCONS_00016109	j	NM_001164829	C1orf210	chromosome 1 open reading frame 210	XLOC_005097	TSS5590	164-502	1415	283	20	92.1	3.90129e+06	1	43520133	43523218	-	43520133-43521365,43521510-43521626,43523154-43523218	CCCGCCTAGCAATGACTGGTTCTGACTGATGGTTGACTGGGCAGGATGGTGACAGGTCACCCAGTGACTTGTGCCCtGGGGCTGCCTGGCATCTGGGGGCGTCCTCAGAGCCAGGGCTCTTTCTGGTTGAGGCTGAGACTCACTGGTGTCATCAGGCCCCTCCATGAATGAGACAAACAAAACACTTGTGGGGCCCTCGGAGCTCCCCACAGCATCTGCTGTGGCCCCTGGCCCAGGCACTGGGGCTCGGGCGTGGCCTGTGCTGGTAGGATTTGTGCTGGGGGCTGTGGTCCTCTCGCTCCTCATCGCACTGGCTGCCAAATGTCACCTCTGCCGCCGATACCATGCCAGCTACCGGCACCGCCCACTGCCTGGGACAGGAAGGGGGGGCCACCCACA…
TCONS_00099081	=	NM_032339	MIEN1	hypothetical protein LOC84299	XLOC_031679	TSS35812	41-385	2534	466	18.39	91.2	3125436	17	35137460	35140619	-	35137460-35139384,35139464-35139540,35139973-35140070,35140186-35140619	CCGCTTTCTCTTTCTTTTGTAAACTGAAAAGCGCTCTGCAGTCTAAGATAGTCCATTAGAGTAAATGAAGCCgTGAAGTCCgGCGGACAtCGGGAGTGGGGnnnnnnnnnnnnnnnnnnnnnnnnnnnnnnnnnnnnnnnnnnnnnnnnnnnnnnnnnnnnnnnnnnnnnnnnnnnnnnnnnnnnnnnnnnnnnnnnnnnnnnnnnnnnnnnnnnnnnnnnnnnnnnnnnnnnnnnnnnnnnnnnnnnnnnnnnnnnnnnnnnnnnnnnnnnnnnnnnnnnnnnnnnnnnnnnnnnnnnnnnnnnnnnnnnnnCGGAAGCAGGGGCCCGAGCGGAGCAGGCAGCTATGAgCgGGGAGCCGGGGCAGACgTCCGTAGCGCCCCCTCCCGAGGAGGTGGAA…
TCONS_00219099	=	NM_001004353	C9orf173	chromosome 9 open reading frame 173	XLOC_072582	TSS79355	.	1197	951	79.45	90.4	3.51609e+06	9	139265528	139267756	+	139265528-139265669,139266011-139266168,139266274-139266408,139266710-139266798,139266935-139267238,139267388-139267756	GTGCCgTcGGgGAAGAGAGCCAGGAGACTCTGATGATGAATTtTGACCAGAAGGCAGTGAAATTCCTGGCAAATTTTtACATCAATGGAGGCAAACACTGGnnnnnnnnnnnnnnnnnnnnnnnnnnnnnnnnnnnnnnnnnnnnnnnnnnnnnnnnnnnnnnnnnnnnnnnnnnnnnnnnnnnnnnnnnnnnnnnnnnnnnnnnnnnnnnnnnnnnnnnnnnnnnnnnnnnnnnnnnnnnnnnnnnnnnnnnnnnnnnnnnnnnnnnnnnnnnnnnnnnnnnnnnnnnnnnnnnnnnnnnnnnnnnnnnnnnnnnnnnnnnnnnnnnnnnnnnnnnnnnnnnnnnnnnnnnnnnnnnnnnnnnnnnnnnnnnnnnnnnnnnnnnnnnnnnnnnnnnnn…
TCONS_00002003	=	NM_001099625	FAM54B	hypothetical protein LOC56181 isoform a	XLOC_000710	TSS687	.	2005	70	3.49	89.3	3.27587e+06	1	26018984	26032020	+	26018984-26019107,26022097-26022206,26022722-26022826,26025380-26025489,26025693-26025904,26028587-26028908,26030999-26032020	nnnnnnnnnnnnnnnnnnnnnnnnnnnnnnnnnnnnnnnnnnnnnnnnnnnnnnnnnnnnnnnnnnnnGCCCACGGTGGAAGGAGGGGCCGTGAGGTGAgagagtGcCggAGCCCGAGACTGAGATGGCCTGATATGAAGGAGTCACGCCTCCCACCTCCTGGAGCTGCCCTGTGGCTGCCTTCTCCTTCAAGTGCAGGAGCTGGTTCACGTGTnnGGAATGGAAGCCAGTGTGACCATACCAATCTGGCAAAACAAGCCGCATGGGGCTGCTCGAAGTGTAGTAAGAAGAATTGGGACCAACCTACCCTTGAAGCCGTGTCCCCAGGCGTCCTTCGAGACCCTGCCCAACATCTCTGACCTGTGTTTGAGAGATGTGCCCCCAGTCCCTACCCTGGCT…
TCONS_00219383	=	NM_018465	C9orf46	chromosome 9 open reading frame 46	XLOC_072688	TSS79446	205-645	1126	179	15.9	88.7	3.59127e+06	9	5347966	5428065	-	5347966-5348360,5351078-5351187,5351758-5351888,5421897-5421983,5426569-5426694,5427789-5428065	AGTCGCCGCGGTTTTGAATTTGCCTCTTTTGACCTTCCCCTCCCACCTCCGGTAACACTGAGCCTGGCCCGGAAGGACACACCCtGCTTCTGGCGGAcGTGnnnnnnnnnnnnnnnnnnnnnnnnnnnnnnnnnnnnnnnnnnnnnnnnnnnnnnnnnnnnnnnnnnnnnnnnnnnnnnnnnnnnnnnnnnnnnnnnnnnnnnnnnnnnnnnnnnnnnnnnnnnnnnnnnnnnnnnnnnnnnnnnnnnnnnnnnnnnnnnnnnnnnnnnnnnnnnnnnnnTTGGTTCCCATAAGGAAGCTCTTCTTCCTGCTTGGCTTCCACCTTTAACCTTTCTACCTGGGAGCGTCCTGTAACACATTCAGACTACAAGTCCAGACCCAAGAGAGCAAGGCCCAGaA…
TCONS_00069489	x	NM_014734	KIAA0247	hypothetical protein LOC9766,	XLOC_022332	-	317-1226	4202	248	5.9	85.8	3220692	14	69247421	69251622	-	69247421-69251622	TCCCATAATTGCCTTCATAAGAACTTTTTTTTAATTATTTAGAAaTGCAGTTATATACATAGAACAATTAAAATTAAATTAAACTTTGTACAAATATTAAAATACTATCTTCACACCCACTGCAATGTACAGGATACCAAAAAATATATATATAAAATAAAATAAAGCAAACCCAAACTGATTGAGTGACATCCTGCACAGAGCCGATTATGAATGCGTTGTTTTAAACCATTATATGAGTACCATTCTGCAAAGGATTCCATAGTGGTGCGATAACCTGAAGAAGCCAGGGCATGGTGTGGGGACTGCCACACAGCCCACGTACATCTCTCCTCCTTGCTTGGCAATTGAGTGCTTTGCCCCTGCATCCCCTTCTGCTAGCTCTGCTGCTTGGCAGAG…
TCONS_00012574	=	NM_032324	NTPCR	hypothetical protein LOC84284,	XLOC_004058	TSS4235	88-658	1297	208	16.04	85.5	2.98468e+06	1	231152927	231181171	+	231152927-231153113,231157926-231158088,231158716-231158812,231172278-231172487,231180532-231181171	nnnnnnnnnnnnnnnnnnnnnnnnnnnnnnnnnnnnnnnnnnnnnnnnnnnnnnnnnnnnnnnnnnnnnnnnnnnnnnnnnnnnnnnnnnnnnnnnnnnnnnnnnnnnnnnnnnnnnnnnnnnnnnnnnnnnnnnnnnnnnnnnnnnnCCCGCATGGCCCGGCACGTGTTCCTAACAGGGCCCCCAGGGGTTGGAAAAACAACATTGATCcAGAAAGCCAGTGAGGTTTTAAAATCCTCTGGTGTGCCTGTCAATGGATTTTATACGGAAGAAGTCAGACAGGGAGGGAGAAGAATAGGATTCGATGTTGTCACGCTGTCCGGCACCCGGGGGCCTTTATCGAGAGTTGGGTTGGAGCCTCCACCTGGAAAACGTGAATGCCGaGTTGGGCAGAATGTG…
TCONS_00161311	=	NM_001145432	C4orf52	chromosome 4 open reading frame 52	XLOC_051511	TSS58474	123-324	1025	146	14.24	85.5	2.99607e+06	4	25524913	25540611	+	25524913-25525142,25539033-25539089,25539874-25540611	nnnnnnnnnnnnnnnnnnnnnnnnnnnnnnnnnnnnnnnnnnnnnnnnnnnnnnnnnnnnnnnnCAGGTTTCCGAGAGTGCGGGGCGGTTGGCGGGTCAGGGCAGcCCGGGGCGCAACGCCATGTCCCGGAACCTGCGCACCGCGCTCATTTTCGGCGGCTTCGTCTCCCTGATCGGCGCCGCCTTCTATCCCATCTACTTCCGACCCCTAATGAGATTGGAAGACTACAAGAGGGAGcAAGCCATAAATCGGGCTGGAATTGTTcAAGAGGATGTGCAGCCACCAGGGTTAAAAGTGTGGTCTGATCCATTTGGCAGGAAATGAGAAGGCTGTCACCAGCTCTGATTGAGAAAGGAGATTTCTTCATGCTTTCAATCCTGCATGGGGTATAGTTAGTC…
TCONS_00048991	=	NM_001098673	C12orf44	chromosome 12 open reading frame 44	XLOC_015694	TSS17583	305-959	1994	873	43.78	83.3	2.77629e+06	12	50749297	50757546	+	50749297-50750122,50750405-50750534,50753626-50753953,50756837-50757546	nnnnnnnnnnnnnnnnnnnnnnnnnnnnnnnnnnnnnnnnnnnnnnnnnnnnnnnnnnnnnnnnnnnnnnnnnnnnnnnnnnnnnnnnnnnnnnnnnnnnnnnnnnnnnnnnnnnnnnnnnnnnnnnnnnnnnnnnnnnnnnnnnnnnnnnnnnnnnnnnnnnnnnnnnnnnnnnnnnnnnnnnnnnnnnnnnnnnnnnnnnnnnnnnnnnnnnnnnnnnnnnnnnnnnnnnnnnnnnnnnnnnnnnnnnnnnnnnnnnnnnnnnnnnnnnnnnnnnnnnnnnnnnnnnnnnnnnnnnnnnnnnnnnnnnnnnnnnnnnnnnnnnnnnnnnnnnnnnnnnnnnnnnnnnnnnnnnnnnnnnnnnnnnnnnnnnnnnnnnnnnnnnnnnnnnnnnnnnnn…
TCONS_00127442	=	NM_015475	FAM98A	hypothetical protein LOC25940,	XLOC_040285	TSS46014	.	2745	0	0	81.6	2.58904e+06	2	33662233	33677866	-	33662233-33664015,33664101-33664268,33665133-33665249,33665811-33665891,33666906-33667090,33670651-33670785,33674060-33674208,33677740-33677866	GCGCATGCGCGAGTGTACgCGTTGCCGGCGAAGAgGGGAGCCTGACGACTCGGAAATTTGAATACCACAGTAGCATGGAGTGTGACCTCATGGAGTCTGACATCTTGGAGTCGTTGGAAGATCTAGGTTACAAGGGCCCATTGTTgGAAGATGGAGCACTCTCTCAGGCAGTCTCTGCTGGAGCCAGTTCCCCCGAGTTTACCAAACTCTGTGCTTGGCTAGTGTCTGAATTAAGAGTACTCTGTAAACTGGAGGAAAATGTGCAAGCAACTAACAGTCCGAGTGAAGCTGAAGAATTCCAGCTTGAGGTGAGTGGGCTACTAGGGGAGATGAACTGCCCGTATCTTTCACTGACATCCGGGGATGTGACCAAGCGCCTTCTCATTCAGAAGAACTGcC…
TCONS_00165752	x	NM_001100590	KIAA0232	hypothetical protein LOC9778	XLOC_053269	-	380-4565	1015	30	2.96	81.4	2.71314e+06	4	6934940	6935954	-	6934940-6935954	AAAACAAAAAAAATCAGTTACTCTtGTGAACGTGAAATCAGGACaATACAACCACGGGGAAAGCAATCTCAGCCCAGGAATGGAAACtGGTGCTTCAGTGtaATGGAAATGCAATGCGCTTCATACCACAGTGCGTTTCcGCGTTTGCCaACTTTTTAAAAATGCTTTTTCTTTGTGATCATCCATTCAtAAAACTAAAAAACCACACTTTCATCTCTGTTGCTGAAAGCCTCTGAGCTTCAGCTACTTAACTATGAAAACAAATAAATACATAATTTGTGAATCCCTTTGCTCACTTCGAATCCGTCCCATTCACCTGTGGAAGGTGCGACATCTnnnnnnnCGCGTCTGAGGAAGTGTGCACCTTTGCCACCTGGaGCCCTTTCCTAATAAACAGCA…
TCONS_00088169	=	NM_013242	C16orf80	chromosome 16 open reading frame 80	XLOC_028313	TSS31916	278-856	1354	55	4.06	78.1	3.10264e+06	16	56704993	56720855	-	56704993-56705435,56706215-56706325,56706674-56706862,56707446-56707557,56708277-56708356,56720437-56720855	nnnnnnnnnnnnnnnnnnnnnnnnnnnnnnnnnnnnnnnnnnnnnnnnnnnnnnCGGCCCTCCGCCTCCATTGAAGGCGGGGAAATACCGCGGCGCGGGCGGTAGTTGCTGTGGTTTCCGTTCTGAGCTCGCAGCTTAGgAGCTGAAGATCGCGGACTTTGCGTTCCCGCATCCGAGTCCGGCCATCAGTGACTGCAGATCCGGAGGCCGGGAACTCAACCACCCTTTTTCGGAACAGGGCCGGCCTGCTGCTGTGCCGTCGCCGCTCGGTGCCTGTATCTACTCCTGGGCCTAGCTCGGCTCCCGTGGCGTCTTAGGAGAAGGCCGCCGGCGAGATGTTCAAAAATACGTTCCAGAGCGGCTTCCTCTCCATCtTCTACAGCATCGGCAGCAAGCCCC…
TCONS_00109155	=	NM_001100419	C19orf60	chromosome 19 open reading frame 60	XLOC_034788	TSS39500	118-655	930	294	31.61	77.3	3.13768e+06	19	18560379	18564147	+	18560379-18560710,18560805-18560887,18561289-18561493,18562664-18562743,18563918-18564147	nnnnnnnnnnnnnnnnnnnnnnnnnnnnnnnnnnnnnnnnnnnnnnnnnnnnnnnnnnnnnnnnnnnnnnnnnnnnnnnnnnnnnnnnnnnnnnnnnnnnnnnnnnnnnnnnnnnnnnnnnnnnnnnnnnnnnnnnnnnnnnnnnnnnnnnnnnnnnnnnnnnnnnnnnnnnnnnnnnnnnnnnnnnnnnnnnnnnnnnnnnnnnnnnnnnnnnnnnnnnnnnnnnnnnnnnnnnnnnnnnnnnnnnnnnnnnnnnnnnnnnnnnnnnnnnnnnnnnnnnnnCTGAGGAGACCACCGAAGCTCCGGGACGCAAGGAGCTGGCGTGGCCCTGGAAAGACGCCCCGATCCGGACGCTGGTGCAGCGCATCCACCAGCTGCAGGCTGAGCGCGcGCAGGGCT…
TCONS_00166717	=	NM_032313	NOA1	hypothetical protein LOC84273	XLOC_053610	TSS60464	76-2169	3495	1445	41.34	77.2	2.98237e+06	4	57524212	57539745	-	57524212-57524584,57525329-57525449,57527543-57527659,57529307-57529438,57534071-57534276,57534781-57534945,57537365-57539745	nnnnnnnnnnnnnnnnnnnnnnnnnnnnnnnnnnnnnnnnnnnnnnnnnnnnnnnnnnnnnnnnnnnnnnnnnnnnnnnnnnnnnnnnnnnnnnnnnnnnnnnnnnnnnnnnnnnnnnnnnnnnnnnnnnnnnnnnnnnnnnnnnnnnnnnnnnnnnnnnnnnnnnnnnnnnnnnnnnnnnnnnnnnnnnnnnnnnnnnnnnnnnnnnnnnnnnnnnnnnnnnnnnnnnnnnnnnnnnnnnnnnnnnnnnnnnnnnnnnnnnnnnnnnnnnnnnnnnnnnnnnnnnnnnnnnnnnnnnnnnnnnnnnnnnnnnnnnnnnnnnnnnnnnnnnnnnnnnnnnnnnnnnnnnnnnnnnnnnnnnnnnnnnnnnnnnnnnnnnnnnnnnnnnnnnnnnnnnnn…
TCONS_00221003	=	NM_017881	C9orf95	chromosome 9 open reading frame 95	XLOC_073179	TSS80082	246-842	1818	378	20.79	75.1	2.64144e+06	9	76865311	76892953	-	76865311-76866303,76871493-76871576,76873732-76873838,76874478-76874549,76874631-76874778,76881895-76881943,76882226-76882316,76887823-76887886,76892744-76892953	nnnnnnnnnnnnnnnnnnnnnnnnnnnnnnnnnnnnnnnnnnnnnnnnnnnnnnnnnnnnnnnTGGCATCCCTCTAATCcaggaggaTcgTGGAGAAAGAGGCTGTGGGCCCCTCGGGGAGCGAGCTGCGGGTAGCGGCGCACTGGGGACAGGCGCGCGCCTGGCTGTCGCCCTTGCCGCTGTGTTTGGGAGGACTCGAACTGGCGCCAGGAAATATTAGGAAGCTGTGGTTTTCAAAGCTAATTATGAAAACATTTATCGTTGGAATCAGTGGTGTGACAAATGGTGGGAAAACAACACTGGCTAAGAATTTGCAGAAACACCTCCCAAATTGCAGTGTCATATCTCAGGATGATTTTTTCAAGCCAGAGTCTGAGATAGAGACAGACAAAAATGGAT…
TCONS_00192739	=	NM_014855	KIAA0415	hypothetical protein LOC9907	XLOC_062935	TSS70126	.	5520	3100	56.16	73	3.24634e+06	7	4781789	4800554	+	4781789-4781913,4787332-4787469,4787725-4787911,4789473-4789617,4789846-4789955,4790360-4790528,4791065-4791205,4791572-4791609,4791679-4791841,4792407-4792585,4793791-4793933,4794311-4794451,4794997-4795108,4795989-4796086,4796616-4796748,4796830-4797044,4797272-4800554	nnnnnnnnnnnnnnnnnnnnnnnnnnnnnnnnnnnnnnnnnnnnnnnnnnnnnnnnnnnnnnnnnnnnnnnnnnCAGCGGCGCGATGTTCTCgGCAGGAGCGGAGAGTTTGCTCCACCAGGCCAGGGAGATCCAGGACGAGGAGCTGAAGAAGTTCTGTTCCCGGATCAGTAAACTGCTGCAGGCGGAGGACTTGGGGCCGGACACCCTTGACTCCCTGCAGAGGCTCTTCCTCATCATCTCAGCCACGAAGTACAACCGGAGGCTGGAGAAGACATGTGTAGACCTGCTGCAGGCCACTCTCGGCCTGcnngCGTGTCCCGAGCAGCTCCAGGTGCTTTGCGCCGCCATTCTGCGAGAGATGTCCCCCTCCGACAGCCTCAGCCTGGTCTGGGACCAC…
TCONS_00163508	=	NM_018569	AP1AR	hypothetical protein LOC55435 isoform a,	XLOC_052403	TSS59252	.	2912	410	14.08	72	2.571e+06	4	113372343	113410663	+	113372343-113372779,113393813-113393861,113395352-113395378,113398377-113398402,113401371-113401467,113403593-113403691,113405614-113405672,113406339-113406412,113407193-113407321,113408749-113410663	nnnnnnnnnnnnnnnnnnnnnnnnnnnnnnnnnnnnnnnnnnnnnnnnnnnnnnnnnnnnnnnnnnnnnnnnnnnnnnnnnnnnnnnnnnnnnnnnnnnnnnnnnnnnnnnnnnnnnnnnnnnnnnnnnnnnnnnnnnnnnnnnnnnnnnnnnnnnnnnnnnnnnnnnnnnnnnnnnnnnnnnnnnnnnnnngTCTTtCGtCGCCCCGTCCCCTCACGCCGCCGCGCTCCGGCCGGCCCGCCCTCGGTCCGTGAAcCCCATTTCGGCTCGTGCCGCGCGGATGCGGCTGCCGGGCCTGGGATTGGGCATTGAGCGGGAGGAGGAGGAGGAtCGGCGGCGCCTGGTCGGCATGCGATGGGGAACTGCTGCTGGACGCAGTGCTTCGGACTGCTCCGCAAG…
TCONS_00029703	=	NM_001010924	FAM171A1	hypothetical protein LOC221061	XLOC_009636	TSS10555	.	3950	20	0.51	71	2.33335e+06	10	15293650	15453064	-	15293650-15296606,15298001-15298115,15302949-15303065,15330644-15330820,15336726-15336884,15357860-15357952,15365883-15366110,15452961-15453064	GGCGGAGATGAGCAGGTCCGCAGCGCTGCTGCTGTGCCTGCTGGGCTGCCACGTCTGgAAGGCGGTGACCAAGACGCTGCGGGAGCCCGGCGCGGGAGCGCAAgAGGTGACGCTAAAGGTGCACGTCAGCGACGCCAGCACCCACCAGCCTGTAGCGGACGCGCTTATCGAGATCTTCACCAACCAGGCCTCCATCGCCTCTGGCACCTCGGGGACCGATGGCGTCGCCTTTATCAAGTTCCAATATAAGCTGGGCAGTCAGTTGATCGTCACCGCCTCGAAGCATGCCTACGTGCCAAACTCTGCCCCGTGGAAGCCAATCCGGTTACCTGTATTTTCTTCTCTGAGCCTTGGCCTGCTTCCAGAACGCTCTGCCaCTCTAATGGTATATGAAGATGT…
TCONS_00184863	=	NM_016487	C6orf203	chromosome 6 open reading frame 203	XLOC_060212	TSS67119	82-802	941	23	2.44	70.7	2.41422e+06	6	107456069	107479239	+	107456069-107456168,107467646-107468127,107472157-107472229,107478954-107479239	nnnnnnnnnnnnnnnnnnnnnnnCGGGGCGCAGGTAGGGGTGGCTTGGAGGCCTGCAGTCCGCGCGGCCACGGGGAGGGACGAGAGGGCCTGACGAACAGATTATAAGCGCCATGGCtATGGCTAGTGTTAAATTGCTTGCTGgTGTTTTAAGAAAGCCAGATGCCTGGATTGgACTCTGGGGTGTTCTCCGAGGGACACCTGCGTCATACAAACTCTGTACTTCCTGGAATCGATACTTGTATTTTTCTAGTACCAAGTTACGTGCacCAAATTATAAAACACTTTTCCATAATATTTTCTCACTGAGACTCCCAGGACTTTTACTATCTCCAGaATATATTTTTCCTTTTTCCATAAGACTCAAAAGTAATATAAGCTCTACAAAATCTACTAAAAA…
TCONS_00170639	=	NM_175921	C5orf51	chromosome 5 open reading frame 51	XLOC_055117	TSS61984	1-883	5405	705	13.04	69.5	2.95275e+06	5	41940044	41957495	+	41940044-41940326,41943595-41943701,41945605-41945751,41946907-41947038,41947928-41948042,41952875-41957495	nnnnnnnnnnnnnnnnnnnnnnnnnnnnnnnnnnnnnnnnnnnnnnnnnnnnnnnnnnnnnnnnnnnnnnnnnnnnnnnnnnnnnnnnnnnnnnnnnnnnnnnnnnnnnnnnnnnnnnnnnnnnnnnnnnnnnnnnnnnnnnnnnnnnnnnnnnnnnCTGGGGCGCGCCCGCCGATTGTGGCCATGGCGGCCGCATTCTGTAGTGTGGTGAGACGAGTGGAAGAACTCGGGGACCTGGCTCAGGCCCACATACAGCAACTTAGCGAAGCTGCCGGTGAAGATGATCACTTTTTAaTTCGGGCCTCTGCAGCATTAGAAAAATTGAAACTCCTATGTGGAGAAGAAAAAGAATGTTCAAATCCATCAAATCTTCTAGAACTTTACACACAGGCTATTTTG…
TCONS_00043237	=	NM_016404	TRMT112	hypothetical protein LOC51504	XLOC_013816	TSS15525	.	2013	534	26.53	68.1	2.47692e+06	11	63839833	63842133	-	63839833-63841016,63841106-63841195,63841312-63841413,63841497-63842133	nnnnnnnnnnnnnnnnnnnnnnnnnnnnnnnnnnnnnnnnnnnnnnnnnnnnnnnnnnnnnnnnnnnnnnnnnnnnnnnnnnnnnnnCTTTCGGCAaTGGgGCAGCTAATTtgcataTAaGAATGAGGtgccgctcggctTCCAcGGgtctaATTTACAGATAGgGCaGTATTTCTGCCCCTTAgCCGnnnnnnnnnnnnnnnnnnnnnnnnnnnnnnnnnnnnnnnnnnnnnnnnnnnnnnnnnnnnnnnnnnnnnnnnnnnnnnnnnnnnnnnnnnnnnnnnnnnnnnnnnnnnnnnnnnnnnnnnnnnnnnnnnnnnnnnnnnnnnnnnnnnnnnnnnnnnnnnnnnnnnnnnnnnnnnnnnnnnnnnnnnnnnnnnnnnnnnnnnnnnnnnnnnn…
TCONS_00219624	=	NM_153707	FAM154A	hypothetical protein LOC158297	XLOC_072759	TSS79556	.	1934	388	20.06	67.6	2.22013e+06	9	18917891	19023256	-	18917891-18919053,18931635-18931837,18940756-18940935,19022869-19023256	nnnnnnnnnnnnnnnnnnnnnnnnnnnnnnnnnnnnnnnnnnnnnnnnnnnnnnnnnnnnnnnnnnnnnnnnnnnnnnnnnnnnnnnnnnnnnnnnnnnnnnnnnnnnnnnnnnnnnnnnnnnnnnnnnnnnnnnnnnnnnnnnnnnnnnnnnnnnnnnnnnnnnnnnnnnnnnnnnnnnnnnnnnnnnnnnnnnnnnnnnnnnnnnnnnnnnnnnnnnnnnnnnnnnnnnnnnnnnnnnnnnnnnnnnnnnnnnnnnnnnnnnnnnnnnnnnnnnnnnnnnnnnnnnnnnnnnnnnnnnnnnnnnnnnnnnnnnnnnnnnnnnnnnnnnnnnnnnnnnnnnnnnnnnnnnnnnnnnnnnnnnnnnnnnnnnnnnnnnnnnnnnnnnntCGGCATCACT…
TCONS_00083641	=	NM_024519	FAM65A	hypothetical protein LOC79567,	XLOC_026986	TSS30170	.	4124	115	2.79	67.6	2.34477e+06	16	66120203	66138192	+	66120203-66120318,66129828-66129954,66130076-66130228,66130394-66130472,66131132-66131155,66131250-66131303,66131457-66131609,66131704-66131767,66131862-66131905,66131983-66132108,66132834-66132982,66133057-66133186,66133271-66134668,66134752-66134873,66135703-66135835,66136099-66136234,66136360-66136521,66136780-66136938,66137068-66137264,66137353-66137436,66137545-66137635,66137770-66138192	CGGGCGGAGGGAGGGGCCGGCGCCGGCGGCAGCGACAGCGGCAGCTGCGGTGCGACCAGGCCGGGCACCTCCGAGCGCAAGGACAGCGCGAGGTCCGCGCAGCCCAGCGCAGCCATGGAGCCCCGcGCGGACTCACTCTATGATGTCCCTGTCGGTGCGGCCGCAGCGCCGCCTGCTCAGCGCCCGGGTCAGTAGGAGCCAGTCCTTCGCAGGCGTCCTCGGCAGCTACGaGCGGGGGCCCAGGAGCTTCCCGGTCTTCAGCCCGCCGGGGCCCCCACGGAAGCCCCCCGCACTCTCCCGGGTGTCCAGGATGTTTTCCGTGGCTCATCCAGCAGCCAAGGTGCCGCAACCCGAGCGGCTGGACCTGGTGTATGCGGCGCTGAAGcGGGGCCTGACGGC…
TCONS_00222788	=	NM_022833	FAM129B	hypothetical protein LOC64855 isoform 1,	XLOC_073701	TSS80815	.	3949	496	12.56	67.4	2.49775e+06	9	129307439	129371176	-	129307439-129309531,129309967-129310078,129310193-129310300,129310522-129310638,129311076-129311231,129312246-129312433,129318957-129319119,129319212-129319316,129319926-129320041,129325779-129325946,129327158-129327263,129329294-129329422,129333748-129333878,129370920-129371176	nnnnnnnnnnnnnnnnnnnnnnnnnnnnnnnnnnnnnnnnnnnnnnnnnnnnnnnnnnnnnnnnnnnnnnnnnnnnnnGTCGGGAGCTGCGGGAGTgGGGGAAGCAGGGCGGGCTGGGCTCCATGGCGCCaGCGGCGTCCGCCTGAGCAGCGCGGGCAACAGCAGCGGCGTCGGCCGGATCGGGCCGCGACTCCTCCTGGCCATGGGGGACGTACTGTCCACACACCTGGACGACGCTCGGCGCCAGCACATCGCAGAAAAAACCGGGAAGATCCTGACGGAGTTCCTCCAGTTCTATGAAGACCAGTATGGCGTGGCTCTcTTTAACAGCATGCGCCATGAGATCGAGGGCACGGGGCTGCCGCAGGCCCAGCTGCTCTGGCGCAAGGTgCCACTGGA…
TCONS_00183355	=	NM_033112	RRP36	hypothetical protein LOC88745	XLOC_059688	TSS66577	9-786	2676	1435	53.62	67.3	2.18888e+06	6	43097308	43106777	+	43097308-43097500,43100701-43100848,43100979-43101045,43101753-43101857,43102894-43102968,43103076-43103193,43104808-43106777	nnnnnnnnnnnnnnnnnnnnnnnnnnnnnnnnnnnnnnnnnnnnnnnnnnnnnnnnnnnnnnnnnnnnnnnnnnnnnnnnnnnnnnnnnnGCCGGGGCCGGCGCCGGGGCTCGACGTCCCCGCGGGGCCCGGGACCGCGAGGAGGACGGCGAgggcctggagccTGGGGCCGCGGCCCGCGACCTATTGAGGgGCACATCTAACATGTCATTTGAGGAACTGTTGGAATTGCAGAGCCAAGTGGGGACTAAGACGTACAAACAATTGGTAGCTGGAAACAGCCCTAAGAAACAAGGTTCTAGACCACCTATCCAAAATGCATGTGTTGCAGATAAGCACAGGCCTCTGGAAATGTCAGCCAAGATCCGAGTACCATTTTTACGTCAGGTTGTTCCCATC…
TCONS_00120700	=	NM_017877	C2orf18	chromosome 2 open reading frame 18	XLOC_037822	TSS43586	77-1190	3968	1263	31.83	67.3	2.5429e+06	2	26840590	26857603	+	26840590-26840798,26850623-26850695,26851416-26851587,26851836-26852048,26852744-26852854,26854414-26857603	tcaggcgcgctccccgGGGGCGGGGCGAGCgGGAGGGGTCACGTGACGCCCGGCCCGGAAGCGCTCGCGCAGGAGACCCCGGGTGACGGGGCCGGGTGCCGCTAACTGGACCGAGCTCCAGCGTCCCGCGACATGGCCTGGACCAAGTACCAGCTGTTCCTGGCCGGGCTCATGCTCGTtACCGGCTCCATCAACACGCTCTCGGCAAAATGGGCAGACAATTTCGTGGCTGAGGGCTGCAGAGGGAGCAAGGAGCACAGCTTCCAGCATCCCTTCCTCCAGGCAGTGGGCATGTTCCTGGGAGAATTCtCCTGCCTGGCTGCCTTCTACCTCCTCCGGTGCAGAGCCACAGGGCAATCAGACTCCAGCGTAGACCCCCAGCAGCCCTTCAACCCTCTT…
TCONS_00209265	x	NM_198488	FAM83H	hypothetical protein LOC286077,	XLOC_069015	-	.	658	0	0	66.7	2.75272e+06	8	144884263	144884920	+	144884263-144884920	CCCCACTACCCTTGAGCCCAAGATGGCGCACCTGCTGGGCGGAACGGATCATCCTGCGGGCCTCATCCTTGATGCTGGGGCTGTCGGGGGGTGGTGGCTGTACCAAGGTGGTCACCTCGGTGCCCTGGAAGCCGAAGGTCAGAGGCCAGCCCAGGTCAAGCTCAGGCACGGCCTGGTCTGAGTTCACTGGCCAGTATGTACCTGAGGAGCCATCCATGTCCACGTCGAGAAGGCTGCCTTCGGGTGGCTCTCGGGTAACATACTGTGGAGGCCGAAGGTGTCGGCTCACATGTTCCAGCTCTTCAGGGCACAGGAAGTCTGGTGCCCCCCGAGTCGCCAGGAaGCGGCTGTAGGCCTCCGAACCACCCTCGGCCAGTGCATCCACCGCCAGGCGGTAGT…
TCONS_00165580	x	NM_003704	FAM193A	hypothetical protein LOC8603,	XLOC_053219	-	.	1001	15	1.5	66.1	2.45695e+06	4	2703098	2704098	-	2703098-2704098	TTtTgcTGTacTAATGTATTCCATCTTTCAAAAAGAAAGACATGATTTTAATATTACTTAACAATATGTTAAAAAAgTTgCCtCGCAGGCCTCCGTGTTAATACAGTCGTaCACTCTATAACAGACTTGATGGTGTGAGTACTGGGTGGGCTTGTTTTTAACTTtCTCGTTCTGCAAGGGATCTTACACAAGCTGGCTACAAGTCAGGGGGATTAAACACAAACAGCGCAACGTGTACACTGGGAGACAGTAGATTGTGGAGAACAAAGGAGGCCTGCCCCGCCCAGCCCGCTGAGGGTGGGACGCAGGGGCACAGGAGAGCTGAGTGATGGCCGATACTCCAGTGAGGACAGATGACAGGACAGGGCGCAATGCAGAGGCAACGGAGCCACGTGGATG…
TCONS_00128606	=	NM_032822	FAM136A	hypothetical protein LOC84908	XLOC_040647	TSS46470	.	1807	339	18.76	65.6	2.33049e+06	2	70376612	70382724	-	70376612-70378113,70381476-70381616,70382561-70382724	nnnnnnnnnnnnnnnnnnnnnnnnnCGATTCtATATGGGCGCCGGCGCGGAGCGCCGCGGGGCAGCGCAGGGTAGCCATGGCGGAGCTGCAGCAGCTGCGGGTGCAGGAGGCGGTGGACTCCATGGTGAAGAGTCTGGAAAGAGAGAACATCCGGAAGATGCAGGGTCTCATGTTCCAATGCAGCGCCAGCTGTTGTGAGGACAGCCAGGCCTCCATGAAGCAGGTGCACCAGTGCATCGAGCGCTGCCATGTGCCTCTGGCTCAAGCCCAGGCTTTGGTCACCAGTGAGTTGGAGAAGTTCCAGgACCGCCTGGCCCGGTGCACCATGCATTGCAACGACAAAGCCAAAGATTCAATAGATGCTGGGAGTAAGGAGCTTCAGGTGAAGCAGCAGCTGG…
TCONS_00103400	x	NM_014939	TRAPPC8	hypothetical protein LOC22878,	XLOC_032942	-	365-4669	1045	17	1.63	65.4	1.95345e+06	18	27663924	27664968	+	27663924-27664968	TCTATTTACAGTACAtTTGTTATAAATATAATACATTTTTGAAAAGCTTATTTTTAATTAACTTGAGATTTATATTTTAAACAGATCAAcTCAATTGTTAACGTTATATAATAAAGAATATGATAATTTTAATGACAAAAATTGTATTGTGAAATAGnnnnnnCTCTACTGAGATGAATGGGGGgAAAAAAGTCAAAACTCCTTTCAAAACTATATTCAAAGcATCAGAAAAATTTTTTTTTTCTTTTTACAAAGTTATGTATAAGCCATtGGGACCACCAGATACTGAAATATGAAGACTCTATGACCAAAGTTCAAAaCTGATTTTAAGGAACTGTGTGAAGCAAGACGGGAAAATTTGTATTTAACACTCTATAGAACTTCACAGTAAAGCTGGAA…
TCONS_00065792	x	NM_001039479	KIAA0317	hypothetical protein LOC9870,	XLOC_021173	-	506-2974	2815	75	2.66	63.4	2.05399e+06	14	74197693	74200507	+	74197693-74200507	GCAGCCACTCACTCCTTAGTTCTTTTAAACATTTATTTATTTACTGTACAAAATATTTACATCATCAGCTGCAACTGCCTGGCCCTTTCACCTGGCCTaAgnnnTCTGCAGCGGGGCTTGTTCTCTGACAATTTTCCAGAAACATGCTGaCACTCTCCTAGGTATTCACTCATGTCTGGTCTCCTTCAAAGACGCTAAAAGGCCAGAAGGGTAGCTGGCCCCCCAAGTACCTGGGTCACAAGGACATAAATAAAATAACTGTCCAAAATAAGAAACACTAATAGAAAATTGCCCAAGAAATAACACACTCTCATCTCTTTGACATATTGTACCTTTTCCCCACACTGGCTAGTATGAAAGCAGGGTTAGAAAAAAACAAAACAAAACnnnnnnnnnnnn…
TCONS_00103233	=	NM_013326	C18orf8	chromosome 18 open reading frame 8	XLOC_032857	TSS37382	122-2093	2684	175	6.52	62.8	2.21596e+06	18	19337432	19366227	+	19337432-19337682,19338333-19338409,19340932-19341016,19341947-19342003,19343155-19343241,19349818-19349958,19350282-19350385,19352852-19352941,19353031-19353136,19354164-19354275,19358092-19358136,19358391-19358444,19360599-19360727,19361757-19361863,19363141-19363260,19363597-19363674,19363990-19364094,19364191-19364259,19364349-19364574,19365587-19366227	nnnnnnnnnnnnnnnnnnnnnnnnnnnnnnnnnnnnnnnnnnnnnnnnnnnnnnnnnnnnnnnnnnnnnnnnnnnnnnnnnnnnnnnnnnnnnnnnnnnnnnnnnnnnnnnnnnnnnnnnnnnnnCCCACCGCGGTCGCGGCGCCCGCCATGGGCGAGGAGGACTACTACCTGGAGCTGTGCGAGCGGCCGGTGCAGTTCGAGAAGGCGAACCCTGTCAACTGCGTCTTCTTCGATGAGGCCAACAAGCAGGTTTTTGCTGTTCGATCTGGTGGAGCTACTGGTGTGGTAGTTAAAGGCCCGGATGATAGGAATCCCATCTCATTTAGAATGGATGACAAAGGAGAAGTGAAGTGCatTAAGTTTTCCTTAGAAAATAAGATATTGGCTGTTCAGAGGA…
TCONS_00063982	=	NM_025081	NYNRIN	hypothetical protein LOC57523	XLOC_020485	TSS23211	.	7895	271	3.43	62.1	2.38445e+06	14	23937794	23958334	+	23937794-23938132,23938276-23938490,23946915-23947573,23947698-23949254,23950122-23950252,23950400-23950496,23952043-23952144,23952362-23952463,23953642-23958334	CGTGGAAGGAAACTAACTTtGACCCCTGGATTCTGGCTgTGGGCCCAAAACTTGGGTGGAAGGCAGAGGCCTCCGGGACCCTCCCCGCCCCCTCCTCCCCannnnnnnnnnnnnnnnnnnnnnnnnnnnnnnnCTTTAAGCTATCCAGCAGACGCAGACAGAGTTGATCCAGGAGGGGCTGGCGGAGTGcTGGAGGGGGAAGGCTGGGGGCGGAGGAAAGGGCGGCAGGAGCCCnnnnnnnnnnnnnnnnnnnnnnnnnnnnnnnnnnnnnnnnnnnnnnnnnnnnnCgGCGGTCGAAGGGGACCAAGCTCCAGAGGGCGGGCGCCCGAGCCGTGCCGGGAGCAGGCGGGGCAGCCATGCTCCTGTCGGGGGGCGATCCTCCGGCGCAGGAATGGTTCA…
TCONS_00072947	=	NM_001040453	FAM63B	hypothetical protein LOC54629 isoform b	XLOC_023592	TSS26310	.	9355	1937	20.71	61.8	2.375e+06	15	56850685	56941391	+	56850685-56851726,56867397-56867454,56881804-56881868,56889721-56889879,56901208-56901310,56911265-56911407,56926788-56926961,56931262-56931456,56933976-56941391	nnnnnnnnnnnnnnnnnnnnnnnnnnnnnnnnnnnnnnnnnnnnnnnnnnnnnnnnnnnnnnnnnnnnnnnnnnnCGGTGACGTGCCTGGCCGGGGCCGCGCCAGGGCGCTGTTGCTGCCAATACAGCTGTCATGGCGTCCGAGGCGCTGGCTGCGGAGAACTGGCCGCGGTCTCCATAGAGCAGGgGGCGGGCGGCCCGGTATGGAGAGCAGCCCCGAGAGCCTGCAGCCGCTAGAACACGGGGTGGCGGCCGGGCCAGCGTCAGGGACAGGTTCTTCGCAGGAAGgGCTACAAGAGACCAGGcTTgCCGCTGGTGATGGTCCTGGGGTATGGGCGGCGGAGAGCAGCGGCGgGAATGgGCTGGGGGCGGCGGCCGCCAgCAGGAGCCTCCCGGACTC…
TCONS_00209264	x	NM_198488	FAM83H	hypothetical protein LOC286077,	XLOC_069014	-	.	482	0	0	60.7	2553547	8	144883120	144883601	+	144883120-144883601	CGCAcCTGTAGCTCCCACTCATCACCACGGCACAGTCCACCAGCAGGAACTTCTCCTTGACGTGGCCCTTGAAGGACTTCCCAGTGCGGCAGtAGTAGGTGGGGCCCgCCACAGTCCGTACCCGCAGGAAcTGGGGAGGGAGGGGAGTCAGATCTCCGCCACGGGTCCTCCCCAATCTCCCACTCCCGGgAACTCACATCCACGTGGTGCAGGTTGACACGGCACTTGTCGGCCGTGTCCAGGAAGTGCTGCGCGTTCATCTCATCCAGCAGGATGTAGACTGGGACCCGACAGGCGGCAGCCTCCAGCACTTCGCTGAGCAGGTCGACATCAGTGAACATGTCCATCACCACGGCCACCACCTGCAGGGGCGGgTCAGGACAGAGAGGAGAGGCCCCT…
TCONS_00166336	=	NM_174921	C4orf34	chromosome 4 open reading frame 34	XLOC_053465	TSS60320	159-455	6583	2313	35.14	60.4	2.42026e+06	4	39224245	39317105	-	39224245-39230173,39234443-39234585,39250430-39250478,39283086-39283195,39316754-39317105	nnnnnnnnnnnnnnnnnnnnnnnnnnnnnnnnnnnnnnnnnnnnnnnnnnnnnnnnnnnnnnnnnnnnnnnnnnnnnnnnnnnnnnnnCGGCAGGCGGGGCcGCTGGAGTCTCCAGGCGCTGCAATCTGTTGCAcTgccgcccgcgggagccATCAGATCCGGGTCTTGTGGCTAAGAGTGACGTGGTCACTCGAATCAAAACAGAGGAGGGGGAGGAAGCCGGCAGCcaggagcGGCAGCGGCAGCAGCGTCCGGAGCAGCCGTAGCCTTCTGGAAGCTCCAGGCGGTCTTTCTGCCGAGCCTCGGTCCCGGCCCCCATCCTCCCCGCCCCATCGGTTGTTGTCtGGGCGGATTTAAACAGTCAAGTAAAATCAAGCTGGGTAATCATGGCAGAAGGT…
TCONS_00015051	=	NM_052943	FAM46B	hypothetical protein LOC115572	XLOC_004847	TSS5204	.	2374	323	13.61	60.3	2.22857e+06	1	27204098	27211920	-	27204098-27206035,27211485-27211920	GGGTCGGTTAGTCGTCGCCGTCCGAGGTGTGCCCTGGCTTTGTCTCGCCGTCGnnnnnnnnnnnnnnnnnnnnnnnnnnnnnntGCCTTGGCCCCTGCCCAGCGGCTCTCCCTGTCCTCCTCCCCTTAACCACCCCCACGGTTTTTGCCGtcggggcTcggGAGCCGGGCAGATGATGCCGtCGGAGAGCGGAGCTGAGCGCCGGGACCGGGCGGCTGCTCAGGTGGGAACGGCTGCGGCCACGGCGGTGGCCACGGCAGCCCCGGCAGGCgGCGGCCCCGACCCAGAGGCCTTGTCGGCCTCCCCCGGACGGCACCTGAGCGGGCTGAGCTGGCCACAGGTGAAGCGaCTGGACGCTCTCCTGAGCGAGcCGATTCCCATTCATGGGCGTGGCAACTT…
TCONS_00008703	=	NM_015997	RRNAD1	hypothetical protein LOC51093 isoform 1	XLOC_002821	TSS2910	635-2060	2298	82	3.57	59.8	2.09727e+06	1	154964858	154973376	+	154964858-154965631,154968407-154968531,154968697-154968889,154969401-154969463,154969793-154969936,154970425-154970909,154972141-154972325,154973048-154973376	AAGCGTCCaGAGCCGGATGCGGAAAtCGGTGCGCGCCGACGAAGCCCGGGAAGGCAGGcGCGCGGGTTAGAACGCGCCAGAGGTCGGCGCGCGCGCACCCGCACCGCCCCGACCTCAGGTAGCGAGGCCAGTGATTCGGAGTgTGTGAGGAGCGGCAGTGGCGGCGGAGGAGGGGGcGGTGTGGGcGGGGGCGGGGGCGGGATGCGCTCCCCGGCCCCTCTAGCCCCGTGGTGGTACAACGCGAAGGTGTGGGAAGGCCGCGATAAACCGGAACTACAGCCAGCCGGACACCTCCGGTTTCACTTCCGgaAGAGGAGAGGCGTGTACGGGAaGGGGCGGGAACTGGAAGTTGGCCCACCTCGTTGTGAGCTGAGCTCCGCGGCACGCTTTTGTGGCGTC…
TCONS_00035341	=	NM_152316	C11orf46	chromosome 11 open reading frame 46	XLOC_011434	TSS12708	165-945	2660	606	22.78	58.2	2.11617e+06	11	30301175	30316581	+	30301175-30301325,30309009-30309497,30310989-30311116,30314690-30316581	nnnnnnnnnnnnnnnnnnnnnnnnnnnnnnnnnnnnnnnnnnnnnnnnnnnnnnnnnnnnnnnnnnnnnnnnnnnnnnnnnnnnnnnnnnnnnnnnnnnnnnnnnnnnnnnnnnnCTGCCCGaagcGgggCGGAGGAGAGCAGAAGCTAAGGGTGATCAGCCCATGACCTAGACCTCTAGACAAAATAACAGGGAAAaTTTGCTAGAATCAAGAATGATGGATCCATGTTCAGTTGGAGTCCAGCTTCGTACTACAAATGAGTGCCATAAAACCTACTATACTCGTCACACAGGTTTTAAGACTTTGCAAGAATTGTCATCAAATGATATGCTTTTACTTCAGCTTAGAACTGGAATGACACTTTCtGGGAACAATACAATTTGCTTTCATCACGTAAA…
TCONS_00134713	=	NM_080821	FAM210B	hypothetical protein LOC116151	XLOC_042726	TSS48751	80-656	3050	908	29.77	57.2	2.57861e+06	20	54367374	54377126	+	54367374-54367654,54373550-54373725,54374534-54377126	nnnnnnnnnnnnnnnnnnnnnnnnnnnnnnnnnnnnnnnnnnnnnnnnnnnnnnnnnnnnnnnnnnnnnnnnnnnGCCGCGCCTAGCTGCGCGCCATGGCCGGGTTGCTGGCGTTGCTGGGCCCCGCAGGCAGGGTGGGCtCCCGGGTCCGGCCTCGCGCCACCTGGCTCCTGGGCTCCACCGCCCCCTGCGCCCCGTCGCCCCTGGCCCTGGCTCTGCTCCCGCCCAGGCCAGACGCCCGGCTGcTCCGCACGGCGCGCGGGGACTGCCGCGGCCGCCAGGATCCCAGCCAGGCCACAGAGACAACAGGCAGCAGTGTCAGTTGCACAGAGGAGaAAAAGCAAAGCAAGTCACAGCAACTGAAAAAGATTTTTCAAGAGTATGGCACTGTCGGCGTGT…
TCONS_00000465	=	NM_001163724	LOC388588	uncharacterized protein LOC388588	XLOC_000142	TSS184	249-483	562	285	50.71	57	2.90087e+06	1	3679196	3682406	+	3679196-3679265,3679487-3679605,3681723-3681907,3682219-3682406	nnnnnnnnnnnnnnnnnnnnnnnnnnnnnnnnnnnnnnnnnnnnnnnnnnnnnnnnnnnnnnnnnnnnnnnnnnnnnnnnnnnnnnnnnnnnnnnnnnnnnnnnnnnnnnnnnnnnnnnnnnnnnnnnnnnnnnnnnnnnnnnnnnnnnnnnnnnnnnnnnnnnnnnnnnnnnnnnnnnnnnnnnnnnnnnnnnnnnnnnnnnnnnnnnnnnnnnnnnnnnnnnnnnnnnnnnnnnnnnnnccCTCCTGCTGTAGCCCCACAGCATGCAGCCCCAGGAGAGCCACGTCCACTATAGTAGGTGGGAGGACGGCAGCAGGGATGGAGTCAGCCTAGGGGCTGTGTCCAGCACAGAAGAGGtCTCATGCTGCCGCAGGATCTCCCAGAAGCTGTGCACGGGC…
TCONS_00211941	=	NM_015496	KIAA1429	hypothetical protein LOC25962 isoform 1	XLOC_069957	TSS76927	14-5449	6620	188	2.84	55.9	1.71564e+06	8	95569097	95635019	-	95569097-95570264,95571343-95571486,95572982-95573313,95574056-95574222,95576264-95576360,95577135-95577295,95577732-95577884,95580778-95580910,95587904-95588121,95591092-95591344,95591821-95592056,95592589-95593133,95593400-95593493,95596273-95596355,95599192-95599346,95600389-95600880,95607627-95608767,95610474-95610746,95612367-95612489,95616243-95616411,95618507-95618555,95619664-95619750,956…	GGGGCCGGCAACTttGGGCAACAAGATGCGTTGGGATAGGCCGAGGTTTGCGGCGCTAGTGCTCTGGTCACCGGAAGTgCCgCTGTTTCTCCCTCTCCTGAnnnnnnnnnnnnnnnnnnnnnnnnCTGCCCCGGAAGTcCTCCCCCCTGTTCCCCGCCCGCGGCAAACATGGCGGTGGACTCGGCGATGGAGCTGcTATTTTTAGATACTTTTAAACACCCaAGCGCtgaGCAAAGTTCTCATATAGATGTGGTTCGTTTTCCATGTGTGGTTTATATCAATGAAGTCCGAGTCATACCCCCAGGAGTAAGAGCCCATAGCAGTCTGCCAGACAATAGAGCATATGGAGAGACaTCTCCGCATACATTTCAATTAGACTTATTCTTCAACAATGTAAGC…
TCONS_00125005	=	NM_025029	MZT2B	hypothetical protein LOC80097	XLOC_039388	TSS45103	.	985	424	43.05	55.9	2.0758e+06	2	130655921	130664772	+	130655921-130656495,130656670-130656818,130664512-130664772	nnnnnnnnnnnnnnnnnnnnnnnnnnnnnnnnnnnnnnnnnnnnnnnnnnnnnnnnnnnnnnnnnnnnnnnnnnnnnnnnnnnnnnnnnnnnnnnnnnnnnnnnnnnnnnnnnnnnnnnnnnnnnnnnnnnnnnnnnnnnnnnnnnnnnnnnnnnnnnnnnnnnnnnnnnnnnnnnnnnnnnnnnnnnnnnnnnnnnnnnnnnnnnnnnnnnnnnnnnnnnnnnnnnnnnnnnnnnnnnnnnnnnnnnnnnnnnnnnnnnnnnnnnnnnnnnnnnnnnnnnnnnnnnnnnnnnnnnnnnnnnnnnnnnnnnnnnnnnnnnnnnnnnnnnnnnnnnnnnnnnnnnnnnnnnnnnnnnnnnnnnnnnnnnnnnnnnnnnnnnnnnnnnnnnnnnnnnnnnn…
TCONS_00178755	=	NM_016459	MZB1	hypothetical protein LOC51237	XLOC_058117	TSS65035	.	2432	292	12.01	55.5	2210156	5	138751068	138755021	-	138751068-138751509,138751609-138751719,138752049-138752173,138753268-138755021	AGgGGGACAGCAGGTGGAAGCAAAGCAAGGAATACAGGGAGGGCcTGGGTCAGGGGTGAGCCTGGAACTTGGGGTGGGAAGATGGGGAGCCTGGCCCTCAGAGCTGAGCTGACTCATTTTTGGGCCAGGGGTGGGGCTTCTGTCCCCAACCCCCTACATCGGGAGTAGGTGAAATGGTCATCAGGAAGGTCTGAGAAGAGGGAGGGTTGGGCTCTTGTCCCACAGCAGTCTCTTGACCCCTCTGTGTGGTTAGAAGGTGGGTTAGGGcTGGCAGTAGAAGCGATACCCCTGGTGGAGTAGCCAGAGGGACCTGcAGCTCTTGGCAGATTCTACTCCCCAGTAACAGATGTGGCAACAAGGCCCAGAGAGGGGCTGGCTCTACAGACCAGTCACAGCAAG…
TCONS_00106475	=	NM_173481	C19orf21	chromosome 19 open reading frame 21	XLOC_034056	TSS38653	84-2121	2873	633	22.03	54.3	2.58438e+06	19	702126	715320	+	702126-702171,707890-709726,710909-711039,712625-712663,714501-715320	nnnnnnnnnnnnnnnnnnnnnnnnnnnnnnnnnnnnnnnnnnnnnnTgAGCCCAGAGGTCTCCAgCCCACGGGAnnnnnnnnnnnnnnnnnnnnnnGGAGAAGATGGACCGtGTGACCAGATACCCCATCCTGGGCATCCCGCAGACACACCGTGCCACCGGCCTGGTGCTGGATGGAGACACCAGCTACACATACCATCTGGTGTGCACAGGCCCCGAGGCCAGCAGCTGGGGCCAGGATGAGTCGCAGACATGGTCCACTGACCACAAGGCCCAGCAGGGTGTGGnnnnnnnnnnnnnnnnnnnnnnnnnnnnnnnnnnnnnnnnnnnnnnnnnnnnnnnnnnnnnnnnnnnnnnnnnnnnnnnnnnnnnnnnnnnnnnnnnnnnnnnnnnnnnnnn…
TCONS_00016108	j	NM_001164829	C1orf210	chromosome 1 open reading frame 210	XLOC_005097	TSS5589	164-502	1379	283	20.52	54	2.30203e+06	1	43520133	43522558	-	43520133-43521365,43521510-43521626,43522530-43522558	CGCTCCTGCCCTAGCTCTTCGTCTGCCAGGACTTGTGCCCtGGGGCTGCCTGGCATCTGGGGGCGTCCTCAGAGCCAGGGCTCTTTCTGGTTGAGGCTGAGACTCACTGGTGTCATCAGGCCCCTCCATGAATGAGACAAACAAAACACTTGTGGGGCCCTCGGAGCTCCCCACAGCATCTGCTGTGGCCCCTGGCCCAGGCACTGGGGCTCGGGCGTGGCCTGTGCTGGTAGGATTTGTGCTGGGGGCTGTGGTCCTCTCGCTCCTCATCGCACTGGCTGCCAAATGTCACCTCTGCCGCCGATACCATGCCAGCTACCGGCACCGCCCACTGCCTGGGACAGGAAGGGGGGGCCACCCACAGGTGGCTGAAGATGAGGATGATGATGGCTTCATCGA…
TCONS_00165100	=	NM_021942	TRAPPC11	hypothetical protein LOC60684 isoform a,	XLOC_053062	TSS59808	177-3576	4553	35	0.77	53.9	1.98602e+06	4	184817415	184871741	+	184817415-184817594,184821994-184822218,184824404-184824573,184825207-184825277,184826150-184826264,184832860-184832959,184833311-184833384,184835605-184835701,184837500-184837633,184838267-184838414,184840879-184840972,184842122-184842201,184842292-184842370,184842452-184842506,184842843-184842988,184843231-184843292,184843418-184843550,184844765-184844895,184849463-184849618,184851107-184851294…	nnnnnnnnnnnnnnnnnnnnnnnnnnnnnnCtGGGAAGTCTCGCCTGTTGGAGCTGCCTGTGGGGCTGCAGCGGTgGGGACGGGCCCCGGCGTTCTGTGACATCCCCCCGCCTCCCCTCGTCTTGTCCCGGCTGGCGGCGACAGGCCTCAGCTGCAGCGGGCCCGGGGCGTGGGGCCTGGGGTTTTTGTGACATCGTAAACATGAGCCCCACACAGTGGGACTTGCCTGTGGAATTGTGTTGCCGGCCTATGGCCTTTGTTACTCTTACGGGCCTGGATGTAGTTTATAATGCAGTGCATCGAGCGGTCTGGGACGCCTTCTGTGCCAATCGGAGAGCTgATCGAGTACCAATTTCTTTCAAGGTGCTCCCAGGTGACCATGAGTATCCCAAATGCAGA…
TCONS_00216911	=	NM_017832	FAM206A	hypothetical protein LOC54942	XLOC_071928	TSS78642	95-638	2126	218	10.25	53.7	1.97534e+06	9	110736282	110743061	+	110736282-110736666,110737739-110737790,110738409-110738538,110741297-110741373,110741486-110741555,110741650-110743061	nnnnnnnnnnnnnnnnnnCTTTGTAGCCCTGGCACCGTAGAGGTAGAGGAACTACATTGGCCGCGTCCCCTGTCCCTCTGCCCTCCTGCCCATCTGCCCACACTTTTGTATTTGATCTCTGTTTTGATGTgGAACCCtAAAGCACnnnnnnnnnnnnnnnnnnnnnnnnnnnnnnnnnnnnnnnnnnnnnnnnnnnnnnnnnnnnnnnnnnnnnnnnnnnnGCGCCGGAAGAGCACGCCCAGCCCGGGCTTCGCGgAGGAAGCGCTGGGGTCCGGGAGGGAGGGGGTGGCGGCGCCGGAGGTCGCCATGGCTaCCGAGCCCGAAGCAGCGGAGCCGGTGGTGCCTTCGCTCGTAGATCGATACTTCACTCGCTGGTACAAACCGGATGTCAAAGGAAAA…
TCONS_00128261	=	NM_001042692	C2orf86	chromosome 2 open reading frame 86	XLOC_040555	TSS46354	70-1830	2494	454	18.2	53.6	1.67792e+06	2	63202039	63518645	-	63202039-63202695,63233553-63233584,63234134-63234213,63255309-63255471,63339946-63340048,63393887-63393950,63459025-63459148,63462545-63462733,63484687-63485296,63514383-63514574,63518059-63518192,63518500-63518645	nnnnnnnnnnnnnnnnnnnnnnnnnnnnnnnnnnnnnnnnnnnnnnnnnnnnnnnnnnnnnnnnnnnnnnnnnnnnnnnnnnnnnnnnnnnnnnnnnnnnnnnnnnnnnnnnnnnnnnnnnnnnnnnnnnnnnnnnnnnnnnnnnnCTcTTCTCACAGACAGtTTTATCATCTTATCATTTTTGGCACAAAACAAGCTATGTTTTATTCAGTTTACCAAGAAGATGGATTCTTCTGATGTAAACAAAAGACTGGAAAAACTCTCGGCCGTGGATTATAAGATTTTCTATTATGAAATACCTGGCCcAATAAACAAGACAaCAGAGCGACATCTAgCTATCAACTATGTTCATGATAGAGTTGTTTGCTGGTGGCCACTGGTCAATGATGATGCTTGGCC…
TCONS_00051270	=	NM_001145199	C12orf75	chromosome 12 open reading frame 75	XLOC_016407	TSS18352	257-446	1378	406	29.46	52.9	2.25068e+06	12	104248539	104289433	+	104248539-104248845,104266510-104266534,104283715-104283750,104284525-104284604,104285380-104285417,104288542-104289433	nnnnnnnnnnnnnnnnnnnnnnnnnnnnnnnnnnnnnnnnnnnnnnnnnnnnnnnnnnnnnnnnnnnnnnnnnnnnnnnnnnnnnnnnnnnnnnnnnnnnnnnnnnnnnnnnnnnnnnnnnnnnnnnnnnnnnnnnnnnnnnnnnnnnnnnnnnnnnnnnnnnnnnnnnnnnnnnnnnnnnnnnnnnnnnnnnnnnnnnnCTCCGCCCCcaagacccgcggccgcaaGCCCCGGAGCGCGGCTTcCCCGGCCGGCTGCGcGATGGGCTgCGGGAACTCCACCGCCACAAGCGCGGGCGCGGGCAGAGGCCCTGCAGGAGCAGCCAAAGATGTAACAGAAGAATCCATAACAGAAGATGACAAGAGGAGAAACTATGGAGGAGTATATGTTGGCCTACCA…
TCONS_00186238	=	NM_024573	C6orf211	chromosome 6 open reading frame 211	XLOC_060790	TSS67593	260-1583	2785	625	22.44	52.7	1.87565e+06	6	151815086	151833109	+	151815086-151815414,151817376-151817481,151821156-151821400,151827281-151827446,151831171-151833109	nnnnnnnnnnnnnnnnnnnnnnnnnnnnnnnnnnnnnnnnnnnnnnnnnnnnnnnnnnnnnnnnnnnnnnnnnCTCCGCTGtCCCCGCCTTCGTCCCCGGAAGATTGGGTCCTCTGGCCagccactgtttgcCGTTTGTACGGGCACCAAATAAAGTTTCTTTATTCAAAAGCACTTTTTTTnnnnnnnnnnnnnnnnnnnnnnnnnnnnnnnnnnnnnnnnnnnnnnnnnnnnnnnnnnnnnnnnnnnnnnnnnCGCCGATCTTTGCGGCCGGGATCGCGGAACGTAATGGCTGTCGTCCCGGCGTCTCTCTCAGGACAGGACgTGGGATCATTTGCATATCTTACAATTAAAGACAGAATACCACAGATCTTAACTAAGGTTATTGATACATTGCaT…
TCONS_00044129	=	NM_015159	FAM168A	hypothetical protein LOC23201,	XLOC_014028	TSS15873	.	7423	1130	15.22	52.6	1.95791e+06	11	72789171	72987027	-	72789171-72795437,72796206-72796336,72798180-72798354,72800087-72800229,72808567-72808692,72819383-72819463,72857098-72857185,72986616-72987027	AGAGGGCGCGGCCCCTCTGCACCGGGCTGGCGGCGGGAGGCTCAGGCCGCGCGCGGGCTAAAGCAGGGCATGCCGGGAGTTGTGGTCCCGGCGCTCTGAGGCTGTGGGACGTGTCGCGGCGCCGCGCCGGCTCCTCCTTCCCTGCCCTTCTCAGCGGTCCcCCGCCTCCTCCCTCCGCCTCCTCCTCCCTCGCCCGCAGCCGAGCGTCCCCTCCCCCAACCCTTCGGGCTCCTCGGCGGCTaCTGCAGAGGATTCAGAGCCGAGTCGCTGAGGAGGAGGCTCCGGTCCCCGCGCGCCATCCGCCACCCTACTGGACACGGGCGAGggcgtCGCCGCCGTAGCCTCCGGAGAAGACAAGGGCATCGCCGCCTCAGCCGCCGCCGCCGCCGTTTTCGCCTG…
TCONS_00148323	=	NM_173826	C3orf23	chromosome 3 open reading frame 23	XLOC_047046	TSS53732	428-1916	3687	417	11.31	51.8	1.6777e+06	3	44354948	44425947	+	44354948-44355330,44371235-44371307,44374237-44374372,44377861-44378014,44383952-44384204,44409351-44409473,44412896-44412993,44413239-44413330,44416851-44417083,44417699-44417830,44423938-44425947	nnnnnnnnnnnnnnnnnnnnnnnnnnnnnnnnnnnnnnnnnnnnnnnnnnnnnnnnnnnnnnnnnnnnnnnnnnnGCtCTGCCGCCGCCGGAGAGGGGAGGGTGTTGGGGACAGGTGGAGCCGGGAGGGTcCAGCTGAGAATtcGgggttAGGGGCTCAGAGAGCACTGCGGCTAGGAGCCCGnnnnnnnnnnnnnnnnnncGGGGCgAGGGCAGgTGGGAGCGCCTGGCCGTGCGTCGCGCGtTGGTTGGCCgGCTGACGCCCCGGTGCGCATGCGCGGCCGAACAACCCTGCGGGCGGAGCGAGTGTCCTCTCTCCTGGTGTACTGGGTGGGAGGTGGAACTGGTCGGACAAAGCCCTCGCGTCGGACCCTTGCCAGAACTCAATTAATGGATGCCT…
TCONS_00063565	=	NM_018071	ARHGEF40	hypothetical protein LOC55701,	XLOC_020380	TSS23070	30-4587	6802	96	1.41	51.7	1.63638e+06	14	20608267	20629120	+	20608267-20608398,20611044-20611241,20611931-20613179,20613331-20613498,20613644-20613764,20614359-20614455,20614562-20614642,20614773-20614889,20616176-20616271,20616372-20616487,20616883-20617009,20618659-20618781,20618872-20619015,20619508-20620118,20620243-20620477,20620830-20620916,20621834-20622049,20622752-20622922,20623688-20623865,20625000-20625104,20625319-20625462,20625967-20626097,206…	CCGAGCCGCCACCGCGGCCGGAGCTGTCCCTTAGCCAGACCCGGCGAGACACGAGCGGCGGGAGGGAGGCGGTGGCGCGCCCGGCCCCGCCCGCCCGcCCAAGCGTCGGACGCGGCCCGGCGCCGAGCCATGGAGCCTGAGCCAGTGGAGGACTGTGTGCAGAGCACTCTCGCCGCCCTGTATCCaCCCTTTGAGGCAACAGCCCCTACCCTGTTGGGCCAGGTGTTCCAGGTGGTGGAGAGGACTTATCGGGAGGACGCACtgAGGTACACgCTGGACTTCCTGGTACCAGCCAATCACCTGCTTGCCAAGGTCCAGCAtGAAGCCTGTGCCCAGTACAGTGGATTCCTCTTCTTCCATGAGGGGgGGCCGCTCTGCCTGCATGAACAGGTGGTGGTG…
TCONS_00069045	=	NM_014924	ATG14	hypothetical protein LOC22863,	XLOC_022176	TSS24968	.	4742	1169	24.65	51.4	1.83559e+06	14	54902863	54948329	-	54902863-54906396,54914290-54914375,54914455-54914545,54917044-54917161,54918433-54918662,54922330-54922567,54927382-54927463,54932411-54932453,54933843-54933905,54948073-54948329	nnnnnnnnnnnnnnnnnnnnnnnnTCTCAGGCCATCATGGCGTCTCCCAGTGGGAAGGGACCCCGGGCGCCGGAGGCTCCTGGGTGCGGGCCCCGGCCGCTCGCCCGGGACCTGGTGGACTCTGTGGACGACGCGGAGGGGCTGTACGTGGCTGTGGAGCGCTGTCCGCTGTGCAACACTACCCGCCGGCGGCTGACcTGCGCCAAATGCGTTCAGAGCGGCGATTTCGTCTACTTCGACGGCCGCGACAGGGAGAGGTTTATTGACAAGAAGGAAAGGTTAAGCCGACTTAAGAGCAAGCAAGaAGAATTTCAAAAAGAAGTGTTAAAAGCTATGGAAGGAAAATGGATAACAGAtCAGTTGAGATGGAAAATAATGTCCTGCAAGATGAGGATTGAA…
TCONS_00001293	=	NM_015609	C1orf144	chromosome 1 open reading frame 144	XLOC_000456	TSS459	178-577	3594	211	5.87	51.4	2.01249e+06	1	16566166	16597233	+	16566166-16566390,16592310-16592564,16594120-16597233	nnnnnnnnnnnnnnnnnnnnnnnnnnnnnnnnnnnnnnnnnnnnnnnnnnnnnnnnnnnnnnnnnnnGCGGGGTCCATTGAGTAAAGCCTTGCGTGCCTGCGCCCGCGACGGAGGCGCGCTTCAAAGCGCAGGCGCGGGGAGGGGGTTGGGGaGGAGGGAAAgCGGCGAGTAAGATGGAAGATGAGGAGGTCGCTGAGAGCTGGGAAGAGGCGGCAGACAGCGGGCgGGAAATCCAAATCTCCTCCCAAAGTGCCCATTGTGATTCTGGACGATAGCCTTCCCGCGGGGCCCCCTCCACAGATCCGCATCCTCAAGAGGCCCACCAGCAACGGTGTGGTCAGCAGCCCCAACTCCACCAGCAGGCCCACCCTTCCGGTCAAGTCCCTAGCACAGCGAGA…
TCONS_00193989	=	NM_020192	YAE1D1	hypothetical protein LOC57002	XLOC_063418	TSS70559	16-694	902	0	0	50.9	1.99706e+06	7	39572501	39579009	+	39572501-39572671,39576630-39576751,39578401-39579009	TTGGCGCTTCCGTTGGCCTGCGACcCTGTAATTGCCTCGGTGATGTCGTGGGTTCAAGCAGCGTCTTTGGTCCGgGGCCCTGGAGACAAAGGGGACGTGTTTGACGAGGAGGCAGACGAATCGCTCCTGGCGCAGCGGGAATGGCAGAGCCACATGCAGAGACGAGTCAAAgAAGGTTATAGAGATGGAATAGATGCTGGAAAaGCAGTTACTCTTCAACAGGGCTTCAATCAAGGTTATAAGGAAGGCGCAGAAGTCATTTTAAACTATGGACGACTCCGAGGAACATTAAGTGCTTTGCTCTCCTGGTGTCACCTTCATAATAATAATTCAACTTTGATCAATAAAATAAACAATCTTCTGGATGCAGTTGGCCAGTGTGAAGAGTATGTGCTCAAG…
TCONS_00070657	=	NM_001127393	C14orf2	chromosome 14 open reading frame 2	XLOC_022686	TSS25608	316-540	987	292	29.58	50.4	2.09941e+06	14	103448378	103457722	-	103448378-103448784,103450051-103450074,103451156-103451279,103457030-103457298,103457560-103457722	GGCGCTGTGGTGCGcagGCGCCGCTGGGGAGGcacTCTGGCgTTGCGGCGTagCTGctgcttCCGCCTTCccGGCAgCCCCTGCGCGCGCgTGCGCGCTCGnnnnnnnnnnnnnnnnnnnnnnnnnnnnnnnnnnnnCTGTGAGGCGTCTGTCCTGCGCCAAGGGAGCGTcccctggccttgagaggttcagcTGCCTAACGCGGAGGCTACGCAGAGTTAGAGAAGCCAGAGTCCAAGCCAAGAACTCTGACTGCACATCCAGTCCCTTCTCTCCTTTGTAACTCAAGTTTCCgTGnnnnnnnnnnnnnnnnnnnnnnnnnnnnnnnnnnnnnnnnnnnnnnnnnnnnnnnnnnnnnnnnnnnnnnnnnnnnnnnnnnnnnnnnnnnnnnnnnnnnnn…
TCONS_00220993	=	NM_152420	C9orf41	chromosome 9 open reading frame 41	XLOC_073177	TSS80080	154-1380	4440	495	11.15	49.6	1.69093e+06	9	76785534	76833218	-	76785534-76788604,76789643-76789746,76801183-76801296,76803334-76803512,76804466-76804606,76821004-76821167,76821989-76822184,76832748-76833218	nnnnnnnnnnnnnnnnnnnnnnnnnnnnnnnnnnnnnnnnnnnnnnnnnnnnnnnnnnnnnnnnnnnnnnnnnnnGGCGGAGCCCAGCGCGGATGGAGGCCTGAGGGTGGCGGGGGCGGAGCGCGCCGCCAGCTGGGGGCATGTCCGCGGCGGGCGCCGTCTAGAGGAAGGCCAAGcaGCCGCCACCACGCTGTCGGTCGCGGCGAGACGCAAGCGAGCCAGGCCGAGGGCCGCGGCGGCGATGCAGCGACGGCGGCGCCCTCCGCCACCCACCTCCCGGCTGCCCGAGGGCTGCGGGGGAGGCGGCGGTGGGAGCGAGGAGGTGGAAGTGCAGTTTTCCgCTGGGCGTTGGGGCTCGGCCGCGGCGGTTTCGGCGGCGGCGGCGGCGGCCACGCGCAG…
TCONS_00216924	x	NM_032012	C9orf5	chromosome 9 open reading frame 5	XLOC_071931	-	33-2669	486	0	0	49.6	1.71617e+06	9	110921444	110921929	+	110921444-110921929	TGCTGAAGTAGTCAAGCCCGCgGCAGATGAGCGCGGCAGCGTGCAACAGCAGCACCTGCAcGCCCAGGTAGCTGCCGAGGCAGTAGAGGCCGTACAGATGCGGGCCGCCGGCGCCGAGCAGCAGGAGCAGGCGGCGGCGACGCAACGCCTGCTCGCCCAGGGCCTCGACGCCGTAGTCGATGAAGCAGAGTGGCAGCAGCAGCGCGGCCAGGACGACGgGCGTGTGCGCACGGTGCAGGCGCTGCAGCCAGTGGCGGCCCAGGCGCGTCAGCGAGCTCTTGAAGGGGTGCAGGAAAGTGCCGCACAGCACGGCCCAGAGCAACGGCCGCAGGAAGGCCTCCAGGATGAAGTACACCAGCACCGCGGCGCCGCAGCACAGGCACACGAACAGCACGGCCC…
TCONS_00182049	=	NM_001161376	C6orf136	chromosome 6 open reading frame 136	XLOC_059348	TSS66140	194-1682	2094	12	0.57	49	1.74263e+06	6	30722771	30729057	+	30722771-30723602,30725314-30725715,30726750-30726838,30727022-30727222,30728404-30728473,30728558-30729057	GGCGCGCTTACTGCCGACAGAGCACTTCAGCCGCTTCCCTtGAGCCCGCAGTGCGCAAGCGCGCGACATCTCCGTTTCCCTCCCTCAGCCCCTTCCCCCCCTcCCCCCCCGCCCCgGCCTCCTTTCCCCTTCACGAAGCCgGCTCCGGGGCGCGCTCACCCCTGTGAGGAGGCCGGAGGTCGGACTCAGGAGGCTCCCTCTCCACTCCCGGAAGATCATGTACCAGCCCAGCCGGGGTGCGGCCCGGCGTCTCGGCCCTTGCCTCCGCGCCTACCAGGCTCGACCCCAGnnnnnnnnnnnngaagaggGAGGGAGGaGAGGGGGCGGGGAGAGACCCTCCTCAGAGCCGGTGCGTGGGTCGGAgCGCGCGCTGGGTTTCGCGCAGGCGCAGAGACACCC…
TCONS_00112636	=	NM_175063	C19orf63	chromosome 19 open reading frame 63	XLOC_035715	TSS40644	67-829	2094	647	30.9	48.2	1.96485e+06	19	55671548	55678480	+	55671548-55671727,55672998-55673070,55674026-55674135,55675180-55675284,55675650-55675831,55675953-55676046,55676930-55677016,55677218-55678480	nnnnnnnnnnnnnnnnnnnnnnnnnnnnnnnnnCAGCCGTCgCTTCGCCGGTGGGAAGGAGCCGAGATGGCGGCAACCAGCGCTGGGGCGACCCGGCTGCTCCTGCTCTTGCTGATGGCGGTAGCAGCGCCCAGTCGAGCCCGGGGCAGCGGCTGCCGGGCCGGGACTAGTGCGCGAGGGGCTGGGGCGGAAGGCCGAGAGGGCGAGGCCTGCGGCACGGTGGGGCTGCTGCTGGAGCACTCATTTGAGATCGATGACAGTGCCAACTTCCGGAAGCGGGGCTCGCTGCTTTGGAACCAGCAGGATGGTACCTTGTCCCTGTCACAGCGGCAGCTCAGCGAGGAGGAGCGGGGCCGACTCCGGGATGTGGCAGCCCTGAATGGCCTGTACCGCGtCCGG…
TCONS_00194048	=	NM_001193313	C7orf10	chromosome 7 open reading frame 10	XLOC_063438	TSS70576	25-1360	2551	124	4.86	47.5	1.92708e+06	7	40140199	40866891	+	40140199-40141244,40187071-40187122,40188079-40188152,40194619-40194704,40195668-40195718,40201064-40201184,40243759-40243850,40280637-40280780,40322884-40322979,40455411-40455482,40465225-40465322,40502408-40502510,40755558-40755621,40866440-40866891	CTCAACTTCTCTAAGCCTCAGTTCGCTCATCTGcaAAATAGGGGTAACAATAGTACCTCAGAGAGGATTAGACAAAATAATCCACGTAAAGGGAATATTAGTACCATGCCTGCCATACAGTAAGaGCTCGGCAAACGCTGGCTATTATTATTACCTGGGGGTGGGTCTGCTGCTGCCCTGGGGAGTAGCCGAATTGCTGCTGGGACCCCGCGGGGGACCTGGAGTAGGAGCCAGGGTAGCCGCCAGGGGACGGAGACCCGAACCGGCCCCCCGGGAAGCTGCCGCCGTGTCGCGGAGAATGACTGCTCCCGTAAGGCCTAGACCGGGGCCCGTACGGCGGCGTGTGGTGCGGACTCCCGTAACCGTCTCGAGGGGAGGGCGGCCGTGGTCCGCCCCCGC…
TCONS_00112637	=	NM_206538	C19orf63	chromosome 19 open reading frame 63	XLOC_035715	TSS40644	67-853	2107	747	35.45	46.6	1.92335e+06	19	55671548	55678580	+	55671548-55671727,55672998-55673070,55674026-55674135,55675180-55675284,55675650-55675831,55675953-55676046,55677218-55678580	nnnnnnnnnnnnnnnnnnnnnnnnnnnnnnnnnCAGCCGTCgCTTCGCCGGTGGGAAGGAGCCGAGATGGCGGCAACCAGCGCTGGGGCGACCCGGCTGCTCCTGCTCTTGCTGATGGCGGTAGCAGCGCCCAGTCGAGCCCGGGGCAGCGGCTGCCGGGCCGGGACTAGTGCGCGAGGGGCTGGGGCGGAAGGCCGAGAGGGCGAGGCCTGCGGCACGGTGGGGCTGCTGCTGGAGCACTCATTTGAGATCGATGACAGTGCCAACTTCCGGAAGCGGGGCTCGCTGCTTTGGAACCAGCAGGATGGTACCTTGTCCCTGTCACAGCGGCAGCTCAGCGAGGAGGAGCGGGGCCGACTCCGGGATGTGGCAGCCCTGAATGGCCTGTACCGCGtCCGG…
TCONS_00116670	x	NM_014686	KIAA0355	hypothetical protein LOC9710	XLOC_036703	-	860-4070	1128	25	2.22	46.5	1.57953e+06	19	39537467	39538594	-	39537467-39538594	CTTtCAGAGGACaTCTCCTTCACTACGGCACTGGCTTCCCCTGCACAGGGGCCTAAACCAGCTTGGaCCTTAGGGAAGCCAATAGAGGAGGTGTAGCTGCTTGTTCTgCCTCCTGnnnnnnnnnnnnnnnnnnnnnnnnnATCCCAAGTGGTCTTCCCCTTGCTAGAATCAGAGGACAGGCTGACCTAAAAACCAACTCAGTGTGCAGCTTTTCAAAGCAATGAATCAGGCAGGGCTTTTGACATAATGTCCTCTGCAGTTCATTTTAAACAAGGATACAAATTATTaTTAAATGTATATTTTTAATAAaGCCAATAGTTATTTTACTTATaGGaGCTTTAAAAGATACAAAATGTaGAGTTCCAGTTTGGAAGCATTGTAACTATACACACAATGTCC…
TCONS_00113922	x	NM_173481	C19orf21	chromosome 19 open reading frame 21	XLOC_036132	-	84-2121	600	43	7.17	46.5	2.1263e+06	19	714328	714927	-	714328-714927	AAAcAAATTACGCCTGAAAGTGGAGGAGTGGGTCTCCTTCTTTCTTAGACcCAGAGCATTTGGCAAAGTCTTAGAAGCAGAAAGAATTGGCAGGGGTACCATTTCATCCCCAAAAGCGTTAGACcCCAAAGGCAGAAACATTTCTAAAGGAAGATAGACACGAAAACGAAAAACCCTCCAGTCCCAAATGCGCCCGTGGCGGGATTGTTGGCAGATGAGCTGTGGCTCTTGGATCCTGGATCTAGGACCCATTTCCTAGGGTGGGGCCTtGGCGATGGTCTTGGCAGTTCCCACAAGGGTCAGGGCAGGGCAGGGGGTGGGCGCCCCATCCCGAGGCTCAGTCaTCCTCCTCACTGGCGTAGATGCGGGATTCCCAGCGCTCTGCCATGGCGTTCTTGC…
TCONS_00047729	x	NM_014802	KIAA0528	hypothetical protein LOC9847,	XLOC_015297	-	229-3228	1306	10	0.77	46.2	1.56241e+06	12	22492778	22494083	+	22492778-22494083	TTCCAGTTTATTTTTATAAACTTTTTATTTAAAAAATAAAATTATAAACAAAATACAGAAAAATATTGaCaCCTGTGATAACaAAGAAATGACTCTTAAGGGCAGTTTGTTGTCCTGGGAGGAAAAATCATAAGTGTTATAAAGAAATATTTCTGTGCAAAGGAGGAATGTAATATTTAAGGTTCATTTACAACAGGTATTTGGCATCGACAGAAGAAGTCTTTCTATGTATACATTCAACATTccGCAGCATATTTACATTCAAGTTACATTTCCAAATTCTATGCCAAATACAGTCTAACTCACCATCGAAAATCCCTCAGATATTACTAAAATCCTGTTTATTTgGTAGGAGTACAATATTATCTTATTAGAAAATAATTTTATGTTCCTACTAAG…
TCONS_00168102	x	NM_001128426	AP1AR	hypothetical protein LOC55435 isoform b	XLOC_054028	-	.	564	0	0	46.2	1.77553e+06	4	113408702	113409265	-	113408702-113409265	AGTAAATTTAATTGGTAACAtGACAGGACCATTAAATTGGTCTTGAAAAGCAGAAGGCAGATGATGAAATTGCACTTAATTCTGTATCAATTCAGATCCTATCATCCCTACTCCTTTCTAATGAAATAAGCATTTACAACATGGTTTCTcACACGTCTCCCtTACAAAAAGGCTCAGCACAATCACTTATACATTCTAGTTgGTTTTTAACATTTGGTCATAACTGATAAACAAGGTCACACAAaTTAcCCCTATCGAGTCTGTTGATCTGTGTCAGAATGCTTTATGCCAGAATCAGACAGTTCTAATACAGGATTTACAAATCCAGAATACTCGGAATTTCCATTATCATCCATtTCGGCACTAAcAAAATCATTCTCCCACTCCAGCCCATTGGAA…
TCONS_00080573	=	NM_014117	C16orf72	chromosome 16 open reading frame 72	XLOC_026053	TSS29066	366-1191	6276	2147	34.21	46.1	1.73027e+06	16	9092682	9122997	+	9092682-9093628,9094279-9094359,9104342-9104617,9118026-9122997	nnnnnnnnnnnnnnnnnnnnnnnnnnnnnnnnnnnnnnnnnnnnnnnnnnnnnnnnnnnnnnnnnnnnnnnnnnnnnnnnnnnnnnnnnnnnnnnnnnnnnnnnnnnnnnnnnnnnnnnnnnnnnnnnnnnnnnnnnnnnnnnnnnnnnnnnnnnnnnnnnnnnnnnnnnnnnnnnGGGGCCCTTGGAGCGGCCACGCCcCAACCGGGCAGGGgAGCTcGGGCCCAGTGGGCGGTGCTTCTCCaGTCAGCATGTGGGCGGGGTAGGGCGGGGACCAGnnnnnnnnnnnnnnnnnnnnnnnnnnnnnnnnnnnnnnnnnnnnnnnnnnnnnnnnnnnnnnnnnnnnnnnnnnnnnnnnnnnnnnnnnnnnnnnnnnnnnnnnnnnnnnnnnnnnnnnnnn…
TCONS_00168229	=	NM_024574	NDNF	hypothetical protein LOC79625	XLOC_054079	TSS61064	528-2231	7324	1216	16.6	46	1.73002e+06	4	122171838	122213182	-	122171838-122178262,122180535-122180659,122186255-122186443,122212598-122213182	AAGAGACTCCaGGCTTCAGCgGTGACACTCGGGAGCGAACACACACTCCCCGCTTCCAGCCGCGAGAGAGCGGAGCTAACTGAGCTGCGCACCCGCCACCGCCGCTGCCGCCCCGTGCGCCCGGTTCTCCCCGCACCCCGCGCGGCnnnnnnnnnnnnnnnnnnnnnnnnnnnnnnnnnnnnnnnnnnnnnnnnnnnnnnnnnnnnnnnnnnnnnnnnnnnnnnnnnnnnnnnnnnnnnnnnnnnnnnnnnnnnnnnnnnnnnnnnnnnnnnnnnnnnnnnnnnnnnnnnnnnnnnnnnCCAGCCCCGCGCGGCTCCCTACTCCACTTCGCAGCAACTTCggcggccgaCCGCCGCCCGCGCTCGCCCGCCTTTGAAGTTTGCTGTGCAGACTGCAAAG…
TCONS_00074395	=	NM_021214	FAM108C1	hypothetical protein LOC58489,	XLOC_024155	TSS26797	.	2560	362	14.14	45.2	1.68596e+06	15	78774507	78835017	+	78774507-78775415,78828909-78829088,78833547-78835017	nnnnnnnnnnnnnnnnnnnnnnnnnnnnnnnnnnnnnnnnnnnnnnnnnnnnnnnnnnnnnnnnnnnnnnnnnnnnnnnnnnnnnnnnnnnnnnnnnnnnnnnnnnnnnnnnnnnnnnnnnnnnnnnnnnnnnnnnnnnnnnnnnnnnnnnnnnnnnnnnnnnnnnnnnnnnnnnnnnnnnnnnnnnnnnnnnnnnnnnnnnnnnnnnnnnnnnnnnnnnnnnnnnnnnnnnnnnnnnnnnnnnnnnnnnnnnnnnnnnnnnnnnnnnnnnnnnnnnnnnnnnnnnnnnnnnnnnnnnnnnnnnnnnnnGGCCGTCCCGATGCCCGAGCCAGGCCCCAGGATGAACGGCTTCTCGCTGGGCGAGCTGTGCTGGCTCTTCTGCTGCCCGCCCTGCCCGAG…
TCONS_00002004	=	NM_001099627	FAM54B	hypothetical protein LOC56181 isoform b,	XLOC_000710	TSS687	.	1896	70	3.69	45	1.8475e+06	1	26018984	26032020	+	26018984-26019107,26022097-26022206,26022722-26022826,26025380-26025489,26025693-26025904,26028696-26028908,26030999-26032020	nnnnnnnnnnnnnnnnnnnnnnnnnnnnnnnnnnnnnnnnnnnnnnnnnnnnnnnnnnnnnnnnnnnnGCCCACGGTGGAAGGAGGGGCCGTGAGGTGAgagagtGcCggAGCCCGAGACTGAGATGGCCTGATATGAAGGAGTCACGCCTCCCACCTCCTGGAGCTGCCCTGTGGCTGCCTTCTCCTTCAAGTGCAGGAGCTGGTTCACGTGTnnGGAATGGAAGCCAGTGTGACCATACCAATCTGGCAAAACAAGCCGCATGGGGCTGCTCGAAGTGTAGTAAGAAGAATTGGGACCAACCTACCCTTGAAGCCGTGTCCCCAGGCGTCCTTCGAGACCCTGCCCAACATCTCTGACCTGTGTTTGAGAGATGTGCCCCCAGTCCCTACCCTGGCT…
TCONS_00217729	x	NM_022833	FAM129B	hypothetical protein LOC64855 isoform 1,	XLOC_072240	-	.	475	7	1.47	44	1.74373e+06	9	129307476	129307950	+	129307476-129307950	TGAACAGTGTGCATAATATTTTCAATACAATATCAGGGAGGGATGACGGGAACCCCTCAAAAGGCACTAGGGGCACAGATCTTCGGTACAAGAGGgAAGAGATGCGCCAGAGACCAGGGCTGGGgGGGCTgGGGGTCCCTGAGTGCCAGGCACCACCACACGTCCTATGGGTCAAGGCCCCTCCTCTGGGGAGCAGGTCTAGGGCACGGAGGATGCAGGGCTGGGACGGGACCCCACCTCGGGGACCCTGAAGGAGTCCATTTCTGCCCTGCCCCCAGCAAAGCAGCTGnnnnnnnGGTCTGGGGGTCCTGGGGTGGGGAATGCCAGGCCTGGGCCCATCCTGGCTTGACCCTTGTCCCAGGAACAAGAAGCTGAGTATGGACGACAGCCAGGCCCAGA…
TCONS_00016387	=	NM_014774	KIAA0494	hypothetical protein LOC9813,	XLOC_005153	TSS5694	978-2462	5971	257	4.3	43.8	1.61537e+06	1	46913416	46957525	-	46913416-46916895,46921559-46921684,46922750-46922861,46925043-46925129,46926612-46926803,46927846-46927950,46930086-46930196,46934810-46934908,46946165-46946310,46954554-46954702,46956162-46957525	CGGCaGgTGGGaCCCAGCCCCAGCCGGGGCAGGGCCCCTTTAACGCCCCACCTCTCCGCCACGACTTTCGCCCCGGCGTGACGTCACCCAGGCGGGCGACCAATGGGAGCACGGCTTACTGGCAGGCGGCGCCGGTGGCCGCTGCCAAAGGGGAAGTGATCTGGGGCTGGAGCGATGGCCCGGGTCTGGAGCCCGCGGCCGCCGCCGCCGCCGCCGCCGCCAcCAACACCAACAACAACGTGTCGGGAGCAGCCGCGGCCGAAGCCGGAGCAGGGGCCGGAgTCGCGGCTGGAGTGGGGCCTCCGAGTGTGAGTGGCCGAGAGTTGCCCGTGCCGGAGACCTCAAACTACGGGCGGGAGCGCTTTCTGTCGGCCAAGCTGCCGTCGCcCgCGGCACcGT…
TCONS_00226271	=	NM_016500	CXorf26	chromosome X open reading frame 26	XLOC_074864	TSS81996	204-903	1623	230	14.17	43.4	1.4982e+06	X	75309136	75314827	+	75309136-75309405,75309822-75309887,75311127-75311186,75311710-75311850,75313119-75313230,75313854-75314827	nnnnnnnnnnnnnnnnnnnnnnnnnnnnnnnnnnnnnnnnnnnnnnCTCAGATCTCTCAAGCAGTCCAGCCTACGCACCAGTACTCCACCTCTGCGCCTGCGCGGGGAGGGTAAGGCGGGGCCAGCAACTTCCTcagGGggagggagagTgcacAgtgGAGCCGCCAGTTGAGAACGACTCTGATCCGGCTCAGCTTTCCAATCAGCTGCGGAAGGAGCCACGnnnnnnnnGTTTGCAACATGTCgGCCACCAGTGGAACTGATGAACCGGTTTCCGGGGAGTTGGTGTCTGTGGCACATGCGCTTTCTCTcCCAGCAGAGTCGTATGGCAACGATCCTGATATTGAGATGGCTTaGGCCATGAGAgCAATGCAACATGCCGAAGTCTATTACAAGCTG…
TCONS_00200526	=	NM_138701	C7orf11	chromosome 7 open reading frame 11	XLOC_065785	TSS72749	86-622	1514	155	10.24	43.3	1.82281e+06	7	40138760	40141242	-	40138760-40139383,40140353-40141242	GACTGCGGGCGGCCAGTCCACAGCCCCCTCCCGCCGCCCCGGCCGGAGAAGAGGCAGGTTCTGCGCAGAGCTGCCACCCTCGCCAGCGTCGCCAGCATCGCGTGCGCCTCAGACGGCATCGGTCCCGGTCCAAGCAGCGAACTCCGTGCGGCGCCACCCgCCGCCACTGGGGGGCGCCCACGGACgccgcagnnnnnnnnnnnnnnnnnnnnnnnnnnnnnnnnnnnnnnnnnnnnnnnnnnnnnnnnnnnnnnnnnnnnnnnnnnnnnnnnnnnnnnnnnnnnnnnnnnnnnnnnnnnnGGTGTCCATCCTTTCCTGTGTCCTTTTCTTCCTCCTTTCACTTAAATCCACTGAGTCTCTCGCCAAGTCAGTAATTTAGGTCATCCCGCCGACCCTGGC…
TCONS_00208590	=	NM_144963	FAM91A1	hypothetical protein LOC157769	XLOC_068710	TSS75660	.	5518	408	7.39	43.2	1.32192e+06	8	124849871	124896873	+	124849871-124850195,124855501-124855585,124856568-124856719,124858686-124858743,124859446-124859513,124860080-124860193,124861406-124861496,124861901-124861963,124865891-124865997,124866502-124866540,124867050-124867162,124867916-124868031,124868682-124868794,124869085-124869171,124871034-124871166,124879511-124879659,124880941-124881075,124881193-124881306,124886688-124886760,124887501-124887650…	nnnnnnnnnnnnnnnnnnnnnnnnnnnnnnnnnnnnnnnnnnnnnnnnnnnnnnnnnnnnnnnnnnnnnnnnnnnnnnnnnnnnnnnnnnnnnnnnnnnnnCGGGAGCCTAGGCCATGGGGCAGCCTGGGCCTTCTGCAGTGTGAGGCACGGGGCCTTCCGCGGCGCTCCGCTGACAGGCTGCGGGCGGGCAGGCGGGAGGCGTAGTGGGGGTCGCGGTCGCGGCCCCCGCCGCCGGCCCTGGCCGCGGCATCATGAACATAGACgTGGAGTTCCACATCCGGCACAACTACCCCTGGAACAAGTTGCCGGCCAACGTGAGACAGAGTCTTGGAAATTCACAGAGAGAATATGAAAAGCAGGTTGTCCTGTACAGTATCCGCAATCAGTTACGATACAG…
TCONS_00003982	=	NM_001013615	LURAP1	hypothetical protein LOC541468	XLOC_001259	TSS1305	94-811	2079	399	19.19	43	1.3154e+06	1	46441593	46459745	+	46441593-46441883,46457958-46459745	GGTTTTGCTCCGCTTTAGCAGCGGCGAAGGGAGGACCCCCGCGAGCCGGTCCCTGGCGTCCGGTTGCCCAGCCCTTTTcAGGCTTGGGCCCGCATGGAGGGAACCGTGGAGTCCCAGACGCCTGACCTgCGGGATGTGGAGGGTAAGGTGGGCAGGAAGACCCCTGAAGGGCTGCTCCGTGGGCTGCGAGGCGAGTGTGACCTAGGAACCTCTGGCGCCCTGCTGCTCCCAGGGACGCCTAGCACCGGCCACGACTTGGGGGACAAGaTCATGGCGCTGAAGATGGAGCTGgCTTACCTGcGAGCCATCGATGTGAAGATCCTGCAGCAGCTGGTGACCTTGAATGAGGGCATCGAGGCAGTGCGCTGGCTGTTAGAGGAGCGGGGCACGTTGACCAGT…
TCONS_00193381	=	NM_138446	MALSU1	hypothetical protein LOC115416	XLOC_063166	TSS70342	33-735	3684	1801	48.89	42.7	1.44443e+06	7	23304883	23318052	+	23304883-23305752,23306983-23307161,23314012-23314093,23315500-23318052	nnnnnnnnnnnnnnnnnnnnnnnnnnnnnnnnnnnnnnnnnnnnnnnnnnnnnnnnnnnnnnnnnnnnnnnnnnnnnnnnnnnnnnnnnnnnnnnnnnnnnnnnnnnnnnnnnnnnnnnnnnnnnnnnnnnnnnnnnnnnnnnnnnnnnnnnnnnnnnnnnnnnnnnnnnnnnnnnnnnnnnnnnnnnnnnnnnnnnnnnnnnnnnnnnnnAAATTATATGTCCTAATCCCAGCCTAATCAGATTAACAGCAACTTCTGGACATTTAGTACCAGGAACTGTTTTAGGTGCTGTGGAGAGAACAGTTAAAAAcnnnnnnnnnnnnnnnnnnnnnnnnnnnnnnnnnnnnnnnnnnnnnnnnnnnnnnnnnnnnnnnnnnnnnnnnnnnnnnnnnnnnnnn…
TCONS_00009794	=	NM_014283	C1orf9	chromosome 1 open reading frame 9	XLOC_003145	TSS3260	317-4079	5742	58	1.01	42.1	1.34311e+06	1	170768801	170847601	+	170768801-170769260,170787275-170787389,170789023-170789133,170791632-170791786,170793043-170793180,170793407-170793557,170804782-170804905,170805810-170805934,170806426-170806493,170809654-170809761,170811281-170811386,170813302-170813322,170813527-170813582,170814061-170814152,170814965-170815030,170820781-170820849,170821621-170821711,170824523-170825689,170826747-170826834,170835827-170835931…	GCGGTGTGTGAGGTGTCGCGGCCCCGTCGGCGATTGGCTGTTGAGAGGCGAGTACGCGGCGGCCGTTGGTCGCTGGTCTCACGGAGCAAGGCCCCGGGCGGGCGGGGAGGATATGGGGTGGCAGnnnnnnnnnnnnnnnnnnnnnnnnnnnnnnnnnnnnnnnnCAGCaGCGGCGGTCCCCGGAGTCCTGTGAAGCGCCCCTGTCCGCGCGGCTGTGGGGCCCTCGGAGAGGGCTGCCAGGACGCGAGCCACTGAGGAGCCGCTCAGCCAGCGCCAcAGCCcTtAGGAnnnnnnnnncCATcCTCGCGCTCCTGCTCCGGCTCCTCCATCTTGGCCTCGGCAGTGGCGGCTGCCGGGAGGATGTGCCGCCTTCTGACAGGGGGAAGAAGGAGGAGAAGA…
TCONS_00028382	=	NM_020940	FAM160B1	hypothetical protein LOC57700 isoform a,	XLOC_009166	TSS10069	.	6222	902	14.5	42	1.56433e+06	10	116571488	116614873	+	116571488-116571872,116580601-116580679,116582982-116583151,116585286-116585390,116585873-116585995,116592682-116592975,116593490-116593686,116595116-116595230,116595762-116595838,116595924-116596116,116596308-116596477,116596839-116596982,116598396-116598486,116604946-116605089,116610498-116610638,116610980-116611083,116611184-116614873	nnnnnnnnnnnnnnnnnnnnnnnnnnnnnnnnnnnnnnnnnnnnnnnnnnnnnnnnnnnnnnnnnnnnnnnnnnnnnnnnnnnnnnnnnnnnnnnnnnnnnnnnnnnnnnnnnnnnnnnnnnnnnnnnnnnnnnnnnnnnnnnnnnnnnnnnnnCGCCGCGCCGCCAGCGCACACCTGAAGCGGCCGGGCCAGGCCCTGCCTCGGTCCTCAGCTGGTCCTCCCCGCCCCGCACCGGCCTTCACTCTGGAGCGGCCCCGGCAGCCGCAGCAGGGGCGGCGGCGGCGGATTGAGGAGCTCTCCAGGTCGTCCCGGGAGAGGCTGCTGCAGTCCCGGGACAGGATGTTCTCCAAGTTTACCTCCATCCTGCAGCACgCCGTGGAGGCGCTTGCACCTTCTCT…
TCONS_00135748	=	NM_001009984	C20orf194	chromosome 20 open reading frame 194	XLOC_042984	TSS49127	52-3582	7186	552	7.68	41.9	1.50273e+06	20	3177948	3336586	-	3177948-3181330,3182372-3182465,3183865-3183930,3184652-3184857,3188126-3188200,3188568-3188674,3193084-3193170,3199073-3199208,3207558-3207595,3210287-3210412,3216278-3216436,3218775-3218863,3222785-3222902,3223174-3223275,3225508-3225596,3226676-3226822,3233087-3233190,3243680-3243767,3244382-3244432,3245370-3245440,3246936-3247047,3250864-3250909,3251299-3251343,3253539-3253615,3254844-3254931…	nnnnnnnnnnnnnnnnnnnnnnnnnnnnnnnnnnnnnnnnnnnnnnnnnnnnnnnnnnnnnnnnnnnnnnnnnnnnnnnnnnnnnnnnnnnnnnnnnnnnnnnnnnnnnnnnnnnnnnnnnnnnnnnnnnnnnnnnnnnnnnnnnnnnnnnnnnnnnnnnnnnnnnnnnnnnnnnnnnnnnnnnnnnnnnnnnnnnncgCtctcgnnnnnnnnnnnnnnnnnnnnnnnnnnnnnnnnnnnnnnnnnnnnnnnnnnnnnnnnnnnnnnnnnnnnnnnnnnnnnnnnnnnnnnnnnnnnnnnnnnnnnnnnnnnnnnnnnnnnnnnnnnnnnnnnnnnnnnnnnnnnnnnnnnnnnnnnnnnnnnnnnnnnnnnnnnnnnnnnnnnnnnnnnnnnnncccc…
TCONS_00048753	=	NM_032901	COX14	hypothetical protein LOC84987,	XLOC_015630	TSS17522	194-365	1098	139	12.66	41.9	1.74466e+06	12	48791677	48800508	+	48791677-48792351,48800086-48800508	cGTGCCCATTCCTTGGTCACGGcCCAAGCTGCCGCATCCTTGGCGGTCCGGgcCtcgcggtgCCCctcggGtCCCTACCTGGACTCGGCCCACAGCCTGGCtctagGGGGCGCGCGgttCACCTCCAGannnnnnnnnnCGAgAATCTACCCAGCTACTGGAGACGTCACCGCGCCGTAGGCTGAGGATTGGCTGACTCTGATTTAGCATCcTAAAACTtCCGGTTCCAGAGCTTGGCTCGTCAAAGACCCTCCCTCGAGGGAGCGAAACCACAGCCCCCAGAATCCAGCGGGCCTCTCCGAGACCACAGCGCGTCTGAGGATGCGTAGTAAGGATAACGGGCCCGGAAGCCGGAgGTtCAAaGccggcctnnnnnnnnnnnnnnnGCCgGCGCTGACT…
TCONS_00086117	=	NM_145253	FAM100A	hypothetical protein LOC124402	XLOC_027728	TSS31031	.	4287	1816	42.36	41.3	1.48726e+06	16	4596112	4605029	-	4596112-4599985,4600495-4600557,4604680-4605029	nnnnnnnnnnnnnnnnnnnnnnnnnnnnnCCGCTCCCCCGGGTCGCCCGGCGCAGCGCGGGGACTACATATCCCAGCATGCCGCGGCGCCGGCGGAGCGAGGCGAGGCGtGGTGAGTCAGAGCCGCACAGTAAATATTTGTATTAGCCGGAGCCGGCTCGCTAATgGTGGACGCGTGAGGCGGAGGCGCGGGCGGCGGAGGGAGGccGGAGCGGGCAGCGCGGCGGCGCCATGTCCGTGAACATGGACGAGCTTAAGCACCAGGTCATGATCAACCAGTTCGTGCTGACGGCTGGCTGCGCGGCCGACCAGGCGAAGCAGTTGCTGCAGGCGGCCCACTGGCAGTTCGAGACAGCCCTCAGCGCCTTTTTcCAGGAGACCAACATCCCCTACAGCCACC…
TCONS_00021418	x	NM_014864	FAM20B	hypothetical protein LOC9917	XLOC_006477	TSS7581	.	464	0	0	41.1	1.54364e+06	1	177309722	177317236	-	177309722-177310132,177317184-177317236	TGACGGGCCCCAGTCTGGACGTGTTTGGATTTTGGAAACCCCCCGAGTCACGGCTGGCTCCTGGAAGCTTGTGGGTGAGCACTAACCAAGGTATTCTCATACTGAGCTATGAATTTCCCTGGACACACAACAGTGAGTAGCCTTAAAACTGAAATCAATGCCTCCTTTGGTTAACACGAATTCTGTGTTTTGTGCTAGTCTCTgTTCTTAAATTCAATACACCCTTTTTATAACCCAGCCCATTGTTCTCTTCATCTCAAAATGTATATAAAATGTACAAAAGTTTCCTAATTTCATGCTATCTAAAAATAGTTACAGGTtGTTACTCAGTTATCTTTCAATgCAAGAAAACTGGGCATAAATTCTAAAGCTGTTTTTGAGAGTGGGTGCCTAAAACTA…
TCONS_00023091	=	NM_152379	C1orf131	chromosome 1 open reading frame 131	XLOC_007016	TSS8318	38-916	1722	316	18.35	40.7	1.73997e+06	1	229426132	229443834	-	229426132-229426783,229427840-229427892,229429108-229429194,229429342-229429437,229431519-229431578,229441226-229441557,229443393-229443834	ggcgccttTCGAGTAGAGGAGCACGACTGCGCTGGGACTGGTTGGGCCAACGGAGAAATAAGAGTTAGATGAACTGGGAGACTCCATGGTGCGGCTGCCGTCCCGGGCGGGGTGTGGGATTCTTTGCTAAGCAGTGGTGGTGtTGCTGCTGGGGGCGGTTCTTTCGCGCAGGAAGGCCCTACTTCGCCTAGGGCGGCGGCATCCTCTGCAGCCGnnnnnnnnnnnnnnnnnnnnnnnnnnnnnnnnnnnnnnnnnnnnnnnnnnnnnnnnnnnnnnnnnnnnnnnnnnnnnnnnnnnnnnnnnnnnnnnnnnCCGCGCGGCAGAATGaggTttgATTCCTCGGTTGATCCCACAATGTCGCAGGAGCAAGGCCCGGGGTCCTCCACACTTCCCAGTTCT…
TCONS_00026765	=	NM_025125	FAM213A	hypothetical protein LOC80195,	XLOC_008616	TSS9508	31-400	2269	718	31.64	40.6	1.50387e+06	10	81828179	81842293	+	81828179-81828522,81831577-81831680,81831881-81831940,81840533-81842293	nnnnnnnnnnnnnnnnnnnnnnnnnnnnnnnnnnnnnCCCCTACAAGATGATGACCAGCCCTCCAGACCTGAGCCCAGnnnnnnnnnnnnnnnnnnnnnnnnnnnnnnnnnnnnnnnnnnnnnnnnnnnnnnnnnnnnnnnnnnnnnnnnnnnnnnnnnnnnnnnnnnnnnnnnnnnnnnnnnnnnnnnnnnnnnnnnnnnnnnnnnnnnnnnnnnnnnnnnnnnnnnnnnnnnnnnnnnnnnnnnnnnnnnnnnnnnnnnnnnnnnnnnnnnnnnCGgCCTACTTTcAGCGAGGAAGTCTGTTCTGGTTCACAGTCATCACCCTCAGCTTTGGCTACTACACATGGGTTGTCTTCTGGCCTCAGAGTATCCCTTATCAGAGCCTTGGGCCCCTGGGCc…
TCONS_00033158	=	NM_153810	C10orf46	chromosome 10 open reading frame 46,	XLOC_010651	TSS11894	485-1591	7181	1741	24.24	40.4	1.63542e+06	10	120430424	120505129	-	120430424-120435670,120436100-120436143,120440767-120440905,120444643-120444732,120450808-120450910,120456994-120457089,120478797-120478899,120479786-120479912,120503898-120505129	nnnnnnnnnnnnnnnnnnnnnnnnnnnnnnnnnnnnnnnnnnnnnnnnnnnnnnnnnnnnnnnnnnnnnnnnnnnnnnnnnnnnnnnnnnnnnnnnnnnnnnnnnnnnnnnnnnnnnnnnnnnnnnnnnnnnnnnnnnnnnnnnnnnnnnnnnnnnnnnnnnnnnnnnnnnnnnnnnnnnnnnnnnnnnnnnnnnnnnnnnnnnnnnnnnnnnnnnnnnnnnnnnnnnnnnnnnnnnnnnnnnnnnnnnnnnnnnnnnnnnnnnnnnnnnnnnnnnnnnnnnnnnnnnnnnnnnnnnnnnnnnnnnnnnnnnnnnnnnnnnnnnnnnnnnnnnnnnnnnnnnnnnnnnnnnnnnnnnnnnnnnnnnnnnnnnnnnnnnnnnnnnnnnnnnnnnnnnnnn…
TCONS_00067371	=	NM_032714	INF2	hypothetical protein LOC84800,	XLOC_021754	TSS24313	.	1703	438	25.72	40.2	1.75082e+06	14	104226988	104242190	+	104226988-104227121,104238739-104239138,104240487-104240602,104240677-104240836,104241298-104242190	nnnnnnnnnnnnnnnnnnnnnCACgGTCCGAGCCTTGCGGAGCGCCGCAGTGGGATCCGGCTGCCCGCAGCCCCTGACCCGGCCCTGGACGGAGTGCCGGCAGCACCGCCGCCCTCTGGCCGCTGCCTCACCgGCTCGGCAAGATGTCGGTGAAGGAGGGTGCACAGCGCAAGTGGGCAGCGCTAAAGGAGAAGCTGGGGCCACAGGACTCGGACCCCACAGAGGCCAACCTGGAGAGCGCGGACCCTGAGCTGTGCATCCGGCTGCTCCAGATGCCCTCTGTGGTCAACTACTCTGGCCTGCGCAAGCGCCTGGAGGGCAGCGACGGcAGCTGGATGGTGCAATTCCTGGAGCAGAGCGGCCTGGACCTGCTGCTTGAGGCGCTGGCGCGGCTGTCGG…
TCONS_00047459	=	NM_020853	KIAA1467	hypothetical protein LOC57613,	XLOC_015176	TSS17067	24-1890	4812	698	14.51	39.7	1.46088e+06	12	13088485	13127654	+	13088485-13088641,13099752-13100147,13102652-13102750,13105776-13105964,13107046-13107176,13110841-13110988,13111356-13111497,13112505-13112648,13112831-13112912,13115442-13115597,13120227-13120344,13123990-13124210,13124826-13127654	CTCgGCTCTGTCCCnnnnnnnnnnnnnnnnnnnnnnnnnnnnnnnnnnnnnnnnnnnnnnnnnnnnnnnnnnnnnnnnnnnnnnnnCcCGGGCGtGCGCACGCGCACtGGGGCCTCCGCCATGGCGACCGTGCTGTCCAGGGCGCTCAAGCTCCCGGGGAAGAAGAGTCCAGACCTAGGGGAGTATGATCCCCTCACCCAGGCTGACAGTGACGAGAGTGAAGACGATCTGGTGCTTAACTTGCAGAAGAATGGAGGGGTCAAAAATGGGAAGAGTCCtTTGGGAGAAGCGCCAGAACCCGACTCAGATGCCGAGGTTGCAGAGGCTGCAAAGCCACATCTTTCGGAAGTCACCACGGAGGGCTACCCCTCGGAACCCCTTGGGGTCTTGGAACAGAAA…
TCONS_00001292	=	NM_001114600	C1orf144	chromosome 1 open reading frame 144	XLOC_000456	TSS459	171-627	3638	205	5.64	39.6	1.42531e+06	1	16566166	16597227	+	16566166-16566390,16590457-16590506,16592310-16592564,16594120-16597227	nnnnnnnnnnnnnnnnnnnnnnnnnnnnnnnnnnnnnnnnnnnnnnnnnnnnnnnnnnnnnnnnnnnGCGGGGTCCATTGAGTAAAGCCTTGCGTGCCTGCGCCCGCGACGGAGGCGCGCTTCAAAGCGCAGGCGCGGGGAGGGGGTTGGGGaGGAGGGAAAgCGGCGAGTAAGATGGAAGATGAGGAGGTCGCTGAGAGCTGGGAAGAGGCGGCAGACAGCGGGGAAATAGACAGACGGTTGAAAAAAAAACTGAAGATCACACAGAAAGAGAGCgGGAAATCCAAATCTCCTCCCAAAGTGCCCATTGTGATTCTGGACGATAGCCTTCCCGCGGGGCCCCCTCCACAGATCCGCATCCTCAAGAGGCCCACCAGCAACGGTGTGGTCAGCAGCCCC…
TCONS_00179767	x	NM_153607	C5orf41	chromosome 5 open reading frame 41	XLOC_058434	-	320-2237	1395	30	2.15	39.5	1.20467e+06	5	172497498	172498892	-	172497498-172498892	TTTCTTTTCATCTTTTTTTATTTTAAATTACAAAGGATGTTGCATACACTGATGAATCTGTATCTGACTAGAAGTGCTCAGgGGCTGGAAGGTGACAGAAAACAAAGGCAAAATTTGCATTGCCTTTCCTTCTGAAATGAAAAACTGCACAACTATTAACCAACATTTAATAGAATAATTTTTAAACAGCTCATGCGTCAACAAGATAAAGTTCTTTCTAGACAAGAGACAAGACTGAATCCAATAAAAAGTGTCATAGCTCCAGTTGGGAGAAAGAAAAACAAACCTACAGAATATTTATGATAGCATTACAAACAGGATCCTACGCAACTATGCAAAAGAGGTTGCCACATTGTATGAACAAATGCTTTGAATTCTTGCCCTTCCACTCTTCTCTTG…
TCONS_00226855	=	NM_207318	FAM199X	hypothetical protein LOC139231	XLOC_075062	TSS82143	167-1331	7610	365	4.8	39.5	1.37247e+06	X	103297804	103327239	+	103297804-103298319,103306960-103307179,103317403-103317552,103317797-103317958,103319377-103319643,103320945-103327239	nnnnnnnnnnnnnnnnCGGGCCTGGCCGGGCCGGGCGGCGGCGCTGCGCTGACGGGCTGAGTCgGGCGGCGGcggaagctgcagaggccaccggggcgctaactgggtggccggtggnnnnnnnnnnCCTCGAGCAGCCTCTTCGCGCGGCCCCGCACCCCcGCAAGTAGCAGCGGGCCGCGACGCCCAGCCTGCCAGTGAGCTGCGGCGGGCACACCCCGGAGCGGCGGCGACTGCGGACAGGTTAGAGTGGGGGCAGGGGCGGGCGCGGGAGCAGCCCAGGGCCAGAGAGGGAGCCCGAGCCAGGCAATATCCAACCATGTCGGACGAGGCCTCGGCCATCACTTCCTACGAGAAGTTTCTAACCCCCGAGGAACCCTTCCCACTCCTGGGACCTCC…
TCONS_00136936	=	NM_213632	C20orf132	chromosome 20 open reading frame 132	XLOC_043333	TSS49589	.	1983	237	11.95	39.4	962177	20	35190638	35241388	-	35190638-35190984,35199627-35199787,35202979-35203131,35205534-35205658,35209591-35209726,35219677-35219772,35220709-35220853,35221914-35221993,35229938-35230060,35233729-35233874,35235812-35235933,35241040-35241388	ACCAACCCCTCCAGGTCGCGGGCACTCCCACCAGCTCGCAGCCCTCCTTCGGACCCTCGACCCGACAGCGCCTCAGCCAGAGCTTGTGCCnnnnnnnnnnnnnnnnnnnnnnnnnnnnnnnnnnnnnnnnnnnnnnnnnnnnnnnnnnnnnnnnnnnnnnnnnnnnnnnnnnnnnnnnnnnnnnnnnngcgcaactCCgaACCCGGCGACGCCATTCCTCAGAGCAGGTCCCGCCGGAGTCCGAGCCGCAGGCTGACTTCCGCTCGGGAAAGTGGCTCCAAGAGCCCGCCACAGGGGACGCCAgGGACTCGCGGCAGGCTCTGCGGGCCAGGATGAGTTCTAAGCACAGGATCTGTAGTCAGGAAGAAGTAGTGATCCCTTATGCCTATGACAGTGATT…
TCONS_00051509	j	NM_032829	C12orf34	chromosome 12 open reading frame 34	XLOC_016473	TSS18442	563-1919	2684	161	6	39.4	1.62327e+06	12	108687199	108692841	+	108687199-108687240,108690200-108692841	cgGAGAGCCACCTAcTTCTTCACTCCCTGCTGCCCTGGCCAGGCGAGGCGGTGGCCAGCGCCATGCATTCCTCTCGCTACCCAAGCCCGGCAGAACTGGACGCCTATGCCGAGAAGGTGGCCAACAGCCCGCTGTCCATCAAGATCTTCCCCACCAACATCCGTGTGCCCCAGCACAAGCACCTCAGCCGCACAGTCAATGGCTATGACACCAGTGGCCAGCGCTAcAGCCCCTTCCCACAGCACACTGCTGGCtACCAGGGCCTTCTGGCTATTGTCAAGGCCGCCGTTTCCTCCTCCAGCACGGCCGCACCAGCTGGGCCCGCCAAAAGTgTGCTCAAGAGCGCCGAGGGCAAGCGGACCAAGCTGTCACCGGCTGCCGTGCAAGTGGGCATTGCGC…
TCONS_00063741	=	NM_017924	C14orf119	chromosome 14 open reading frame 119	XLOC_020442	TSS23136	43-463	3969	1117	28.14	39.2	1.33185e+06	14	22633499	22639505	+	22633499-22634668,22636707-22639505	CTCTCATCAAGTCCCTTCAcATAAAGGTCTCTCTTCATCTCAcctCCTCATCTAATCGAGCAGACATTTTACCCTACCCCAATCCTATTCCTGCAGATACCGATACCAACCCCATCCACCCCTCCGCGCAACTATACCCCTAACTCCGACCCAGCCCAACTCGCCCCCCTCAGGCCAGCAACGCCGTAGGTTGTAGTGGGATTTAACTCCTTCTGCAGCGCATGCGCCGAAACCACAGATaCAAACAAGGAGGGGGTGGGGGAAGGAGGAAGGAGCTTAAGACACTCCTGGAGAGTAGtGCACACCCTCCCATTTGGGCTCGCGCTGCTGCCGTTAAGGCGGGAACCGGCGCGATCGCCATTCCAGCGCGAACCTCACCAACCACCGTGCGCGCGGATC…
TCONS_00078565	=	NM_001160115	C15orf40	chromosome 15 open reading frame 40	XLOC_025436	TSS28405	35-535	1333	334	25.06	39	1.53384e+06	15	81449594	81471397	-	81449594-81450411,81451688-81451802,81468304-81468431,81469993-81470119,81471253-81471397	nnnnnnnnnnnnnnnnnnnnnnnnnnnnnnnnnnnnnnnnnnnnnnnnnnnnnnnnnnnnnnnnnnnnnnnnnnnnnnnnnnnnnnnnnnnnnnnnnnnnnnnnnnnnCGCTGAGATGCCTAAGAtGGCTGGTGCGACGACCAAGGGGAAAAGCCAGAGCAAGGAACCAGAGAGACCATTTCCTCCCTTAGGTCCTGTGGCAGTTGATCCTAAAGGTTGTGTCACCATAACCATCCATGCAAAACCTGGCTCCAAACAAAATGCTGTAACAGATTTGACAGCAGAGGCCGTAAATGTAGCTATCGCAGCACCTCCATCAGAGGGAGAGGCtAATGCTGAGCTCTGTCGGTATCTTTCCAAGGTCCTAGAACTCAGGAAGAGTGAtGTGGTTTTGGATAA…
TCONS_00108419	=	NM_138353	DCAF15	hypothetical protein LOC90379	XLOC_034589	TSS39276	.	2299	174	7.57	38.4	1.52481e+06	19	13924283	13933261	+	13924283-13924456,13926152-13926249,13926338-13926473,13927724-13927830,13927935-13928074,13928164-13928334,13930857-13931291,13931394-13931485,13931579-13931707,13931796-13931881,13932099-13932203,13932277-13932392,13932752-13933261	CGAAGGGGCCGGTTGCTCCGGAAGTGGAGGGAGGGGGTGAAAATGGCGCCCAGCTCGAAATCGGAGcGGAACAGTGGGGCTGGGAGCGGCGGCGGCGGCCCCGGGGGAGCCGGAGGGAAGCGGGCAGCAGGGCGGCGGCGGGAGCACGtCCTCAAGCAGCTGGAGCGGGTCAAGATCAGCGGACAgCTCTCCCCTCGCCTCTTCCgGAAGCTGCCTCCCCGGGTCTGCGTGTCCCTCAAGAACATCGTGGATGAGGACTTTCTCTATGCAGGACATATCTTCCTGGGCTTTTCCAAATGCGGCCGCTATGTCCTCTCCTATACCAGCAGCAGTGGGGACGACGACTTCTCCTTCTACATCTACCATCTGTACTGGTGGGAGTTCAACGTCCACAGCAAG…
TCONS_00096704	=	NM_015229	KIAA0664	hypothetical protein LOC23277,	XLOC_031094	TSS34854	87-4013	5755	847	14.72	38.4	1.70047e+06	17	2539430	2562208	-	2539430-2540821,2541653-2541726,2541805-2541939,2542048-2542141,2542405-2542526,2542615-2542740,2542824-2542904,2543944-2544083,2544167-2544320,2544524-2544608,2544901-2545145,2545262-2545324,2545418-2545570,2546203-2546303,2546478-2546579,2546763-2546986,2547940-2548634,2550426-2550518,2550722-2550869,2551184-2551309,2551410-2551564,2551657-2551781,2551958-2552101,2553362-2553533,2554406-2554608…	nnnnnnnnnnnnnnnnnnnnnnnnnnnnnnnnnnnnnnnnnnnnnnnnnnnnnnnnnnnnnnnnnnnnnnnnnnnnnnnnnnnnnnnnnnnnnnnnnnnnnnnnnnnnnnnnnnnCCGACCCAGACCAGTCTCCACCCAAGGTCACGGTGCCCGCCCGACGGGCAGCGAGCGGCAGGGAGTCTCCCCGAGGCCCCGCCCCGAGAGGGCGCCCAGCCTCCCTGGGCCTTGAGTCAGGGTGCGTTGCCTTTAAGACGTTTGGGAAAGTCACCGCGTCCGTGGGCGGAGAACGAGGCGCGGCGCGTTTTGTCCCTCGCGGGCTGCCGTGGGCCGGGCCGGGCGCGAGGGCGGGGCAGGGGAACGGCGGgGGGGTCAAAGGCCACGGCGCGCACCACGTGGGC…
TCONS_00207886	=	NM_152416	C8orf38	chromosome 8 open reading frame 38	XLOC_068386	TSS75424	17-1016	1798	333	18.52	37.3	1.095e+06	8	96106390	96140114	+	96106390-96106609,96113399-96113498,96116858-96116980,96122974-96123030,96126949-96127051,96128398-96128531,96129861-96129962,96133578-96133634,96139213-96140114	nnnnnnnnnnnnnnnnCGGCGTCATGGCGGCCTCCgTgcaAggctctgCcTGGGGACCGTTGCGGCTTGGCATCCCCGGCCTGTGCTGCCGCCGGCCGCCTCTGGGTCTGTATGCGCGCGTGCGGCgGCTGCCCGGGCCgGAGGTGTCTGGGCGGAGCGTGGCTGTGGCCAGCGGACCGGGCACCTGGGGCACTGACCACTACTGCCTGGAGCTGCTGCGGAAACGGGATTATGAAGGTTATTTATGCTCCCTGCTGCTCCCtGCAGAATCCCGAAGCTCTGTTTTTGCACTGAGGGCTTTTAATGTGGAACTGGCTCAGGTTAAAGACTCAGTCTCTGAGAAAACAATTGGATTGATGCGAATACAGTTTTGGAAAAAAACTGTGGAAGATATATACT…
TCONS_00109703	x	NM_001031726	C19orf12	chromosome 19 open reading frame 12	XLOC_034966	-	128-583	684	128	18.71	36.7	1.80621e+06	19	34884314	34884997	+	34884314-34884997	CGGAGAGCTGATTGtTCTGGGGAAATCTTCAGGGGAGAAACATTTCTTAGAGATGGTTGATAtCACACCACTTCAGAAAAAGCAATACAGGCATACCTCATTCTACGATGCTTTGTGGATACTGnnnnnnnnnnnnnnnnnnnnnnnnnnnnnnnnnnnnnnnnnnnnnnnnnnnnnnnnnnnnnnnnnnnnnnnnnnnnnnnnnnACTTTGTGTCTCTGTGTCAGCATTTTGAACAATAAATATTTTTAAATTAAGGTTTGTACATTTTTTAAACATAATGCTATTGCACATTTAATGGACTGCAATnnnnnnnnnnnnnnnnnnnnnnnnnnnnnnnnnnnnnnnnnnnnnntTTTCTTGCTTTACTGTGATGTTGGCTTTACTGAGGTGGTCCGGA…
TCONS_00020860	=	NM_001013625	C1orf192	chromosome 1 open reading frame 192	XLOC_006287	TSS7343	7-537	1835	95	5.18	36.1	1.49488e+06	1	159601145	159605349	-	159601145-159601564,159601940-159602116,159602612-159602692,159602853-159602915,159604256-159605349	TATtGCTCtCCTGGTCCTAATGATATCTTTGGGCAACTTATTTCTTTGTTTTTCCCTTTCATCTTGACACCTTATATATAAATTCACTTTACAATTCACAAAGCACAGTTCTGCTTACTCATTAATTCTCCTAGCCACCTCGTAGnnnnnnnnnnnnnnnnnnnnnnnnnnnnnnnnnnnnnnnnnnnnnnnnnnnnnnnnnnnnnnnnnnnnnnnnnnnnnnnnnnnnTTGAAgTCTCCAAACCTGATGCTTTCTACTCTGTGACTTTCTCTCTTCATTCCTGCTCAATCTCCCTGCACCAGCACCTGATTCCATTTTATTCCAGTCAACAAAAAACACCTGTGTTCTTAnnnnnnnnnnnAAGACAgTGACAGAGGAAATTATTTAAGGACCAAGGA…
TCONS_00051334	=	NM_152261	C12orf23	chromosome 12 open reading frame 23	XLOC_016427	TSS18380	375-723	3617	467	12.91	35.1	1380072	12	105873436	105891953	+	105873436-105873973,105874990-105875057,105885019-105885088,105889013-105891953	nnnnnnnnnnnnnnnnnnnnnnnnnnnnnnnnnnnnnnnnnnnnnnnnnnnnnnnnnnnnnnnnnnnnnnnnnnnnnnnnnnnnnnnnnnnnnnnnnnnnnnnnnnnnnnnnnnnnnnnnnnnnnnnnnnnnnnnnnnnnnnnnnnnnnnnnnnnnnnnnnnnnnnnnnnnnnnnnnnnnnnnnnnnnnnnnnnnnnnnnnnnnnnnnnnnnnnnnnnnnnnnnnnnnnnnnnnnnnnnnnnnnnnnnnnnnnnnnnnnnnnnnnnnnnnnnnngCcGGAGCCGCGGGAGGAGGCGGGAGCTGAGGAGGCGGCGGAGGGGGCGGGTCGCGTCGGGCGCCACGTCCGCAGCCAGAGGcCGCCGCCTCCACCGCCGCCGCCACAGTTTTCCAGCTCCAcat…
TCONS_00114297	=	NM_021231	C19orf29	chromosome 19 open reading frame 29	XLOC_036214	TSS41223	.	2676	458	17.12	35	1.36222e+06	19	3561643	3577813	-	3561643-3561969,3562902-3563411,3564056-3564363,3564462-3564584,3565395-3565587,3569873-3569987,3570078-3570240,3571125-3571270,3571705-3571800,3574686-3575160,3577594-3577813	nnnnnnnnnnnnnnnnnnnnnnnnnnnnnnnnnnnnnnnnnnnnnnnnnnnnnnnnnnnnnnnnnnnnnnnnnnnnnnnnnnnnnnnnnnnnnnnnnnnnnnnnnnnnnnnnnnnnnnnnnnnnnnGCCGAAGTCGGAGCAGGAGCCATGGGCGGCGAAACCGGCGgCGCCGGGAGGACGAGGGACGGCGCAGACGGAGGCGGCGGAGCCGGGAGCGTAGGTCAGATTCGGAGGAAGAGCGGtGGCAGCACTCAGGGATGCGAAGCCGGAGCCCCCCGCGGTCCcAnnnnnnnnnnnnnnnnnnnnnnnnnnnnnnnnnnnnnnnnnnnnnnnnnnnnnnnnnnnnnnnnnnnnnnnnnnnnnnnnnnnnnnnnnnnnnnnnnnnnnnnnnnnnnnnnn…
TCONS_00142437	=	NM_001017437	CCDC157	hypothetical protein LOC550631	XLOC_045184	TSS51609	.	5053	1491	29.51	34	1.34017e+06	22	29082627	29104868	+	29082627-29083121,29087950-29088103,29091979-29092237,29095421-29095592,29096315-29096939,29097639-29097716,29098064-29098275,29099586-29099753,29099912-29100080,29101468-29101652,29102248-29102336,29102422-29104868	nnnnnnnnnnnnnnnnnnnnnnnnnnnnnnnnnnnnnnnnnnnnnnnnnnnnnnnnnnnnCGGCTGCAGGTTGAGCGGCGGGGGAGAGGTACCTGTTTGGGCTCGGTGGCCACGGGCGGCGGCGGGGGCACCGCCTGCACGGGTCCGGCCGGCATGATTGCGACGCTGAGGGCTGCCAGTCCGCCTCGGTGTCGGTGAGGAGTGCCGCCTCAAGACAGCCTCCCCGCTcGAACAGTACGACGAGCTCGCAAAATGGCGGCAACCGAGCGAGTTGCGGCCGCGAAGGTAAGACTGACGCACTTCCGGGACCGCCCCCTCGccgtggcgcgcttCCtGCtCCTCCCCGCGGGCACCGCGGCGTCCGACGCCGTTGcCAAGGnnnnnnnnnnnnnnnnnnnn…
TCONS_00098605	=	NM_022344	C17orf75	chromosome 17 open reading frame 75	XLOC_031548	TSS35610	32-1219	2008	347	17.28	33.7	1.04043e+06	17	27682127	27693320	-	27682127-27683110,27684549-27684652,27685601-27685737,27685907-27685971,27686455-27686574,27689029-27689086,27689340-27689483,27690945-27691070,27692336-27692416,27693132-27693320	nnnnnnnnnnnnnnnnnnnnnnnnnnnnnnnnnnnnnnnnnnnnnnnnnnnnnnnnnnnnnnnnnnnnnnnnnnTGGATGGAGATGAAAAGGAGCTAGAGAGTAGCGAGGAGGGAGgCTCAGCCGAGGaGCGGAGACTCGAGCCGCCGTCCAGCAGCCACTACTGTCTTTACAGCTACCGCGGAAGCAGATTGGCACAGCAACGAGGGGACAGTGATGACGGAAGCCCAAGTGGCACAAATGCAGaAACTCCCTCTGGTGATGATTTCAGCCTCTCCTTGGCGGATACTAATCTACCATCCGAAGTTGAGCCAGAGCTGCGCgGTTTTATTGCTAAGCGTCTTTCAAAAGGTGCAGTCTTTGAAGGGCTGGGTAATGTTGCATCTGTGGAGCTGAAAAT…
TCONS_00020280	=	NM_144580	C1orf85	chromosome 1 open reading frame 85	XLOC_006197	TSS7122	14-1231	2347	509	21.69	33.4	936165	1	154528376	154532103	-	154528376-154529624,154529735-154529991,154530433-154530651,154530780-154530980,154531174-154531431,154531941-154532103	nnnnnnnnnnnnnCACCTCTTCCGTCGGCTGAATTGCGGCCGTATGCGCGGCTCTGTGGAGCACAGCTGGGGTTGGGGGCACTCTGCCCCCAGCCCCCTGCTCCTTTTGACTCTGTTTCTGTTTGCAGCCCCATTTgGCCTGCTgGGGGAGAAGACCCGCCAGGTGTCTCTGGAGGTCATCCCTAACTGGCTGGGTCCCGTGCAGAACCTGCTTCATATCCGGGCAGTGGGCACCAATTCCACACTGCACTATATATGGAGCAGCTTGGGGCCTCTGGCAGTGGTGCTGGTAGCCACCAACACCCCCCACAGCACCCTAAGCGTCAACTGGAGCCGCCTGCTATCCCCTGAGCCCGATGGGGGCCTGATGGTGCTCCCCAAGGACAGCATTCAGTTTTC…
TCONS_00163658	=	NM_020961	METTL14	hypothetical protein LOC57721	XLOC_052473	TSS59296	.	5113	846	16.55	33.4	1.13642e+06	4	119825968	119854477	+	119825968-119826203,119828526-119828614,119829973-119830060,119832135-119832215,119832584-119832671,119835039-119835129,119837785-119837926,119841153-119841245,119844538-119844654,119846214-119846424,119850601-119854477	nnnnnnnnnnnnnnnnnnnnnnnnnnnnnnnnnnnnnnnnnnnnnnnnnnnnnnnnnnnnnnnnnnnnnnnnnnnnnnnnnnnnnnnnnnnnnnnnnnnnnnnnnnnnnnnnnnnnnnGTTCACTGGCGATTGACAAGTACTCgGGGTAGTGAAAAGCAGGAGTTGGAACATGGATAGCCGCTTGCAGGAGATCCGGGAGCGGCAGAAGTTACGGCGACAGCTCCTCGCGCAGCAGCTGGGAGCTGAAAGTGCCGACAGCATTGGTGCCGTCTTAAATAGCAAAGATGAGCAGAGAgaAATTGCTGAAACAAGAGAGACTTGCAGGGCTTCCTATGATACCTCTGCTCCAAATACGAAACgTAAGTATCTGGATGAAGGAGAGACAGATGAAGACAAAA…
TCONS_00164232	=	NM_001080531	C4orf51	chromosome 4 open reading frame 51	XLOC_052700	TSS59510	.	845	399	47.22	33.2	1.09104e+06	4	146820806	146873398	+	146820806-146821038,146837161-146837234,146867513-146867571,146869771-146869831,146870494-146870567,146873055-146873398	nnnnnnnnnnnnnnnnnnnnnnnnnnnnnnnnnnnnnnnnnnnnnnnnnnnnnnnnnnnnnnnnnnnnnnnnnnnnnnnnnnnnnnnnnnnnnnnnnnnnnnnnnnnnnnnnnnnnnnnnnnnnnnnnnnnnnnnnnnnnnnnnnnnnnnnnnnnnnnnnnnnnnnnnnnnnnnnnnnnnnnnnnnnnnnnnnnnnnnnnnnnnnnnnnnnnnnnnnnnnnnnnnnnnnnnnngatgtcattgacaaaCAGTTCTGCCTGTCgTCTTCTCTGCgGGGtTGgtaCCCAAGAGACTACAGATGTCAAAGgactattccctGAaATAACCAGGCCCTTTAAAAAGTCATTTGATGTCAAGCATGGAGTGGCACATCAAATTTGGGATTTTGGTGATTGTTTT…
TCONS_00141969	=	NM_001144931	LOC391322	D-dopachrome decarboxylase related protein	XLOC_045031	TSS51449	22-391	579	400	69.08	33.2	1.64164e+06	22	22703101	22704043	+	22703101-22703245,22703610-22704043	nnnnnnnnnnnnnnnnnnnnnnnnnnnnnnnnnnnnnnnnnnnnnnnnnnnnnnnnnnnnnnnnnnnnnnnnnnnnnnnnnnnnnnnnnnnnnnnnnnnnnnnnnnnnnnnnnnnnnnnnnnnnnnnnnnnnnnnnnnnnnnnnnctTGTGAACGTGACGGTGCGGCCAGGCCTGACCATGGCGCTGAGCGGGTCCACCGAGCCCTGCGCGCAGCTGTCCGTCTCCTCCATCGGGGTAGTTGGCACCGCCGAGGACAACCGCAGCCACAGCGCCCACTTCTTTGAGTTTCTCACCAAGGAGCTAGCCCtGGGCCAgGACCGGAGnnnnnnnnnnnnnnnnnnnnnnnnnnnnnnnnnnnnnnnnnnnnnnnnnnnnnnnnnnnnnnnnnnnnnnnnnnn…
TCONS_00132216	=	NM_018347	AP5S1	hypothetical protein LOC55317,	XLOC_041814	TSS47901	220-820	1863	755	40.53	33.1	1.60031e+06	20	3749172	3753954	+	3749172-3749405,3750749-3750940,3752518-3753954	nnnnnnnnnnnnnnnnnnnnnnnnnnnnnnnnnnnnnnnnnnnnnnnnnnnnnnnnnnnnnnnnnnnnnnnnnnnnnnnnnnnnnnnnnnnnnnnnnnnnnnnnnnnnnnnnnnnnnnnnnnnnnnnnnnnnnnnnnnnnnnnnnnnnnnnnngCCCATTTAGGCCTGGCTGACTGGAATATGAAACTACAACCCCCGAAGTGCATTGCGCCTCAGGcTTACGGAGGCAGTGTTCACCCACCCTGGAGCCATGGTCCACGCCTTCCTCATTCACACCTTGAGGGCCCTGAATACTGAGGACACGGGACTTTGCCGAGTGCTCTACTCCTGCATCTTTGGTGCTGAGAAGTCGCCTGATGACCCACGGCCGCATGGTGCAGAAAGGGACAGGCTTCTCCG…
TCONS_00184706	=	NM_015323	UFL1	hypothetical protein LOC23376	XLOC_060141	TSS67068	49-2431	4765	839	17.61	31.9	1.00483e+06	6	97075985	97109994	+	97075985-97076547,97077743-97077888,97078979-97079007,97079894-97079991,97080918-97081032,97083099-97083229,97088860-97088918,97090841-97090987,97091971-97092146,97093228-97093407,97095132-97095252,97097491-97097613,97102761-97102878,97104009-97104175,97104266-97104396,97106030-97106110,97106435-97106520,97107079-97107259,97107882-97109994	nnnnnnnnnnnnnnnnnnnnnnnnnnnnnnnnnnnnnnnnnnnnnnnnnnnnnnnnnnnnnnnnnnnnnnnnnnnnnnnnnnnnnnnnnnnnnnnnnnnnnnnnnnnnnnnnnnnGGACAGAagaaaaaaaaatagtagttgctacaactaTTACTCTAcggAAATATTAGGGGTAGtGaAAACAAAGTTCTGACACTAAACTTTACTGAGCCCTGnnnnnnnnnnnnnnnnnnnnnnnnnnnnnnnnnnnnnnnnnnnnnnnnnnnnnnnnnnnnnnnnnnnnnnnnnnnnnnnnnnnnnnnnnnnnnnnnnnnnnnnnnnnnnnnnnnnnnnnnnnnnnnnnnnnnnnnnnnnnnnnnnnnnnnnnnnnnnnnnnnnnnnnnnnnnnnnnnnnnnnn…
TCONS_00107821	=	NM_018381	C19orf66	chromosome 19 open reading frame 66	XLOC_034424	TSS39076	299-1172	2182	17	0.78	31.8	1.19578e+06	19	10057748	10064928	+	10057748-10058124,10058605-10058728,10058927-10058976,10061333-10061371,10061574-10061723,10062926-10063029,10063152-10063306,10063746-10064928	CCCGCCCCCACGAGGGACGTGAAGACaCGGACCCCGCGCAGCGTGGGGACATGTGACCGACTGCAGAGGCCGCGCCGCCTCCCCCGCCCGAGGTCTGCGCGCTCAGCcGCAGGGTGCAGACCCGGGGCGCCCGCCTGGGTTTGGGGCGCAAGAGCAGAGGCGGaGCCAGGGCGGAGCCAGCGCGCCCGGTCCCCCCTGAATCGAAAGCGAAACAGGGGCTGGGGAGGAAGGGCGGAGCCGGCCCCGAGGCACCGCCCCCTGCCCTGCGCGGCTGCTGGACCGACGGGCGCGCCCAGGTAGGGGGGCGGCTGAACCGCGCAGTGCgGACCCTCGCGGGGACCTGCGCCGCCGCCACCATGTCTCAGGAAGGTGTGGAGCTGGAGAAGAGCGTCCGGCGCC…
TCONS_00068829	=	NM_001040662	METTL21D	hypothetical protein LOC79609 isoform b	XLOC_022114	TSS24871	28-609	1788	397	22.2	31.7	1.03695e+06	14	49645100	49653156	-	49645100-49646181,49650753-49650872,49652307-49652379,49652537-49652647,49652755-49653156	nnnnnnnnnnnnnnnnnnnnnnnnnnnnnnnnnnnnnnnnnnnnnnnnnnnnnnnnnnnnnnnnnnnnnnnnnnnnnnnnnnnnnnnnnnnnnnnnnnnnnnnnnnnnnnnnnnnnnnnnnnnnnnnnnnnnnnnnnnGGCGGCTACGCCGGAGTCCTCGCTGGAGGACCCACTGCGGAGCTTTGTGCGCGTTTTGGAGAAGCGGGATGGTACGGTGCTACGACTACAGCAGTATGGCTCCGGCGGCGTGGGTTGTGTTGTTTGGGACGCTGCCATTGTCCTTTCTAAATACCTGGAAaCGCCCGAGTTTTCTGGCGACGGGGCCCACGCGCTGAGCCGGCGGTCGGTGCTGGAGCTGGGTTCGGGTACCGGGGCcGTGGGGCTCATGGCCGCTACCCT…
TCONS_00153147	=	NM_144635	FAM131A	hypothetical protein LOC131408,	XLOC_048877	TSS55387	.	2640	108	4.09	31.3	1.0725e+06	3	185537879	185546757	+	185537879-185538200,185538869-185539011,185542206-185542299,185542548-185542730,185543226-185543342,185544977-185546757	TGGCACTCTCTAGGGAATGGGCCTCAGCTCCCTGAGCCCCAGAGAGCTTGGCTGAGCCCTGATGTTCCCACCTCCTCAGAGCCATGAgGCAGGAATGTTCTCCTTATGTGACTAGGCACAGGTTCCAAATGGGGAGgGGACTGGCTCAGCGTCCGGAGCCAAAACAGGAATAGAACTGGGAGCTGAGcCTGGAGCGGTTCTGGGCTTTTGGTTCTCCGCATCAACACAGCCAGCATGCCTATGATTTCTGTGCTGGGCAAAATGTTTCTGTGGCAGCGTGAAGGGCCTGGaGGACGAtGGACTTGtCAGACAAGTCGCAGAGTGTCCTCGGACCCCGCGTGGGCTGTGGAGTGGATTGAACTTCCTCGGGGTCTCTCTCTATCCTCCtTGGGATCTgCT…
TCONS_00133810	=	NM_020336	RALGAPB	hypothetical protein LOC57148,	XLOC_042376	TSS48442	.	8821	928	10.52	31.3	1.10925e+06	20	36534863	36641066	+	36534863-36535126,36550460-36550675,36554987-36555189,36559410-36559573,36561504-36561690,36571134-36571265,36578249-36578427,36579563-36579711,36579841-36580057,36583554-36583755,36586835-36587002,36587461-36587575,36587952-36588099,36593224-36593288,36594787-36594916,36597131-36597264,36601833-36602015,36603098-36603249,36608300-36608487,36610746-36610852,36613128-36613280,36615924-36616133,366…	nnnnnnnnnnnnnnnnnnnnnCGACGCCGCCCCTGGCAGTCGGAAGTTGCCTGAGCAGAGCCCAGCCGGCTGGCCCGACTGGCCTTCGTCGTCCCTTGACGCCCTGGGAGAGTCGCTGACGGGTGGACTGACGGACCGTCTGAGGACGGCCGGCCAGGGCGGTGAAAGCGCCGGCCCTATGGCACGGGTCGCGTGAGGCGGAAGGCCGAGTACGGCCGGcGGCGGCGCCCGCCCCGGCGATGCGGGCCCCGCCCGTCGCCTCAGGTGCCATTTGGATTGCACTTTAGTGGCACGATGTACTCTGAGTgGAGGTCACTGCATTTGGTGATTCAGAATGATCAAGGCCATACCAGTGTGCTGCACAGCTATCCAGAGAGTGTTGGACGAGAGGTGGCAAAT…
TCONS_00216333	=	NM_032310	C9orf89	chromosome 9 open reading frame 89	XLOC_071684	TSS78467	179-728	941	187	19.87	31.2	1.16491e+06	9	94898248	94915398	+	94898248-94898455,94909777-94909919,94912671-94912824,94913982-94914041,94914321-94914392,94915095-94915398	nnnnnnnnnnnnnnnnnnnnnnnnnnnnnnnnnnnnnnnnnnnnnnnnnnnnnnnnnnnnnnnnnnnnnnnnnnnnnnnnnnnnnnnnnnnnnnnnnnnnnnnnnnnnnnnnnnnnnnnnnnnnnnnnnnnnnCTGACCGAGGGGCTgacgcgcAGCGGGGTAGACAGCTGGGGACTGCGGGCGGCCTTGTGTCCGTCGCCATGACAGATCAGACGTATTGTGACCGCCTGGTGCAGGACACGCCTTTCCTGACAGGCCACGGGCGCTTGAGTGAGCAGCAGGTGGACAAGATCATCCTCCAGCTGAACCGCTACTACCCACAGATCCTTACCAACAAGGAGGCAGAAAAGTTCCGGAACCCCAAGtCGTCCTTGCGTGTGCGGCTCTGTGACCTCCTG…
TCONS_00069744	=	NM_007176	C14orf1	chromosome 14 open reading frame 1	XLOC_022412	TSS25247	453-872	2953	500	16.93	31.1	1.22081e+06	14	75185741	75197459	-	75185741-75187730,75187867-75187985,75190982-75191072,75193466-75193629,75196871-75197459	GGCGAGTAGGCGTGGACCGCGCTCTGCGCCTACCTCCCTCTTCCTTCCCCAGCAAGGCTCAGGGCAGCCGCCGACGGCgcCTCCCCCGGTTACTACAACAACCAACAAGCAACCGCCCGCTGGGAGCCACTGCGCAGGCGCTGATAACGCTCAGCTGCGGACGCGGGCGAATGtCGTCACCGCnnnnnnnnnnnnnnnnnnnnnnnnnnnnnnnnnnnnnnnnnnnnnnnnnnaTTATTTTTTTTTCCGCTGTTTTTTTCTCcGCCCCTAAGAGGTTGACTCCAAACCCGGAGTTCCGCTAGGTCCAACAGGAGGGTTTACGGCGTGAGCGGCGTACCTGGGGAGAGGGTTAGGCAGCGGCAACCGCTGATTGGCAGTAAAgGGGTTCACTCCCCATCT…
TCONS_00073381	=	NM_001143936	C15orf61	chromosome 15 open reading frame 61	XLOC_023769	TSS26469	66-537	1413	56	3.96	31	1.11884e+06	15	65600460	65606695	+	65600460-65600986,65605810-65606695	nnnnnnnnnnnnnnnnnnnnnnnnnnnnnnnnnnnnnnnnnnnnnnnnnnnnnnnnCCGCCGCACcCCGGGGGCTTTCGGGCACCCGCGCGGCGCCCGTTGGCCTTCCCGCCGCTCGCCCGGGGGCGCGCTTGTGCGCCGGCGGCtgCGGACACCAGCCTGCGTCCTCGGCGCGGCGGGCCATGGAGGCCCTGCGGATGGCCCACGAAGTCGcGCTCCGCCTGCTGCTGTGCAGGCCGTGGGcCTCGCGCGCCGCCGCcCGCCCCAAGCCCAGCGCCTCCGAGGTGCTGACGCGGCACCTGCTGCAGCGGCGCCTGCCGCACTGgACCTCCTTCTGCGTGCCCTACAGCGCCGTCCGCAACGACCAGTTCGGCCTCTTTCACTTCAACTGGCCGGTGCA…
TCONS_00095561	=	NM_182565	FAM100B	hypothetical protein LOC283991	XLOC_030739	TSS34456	.	1603	447	27.89	30.8	1.12213e+06	17	71772874	71778981	+	71772874-71773301,71773583-71773645,71777870-71778981	CCGCAGGATTCGAATCGAACGTCCTTACGAGAGCCgggcgctggcggagcgnnnnnnnnnnnnnnnnnnnnnaGTCCCCGAACGTTGGGCCGGCCCAGCCCCGCCCCGCGCTGTTGTTTGTGGTGTCGGCCGGGCCGCGGGAGTCGAACCACAACATTCGCCGGGCGGGCGGannnnnnnnnnnnnnnnnnnnnnnnnnnnCgGCGGTGAGCGCGAGCCCCGGAGCCCtGGGCGGCCGGCCTCCCcCGCCCGCGCAGCCCCGCGTCTGCGTCCGGCCGGAGacgccgggccccgCCCCGCGCCGCGCCATGTCGGTGAACATGGACGAGCTGCGGcACCAGGTCATGATCAACCAGTTCGTGCTGGCCGtGGGCTGCGCTGCCGACCAGGCGAAGCAGC…
TCONS_00150729	=	NM_016589	TIMMDC1	hypothetical protein LOC51300	XLOC_047965	TSS54541	214-1069	1645	264	16.05	30.7	1.27396e+06	3	120700009	120725818	+	120700009-120700464,120702232-120702397,120705069-120705157,120705491-120705558,120715178-120715256,120718742-120718852,120725143-120725818	CGGAAGTCTTTTGGGCTCCGGCTTtGCCGTCGCCCgGCCCCCTGGCCTTTGCCCCGGTtGGGCGGGnnnnnnnnnnnnnnnnnnnnnnnnnnnnnnnnnnnnnnnnnnnnnnnnnnnnnGTTGGTGTCGAGCCCTCTTGCAGAGGGTTATCCTGGGCCAAATGCACGGATTCTCACCTCGTACAGTTACGCTCTCCCGCGGCACGTCCGGGAGGACTTGAAGTCTTGAgnnnnnCAATTTGTCCGTAGGTCGAGAGAAGGACATGGAGGTGCCGCCACCGGCACCGCGGAGCTTTCTCTGTAGAGCCTTGTGTCCATTTCCCCGAGTCTTTGCTGCCGAAGTTGTGACTGCAGATTCGGAAGCCCTTGCGGAGCGTCAGAAGCGGCCTCTCTACGTCCC…
TCONS_00004530	x	NM_001004303	C1orf168	chromosome 1 open reading frame 168	XLOC_001467	-	407-2590	1049	41	3.91	30.4	1.26705e+06	1	56957203	56958251	+	56957203-56958251	CGGGCATAGACAAAATAATGACAATTGTTCTTATTTTGGACAAAAAGATGTTTTAAAGTAAGACAGCATATATATTATTTTGTTAAGTACATTTGGGCACTTCTTAAAATGATGGGTGAATTTAGGAATAAATTATTTTTTGGGAAACTATTCCCAAAAGAAACCAAtgtGGAACAGTATTCATATGAGTTTATTTTTGTGATAAAGTAAAAGGACATTTATACCTTTTTAAAGACTGAGTCATAATTAAGATTATACCTTAAACTTGAGTATTTAAAAGACCTTGGTTACACtGTTTACTGTTCAGAATTAAATTATACCAAATTTGAATGCACAACATGTAGAAATTACAAACGCTCGnnTGCTAATATTAGAAGCAAACCAACCATCTGCACAACT…
TCONS_00133652	=	NM_199483	C20orf24	chromosome 20 open reading frame 24	XLOC_042321	TSS48385	.	954	52	5.45	30.2	998067	20	34667581	34674374	+	34667581-34667882,34669532-34669635,34673827-34674374	nnnnnnnnnnnnnnnnnnnnnnnnnnnnnnnnnnnnnnnnnnnnnnnnnnnnGAGGAACTGCAGCGCGCCGCAGGACCGGACCGCTGAGCCTGAAGCCGACCCGCGCCGTGACCCGCGACCCTAGACCCCGACTCCCTTTGGCTCAGCCCGCGCGCCCCAGGCCCGGCCCGGGCGGCGCGACGGGAGGATGAGCGGCGGGCGGCGGAAGGAGGAGCCGCCTCAGCCGCAGCTGGCCAACGGGGCCCTCAAAGTCTCCGTCTGGAGCAAGGTGCTGCGGAGCGACGCGGCCTGGGAGGACAAGGATGAATTTTTaGATGTGATCTACTGGTTCCGACAGATCATTGCTGTGATACTGGGTGTCATTTGGGGAGTTTTACCATTACGAGGTTTCTTGGGAA…
TCONS_00209263	x	NM_198488	FAM83H	hypothetical protein LOC286077,	XLOC_069013	-	.	3067	94	3.06	30.2	1.25556e+06	8	144879887	144882953	+	144879887-144882953	AGGGGCAGAGACAGCAGCTGCCAGGTGAGCCTCCAGTGGAGCTGAGGTCTGGCGCACTCAGCCAAGTCCCAAGTGGCCGTGGCCTGACAGCCTCTGCTCAAACACatgCgcagGGCTCTCTGTTCCGnnnnnnnnnnnnnnnnnnnnnnnnnnnnnnnnnnnnnnnnnnnnnnnnnnnnnnnnnCAGGAGTCTCACTtCTTGCCTTTGAACGTgCCCAGGATCTTGGGCACGAACTTGcCCAcCTTGCTGTCCCTGGTGCCCTCCTCCGCGGGGCCTTCCACTGCCCCAGGGCCGCTGGCCTCCTCTTTCTTGCAGAAGACCTCAAAGCGGCTGTACACGCGCTTCTCCTTGCGCATGCTCTCCATGAGGCGCAGCaGCCGATCACGCTCCTCCGCGCT…
TCONS_00179766	x	NM_153607	C5orf41	chromosome 5 open reading frame 41	XLOC_058433	-	320-2237	2998	48	1.6	29.9	892004	5	172494398	172497395	-	172494398-172497395	AAGAAAAGCACATCCATTCTTGACATTTTGGTGAATAAACTAACAGCTTTATTAATGAaGGCAAACATCAGATCATTGTATgAAtatTATATATATATATAAAAAGAAATCCAAACTAACAGCATTGTATTTCAAAAGTACTGTACTTCTGTTTCTTTTAAAGAGACTTGTCATCTGTTTTTATAAAACAAAATGGGTACTCTTCTCCTAAAAAATCcTGGAAAAATGAAATAGTCaATTTCAAGcTGATGAATTGAACACACCTTTCTTTAAATGCAGACTATTGCTAGGAAGCAAATAAAGTCAAGCATCAGAAAGAAGATGTATGAGAAATGCATGAAAgTCAGAGAAAaGGGATGTAGTGAAATTACTGCTCATCTTTCCCCCTCATATTCAAAG…
TCONS_00178521	x	NM_152409	C5orf24	chromosome 5 open reading frame 24	XLOC_058057	-	62-626	1869	110	5.89	29.9	1.01932e+06	5	134221454	134223322	-	134221454-134223322	gTTTTAAAGTAATGACTTTAAAAATAAATATACATCCATATGATGATGTAGATACAAATCATGAACACTACTCCGTTCCCATACACATAATTGCACACGAGTAGCTCAAGTTCATGGACATAAAAACATACACAGTATCTATTCAGACTTTTTACAGCAGAGGACAGCGTGCTTATTATCAGTTAaCTGGTAATTATTTTCTCCAAAATTACCTGTGGAAAAAAGAAATTCTGAAAACTTAAAGgAATCAAAGTGATCTGATTACTTTAAATCACACACTTGATTTACTATAtaGCATTAAATTTTCCAAAAATTAAATACaTTATATGTGAGAGCACAGATTTATATATTTGGGGnnnnnnnnnnnnGAGGAAAGATTCAGATACATCCTAGAGTTTA…
TCONS_00144504	=	NM_173793	C22orf39	chromosome 22 open reading frame 39	XLOC_045829	TSS52320	434-859	4348	1722	39.6	29.7	1.09879e+06	22	17808302	17815755	-	17808302-17811913,17814901-17815068,17815188-17815755	nnnnnnnnnnnnnnnnnnnnnnnnnnnnnnnnnnnnnnnnnnnnnnnnnnnnnnnnnnnnnnnnnnnnnnnnnnnnnnnnnnnnnnATCTGGGAGGTTCGCTGCACCAaCTTGATGCTCAGTACatacttttgaaaataAaccgCATTGTTGAGATTTGAGAAAATCTCATAAAGCTGCTAAAAAGAAttggccagagcagTGTGATTTtAGAGGnnnnnnnnnnnnnnnnnnnnnnnnnnnnnnnnnnnnnnnnnnnnnnnnnnnnnnnnnnnnnnnnnnnnnnnnnnnnnnnnnnnnnnnnnnnnnnnnnnnnnnnnnnnnnnnnnnnnnnnnnnnnnnnnnnnnnnnnnnnnnnnnnnnnnnnnnnnnnnnnnnnnnnnnnnnnnnnnnnnnnnnn…
TCONS_00079457	=	NM_145270	C16orf11	chromosome 16 open reading frame 11	XLOC_025760	TSS28708	.	2216	546	24.64	29.6	1.52276e+06	16	550423	555529	+	550423-550662,553257-554377,554675-555529	nnnnnnnnnnnnnnnnnnnnnnnnnnnnnnnnnnnnnnnnnnnnnnnnnnnnnnnnnnnnnnnnnnnCGGCGCCCGGCGCCGGGCCTCAGTTTCCTCCGCGGGAGCCGCATCCCACCCTCAGAGCCCCAGCGCGTCCGCGTGGTCCGAGTCGgGGCCGGCGCGgGGCGnnnnnnnnnnnnnnnnnnnnnnnnnnnnnnnnnnnnnnnnnnnnnnnnnnnnnnnnnnnnnnnnnnnnnnnnGTGGCCATGGTGCCCAGCCCTgCCtCATAGCAGTCTGCCATGTCACGGGAGGCAGGCTCATGCCGCGTAGGCACAGGGGCGAgGGCACGGTCTcGGAAGCCCAAGAAGCCACACTACATCCCGCGGCCCTGGGGCAAACCCTACCACTACAAATGCTTC…
TCONS_00136937	=	NM_213631	C20orf132	chromosome 20 open reading frame 132	XLOC_043333	TSS49589	.	2088	246	11.78	29.2	733935	20	35190638	35241388	-	35190638-35190984,35199627-35199787,35202979-35203131,35205534-35205658,35209591-35209726,35216880-35216984,35219677-35219772,35220709-35220853,35221914-35221993,35229938-35230060,35233729-35233874,35235812-35235933,35241040-35241388	ACCAACCCCTCCAGGTCGCGGGCACTCCCACCAGCTCGCAGCCCTCCTTCGGACCCTCGACCCGACAGCGCCTCAGCCAGAGCTTGTGCCnnnnnnnnnnnnnnnnnnnnnnnnnnnnnnnnnnnnnnnnnnnnnnnnnnnnnnnnnnnnnnnnnnnnnnnnnnnnnnnnnnnnnnnnnnnnnnnnnngcgcaactCCgaACCCGGCGACGCCATTCCTCAGAGCAGGTCCCGCCGGAGTCCGAGCCGCAGGCTGACTTCCGCTCGGGAAAGTGGCTCCAAGAGCCCGCCACAGGGGACGCCAgGGACTCGCGGCAGGCTCTGCGGGCCAGGATGAGTTCTAAGCACAGGATCTGTAGTCAGGAAGAAGTAGTGATCCCTTATGCCTATGACAGTGATT…
TCONS_00187327	x	NM_001135575	C6orf228	chromosome 6 open reading frame 228	XLOC_061216	TSS67994	282-555	1591	32	2.01	29.1	1.17853e+06	6	11242573	11244268	-	11242573-11244152,11244258-11244268	CTGctATCTTGAAAAATAAATTTACAAGCTACCATTTTTAATTTAACCTAAGATACTACCAATTGTTAAGATGCACCATATGTATCACTAAGAAAAAACACTGCCCATTAAACTATGACACAATGCTTTCATATCACAGAAAACgTtnnnnnnnnnnnnnnCaGCACTTTGACTTTAACAGATTTTTATCACATCAATCTTGTGCATATGTAAAGAAAATGTGTGAAATAAATTGGTtAAGTTATAATTATGACTTCATATTCtGAATCCAACTCCTCTGAATCACTTTTCAAACCACAGTCATTGATGTCTGCGTTTTTCCACATAACGTCTCtCCCGGTGTTGTCAAGAGTACTGCTTATGCAGCACTTCTTGAAAGAGTGCTCCAACACTGTCTTC…
TCONS_00046828	=	NM_138425	C12orf57	chromosome 12 open reading frame 57	XLOC_014990	TSS16872	83-461	1277	761	59.59	28.9	1.25081e+06	12	6922760	6925456	+	6922760-6923597,6923900-6924076,6925195-6925456	nnnnnnnnnnnnnnnnnnnnnnnnnnnnnnnnnnnnnnnnnnnnnnnnnnnnnnnnnnnnnnnnnnnnnnnnnnnnnnnnnnnnnnnnnnnnnnnnnnnnnnnnnnnnnnnnnnnnnnnnnnnnnnnnnnnnnnnnnnnnnnnnnnnnnnnnnnnnnnnnnnnnnnnnnnnnnnnnnnnnnnnnnnnnnTTTACTGCCtAATCCAGGTCTCtGGGCTTAACAACAACGAACGGGCTGTGACTGGCTgGtAtCTCAACCAATCagcaTcGAACTCATTTGCATAGGCTGAGAGCAAATGTTCGCGAACTCTAGAAATGAATTACTnnnnnnnnnnnnnnnnnnnnnnnnnnnnnnnnnnnnnnnnnnnnnnnnnnnnnnnnnnnnnnnnnnnnnnnnnnn…
TCONS_00209100	=	NM_016647	C8orf55	chromosome 8 open reading frame 55	XLOC_068966	TSS75831	145-769	2312	939	40.61	28.9	1.27021e+06	8	143805575	143815352	+	143805575-143806279,143813746-143815352	nnnnnnnnnnnnnnnnnnnnnnnnnnnnnnnnnnnnnnnnnnnnnnnnnnnnnnnnnnnnnnnnnnnnnnnnnnnnnnnnnnnnnnnnnnnnnnnnnnnnnnnnnnnnnnnnnnnnnnnnnnnnnnnnnnnnnnnnnnnnnnnnnnnnnnnnnnnnnnnnnnnnnnnnnnnnnnnnnnnnnnnGCCGCCGCGATGCTGGGGCTGCTGGTGGCGTTGCTGGCCCTGGGGcTCGCCGTCTTTGCGCTGCTGGACGGCTGGTACCTGGTGCGCTTCCCGTGCGCCGTGTTGCGCGCGCGCCTGCTGCAGCCGCGCGTCCGTGACCTGCTAGCCGAGCAGTGCTTCCCGGGCCGCGTGCTGCCTTCGGACTTGGACCTGCTGATGCACATGAACAACGTGCGC…
TCONS_00151288	=	NM_020187	C3orf37	chromosome 3 open reading frame 37	XLOC_048178	TSS54730	89-1151	2535	568	22.41	28.7	1037455	3	130480353	130507719	+	130480353-130480438,130481243-130481448,130490387-130490530,130492212-130492337,130499887-130500068,130503483-130503675,130506122-130507719	nnnnnnnnnnnnnnnnnnnnnnnnnnnnnnnnnnnnnnnnnnnnnnnnnnnnnnnnnnGGGAGGTGAAGCGTGCTGCCGGGGCGAGGTTGCGAGGGACGGTGTTGAAGAATGTGTGGGCgAACATCCTGTCACTTACCTaGAGATGTTCTCACGAGAGCTTGCGCCTACCAGGATCGGCGGGGCCAGCAGCGGCTCCCGGAATGGAGAGACCCTGATAAGTACTGCCCCTCTTACAACAAGAGTCCTCAGTCCAACAACCCAGTGCTTCTGTCTCGACTGCACTTTGAGAAGGATGCAGACTCATCTGAGCGTATCATTGCTCCTATGCGCTGGGGCTTGGTGCCTTCTTGGTTCAAAGAAAGTGATCCTTCCAAGCTACAGTTCAATACTACCAACTG…
TCONS_00083509	=	NM_025187	C16orf70	chromosome 16 open reading frame 70	XLOC_026964	TSS30125	165-1431	2986	170	5.69	28.6	1.04413e+06	16	65701416	65740088	+	65701416-65701643,65711516-65711598,65717363-65717446,65722690-65722733,65723850-65723929,65724221-65724315,65725572-65725669,65725759-65725871,65731388-65731521,65731915-65731998,65735698-65735780,65736238-65736281,65736780-65736823,65736974-65737032,65737682-65737754,65738449-65740088	nnnnnnnnnnnnnnnnnnnnnnnnnnnnnnnnnnnnnnnnnnnnnnnnnnnnnnnnnnnnnnnnnnnnnnnnnnnnnnnnnnnnnnnnnnnnnnnnnnnnnnnnnnnCTCGGgtccAGtCTGCGCTGCTGCACGGAGGCCGCCCGGGCCAGGCGAGCCGAACCAATGCTGGACTTGGAGGTGGTGCCCGAACGCTCTCTGGGGAACGAGCAATGGGAATTCACGCTGGGAATGCCTCTGGCTCAGGCAGTAGCCATTCTTCAGAAGCACTGTCGCATCATCAAAAACGTCCAGGTTCTCTACAGTGAACAGtcTCCTCTAAGCCATGACCTCATTCTTAACCTGACTCAGGACGGGATCAAaCTACTGTTTGATGcTTTCaATCAGAGACTTAAGGTGA…
TCONS_00004410	=	NM_153035	TCEANC2	hypothetical protein LOC127428	XLOC_001415	TSS1433	201-825	5170	862	16.67	28.4	925547	1	54291821	54339036	+	54291821-54292019,54292642-54292785,54307017-54307158,54326858-54327051,54334546-54339036	nnnnnnnnnnnnnnnnnnnnnnnnnnnnnnnnnnGTTCGCTGTGGCCCAGAGGCGCGAGGGCCGGCGGAGTTTCTTCAGAGGAACTACAGCCCTGGGAGGAAGCGTCTATTTAGTTTCAACACAGACGACTGGGCTTTGGAGCCTACGGGGTTGCAGTCTGGAGGGCGCCAACAGCAGCTGCCAGGGCTGCTTTTCCTGAACACGCTGCAAGCACGTCAAGGTAGTCGGAGGCCCCTAACAATGGATAAATTCGTCATTCGAACGCCCAGAATCCAGAATAGCCCTCAGAAGAAAGATTCtGGAGGAAAGGTTTACAAGCAGGCCACGATTGAATCTCTGAAGAGAGTTGTGGTTGTAGAAGACATAAAAAGATGGAAAACTATgCTgGAACTTCCTGA…
TCONS_00027728	=	NM_018121	FAM178A	hypothetical protein LOC55719 isoform 1,	XLOC_008949	TSS9847	.	7438	403	5.42	28.4	1.00056e+06	10	102662170	102714887	+	102662170-102662997,102665746-102665789,102666317-102667047,102668131-102668188,102673722-102674719,102675696-102675766,102679064-102679186,102679577-102679744,102680723-102680825,102687149-102687224,102688342-102688483,102693773-102693875,102695077-102695253,102696786-102696883,102697507-102697594,102699823-102699954,102700423-102700500,102706198-102706284,102709175-102709243,102711624-102714887	CTGACACTCAACAAGAACCCTCATAGAATGGACAAGTCTTCGGATCGCGCTGTGCAGATCCCCCAGGAAATTGTGACAGTATTATGGCACTTTGGCCTAAAAtgttaaagagataatgtaaTGAACAgctggggATTTCTGAGaCACAATTGTGTGACACAGGAAGCCCAAaTGTTGGnnnnnnnnnnnnnnnnnnnnnnnnnnnnnnnnnnnnnnnnnnnnnnnnnnnnnnnnnnnnnnnnnnnnnnnnnnnnnnnnnnnnnnnnnnnnnnnnnnnnnnnnCGCGCCTTTCtGCCCCCGCGCGCCCGCCAAGGCCGAGGCGGCCCGGACCAGAGGCGCGCGCCCTCGGTGCATGTGACGGGGTGGGAGGGGGAGTTTTCTTCCTCCCCCGTCCCCAAG…
TCONS_00108721	=	NM_032207	C19orf44	chromosome 19 open reading frame 44	XLOC_034692	TSS39371	74-2045	3457	817	23.63	28.4	1.3335e+06	19	16468123	16493192	+	16468123-16468276,16472603-16473362,16474876-16475191,16478512-16478585,16481310-16481799,16484825-16484920,16486308-16486474,16489041-16489152,16491905-16493192	nnnnnnnnnnnnnnnnnnnnnnnnnnnnnnnnnnnnnnnnnnnnnnnnnnnnnnnnnnnnnnnnnnnnnnnnnnnnnnnnnnnnnnnnnnnnnnnnnnnnnnnnnnnnnnnnnnnnnnnnnnnnnnnnnnnnnnnnnnnnnnnnnnnnnnnnnnnnnnnnnnnnnnnnnnnnnnnnnnnnnnnnnnnnnnnnnnnnnnnnnnnnnnnnnnnnnnnnnnnCCTTAGAAGATTCAACAATGGAAGAAATCAGAAACTTCCAGATCAGTAGAAATCTTACCAAAATAgCACCTGGTCATAGCAGATTTCTAAAAAGAAACCAAACTCTAGGTGAGAAACACTTACtCCTAAAAGAGAACCCTGTACTGGGGAGTGGACCCAGCCTTGCCTCAAGTAGACCGC…
TCONS_00110322	=	NM_001042631	SDHAF1	hypothetical protein LOC644096	XLOC_035111	-	.	1131	259	22.9	28.2	1273528	19	41177930	41179060	+	41177930-41179060	nnnnnnnnnnnnnnnnnnnnnnnnnnnnnnnnnnnnnnnnnnnnnnnnnnnnnnnnnnnnnnnnnnnnnnnnnnnnnnnCCGCGGTCATGAGCCGGCACAGCCGGCTGCAGAGGCAGGTTCTGAGCCTGTACCGCGATCTGctgcgcgccggaCGCGGGAAACCGGGCGCCGAGGCGCGAGTGCGGGCCGAGTTCCGGCAGCACGCGGGCCTGCCGCGCTCCGACGTGCTGCGCATCGAGTACCTGTACCGCCGCGGGCGGCGCCAGCTGCAGCTGCTACGCtCcGGCGACGCCACCGCCATGGGCGCCTTCGTACCCCcGCAGGCCCCGAcCGAGGAGCCTGGCGGCGTGGGTTCCCAGCCTGACGACGGCGACGGTCCAAGGAACCCCCACGACAGC…
TCONS_00110670	=	NM_033520	C19orf33	chromosome 19 open reading frame 33	XLOC_035223	TSS39952	99-417	509	115	22.59	28.1	1.15163e+06	19	43486601	43487491	+	43486601-43486763,43486855-43486970,43487104-43487166,43487325-43487491	CAGGGCTGAGGAcCAGGACAGAGGTTGGGTGGGGCGTGTCAGCATTCCTCCAACGGGCAGGTCTCAGCGCTCCTCCCACTGCTCCACTCCTCTGCAGGGCCCAGGCGCCCTTGGCCGGGGGnnnnnnnnnnnnnnnnnnnnnnnnnnnTCGACCTGGGAGCAGCTCTGgagccAaCCTCCCAGGAGCCAGGTGTGGGGGCGGGCCATGGGGGaGACCCCAAGCTCAGTCCCCACAAACTTCAGGGCCGGTCGGAGGCGGGGGCAGGTCCGGTTCCAGAGCAAGGACACCACAGCTCTTCCGACtCCAGCAGCAGCTCCAGCGACTCgGACACGGATGTGAAGCCCCACACCGCTGGCTCCAAGCAGCACGAGAGCACCCCCGGCAAGGCCAAGAAGCCC…
TCONS_00168685	=	NM_138364	PRMT10	hypothetical protein LOC90826,	XLOC_054260	TSS61273	.	5662	1864	32.92	27.9	965929	4	148776251	148824830	-	148776251-148779348,148779561-148779683,148783388-148783541,148794453-148795167,148798393-148798576,148801447-148801639,148809140-148809246,148811242-148811344,148813560-148813727,148814239-148814475,148820924-148821072,148824400-148824830	nnnnnnnnnnnnnnnnnnnnnnnnnnnnnnnnnnnnnnnnnnnnnnnnnnnnnnnnnnnnnnnnnnnnnnnnnnnnnnnnnnnnnnnnnnnnnnnnnnnnnnnnnnnnnnnnnnnnnnnnnnnnnnnnnnnnnnnnnnnnnnnnnTGAGCACTTGTCTGGTCCCTGGAAGTGTAGCatcgagaCagttttctaGtCCCGTTTACAAAATATCTTCCCTTTGGCCATACAAGTGGTGACTGCCATGTCGAACTCGCGGCTCAGGTCCCGCCGAGACGCCGGGGGTGGCGCTGGGGCAGCCGgCCGGGACGAGCTGgTGTCGCGGTCCTTGCAGAGCGCAGAGCACTGTCTGGGTGTCCAGGACTTCGGCACCGCCTATGCCCaCTACCTCCTCGTGCTCA…
TCONS_00028822	=	NM_032182	FAM175B	hypothetical protein LOC23172	XLOC_009316	TSS10222	.	2992	68	2.27	27.9	1.02387e+06	10	126480344	126515229	+	126480344-126480460,126485390-126485480,126495135-126495171,126497943-126498009,126505154-126505344,126507315-126507434,126507952-126508036,126509908-126510022,126513061-126515229	nnnnnnnnnnnnnnnnnnnTGATGGGGGAGCTAGAGATTTCCATCATGGCGGCGTCCATTTCGGGCTATACCtTCAGTGCTGTGTGTTTCCACAGCGCCAACAGCAACGCGGACCACGAAGGATTTTTACTGGGAGAGGTAAGACAAGAGGAAACATTTAGCATCAGTGACTCACAAATCAGCAACACAGAATTTCTGCAAGTAATTGAAATCCATAACCATCAGCCTTGTTCAAAACTtTTTAGTTTTTATGACTACGCAAGCAAAGTGAATGAGGAGAGTTTGGACAGGATTCTTAAAGATCGGAGAAAGAAAGTCATTGGGTGGTACAGATTCCGGCGCAACACACAGCAGCAGATGTCCTACAGAGAGCAGGTTCTTCACAcGCAGCTCACCCgC…
TCONS_00149921	=	NM_173824	C3orf38	chromosome 3 open reading frame 38	XLOC_047673	TSS54261	311-1298	3976	866	21.78	27.8	1.03748e+06	3	88281558	88291126	+	88281558-88282025,88285070-88285311,88287861-88291126	tnnnnnnnnnnnnnnnnnTCTCTTTCGGAGGAGGGACTTCTCTTTCGGTAACCAGCTCCCTTGCTGAAAGTGtatgttctccaTATAAACCCGGCACTTCCCTTAATTGAGATACGTGGGACTTCACTCCGTCCCCAGCCCGGAACcacaagtgGgAgcacTTTGTTTCCTGATTGACCTCTTTTGCGATTACTTCCGCCtAGGGGCCTGGAATACTCGAGGCCCTTCGACGGCGAACAACAAGAAAGGCACTTCCGGTGTCTGTTGCCAGGCGCGGGCCCAGTGGGCCGTAGGGGCGACGTTATTGCCGnnnnnnnnnnCCCCCAGCCCCGGGGGTGGAGATGTCGGGACTCAGCTCTTCAGAGATGGAGGGCTGCCGTAACCTACTTGGCCTACTGG…
TCONS_00207820	x	NM_015496	KIAA1429	hypothetical protein LOC25962 isoform 1	XLOC_068376	-	14-5449	401	0	0	27.7	812830	8	95600445	95600845	+	95600445-95600845	CTcCAGACTAAAAACACGGCCAACAGCTGATCTTCCCACAGGATTAAAAGTAATCAAATAAAGATTGTGCAGGGTTCCCAAGAGATCCGAATGGTCAGTTTCTTCACTGGCTGTACAACGCTGAAAATGGCTGAACAGTTCTGTAATACATTGCAATGTCTGTGTTGAGTCCTGTAGCCACAAGGCAAATGCATCATCAATAACACCATCAGATTGGAGACCTTCCTCCTCATCTTGATCATAAAGGTGACACAGAGCTCGGATCAATAAATTTGTAGCTTCATATTCCGACATAAAAAAAAGAAGACCCTTCTGCGACTGTGCAAGAAACTTCAAAACATCTTTTGTGGCTTGCAGCACACCAGGGTGAGCACTTGTTACTGGAATTGACAGAAGCAA…
TCONS_00173900	=	NM_014773	KIAA0141	hypothetical protein LOC9812,	XLOC_056362	TSS63099	123-1668	5303	565	10.65	27.7	1.02005e+06	5	141283224	141301796	+	141283224-141283721,141284330-141284444,141285159-141285276,141287900-141288047,141289331-141289489,141289738-141289823,141289927-141290023,141293008-141293150,141293989-141294147,141294243-141294335,141296947-141297106,141298270-141301796	TGGGGGTCCTCTCCTCCGCCCACGGAGCCTGGTTACTCCCACCTCTTCAAGCCTAGGGCCTGGGGAAGCCTTTCCTCGTTCGCGGCCTCACGGTCTGCAAGGTCCTCTTGCTcCnnnnnnnnnnnnnnnnnnnnnnnnnnnnnnnnnnnnnCTTCCGgGCGGCTCGCTTCGCCACCTGCGGTCCCCAGCCTCTGCTTGGGAACGCCAAGGACATCCCCCGCGGAAGCCCGGGCCCACATCCCCATGCCCTTGCGGCACGTCACCTCCCCGCTGGCCCAGAATAcGCCTCCGCCCTGCACTTCCTCCCTGTAGCGCCGTCTTTCCGGCTGGGCTCCCTTCTAATTGGCCGGCTCAAAGCTTCCTCGGGGACTCGGCCGCTCGGGGnnnnnnnnnnnnnnn…
TCONS_00101443	=	NM_030630	C17orf28	chromosome 17 open reading frame 28	XLOC_032289	TSS36746	150-2513	3704	998	26.94	27.2	981047	17	70458432	70480855	-	70458432-70459323,70459595-70459753,70459959-70460050,70460696-70460776,70461235-70461341,70461828-70462055,70463482-70463646,70465831-70465909,70466017-70466168,70466363-70466453,70466601-70466741,70467571-70467627,70467716-70467938,70469563-70469679,70469924-70470030,70470655-70470771,70471430-70471600,70472173-70472322,70480281-70480855	nnnnnnnnnnnnnnnnnnnnnnnnnnnnnnnnnnnnnnnnnnnnnnnnnnnnnnnnnnnnnnnnnnnnnnnnnnnnnnnnnnnnnnnnnnnnnnnnnnnnnnnnnnnnnnnnnnnnnnnnnnnnnnnnnnnnnnnnnnnnnnnnnnnnnnnnnnnnnnnnnnnnnnnnnnnnnnnnnnnnnnnnnnnnnnnnnnnnnnnnnnnnnnnnnnnnnnnnnnnnnnnnnnnnnnnnnnnnnnnnnnnnnnnnnnnnnnnnnnnnnnnnnnnnnnnnnnCGGCGCTGGGTTGGAACCGCgGACTCCGCGGGTCTTCGGCGGCGGGCGCgGCAGnnnnnnnnnnnnnnnnnnnnnnnnnnnnnnnnnnnnnnnnnnnnnnnnnnnnnnnnnnnnnnnnnnnnnnn…
TCONS_00062981	=	NM_138779	TEX30	hypothetical protein LOC93081,	XLOC_020148	TSS22862	179-859	1390	167	12.01	26.8	1.14007e+06	13	102216236	102224162	-	102216236-102216931,102217624-102217829,102218611-102218662,102219662-102219892,102220363-102220437,102224033-102224162	GCCTGCGCGCGCGTGCGTCGTAGaCGATCGCTGTtGCtGGGCAGGCGAGGcGGTCGCTTCGAGCGCGCTAGTcAGCTCCCTGAAGGGAGTGACGGTGGTTGGGTGCCCGCGGCCACTTTTGCCTTCCCGGGGAGATGTCCTTTGCTTCTCAGATGTAAATGCACTTTAAGTTTGTTATTCAACaGTGAAAATGAgTCATACAGAGGTTAAATTAAAAATACCTTTTGGAAATAAATTACTAGATGCCGTTTGTTTGGTACCTAACAAGAGCTTAACATATGGAATAATTCTTACACATGGAGCATCAGGAGATATGAATCTTCCTCATTTGATGTCACTGGCATCCCATCTTGCATCCCATGGGTTTTTCTGCCTGAGATTTACCTGTAAAGGCCTTAA…
TCONS_00143249	=	NM_019008	SMCR7L	hypothetical protein LOC54471,	XLOC_045444	TSS51879	499-1888	5789	1506	26.01	26.7	1.02727e+06	22	38228144	38244087	+	38228144-38228388,38230154-38230485,38237239-38237389,38237800-38237977,38238183-38238445,38239468-38244087	CACACGGAGGCGGGGCTCAGGATTGGGGGGCGGAATCATGCGCAGGGGGCGGGGCCCGAGAGAGAGCTTGGAGAAGACCGGAAGTCCCTCCGCCTCCGCCCGCCCTCGTGCTCCCTTCAGCCCCTTCGTAGCTCAGTGCGCAAGGTCGTGTCCCGGAAGTGACGGGGCCATGTTGATGGGTGACCCgGGtAGAGGTACCCGGCCGGAGGCGAtTCCTGCGGaGTGGTAGCGCGCGCGGCCTACGGTGTGACACCCAGCCCCTGCCAGTCCCCCATGGCCCGGTGGAGCCGAGCGGCGGTGCTGAGTCTCTATcGGGCTCTGTTGCGCCAGGGCCGACAGCTTCGCTACACTGATCGAGACTTTTACTTTGCCTCCATCCGCCGTGAATTCCGAAAACAT…
TCONS_00207782	=	NM_145269	FAM92A1	hypothetical protein LOC137392	XLOC_068368	TSS75387	.	2367	659	27.84	26	879195	8	94781906	94811052	+	94781906-94782077,94782628-94782862,94785024-94785092,94786313-94786412,94791167-94791279,94800079-94800192,94807798-94807917,94809609-94811052	nnnnnnnnnnnnnnnnnnnnnnnnnnnnnnnnnnnnnnGCGGGCTCTCCGGCTCCCGGCGGCTGCTTGCGCCCCAGCGCGCGCCCAGGCGCCTTGGAGTCCCCGtCCTTGGACCCCCGCAAGGTCCCCTGCCGTGCGCGAGGCAGCATGATGAGGCGCACCCTGGAAAACCGGAACGCTCAAACGAAACAaCTGcAAACAGCTGTCTCAAATGTGGAGAAGCATTTTGGAGAACTGTGCCAAATCTTCGCTGTCTATGTGCGGAAAACTGCCAGGCTGAGAGACAAAGCCGACCTCCTGGTGAATGAAATCAACGCGTaTGCTGCTACAGAGACCCCACaTTTAAAGCtGGGCCTGATGAACTTTGCTGaTGAGTTTGCCAAACTTCAGGATTATCGAC…
TCONS_00209529	=	NM_175075	C8orf42	chromosome 8 open reading frame 42	XLOC_069099	TSS75957	575-1129	3780	1210	32.01	26	1.18052e+06	8	429767	485347	-	429767-432744,434494-434597,484650-485347	nnnnnnnnnnnnnnnnnnnnnnnnnnnnnnnnnnnnnnnnnnnnnnnnnnnnnnnnnnnnnnnnnnnnnnnnnnnnnnnnnnnnnnnnnnnnnnnnnnnnnnnnnnnnnnnnnnnnnnnnnnnnnnnnnnnnnnnnnnnnnnnnnnnnnnnnnnnnnnnnnnnnnnnnnnnnnnnnnnnnnnnnnnnnnnnnnnnnnnnnnnnnnnnnnnnnnnnnnnnnnnnnnnnnnnnnnnnnnnnnnnnnnnnnnnnnnnnnnnnnnnnnnnnnnnnnnnnnnnnnnnnnnnnnnnnnnnnnnnnnnnnnnnnnnnnnnnnnnnnnnnnnnnnnnnnnnnnnnnnnnnnnnnnnnnnnnnnnnnnnnnnnnnnnnnnnnnnnnnnnnnnnnnnnnnnnnnnnnnn…
TCONS_00220194	=	NM_001099951	FAM166B	hypothetical protein LOC730112	XLOC_072892	TSS79760	.	1652	173	10.47	25.9	1.45497e+06	9	35551183	35553896	-	35551183-35552092,35552377-35552503,35552646-35552697,35552872-35553077,35553163-35553386,35553764-35553896	AGCCCTGGACACGGTACACACAGACCAnnnnnnnnnCTCAAAGGCAAACAAAAGGAAcTGCCtGGCTCTCCATGGCTGTGGCCAGCACCTTCATACCAGGGCTCAACCCTCAGAACCCTCATTATATCCCGGGGTaCACTGGACACTGCCCACTACTTCGGTTCAGCATGGGCCAGACCTATGGGCAGGTGACTGGTCAGCTACTTCGAGACCCTCCTGGGCTAGCCTGGCCCCCtGTCCACCGCACACTTCTGCCTCCCATTCGGCCTCCAAGATCTCCTGAGGTTCCCAGnnnnnnnnnnnnnnnnnnnnnnnnnnnnaAAAGGCTCAGCTCCAGCATGATCCCTGGGTACACAGGTTTTGTACCCCGGGCACAGTTCATCTTTGCCAAGAACTGCA…
TCONS_00039343	=	NM_018195	C11orf57	chromosome 11 open reading frame 57	XLOC_012770	TSS14072	.	3899	350	8.98	25.8	894783	11	111450020	111461084	+	111450020-111450850,111451501-111451577,111454149-111454249,111456343-111456492,111457916-111457969,111458399-111461084	nnnnnnnnnnnnnnnnnnnnnnnnnnnnnnnnnnnnnnnnnnnTTTCAGTTGGGCCcGACCCACTTCTCTTCCAGGAAAGCGCCCGCCTCCCTTCTGCACCCGTCAGCCTCTGGAcTGTCCTGAAAACCCTCCCTTCTGGGAGTCTCTGGGCTGCCTGTTTGTGGGACGATTTCTCAGGAGCACCACTTCCGGCCTGAGAAGGAAGTCTCCTCCTTTTTCTCCCAAGCCGCTTCTTCCCCCCTATCCCCCGCCACGCGAGGCAGCGGCGCACGGTATGGGTGTGTTTGTGTGTATTTGTGTGGGGAGGGCGTtTGGATGGGAGGTTACCGGGAGCTCCGAGGCCGCTGGGGGACAGGGATCCCGGTGACAAAGATGGGGATATTTCCTCTGTCTTCCAC…
TCONS_00109815	=	NM_152266	C19orf40	chromosome 19 open reading frame 40	XLOC_035014	TSS39705	119-764	3434	2030	59.11	25.8	899966	19	38154955	38162063	+	38154955-38155092,38155930-38156048,38156172-38156308,38156806-38156958,38159177-38162063	nnnnnnnnnnnnnnnnnnnnnnnnnnnnnnnnnnnnnnnnnnnnnnnnnnCGCGGCCGCCAGTAACATGATCTCTAGACTGGGACCGTGGGGTTCCTGCCGGCTGTGTTCGGGCctAggactGGACTGAGGAGCCACGGTGGAGACCATCCATGGAAAAGAAACCCCCGGATGATACAGGCCCCGTGCACGTGCCTTTGGGGCATATTGTGGCCAATGAGAAATGGCGCGGGTCACAGCTGGCGCAGGAGATGCAAGGGAAAATTAAGCTCATTTTCGAGGATGGCTTGACACCAGACTTTTATCTGTTGAACAGATGCTGCGTTCTTTATGTCACCGAAGCTGATTTGGTGGCAGGAAATGGCTACAGAAAGAGGCTTGTTCGGGTTAGAAATTCCGG…
TCONS_00027991	=	NM_001136200	C10orf32	chromosome 10 open reading frame 32	XLOC_009013	TSS9943	78-396	2785	730	26.21	25.7	839546	10	104603785	104614886	+	104603785-104604174,104610079-104610141,104610245-104610288,104611907-104611927,104612620-104614886	TTCCGATTCTAAACCATAGATtcaatgaaaTTGTCCTCCATTCCCTCCAGAGATGTTTGCCTGGACCCTGTTTTCCTCAGGATATCAATGAATAGTTCATGAGTTTtGTGAGtAAAGGTCAACtTCCATCAGGCnnnnnnnnnnnnnnnnnnnnnnnnnnnnnnnnnnnnnnnnnnnnnnnnnnnnnnnnnnnnnnnnnnnnnnnnnnnnnnnnnnnnnnnnnnnnnnnnnnnnCGTTCGCTAGTTGAAATGATGGCGACTGGAACGCCAGATTCTCAAGCGCGATTCGGTCAGTCCGTGAAGGGGCTTCTCACGGAGAAGGTGACCACCTGTGGTACTGACGTCATCGCGCTCACCAAGCAGGTGCTGAAGGGCTCCCGGAGCTCCGAGCTGCTAGGT…
TCONS_00010024	=	NM_014864	FAM20B	hypothetical protein LOC9917	XLOC_003238	TSS3339	.	6091	1275	20.93	25.5	980902	1	177261562	177312335	+	177261562-177261856,177279473-177279982,177286037-177286123,177290287-177290396,177299685-177299856,177300063-177300254,177302558-177302617,177307671-177312335	nnnnnnnnnnnnnnnnnnnnnnnnnnnnnnnnnnnnnnnnnnnnnnnnnnnnnnnnnnnnnnnnnnnnnnnnnnnnnnnnnnnnnnnnnnnnnnnnnnnnnnnnnnnnnnnnnnnnnnnnnnnnnnnnnnnnnnnnnnnnnnnnnnnnnnnnnnnnnnnnnnnnnnnnnnnnnnnnnnnnnnnnnnnnnnnnnnnnnnnnnnnnnnnnnnnnnnnnnnnnnnnnnnnnnnnGCGGCCGGGCCCGCGCCGCACCGCACCGCGCGGGCGGCCATGGAGCTAGCCTAGGGCCCGACAGGAACTGtGGAAGGTGCATCAGTGAAGAAATGGACCAATGTGTATAATCATGGAATCTTCTTGCTAACCATCACCACCAGCTCTCCTTAATAAGTGAGCAAGAGT…
TCONS_00040302	=	NM_024556	FAM118B	hypothetical protein LOC79607,	XLOC_013063	TSS14411	.	3396	595	17.52	25.4	968130	11	125586520	125639086	+	125586520-125586935,125604330-125604398,125610100-125610192,125615897-125616149,125625611-125625838,125629410-125629538,125631672-125631957,125636530-125636589,125637225-125639086	nnnnnnnnnnnnnnnnnnnnnnnnnnnnnnnnnnnCGGCTTCTTGTTTGTGTCTTGTTCCCGTTTCTGGGCTCGGAGCCTCTCCGCTAATCTCTgGGCATTTAnnnnnnnnnnnnnnnnnnnnnnnnnnnnnnnnnnnnnnnnnnnnnnnnnnnnnnnnnnnnnnnnnnnnnnnnnnnnnnnnnnnnnnnnnnnnnnnnnnnnnnnnnnnnnnnnnnnnnnnnnnnnnnnnnnnnnnnnnnnnnnnnnnnnnnnnnnnnnnnnnnnnnnnnnnnnnnnnnnnnnnnnnnnnnnnnnnnnnnnnnnnnnnnnnnnnnnnnnnnnnnnnnnnnnnnnnnnnnnnnnntaGGTGCGCGCTCAGTGCGGCTGCGCCGGCCGGTAGCTGCAGCTGGAGCAGTGG…
TCONS_00150112	=	NM_001167924	C3orf26	chromosome 3 open reading frame 26	XLOC_047740	TSS54316	60-843	1155	37	3.2	25.2	839231	3	101316398	101380166	+	101316398-101316532,101348507-101348595,101361964-101362035,101363837-101363966,101367869-101367928,101369272-101369374,101373373-101373433,101373850-101373937,101377861-101377949,101379839-101380166	GGCACTGTAAACATTCGCTATTATTAACaCTGTGTTGGACTCAAACTgGAATGCCTGCCTGTTCCATTTAGTGTCACAGGAGACAtGAGGGCAAAGTGCTGnnnnnnnnnnnnnnnnnnnnnnnnnnnnnnnnnnAAGCATCAGATGGTGAAGGAGGAGGAGACACAGAAGTGACGCAGCAGGAGACAGTTCCAGTTCCTGTACCCTCAGAGGAAACCAAACAGCCTAAAGAATGTTTTTTGATACAACCAAAGGAAAGAAAAGAGAaTACCACCAAGACCAGGAAGAGGAGAAAGAAGAAAATTACTGATGTGCTTGCAAAATCAGAACCAAAACCAGGGTTAtCTGAAGACCTACAGAAGCTGATGAAGGACTATTATAGCAgCAGgCGCTCGGTGA…
TCONS_00194047	=	NM_001193312	C7orf10	chromosome 7 open reading frame 10	XLOC_063438	TSS70576	25-1216	2407	124	5.15	25.1	946850	7	40140199	40866891	+	40140199-40141244,40187071-40187122,40188079-40188152,40194619-40194704,40195668-40195718,40201064-40201184,40243759-40243850,40322884-40322979,40455411-40455482,40465225-40465322,40502408-40502510,40755558-40755621,40866440-40866891	CTCAACTTCTCTAAGCCTCAGTTCGCTCATCTGcaAAATAGGGGTAACAATAGTACCTCAGAGAGGATTAGACAAAATAATCCACGTAAAGGGAATATTAGTACCATGCCTGCCATACAGTAAGaGCTCGGCAAACGCTGGCTATTATTATTACCTGGGGGTGGGTCTGCTGCTGCCCTGGGGAGTAGCCGAATTGCTGCTGGGACCCCGCGGGGGACCTGGAGTAGGAGCCAGGGTAGCCGCCAGGGGACGGAGACCCGAACCGGCCCCCCGGGAAGCTGCCGCCGTGTCGCGGAGAATGACTGCTCCCGTAAGGCCTAGACCGGGGCCCGTACGGCGGCGTGTGGTGCGGACTCCCGTAACCGTCTCGAGGGGAGGGCGGCCGTGGTCCGCCCCCGC…
TCONS_00062514	=	NM_001071775	MZT1	hypothetical protein LOC440145	XLOC_019974	TSS22659	199-444	2575	401	15.57	24.9	762922	13	72180484	72200090	-	72180484-72182484,72191091-72191236,72199663-72200090	CCAGCTTCCACGTCAGGCACAGACTCTTTAACTCCCCGCTTCCGCGCTGTCTTGGGCCAACCAGGGCACGGGGCTTGTGAGCGACTGGCCAATCGCGTCGTCCCGCnnnnnnnnnnnnnnnnnnnnnnnnnnnnnnnGCGTAGAAAATTCGAATAGCAACTCCTCGCTCCACGTTCCGCGCAGAGGAACGAGGCTCCAAATTCAAATCAACGCAGCCTCACGCCGGCGGCGAGCGCGAGGGGCGGAGnnnnnnnnnnnnnnnnnnnnnnnnnnnnTGTGATTGCCGGGGAGAGAGGAAGGCGCTCCAGTTCCGGGTCAGGCCCTTCTCCCGCCTCCCTCGgCCTTAGCCATGGCGAGTAGCAGCGGCGCTGGGGGGGCgGCGGCGGCCGCGGCGGCGAA…
TCONS_00015585	=	NM_138428	C1orf212	chromosome 1 open reading frame 212	XLOC_004961	TSS5390	146-421	6281	1910	30.41	24.7	1.001e+06	1	35088550	35098524	-	35088550-35094170,35097865-35098524	GGTCaTGtAaGacTTAGGTTTTACTATATTTcAATTATTTTTaCACTAACAcTAGCCACATTTATTTCCCTGCTGGCTGTGTGCCTGCCACAGTACTTTACnnnnnnnnnnnnnnnnnnnnnnnnnnnnnnnnnnnnnnnnnnnnnnnnnnnnnnnnnnnnnnnnnnnnnnnnnnnnnnnnnnnnnnnnnnnnnnnnnnnnnnnnnnnnnnnnnnnnnnnnnnnnnnnnnnnnnnnnnnnnnnnnnnnnnnnnnnnnnnnnnnnnnnnnnnnnnnnnnnnnnnnnnnnnnnnnnnnnnnnnnnnnnnnnnnnnnnnnnnnnnnnnnnnnnnnnnnnnnnnnnnnnnnnnnnnnnnnnnnnnnnnnnnnnnnnnnnnnnnnnnnnnnnnnnnnnnnnnnn…
TCONS_00105545	x	NM_001008239	C18orf25	chromosome 18 open reading frame 25	XLOC_033751	-	380-1406	1996	134	6.71	24.3	859517	18	42098936	42100931	-	42098936-42100931	TTTATTTTGTCTTAAAATAGTTCAACCTTTATGCTACAGaCTTATTTCAAAAAACAGAAAATCTTATCTTGCaCCAAAAAATATATATATAACaCTCTGTTTTATTATTTTTTCTCCAAAGACCATTAAATACTAAAGGGAAACAAAACCTAAATAATGAATGTAAAGAACCAATTTTTgTTTTAAAAACTAGAGTTGCACATTTGAAAACATTAATTCTAAGCAATGATTTGTCGTCACTGCATCAAGTCCACACTCACACTCCAGCAACAGCAGATCCATTAACTGCCAAGTGCATTGGTTCCTAGCCATACAATGGCTAACATTTCATTTTCATGGTAAGAGGAGCAAAAGGCTTCAATGGCCTCTGTACTCTTTAAAAAACAAAACAACAACAAA…
TCONS_00193647	=	NM_152793	C7orf41	chromosome 7 open reading frame 41	XLOC_063277	TSS70438	202-595	5940	586	9.87	24.2	969753	7	30140951	30168906	+	30140951-30141439,30152318-30152440,30163579-30168906	nnnnnnnnnnnnnnnnnnnnnnnnnnnnnnnnnnnnnnnnnnnnnnnnnnnnnnnnnnnnnnnnnnnnnnnnnnnnnnnnnnnnnnnnnnnnnnnnnnnnnnnnnnnnnnnnnnnnnnnnnnnnnnnnnnnnnnnnnnnnnnnnnnnnnnnnnnnnnnnnnnnnnnnnnnnnnnnnnnnnnnnnnnnnnnnnAAACAGTCCCcGCCGGCCCAGCCCGGCCCCGGAGGAGCCCGCGCAGGCCGAGCCGAGCGCCGCGCTGCCCGCCCGGGAGaAGGGCGCCGAGGAGCGGGAGGGCGGGCGgCGGCGGGAGGcGGGCGCGGGGCCGCAATGGATTTCCAGCAGCTGGCCGACGTTGCGGAGAAATGGTGCTCCAACACGCCCTTCGAGCTCATTGCCACC…
TCONS_00218860	=	NM_152421	FAM69B	hypothetical protein LOC138311,	XLOC_072547	TSS79268	.	2734	1373	50.22	24	868910	9	138726840	138739386	+	138726840-138727001,138731850-138731984,138736194-138736301,138736398-138736574,138737235-138739386	nnnnnnnnnnnnnnnnnnnnnnnnnnnnnnnnnnnnnnnnnnnnnnnnnnnnnnnnnnnnnnnnnnnnnnnGCCCGCGCAGCCCCGGCCGGCGCCCACCATGCGGCGGCTGCGGCGCCTGGCGCACCTGGTGCTCTTCTGCCCCTTCTCCAAGGGCCTGCAGGGTCGACTCCCAGGCCTCAGGGTCCGGTGCATCTTCCTGGCATGGCTGGGCATCTTTGCGGGCAGCTGGCTGGTATACGTGCACTACTCGTCCTACTCGGAGCGCTGTCGTGGCCACGTCTGCCAGGTGGTCATTTGTGACCAGTACCGCAAGGGGATCATCtCGGGCTCCGTCTGCCAGGACCTGTGTGAGCtGCATATGgTGGAGTGGAGGACCTGCCTCTCGGCAGCCCCGGnn…
TCONS_00109287	=	NM_015329	MAU2	hypothetical protein LOC23383,	XLOC_034821	TSS39544	40-1879	5175	999	19.3	23.9	922740	19	19292309	19330564	+	19292309-19292944,19307527-19307544,19307931-19307996,19308979-19309074,19310654-19310748,19312655-19312682,19313061-19313216,19314344-19314490,19314585-19314675,19315646-19315749,19316658-19316735,19317113-19317178,19319089-19319175,19320698-19320747,19320964-19321041,19321134-19321245,19326164-19326254,19327073-19327200,19327517-19330564	ATCCCACAATGCTCCGGCACCACTTAAGGGGCCCTGTTATAGTGTGCATCGCCTGATGGGAGATGTAGTCCGCCTCGGTCAGACTCtCCCTATTcCTGCGtnnnnnnnnnnnnnnnnnnnnnnnnnnnnnnnnnnnnnnnnnnnnnnnnnnnnnnnnnnnnnnnnnnnnnnnnnnnnnnnnnnnnnnnnnnnnnnnnnnnnnnnnnnnnnnnnnnagcggcagtcatcccaaatacaaactacatgttccaggatgctttgGGCGGCAGatCTCGCGGAAGCCGCGAgGAGAGCCCGGCCCCGcCTCGCGCGCCTGCnnnnnnnnnnnnnnnnnnnnnnnnnnnnnnnnnnnnnnCCAAAATGGCGGCTCAGGCGGCGGCGGcGGCGCAGGCGGCGGCG…
TCONS_00143290	=	NM_138435	FAM83F	hypothetical protein LOC113828	XLOC_045450	TSS51893	.	2076	314	15.13	23.8	998473	22	38720894	38755989	+	38720894-38721481,38745118-38745285,38745837-38745958,38747240-38747913,38755466-38755989	nnnnnnnnnnnnnnnnnnnnnnnnnnnnnnnnnnnnnnnnnnnnnnnnnnnnnnnnnnnnnnnnnnnnnnGCCAGGGCCAGAGCCGgGGcCGGGGCGCCATGGCCGAGTCCCAGCTGAACTGCCTGGACGAGGCGCACGTGAACGAGAAGGTGACCGAGGCGCAGGCAGCCTTCTACTACTGCGaGCGGCGGCGGGCCGCGCTGGAGGCGCTGCTGGGCGGCGGCGAGCAGGCCTACCGCGAGCGGCTCAAGGAGCAGCAGCTGCGGGACTTCCTCTCCAgCCCGGAGCGCCAGGCCcTGCGCGCCTCCTGGAGCCCCTATGAGGACGCCGCCCCCGCCGCCAACGCCCGGGGCAAGAGCAAGGTCAAGGCCAAGGCCCCCGCGCCGGCGCCTGCTGAG…
TCONS_00013159	=	NM_170725	PGBD2	hypothetical protein LOC267002 isoform a	XLOC_004332	TSS4427	148-1924	4731	2137	45.17	23.7	815438	1	247166505	247181430	+	247166505-247167164,247174638-247174701,247177424-247181430	ACCCTGCCTCCTGcAATGCACAGGACAGCCTCCTTCCCTCTCAACCAAGAATTATCCAGGCCCAAAATGTCAAGAGTGGAGGcTGAGAAACCCTGCCATACAGnnnnnnnnnnnnnnnnnnnnnnnnnnnnnnnnnnnnnnnnnnnnnnnnnnnnnnnnnnnnnnnnnnnnnnnnnnnnnnnnnnnnnnnnnnnnnnnnnnnnnnnnnnnnnnnnnnnnnnnnnnnnnnnnnnnnnnnnnnnnnnnnnnnnnnnnnnnnnnnnnnnnnnnnnnnnnnnnnnnnnnnnnnnnnnnnnnnnnnnnnnnnnnnnnnnnnnnnnnnnnnnnnnnnnnnnnnnnnnnnnnnnnnnnnnnnnnnnnnnnnnnnnnnnnnnnnnnnnnnnnnnnnnnnnnnnnnnn…
TCONS_00095494	=	NM_001162997	C17orf110	chromosome 17 open reading frame 110	XLOC_030718	TSS34435	228-414	1202	94	7.82	23.3	1.19592e+06	17	71153867	71155652	+	71153867-71154461,71155046-71155652	CCCTTCCCCCAGAAACAGTTCCAGGAGGCACCAGGCGCCACCCAGGGCTGCAGTTAATCATTCACCCCACAACACAGGAAATAAGCCCTACGCCAGTCCCAGCCccagnnnnnnnnnnnCTCAGGGCAAGTCCGCAGTCCACACATCATCCAGACAGAGGACAGCCCAGCCCAGCCACAGGTGAGGTGGCCCGATGGCCTGGGGCAAAGGCCCTCAGTCCAGTCTCTTCCCCGTCCaCCCCaAGTCTGACCTCTCTCAGGAGGGACTCATGAaCACGTGCACTGAGCACCCCCAAAATGACATCACACAAGGGCAGAAAGGAGCCAAAGGGGGAACGTGAAAGGCAGAAAGGGAGCTGTGGTTGCCAGGCAACCAGTCCTAGCCCACCTTTGTTTGcTn…
TCONS_00162086	x	NM_032313	NOA1	hypothetical protein LOC84273	XLOC_051864	-	76-2169	1159	21	1.81	23.2	891428	4	57537363	57538521	+	57537363-57538521	cCCTGGCCAAGGGGAGATGGTGGCTCTGTCGATGGCCTCGGAGCCCTTGGCGGTGCAGTAATCGGACTCTAGGAGCGTGTTAAAGAGGGTGGATTTGCCGGCGTTGGTGGCGCCCACTAAGTAGACGTCCCCACGGTAGCGCCAGGAGCGCTGAAGGGCAGAGATCAACTCTTCCACTCCATAGCCGGTCTTGGCGCTGATCAGTCGCACGTCTCTGACCACCGtGCGGGACCAGTTCGGCGGATTCGAATTCTCCCCGTCCTGTGGCTCGTTCTTGACGGGGATCTGTGGCCCTTGGTGGCCAGGGGCCAGCAGGAGCCCGGCCCGGGCACAGTCGTCCCACAGTCGCTCCCGCAGCCTCTGCCGGTAGCCAGGAGCATCCTGGGGCAGGAGGTCCAC…
TCONS_00068830	=	NM_024558	METTL21D	hypothetical protein LOC79609 isoform a	XLOC_022114	TSS24871	28-714	1893	397	20.97	23.1	824469	14	49645100	49653156	-	49645100-49646181,49649083-49649187,49650753-49650872,49652307-49652379,49652537-49652647,49652755-49653156	nnnnnnnnnnnnnnnnnnnnnnnnnnnnnnnnnnnnnnnnnnnnnnnnnnnnnnnnnnnnnnnnnnnnnnnnnnnnnnnnnnnnnnnnnnnnnnnnnnnnnnnnnnnnnnnnnnnnnnnnnnnnnnnnnnnnnnnnnnGGCGGCTACGCCGGAGTCCTCGCTGGAGGACCCACTGCGGAGCTTTGTGCGCGTTTTGGAGAAGCGGGATGGTACGGTGCTACGACTACAGCAGTATGGCTCCGGCGGCGTGGGTTGTGTTGTTTGGGACGCTGCCATTGTCCTTTCTAAATACCTGGAAaCGCCCGAGTTTTCTGGCGACGGGGCCCACGCGCTGAGCCGGCGGTCGGTGCTGGAGCTGGGTTCGGGTACCGGGGCcGTGGGGCTCATGGCCGCTACCCT…
TCONS_00187092	=	NM_183373	PXDC1	hypothetical protein LOC221749	XLOC_061144	TSS67894	482-1174	2564	584	22.78	23	882043	6	3667835	3697615	-	3667835-3668969,3672784-3672895,3682312-3682429,3683290-3683381,3696509-3697615	TCCGACTTCTCCGAGGGCTGCCCCGCGGTCTGTCCGGCCGCGTCCCGGGCCTTGGGGCGGCTGAGGCATGACCGGAATGCGCGGGAGGACGCGGGGCGcGGnnnnnnnnnnnnnnnnnnnnnnnnnnnnnnnnnnnnnnnnnnnnnnnnnnnnnnnnnnnnnnnnnnnnnnnnnnnnnnnnnnnncccccgCCCCGACACTCGCAGCCCCGCCTCCGGACCCCCGGTAGTTGCCATCCCCTCGCGGGCCGGGTGGGGCGcGCAGCTCCCAGCCCTGGGAGGTCCCGAGGATCGCGAAACGGAAAGAGAAAAAAGTCTGCGCCGAGCGCCTGGCAGGCAGGGCCCGCCCCGCCTCCCTTCCCGGCTGGTCCAGTCACCGACCTGCGGCTCCGnnnnnnnn…
TCONS_00068179	=	NM_016049	FAM158A	hypothetical protein LOC51016	XLOC_021936	TSS24599	.	835	76	9.1	22.9	704486	14	23678014	23680637	-	23678014-23678245,23678409-23678503,23678594-23678663,23679938-23680014,23680156-23680365,23680487-23680637	nnnnnnnnnnnnnnnnnnnnnnnnnnnnnnnnnnnnnnnnnnnnnnnnnnnnnnnnnnnnnnnnnnnnnnnnnnnnGCGGACTCCCGGACCCCGGGcGCcGGGAGCCGGCGGGCTACCTGCGAGTCGAGTTAGCGTTGTCGCCGAACCGAAGCCCCGCTCGCCATGGGGGAGGTGGAGATCTCGGCCCTGGCCTACGTGAAGATgTGCCTGCATGCTGCCCGGTaCCCACACGCCGCAGTCAACGGGCTGTTTCTGGCGCCAGCGCCGCGGTCCGGAGAATGCCTGTGCCTCACCGACTGTGTGCCCCTCTTCCACAGCCACCTGGCCCTGTCCGTCATGtTGGAGGTCGCCCTCAACCAGGTGGATGTGTGgGGAGCACAGGCCGGTCTGGTGGTGGC…
TCONS_00064871	=	NM_017799	C14orf101	chromosome 14 open reading frame 101	XLOC_020839	TSS23499	123-2244	4266	156	3.66	22.9	708697	14	56116262	56185986	+	56116262-56116545,56121472-56121503,56122232-56122383,56140286-56140463,56142041-56142154,56145577-56145756,56148716-56148756,56152415-56152498,56153654-56153768,56155065-56155234,56158002-56158173,56161853-56162001,56169466-56169642,56171370-56171423,56172979-56173069,56183714-56185986	GAGGCTCGACCCGGAAGccgccgtggccgcnnnnnnnnnnnnnnnnnnnnnnnnnnnnnnnnnnnnnnnnnnnnnnnnnnnnnnnnnnnnnGCCGTGTCCTCCTCCCTCGGTCGCCACTGGCCCATGAGTCCCCATGGCGACGGCAGGGGCCAGGCCCGGGGGCGGGCAGTCCGAGTGGGGACGCGGCGCTCCGGGGGCATCCGCGGCGGCATCGCGGTGTTCGCCGCCGTGGCCGCAGTGtTCACCtTCACcctgcnnnnnnnnnnnnnnnnnnnnnnnnnnnGGGAACTGATCACAGCTGCACATGAGCTCGGAGTTGCCCATCCTCCTGGCTATCCTTTGTTCACGCTGATGGCTAAACTGGCAATTACACTGTTTCCTTTTGGTTCAATTGCCTA…
TCONS_00101295	=	NM_032837	FAM104A	hypothetical protein LOC84923 isoform 2	XLOC_032258	TSS36700	.	3492	617	17.67	22.9	755727	17	68715087	68740795	-	68715087-68717502,68734899-68734998,68739820-68740795	TCGCCCTCACCTCCGGCGCTnnnnnnnnnnnnnnnnnnnnnnnnnnnnnnnnnnnnnnnnnnnnnnnnnnnnnnnnnnnnnnnnnnnnnnnnnnnnnnnnnnnnnnnnnnnnnnnnnnnnnnnnnnnnnnnnnnnnnnnnnnnnnnnnnnnnnnnnnnnnnnnnnnnnnnnnnnnnnnnnnnnnnnnnnnnnnnnnnnnnnnnnnnnnnnnnnnnnnnnnnnnnnnnnnnnnnnnnnnnnnnnnnnnnnnnnnnnnnnnnnnnnnnnnnnnnnnnnnnnnnnnnnnnnnnnnnnnnnnnnnnnnnnnnnnnnnnnnnnnnnnnnnnnnnnnnnnnnnnnnnnnnCTCAGAAGACCCGAAAGCCCAGGCGGCCCCGGCGACAAGCCCCGnnnnnnnnnnn…
TCONS_00105287	=	NM_022751	FAM59A	hypothetical protein LOC64762,	XLOC_033682	TSS38180	.	7048	601	8.53	22.8	870227	18	28097468	28304445	-	28097468-28102726,28104178-28104344,28120992-28122164,28144154-28144284,28226856-28226996,28304269-28304445	GCGGGTGGTGCCGcCGGCGGCGGCGGGGGAGCGCGGGACAGGAGGCGGCGGGGaAGATGGACCCGGCGCCCTCGCTGGGCTGCAGCCTCAAGGATGTGAAGTGGAGCTCGGTGGCCGTGCCGCTCGACCTCCTGGTCAGCACTTACCGGCTGCCCCAGATCGCGCGGTTGGACAACGGAGAGTGCGTAGAaGGGCTGCGGGAAAATGACTACCTGCTGATTCATtCCTGCCGCCAGTGGACCACCATTACTGCCCACAGCTTGGAGGAGGGTCACTATGTCATTGGGCCAaAgATAGAGATTCCGGTACATTATGCAGGGCAATTtAAGCTGCTGGAACAAGAGCGAGATATAAAGGAGCCAGTGCAATATTTCAACAGTGtGGAGGAGGTGGATAAGG…
TCONS_00128262	=	NM_015910	WDPCP	hypothetical protein LOC51057 isoform 2	XLOC_040555	TSS46356	447-2684	3381	610	18.04	22.5	669070	2	63202039	63669443	-	63202039-63202695,63233553-63233584,63234134-63234213,63255309-63255471,63339946-63340048,63393887-63393950,63459025-63459148,63462545-63462733,63484687-63485296,63514383-63514574,63518059-63518192,63520395-63520509,63565242-63565301,63565555-63565625,63567180-63567224,63568085-63568132,63573494-63573578,63668835-63669443	cTTCTCACTGCGCTCTGCTCCGATTGCAAAGTAGTCCCGGAGGATGAGCCGCTGtgattGGaggacgacaacaaGcggatgAtttgggGtCAGGAGGAAAGGACCTGCCTGATGGcGCCCGGCAATTGGCGnnnnnnnnnnnnnnnnnnnnnnnnnnnnnnnnnnnnnnnnnnnnnnnnnnnnnnnnnnnnnnnnnnnnnnnnnnnnnnnnnnCCTCCCGTGAGGGTAAACGTGGGAGGTAAAGAGACCTTCCGCTGCgTAAAGCTGGCTCGACCCGGAAACAAAATCATTTAAAAAACgATTCACACTCTGGAAGGGCGGGGGAATTGATGAGTTGGGACGACCGGACAGCTTCTCAGGTTGCTAAGCGACGATGCGGGAGCGCGCGCnnnnnnnnnn…
TCONS_00097877	x	NM_024052	C17orf39	chromosome 17 open reading frame 39	XLOC_031343	-	169-1069	1078	8	0.74	22.5	819077	17	17911366	17912443	-	17911366-17912443	CACTGCTTAAATACCTTTATTaTTTTTTaaAAATTATTTGGACATTGATAGCTCTGCaAAATACTTCTCCCATCCCAAACCCTCAAACTCTTTCCACATGTCCTCCATAAAGAAACAAAATATTTATACTTTGTGCCCATTCAAGTCTAATTTTTAAAAaCATTTAAGATTCAAaATCAAATATTATTTTTCTTTCCCACAACTTGTTaGTAATTTTAAACCACAATGAAACACAGTTAATGGCATTTCTTTTTAAAAATTaGCTTATCaGACTATCTTATGAGAAAAAAATCAATTCAAGGCCTTAGTGAGAATATTATATTCTCTGTTTCTGAAAGCAAAAGACATTGAAAAACCCCTCTGCTCCTCTGGAGTTTGTGATTTCAACATAACCAACAA…
TCONS_00214322	x	NM_001167575	C9orf82	chromosome 9 open reading frame 82	XLOC_070843	-	703-1350	640	0	0	22.5	820014	9	26831239	26831878	+	26831239-26831878	cTCGAGATTTATtTTTTTTGAAAAAATTAATTTATTTTAAGTTtAGGATCTCTATGTAAATTTATTTTgGTATCAAACAACTGCAATTAGTGAtGgGGGGATAAAAGCATCCATAATTGTGGAAGGATGGTAATTTATTTACAAAAACTATACAAAATTAGATTAATTATAACAACAAcTTATCAAAGGTTCCTGAAATCAATTTCGCTTTTGAAAAAGTATCAAAaGTCTTCAGATCCAGAATGACAGCATTTTATTATTTCTGATTCATGAAATTATAGCACATCAGATCTTTAAGCAACTACATCAGATAAAATCCTAGATAATAAAATATTCTCCATTTCCTGACAGCTTGGAATGTAAATGAAAACTTGTTCCATTTTCATTAAAGAAAAAATC…
TCONS_00175971	x	NM_138348	FAM105B	hypothetical protein LOC90268	XLOC_057144	-	.	750	51	6.8	22.5	901681	5	14747287	14748036	-	14747287-14748036	TGTGCTTTAAAAAATATCAGAAATGAATGGTAAGCATTTCCTGCTGTAAAATCCCaTATACTACAATGAAAAATCAAAGCCAATAAGAAGTCATTATTACTTTAATTTGGCTTCTAGGTACCTTCTTATTCAAGGCACAATTGCATTTCACAGTGAAAAACACGAAGCCTCTCCAATGTATTCACACACATTTAGAGCAGAATTTGATTCCGACACTCTAATCAATAAACATTTAGCAAAATGTGGTGAATATTACTGATGAGGTAATGGGAGAAAGCTAAAGTAACAGTCTgAATAGTTTTgTGCATCCTGAGTTTTCTTAACTAAGnnnnnnnnnnnnnnnnnnnnnnnnnnnnnnnnnnnnnnnnnnnnnnnnnnnAAAAAAAGATAGCTTCTAAA…
TCONS_00115904	=	NM_024104	C19orf42	chromosome 19 open reading frame 42	XLOC_036517	TSS41862	48-272	3993	1518	38.02	22	854057	19	16615339	16631968	-	16615339-16619072,16625846-16625936,16631206-16631258,16631770-16631811,16631896-16631968	nnnTGGGGCTTCCGCTTCCGGtTCTGtCGGACGCTTTGGCCGTAACGATGATCGGAGACATCCTGCTGTTCGGGACGTTGCTGATGAATGCTGGGGCAGTGCTGAACTTTAAGCTGAAAAAGAAGGACACGCAGGGCTTTGGGGAGGAGTCGAGGGAGCCCAGCACAGGTGACAACATCCGGGAATTCTTGCTGAGCCTCAGATACTTTCGAATCTTCATCGCCCTGTGGAACATCTTCATGATGTTCTGCATGATCGTGCTGTTCGGCTCTTGAATCCCAGCGATGAAACCAGGAACTCACTTTCCCAGGATGCCGAGTCTCCATTCCTCCATTCCTGATGACTTCAAGAATGTTTTTGACCAGAGAACTGACAACCTTCCCAGAAAGCCCAAGCTCG…
TCONS_00140179	=	NM_021254	C21orf59	chromosome 21 open reading frame 59	XLOC_044479	TSS50797	366-1235	2200	863	39.23	22	856244	21	32895495	32907202	-	32895495-32896154,32896453-32896548,32897342-32897473,32898306-32898464,32901830-32901897,32904019-32904186,32906286-32907202	nnnnnnnnnnnnnnnnnnnnnnnnnnnnnnnnnnnnnnnnnnnnnnnnnnnnnnnnnnnnnnnnnnnnnnnnnnnnnnnnnnnnnnnnnnnnnnnnnnnnnnnnnnnnnnnnnnnnnnnnnnnnnnnnnnnnnnnnnnnnnnnnnnnnnnnnnnnnnnnnnnnnnnnnnnnnnnnnnnnnnnnnnnnnnnnnnnnnnnnnnnnnnnnnnnnnnnnnnnnnnnnnnnnnnnnnnnnnnnnnnnnnnnnnnnnnnnnnnnnnnnnnnnnnnnnnnnnnnnnnnnnnnnnnnnnnnnnnnnnnnnnnnnnnnnnnnnnnnnnnnnnnnnnnnnnnnnnnnnnnnnnnnnnnnnnnnnnnnnnnnnnnnnnnnnnnnnnnnnnnnnnnnnnnnnnnnnnnnnn…
TCONS_00197987	=	NM_001130929	C7orf73	chromosome 7 open reading frame 73	XLOC_064941	TSS71796	.	2502	483	19.3	21.9	818159	7	134997761	135011704	+	134997761-134997882,135008041-135008094,135009379-135011704	nnnnnnnnnnnnnnnnnnnCGCCCCCCGCGCATGGGGAGGTAAGCGCGGACCGGCCCGCGGAGCTGCAGCAGTCCTTCGCGCCCTCCTCGCCCTCCCCACCGACATCaTGCTCCAGTTCCTGCTTGGATTTACATTGGGCAACGTGGTTGGAATGTATCTGGCTCAGAACTATGACATACCAAACCTGgCTAAAAAACTTGAAGAAATTAAAAAGGACTTGGATGCCAAGAAGAAACCCCCTAGTGCATGAGACTGCCTCCAGCACTGCCTTCGAGATACACTgATTCTACCGCTCTTGAGGGCCTCCTTTACCATCTGAACCAAAAGCTTTTGTTTTCGACTCCAGCCTCAGCACTTCTCTTCTTTGCTAGACCCTGtGTTTTTTGCTTTAGAGCAAG…
TCONS_00027976	=	NM_001083913	C10orf26	chromosome 10 open reading frame 26	XLOC_009010	TSS9935	85-1174	5716	1436	25.12	21.9	818975	10	104492110	104566011	+	104492110-104493890,104547740-104547842,104559640-104559801,104562342-104566011	nnnnnnnnnnnnnnnnnnnnnnnnnnnnnnnnnnnnnnnnnnnnnnnnnnnnnnnnnnnnnnnnnnnnnnnnnnnnnnnnnnnnnnnnnnnnnnnnnnnnnnnnnnnnnnnnnnnnnnnnnnnnnnnnnnnnnnnnnnnnnnnnnnnnnnnnnnnnnnnnnnnnnnnnnnnnnnnnnnnnnnnnnnnnnnnnnnnnnnnnnnnnnnnnnnnnnnnnnnnnnnnnnnnnnnnnnnnnnnnnnnnnnnnnnnnnnnnnnnnnnnnnnnnnnnnnnnnnnnnnnnnnnnnnnnnnnnnnnnnnnnnnnnnnnnnnnnnnnnnnnnnnnnnnnnnnnnnnnnnnnnnnnnnnnnnnnnnnnnnnnnnnnnnnnnnnnnnnnnnnnnnnnnnnnnnnnnnnnnn…
TCONS_00088472	=	NM_032140	C16orf48	chromosome 16 open reading frame 48	XLOC_028388	TSS32021	284-1321	2351	95	4.04	21.9	904669	16	66254350	66258941	-	66254350-66254725,66254824-66254960,66255061-66255224,66255341-66255466,66256400-66256572,66257475-66257669,66257762-66258941	GaGCCCCCTCACTTGACAGGCTTTCTCTTTGGACCATGACGGGGCCTCACAATGGAGACCACgGGCCTGGGGCCTCTCTCATCTAGCGCCCCGGCTTCCGGCTTGGGCCTCTCCTCCCCCAGCTTGGGTCCTTCCTCCTGGAGCTCCAGCTTCGAAGCTGCGCCtgctGGGCGCTGGTCTTCACCCTGGGTTCCGCGGGCCTCATGGGCTGGCACCAGGAAATGTTCTTCCGCCACTGGACACTAGAGGTGACACACAgGCCATCGGTCACCATGGTCgGGCAAAGGACATAGGGATCCGTCACTGAAcACCTAACATTAGACACCGAAACGGGAATAAGGACACCAGCCTGTGCCCCTCCCCGCCTGGAGGGCCCAGCCTGGCAGTTAGCGGGTCGGG…
TCONS_00223734	=	NM_001001710	FAM166A	hypothetical protein LOC401565	XLOC_073897	TSS81205	.	2214	973	43.95	21.7	709371	9	139256768	139262043	-	139256768-139258061,139258444-139258561,139258915-139259009,139259362-139259491,139259580-139259830,139259912-139260126,139261933-139262043	nnnnnnnnnnnnnnnnnnnnnnnnnnnnnnnnnnnnnnnnnnnnnnnnnnnnnnnnnnnnnnnnnnnnnnnnnnnnnnnnnnnnnnnnnnnnnnnnnnnnnnnnnnnnnnnnnnnnnnnnnnnnnnnnnnnnnnnnnnnnnnnnnnnnnnnnnnnnnnnnnnnnnnnnnnnnnnnnnnnnnnnnnnnnnnnnnnnnnnnnnnnnnnnnnnnnnnnnnnnnnnnnnnnnnnnnnnnnnnnnnnnnnnnnnnnnnnnnnnnnnnnnnnnnnnnnnnnnnnnnnnnnnnnnnnnnnnnnnnnnnnnnnnnnnnnnnnnnnnnnnnnnnnnnnnnnnnnnnnnnnnnnnnnnnnnnnnnnnnnnnnnnnnnnnnnnnnnnnnnnnnnnnnnnnnnnnnnnnnn…
TCONS_00085594	=	NM_001001410	C16orf42	chromosome 16 open reading frame 42	XLOC_027608	TSS30812	69-1004	1795	719	40.06	21.6	1.10287e+06	16	1338879	1342102	-	1338879-1339610,1339891-1339954,1340060-1340236,1340809-1341002,1341381-1341600,1341695-1342102	TACGGGGAGCGAGACCGTGAGCGGGGAGGCCGGGATGCAGAGCGCGCGCGGGGCCTGGGGACGCGGGCGGCCGGGCCACTCACCGCGGGCCGAGAGCCCGAGGAACAACAGnnnnnnnnnnnnnnnnnnnnnnnnnnnnnnnnnnnnnnnnnnnnnnnnnnnnnnnnnnnnnnnnnnnnnnnnnnnnnnnnnnnnnnnnnnnnnnnnnnnnnnnnnnnnnnnnnnnnnnnnnnnnnnnnnnnnnnnnnnnnnnnnnnnnnnnnnnnnnnnnnnnnnnnnnnnnnnnnnnnnnnnnnnnnnnnnnnnnnnnnnnnnnnnnnnnnnnnnnnnnnnnnnnCGGCCGCCCTCGGCACCTCCCGACCCGCTCCCTGGAGGCCTTCGCCGAGGAGGTCGGCGCCG…
TCONS_00027989	=	NM_144591	C10orf32	chromosome 10 open reading frame 32	XLOC_009013	TSS9943	78-396	1824	272	14.91	21.5	722995	10	104603771	104614708	+	104603771-104604174,104610079-104610141,104610245-104610288,104611907-104611927,104612620-104612679,104613477-104614708	CgCTGCCGCAGGCTTTCCGATTCTAAACCATAGATtcaatgaaaTTGTCCTCCATTCCCTCCAGAGATGTTTGCCTGGACCCTGTTTTCCTCAGGATATCAATGAATAGTTCATGAGTTTtGTGAGtAAAGGTCAACtTCCATCAGGCnnnnnnnnnnnnnnnnnnnnnnnnnnnnnnnnnnnnnnnnnnnnnnnnnnnnnnnnnnnnnnnnnnnnnnnnnnnnnnnnnnnnnnnnnnnnnnnnnnnnCGTTCGCTAGTTGAAATGATGGCGACTGGAACGCCAGATTCTCAAGCGCGATTCGGTCAGTCCGTGAAGGGGCTTCTCACGGAGAAGGTGACCACCTGTGGTACTGACGTCATCGCGCTCACCAAGCAGGTGCTGAAGGGCTCCCGGAGCT…
TCONS_00139422	=	NM_198155	C21orf33	chromosome 21 open reading frame 33	XLOC_044211	TSS50495	87-798	1581	155	9.8	21.4	1.14301e+06	21	44377915	44390033	+	44377915-44378148,44378412-44378464,44380370-44380483,44381487-44381606,44387515-44387671,44389131-44390033	nnnnnnnnnnnnnnnnnnnnnnnnnnnnnnnnnnnnnnTAGGTGCGCACGCTCTGTCCCGGCGTGACCTTCCGACCCTGCTGTCCTCACCGCAATGGCGGCTGTGAGGGCCCTGGTGGGCTCGAGGCTCGCTGCGGCATCTGCGTTCGCGTCCCTGTCCCCCGGCGGTCGGACGCCTTCCCAGCGCGCAGCCATTCACCTCTCCGCGCCGCAGCCCGCGGCCAAGGTCGCGCTgGTGCTGTCTGGATGCGGAGTCTACGATGGGACCGAGATCCACGAGGCCTCGGCGATCCTGGTGCACCTGAGCCGGGGAGGGGCCGAAGTCCAGATCTTTGCTCCTGACGTCCCTCAGATGCACGTGATTGACCACACCAAGGGGCAGCCTTCTGAAAGCGAGAGC…
TCONS_00097024	=	NM_014804	KIAA0753	hypothetical protein LOC9851	XLOC_031153	TSS34997	360-3260	4859	715	14.72	21.2	720231	17	6422195	6484971	-	6422195-6423908,6433823-6434047,6434554-6434674,6439016-6439097,6440202-6440387,6443281-6443364,6444424-6444502,6450917-6451006,6451225-6451314,6452392-6452508,6454038-6454204,6455963-6456192,6464832-6465042,6466926-6467141,6467553-6467615,6468799-6468905,6472161-6472785,6479055-6479215,6484681-6484971	nnnnnnnnnnnnnnnnnnnnnnnnnnnnnnnnnnnnnnnnnnnnnnnnnnnnnnnnnnnnnnnnnnnnnnnnnnnnnnnnnnnnnnnnnnnnnnnnnnnnnnnnnnnnnnnnnnnnnnnnnnnnnnnnnnnnnnnnnnnnnnnnnnnnnnnnnnnnnnnnnnnnnnnnnnnnnnnnnnnnnnnnnnnnnnnnnnnnnnnnnnnnnnnnnnnnnnnnnnnnnnnnnnnnnnnnnnnnnnnnnnnnnnnnnnnnnnnnnnnnnnnnnnnnnnnnnnnnnnnnnnnnnnnnnnnGAATGGTTTTAGGGAAGACTGTtGCCTGATGACAAGGCTGTCACTATTGTTGTGTACTACCTGCCATGATGGGACCAGGCCAGCCAGCTTCCACCTGTGTTCATCTAG…
TCONS_00102409	=	NM_001193654	C17orf62	chromosome 17 open reading frame 62	XLOC_032466	TSS37103	391-951	4586	2012	43.87	21.1	945558	17	77991537	78001996	-	77991537-77995289,77995612-77995756,77997029-77997125,77997788-77997861,77998745-77998786,78000335-78000457,78001645-78001996	nnnnnnnnnnnnnnnnnnnnnnnnnCGCCCCCGAAAGTCGGCTCCGCTCCGCTCCAATCCCGGAAGTCCGCGCgGCCCCGCCCCTGCCGGTTCGCGTCTCTCTGCTGcCGCGCGGGGACCGCTGTGCTCTCGGTAGGCGGCTGGGCTGGGTGGGCTCCGCACGTCCTTCCCGCTCCGTGCCGCGCGTCCCGGCACCCTGGGGCCCACTCCGGgaggggtctgcgtcnnnnnnnnnnnnnnnnnnnGCTCCGTGTCCCGCCCTGCCCGTCGCGGGCGGCCTCGCGGCTGTTCCGCGGCAGGTTGGCCACGGCGGCGGGAGCGCCCTCGACCCGGACAAAGAAACGAGCGCTCGGCCCCTCCTCCTGTAGAGACTGGGGCTGCCTTCTCGGGATGTACCTG…
TCONS_00214552	x	NM_020702	KIAA1161	hypothetical protein LOC57462	XLOC_070961	-	168-2309	2205	0	0	21	859386	9	34360772	34362976	+	34360772-34362976	TGCGGTTACTGGGCCCTGGGCTGGGTCAGGACGCCCAGGTAAAGTaGGCGATCTCATCCAGgTCGACCGGGTAATCAGTGAGCAGCACCGGCGTCTTGTCGAAAAGCTCACCCTTGTAGCTGCGCCACTTGCCGGCGGGCAAATAGACGtCACGCTCCTGCTTGCCCGGCTCCAGCACCGGGGCCACAAGCAGCGTGTCcCCAATAAGGAACTGAGAGTCTaTGCGGTGAGCTGTCTCGTCGCCGGGcGCAATCCACCAAAGGGGGCGCACAATGGGGTCACCCGTGTCGGTGACCtCGCCCGCCAGCTCAAGCAACAGCGGCGCCACAAGCGAGGCCCGCAgGGCGGTGAACTTCTGCGCGATGGCCACCACTTCCGCGTCGTAGCGCCAGGGCGGGA…
TCONS_00172504	=	NM_033211	C5orf30	chromosome 5 open reading frame 30	XLOC_055846	TSS62623	270-888	3062	178	5.81	20.9	680678	5	102622292	102642263	+	102622292-102622496,102629508-102629597,102639497-102642263	nnnnnnnnnnnnnnnnnGAGGAGGGGGCGGGGACTAcGCgGGGCGGTAGCTGGCGCCGAGCGCGGTGGGAGAGGAGAGGGTACCCGGCTgGCTCGGCTGGCGGCCTCTGCCAGGATCTCGGCGCCGCAGTCCTGCGCCTCTCCCACCCCTGTCTCCGGCTCCGCGGCCCCGGGCACGGCGGAGGCAGCGGAGCCcTGGGCCATCGTACCtGGAGTAGAACAGAAAAATTATTATgTCTGTGTTCCCTTGGGACTCATTGGAAATTGTACAGTGACATCTTCTGGGATTTAGTCTGGATTGTGCAGACTGGTGCTTAAAATGGAaGTCGATATTAATGgAGAGTCTAGAAGTACTCTGACCACCCTGcCCTTCCCTGGGGCCGAGGCCAACTCCCCGGGA…
TCONS_00067442	=	NM_174891	C14orf79	chromosome 14 open reading frame 79	XLOC_021771	TSS24341	154-1129	2401	532	22.16	20.9	770459	14	104523150	104532900	+	104523150-104524236,104526325-104526470,104528873-104529002,104530330-104530446,104531980-104532900	nnnnnnnnnnnnnnnnnnnnnnnnnnnnnnnnnnnnnnnnnnnnnnnnnnnnnnnnnnnnnnnnnnnnnnnnnnnnnnnnnnnnnnnnnnnnnnnnnnnnnnnnnnnnnnnnnnnnnnnnnnnnnnnnnnnnnnnnnnnnnnnnnnnnnnnnnnnnnnnnnnnnnnnnnnnnnnnnnnnnnnnnnnnnnnnnnnnnnnnnnnnnnnnnnnnnnnnnnnnnnnnnnnnnnnnnnnnnnnnnnnnnnnnnnnnnnnnnnnnnnnnnnnnnnnnnnnnnnnnnnnnnnnnnnnnnnnnnnnnnnnnnnnnnnnnnnnnCCAGGCCCCCTCGCGGgTCTCTCCAGAGCAGGAGCCCcgCCTTGGGCCGCCCCtctcaCACCTGccgtgggtccggtacgcgcc…
TCONS_00072483	=	NM_197955	C15orf48	chromosome 15 open reading frame 48	XLOC_023406	TSS26170	119-368	968	115	11.88	20.9	989319	15	43509890	43512939	+	43509890-43510145,43510260-43510322,43510491-43510576,43511562-43511622,43512438-43512939	CGGCAGGGGGCGCCAGCGCCCGCGTTCGGcCGCTTCACGTCAGCCGCAcAATGTCCTGCAGGGGGCGCCCGGGaGcCGCGTGCCCAACGGGGaaagcgagtnnnnnnnnnnnnnnnnnnnnnnnnnnnnnnnnnnnnnnnnnnnnnnnGCCCgGCCCACCCGGGGCGGTTGTGGTtGCTATATATAAGGTGGGGAGGCCGCCGGCCCGTTGGGTTCCGGGCGTTACCATCGTCCGTGCGCACCGCCCCACGTCCAGATTTGGCAATTCTTCGCTGAAGTCATCATGAGCTTTTTCCAACTCCTGATGAAAAGGAAGGAACTCATTCCCTTGGTGCTGTTCGTGAGTGTGGCGGCGGGTGGAGCCTCGTCTTTTGCTGTGTATTCTCTTCGGAAAACCGA…
TCONS_00214323	x	NM_001167575	C9orf82	chromosome 9 open reading frame 82	XLOC_070844	-	703-1350	825	85	10.3	20.5	767032	9	26832018	26832842	+	26832018-26832842	TTGCTTTTAAGATTTGCAGACACAGCTAAATACTCATCTAACAAAGTATCCAGGCTATCCAGCTATACTGCCATGAATTCATAAGACACTAACACACATTTATAACAAAAAAGTAnnnnnnnnnnnnnnnnnnnnnnnnnnnnnnnnnnnnnnnnnnnnnnnnnGACCTAATAAGGGTTACATGAGAAATAACATATAAGaCCCCAAATAAATTTTAGATACAAAATTAAATGCTGTGGCTTTGTTCAAACATACCTAAAATTCAAACTCAAGTTAAATACCTACGCTGGCTTTTTTATATCACCAGCTTTCATTAGGGCCTTAATCGCTCTTGCCCTCATCTCAAGTTCTAGCAGCTCCAGTTGCTGTGCAGAAGGTTGAACATCTTCTGGTGGAGGA…
TCONS_00132334	x	NM_019593	GPCPD1	hypothetical protein LOC56261,	XLOC_041854	-	214-2229	3361	92	2.74	20.3	712054	20	5473145	5476505	+	5473145-5476505	CTGGaGATGCAAAGACGTCCCTGCCCTTAAGGGGCTTACAATCTTaCTGGAGAATATAACAGGCACATAAGCAGCTGGACTACAAGGAAGcATGAGCTAACAAATGCCAGACTTTGGAAGGCAGCGTAGTTTGAGAACATGGGATTCAGAGTCACAAAACCCACATCCTAGTCCCAACCCAGTACATCAGTGAACCTCTCTGGGTTTTTTcCCAGCTACAACATTAAATAGTTAGACTGAGAGGCTGTCTGCATGtttccAtcatcAttcaGAtcaAAAGCTGAGatGaGctttaTggagTAGGTGGCACCTGAGcGGGACACTGAAGGAAGGCAAAGGAGGTGTTTCAGACAAGGAAAGCAGTACTGAGGTAGCTGTAAGCTTGGAGTTTGGAGGGGA…
TCONS_00106663	=	NM_017914	C19orf24	chromosome 19 open reading frame 24	XLOC_034091	TSS38721	30-426	978	391	39.98	20.2	1.09175e+06	19	1226437	1230243	+	1226437-1226829,1228182-1228298,1229776-1230243	nnnnnnnnnnnnnnnnnnnnnnnnnnnnnnnnnnnnnnnnnnnnnnnnnnnnnnnnnnnnnnnnnnnnnnnnnnnnnnnnnnnnnnnnnnnnnnnnnnnnnnnnnnnnnnnnnnnnnnnnnnnnnnnnnnCCGCCGCcGCTGcTGCTGCTCCCGCTGGCGCTGCTGCTGGCGGCGCTGTCGTGCGGTGCCAAAGAGGCCTCGCCGCCGCGCCCCGCACAGGTCACGTTGTCGCCGCCGCcaGtCGTGACGAACGGGAGCCaGCCGGGcnnnnnnnnnnnnnnnnnnnnnnnnnnnnnnnnnnnnnnnnnnnnnnnnnnnnnnncGCGCTCTTTCTACGTGATCCTGGGCTTTTGCGGCCtgGCCGTGCTCtaCTTCCTCATCCGGGCGTTCAGGTTGAA…
TCONS_00165749	x	NM_001100590	KIAA0232	hypothetical protein LOC9778	XLOC_053267	-	380-4565	3484	33	0.95	20	663798	4	6913529	6917012	-	6913529-6917012	AAAACTCTACTGTCTAATTCAAATTTATAAATATCAAATCCATTTTAAGTCCTTACATGTAAAATTAGAACAATTTAAGTTTTAAGACATTTATGCTAAcTnnnnnnnnnnnnnnnnnnnnnnnnnnnnnnnnngCATGTCTGTTCTTcGGTTAAACTCTGATCgAATCCTTTTGTCAAACACCAATACGCACACAGcCAcCTCTTCCAGCTGTCCCGAAGAAACTGGATTATCTTCATAAGCAGGAAACTGACAACCTGCTTTGCAACAACAAAAATTATTAATTTCTTCCTCGCATTGTGCCATTATTTTACAATTTGCTTCTGAGCTTTCTAAATCTATTTCCAGGGATTCATTCATGCTACATTCCAAACACTGATTCTGCtTTCCTACTGACAG…
TCONS_00172038	=	NM_205548	FAM151B	hypothetical protein LOC167555	XLOC_055638	TSS62452	.	1541	324	21.03	19.7	671251	5	79819544	79873962	+	79819544-79819723,79833367-79833492,79845179-79845344,79851268-79851485,79853578-79853713,79873248-79873962	nnnnnnnnnnnnnnnnnnnnnnnnnnnnnnnnnnnnnnnnnnnnnnnnnnnnnnnnnnnnnnnnnnnnnnnnnnnnnnnnnnnnnnnnnnnnnnnnnnnnnnnnnnnnnnnnnnnnnnnnnnnnnnnnnnnnnnCaGACGGCGGGCGTCATCACCATGGCAGCATCcGCTGGAGGCCCAGGATCTTGGAGTGAAAATATACTGGAGTATTTTCTGAGAAATAGCCAGATTACAGCAGAAGATGGCGCTGAGATCACCTGGTATCATGCAGCTAACCACAAGGCACAAATGAATGAGGCACTGAAAAGTACTGCTCACATGATAGAGGCTGATGTCCTTCTTcCAAGTGATGGATCAGAACACAGCCAGCCAATTATGGCCCATCCCCCTGAAACAAACA…
TCONS_00079505	=	NM_138418	FAM195A	hypothetical protein LOC84331	XLOC_025768	TSS28724	.	2302	1283	55.73	19.7	770726	16	630460	638477	+	630460-632044,632121-632250,637418-637545,637784-637885,638121-638477	nnnnnnnnnnnnnnnnnnnnnnnnnnnnnnnnnnnnnnnnnnnnnnnnnnnnnnnnnnnnnnnnnnnnnnnnnnnnnnnnnnnnnnnnnnnnnnnnnnnnnnnnnnnnnnnnnnnnnnnnnnnnnnnnnnnnnnnnnnnnnnnnnnnnnnnnnnnnnnnnnnnnnnnnnnnnnnnnnnnnnnnnnnnnnnnnnnnnnnnnnnnnnnnnnnnnnnnnnnnnnnnnnnnnnnnnnnnnnnnnnnnnnnnnnnnnnnnnnnnnnnnnnnnnnnnnnnnnnnnnnnnnnnnnnnnnnnnnnnnnnnnnnnnnnnnnnnnnnnnnnnnnnnnnnnnnnnnnnnnnnnnnnnnnnnnnnnnnnnnnnnnnnnnnnnnnnnnnnnnnnnnnnnnnnnnnnnnnnnn…
TCONS_00091285	=	NM_024052	C17orf39	chromosome 17 open reading frame 39	XLOC_029277	TSS33004	169-1069	4249	547	12.87	19.6	720946	17	17883320	17912444	+	17883320-17883941,17889186-17889245,17898166-17898273,17902907-17903008,17905884-17906014,17909219-17912444	nnnnnnnnnnnnnnnnnnnnnnnnnnnnnnnnnnnnnnnnnnnnnnnnnnnnnnnnnnnnnnnnnnnnnnnnnnnnnnnnnnnnnnnnnnnnnnnnnnnnnnnnnnnnnnnnnnnnnnnnnnnnnnnnnnnnnnnnnnnnnnnnnnnnnnnnnnnnnnnnnnnnnnnnnnnnCTcTGTGTGTGTATGTGTGCGCGAGGGCAAGTCGGGAGGGGGACCCAGCTCAGGACTGGGAGGCCCTGCTCGCAGGTCCCTGGGTCCCGGTGGCGGCCAGAGCGCTTGGTCCGCAGGCAGCGGGCGGGTGGTCGCCCCTCCCGCCCCCACCCCGCGCGTGCGCGCCCCGGCCTCTCCCTCCCCGCCACCCTCcTCGGCTCCCGCGCGGCGGCGGCGGTTCCTCTCCC…
TCONS_00227478	=	NM_001101357	CCDC160	hypothetical protein LOC347475	XLOC_075296	TSS82328	.	1299	129	9.93	19.4	712594	X	133198743	133207474	+	133198743-133199039,133206473-133207474	nnnnnnnnnnnnnnnnnnnnnnnnnnnnnnnnnnnnnnnnnnnnnnnnnnnnnnnnnnnnnnnnnnnnnnnnnnnnnnnnnnnnnnnnnnnnnnnnnnnnnnnnnnnnnnnnnnnnnnnnnnnnnnnnnctaggcaaccgCGCGGCCCGCtCTGGCGCTGCACTGCGGTGGCTCAGGCCGGAGCCGGCCCGGCAGGGTCGCGGTGGCCAGAGCCGAACGAGGGGCTGCCGcgcgcCggTGGTGATTGGCTTTGAGGAAGAGAGGTTCGGGCTCTCCAGACCGCAACCACGTTTCCAGATATTGGAAGAGGGGCCTGGAGAAATGGATGCTAGAAGAAAACACTGGAAGGAGTATATGTTTACTCCTTTTTTTAGTGCACAGGATGTTCTAGAAGAGACT…
TCONS_00103772	=	NM_001008239	C18orf25	chromosome 18 open reading frame 25	XLOC_033062	TSS37575	380-1406	5329	638	11.97	18.8	721598	18	42007943	42100957	+	42007943-42008294,42049775-42050559,42087661-42087784,42096890-42100957	cCCGGCGCAGCaGCCTCTCTAGCCGGCCGACGCaGGCTCTGTGTTTCCGGGCGGAAGTGAGGCGCCGAGCGGAACGGCCTCTGGTGACATTTTCTTGGGGGCGGCGCGGACGACTGAAGGGACTTGGTGGTAGAGGCTGCGGAGGCgGCGAGGTTCGCTTTGGTCCCGGCAGGGGCTCTGACCGCGacCcactgnnCGCCGCCGGCGCTTGTTCCGAGGAGGAGAAGGCGGCGGTGGCCGTCGCGTCCTGAGTCACCGCAGCGGGGaAGAGTCCCAGCCGGGGGGTCGGTGCGTGCCCCGACGGGGCGCGCGCGGAGCGAGCGAGGAGGCACGGAGTCGCAgcGGAGCGCAGGTTGCTTTCCTGTTGCATCTTTGATATCATTTCCTAGACTCTACTCC…
TCONS_00227502	=	NM_001163438	CXorf69	chromosome X open reading frame 69	XLOC_075310	-	.	1536	413	26.89	18.7	776221	X	133952634	133954169	+	133952634-133954169	nnnnnnnnnnnnnnnnnnnnnnnnnnnnnnnnnnnnnnnnnnnnnnnnnnnnnnnnnnnnnnnnnnnnnnnnnnnnCAGCAGCCGCCCAGCAGGCCTCCCGCCCGTATTTCCCCGCGTCCATCCCTCTGTCCCACGGTCGGTGGGTCAGCGGAGCCTGATGGAGGTCTTGGGCTCTGGGCACTATGTTGGAGGCGGCATCAGGTCCATGGCGGCGGCGGCCCTGTCTGGCCTGGCGGTGCGGCTGTCGCGCTCGCAGGGGACCCGCGGCTCGTACGGCGCCTTCTGCAAGACGCTCACTCGCACGCTGCTCACCTTCTTCGACCTGGCCTGGCGGCTGCGCaAGAACTACTTCTACTTCTACATCCTGGCCTCGGTGATTCTCAACGTCCACCTGCAGG…
TCONS_00161425	=	NM_018302	C4orf19	chromosome 4 open reading frame 19	XLOC_051567	TSS58529	179-1121	3749	1456	38.84	18.5	642883	4	37262134	37271527	+	37262134-37262405,37266863-37266916,37268105-37271527	AAAAAGAAATGAATTAAAcTTtATATGACACATCATATAAGGAAGAATAATTGTAGACACAGGCATGCAGGGGTTGGGCGTGAGTACATTAGTCCCCACCCTTTTCGTCAGCAGTCACACAACCTTGGACATTAGAGCCTaTCCGTCTGATCTAGAGAAGGAATGTTGCTGGGGAAGGAAAACTCAGGGCGAGGTGAtAGAGGACAGAACCTCTcACCAGGAAGAGGCTGTCCCTGCCAAGCTCCGGgnnnnnnCaGAAGCATGACCCTCAGGTGGTAACAGAAAACAATCCAGATGgGgTGCAGGTGCTGTAAAATAATACAAAGCTATCTCTTTGATCCAGTTCAAGTGTCCTCTCCTGGCTATGTCAATGAAGTCAACAGCTGCAAGCTAGATGAA…
TCONS_00197153	x	NM_152556	C7orf60	chromosome 7 open reading frame 60	XLOC_064642	-	128-1342	3183	54	1.7	18.4	623854	7	112246513	112249695	+	112246513-112249695	CATTTTCaGGTATGCTaCTTCCCACCaCTTGGCAACTATGGTAAAAcCATATGATCTAGTCATGATCCTGAAGAATCCAACCAAATGATTACCATTTGTTTTTGAAACAACCAAATTATTTTGGaGAACCTGCTGTGAATGTGACAGGAGGCCTTATAACTTCTTTATATCCGAAATGAAATAATTCTTAGGAGTACCCATACAGTATTAGAAGGCCCTATTAACTTCCACTTGTTATTACATACATGATCTGGCATCAAGCTGCAATGACTGCTTATACTTCAATACTTATACACTGAATTGGCTTTGGTGGAATGTATATCAGTTTAaAtCTGTGCCAACCTAATTTGAATAAGCTGAATTTACAGTAACAAATGATATAAATTCAAACAAATTTAT…
TCONS_00223816	=	NM_032937	C9orf37	chromosome 9 open reading frame 37	XLOC_073910	TSS81231	.	2276	968	42.53	18.4	769149	9	139628820	139633168	-	139628820-139630472,139632207-139632464,139632804-139633168	nnnnnCGGTGCGGCGCCTGCGCACTGGgACCAaGCGTGCGGCGCCCCAGGCGCCGGGCCTGCGGCGGCCGGAAcCGGaACGCGCGCCcgcggggtaggagacctggnnCCGGAGAACCCGCGCGCCAGAGTCGTGGTAGTGGATGGGGAGTAGCCTTCCCATTTTCAACACATATCTCATTCTAAATTGACGTTCTGGTGGGCTGGCCGAAGGAGGAgAAAGACCTGCGGCTCCGACCTCTGACCTCTAACCCCGGgCGCACTTTGATTTCGCCGGCTTGCGCGGAAGGCTGACTCCCTGGGCTGCGGCCTGGCGGGGGAGCCGCCTGTGGGGTGTCCCCGGCGCGGGAGGGTGCTCTGGTTCAGnnnnnnnnnnnnnnnnnnnnnnnnnnnnnnnnnn…
TCONS_00045454	=	NM_020153	IFT46	hypothetical protein LOC56912,	XLOC_014452	TSS16424	420-1484	2290	47	2.05	18.3	629648	11	117920038	117942001	-	117920038-117920936,117921334-117921419,117921718-117921778,117927711-117927777,117928139-117928260,117930384-117930512,117930915-117931008,117931173-117931247,117932831-117932970,117933663-117933815,117935710-117935789,117940890-117940986,117941715-117942001	nnnnnnnnnnnnnnnnnnnnnnnnnnnnnnnnnnnnnnnnnnnnnnnCCTTGATCTTCTTCCTGCGCTGAGAGCCTTCGCGGGTGAGGCGTAACGTGCAGGAGGTCTCACGAGAGTGGAAGCAAGTCTCGCGAATTTTAAAATTTATCTTTTTGCCTAGCGACTGACAaCAGGCTGGTTGcttggcgtATaatGGtAAAGTGGCCTGGCTTTGAGACTGGAGTGAGACCCCAGCCCTAGGCTGGGGTTCTTTCCATTATAGAGGAGACGGATTCAGAAGGGCTACAGACCAAGGTTATTGAAAACCAGACATATGATGAACGTCTAGAGATTAACGACTCTGAAGaGGTTGCAAGTATTTATACTCCAACCCCAAGACACCAAGGACTTCCtCATTCTG…
TCONS_00107439	=	NM_001171155	C19orf79	chromosome 19 open reading frame 79	XLOC_034336	TSS38976	50-269	845	256	30.3	18.3	977796	19	7600615	7602960	+	7600615-7600746,7601459-7601545,7601709-7601732,7602359-7602960	nnnnnnnnnnnnnnnnnnnnnnnnnnnnnnnnnnnnnnnnnnnnnnnnnTCTTGCcGGAGGGTCGGCTTTGGGCGGAAGTTGCTTTGTTGACCGGGAGaAACGAGATgGGGGTGAAGCTGGAGATATTTCGGATGATAATCTACCTCACTTTCCCTGTGGCTATGTTCTGGGTTTCCAATCAGGCCGAGTGGTTTGAGGGCTACGTCATACAGCGCAAGAGGGAGCTGTGGACACCTGAGAAGCTTCAAGAGATAGAAGAATTCAAAGAGAGGGTACGGAAGCGGCGGGAGGAGAAGCTTCTTCGCGATGCCCAGCAGAAATCCTGAGGCCTCCAAGGGGGAGTCCCAgCCCATCCCcTGATGAAATATAcatatactcagttccttgttannnnTGGA…
TCONS_00069129	=	NM_001001872	C14orf37	chromosome 14 open reading frame 37	XLOC_022206	TSS25000	112-2433	4200	626	14.9	18.2	547385	14	57539552	57688709	-	57539552-57541275,57541519-57541653,57548590-57548621,57633195-57633452,57667983-57668192,57669561-57669812,57674461-57675885,57688546-57688709	nnnnnnnnnnnnnnnnnnnnnnnnnnnnnnnnnnnnnnnnnnnnnnnnnnnnnnnnnnnnnnnnnnnnncgccgccgccgccgcagggCCaGCCGCgGGGATGCCGAGCGCCCGCGCCGCCGCTGCCTCTGTCCTCCGCGCGCTGCTCcGCTGAAtGCGCACAGGATTCAATTACTGGACTTGTCAACTCTGCCAGTGTATGTGCCATTTCTCTTCCACTATGAGTGGACCGATTGTATTGCACATTTGTCTGGCTTTCTGTAGCCTTCTACTTTTCAACGTTGCCACACAATGTCTGgCCTTCCCCAAAATAGAAAGGAGGgGGGAGATAGCACATGTTCATGCGGAGAAAGGGCAGTCTGATAAGATGAACACCGATGACCTAGAAAATAGCTCCAT…
TCONS_00109894	=	NM_014686	KIAA0355	hypothetical protein LOC9710	XLOC_035039	TSS39730	860-4070	6721	328	4.88	18.2	685242	19	39437278	39538331	+	39437278-39437359,39482424-39483713,39502652-39502861,39510166-39510306,39510516-39510611,39510735-39510896,39512934-39513092,39516449-39516546,39522612-39522737,39524167-39525200,39530622-39530787,39531761-39531898,39534259-39534337,39535392-39538331	nnnnnnnnnnnnnnnnnnnnnnnnnnnnnnnnnnnnnnnnGCCGGTCCAAGGCGGTGCGCTGGGGGCCgGGGCGCGTCGCAGGAAAGGACTTAGAAGCCTTACAAATACATCTGTGCATTCTTGCTTCAGACTTTACAACTGAGGGCCAGCCCAGTCTGGAAGCATCTCTTGTTAATGTTACAAGGAAACCGCTACCTCAGCAAACAAAAGGAATGGAGGAGGAGACTTATAACAAATGCCATTTAAAAAAAAAAGAAAAACTTGTTTTCAGAAAACATTAGAGGAAATTCGGAGAATTTTAGCATTGCATAGAAGCAGCTTCACAGGTAAACAGATTTGACGGGCAGGCtCTGTCAAAATTCTGCAGAAGTTTGATCTTCTTACTTAAGGACTTTGTG…
TCONS_00222789	=	NM_001035534	FAM129B	hypothetical protein LOC64855 isoform 2	XLOC_073701	TSS80816	.	3760	486	12.93	18.1	686742	9	129307439	129381089	-	129307439-129309531,129309967-129310078,129310193-129310300,129310522-129310638,129311076-129311231,129312246-129312433,129318957-129319119,129319212-129319316,129319926-129320041,129325779-129325946,129327158-129327263,129329294-129329422,129333748-129333878,129381022-129381089	nnnnnnnnnnnnnnnnnnnnnnnnnnnnnnnnnnnnnnnnnnnnnnnnnnnnnnnnnnnnnnnnnnnnAAAAAACCGGGAAGATCCTGACGGAGTTCCTCCAGTTCTATGAAGACCAGTATGGCGTGGCTCTcTTTAACAGCATGCGCCATGAGATCGAGGGCACGGGGCTGCCGCAGGCCCAGCTGCTCTGGCGCAAGGTgCCACTGGACGAGCGCATCATCTTCTCGGGGAACCTCTTCCAGTACCAGGAGGACAGCAAGAAGTGGAGGAACCGcTTCAGCCTCGTGCCCCaCAATTATGGGCTGGTGCTCTATGACAACAAAGTGGCCTATGAGCGGCAGGTCCCACCACGAGCTGTCATCAACAGTGCAGGCTACAAAATCCTCACTTCTGTGGA…
TCONS_00064524	x	NM_001083908	DNAAF2	hypothetical protein LOC55172 isoform 2	XLOC_020708	TSS23392	82-2448	1154	126	10.92	18	724049	14	49170543	49171973	+	49170543-49170779,49171057-49171973	CgGCGGGATCCCGGCGCGCGGCCGGTAGTACCACTGGCAGCGTAACCACCAGCTGCCGCCGGGCCTTGTTGAATTGTGCCTTgCCGCGGcCGTCGTCCACTGGGTACGGGAGCGATAGCCGCAGCCGGTAGTCGGGTTTCCTTGAGTCGAGGCAcAGCAGCTTTCCCGTCACCTCCAGCGCCGCCTGCGCGGCCGAGCGCAACAGCGGCAGTTCGATGGTGACCACCAGCTCATGGGtGTCTTGGCATTCCTGCGGTCCAGCTTCACGCCGAaCTGCTTCTCGACTGCCTCCAGGGCTGTAGCGTCCAGCATCTGGCGGAAGCCCTCGTGCCGCCGGGCCAGCGCTAGCGCGTCTGGATGGAAGACcACGTCGTAGACCaTGTATCGGCTGCTGTTGCG…
TCONS_00177683	=	NM_032042	FAM172A	hypothetical protein LOC83989,	XLOC_057774	TSS64597	.	5485	951	17.34	17.8	802512	5	92978422	93473160	-	92978422-92982591,93137621-93137705,93145845-93145961,93185610-93185729,93242932-93243150,93320238-93320429,93325919-93325984,93412192-93412292,93414587-93414688,93436107-93436230,93472972-93473160	nnnnnnnnnnnnnnnnnnnnnnnnnnnCAgTCTCCTGCAGACCCCGGAAGTGCAACTCGAACTTGGTCGGGGCGCGGATCCCGAGAGGGAAAGTCATAACAACCGCACGAGGGAGTTCGACTGGCGAACTGGAAGGCCACGCCTCCTCCCGCCTGCCCCCTCAGCCCTGTAGCTGGGGGCAGAGCTCAGACTGTCTTCTGAAGATTGATGTCTATTTCCTTGAGCTCTTTAATTTTGTTGCCAATTTGGATAAACATGGCACAAATCCAGCAGGGAGGTCCAGATGAAAAAGAAAAGACTACCGCGaTGAAAGATTTATTATCTAGGATAGATTTGGATGAACTAATGAAAAAAGATGAACCTCCTCTTGATTTTCCTGATACCCTGGAGGGATTTGAA…
TCONS_00108084	=	NM_175871	SWSAP1	hypothetical protein LOC126074	XLOC_034485	TSS39171	38-725	1854	854	46.06	17.7	705845	19	11346191	11348627	+	11346191-11346605,11347189-11348627	CCTCCGCATAGGTTCTAACCcTTcGCCCATTCACCaGAGGAATCGAGTTTTGATGGACAGATTCCTAaACCAATAGAGAAACTAAGTGAACTGTACCGAaGnnnnnnnnnnnnnnnnnnnnnnnnnnnnnnnnnnnnnnnnnnnnnnnnnnnnnnnnnnnnnnnnnnnnnnnnnnnnnnnnnnnnnnnnnnnnnnnnnnnnnnnnnnnnnnnnnnCCGGGGAGGAGAACACGCCTGCCGTCGGAccgcctttgctgctgctcggCGcaccaggGtctggAAAAACAGCGCTGCTATTTGCTGCGGCCCTAGAGGCGGCGGGGGAGGGCCAAGGCCCAGTCCTCTTCCTGACACGGAGGCCTCTACAAAGCCTGCCCCGCGGGACCGGAACGACTCTAGA…
TCONS_00206707	=	NM_001080394	KIAA0146	hypothetical protein LOC23514,	XLOC_067891	TSS75021	1955-10-01	3646	681	18.68	17.5	797074	8	48336005	48811364	+	48336005-48336136,48355003-48355158,48359170-48359236,48366175-48366279,48369009-48369172,48471489-48471739,48482976-48483076,48515438-48515657,48670926-48671121,48674061-48674311,48748916-48749056,48775518-48775605,48776836-48776979,48777071-48777130,48787777-48787987,48788604-48788756,48802315-48802408,48804048-48804162,48804527-48804580,48810422-48811364	nnnnnnnnnnnnnnnnnnnnnnnnnnnnnnnnnnnnnnnnnnnnnnnnnnnnnnnnnnnnnnnnnnnnnnnnnnnnnnnnnnnnnnnnnnnnnnnnnnnnnnnnnnnnnnnnnnnnnnnnnnnnnnnnnnnnAGAAAAAGGAGTTGGGATATAGAATGCCCATCCTTTCCAGGAGAAAGACCACTGCAGGTCAGAAGAGCAGGTCTCAGGACAGCAGGGGCAGCTGCCTCTCTCTCTGAAGCATGGCTCAGGTGTGGAGAAGGGTTTCAGGACGCTTCTGGGACTCCGTCATTAACAGCTGAAGAGAAGACGATTACAGAAAAACACCTTGAATTATCCCCTAGACCCAAGCAAGAAACTACCACATTTAAAAGCACCaGTGGGCTTACAGATATAACA…
TCONS_00146388	=	NM_207327	C22orf40	chromosome 22 open reading frame 40	XLOC_046345	TSS53084	42-410	4864	1595	32.79	17.3	856621	22	45015585	45025240	-	45015585-45019799,45021671-45021782,45022733-45022845,45024817-45025240	nnnnnnnnnnnnnnnnnnnnnnnnnnnnnnnnnnnnnnnnnnnnnnnnnnnnnnnnnnnnnnnnnnnnnnnnnnnnnnnnnnnnnnnnnnnnnnnnnnnnnnnnnnnnnnnnnnnnnnnnnnnnnnnnnnnnnnnnnnnnnnnnnnnnnnnnnnnnnnnnnnnnnnnnnnnnnnnnnnnnnnnnnnnnnnnnnnnnnnnnnnnnnnnnnnnnnnnnnnnnnnnnnnnnnnnnnnnnnnnnnnnnnnnnnnnnnnnnnnnnnnnnnnnnnnnnnnnnnnnnnnnnnnnnnnnnnnnnnnnnnnnnnnnnnnnnnnnnnnnnnnnnnnnnnnnnnnnnnnnnnnnnnnnnnnnnnnnnnnnnnnnnnnnnnnnnnnnnnnnnnnnnnnnnnnnnnnnnnnn…
TCONS_00104371	=	NM_014177	TIMM21	hypothetical protein LOC29090	XLOC_033345	TSS37800	299-1043	1540	547	35.52	17.2	818400	18	69966720	69977184	+	69966720-69967324,69973360-69973422,69973521-69973618,69976229-69976302,69976386-69976491,69976591-69977184	nnnnnnnnnnnnnnnnnnnnnnnnnnnnnnnnnnnnnnnnnnnnnnnnnnnnnnnnnnnnnnnnnnnnnnnnnnnnnnnnnnnnnnnnnnnnnnnnnnnnnnnnnnnnnnnnnnnnnnnnnnnnnnnnnnnnnnnnnnnnnnnnnnnnnnnnnnnnnnnnnnnnnnnnnnnnnnnnnnnnnnnnnnnnnnnnnnnnnnnnnnnnnnnnnnnnnnnnnnnnnnnnCCGGCCACATGTGTAGTGAACCCAAAAACTTTCCTAACTGTAGTTAGCATCGTCCCTAAGCGGAACGATTTTCTGTGAACATGATTTGTACTTTTCTACGAgCCATACAGTATACGGAGAAGCTGCACAGGTCCCCGGCaAAGCGATTGCTTTTGCCCCACATTGTGCTTAACAA…
TCONS_00107991	=	NM_001136482	C19orf38	chromosome 19 open reading frame 38	XLOC_034457	TSS39149	80-770	1230	497	40.41	17	590851	19	10820078	10841473	+	10820078-10820215,10821935-10822243,10827941-10828033,10829992-10830019,10831591-10831634,10834846-10834883,10840894-10841473	ATCAGCCCTGGTTCTCcTTTCCCCGATCTGGCCTCACAGGAGGAGTTGGCAGGGAGccttgggcccctctggcctcagccggnnnnnnnnnnnnnnnnnnnnnnnnnATGCCCTGGACCATCTTGCTtcTTGCAGCtggctccttggcgATCCCAcgACCgTCCATCCGGCTGGTGCCCCCGCACCCAAGCAACCAAGAGGACCCCATCCACATCGCATGCATGGCCCCTGGGAACTTCCTGGGGGCAAATTTCACACTGTATCGAGGGGGGCAGGTGGTCCAGATCCTGCAGGCnnnnnnnnnnnnnnnnnnnnnnnnnnnnnnnnnnnnnnnnnnnnnCAGCGAGGCTCCAGGGGAACCCTTCCACTGCCAGTATGGAGTGTTAGGCGAGCTCAGCC…
TCONS_00214551	x	NM_020702	KIAA1161	hypothetical protein LOC57462	XLOC_070960	-	168-2309	585	22	3.76	17	736664	9	34360049	34360633	+	34360049-34360633	AAGGCACAAAGTCTGGCCTGCATGGCCCTGCAAGTCCGTTTCCATCAGGCACATCTGGCCCAGGGCTGAGGCCATGTATGTACACAAATGGGTGaGTGCAGTGTTAGAAGTCTCTTCACAAATAAGGAACATGATGATGGCTCTGTGCTAAGCCCAGTCCTCCTGTTCCCTGGGAGGGGATCTCTTGCTTCCTAGTCAGnnnnnnnnCTCCCCAGATGGACTGGGACCAAATCAGCCACAGTTCAGGTGAGTGCTGGGGACTCAGgGCCTGACTTCTAACACTAAGAAAGCACACTTTCTAAGTGTGGTGGGGGCTATTTGGGGACCTTAAATAAGATCAAGTCCCCACCTCAGATGGAAAAAGATGGCCACCAAAGCCAGGATGGAGAGGTTTCTCTT…
TCONS_00180951	=	NM_001135575	C6orf228	chromosome 6 open reading frame 228	XLOC_058917	TSS65841	282-555	4991	1015	20.34	16.8	708661	6	11201952	11246955	+	11201952-11202608,11242622-11246955	CCCGtCTCCACCAGGCTCTGCACTCCATCTCCCAGCCGcCCCCGCGCCGCGGAGGAGGCGAGCTcGGTGATGAGCTGCCgCAGCGGTAGGGGGCCTGGGGCnnnnnnnnnnnnnnnnnnnnnnnnnnnnnnnnnnnnnnnnnnnnnnnnnnnnnnnnnnnnnnnnnnnnnnnnnnnnnnnnnnnnnnnnnnnnnnnnnnnnnnnnnnnnnnnnnnnnnnnnnnnnnnnnnnnnnnnnnnnnnnnnnnnnnnnnnnnnnnnnnnnnnnnnnnnnnnnnnnnnnnnnnnnnnnnnnnnnnnnnnnnnnnnnnnnnnnnnnnnnnnnnnnnnnnnnnnnnnnnnnnnnnnnnnnnnnnnnnnnnnnnnnnnnnnnnnnnnnnnnnnnnnnnnnnnnnnnnnn…
TCONS_00147285	=	NM_016474	C3orf19	chromosome 3 open reading frame 19	XLOC_046647	TSS53386	92-1493	3472	610	17.57	16.6	609711	3	14668194	14689619	+	14668194-14668389,14670937-14671041,14672040-14672140,14675382-14675440,14678041-14678218,14681539-14681634,14683316-14683458,14683935-14684029,14684560-14684692,14686445-14686597,14687407-14689619	CTCAAGATGGCGtTGAGCTGACAAACTCGCGTCGCAAACTCACGCAAACTCAGTGTCGtTaTCGAAGACACTTCCGGTTGCGACGGAGGTAGGtTTACGAGnnnnnnnnnnnnnnnnnnnnnnnnnnnnnnnnnnnnnnnnnnnnngCACGACCATGGACCGTAGGAAAAAACCTTTGGACGTCACGGCCTCCTCGTTGGTAGATCTTAAGGCTGAACTCTTCCGAAAGCAAGAAGAATTCAAACAAGAAAAACTTCTAAAAGATTCTGGAGTTTTtGGAAAACCAAAAACAACTAACAAGAAACCAAGTATCTGGAGCAAACAGAATGTAGGCGTTTCAAATCgAGCTGAGAAGGATGCTGAACAGAAGATTGAAGAACAGAAGACTTTAGACAAAGC…
TCONS_00175972	x	NM_138348	FAM105B	hypothetical protein LOC90268	XLOC_057145	-	.	944	21	2.22	16.6	633478	5	14750728	14751671	-	14750728-14751671	GTCcTCTGCAGCAAGGTTTGCTAAAGTGGATCAAtAGCAAAGCCTCCAAGTCGGTTCAGCTTCTGACaGCGAAGACAAGAGACTCAACAAGTAACAGAGGAAaCTCTGGCCCCAGAAGCCAGGCATCTAACCGCATCTGCAGGTGGAAACCAAGGCCCCAAACTGCCCAGAGCCTCGGGGGCACGTTTTTCAGAGCAGGaGGAATTTTGGacCcatgcTgAACATCTTACGGTGTAAACAGAGGGACTGCTAAACAAGCCAAGATGAGCGCTGCCAGGnnnnnnnnnnnnnnnnnnnnnCTGGCCTCCATTCACAATGGCTTACCCATGGAAGAAAAACACCATTGCCCCTGGCAGAAGGTCTAAAGTTTGCTTGTTATCCTCTCCGAATTCATAATAC…
TCONS_00221665	=	NM_153698	C9orf21	chromosome 9 open reading frame 21	XLOC_073368	TSS80347	37-714	2901	1660	57.22	16.6	685383	9	98441678	98457420	-	98441678-98443989,98447996-98448127,98453493-98453598,98453762-98453815,98456808-98456876,98457193-98457420	nnnnnnnnnnnnnnnnnnnnnnGGCCGCCCCGCGTCATGGCCGCGCCCGCCCCGGTCACGCGGCAGnnnnnnnnnnnnnnnnnCCCGGTCCCGGCCCCAAGCGGCCCCGACCGTGGGCAGCCCcTGGCGGCCGCCGTGGCCGAGCTGCCAGTGCTGgACGCCCGCGGGCAGCGGGTACCTTTCGGCGCGCTGTTCCGGGAGcGCCGCGCCGTGGTGGTGTTCGTGCGGCATTTCCTGTGTTACATCTGCAAGGAATACGTAGAGGATCTGGCCAAAATCCCCAAGAGTTTCTTACAAGAAGCAAATGTCACCCTTATAGTGATTGGACAGTCATCCTACCATCATATTGAGCCTTTTTGCAGACTAACTGGATATTCTCATGAAATCTATGTCGATCCT…
TCONS_00163507	=	NM_001128426	AP1AR	hypothetical protein LOC55435 isoform b	XLOC_052403	TSS59252	.	2809	409	14.56	16.3	579187	4	113372344	113410660	+	113372344-113372779,113393813-113393861,113395352-113395378,113398377-113398402,113401371-113401467,113405614-113405672,113406339-113406412,113407193-113407321,113408749-113410660	nnnnnnnnnnnnnnnnnnnnnnnnnnnnnnnnnnnnnnnnnnnnnnnnnnnnnnnnnnnnnnnnnnnnnnnnnnnnnnnnnnnnnnnnnnnnnnnnnnnnnnnnnnnnnnnnnnnnnnnnnnnnnnnnnnnnnnnnnnnnnnnnnnnnnnnnnnnnnnnnnnnnnnnnnnnnnnnnnnnnnnnnnnnnnnngTCTTtCGtCGCCCCGTCCCCTCACGCCGCCGCGCTCCGGCCGGCCCGCCCTCGGTCCGTGAAcCCCATTTCGGCTCGTGCCGCGCGGATGCGGCTGCCGGGCCTGGGATTGGGCATTGAGCGGGAGGAGGAGGAGGAtCGGCGGCGCCTGGTCGGCATGCGATGGGGAACTGCTGCTGGACGCAGTGCTTCGGACTGCTCCGCAAGG…
TCONS_00069631	=	NM_152445	FAM161B	hypothetical protein LOC145483	XLOC_022383	TSS25198	.	4813	1657	34.43	16.2	510437	14	73468064	73486703	-	73468064-73470850,73472405-73472544,73474058-73474157,73474404-73474568,73477382-73477509,73478825-73479171,73480791-73481341,73482742-73483061,73486429-73486703	nnnnnnnnnnnnnnnnnnnnnnnnnnnnnnnnnnnnnnnnnnnnnnnnnnnnnnnnnnnnnnnnnnnnnnnnnnnnnnnnnnnnnnnnnnnnnnnnnnnnnnnnnnnnnnnnnnnnnnnnnnnnnnnnnnnnnnnnnnnnnnnnnnnnnnnnnnnnnnnnnnnnnnnnnnnnnnnnnnnnnnnnnnnnnnnnnnnnnnnnnnnnnnnnnnnnnnnnnnnnnnnnnnnnnnnnnnnnnnnnnnnnnnnnnnnnnnnnnnnnnnnnnnnnnnnnnnnnnnnnnnnnnnnnnnnnnnnncCAGACACAGAGGCAGGAGAGGAGGTGTCTGGGGATGGGCTGGTTTTGCCCAGGGCCAGCAAACTTGACGAGTTCCTCAGCCCAGAGGAGGAGATAGATTCTA…
TCONS_00091403	=	NM_016078	FAM18B1	hypothetical protein LOC51030,	XLOC_029315	TSS33042	.	2072	209	10.09	16.2	621180	17	18625033	18650760	+	18625033-18625343,18633391-18633473,18634934-18635078,18641617-18641706,18642850-18642981,18648176-18648304,18649579-18650760	nnnnnnnnnnnnnnnnnnnnnnnnnnnnnnnnnnnnnnnnnnnnnnnnnnnnnnnnnnnnnnnnnnnnnnnnnnnnnnnnnnnnnnnnnnnnnnnnnnnnnnnnnnnnnnnnnnnnnnnnnnnnnnnnnnnnnnnnnnnnnnnnnnnnnnnnnnnnnnnnnnnnnnnnnnnnnnnnnnnnnnnnnnnnnnnnnAGTGGTCCCTcCTggcctttggtgacgagtcGCgTCAGTTCCGACCCGGACCCGTACGCTGCTGCGCTGACGTGGCTCCCGGAAGTAGGGCTGGcGTAGGGCCGCCATGTTGCAGCAGGATAGTAATGATGACACTGAAGATGTTTCCCTGTTTGATGCAGAAGAGGAGACGACTAATAGACCAAGAAAATCCAGAATCAGACATC…
TCONS_00109052	=	NM_032683	MPV17L2	hypothetical protein LOC84769	XLOC_034765	TSS39469	.	2307	547	23.71	16.1	613856	19	18164992	18169451	+	18164992-18165278,18165674-18165844,18166587-18166663,18166768-18166896,18167809-18169451	nnnnnnnnnnnnnnnnnnnnnnnnnnnnnnnnnnnnnnnnnnnnnnnnnnnnnnnnnnnnnnnnnnnnnnnnnnnnnnnnnnnCTTGGcTCCCGaGGGCTATGGCGCGGGGTGGCTGGCGCCGCCTGCGCCGCCTGTTATCCGCGGGGCAGGTTCTATTCCAGGGCCGCGCGCTGCTCGTCACCAACACGCTGGGCTGCGGCGCGCTCATGGCGGCCGGTGATGGCATGCGCCAGTCATGGGAGATCCGTGCCCGGCCCGGCCAGGTTTTCGACCCGCGGCGCTCCGCGAGCATGTTTGCGGTGGGCTGCAGCATGGGTCCCTTCCTGCACTACTGGTACTTGTCACTGGACCGTCTATTCCCTGCGTCTGGCCTCCGAGGCTTCCCAAATGTCCTCAA…
TCONS_00103773	=	NM_145055	C18orf25	chromosome 18 open reading frame 25	XLOC_033062	TSS37575	.	5465	634	11.6	16	584807	18	42007986	42100953	+	42007986-42008294,42049775-42050559,42073969-42074151,42087661-42087784,42096890-42100953	TTTCCGGGCGGAAGTGAGGCGCCGAGCGGAACGGCCTCTGGTGACATTTTCTTGGGGGCGGCGCGGACGACTGAAGGGACTTGGTGGTAGAGGCTGCGGAGGCgGCGAGGTTCGCTTTGGTCCCGGCAGGGGCTCTGACCGCGacCcactgnnCGCCGCCGGCGCTTGTTCCGAGGAGGAGAAGGCGGCGGTGGCCGTCGCGTCCTGAGTCACCGCAGCGGGGaAGAGTCCCAGCCGGGGGGTCGGTGCGTGCCCCGACGGGGCGCGCGCGGAGCGAGCGAGGAGGCACGGAGTCGCAgcGGAGCGCAGGTTGCTTTCCTGTTGCATCTTTGATATCATTTCCTAGACTCTACTCCATGATTTAACTTGAAATTCTGAAATGAAGATGGAGGAGGtAGT…
TCONS_00102407	=	NM_001033046	C17orf62	chromosome 17 open reading frame 62	XLOC_032466	TSS37103	171-731	4366	1993	45.65	15.8	686492	17	77991537	78001996	-	77991537-77995289,77995612-77995756,77997029-77997125,77997788-77997861,77998745-77998786,78000335-78000457,78001865-78001996	nnnnnnnnnnnnnnnnnnnnnnnnnCGCCCCCGAAAGTCGGCTCCGCTCCGCTCCAATCCCGGAAGTCCGCGCgGCCCCGCCCCTGCCGGTTCGCGTCTCTCTGCTGcCGCGCGGGGACCGCTGTGCTCTCGGCCCCTCCTCCTGTAGAGACTGGGGCTGCCTTCTCGGGATGTACCTGCAGGTGGAGACCCGCACCAGCTCCCGCCTCCATCTGAAGAGGGCTCCAGGCATCCGGTCCTGGTCCCTGCTGGTTGGAATCTTGTCAATTGGCCTGGCTGCTGCCTACTACAGTGGAGATAGCCTGGGCTGGAAGCTCTTCTACGTCACAGGCTGCCTGTTTGTGGCCGTGCAGAACCTGGAGGACTGGGAGGAAGCCATCTTTGACAAGAGCACAGGGA…
TCONS_00026298	=	NM_173473	ANAPC16	hypothetical protein LOC119504,	XLOC_008418	TSS9375	119-449	3255	1455	44.7	15.7	556004	10	73645765	73665637	+	73645765-73645902,73653652-73653820,73660130-73660204,73662765-73665637	nnnnnnnnnnnnnnnnnnnnnnnnnnnnnnnnnnnnnnnnnnnnnnGCGAGCACGCCGCCGTCCTCGTCGTGnnnnnnnnnnnnnCTCCGGCTGGTCCTGGGGGCGGGGCTGTAGGGGAAAGTGCTAAAGCCGCTGAGTGAAGtAtGAACTCTtCTAGAGAGGAAATGGCTGCTTCATCATCATCCTCCTCAGCTGGTGGGGTCAGTGGAAGTTCTGTCACTGGATCTGGTTTCAGTGTCTCAGACCTTGCCCCACCACGGAAAGCCCTTTTCACCTACCCCAAAGGAGCTGGCGAGATGTTAGAAGATGGCTCTGAGAGATTCCTCTGCGAATCTGTTTTTAGCTATCAAGTGGCATCCACACTTAAACAGGTGAAACATGATCAGCAAGTTGCTCGG…
TCONS_00021554	x	NM_030806	C1orf21	chromosome 1 open reading frame 21	XLOC_006535	-	478-841	1496	7	0.47	15.7	609972	1	182855270	182856765	-	182855270-182856765	ATACAGTGCTCCTGTCTTTTTGTGGGACAAACCCAAaCCCGGACTGCTGGCGTGGcATTTAATAGGATGCCCTCCCCTGAAAGTAACAAAGAGAACCCTCGTCAAAGCTATCAAACACATTAAAAAAATAcAAAAGTTATTTTCTCCTTTTGATTGCTATTTACTTGTGACAATATTTGTTAAAAATATCACTTCTGTCTTTGAGAAGAGATCATTCTCTTCATATAGTATGGAAAAATAAACTCTGCTGAACAcTCAGTcAACATTCCCCACCATTGCCaGGGGCGTttGGCTTTCACATCTCCAAATATCATCATAAGCATAAAAGTATTATGTTGTTgAGTAGGCAAACACTTTTGCTATGTCTAGTGTGCTGGAAGTAAGAGAAAAAGGAAGTGG…
TCONS_00168178	=	NM_001001701	C4orf3	chromosome 4 open reading frame 3	XLOC_054061	TSS61038	279-476	3127	1164	37.22	15.7	855313	4	120437022	120441704	-	120437022-120439382,120440939-120441704	nnnnnnnnnnnnnnnnnnnnnnnnnnnnnnnnnnnnnnnnnnnnnnnnnnnnnnnnnnnnnnnnnnnnnnnnnnnnnnnnnnnnnnnnnnnnnnnnnnnnnnnnnnnnnnnnnnnnnnnnnnnnnnnnnnnnnnnnnnnnnnnnnnnnnnnnnnnnnnnnnnnnnnnnnnnnnnnnnnnnnnnnnnnnnnnnnnnnnnnnnnnnnnnnnnnnnnnnnnnnnnnnnnnnnnnnnnnnnnnnnnnnnnnnnnnnnnnnnnnnnnnnnnnnnnnnnnnnnnnnnnnnnnnnnnnnnnnnnnnnnnnnnnnnnnnnnnnnnnnnnnnnnnnnnnnnnnnnnnnnnnnnnnnnnnnnnnnnnnnnnnnnnnnnnnnnnnnnnnnnnnnnnnnnnnnnnnnnnnn…
TCONS_00106823	=	NM_001031735	IZUMO4	hypothetical protein LOC113177 isoform 1	XLOC_034128	TSS38774	78-720	1458	572	39.23	15.6	551503	19	2047377	2050589	+	2047377-2048161,2048251-2048331,2048423-2048494,2048928-2048954,2049051-2049126,2049286-2049333,2049435-2049449,2049786-2049803,2050254-2050589	nnnTTTCCTTAAAGGGCCCGGGnnnnnnnnnnnnnnnnnnnnnnnnnnnnnnnnnnnnnnnnnnnnnnnnnnnnnnnnnnnnnnnnnnnnnnnnnnnnnnnnnnnnnnnnnnnnnnnnnnnnnnnnnnnnnnnnnnnnnnnnnnnnnnnnnnnnnnnnnnnnnnnnnnnnnnnnnnnnnnnnnnnnnnnnnnnnnnnnnnnnnnnnnnnnnnnnnnnnnnnnnnnnnnnnnnnnnnnnnnnnnnnnnnnnnnnnnnnnnnnnnnnnnnnnnnnnnnCaCGGGCCATTGGCGCATGCGTAGGGCGCGGCCTgGGGGCGGGGCCCacctagtgGcggagtctcctaaggGGCGGaTCGTGGGCGGGGCCTGGAGGCGGAnnnnnnnnnnnnnnnnnnnnnn…
TCONS_00205700	=	NM_001013842	C8orf58	chromosome 8 open reading frame 58	XLOC_067510	TSS74665	121-1216	2063	332	16.09	15.5	643559	8	22513058	22517608	+	22513058-22513218,22514340-22514815,22515170-22515310,22515430-22515538,22515658-22515770,22515995-22516101,22516653-22517608	nnnnnnnnnnnnnnnnnnnnnnnnnnnnnnnnnnnnnnnnnnnnnnnnnnnnnnnnnnnnnnnnnnnnnnnnnnnnnnnnnnnnnnnnnnnnnnnnnnnnnnnCGGGGCaGGAAGCGGGCCATGATGGGCCGGCGGCGCGCCTTCGCCGTGGACtGCCGGGATGGGACTGGCGAGGGCCTGGCACGGGGCTGCATAGtGCCTGGAGTCACCAGCACCTACAGACGGaTCCCGGACGCTGCCCACGGTTGCTCATCCTGGGAGAGAGGTGACAAGCTCAGAGGTGTnnnCAGGGAGGCGCTGTTTCTCAAACTGGCTTCCCGGGACTCAGGAGTGGAGATGGCAGTTGGGGACAGCCCCCTGGCTGCCTTACCAGGCCTTTCTCAGGACTCCCTGGACGT…
TCONS_00194046	=	NM_001193311	C7orf10	chromosome 7 open reading frame 10	XLOC_063438	TSS70576	25-1438	2629	202	7.68	15.3	655905	7	40140199	40866891	+	40140199-40141244,40187071-40187122,40188079-40188152,40194619-40194704,40195668-40195718,40201064-40201184,40243759-40243850,40280637-40280780,40322884-40322979,40455411-40455482,40465225-40465322,40502408-40502510,40690180-40690257,40755558-40755621,40866440-40866891	CTCAACTTCTCTAAGCCTCAGTTCGCTCATCTGcaAAATAGGGGTAACAATAGTACCTCAGAGAGGATTAGACAAAATAATCCACGTAAAGGGAATATTAGTACCATGCCTGCCATACAGTAAGaGCTCGGCAAACGCTGGCTATTATTATTACCTGGGGGTGGGTCTGCTGCTGCCCTGGGGAGTAGCCGAATTGCTGCTGGGACCCCGCGGGGGACCTGGAGTAGGAGCCAGGGTAGCCGCCAGGGGACGGAGACCCGAACCGGCCCCCCGGGAAGCTGCCGCCGTGTCGCGGAGAATGACTGCTCCCGTAAGGCCTAGACCGGGGCCCGTACGGCGGCGTGTGGTGCGGACTCCCGTAACCGTCTCGAGGGGAGGGCGGCCGTGGTCCGCCCCCGC…
TCONS_00102402	=	NM_001193657	C17orf62	chromosome 17 open reading frame 62	XLOC_032466	TSS37103	388-948	4583	2016	43.99	15.2	698355	17	77991537	78001996	-	77991537-77995289,77995612-77995756,77997029-77997125,77997788-77997861,77998745-77998786,78000335-78000457,78000596-78000645,78001698-78001996	nnnnnnnnnnnnnnnnnnnnnnnnnCGCCCCCGAAAGTCGGCTCCGCTCCGCTCCAATCCCGGAAGTCCGCGCgGCCCCGCCCCTGCCGGTTCGCGTCTCTCTGCTGcCGCGCGGGGACCGCTGTGCTCTCGGTAGGCGGCTGGGCTGGGTGGGCTCCGCACGTCCTTCCCGCTCCGTGCCGCGCGTCCCGGCACCCTGGGGCCCACTCCGGgaggggtctgcgtcnnnnnnnnnnnnnnnnnnnGCTCCGTGTCCCGCCCTGCCCGTCGCGGGCGGCCTCGCGGCTGTTCCGCGGCAGGAAACGGGGTCTCTGGGGGATCCAGTGATGTGCCCGACCACAGAGAnnnnGCCCCTCCTCCTGTAGAGACTGGGGCTGCCTTCTCGGGATGTACCTGCAG…
TCONS_00188786	=	NM_001008703	C6orf1	chromosome 6 open reading frame 1	XLOC_061641	TSS68535	341-817	1368	640	46.78	15.1	638769	6	34322135	34325296	-	34322135-34322623,34322799-34322904,34323222-34323247,34323436-34323619,34324734-34325296	GCCAGGGCCCcCGGTAGCCCAGTCCTGCCGCACTCTACCAGTCGAGCACAGCCCGAAGGCcAGGGAACAAACACAGAAGGAGGCCGAGAGGGCCCGGAGCAGGGTCCTGCCGCGAAGGGCCTGGGCTCAACGTTAGAGCGCGGCGCGACCCTACTCTGGCTGCAACGAGAcGnnnnnnnnnnnnnnnnnnnnnnnnnnnnnnnnnnnnnnnnnnnnnnnnnnnnnnnnnnnnnnnnnnnnnnnnnnnnnnnnnnnnnnnnnnnnnnnnnnnnnnnnnnnnnnnnnnnnnnnnnnnnnnnnnnnnnnnnnnnnnnnnnnnnnnnnnnnnnnnnnnnnnnnnnnnnnnnnnnnnnnnnnnnnnnnnnnnnnnnnnnnnnnnnnnnnnnnnnnnnnnnnnnn…
TCONS_00208595	j	NM_144963	FAM91A1	hypothetical protein LOC157769	XLOC_068710	TSS75663	.	2887	950	32.91	15	515266	8	124879268	124888933	+	124879268-124879659,124880941-124881075,124881193-124881306,124886688-124888933	nnnnnnnnnnnnnnnnnnnnnnnnnnnnnnnnnnnnnnnnnnnnnnnnnnnnnnnnnnnnnnnnnnnnnnnnnnnnnnnnnnnnnnnnnnnnnnnnnnnGGAAATTTGGTACTTCTTAAcAGAGTTACTcTACCTTAAAAAGAAAATTTAAAATCTTAAGTCAGTTATCAATATTGCATCTTCAAtATTTTTGTTTCACAnnnnnnnnnnnnnnnnnnnTGTGTGTGCTTGATCATAACTATGGTTTTCCTCTGGATCTCTTACGCTGTGAAAGCCTTCTTGGTCTGGACCCTGCAACTTGCAcCAGAGTTCTAAACAAGAATTACACGCTGCTTGTTTCCATGGCTCCCCTCACCAATGAAATCCgGCCTGTCaGCAGCTGCACGCCTCAGCATATTG…
TCONS_00132929	=	NM_024893	SYNDIG1	hypothetical protein LOC79953	XLOC_042102	TSS48144	.	2855	708	24.8	15	671701	20	24397502	24595252	+	24397502-24398389,24471656-24472213,24513492-24513629,24593982-24595252	AACGCAGACTGgCTTACCACCGCCCTAGTTTCCTTCCAATTCCAACTGGAGCGGGCCCGCCATGGGCCAACAGCAGGCTAGCTCAGGGCTGAGGGGGTCTCTGGAGTCTGAATTCCGCGCCCGCTTGCTCCTCCACGGCTTAGCTGGTgAGGACTTGAACATTCGCCGGACCCATAAATTGGGTCATTTTGAACCTCAAAACCGAACCGGAGCCTGGGGAGGCCTTTAGGACCGAGGGGAGCCATCCCTCCCTCTAGTCGGGCAGCAAaTTCCTGTCCTCCTAGTCCCCCGnnnnnnnnnnnnnnnnnnnnnnnnnnnnnnnnnnnnnnnnnnnnnnnnnnnnnnnnnnnnnnnnnnnnnnnnnnnnnnnnnnnnnnnnnnnnnnnnnnnnnnnnnnnn…
TCONS_00073756	=	NM_001042367	C15orf60	chromosome 15 open reading frame 60	XLOC_023981	TSS26572	.	1743	738	42.34	14.9	472028	15	71522552	71640224	+	71522552-71522738,71553226-71553315,71619879-71619962,71630332-71630544,71635696-71635785,71639146-71640224	nnnnnnnnnnnnnnnnnnnnnnnnnnnnnnnnnnnnnnnnnnnnnnnnnnnnnnnnnnnnnnnnnnnnnnnnnnnnnnnnnnnnnnnnnnnnnnnnnnnnnnnnnnnnnnnnnnnnnnnnnnnnnnnnnnnnnnnnnnnnnnnnnnnnnnnnnnnnnnnnnnnnnnnnnnnnnnnnnnnnnnnnnnnnnnnnnnnnnnnnnnnnnnnnnnnnnnnnnnnnnnnnnnnnnnnnnnnnnnnnnnnnnnnnnnnnnnnnnnnnnnnnnnnnnnnnnnnnnnnnnnnnnnnnnnnnnnnnnnnnnnnnnnnnnnnnnnnnnnnnnnnnnnnnnnnnnnnnnnnnnnnnnnnnnnnnnnnnnnnnnnnnnnnnnnnnnnnnnnnnnnnnnnnnnnnnnnnnnGA…
TCONS_00188785	=	NM_178508	C6orf1	chromosome 6 open reading frame 1	XLOC_061641	TSS68535	593-1069	1615	693	42.91	14.9	569923	6	34322135	34325291	-	34322135-34322623,34322799-34322904,34323222-34323247,34323436-34323619,34324482-34325291	GGCCCcCGGTAGCCCAGTCCTGCCGCACTCTACCAGTCGAGCACAGCCCGAAGGCcAGGGAACAAACACAGAAGGAGGCCGAGAGGGCCCGGAGCAGGGTCCTGCCGCGAAGGGCCTGGGCTCAACGTTAGAGCGCGGCGCGACCCTACTCTGGCTGCAACGAGAcGnnnnnnnnnnnnnnnnnnnnnnnnnnnnnnnnnnnnnnnnnnnnnnnnnnnnnnnnnnnnnnnnnnnnnnnnnnnnnnnnnnnnnnnnnnnnnnnnnnnnnnnnnnnnnnnnnnnnnnnnnnnnnnnnnnnnnnnnnnnnnnnnnnnnnnnnnnnnnnnnnnnnnnnnnnnnnnnnnnnnnnnnnnnnnnnnnnnnnnnnnnnnnnnnnnnnnnnnnnnnnnnnnnnnnnnn…
TCONS_00202624	=	NM_145030	PPP1R35	hypothetical protein LOC221908	XLOC_066403	TSS73496	98-856	1290	235	18.22	14.9	646038	7	99870817	99872359	-	99870817-99871092,99871190-99871326,99871407-99871623,99871700-99872359	TGGGCATCGCAGCaCTAGCcGGACTAAGATTCCTCTGGGcAACTCAGCCATAGCAGAGTTTTCAAGAGGAGGAGTGGCCCTGATGAGGACCCGTAaGGCTTnnnnnnnnnnnnnnnnAAAAACACTTCGGCTTAGGGGTGGTGCCAAGGCTGTGAGTGCGTCCAACACTTCGGCTTGGGAGTGGTGCCAAGGCTGtgagtGCGGAAGCCCGCCGGGAACCTGGGGnnnnnnnnnnGGAAATGACGCCTGGGagcgCcaaTagggtggTtggAgctgCTGACTCCGCCCCCGAAGGAAAGGGTTAACGGTTTCCGGTAGCGGCGTCTAGGATGGGCGnnnnnnnnnnnnnnnnnnnnnnnnnnnnnnnnnnnnnnnnnnnnnnnnnnnnnnnnnnnnnnn…
TCONS_00102401	=	NM_001193653	C17orf62	chromosome 17 open reading frame 62	XLOC_032466	TSS37103	441-1001	4636	2016	43.49	14.8	661154	17	77991537	78001996	-	77991537-77995289,77995612-77995756,77997029-77997125,77997788-77997861,77998745-77998786,78000335-78000457,78000596-78000645,78001645-78001996	nnnnnnnnnnnnnnnnnnnnnnnnnCGCCCCCGAAAGTCGGCTCCGCTCCGCTCCAATCCCGGAAGTCCGCGCgGCCCCGCCCCTGCCGGTTCGCGTCTCTCTGCTGcCGCGCGGGGACCGCTGTGCTCTCGGTAGGCGGCTGGGCTGGGTGGGCTCCGCACGTCCTTCCCGCTCCGTGCCGCGCGTCCCGGCACCCTGGGGCCCACTCCGGgaggggtctgcgtcnnnnnnnnnnnnnnnnnnnGCTCCGTGTCCCGCCCTGCCCGTCGCGGGCGGCCTCGCGGCTGTTCCGCGGCAGGTTGGCCACGGCGGCGGGAGCGCCCTCGACCCGGACAAAGAAACGAGCGCTCGGAAACGGGGTCTCTGGGGGATCCAGTGATGTGCCCGACCACAGAGAn…
TCONS_00194049	=	NM_024728	C7orf10	chromosome 7 open reading frame 10	XLOC_063438	TSS70576	25-1327	2518	202	8.02	14.7	563554	7	40140199	40866891	+	40140199-40141244,40187071-40187122,40188079-40188152,40194619-40194704,40195668-40195706,40201163-40201184,40243759-40243850,40280637-40280780,40322884-40322979,40455411-40455482,40465225-40465322,40502408-40502510,40690180-40690257,40755558-40755621,40866440-40866891	CTCAACTTCTCTAAGCCTCAGTTCGCTCATCTGcaAAATAGGGGTAACAATAGTACCTCAGAGAGGATTAGACAAAATAATCCACGTAAAGGGAATATTAGTACCATGCCTGCCATACAGTAAGaGCTCGGCAAACGCTGGCTATTATTATTACCTGGGGGTGGGTCTGCTGCTGCCCTGGGGAGTAGCCGAATTGCTGCTGGGACCCCGCGGGGGACCTGGAGTAGGAGCCAGGGTAGCCGCCAGGGGACGGAGACCCGAACCGGCCCCCCGGGAAGCTGCCGCCGTGTCGCGGAGAATGACTGCTCCCGTAAGGCCTAGACCGGGGCCCGTACGGCGGCGTGTGGTGCGGACTCCCGTAACCGTCTCGAGGGGAGGGCGGCCGTGGTCCGCCCCCGC…
TCONS_00038842	j	NM_153696	FOLH1B	hypothetical protein LOC219595,	XLOC_012540	TSS13886	.	1875	282	15.04	14.7	578914	11	89032113	89071534	+	89032113-89032540,89034966-89035059,89043206-89043291,89044703-89044822,89046903-89046985,89048921-89048984,89053425-89053492,89060163-89060254,89061400-89061490,89063698-89063962,89064263-89064344,89069449-89069541,89071226-89071534	nnnnnnnnnnnnnnnnnnnnnnnnnnnnnnnnnnnnnnnnnnnnnnnnnnnnnnnnnnnnnnnnnnnnnnnnnnnnnnnnnnnnnnnnnnnnnnnnnnnnnnnnnnnnnnnnnnnnnnnnnnnnnnnnnnnnnnnnnnnnnnnnnnnnnnnnnnnnnnnnnnnnnnnnnnnnnnnnnnnnnnnnnnnnnnnnnnnnnnnnnnnnnnnnnnnnnnnnnnnnnnnnnnnnnnnnnnnnnnnnnGTTAAAAATGCCCAGCTGGCAGGGGCCAAAGGAGTCATTgTCTACTCAGACCCTGCTGACTACTTTGCTCCTGGGGTAAAGTCTTATCCAGnnnnnnnnnnnnnnnnnnnnnnnnnnnnnnnnnntggaaatatcctaaatctgaatggtgcaggaga…
TCONS_00098480	=	NM_198147	ABHD15	hypothetical protein LOC116236	XLOC_031492	TSS35551	.	7677	3147	40.99	14.6	529331	17	24909616	24920291	-	24909616-24914230,24917230-24920291	CTGAGCGGGACTGGGCTAGCCTTTCACACCCCTCTCTCCCTGGGCCCTCCAGGGCTcCTACCTGCGGGGGCAGAGGCCACAGGCCCTCGGGACAATGGGCTCCCGCCTCCTCCGCCGGCCCAGCCACCACCTGTGAGTCCAAAGnnnnnnnnnnnnnnnCTGGACACGACGAGGCCCTGCCCTCTCCCTCCCCAGGCCCAGACCGCCAGCGGAAGAACTCCGCGTCCCCCTCGGCGCGCCACTCCTTCCAGGACGAACTTTTGGCAAAGCGCTTTGAGCTCCCAGGCCGAGGCCTTCCCAGGAGCGGGTCACCTTACCTCGCTGGGACCCAGGAGCCTCGCAAGGGCTGCCAAGAGAAGCAGCTGGGGCGAAGGCGGAGGAGGCGCCATCCCAGnnnnn…
TCONS_00213507	=	NM_001001795	C8orf82	chromosome 8 open reading frame 82	XLOC_070452	TSS77582	159-806	2675	693	25.91	14.6	559075	8	145721726	145725324	-	145721726-145723979,145724216-145724264,145724953-145725324	nnnnnnnnnnnnnnnnnnnnnnnnnnnnnnnnnnnnnnnnnnnnnnnnnnnnnnnnnnnnnnnnnnnnnnnnnnnnnnnnnnnnnnnnnnnnnnnnnnCGGGTCGCGGAGGCGGGCGCCGCCGGAACGCGAGGCGCGGGGCTGCTGCgggcGGGCGCgagttcGCGCGGCACCGCCCTCGGCGTGACcTGCTGGCCGCTTCCGGCGCAGGaggagaatgtggnnnnnnnnnnnnnnnnnnnnnnnnnnnnnnnnnnnnnnnnnnnnnnnnnnnnnnnnnnnnnnnnnnnnnnnnnnnnnnnnnnnnnnnnnnnnnnnnnnnnnnnnnCCCCAGACCCGCGAGTATTTCTACTACGTGGACCACCAGGGCCAGCTTTTCCTgGATGATTCCAAAATGAAG…
TCONS_00057606	=	NM_024738	C12orf49	chromosome 12 open reading frame 49	XLOC_018177	TSS20777	139-753	6524	2296	35.19	14.5	527261	12	115634292	115660288	-	115634292-115640081,115641951-115642064,115642484-115642635,115645255-115645411,115659978-115660288	nnnnnnnnnnnnnnnnnnnnnnnnnnnnnnnnnnnnnnnnnnnnnnnnnnnnnnnnnnnnnnnnnnnnnnnnnnnnnnnnnnnnnnnnnnnnnnnnnnnnnnnnnnnnnnnnnnnnnnnnnnnnnnnnnnnnnnTGCCGCCCGGGCCCCGGGCCTgCCGCGTTCCGCGCCCCGGCCGCCGCGCCCCAAGTCCGCGcCGGGATGGTGAACCTGGCGGCCATGGTGTGGCGCCGGCTTCTGCGGAAGAGGTGGGTGCTCGCCCTGGTCTTCGGGCTGTCGCTCGTCTACTTCCTCAGCAGCACCTTcAAGCAGGAGGAGAGGGCaGTGAGAGATAGGAATCTCCTCCAGGTTCATGACCATAATCAGCCCATCCCGTGGAAAGTGCAGTTTAACTTGGGCA…
TCONS_00002002	=	NM_019557	FAM54B	hypothetical protein LOC56181 isoform a,	XLOC_000710	TSS687	.	2390	98	4.1	14.3	529295	1	26018984	26032020	+	26018984-26019492,26022097-26022206,26022722-26022826,26025380-26025489,26025693-26025904,26028587-26028908,26030999-26032020	nnnnnnnnnnnnnnnnnnnnnnnnnnnnnnnnnnnnnnnnnnnnnnnnnnnnnnnnnnnnnnnnnnnnGCCCACGGTGGAAGGAGGGGCCGTGAGGTGAgagagtGcCggAGCCCGAGACTGAGnnnnnnnnnnnnnnnnnnnnnnnnnnnGAtGGGAGCGCGGCCTTCCAGCCCGTTAGTAGACTGGGTCTAGGTGCCAggcgctgtgCGGAGCTCGCGGCTCCTGTTCCCGCGCGAGTTCTCGCGGGAGCCGCTGGTGTCCGTTTCACTTGGCCCGGGGGAAACTGAGTCCCCGAAGGGTAGTTGCTCgTCGGAGTCCCCCAGCAAACAGcGACCAAGCCAGACCTGAGATTTCTAGTTTCGGCTTCGCTGCTTGAcGGGCCGGGCTGTCCCgCCGC…
TCONS_00081340	=	NM_001164579	C16orf52	chromosome 16 open reading frame 52	XLOC_026346	TSS29319	168-669	4456	543	12.19	14.2	525967	16	21926943	22003473	+	21926943-21927229,21994309-21994521,21999518-22003473	nnnnnnnnnnnnnnnnnnnnnnnnnnnnnnnnnnnnnnnnnnnnnnnnnnnnnnnnnnnnnnnnnnnnnnnnnnnnnnnnnnnnnnnnnnnnnnnnnnnnnnnnnnnnnnnnnnnnnnnnnnnnnnnnnnnnnnnnnnnnnnnnnnnnnnnnnnnnnnnnnGGGGtGAGCGGGGCGGGgAGATGGATAAaCTGACCATCATCTCAGGATGTCTCTTTCTGGCTGCCGATATCTTCGCCATCGCCAGCATCGCCAACCCGGACTGGATCAACACcgGGGAGTCTGCGGGAGCACTCACTGTGgGCCTCGTGCGACAGTGTcAAACAATCCATGGACGAGAcCGGACgTGCATCCCTCCCCGGCTTCCCCCGGAGTGGGTCACCACACTGTTTTTTATCAT…
TCONS_00067419	=	NM_001112726	KIAA0284	hypothetical protein LOC283638 isoform 1	XLOC_021767	TSS24332	225-4887	6701	304	4.54	14.2	604702	14	104402694	104434147	+	104402694-104402895,104405806-104405937,104413638-104413727,104415267-104415345,104415825-104415883,104417669-104417807,104420110-104420214,104420417-104420890,104421213-104421931,104422751-104422924,104423422-104423512,104423657-104425360,104427002-104427140,104430358-104430517,104430905-104431048,104431143-104431231,104431667-104431760,104431919-104431970,104432093-104434147	nnnnnnnnnnnnnnnnnnnnnnnnnnnnnnnnnnnnnnnnnnnnnnnnnnnnnnnnnnnnnnnnnnnnnnnnnnnnnnnnnnnnnnnnnnnnnnnnnnnnnnnnnnnnnnnnnnnnnnnnnnnnnnnnnnnnnnnnnCCGGGGACCAAGCCGGGGACTAAGCcGGGGACTGAGGCGAGCCGGAGACCGAgCCCGAACCGCAGGGCCAGACGGGCCCAGCCAGCACCAAGATGAGTGCCACCTcCTGGTTCCTGGTGAGCAGCAGCGGCGCCCGCCACCGGCTCCCTCGCGAGCTCATCTTCGTGGGGCGTGAGGAATGTGAGCTCATGCTACAGTCCCGCAGTGTGGACAAGCAGCATGCCGTCATCAACTACGACCAGGACAGGGACGAGCACTGGGT…
TCONS_00209785	=	NM_053279	FAM167A	hypothetical protein LOC83648,	XLOC_069242	TSS76071	.	4093	706	17.25	14.2	614686	8	11316383	11361686	-	11316383-11319555,11338950-11339727,11361545-11361686	nnnnnnnnnnnnnnnnnnnnnnnnnnnnnnnnnnnnnnnnnnnnnnnnnnnnnnnnnnnnnngccgggcagcgcggacccgcgcaggaggaggcggcgGGGACcCCGGCGAGTcCCCAGCAGGGCCCCTGGGCgCCCGGAAGGGTCTCCAGCCACCTGCCCTTCCCAAGAGGAGAGCGCTCTGGGCCTTCTTCCTGCCAGTCTGGTCTTCGAGTGCCTTCAGGACAGATAGACCTTGGCACAGGCTGTCCCGAGATTCCTGCGATGnnnnnnnnnnnnnnnnTCTGTGGcGCATGGCACCCACAGGATtcCAGGACGGATCGTAGACCTGAGCCTCCAGGAGGGTGccctgtgcTgCTCACTGCACAGTCCCTCTCAGCTCCCCTGCCACCCAGCCTCC…
TCONS_00096087	=	NM_001086521	C17orf89	chromosome 17 open reading frame 89	XLOC_030907	TSS34610	54-276	766	145	18.93	14.1	695774	17	76827634	76829827	+	76827634-76827842,76827963-76828073,76829382-76829827	nnnnnnnnnnnnnnnnnnnnnnnnnnnnnnnnnnnnnnnnnnnnnnnnnnnnnnnnnnnnnnnnnnnnnnnnnnnnnnnnnnnnnnnnnnnnnnnnnnnnnnnnnnnnnnnnnnnnnnnnnnnnnnnnnnnnngAACGGAGCTGTGTGGGGCGGCGTGCGAAGCCGCCTCCGCGcCTTCCCCGAGCGGCTGGCCGCCTGCGGGGCCGAGGCCGcGGCGTACGGCAGGtGCGTGCAGGCCTCCACGGCCCCAGGCGGCAGCCTGAGCAAGGACCTCTGCGCGCGGGAGTTCGAGGCCCTGCGGAGCTGCTTCGCCGCCGCGGCCAAGAAGACACTGGAGCGAGGCTGTTAGGAGGGACTCTGAGCTTCACACCTGACTGCTGCCGtGGGTGCGGTGCCCT…
TCONS_00001287	s	NM_030907	RSG1	hypothetical protein LOC79363	XLOC_000452	TSS457	423-1196	974	73	7.49	14	594881	1	16430892	16432111	+	16430892-16431731,16431978-16432111	GCTGCCAAAGGGGGAAAGGCCGTGGGAGATGTTCGAgctcagGGCCTTGTTCCCCAACTCCCTGGCATGAATTCTGCAAGGAAAGCGCTGCTCGGGGGCGGGCnnnnnnnnnnnnnnnnnnnnnnnnnnnnnnnnnnnnnnnnnnnnnnnnnnnnnnnnnnnnnnnnnnnnnnnnnGCCTCAGGCCCTATGTCGAGACCTGAGGGTTGGGGGTGGGAtcacaAgcaCccACTCGTTATTCATTCAGGAGCaCTCTCtGGGgGGTTGGGAAGCAGGCCAGCTGCCACCTGGTCCTGGTGCCACAGCTGCTCAGCAAGGCCGTTGAGTACGTGGGCAACGTCAGCCAGCCCAGCCCGCCCGTCCAGCGTGCGCCCATCAGCCAGCCGCCGCCCTGGCACAC…
TCONS_00051506	=	NM_032829	C12orf34	chromosome 12 open reading frame 34	XLOC_016473	TSS18441	563-1919	3473	478	13.76	14	665759	12	108636237	108692695	+	108636237-108637085,108666289-108666416,108690200-108692695	nnnnnnnnnnnnnnnnnnnnnnnnnnnnnnnnnnnnnnnnnnnnnnnnnnnnnnnnnnnnnnnnnnnnnnnnnnnnnnnnnnnnnnnnnnnnnnnnnnnnnnnnnnnnnnnnnnnnnnnnnnnnnnnnnnnnnnnnnnnnnnnnnnnnnnnnnnnnnnnnnnnnnnncgctgcCGCCGCCGCTGCTCGCCGGCTTCCCCTCCCCCAACACCCGGGGCTCAGTGCAGGAGGAGGAGGGGCCGGTGCATTCTCGCCGCTGCTCTTTGCAACCTGCGGGGGCCGGTGTATGTCCGGCGAGGAGCAGGGGcGGCTGCGGGTGCGTGCAACCCCCGGaGGAGACAGnnnnnnnnnnnnnnnnnnnnnnngggggctgcaagcCGCGGGCGGGCGGGCTAGCGAG…
TCONS_00229530	=	NM_017848	FAM120C	hypothetical protein LOC54954	XLOC_075899	TSS83124	.	8358	423	5.06	13.8	476099	X	54111482	54226714	-	54111482-54116445,54123390-54123447,54124480-54124618,54128873-54129074,54130913-54131122,54134470-54134584,54159703-54159952,54175850-54176021,54176931-54177204,54177989-54178269,54178686-54178762,54179649-54179748,54194403-54194531,54200847-54200929,54202528-54202774,54225658-54226714	AGACGAGGCAACTTGGCTCCCGGAGGTGGAAGAAAGAGGCTTCACCCTTTCTAAAGCGCGAAGAAGAGCGACCGGAAAGGAGAAAAAAGAGAAGTGACTAGAGCCCATCCTCGCtTTTATCCTCCCAGCCTCTCCCGGGTCCGGTCCGCCTCTCCTCTTCTCTCTACCCAAATCCAATTTGTGGTTTCCTCCTCTCCCCGCCCTCATTCCCTCGCTTCCTCACCCCTCCCCTCGGGAATCCTTTTCCCGCCCCCCTTTGCCCCCCGCGGAGTGCGCACGCGCCCGCCCCCAGCTTCGCGCCCAGATCGTCGCCTAGCctgctCgCGCAGCCGCTGTCTCGTCTGCCCACCGACGAAGCATGGGTGTCCAGGGCTTCCAAGAGTTCCTGGAGAAGCGCTG…
TCONS_00159871	j	NM_032898	CEP19	hypothetical protein LOC84984	XLOC_050892	TSS58035	383-883	1912	610	31.9	13.8	646728	3	197917542	197923831	-	197917542-197919180,197919796-197919995,197923759-197923831	CCGCCCGAACCGCCGCCACCCGaGCCGCCAGGACGCCGGAGGCCGGACGCCCGAGAGGGGCGCGcGGGgCCAGCAGGAAGTCATTATGCAAcTTACACATTTTCATCAGATTTCCTCTGACTTACCCTGACATGTACGTGGGAATGATGTGCACTGCCAAGAAATGTGGGATTAGGTTTCAGCCTCCAGCTATTGTCTTAATCTATGAgAGTGAAATCAAGGGGAAAATTCGCCAGCGCATtATGCCAGTTCGAAACTTTTCAAAGTTTTCAGATTGCACCAGAGCTGCTGAACAATTAAAGAATAATCCTCGACACAAGAGTTACCTAGAaCAAGTATCCCTGAGGCAGCTAGAGAAGCTATTCAGTTTTTTACGAGGTTACTTGTCAGGGCAGAGtT…
TCONS_00069819	=	NM_022067	C14orf133	chromosome 14 open reading frame 133	XLOC_022432	TSS25292	418-1896	3471	673	19.39	13.6	480414	14	76962771	76994367	-	76962771-76963732,76964466-76964570,76965102-76965191,76965777-76965863,76969938-76970027,76970358-76970399,76971355-76971489,76971940-76972015,76973904-76973977,76977162-76977189,76978656-76978758,76979215-76979248,76980345-76980437,76984590-76984646,76985389-76985453,76985810-76985848,76987283-76987429,76989395-76989497,76990106-76990198,76993191-76993461,76993591-76994367	TCCAGTGCCAGTTATTGACGTTGGTGGCGTCCGCCCGCTCCTCCACGATCCAGCGTGGGTCTCCCTCACCCCACTTGGCCATCGGCTCTCCTATCGCGGCGCCACCAGCTCCGGAGCTGCCGCAGCCACTGCCTCAGGAcCCCTTAGTGCCAGCCGCCCGGCAGCGCCTGGAAACTACTAGAaGCGGCCGCAAGCACCTCCTGGCTTGCTTTTCCCTCCACCCCCTCCCacTCTTAACTTCCGnnnnnnnnnnnnnnnnnnnnnnnnnnnnnnnnnnnnnnnnnnnnnnnnnnnnnnnnnnnnnnnnnnnnnnnnnnnnnnnnnnnnnnnnnnnnnnnnnnnnnnnnnnnnnnnnnnnCAACTGCTCATACAACCATTCCTCACCCATAGGAAAACAAA…
TCONS_00206799	=	NM_001007176	C8orf22	chromosome 8 open reading frame 22	XLOC_067936	TSS75054	184-427	1556	488	31.36	13.6	641584	8	50147165	50151195	+	50147165-50147594,50147899-50147997,50149171-50149248,50149346-50149445,50150347-50151195	TGAGGAGACACTTGCGTATCGCCTCCCTCTCTGTAGTCACCAGCGGTTGTGATATTAAACAGGCTGAGTCCAAAGGAGCATCGGGCCAAGTCCTTCCCTGCTGACTGCAGCCAAACTTGGCAGGCTGCCGCGTTCTGAGGGCCTTTGGCTGGCTGGAGGGCAGACGTGCAGGGAGTGCTTGCTTGCCGCCTCTGACTGGCTGTGTGCCCACCTCACTCCAAGTCACCCACAGCTCAGGTTCCAGCCAGCCTGGGGCTTCTAnnnnnnnnnnnnnnnnnnnnnnnnnnnnnnnnnnnnnnnnnnnnnnnnCTGCGTGGGTGGTGCAGCCTCTCTTCAATCTCTAAGAACTGGTTCTTTCAAAGCATGTATTTTCTGAAGAAACTTTAGAACCGCGTTTAT…
TCONS_00012618	=	NM_001012985	C1orf31	chromosome 1 open reading frame 31	XLOC_004073	TSS4254	37-412	651	135	20.74	13.6	724923	1	232576052	232586424	+	232576052-232576209,232576599-232576758,232586092-232586424	GCTCGCTGAGGGGTCCGGnnnnnnCGCGCATGGAGTatgggcCCGGGAGATCCCTTGCTGTCCCCGAGCCGCGGGTTCCTCTTGTGCAAAACgGGGTTGCACTCCAGTCGCCTGCTTGGTGATTGTGGCCCCTGCACACCTGTTTCTACAGCGCTTAGCTTTATCCCAGTAGGAATGGCAGCGCCATCTATGAAGGAAAGACAGGTCTGCTGGGGGGCCCGGGATGAGTACTGGAAGTGTTTAGATGAGAACTTAGAGGATGCTTCTCAATGCAAGAAGTTAAGAAGCTCTTTCGAATCAAGTTGTCCCCAACAGTGGATAAAATATTTCGATAAAAGaAGAGACTACTTAAAATTCAAAGAAAAATTTGAAGCAGGACaATTTGAGCCTTCAACnnnn…
TCONS_00174563	x	NM_022090	C5orf54	chromosome 5 open reading frame 54	XLOC_056631	-	465-2246	448	17	3.79	13.5	414456	5	159759048	159759495	+	159759048-159759495	GCAGAGCATTTAAGCATTACATTTtGcagttaaaatTaatagCCGGGAGAAAGGGGGCAGGAACTTGGTGGCTGGGCAGACGCTCCAGGGGCAAACGCCTGGGATCGTGGCTTTGTCACTTACAGGCTGGGACCTTTCCAAGCCTCAGTTCCTCCAGAGGGGATAACAGTACCTACCTTACAGGGTTGTTGGGAGGTTTAATTATAAGAATGCATGCAAGTAACAAGCAGCTCTTAATTGATAGGACCTGATGGTGTTACTGTTAAGGACGGAGATTTTTACACCCTCCAGGGTGAGATAnnnnnnnnnnnnnnnnnAAAAAAAAAGAAAAAGACTCAGCGCTGTCTCCGCCCGCCCGTCTCCGAGCCTGAGGCGCAGGCCCATGGGATGCTCGGGCTT…
TCONS_00214065	=	NM_203403	LURAP1L	hypothetical protein LOC286343	XLOC_070711	TSS77732	704-1388	2735	1097	40.11	13.5	469149	9	12764967	12813059	+	12764967-12766026,12811385-12813059	GTTTGGTCCACCTGCCAGCGGAGTTTAAAGTTTCCGAGGCTAAGAGGAACACAATGACTTGGATCAAACAGCCTAAATggGAAGAAGGACATTTTTCCTGCATCAAGGAAGCCGTTAAACTCcTGCTAAGCTAACTAGCTCTTTTTTATGCGTCCATGCACAAGACTGAACTCCTCTTTCACTGACCAGAGATTATTTCTGACAATCCAGGATATCCCGAAAGCTTGGAGACATATGGCTGGAAAATGAAACGACCCAGGACATCGTTTCTGGCTGCATCATTATTTTgTGTCGCGTGGTACCAGATGGGCaGTcAGTGAGCGGCGCAGGGATGTGAACGGGCGGcTTTATAATGTGAAAATGTTCCCTTGGTAAAGCTAAAACAGGTTTCATTTCCCT…
TCONS_00166162	=	NM_015187	SEL1L3	hypothetical protein LOC23231,	XLOC_053405	TSS60248	.	4549	386	8.49	13.5	555968	4	25358147	25473708	-	25358147-25359284,25368254-25368326,25368408-25368510,25369661-25369788,25376046-25376155,25378245-25378329,25378460-25378550,25386997-25387080,25389796-25389923,25392962-25393138,25394948-25395010,25398944-25399084,25401175-25401294,25413003-25413182,25415261-25415472,25428858-25428998,25430528-25430660,25432716-25432848,25440818-25440876,25443715-25443830,25444168-25444289,25445917-25446043,254…	nnnnnnnnnnnnnnnnnnnnnnnnnnnnnnnnnnnnnnnnnnnnnnnnnnnnnnnnnnnnnnnnnnnnnnnnnnnnnnnnnnnnnnnnnnnnnnnnnnnnnnnnnnnnnnnnnnnnnnnnnnnnnnnnnnnnnnnnnnnnnnnnnnnnnnnnnnnnnnnnnnnnnnnnnnnnnnnnnnnnnnnnnnnnnnnnnnnnnnnnnnnnnnnnnnnnnnnnnnnnnnnnnnnnnnnnnnnnnnnnnnnnnnnnnntggcggcgtcccccagggcctcggcggccgctctgcctgcgcgctgctcctgctctgctacctgAATGTTGTACCGTCTTTGGGTAGGCAGACTTCCCTGACGACATCAGTGATACCCAAAGCTGAGCAGAGTGTGGcTTACAAAGACT…
TCONS_00011872	j	NM_144695	BROX	hypothetical protein LOC148362	XLOC_003835	TSS4026	396-1629	3107	579	18.64	13.3	505611	1	220969802	220975379	+	220969802-220969810,220969992-220970142,220971322-220971483,220972595-220975379	cAgAAAAATTGTATGCAAAGGCAGAAGCACTGTGTAAAGAATATGGAGAAACCAAAGGACCTGGACCAACAGTCAAACCTTCAGGACATCTATTCTTTCGGAAACTTGGAAACCTTGTGAAGAACACCTTAGAAAAATGTCAGAGAGAAAATGGATTTATTTACTTTCAAAAAATTCCAACAGAAGCCCCACAGCTGGAACTCAAAGCAAATTATGGTCTCGTAGAGCCTGTACCTTTCGAATTTCCTCCTACAAGCGCTCAGTGGACACCAGAAACATTGGCTGCATTTGATCTCACCAAAAGACCCAAGGATGACAGTGCTAAACCCAAACCAGAAGAAGAAGTGAAACCCGTGAAAGAACCAGATATCAAACCTCAAAAGGACACTGGGCGCTACA…
TCONS_00124085	=	NM_024093	C2orf49	chromosome 2 open reading frame 49	XLOC_039027	TSS44785	33-729	5009	1356	27.07	13.1	465592	2	105320141	105332234	+	105320141-105320575,105322472-105322638,105325737-105326112,105328204-105332234	GcTGCCCCAGgaatcccTTTGaCCTCTGCCgTTGgacgtcacagaaggcgcgaccaatcgtcgccggCTCCCGGAGCTTCAnnnnnnnnnnnnnnnnnnnnnnnnnnnnnnnnnnnnnnnnnnnnnnnnnnnnnnnnnnnnnnnnnnnnnnnnnnnnnnnnnnnnnnnnnnnnnnnnnnnnnnnnnnnnnnnnnnnnnnnnnnnnnnnnnnnnnnnnnnnnnnnnnnnnnnnnnnnnnnnnnnnnnnnnnnnnnnnnnnnnnnnnnnnnnnnnnnnnnnnnnnnCTTCCTTCGCGGGGCTTTGTGGGTAGCCGACTGGGGTCTCCTGGCGACGACGATGGCGGGGGaTGTGGGCGGTCGCAGCTGCACGGACTCGGAACTGCTGCTGCACCCGGAGCTG…
TCONS_00066030	=	NM_001010860	SAMD15	hypothetical protein LOC161394	XLOC_021233	TSS23908	2012-01-23	2367	266	11.24	13.1	535422	14	76913230	76927397	+	76913230-76915203,76916479-76916577,76927104-76927397	CAGCCGAGCGCAGCCTGCAGGCCGGAAGAAGCGGTGCGGCGGCCGCTTGAAAATCTAGCTGACCCAGGnnnnnnnnnnnnnnnnnnnnnnnnnnnnnnnnnnnnnnnnnnnnnnnnnnnnnnnnnnnnnnnnnnnnnnnnnnnnnnnnnnnnnnnnnnnnnnnnnnnnnnnnnnnnnnnnnnnnnnnnnnnnnnnnnnnnnnnnnnnnnnnnnnCGTGGTAtCCATAGAGACGCTATCGGAAGTTGGGGTTGCTAGGAAGCCGCGGCGCGTCcGCTAAGCTGCAAATGGCTGAAGTCCCGGAGGATTACGATTCCGGCCCAGATGAAGATGGAGAGCcGGAGTCTGAGAGGCCTGAACTGCCTGAACTTCATAAATCAtatgaaaATGcCGAACGAGAC…
TCONS_00020035	=	NM_006589	FAM189B	hypothetical protein LOC10712 isoform a,	XLOC_006165	TSS7046	.	3190	74	2.32	13	470992	1	153483620	153491898	-	153483620-153484370,153484465-153484718,153484820-153484888,153486691-153487236,153487510-153487579,153487917-153488016,153488148-153488320,153490040-153490147,153490274-153490393,153490499-153490609,153490815-153490871,153491068-153491898	nnnnnnnnnnnnnnnCTCTAGTCCCCGACCTGCGGCAGCCGGAGCTCAGGGAGCGGAGCGTGGTGGGGAGGCGAGCGGGACAAGCGACACAGGAGACAGCGGCGCCGCGgCCTCTCCCCACCAGGCGGCCCCGGATCCCactggannnnnnnnnnnnnnnnnnnnnnnnnnnnnnnnnnnnnnnnnnaCCGACCCCTCCCCTCTTCTCTAGACTTCTTTCCATCCTTCCCACTTTTACCCTCcccacccctccctgggctcTGAgccGCCGCCCCCTCCTCACTCCTGGACTGGCCCTTCTCGGTGCCCCTGTTTCCTAGGGAGATGCGATGAGCCGGTGCCCCCGCGTCCTCATCGTCGCCCCGGGCACGGTGCCCGTCcAGTGCCCGTGGTGGGGAG…
TCONS_00132589	=	NM_024120	C20orf7	chromosome 20 open reading frame 7	XLOC_041951	TSS48033	44-1079	3573	2087	58.41	13	490673	20	13713596	13748272	+	13713596-13713936,13715958-13715998,13717235-13717298,13721826-13721873,13723484-13723587,13727107-13727146,13730132-13730329,13737488-13737548,13745109-13745192,13745521-13745603,13745764-13748272	nnnnnnnnnnnnnnnnnnnnnnnnnnnnnnnnnnnnnnnnnnnnnnnnnnnnnnnnnnnnnnnnnnnnnnnnnnnnnnnnnnnnnnnnnnnnnnnnnnnnnnnnnnnnnnnnnnnnnnnnnnnnnnnGCCGGCAGGGCTGTGGCCCTTATGTCGGCgaccTTGGGCGGCAagggtcTcagcggagaatcttggccgtAGGGAAATCACCTCTGGTGTCTCTCCCCGCGGnnnnnnnnnnnnnnnnnnnnnnnnnnnnnnnnnnnnnnnnnnnnnnnnnnnnnnnnnnnnnnnnnnnnnnnnnnnnnnnnnnnnnACGAAGTTTGACTACCTGAAGGAGGAGGTTGGAAGTCGGATCGCAGACCGTGTATaTGACATACCCAGAGCTTTCCCCCTTGCTT…
TCONS_00113921	x	NM_173481	C19orf21	chromosome 19 open reading frame 21	XLOC_036131	-	84-2121	1336	71	5.31	13	604934	19	708391	709726	-	708391-709726	CAGATGCCTGGGAGGAGCTCCTGGAGTCCTGGTCACAGTTCTCATCTGGCGTTGGGGAGAACACCTCTGGAAAGAGAGCATTCCTCCGCTCCTCTGCCACCTCTCGCTCCCGGCGCAGGACACTCTCCCtCTCCCTTTCCAGCAGGTCAGATGACTGGGACTTCTGCAGCCTCAAGGnnnnnnnnnnnnnnnnnnnnnnnnnnnnnnnnTGGGGAACTTGGGCCTGCTGGGGTTCGTCTGGGGCCCTGAACCGCAGAGGACGCAGGCGGAAGTACTCCCACCTCACgACACCCGTGTTGGCTTGCAGGGATCCCCGAGGAGGCTTCGATGGCTCCTGCTTTGTGCTCAGGGGTTTTCCGGAGGATTCTGAGAGGTGCCTTGGGGACATCGTGGCCTTTG…
TCONS_00016635	=	NM_023077	SELRC1	hypothetical protein LOC65260	XLOC_005219	TSS5803	41-733	4357	2220	50.95	12.9	461427	1	52922696	52936963	-	52922696-52926428,52930987-52931127,52936481-52936963	nnnnnnnnnnnnnnnnnnnnnnnnnnnnnnnnnnnnnnnnnnnnnnnnnnnnnnnnnnnnnnnnnnnnnnnnnnnnnnnnnnnnnnnnnnnnnnnnnnnnnnnnnnnnnnnnnnnnnnnnnnnnnnnnnnnnnnnnnnnnnnnnnnnnnnnnnnnnnnnnnnnnnnnnnnnnnnnnnnnnnnnnnnnnnnnnnnnnnnnnnnnnnnnnnnnnnnnnnnnnnnnnnnnnnnnnnnnnnnnnnnnnnnnnnnnnnnnnnnnnnnnnnnnnnnnnnnnnnnnnnnnnnnnnnnnnnnnnnnnnnnnnnnnnnnnnnnnnnnnnnnnnnnnnnnnnnnnnnnnnnnnnnnnnnnnnnnnnnnnnnnnnnnnnnnnnnnnCCATGGCGGGCTTGGTGGACTTCC…
TCONS_00197688	=	NM_020704	FAM40B	hypothetical protein LOC57464 isoform a,	XLOC_064802	TSS71710	.	5114	790	15.45	12.8	442318	7	128861510	128915475	+	128861510-128861678,128867099-128867168,128871101-128871175,128878690-128878824,128880304-128880424,128881219-128881287,128881498-128881604,128882321-128882448,128883516-128883719,128885292-128885527,128885789-128885854,128886594-128886657,128887378-128887449,128890043-128890117,128891121-128891218,128891689-128891815,128894427-128894527,128897726-128897792,128907862-128907966,128909919-128910123…	nnnnnnnnnnnnnnnnnnnnnnnnnnnnnnnnCCAGCAGCATGGAGGACCCCGCTgTGCCCGGGACCGGGGGCCCTCCCGCAAACGGCAATGGCAACGGCGGCGGCAAAGGGAAGCAGGCGGCGCCCAAGGGCCGCGAAGCgTTcCGAAGCCAGCGGCGGGAGTCAGAGGGCTCTGTGGACTGTCCCACTCTGGAGTTTGAGTATGGAGATGCAGATGGGCATGCAGCAGAGTTGTCAGAATTgTATAGTTACACTGAGAACCTGGAATTCACCAATAACAGGAGGtGCtTTGAAGAAGATTTCAAGACTCAAGTGCAGGGCAAGGAATGGCTGGAGTTGGAAGAAGATGCCCAAAAGGCCTATATAATGGGACTCTTGGACCGGCTAGAGGTGGTCAG…
TCONS_00059453	=	NM_018559	KIAA1704	hypothetical protein LOC55425,	XLOC_018904	TSS21462	104-1124	1698	111	6.54	12.8	530053	13	44461665	44500688	+	44461665-44461877,44476440-44476572,44478337-44478438,44480930-44481014,44487087-44487218,44487567-44487731,44492465-44492563,44499920-44500688	nnnnnnnnnnnnnnnnnnnnnnnnnnnnnnnnnnnnnnnnnnnnnnnnnnnnnnnnnnnnnnnnnnnnnnnnnnTTTgACGTTCGTGGATAGACTCGTATCAGTGACCAGTGTCAGCCACCGCGGATGGCAAGAGACCTAATTGGACCGGCCCTGCCGCCTGGCTTCAAGGCCCGCGGAACAGCGGAGGACGAAGAGCGGGACcCGAGCCCTGTTGCAGGACCAGCCCTGCCCCCTAATTATAAAAGCAGTAGTTTAGATTCATCAGACAGCGATGAAGACAGTAGTTCTTTGTACGAAGAAGGAAATCAAGGATCTGAAGAAGAtGACACTGGTCcaGCTGCAAGAAAACAGAGGAAAAATCAGGATAAGGATGATGATGATGATGATGGGTTTTTTG…
TCONS_00002304	=	NM_152660	FAM76A	hypothetical protein LOC199870 isoform 3,	XLOC_000785	TSS782	.	3567	491	13.77	12.7	420466	1	27925077	27962220	+	27925077-27925259,27926570-27926634,27931701-27931755,27933129-27933281,27943752-27943909,27948166-27948252,27954293-27954428,27958624-27958725,27959593-27962220	GCtGCAGCCAGCAGCCTGCcGCCGCCGCCgggttgtgcctcagactgtcagataaatcggcgGGCCGGGCCGGCGGGTCGGTGAACGCGGCCCGGGCCGGACATGGCGGCGCTCTACGCCTGCACCAAGTGCCACCAGCGCTTCCCCTTCGAGGCGCTGTCTCAGGGGCAGCAGCTGTGCAAGGAATGTCGGATTGCACACCCTGTTGTGAAGTGCACCTACTGCAGGACTGAGTACCAGCAGGAGAGTAAAACCAATACAATATGCAAGAAATGTGCTCAGAACGTGCAGTTGTATGGAACGCCCAAACCTTGTCAGTATTGCAACATAATTGCGGCATTTATTGGGAATAAATGCCAGCGCTGCACAAATTCAGAAAAGAAGTATGGACCACCCTAT…
TCONS_00148903	=	NM_153215	C3orf45	chromosome 3 open reading frame 45	XLOC_047227	TSS53920	28-520	1795	974	54.26	12.6	404734	3	50291289	50300677	+	50291289-50291606,50298906-50299019,50299109-50299297,50299504-50300677	nnnnnnnnnnnnnnnnnnnnnnnnnnnnnnnnnnnnnnnnnnnnnnnnnnnnnnnnnnnnnnnnnnnnnnnnnnnnnnnnnnnnnnnnnnnnnnnnnnnnnnnnnnnnnnnnnnnnnnnnnnnnGGCTGAGGGCTGCcCCCTCTAAATATAGCCCAGTGGGCTGAGCTCAGGCCTATTTTAGGCCAAGaCTGGGAGGCAGCCAGGCCTTCCCTGGGCTCtCAAAGnnnnnnnnnnnnnnnnnnnnnnnnnnnnnnnnnnnnnnnnnnnnnnnnnnnnnnnnnnnnnnnnnnnnnnnnnnnnnnnnnnnnnnnnnnnnnnnnnnnnnnnnnnnnnnnnnnnnnnnnnnnnnnnnnnnnnnnnnnnnnnnnnnnnnnnnnnnnnnnnnnnnnnnnnnnnnn…
TCONS_00222201	=	NM_021218	C9orf80	chromosome 9 open reading frame 80	XLOC_073527	TSS80584	178-489	4544	1236	27.2	12.5	485735	9	114485716	114520337	-	114485716-114489734,114491628-114491718,114496232-114496334,114518562-114518642,114520088-114520337	nnnnnnnnnnnnnnnnnnnnnnnnnnnnnnnnnnnnnnnnnnnnnnnnnnCgCGACGGGtGGTGGCCGTTGGGTCCCGGCGGGAGGCGGGGTTTCCGCTCCCTGGGGCGCACGTCAGTCAGGAGGCGGAAGCTCAGCGGGGGCGGGAAGGTTGTAGTGCGGTGAGTTGAGCTCCtTTTGCCTAAGTGGTCGCGCCCCCTTTAAGAGCCGCGATTGGAAAGCGAGGCGGTCCCGGTGTCCTCGGGTCCCAGGTGATTGTGAAGTGCTGACCAATTGCCACTGGACATAATTGaAACAAAATAGGAAAATGGCAGCAAACTCTTCAGGACAAGGtTTTCAAAACAAAAATAGAGTTGCAATCTTGGCAGAACTGaACAAAGAGAAAAGAAAACTACTTATG…
TCONS_00163504	=	NM_152400	C4orf32	chromosome 4 open reading frame 32	XLOC_052402	TSS59251	185-581	2764	876	31.69	12.5	529224	4	113285964	113329686	+	113285964-113286338,113327298-113329686	nnnnnnnnnnnnnnnnnnnnnnnnnnnnnnnnnnnnnnnnnnnnnnnnnnnnnnnnnnCGGGCTGGTACTTCAGGCGCCCAGGCCGGCGGGGCGCGCTCCGGaGGCTCCTGTCAGCtGCGGGTGCGGCaGATCCCAGGGCAGCCcTCGGGCGGCGGCGCnnnnnnnnnnnnnnnnnnnnnnnnnnnnnnnnnnnnnnnnnnnnnnnAGGAGTTGGtggcGGGaTGTGCTCAGCCGGGGAGCTGCTGCGGGGCGGCGACGGCGGGGAgCGCGACGAGGACGGGGACGCGCTGGCGGAGCaGGcGGCGGCAGGGACCGaGCGGGATCCCGAGGCGAGCCCGCGGCGGCGCGGACAGCGGCCGAAAGAGAACGAGCAGGATGTTGAAGATTCACAGAACCAC…
TCONS_00074901	=	NM_001013657	C15orf58	chromosome 15 open reading frame 58	XLOC_024354	TSS26960	180-1335	1407	150	10.66	12.5	540120	15	88578435	88586316	+	88578435-88578528,88578758-88578832,88582728-88582784,88585136-88586316	nnnnnnnnnnnnnnnnnnnnnnnnnnnnnnnnnnnnnnnnnnnnnnnnnnnnCGGCTGCaGGGAAAGTCGCGAGGTCCATCCGCTTCGGCTGCAGCTATTTACTGAGGACCCACTGGATGTGAAGCACTGTGCATAGTTTTCTTCGATTGTTGCAAcATCCCTTGCAAGTTTCTGGACCAGCAGAGCTGAAGGAACCCAAACTTGGACTGAAGTGACCTTGCTAAGGTCAGCTCTATGGCTCTaCCACATGATTCAAACGAAACTTCCTATTTGCTaCCTCCaAACAATGAGGnnnnnnnnnnnnnnnnnnnnnnnnnnnnnnnnnnnnnnnnnnnnnnnnnnnnnnnnnnnnnnnnnnnnnnnnnnnnnnnnnnnnnnnnnnnnnnnnnnGCTCTGCC…
TCONS_00126381	=	NM_001077710	FAM110C	hypothetical protein LOC642273	XLOC_039963	TSS45566	.	3963	1049	26.47	12.5	620928	2	28814	36588	-	28814-31627,35440-36588	nnnnnnncGGGGCGGGAACTGGGGAGATTCGCCAATCGGTGCGGACTTCGGTTCTCCCCAACCCCAGGCCTGGGCAGCTGGGCACTGGGGCGCCGTTCGCCACCCGGCGCGGACTTCGGAACCGGCCCtgnnnnnnnnnnnnnnnnnnnnnnnnnnnnnnnnnnnnnnnnnnnnnnnnnnnnnnnnnnnnnnnnnnnnnnnnnnnnnnnnnnnnnnnnnnnnnnnnnnnnnnnnnnnnnnnnnnnnnnnttccccgggacCCCGCGGCtCCCCGGGACCCCGACGCCGCGCGGCCGGCGCGCAGGAGCGCAGTGGAGAGGCTGGCGGCGGATCGCGCCAAGTACGTGCGGGGACGGCCGGGGACTGgCCGgGGCGTCGCTTCTGAGGGCAGCGGCCCCG…
TCONS_00192855	=	NM_015622	CCZ1	hypothetical protein LOC51622	XLOC_062971	TSS70151	91-1537	1840	204	11.09	12.4	477997	7	5904857	5932135	+	5904857-5905076,5906441-5906538,5906630-5906723,5907012-5907089,5907814-5907861,5908818-5908901,5911251-5911426,5916192-5916273,5918018-5918079,5919000-5919111,5925024-5925057,5926006-5926123,5929544-5929702,5929992-5930119,5931789-5932135	nnnnnnnnnnnnnnnnnnnnnnnnnnnnnnnnnnnnnnnnnnnnnnnnnnnnnnnnnngggcgggccgtgggaggctcccgaggtgggggccggggcgggatgGCTGCAGCGGCGGCTGGGGCCGGGAGCGGGCCCTGGGCTACCCAGGAGAAGCAGTTCCCGCCCTTGCTGCTGAGTTTCTTCATCTACAACCCGCGCTTCGgGCCGCGAGAAGGAGAGGAGGAAAATAAGATTTTATTTTATCATCCAAATGAGGTAGAAAAGAATGAAAAGATTAGAAATGTCGGATTGTGTGAAGCTATTGTACAGTTCACAAGGACCTTTAGCCCATCAAAACCTGCAAAATCTTTACATACCCAGaAGAATAGACAGTTCTTCAATGAACCAGAAGAACATTT…
TCONS_00080508	=	NM_024109	METTL22	hypothetical protein LOC79091,	XLOC_026035	TSS29045	277-1489	1597	274	17.16	12.4	492399	16	8622999	8647578	+	8622999-8623133,8626854-8627156,8630088-8630468,8636397-8636437,8636526-8636670,8640449-8640520,8642489-8642542,8643485-8643565,8643821-8643923,8645915-8646083,8647466-8647578	nnnnnnnnnnnnnnnnnnnnnnnnnnnnnnnnnnnnnnnnnnnnnnnnnnnnnnnnnnnnnnnnnnnnnnnnnnnnnnnnnnnnnnnnnnnnnnnnnnnnnnnnnnnnnnnnnnnnnnnnnnnnnnnnnnnnnnnnnnnnnnnnnnnnnnnnnnnnnnnnnnnnnnnnnnnnnnnnnnnnnnnnnnnnnnnnnnnnnnnnnnnnnnnnnnnnnnnnnnnnnnnnnnnnnnnnnnnnnnnnnnnnnnnnnnACCCGTTCTCACCTCTGAGGGGCTCCTGTCCTAGGACTAAGGTGGAGCCTGGGCCATggtGcagctggctcctgcTATagcCATGGACGAGGTCACCTTTAGAAGCGACACTGTActgTCAGACGTCCACCTCTACACCCCGAATCATA…
TCONS_00022319	=	NM_152485	C1orf74	chromosome 1 open reading frame 74	XLOC_006778	TSS7990	244-1050	4762	306	6.43	12.3	400736	1	208019176	208024605	-	208019176-208023677,208024346-208024605	nnnnnnnnGCGAGGCGCGCGAGCGGCTGGATGATGTCACGGAATGGGGGGAAAGAGGGCGGCACTCGAGTGGGTGCGCATGCGCAAGAAGGTGCCTGCCCGACTGGAGCAGAGCAGGCTGAGAGGGTCTTCCCAGCGCGGGCGGGATTTCCAGTGTTaCTTGCGGCTGGGCGTTGGGGACTTGCTGCCTTTCTGGCAGCAGGcAGGAAGCCGCAAaAAGTTTCTGAGCCCGCGAACCTGTAGCGGACGTGGAAAAAGAACGCCCCTCCTCAAGTGTCTGGCTTAAAGATGCcACCCAGGGAAGAGAACTCTGGCTAGCTAAGGAGGCCATTCTTGATGTTACTTCTAGATCTCATGTCGTCACCGAGACCTCAGCTGCTGGTGGCAGCTGCTCAGCAGA…
TCONS_00020040	=	NM_198264	FAM189B	hypothetical protein LOC10712 isoform b,	XLOC_006165	TSS7046	.	2902	74	2.55	12.2	393115	1	153483620	153491898	-	153483620-153484370,153484465-153484718,153484820-153484888,153486691-153487236,153487510-153487579,153487917-153488016,153488148-153488320,153490040-153490147,153491068-153491898	nnnnnnnnnnnnnnnCTCTAGTCCCCGACCTGCGGCAGCCGGAGCTCAGGGAGCGGAGCGTGGTGGGGAGGCGAGCGGGACAAGCGACACAGGAGACAGCGGCGCCGCGgCCTCTCCCCACCAGGCGGCCCCGGATCCCactggannnnnnnnnnnnnnnnnnnnnnnnnnnnnnnnnnnnnnnnnnaCCGACCCCTCCCCTCTTCTCTAGACTTCTTTCCATCCTTCCCACTTTTACCCTCcccacccctccctgggctcTGAgccGCCGCCCCCTCCTCACTCCTGGACTGGCCCTTCTCGGTGCCCCTGTTTCCTAGGGAGATGCGATGAGCCGGTGCCCCCGCGTCCTCATCGTCGCCCCGGGCACGGTGCCCGTCcAGTGCCCGTGGTGGGGAG…
TCONS_00113958	=	NM_033420	C19orf6	chromosome 19 open reading frame 6	XLOC_036141	TSS41068	.	2645	869	32.85	12.2	487413	19	960650	972178	-	960650-961894,962366-962498,962579-962662,962740-962797,962891-962991,963065-963187,963462-963572,964240-964339,965191-965472,971771-972178	nnnnnnnnnnnnnnnnnnnnnnnnnnnnnnnnnnnnnnnnnnnnnnnnnnnnnnnnnnnnnnnnnnnnnnnnnnnnnnnnnnnnnnnnnnnnnnnnnnnnnnnnnnnnnnnnnnnnnnnnnnnnnnnnnnCCGGGAGGCGCCCTCGGACACCTGCGGGCCGTTAGGGCGCGACGCTGGGCGGCATGTCGGAGCACGCGGCGCCCGGAGCTCCGGGGCCCGGGCCCAACGGCGGCGGCGGTGGCCCGGCCCCAGCGCGCGGGCCTCGCACCCCCAACCTCAACCCCAACCCCCTCATCAACGTGCGCGACCGGCTCTTCCACGCGCTGTTCTTCAAGATGGCTGTCACCTATTCGCGGCTCTTCCCGCCTGCCTTCCGCCGTCTCTTCGAGTTCTTCGTG…
TCONS_00217730	x	NM_022833	FAM129B	hypothetical protein LOC64855 isoform 1,	XLOC_072241	-	.	1005	102	10.15	12.1	536280	9	129308527	129309531	+	129308527-129309531	TCCTGGCCCCGCCAGGCCCTGGGTGAGTGGGCGGGAACCCACTGGCCTCACAGCAGCTTTCACCTGCCTCTCTCCAGGAAGGATGGCAGCACCCATGAGGGGACGGAGGCCACAGAAGGACAGGAAGGGAGGGGCTCTCCAGCCCCCCAGnnnnnTCCCGCCCCCGGCACAAGCAGGAAAACCCCAAAACCtGCCCCTGCATCTGaGATCATCCCACAGAAGAGAAAACAGGGAGCAAGAAAGTGTTGACTGAACCCAATAAAGTGACTCAGGTGGGCCCGCTCCCTGGTGGTGCCACACAGCCCTGCCCCGCCTCCACCCACAAGGCACAnnnnnnnnnnnnnnnnnnnnnnnnnnnnnnnnnnnnnnnnnnnnnnnnnnnnnnnGTGCCGTGTGCAG…
TCONS_00097876	x	NM_024052	C17orf39	chromosome 17 open reading frame 39	XLOC_031342	-	169-1069	1302	36	2.77	11.8	423581	17	17909220	17910521	-	17909220-17910521	CAcACAaACACACACACACACACACACACAGTTTGGCACGTGAGCCTCGAGTTATTTGAGCATGTTCACGTTTCCCACCCCTTCCCCTGTCCCAACATTTCTGAGTcACTGTTTTCGGAGAACGACgACCCCTTCTGCCTCATGGAAGGCTGCCGCCAAGCACTGCTGTTTTgAGTAGCAAAAGGAGGAGGCACAAATGCTAACCTGCCCCCAAAAACAGTTCTTGTGTTGAGCACTATAATTTAGGCAATGCTGCAAAACTTTTGtACCAGGATGACTAGTTTCAAAACTGCTGGTTGATTAAATATACATATACATATAGATATCAATATAAAAATTACTAAGTCAACATTTGCTGTTTTCAATgTGAAAACGATAAAATGTAaTTCTGAATAATTG…
TCONS_00110216	=	NM_015302	HAUS5	hypothetical protein LOC23354	XLOC_035090	TSS39832	.	4508	1306	28.97	11.8	439921	19	40795486	40808290	+	40795486-40795634,40796472-40796534,40796610-40796642,40796777-40796801,40797784-40797889,40797969-40798128,40799866-40799935,40800029-40800111,40800597-40800654,40800813-40800937,40801144-40801207,40801311-40801441,40801629-40801791,40802166-40802246,40802355-40802500,40802754-40802865,40802937-40803069,40805343-40805475,40805618-40808290	nnnnnnnnnnnnnnnnnnnnnnnnnnnnnnnnnnnnnnnnnnnnnnnnnnnnnnnnnnnnnnnnnnnnnnnnnnnnnnnnnnnnnnCTGGGCGGcCGAAGAGATGGGGGTGCCCGTGGCGGCCCGAGCCCGGGAATCGACACTGCGCAGGCTGTGTCTGGGCCAGGGGGCTGACATCTGGGCCTACATCTTGCAACATGTGCACAGTCAGAGGACTGTCAAGAAGATCCGAGGAAACCTACTCTGGTATGGCCACCAGGACAGTCCACAGGTCCGTCGGAAGTTAGAGCTGGAAGCTACTGTGACCCGcCTGCGGGCAGAAATCCAGGAGCTCGACCAGAGCCTGGAACTGATGGAGCGAGACACTGAGGCTCgGgACACAGCCATGGAGCAGGCACTT…
TCONS_00139728	=	NM_058181	YBEY	hypothetical protein LOC54059 isoform 1,	XLOC_044325	TSS50597	.	1066	354	33.21	11.8	497012	21	46530679	46542093	+	46530679-46531079,46531212-46531465,46535676-46535804,46540504-46540572,46541881-46542093	nnnnnnnnnnnnnnnnnnnnnnnnnnnnnnnnnnnnnnnnnnnnnnnnnnnnnnnnnnnnnnnnCGGGTCCAGACATCGGTACGTCtGGGCGGGTTTcTAGTCTCCCAAGCGAGAGCGTCGCATTCACCCcCGTcGGTCTGCGGGCGCCCCAGACCCCAgAGgACccggccnnnnnnnnnnnnnnnnnnnnnnnnnnnnnnnnnnnnnnnnnnnnnnnnnnnnnnnnnnnnnnnnnnnnnnnnnnnnnnnnnnnnnnnnnnnnnnnnnnnnnnnnnnnnnnnnnnnnnnnnnnnnnnnnnnnnnnnnnnnnnnnnnnnnnnnnnnnnnnnnnnnnnnnnnnnnnnCTGGCCTGATTCCGCGGCGTCCTTCCATAGCCCCTCGTTGTTGCATCCTCCTTG…
TCONS_00209486	=	NM_023080	C8orf33	chromosome 8 open reading frame 33	XLOC_069081	TSS75945	55-742	2645	1373	51.91	11.8	535634	8	146248602	146252222	+	146248602-146248687,146248776-146249087,146249252-146249336,146249487-146249633,146250208-146252222	nnnnnnnnnnnnnnnnnnnGgAGGACGGAATTCGACGTCGGACTCTGCGCCTCGCGTAGTTCCGGTGGCGACTGCGGAGCATGGCGGCCCTAGGACATCTTGCCGGGGAGGCAGCGGCGGCCCCAGGCCCGGGTACTCCCTGCGCGTCCCGCAGACnnnnnnnnnnnnnnnnnnnnnnnnnnnnnnnnnnnnnnnnnnnnnnnnnnnnnnnnnnnnnnnnnnnnnnnnnnnnnnnnnnnnnnnnnnnnnnnnnnnnnnnnnnnnnnnnnnnnnGtgCAGCGTcGAAAAAACAAAAGAAGAAGAAGAAAACCCGGAACAGGGCCTCTGTGGCAAATGGAGGCGAGAAGGCCTCAGAGAAACCCGCCCCAGAAGAAGTGCCCCTAAGCGCTGAgGCCCAGG…
TCONS_00074100	=	NM_152335	C15orf27	chromosome 15 open reading frame 27	XLOC_024065	TSS26688	156-1749	2520	167	6.63	11.6	388793	15	74139233	74284359	+	74139233-74139412,74213564-74213697,74217103-74217291,74236000-74236154,74239491-74239564,74249212-74249268,74250389-74250527,74254955-74255070,74271364-74271553,74281598-74281660,74283137-74284359	nnnnnnnnnnnnnnnnnnnnnnnnnnnnnnnnnnnnnnnnnnnnnnnnnnnnnnnnnnnnnnnnnnnnnnnnnnnnnnnnnnnnnnnnnnnnnnnnnnnnnnCGGAGAGGGGAGCCCCGGGAGCGCGAGCCGaGGCCGGCGCCGCTGCAGAGCCGAGCGAATCCCGAGCCcGGGCAGCAGGGCACTATATTTGTATGTGTCTTGTAGAACCCACGCTTGGAAATGCTGACAGCAGGCTTCAGGACAGCTGAGCCCCACTAAACACCAAGAAAACCCATGGCTCTGGCTGCATCTTTCAACATGACCAATCCACAGCCTGCCATAGAAGGAGGAATTTCTGAAGTTGAGATCATCTCCCAACAAGTAGACGAAGAAACCAAGAGCATTGCTCCTGTGCAG…
TCONS_00025703	=	NM_001005751	FAM21A	hypothetical protein LOC387680	XLOC_008176	TSS9195	.	4672	226	4.84	11.5	394887	10	51497690	51563275	+	51497690-51497774,51497871-51497993,51499313-51499477,51508441-51508503,51510524-51510697,51513838-51513931,51515263-51515324,51517041-51517088,51520542-51520652,51521197-51521284,51521928-51521999,51523034-51523152,51523626-51523683,51524914-51524973,51525365-51525544,51527441-51527568,51529744-51529830,51533808-51533909,51536100-51536231,51539867-51540036,51543661-51543763,51547672-51547824,515…	nnnnnnnnnnnnnnnnnnnnnnnnnnnnnnnnnnnnnnnnnnnnnnnnnnnnnnnnnnnnnnnnnnnnnnnnnnnnnnnnnnnnnnnnnnnnnnnnnnnnnnnnnnnnnnnnnnnGCGCCGGCCTCGGAGCCCGTGTGGGAGCGGCCGTGGTCGGTGGACGAGATCCGTAGGAGCAGCCAGAGCTGGTCGCTGGCGGCCGACGCGGGCCTACTACAGtTTCTACAGGAATTCTCGCAGCAAACTATCTCTAGGACCCATGAAATCAAGAAACAAGTGGACGGACTAATACgGGAAACCAAAGCCACAGATTGTCGCCTGCATAATGTCTTCAATGACTTCCTTATGCTCTCTAATACCCAGTTCATTGAAAATCGTGTATACGATGAAGAAGTGGAGGA…
TCONS_00064435	=	NM_001017923	C14orf28	chromosome 14 open reading frame 28	XLOC_020676	TSS23361	267-1197	2942	194	6.59	11.5	456504	14	44436221	44446210	+	44436221-44436521,44439388-44439912,44442160-44442249,44443348-44443482,44444320-44446210	aGGtGGCGGAGGTCGTGCCGAATCTTCCTCCGTAATAAGAAGCGACGTGTCCCGCTGTCCTGGCTcCGTGGGTCCAGGGGGATTGGGCCTGGGCGCTGGAGCTGCTGTGGCTCccgccgcggcggctgccatggAGGCCgTGCCaGAGCCCAGAACTCACGCCGGGGGAGGCCGAGACAGCCGGCGGTACTCATAGATGAGGCgGCGGCGGCGGCGGCGGCGGCAGCAGCCCGGGCTCTCCATGAGCAGGCGGCGGCGGCGGCGGGTGCGGCGGCACCGGCGGTTTTCGGTCCCCGGGGaGGATGAAGACGcTGTTTGAAGAGATCAAAGCATCAATTAAAAATAACTATAACCAAGATCGATCATTTTGGAGGCCTGTTCTTCCTTGGGGAGGTGTTT…
TCONS_00188787	=	NM_001008704	C6orf1	chromosome 6 open reading frame 1	XLOC_061641	TSS68535	281-757	1308	640	48.93	11.3	377910	6	34322135	34325296	-	34322135-34322623,34322799-34322904,34323222-34323247,34323496-34323619,34324734-34325296	GCCAGGGCCCcCGGTAGCCCAGTCCTGCCGCACTCTACCAGTCGAGCACAGCCCGAAGGCcAGGGAACAAACACAGAAGGAGGCCGAGAGGGCCCGGAGCAGGGTCCTGCCGCGAAGGGCCTGGGCTCAACGTTAGAGCGCGGCGCGACCCTACTCTGGCTGCAACGAGAcGnnnnnnnnnnnnnnnnnnnnnnnnnnnnnnnnnnnnnnnnnnnnnnnnnnnnnnnnnnnnnnnnnnnnnnnnnnnnnnnnnnnnnnnnnnnnnnnnnnnnnnnnnnnnnnnnnnnnnnnnnnnnnnnnnnnnnnnnnnnnnnnnnnnnnnnnnnnnnnnnnnnnnnnnnnnnnnnnnnnnnnnnnnnnnnnnnnnnnnnnnnnnnnnnnnnnnnnnnnnnnnnnnnn…
TCONS_00005273	=	NM_198549	FAM73A	hypothetical protein LOC374986	XLOC_001708	TSS1746	.	6408	1170	18.26	11.3	433004	1	78017897	78117814	+	78017897-78018009,78021511-78021624,78039604-78039781,78041543-78041679,78045248-78045374,78052007-78052140,78053381-78053504,78081580-78081680,78097211-78097329,78097587-78097659,78098313-78098399,78099497-78099595,78102167-78102301,78104611-78104664,78111277-78111393,78113119-78117814	nnnnnnnnnnnnnnnnnnnnnnnnnnnnnnnnnnnnnnnnnnnnnnnnnnnnnnnnnnnnnnnnnnnnnnnnnnGGCGTGGGCAGGACGgctgtacCTGGCCTGGAGCGTCAGattagaAGAGGAGCCATGTCAGAAGAAACAGTAAGTGAATCACAGttttcAttgaGgacAGCCGCCCTAAGAGTGTTTGATCTTCCTCTGACTTGGTACTATTCTCTCTCCCAGATCAAATTTTCTCCAGTGGCTAAAAAGTTGTTTGTGGTAACTGCAGTGAGTGCTATATCTGTAATTTTTCTGGCCCATCACTTTAAAAGAAAACGTGGaAAGAAGAAAGGAaAAATATTACCATGGGAACCAGAGCACCTCATACTTGAGTACACTAAtAGAGCAGCATCAG…
TCONS_00067544	=	NM_001134877	C14orf80	chromosome 14 open reading frame 80	XLOC_021796	TSS24384	178-1234	1597	454	28.43	11.3	440952	14	105027506	105036630	+	105027506-105027619,105028363-105028508,105029004-105029082,105029489-105029691,105029961-105030116,105034739-105034825,105035180-105035359,105035999-105036630	nnnnnnnnnnnnnnnnnnnnnnnnnnnnnnnnnnnnnnnnnnnnnnnnnnnnnnnnnnnnnnnnnnnnnnnnnnnnnnnnnnnnnnnnnnnnnnnnnnnnnnnnnnnnnnnnnnnnnnnnnnnnnnnnnnnnnnnnnnnnnnnnnnnnnnnnnnnnnnnnnnnnnnnnnnnnnnnnnnnnnnnnnnnnnnnnnnnnnnnnnnnnnnnnnnnnnnnnnnnnnnnnnnnnnnnnnnnnnnnnnnnnnnnnnnnnnnnnnnnnACCTCCGCGCTCTGGCAGCTCCTCTTCCGCGTGCTCTCCCCACTCCCTGCGGGCAACGCCATGGCCTCGATCGCCCTGGAGGTCCAAGCCCGCTTGGTGAAGTCAGCaCTGTGCTCCCAGGGCTACCCGAGGCTGGCAC…
TCONS_00205015	=	NM_198464	PRSS55	hypothetical protein LOC203074	XLOC_067316	TSS74419	41-1097	1137	207	18.21	11.3	524946	8	10420458	10433743	+	10420458-10420659,10424427-10424619,10426215-10426465,10427826-10427968,10433396-10433743	nnnnnnnnnnnnnnnnnnnnnnnnnnnnnnnnnnnnnnnnnnnnnnnnnnnnnnnnnnnnnnnnnnnnnnnnnnnnnnnnnnnnnnnnnnnnnnnnnnnnnnnnnnnnnnnnnnnnnnnnnnnnnnnnnnnnnnnnnnnnnnnnnnnnnnnnnnnnnnnnnnnnnnnnnnnnnnnnnnnnnnnnnnnnnnnnnnnnnnnnnnaaTGTGGcGACAGATCCATTTTCGAGGGAAGAACTCGGTATTCCAGAATCACAGGGGGGATGGAGGCGGAGGTGGGTGAGTTTCCGTGGCAGGTGAGTATTCAGGcCAGAGGtGAACCTTTCTGTGGCGGCTCCATCCTCAACAAGTGGTGGATTCTCACTgCGgCtCACTGCTTATATTCCGAAGAGCaGTTTCCA…
TCONS_00122846	x	NM_001145054	C2orf81	chromosome 2 open reading frame 81	XLOC_038585	-	310-2073	1002	20	2	11.2	473448	2	74494746	74495747	+	74494746-74495747	CTGCTCCCCTTGGAGTTCAGTGAGAGGGTAGACACCCTTGGAAGAAACTGACAAGAGACATCAGACTAGTTCCTAAGGCAACTCAGGTGTTTATTTCTGGCaAGCAGAGGGAGGGnnnnGTTACCACTGCCAGAGGCTAAGGGATCAGAGTGAGGCAGCGGGCTTAGAGGAGTGTGACCACACTTTGGGGGTTGAGTTCTTCATTAGCTGTGCTACGGTCACCTGGGGCTTGGGGCACCTGTCTGGATGGGGTGTTGCTCAACAGGAGGAAAGGTGCTACCTTCTTTGTCCTCTTGTTCAGGCACAGCCGAGCTGaAcaACATCTGGGTGCTCCGGTTCCACATGCTCACACCAGGGGCCAGCTTCAGTGCTTCTGGCAGCAACAGCGGCTTCCACATC…
TCONS_00169809	=	NM_178569	C5orf38	chromosome 5 open reading frame 38	XLOC_054720	TSS61704	118-532	1081	403	37.28	11.2	718651	5	2805071	2808511	+	2805071-2805578,2805736-2805868,2806399-2806469,2808143-2808511	nnnnnnnnnnnnnnnnnnnnnnnnnnnnnnnnnnnnnnnnnnnnnnnnnnnnnnnnnnnnnnnnnnnnnnnnnnnnnnnnnnnnnnnnnnnnnnnnnnnnnnnnnnnnnnnnnnnnnnnnnnnnnnnnnnnnnnnnnnnnnnnnnnnnnnnnnnnnnnnnnnnnnnnnnnnnnnnnnnnnnnnnnnnnnnnnnnnnnnnnnnnnnnnnnnnnnnnnnnnnnnnnnnnnnnnnnnnnnnnnnnnnnnnnnnCtAGGAGGCCaGGCCCCTGTGTCCAATCCGGAAGTCGCAGGGAAGTGGGGAGGTCAGGATGGTGGCGCCCGCGGCTCGGGTCCTCCTCCGGGCAGTGCGCGCGGCTCTCGCTTCCACGGTCCCGGACCTGCTCTGCCTCCCGGCCCGAG…
TCONS_00203952	=	NM_001080392	KIAA1147	hypothetical protein LOC57189	XLOC_066832	TSS74021	1-1365	11654	3419	29.34	11.1	406932	7	140998648	141048431	-	140998648-141009120,141010441-141010509,141011173-141011323,141011456-141011587,141012556-141012694,141020336-141020489,141031747-141031905,141032828-141032927,141048155-141048431	CGCCTcGCCATGGTGGAGCAGGGAGACGCGGCGCCGCTGCTGCGCTGGGCCGAGGGCCCCGCCGTCtCCCTGCCGCAGGccccgcagccgcaggcgggaggnnnnnnnnnnnnnnnnnnnnnnnnnnnnnnnCCGGCGGCGGAGCCGCCCCGGAGGCGGGAGCCCGAGGAGCCGGCCGCCCCGGAGGTGCTGCTGCAGCCCGGGCGCCTGGAGCTGGGCGACGTGGAGGAGGACCAGGTGGTGGCCGTGTTCGTGGTCACCTTCGACCCCCaCTCGGGGAACATGGTAGAATGGTGCTTACCTCAAGATATTGACCTCGAAGGTGTTGAGTTCAAGTCTATGGCCaGTGGGTCCCATAAAATCCAATCTGATTTCATCTATTTCCGAAAGGGGCCCTTC…
TCONS_00051573	=	NM_013300	FAM216A	hypothetical protein LOC29902,	XLOC_016494	TSS18466	450-1269	1592	69	4.33	11.1	416668	12	109390549	109412580	+	109390549-109391206,109395266-109395306,109407266-109407387,109408513-109408642,109408722-109408905,109410049-109410131,109412207-109412580	nnnnnnnnnnnnnnnnnnnnnnnnnnnnnnnnnnnnnnnnnnnnnnnnnnnnnnnnnnnnnnnnnnnnnTGtTGGAAATCGGCCGTTGGGATGCAGGCTAAGCTTGGATACCTGGGTAATAACGGATAACAGATAAAGCTCCGCATCCTTGAGCCGCGTGCTTCGGTCCGTGGTTtGCGTGCAGACTTTTGACCTGTATGGTGACCCTCGCGATTTGCAAATGTGTTGAGGATCTGGAATACTGAAGTGGAAAGCACCTCTTGTTTTGGGGAGCATGTATATTTCCCTCCTGTGACGCACTGCTTCCACAcAGaGGTGCAAACGTGCAAACGCTCAGCTACCGCAGCGCTCCTGCCCCTCCCCCACCGTAACTCCGGGGTCGCGGATCTGCCCGCCCCG…
TCONS_00022908	=	NM_024319	C1orf35	chromosome 1 open reading frame 35	XLOC_006947	TSS8252	95-883	3385	1637	48.36	11.1	454658	1	226355045	226359734	-	226355045-226355578,226355663-226355797,226356404-226356489,226356634-226356706,226356802-226356884,226356967-226357012,226357223-226357373,226357458-226359734	nnnnnnnnnnnnnnnnnnnnnnCCTCCTCCTGTGGCCTAtGGCTTGTCAGGCTAATGGGCCCAAAACTGACCAGGTCTTCCCCAGAAACCTGGGCCTCTTGTTGACAGGTGGCTGCTTCATCCTCACAATTGCCCAGACCAGAGCCTCAGAGCCGTCCTAGACTCCTCCCCAACGTCCACCTGGCCCTGCTATCCCCTCTCCACCACACCTGATATCCAGTCAGTGGTCACACTCCACAGCCGGGCCCTGCCCACATGGCCGAAGTCCACCCTGGCCTGGCAAGCCACAATnnnnnnnnnnnnnnnnnnnnnnnnnnnnnnnnnnnnnnnnnnnnnnnnnnnnnnnnnnnnnnnnnnnnnnnnnnnnnnnnnnnnnnnnnnnnnnnnnnnnnnnnnnnn…
TCONS_00203292	x	NM_024913	C7orf58	chromosome 7 open reading frame 58	XLOC_066611	-	448-3526	628	87	13.85	11	422498	7	120722810	120723437	-	120722810-120723437	aAAAGCCTAAGCCATCATAAACACCACATTTTCTCCTGGTGAAGAATGCaagcacaacctctacttgccagtgGAATGTaATTGGcTTTTCTCCTTTTCAAnnnnnnnnnnnnnnnnnnnnnnnnnnnnnnnnnnnnnnnnnnnnnnnnnnnnnnnnnnnnnnnnnnnnnnnnnnnnnnTTTCTCTTTATTATCACAATGCCATaCCTGGCCCACAGTGGTTCTGGTTAATAACTGTGCTTCAAGTAACGTTTTTCTAGGTATATCTTTCACTGTGAAATGGACTTGTATTCAAGGTCACATCTTGAATTCATAAAGCTGTAAGAAGtGTTATCATTATTTAACTGTGTGTGTACTGGTGTGCATGCATGTGCTGGTGTGCACAAGTGTGTGTGGTCAA…
TCONS_00118752	=	NM_138411	FAM71E1	hypothetical protein LOC112703,	XLOC_037150	TSS42919	.	1225	461	37.63	11	558655	19	55661857	55671815	-	55661857-55662024,55662691-55662898,55670394-55670524,55670902-55671002,55671199-55671815	GCCTCCTTTCGTCTGTAATTCACCTAAATACCCAAGACCCGCGACATCCGTAGACCGCGCCCGCTATGCACAGCTAAAAATCACTCACCCCTCGCGCACTAGTCCCGGCCCGGCAGCCGCTGCCCCGGGCTCGACTGGGCGCTGCTACCGCCATCAGCAAGAGCAGGAGCAGCCGGGTCGCCCCAGCGCTGGTTGCCGCCATCTCGGCTCCTTCCCACCGGCGAAGcGACGGCTGnnnnnnnnnnnnnnnnnnnnnnnnnnnnnnnnnnnnnnnnnnnnnnnnnnnnnnnnnnnnnnnnnnnnnnnnnnnnnnnnnnnnnnnnnnnnnnnnnnnnnnnnnnnnnnnnnnnnnnnnnnnnnnnnnnnnnnnnnnnnnnnnnnnnnnnnnnnnnnnnnnnn…
TCONS_00190088	=	NM_017633	FAM46A	hypothetical protein LOC55603,	XLOC_061990	TSS69075	.	5612	446	7.95	10.9	405865	6	82512166	82519147	-	82512166-82516907,82518026-82518614,82518867-82519147	TATaAAAAAAGTACTGAAGACATTTTCCCCGCACAACTGCTAAAGCTCCAGAGACAnnnnnnnnnnnnnnnnnnnnnnnnnnnnnnnnnnnnnnnnnnnnnnnnnnnnnnnnnnnnnnCGGGAGGGGGCGCGGGGAGGGAGTGGTGAGCGCAGGCGGCAGGGGTCTGGGAAAGACGAAGTCgctaGtCgctGTCGGAGCGCACTCGCAGCTCCTGGAAGTGTTGCCGCCTCGCGGTTTCTCTCTCGCTCGCTTCGCTCCTAGAAGGGGCGGCCGCCTCCAGGACTGACCAGGGCCAAGTGGCGcTCGGCGGGCACTACATGGCGGAGGGCGAAGGGtacttTgccatgGcCgaggacgagctGGCCTGCGGCCCCTACATCCCCCTAGGCGGCGACTTC…
TCONS_00069815	=	NM_001193315	C14orf133	chromosome 14 open reading frame 133	XLOC_022432	TSS25292	147-1625	3206	408	12.73	10.9	424567	14	76962765	76994367	-	76962765-76963732,76964466-76964570,76965102-76965191,76965777-76965863,76969938-76970027,76970358-76970399,76971355-76971489,76971940-76972015,76973904-76973977,76977162-76977189,76978656-76978758,76979215-76979248,76980345-76980437,76984590-76984646,76985389-76985453,76985810-76985848,76987283-76987429,76989395-76989497,76990106-76990198,76993591-76994367	TCCAGTGCCAGTTATTGACGTTGGTGGCGTCCGCCCGCTCCTCCACGATCCAGCGTGGGTCTCCCTCACCCCACTTGGCCATCGGCTCTCCTATCGCGGCGCCACCAGCTCCGGAGCTGCCGCAGCCACTGCCTCAGGAcCCCTTAGTGCCAGCCGCCCGGCAGCGCCTGGAAACTACTAGAaGCGGCCGCAAGCACCTCCTGGCTTGCTTTTCCCTCCACCCCCTCCCacTCTTAACTTCCGnnnnnnnnnnnnnnnnnnnnnnnnnnnnnnnnnnnnnnnnnnnnnnnnnnnnnnnnnnnnnnnnnnnnnnnnnnnnnnnnnnnnnnnnnnnnnnnnnnnnnnnnnnnnnnnnnnnCAACTGCTCATACAACCATTCCTCACCCATAGGAAAACAAA…
TCONS_00132591	=	NM_001039375	C20orf7	chromosome 20 open reading frame 7	XLOC_041951	TSS48033	44-995	3489	2087	59.82	10.9	429888	20	13713596	13748272	+	13713596-13713936,13715958-13715998,13717235-13717298,13721806-13721873,13727107-13727146,13730132-13730329,13737488-13737548,13745109-13745192,13745521-13745603,13745764-13748272	nnnnnnnnnnnnnnnnnnnnnnnnnnnnnnnnnnnnnnnnnnnnnnnnnnnnnnnnnnnnnnnnnnnnnnnnnnnnnnnnnnnnnnnnnnnnnnnnnnnnnnnnnnnnnnnnnnnnnnnnnnnnnnnGCCGGCAGGGCTGTGGCCCTTATGTCGGCgaccTTGGGCGGCAagggtcTcagcggagaatcttggccgtAGGGAAATCACCTCTGGTGTCTCTCCCCGCGGnnnnnnnnnnnnnnnnnnnnnnnnnnnnnnnnnnnnnnnnnnnnnnnnnnnnnnnnnnnnnnnnnnnnnnnnnnnnnnnnnnnnnACGAAGTTTGACTACCTGAAGGAGGAGGTTGGAAGTCGGATCGCAGACCGTGTATaTGACATACCCAGAGCTTTCCCCCTTGCTT…
TCONS_00038919	=	NM_014039	C11orf54	chromosome 11 open reading frame 54	XLOC_012579	TSS13918	200-995	6510	1629	25.02	10.8	473940	11	93114415	93139989	+	93114415-93114542,93120111-93120262,93123160-93123258,93126496-93126569,93126750-93126851,93128024-93128200,93132556-93132672,93134329-93139989	CCATTTTTCnnnnnnnnnnnnnnnnnnnnnnnnnnnnnnnnnnnnnnnnnnnnnnnnnnnnnnnnnnnnnnnnnnnnnnnnnnnnnnnnnnnnnnnnnnnnnnnnnnnnnnnnnnnnnnACCGaTTcGAACAGAAGCAGTTCATACTTGGTGCACTGTGGACTCTTGTGATAATTAACCAAGAGTAACTCTATTTGTaCAACCTTACACCTAAAGAAGAAAGAAAATGACTTGTGCTGAGTTTTCTTTTCATGTACCAAGTCTAGAAGAGCTTGCTGGAGTTATGCAGAAGGGGTTAAAAGATAACTTTGCTGATGTCCAGGTCTCTGTAGTTGATTGCCCTGATTTGACTAAGGAACCCATTACCTTTCCTGTAAAAGGCATTTGTGGGAAAACTAGA…
TCONS_00203764	=	NM_205855	FAM180A	hypothetical protein LOC389558,	XLOC_066773	TSS73935	.	1801	625	34.7	10.7	448429	7	135064886	135084134	-	135064886-135065569,135068934-135069607,135072387-135072487,135083793-135084134	nnnnnnnnnnnnnnnnnnnnnnnnTGGAAGCCCAGTCCCCCAATCCCAGAGAGAGTCAAATGAAGAGAGGTACCGACTCCTGTCCCACCCAGGACGCAGCCTTCAGCTTCCAGCCTTCTGAGGCAGAGTAGGCATTTCTGCACGTCTGCAAAAGGAAGGGAGGgAAGCACTCCATCATCTCACTGGGAAGAACAGCGCGGGCATACCTGCAGCTACTGGGGTTCCATTGGGCTTGCGGGTCGATTCGTCACCTTTTGAAGGACAAGATGCATTGGAAGACTTTGCTGCTTCTGCTGTTGTATTCCAATGCTCAGGCTTCCATGTGCCACAGGTGGAGCAGGGCCGTGCTCTTCCCTGCTGCCCACCGGCCAAAGAgGTCCTCATCACTGCCATTGAACC…
TCONS_00101748	x	NM_182565	FAM100B	hypothetical protein LOC283991	XLOC_032325	-	.	698	0	0	10.6	326720	17	71777784	71778481	-	71777784-71778481	CCaAGCACCGCAGGTGTGCCAGGCCCATTCTCACGCACATTAGTTATATTTATATATTCATATATATTATaGTTATATATTAAAAACAGAGGAAAAACTTGCCTGAAAAACTCCTGAAGGACCCAAGTGGCCCAGGAAGTTTACTATCCCtCCCACCCACAAAAATTCTTTTATAAAATCTTCCAGTGCGATCTTCGGGAAACCCCCTGCCCTCCCTGGCTCCCCCCTCCCTGGCCCTCCTGTGTCCCCACAACCCTGGGCTGCCCCCAGCTCCAGCCCAGCGCCCGGCGGCGTCCAGTCTCATCTCTGGCCGTCCATGGCCGCCATGGCTTTCTGCTGGGTGCCCcCCTGCTGTGCTCCTGGGGGCAACGTGGGCTGTGGGCGGTGGAGGTGGTGGAA…
TCONS_00182045	=	NM_145029	C6orf136	chromosome 6 open reading frame 136	XLOC_059348	TSS66140	194-737	1098	0	0	10.6	366361	6	30722731	30728966	+	30722731-30723059,30726750-30726838,30727022-30727222,30728404-30728473,30728558-30728966	gcgcaagcgcactCAGGCAGCCTCCGAGCCCGCGGGCGCAGGCGCGCTTACTGCCGACAGAGCACTTCAGCCGCTTCCCTtGAGCCCGCAGTGCGCAAGCGCGCGACATCTCCGTTTCCCTCCCTCAGCCCCTTCCCCCCCTcCCCCCCCGCCCCgGCCTCCTTTCCCCTTCACGAAGCCgGCTCCGGGGCGCGCTCACCCCTGTGAGGAGGCCGGAGGTCGGACTCAGGAGGCTCCCTCTCCACTCCCGGAAGATCATGTACCAGCCCAGCCGGGGTGCGGCCCGGCGTCTCGGCCCTTGCCTCCGCGCCTACCAGGCTCGACCCCAGCTTCCCAAGCTCTTCCTTCAGTCCCACGACTACAGTCTGTATTCCTTGGATGTGGAATTCATCAATGAGA…
TCONS_00057650	=	NM_019086	VSIG10	hypothetical protein FLJ20674	XLOC_018192	TSS20795	.	5062	275	5.43	10.5	429949	12	116985781	117026252	-	116985781-116988882,116990565-116990785,116993240-116993255,116993547-116993657,116995887-116996180,117001534-117001794,117004315-117004617,117017721-117018002,117025781-117026252	CaGGACCCGGCTCGGCGCGCCCTCGGCAGAAAGCCCTCCTCCCcGGCCAAGGTAGAGGAAGTTGGGCTCCCGCCTGGCTGGGAGGCGGGAGGGAgCCCGCTCCTGTTGTTttccgccggcgggagtgggcaggcaggcgcaGGGGgcGGGGtGCGCCCTCcCTCCcCGGcCagggcgcnnnnnnnnnnnnnnnnnnnnnnnnnnnnnnnnnnnnnnnnnnnnnnnnnnnnnnnnnnnnnnnnnnnnnnCCTTCCTGGGGGCCGAGAAAGTGGGGCCACTCTGCCGTTCTGAGGacctgAgaggagccctTggtCccCCGGGCCCCGGTGCCCTGGGGCGCACACGTCCAGCCCAGCCTGAGCCTGCATTTCCTGAGCCGGGATCTGGGGCGAGATGGCC…
TCONS_00164416	=	NM_015196	KIAA0922	hypothetical protein LOC23240 isoform 2,	XLOC_052793	TSS59567	53-4880	5956	251	4.21	10.4	393871	4	154606906	154778210	+	154606906-154607123,154607813-154607883,154614447-154614490,154690675-154690743,154696389-154696512,154697568-154697684,154698860-154698970,154721428-154721505,154722009-154722162,154723792-154723850,154724166-154724274,154725440-154725533,154726060-154726213,154726811-154726981,154728344-154728413,154729492-154729609,154731655-154731796,154733077-154733186,154734401-154734473,154736860-154736987…	nnnnnnnnnnnnnnnnnnnnnnnnnnnnnnnnnnnnnnnnnnnnnnnnnnnnnnnnnnnnnnnnnnnnnnnCGGAGAGGAGCGCGAGCACCAGCATGGCGGGGCTCCGACGCCCGCAGCCCGGCTGCTACTGCCGCACCGCCGCGACCGTGAACCTCTTGCTGGGCGTCTTCCAGGTCCTGCTGCCCTGCTGTCGTCCGGGAGGGGCTCAGGGACAAGCGATTGAGCCCTTGCCGAACGTGGTGGAGCTGTGGCAGGCAGAAGAAGGGGAACTCCTGCTGCCCACTCAGGGTGATTCTGAAGAgGGTCTGGAGGAGCCTTCTCAAGAACAGAGCTTCTCGGaCAAACTATTTAGTGGAAAAGGCTTACATTTTCAGCCGTCAGTTTTAGATTTTGGAAT…
TCONS_00220032	=	NM_020702	KIAA1161	hypothetical protein LOC57462	XLOC_072857	TSS79709	168-2309	6447	2206	34.22	10.4	415569	9	34356664	34366896	-	34356664-34363004,34366791-34366896	nnnnnnnnnnnCGCGCGGCGCGGtGGCAGCTTCACTCTGGTTCAAGCGCAGGGGATCGGCGGGAAGCTCCTTCACCCCCGGTTCTGCCGGGCTGTAACTGCAATGGAGCAGGTTGAGATGAGCTCGgtcagatAGCCCCACGGCCCACTCCTTTCTTAGCAGCCCACTAATGCTCCAGAATCCTCAGGAGAAGAGCCAGGCCTATCCCCGCCGCCGCCGGTCTGGCTGCTACACAGaCCGTCAGAACCCCGaGGCCATCGCAGcCGCAGCTATGTACACCTTCCTGCCCGACAACTTcTCGCcTGCCAAGCCCAAGCCTtCCAAAGAACTGAAACCGCTGCTGGGCTCTGCGGTTCTGGgGCTGCTGCTTGTGCTGGCcGCgGTGGTGGCCTGGTGCTA…
TCONS_00098150	=	NM_152914	C17orf103	chromosome 17 open reading frame 103	XLOC_031418	TSS35410	3-341	4937	2951	59.77	10.4	420527	17	21082774	21097320	-	21082774-21087335,21088012-21088130,21097065-21097320	nnnnnnnnnnnnnnnnnnnnnnnnnnnnnnnnnnnnnnnnnnnnnnnnnnnnnnnnnnnnnnnnnnnnnnnnnnnnnnnnnnnnnnnnnnnnnnnnnnnnnnnnnnnnnnnnnnnnnnnnnnnnnnnnnnnnnnnnnnnnnnnnnntGCAGATGGCGCACTCGGCgGCCGCCGTGCCGCTGGGCGCGCTGGAGCAGGCTGCCCCATCCGCGTGGAGCACGACCGCCGGCGCCGCCAGTTCACTGTCCGGCTCAACGGATGTCATGACCGGGCCGTCCTGCTCTATGAGTACGTGGGCAAGCGGATCGTGGACCtGCAGCACACCGAGGTCCCAGATGCCTACCGTGGGCGCGGCATCGCCAAGCACCTCGCCAAGnnnCGCCCTGGACTTCGTGGTGGA…
TCONS_00156924	x	NM_145037	FAM55C	hypothetical protein LOC91775,	XLOC_050014	-	.	1629	118	7.24	10.3	377595	3	103022659	103024287	-	103022659-103024287	ATTTCAGATCATAAAAATAAATTTCCATTTACCGATTTCCCCCTTCCAGTTCCAAAAGTAGTTATTCTAGAGTAAGTATTCAACACATAAAATTTAGCTGAATCAAATAAAAnnnnnnnnnnnnnnnnnnnnnnnnnnnnnnnnnnnnnnnnnnnnnnnnnnnnnnnnnnnnnnnnnnnnnnnnnnnnnnnnnnnnATAAAAGCAGGAAATTaTAAATATTCACTAAAAAACTCGAACCAAGCACACTGGCCTTTTCAAGTAATTCAGAaAAGGTAGATCATCAAGAGAAACTTCTGAGACACAGcAGTCTTCaGTGCATTCACAAGAGCCTCtGACTGTAAGCTTTCTCTAGTTaACCGCCAGAAGATGGACTACTTGTGCTATGCATGCAGATGCAC…
TCONS_00183270	=	NM_015349	KIAA0240	hypothetical protein LOC23506,	XLOC_059671	TSS66550	164-3401	7130	728	10.21	10.2	302686	6	42896162	42944279	+	42896162-42896929,42897734-42897779,42898512-42898560,42898651-42898719,42904209-42905888,42927808-42927913,42929354-42929454,42931572-42931633,42932807-42932952,42935978-42936072,42938226-42938328,42940375-42944279	nnnnnnnnnnnnnnnnnnnnnnnnnnnnnnnnnnnnnnnnnnnnnnnnnnnnnnnnnnnnnnnnnnnnnnnnnnnnnnnnnnnnnnnnnnnnnnnnnnnnnnnnnnnnnnnnnnnnnnnnnnnnnnnnnnnnnnnnnnnnnnnnnnnnnnnnnnnnnnnnnnnnnnnnnnnnnnnnnnnnnnnnnnnnnnnnnnnnnnnnnnnnnnnnnnnnnnnnnnnnnnnnnnnnnnnnnnnnnnnnnnnnnnnnnnnnnnnnnnnnnnnnnnnnnnnnnnnnnnnnnnnnnnnnnnnnnnnnnnnnnnnnnnnnnnnnnnnnnnnnnnnnnnnnnnnnnnnnnnnnnnnnnnnnnnnnnnnnnnnnnnnnnnnnnnnnnnnnnnnnnnnnnnnnnnnnnnnnnnn…
TCONS_00219776	=	NM_024828	C9orf82	chromosome 9 open reading frame 82	XLOC_072798	TSS79618	114-1196	3251	1012	31.13	10.2	370917	9	26830576	26883155	-	26830576-26832645,26851064-26851137,26874808-26874883,26876102-26876186,26877311-26877511,26882411-26883155	nnnnnnnnnnnnnnnnnnnnnnnnnnnnnnnnnnnnnnnnnnnnnnnnnnnnnnnnnnnnnnnnnnnnnnnnnnnnnnnnnnnnnnnnnnnnnnnnnnnnnnnnnnnnnnnnnnnnnnnnnnnnnnnnnnnnnnnnnnnnnnnnnnnnnnnnnnnnnnnnnnnnnnnnnnnnnnnnnnnnnnnnnnnnnnnnnnnnnnnnnnnnnnnnnnnnnnnnnnnnnnnnnnnnnnnnnnnnnnnnnnnnnnnnnnnnnnnnnnnnnnnnnnnnnnnnnnnnnnnnnnnnnnnnnnnnnnnnnnnnnnnnnnnnnnnnnnnnnnnnnnnnnnnnnnnnnnnnnnnnnnnnnnnnnnnnnnnnnnnnnnnnnnnnnnnnnnnnnnnnnnnnnnnnnnnnnnnnnnn…
TCONS_00109721	=	NM_134447	C19orf2	chromosome 19 open reading frame 2	XLOC_034972	TSS39663	116-1601	4365	1646	37.71	10.2	376807	19	35124497	35199810	+	35124497-35125411,35167970-35168048,35169029-35169164,35188108-35188199,35188398-35188455,35190217-35190385,35191752-35192100,35193841-35193983,35195032-35195278,35197634-35199810	nnnnnnnnnnnnnnnnnnnnnnnnnnnnnnnnnnnnnnnnnnnnnnnnnnnnnnnnnnnnnnnnnnnnnnnnnnnnnnnnnnnnnnnnnnnnnnnnnnnnnnnnnnnnnnnnnnnnnnnnnnnnnnnnnnnnnnnnnnnnnnnnnnnnnnnnnnnnnnnnnnnnnnnnnnnnnnnnnnnnnnnnnnnnnnnnnnnnnnnnnnnnnnnnnnnnnnnnnnnnnnnnnnnnnnnnnnnnnnnnnnnnnnnnnnnnnnnnnnnnnnnnnnnnnnnnnnnnnnnnnnnnnnnnnnnnnnnnnnnnnnnnnnnnnnnnnnnnnnnnnnnnnnnnnnnnnnnnnnnnnnnnnnnnnnnnnnnnnnnnnnnnnnnnnnnnnnnnnnnnnnnnnnnnnnnnnnnnnnn…
TCONS_00219118	=	NM_017723	C9orf167	chromosome 9 open reading frame 167	XLOC_072586	TSS79359	118-1387	4170	1681	40.31	10.2	494152	9	139292000	139296914	+	139292000-139292180,139292926-139296914	CTTGGGCCGGCCGCTCCCTGGGGACCCGCAGGTGTCGCTGCCCCTCCAGgCCGGAGCTGGCCCAGGAGGCCCCTGGCCCACCCCCTCGCCCTGGGAGGCACATTTcCTGCTTGGAAtCTCAGGCCCCGGCGTCTGGCACAGGCTGGGGnCGGCGGAGCTGAGGGTAGTGGACCAGCTGCAGGGAGGGCGACCTGTATGCGGAGCGCCGTTCCTGTGCCATGGACCGCGGCCAACCCAGCCTGGAGCCTGCTGCCGCGGCCCCCCaAGCnnnnnnnnngtgcgtgatCGCGCCCGTGCGCGCCGTGCTCCGCCTGCGCCGCCGGGTGTGCGTCCTACGCaAGCGGCGCCTCCTGCAGCTGGGTGGGGGGCCTGACGTCGGGACCGGGGTGCCCAGGCCGG…
TCONS_00171138	=	NM_001093755	C5orf44	chromosome 5 open reading frame 44	XLOC_055339	TSS62152	331-1585	3898	688	17.65	10.1	330579	5	64956300	64998491	+	64956300-64956689,64966884-64966952,64967527-64967626,64969279-64969363,64978638-64978765,64982393-64982465,64984084-64984128,64987219-64987236,64989951-64990084,64992282-64992480,64993633-64993733,64995817-64995967,64996087-64998491	nnnnnnnnnnnnnnnnnnnnnnnnnnnnnnnnnnnnnnnnnnnnnnnnnnnnnnnnGCGTATTGTaACCGAGGGGTGGTTTCTTTTCCTGAAGTCGCGATGTGCGAtAgcaGATGgaaaacaaaGTGTTTTATGCATACGTTTCTAAGATAAAAGAAATGGACTTGGTGAgAAGAAGCCAGTnnnnnnnnnnnnnnnnnnGAAAATTTAAGGTACcaccaccGGAGAGAAgttgagaGTGCGTTTGACTTCTGGTCTTGCCAAACGCgAGGTTTTCCGTTTCCTTCCGGGCCAAGTTGAACCTGTCCAGCCCCCGTAGGCCGTGGGTCAAAAGTGGCGGTCAAAATGGAAGTAAATCCCCCTAaACAGGAGCACCTGCTGGCGCTGAAAGTGATGCGGC…
TCONS_00052383	=	NM_001143905	C12orf65	chromosome 12 open reading frame 65	XLOC_016777	TSS18716	180-678	2436	1002	41.13	10.1	348876	12	122283416	122308459	+	122283416-122284394,122304147-122304456,122307313-122308459	nnnnnnnnnnnnnnnnnnnnnnnnnnnnnnnnnnnnnnnnnnnnnnnnnnnnnnnnnnnnnnnnncaccacactcaagGGGCCGCTAAGACgGTGTCTCCTAAGTCTCGTCcCCTGTCCCCAGCGGCCTACAGCTCCCTGCAGGCTGGcGGCCGCTTACCTGGCCGnnnnnnnnnnnnnnnnnnnnnnnnnnnnnnnnnnnnnnnnnnnnnnnnnnnnnnnnnnnnnnnnnnnnnnnnnnnnnnnnnnnnnnnnnnnnnnnnnnnnnnnnnnnnnnnnnnnnnnnnnnnnnnnnnnnnnnnnnnnnnnnnnnnnnnnnnnnnnnnnnnnnnnnnnnnnnnnnnnnnnnnnnnnnnnnnnnnnnnnnnnnnnnnnnnnnnnnnnnnnnnnnnnnnnnnnn…
TCONS_00133863	=	NM_030919	FAM83D	hypothetical protein LOC81610,	XLOC_042396	TSS48465	.	2475	650	26.26	10.1	384206	20	36988368	37015162	+	36988368-36988982,37004016-37004183,37009933-37010057,37013596-37015162	nnnnnnnnnnnnnnnnnnnnnnnnnnnnnnnnnnnnnnnnnnnnnnnnnnnnnnnnnnnnnnnnnnnnnnnnnnnnnnnnnnnnnnnnnnnnnnnnnnnnnnnnnnnnnnnnnnnnnnnnnnnnnnnnnnnnnnnnnnnnnnnnnnnnnnnnnnnnnnnnnnnnnnnnnnnnnnnnnnnnnnnnnnnnnnnnnnnnnnnnnnnnnnnnnnnTGTTCAGCGAGTCACGGCGCCTGGCTCTGGAGGAGCTGGTGGCCGGCGGCCCCGAAGCCTTCGCGGCCTTCCTGCGACGCGAGCGCCTGGCTCGCTTCCTGAACCCGGATGAGGTGCACGCCATCCTGCGCGCGGCGGAGAGGCCAGgAGAGGAGGGCGCGGCGGCGGCGGCCGAggCCGAGGACTCG…
TCONS_00199304	=	NM_032350	C7orf50	chromosome 7 open reading frame 50	XLOC_065440	TSS72229	71-652	1946	1209	62.13	10.1	547246	7	1002510	1144433	-	1002510-1003966,1006632-1006713,1016112-1016305,1133419-1133548,1144351-1144433	nnnnnnnnnnnnnnnnnnnnnnnnnnnnnnnnnnnnnnnnnnnnnnnnnnnnnnnnGGGCCAAGTGGGCGCAGgtgggcgcagGATGGCAAAACAGAAGAGAAAAGTTCCTGAAGTGACGGAGAAAAAGAACAAAAAGCTGAAGAAGGCCTCAGCAGAGGGGCCACTGCTGGGCCCTGAGGCcnnnnnnnnnnnnnnnnnnnnnnnnnnnnnnnnnnnnnnnnnnnnnnnnnnnnnnnnnnnnnnnnnnnnnnnnnnnnnnnnnnnnnnnnnnnnnnnnnnnnnnnnnnnnnnnnnnnnnnnnnnnnnnnnnnnnnnnnnnnnnnnnnnnnnnnnnnnnnnnnnnnnnnnnnnncacccgcctgccaggcgctcgggggccgaactggccctggactac…
TCONS_00184862	=	NM_001142470	C6orf203	chromosome 6 open reading frame 203	XLOC_060212	TSS67119	676-1411	1550	490	31.61	9.8	341947	6	107456069	107479239	+	107456069-107456694,107457922-107458004,107467646-107468127,107472157-107472229,107478954-107479239	nnnnnnnnnnnnnnnnnnnnnnnCGGGGCGCAGGTAGGGGTGGCTTGGAGGCCTGCAGTCCGCGCGGCCACGGGGAGGGACGAGAGGGCCTGACGAACAGnnnnnnnnnnnnnnnnnnnnnnnnnnnnnnnnnnnnnnnnnnnnnnnnnnnnnnnnnnnnnnnnnnnnnnnnnnnnnnnnnnnnnnnnnnnnnnnnnnnnnnnnnnnnnnnnnnnnnnnnnnnnnnnnnnnnnnnnnnnnnnnnnnnnnnnnnnnnnnnnnnnnnnnnnnnnnnnnnnnnnnnnnnnnnnnnnnnnnnnnnnnnnnnnnnnnnnnnnnnnnnnnnnnnnnnnnnnnnnnnnnnnnnnnnnnnnnnnnnnnnnnnnnnnnnnnnnnnnnnnnnnnnnnnnnnnnnnnnnn…
TCONS_00185831	=	NM_001077706	ECT2L	hypothetical protein LOC345930	XLOC_060598	TSS67458	.	4483	1339	29.87	9.4	329845	6	139158941	139266900	+	139158941-139159022,139175668-139175807,139176002-139176170,139177321-139177433,139201182-139201344,139205809-139206061,139207242-139207410,139209369-139209507,139212099-139212264,139216856-139216984,139225457-139225549,139227826-139228008,139230933-139231036,139239302-139239388,139243787-139244001,139245554-139245701,139248336-139248409,139248504-139248660,139249687-139249752,139251773-139251861…	nnnnnnnnnnnnnnnnnnnnnnnnnnnnnnnnnnnnnnnnnnnnnnnnnnnnnnnnnnnnnnnnnnnnnnnacTTCCcAGAGnnnnnnnnnnnnnnnnnnnnnnnnnnnnnnnnnnnnnnnnnnnnnnnnnnnnnnnnnnnnnnnnnnnnnnnnnnnnnnnnnnnnnnnnnnnnnnnAGTAAAAAACAACTTTTGTTTAAATTCAGATTTGGGTGAAAGTAGGTGATCTTAATTGCACACCTATTGAAATAAACCTGTAGTTTCCAGAAGTGGAAGAAAATTTGCTGAGACGTCAGCTGAGGATTCTTCCTGGAGAACTCCGGAAATGGAGAGCTTCCACACAAGATTTAGTGCCTGGACACCTTTTAGCAACAAGTCATTAAATAGACAGCTCTTTCA…
TCONS_00069818	=	NM_001193316	C14orf133	chromosome 14 open reading frame 133	XLOC_022432	TSS25291	147-1478	2733	317	11.6	9.3	292947	14	76962771	76994047	-	76962771-76963732,76964466-76964570,76965102-76965191,76965777-76965863,76969938-76970027,76970358-76970399,76971355-76971489,76971940-76972015,76973904-76973977,76977162-76977189,76978656-76978758,76979215-76979248,76980345-76980437,76984590-76984646,76985389-76985453,76985810-76985848,76989395-76989497,76990106-76990198,76993591-76994047	nnnnnnnnnnnnnnnnnnnnnnnnnnnnnnnnnnnnnnCAACTGCTCATACAACCATTCCTCACCCATAGGAAAACAAAGAACACGTCTCATTGtTTCCCTGGACCCTAAATCGgCCTTGCTGAGCCTCATGGGAcTTGnnnnnnnnnnnnnnnnnnnnnnnnnnnnnnnnnnnnnnnnnnnnnnnnnnnnnnnnnnnnnnnnnnnnnnnnnnnnnnnnnnnnnnnnnnnnnnnnnnnnnnnnnnnnnnnnnnnnnnnnnnnnnnnnnnnnnnnnnnnnnnnnnnnnnnnnnnnnnnnnnnnnnnnnnnnnnnnnnnnnnnnnnnnnnnnnnnnnnnnnnnnnnnnnnnnnnnnnnnnnnnnnnnnnnnnnnnnnnnnnnnnnnnnnnnnnnnnnnnCT…
TCONS_00184864	=	NM_001142468	C6orf203	chromosome 6 open reading frame 203	XLOC_060212	TSS67119	608-1328	1710	411	24.04	9.3	314428	6	107456069	107479482	+	107456069-107456694,107467646-107468127,107472157-107472229,107478954-107479482	nnnnnnnnnnnnnnnnnnnnnnnCGGGGCGCAGGTAGGGGTGGCTTGGAGGCCTGCAGTCCGCGCGGCCACGGGGAGGGACGAGAGGGCCTGACGAACAGnnnnnnnnnnnnnnnnnnnnnnnnnnnnnnnnnnnnnnnnnnnnnnnnnnnnnnnnnnnnnnnnnnnnnnnnnnnnnnnnnnnnnnnnnnnnnnnnnnnnnnnnnnnnnnnnnnnnnnnnnnnnnnnnnnnnnnnnnnnnnnnnnnnnnnnnnnnnnnnnnnnnnnnnnnnnnnnnnnnnnnnnnnnnnnnnnnnnnnnnnnnnnnnnnnnnnnnnnnnnnnnnnnnnnnnnnnnnnnnnnnnnnnnnnnnnnnnnnnnnnnnnnnnnnnnnnnnnnnnnnnnnnnnnnnnnnnnnnnn…
TCONS_00135882	=	NM_001009924	C20orf30	chromosome 20 open reading frame 30	XLOC_043020	TSS49173	.	2291	435	18.99	9.3	342239	20	5027989	5041747	-	5027989-5029577,5034834-5034956,5037978-5038091,5040146-5040251,5041389-5041747	nnnnnnnnnnnnnnnnnnnnnnnnnnnnnnnnnnnnnnnnnnnnnnnnnnnnnnnnnnnnnnnnnnnnnnnnnnnnnnnnCTTGtaCGCTGCCAACCGTGGGCGAGCTCTGGGTGTGCGGACGGCCTGGCGCGGCGCTCCGnnnnnnnnnnnnnnnnnnnnnnCGGGGACATAACCGTCCTCTTGGGCTCTGGGCGTGTCCGAGACCGCGCTTCCCaCCGAAATCAAGCTCCGAGTCATCCGTGTGGGGCATTCGTCCTCCCTGGCACAGTTnnnnnnnnnnnnnnnnnnnnnnnnGTTTGTTTTACGTCTAAATTCGCGTCGGTTCTTATTTATCTCTCTGGCAAGGTCTGAAGACGGnnnnnnnnnnnnnnnnnnnnnnnnnnnnnnnnnnnnnnnn…
TCONS_00176316	=	NM_001085411	NADKD1	hypothetical protein LOC133686 isoform 1	XLOC_057275	TSS64055	1-1326	4125	832	20.17	9.3	403490	5	36228451	36277901	-	36228451-36231141,36233400-36233523,36236086-36236139,36236965-36237020,36243029-36243124,36247703-36247781,36253607-36253743,36255455-36255538,36261401-36261482,36262334-36262422,36263336-36263424,36277358-36277901	nnnnnnnnnnnnnnnnnnnnnnnnnnnnnnnnCTCCgGTTTCCCAATCGCCACGCTTTCCCCGCCTTtGTCAACGtCTGGgtacgtccCCCTAGCcGCGctGGCCACGCACGTCCcGGCACTTAACCTCTGCCnnnnnnnnnnnnnnnnnnnnnnnnnnnnnnnnnnnnnnnnnnnnnnnnnnnnnnnnnnnnnnnnnnnnnnnnnnnnnnnnnnnnnnnnnnnnnnnnnnnnnnnnnnnnnnnnnnnnnnnnnnnnnnnnnnnnnnnnnnnnnngctgttgtcgcgtggcgggcggccgggcggcggcgctgcGGGGACCGGGTGCGGGAGGCCCCGCCGCGCGGCCCCGGCTGGGCgGTGACGGTGGCGGCCGGCGGCATCTGGGGCAGGGGCAGCC…
TCONS_00223425	=	NM_001048265	C9orf116	chromosome 9 open reading frame 116	XLOC_073842	TSS81066	65-472	2058	1274	61.9	9.3	441563	9	137526839	137532910	-	137526839-137527282,137530252-137530330,137531376-137532910	nnnnnnnnnnnnnnnnnnnnnnnnnnnnnnnnnnnnnnnnnnnnnnnnnnnnnnnnnnnnnnnnnnnnnnnnnnnnnnnnnnnnnnnnnnnnnCTGACTCGGCTGnnnnnnnnnnnnnnnnnnnnnnnnnnnnnnnnnnnnnnnnnnnnnnnnnnnnnnnnnnnnnnnnnnnnnnnnnnnnnnnnnnnnnnnnnnnnnnnnnnnnnnnnnnnnnnnnnnnnnnnnnnnnnnnnnnnnnnnnnnnnnnnnnnnnnnnnnnnnnnnnnnnnnnnnnnnnnnnnnnnnnnnnnnnnnnnnnnnnnnnnnnnnnnnnnnnnnnnnnnnnnnnnnnnnnnnnnnnnnnnnnnnnnnnnnnnnnnnnnnnnnnnnnnnnnnnnnnnnnnnnnnnnnnnnnnnnnn…
TCONS_00199305	=	NM_001134395	C7orf50	chromosome 7 open reading frame 50	XLOC_065440	TSS72229	61-642	1949	1222	62.7	9.3	523551	7	1002510	1144446	-	1002510-1003966,1006632-1006713,1016112-1016305,1133419-1133548,1144361-1144446	nnnnnnnnnnnnnnnnnnnnnnnnnnnnnnnnnnnnnnnnnnnnnnnnnnnnnnnnnnnnnnnnnnnnnGGGCCAAGTGGGCGCAGGATGGCAAAACAGAAGAGAAAAGTTCCTGAAGTGACGGAGAAAAAGAACAAAAAGCTGAAGAAGGCCTCAGCAGAGGGGCCACTGCTGGGCCCTGAGGCcnnnnnnnnnnnnnnnnnnnnnnnnnnnnnnnnnnnnnnnnnnnnnnnnnnnnnnnnnnnnnnnnnnnnnnnnnnnnnnnnnnnnnnnnnnnnnnnnnnnnnnnnnnnnnnnnnnnnnnnnnnnnnnnnnnnnnnnnnnnnnnnnnnnnnnnnnnnnnnnnnnnnnnnnnnncacccgcctgccaggcgctcgggggccgaactggccctggac…
TCONS_00078571	=	NM_144597	C15orf40	chromosome 15 open reading frame 40	XLOC_025436	TSS28405	.	2950	1838	62.31	9.2	328601	15	81462899	81471397	-	81462899-81465448,81468304-81468431,81469993-81470119,81471253-81471397	nnnnnnnnnnnnnnnnnnnnnnnnnnnnnnnnnnnnnnnnnnnnnnnnnnnnnnnnnnnnnnnnnnnnnnnnnnnnnnnnnnnnnnnnnnnnnnnnnnnnnnnnnnnnCGCTGAGATGCCTAAGAtGGCTGGTGCGACGACCAAGGGGAAAAGCCAGAGCAAGGAACCAGAGAGACCATTTCCTCCCTTAGGTCCTGTGGCAGTTGATCCTAAAGGTTGTGTCACCATAACCATCCATGCAAAACCTGGCTCCAAACAAAATGCTGTAACAGATTTGACAGCAGAGGCCGTAAATGTAGCTATCGCAGCACCTCCATCAGAGGGAGAGGCtAATGCTGAGCTCTGTCGGTATCTTTCCAAGGTCCTAGAACTCAGGAAGAGTGAtGTGGTTTTGGATAA…
TCONS_00057371	=	NM_144671	FAM109A	hypothetical protein LOC144717,	XLOC_018119	TSS20705	.	3168	665	20.99	9.2	445162	12	110282838	110291308	-	110282838-110285650,110288300-110288444,110291099-110291308	nnnnnnnnnnnnnnnnnnnnnnnnnnnnnnnnnnnnnnnnnnnnnnnnnnnnnnnnnnnnnnnnnnnnnnnnnnnnnnnnnnnnnnnnnnnnnnnnnnnnnnnnnnnnnnnnnnnnnnnnnnnnnnnnnnnnnnnnnnnnnnnnnnnnnnnnnnnCACCCCcCAgCCTCGCGCCTCCCGTCCCGTCGCCGCCCTAGGCCTGCGCTGCGAGATGCAGAAACGGAGGCCCAGAGAGGTTAATAGCCTGCCTGGGGTCCCCCAGCCCAGATGCTGCAGAGCTGACATTTGAATCCAGAGAAGAGCAAGCTGAGGCTGGAGCTGAACAGaGGGCAGGGAGGCGAGTGGTGGCCTGAGAGGCCCCGGGCTCCCCTCCAGGCCCGGCGATTGCCGCCATGAAGCT…
TCONS_00174560	x	NM_022090	C5orf54	chromosome 5 open reading frame 54	XLOC_056629	-	465-2246	2717	71	2.61	9.1	326503	5	159752806	159755522	+	159752806-159755522	CTCCAAAGAGCATATTTAAAAATAAGTCTTATATAAGCCAGATCATTCCTTTTCCCATTGTATTTCATAATCCTCTTCTGATTTCATTAACCTCTCCATAACAAAGACGGGTGAACTCAaCcTGTCATTTTGCCTTTTTAACTTCTGGGATATCTTCTCTTTTCTCCTGGCTCAATTCCTAgCCTACTGCACCATTTAGCTGGATATTCTAGTGCtTAGGTATCTTTTTTACATACCacaTgaacagattAAACAGATACtcAGAATTaGGAAAATCTCATGATAnnnnnnnnnnnnnnnnnnnnnnnnnnnnnnnnTGTGTTTTTATTCTCAAAACACATTTTCACATGCCTCATTCAAAGTTAAAGTTGTTAAGTTTTTTAGATATAGAATTCAGTA…
TCONS_00120535	=	NM_001145710	LOC375190	UPF0638 protein B	XLOC_037745	TSS43534	87-1058	1696	274	16.16	9	358191	2	24199515	24246011	+	24199515-24199907,24200704-24200834,24211493-24211561,24214283-24214474,24215744-24215824,24223122-24223209,24223304-24223460,24237880-24237987,24240572-24240708,24244000-24244056,24245729-24246011	CGCCACTGCCTTCCAGTGGTTTGGTCCCCGAGCAGGACCGAAGGCGGGGCAGGGGGTGGTGAGCGGTGAATTCCCCGGCACCGAGGACTTGAGGGAGCGGACGCCnnnnnnnnnnnnnnnnnnnnnnnnnnnnnnnnnnnnnnnnnnnnnnnnnnnnnnnnnnnnnnnnnnnnnnnnnnnnnnnnnnnnnnnnnnnnnnnnnnnnnnnnnnnnnnnnnnnnnnnnnnnnnnnnnnnnnnnnCCGCAAACCAAGACCCGCCAgCTAGAGCCGCCGCCCAATCCCCTTTGGGCCTGAAGCaGtcctccgccgccctggcgcCtCCCGCGCGGACTCGCTGTGGAnnnnnnnnnnnnnnnnnnnnnnnnnnnnnnnnnnnnnnnnnnnnnnnnnnnTTTTTC…
TCONS_00010321	=	NM_030806	C1orf21	chromosome 1 open reading frame 21	XLOC_003323	TSS3452	478-841	10321	1815	17.59	8.9	345248	1	182622766	182864784	+	182622766-182623125,182713143-182713360,182743345-182743439,182826496-182826572,182834158-182834218,182855275-182864784	GGAGCTCCCCTCCCTCGCTCGCTCCGCGCCAGCTCCCGCTCGCTCCCTGCCCACTCCCGGGGGGACGTTCcGTGCCGCgGCCGCCGCgGCCGCCGCTTCTTTCACACTTGAGTTGGGAGCTGCGCGCCGCGCTCAGTTACTGGAGAGCTGGCCGCGCGCcGCCGCCTCCCGCACGCTTGCACGCGGGCCCGGCTTCGGGGTTTTGGGTTCTTACTCCAAGCGGCGGGGAGGAGGGGGAGCCCAGGACACACTGTGGGGAGAAGGAGtAAGAAGAGGAGGAGGGAGGAAGAAAAAAGGCGgCGAGGACAGGGGCGGGGGGCGGGAGGCTTGCCACCTTCAGCCCCCCCGCGAACGCCCAAGgtgcacacatcttgaccaactcagcagcaaggtggattt…
TCONS_00223427	=	NM_144654	C9orf116	chromosome 9 open reading frame 116	XLOC_073842	TSS81066	65-340	2004	1266	63.17	8.9	432471	9	137526847	137532910	-	137526847-137527236,137530252-137530330,137531376-137532910	nnnnnnnnnnnnnnnnnnnnnnnnnnnnnnnnnnnnnnnnnnnnnnnnnnnnnnnnnnnnnnnnnnnnnnnnnnnnnnnnnnnnnnnnnnnnnCTGACTCGGCTGnnnnnnnnnnnnnnnnnnnnnnnnnnnnnnnnnnnnnnnnnnnnnnnnnnnnnnnnnnnnnnnnnnnnnnnnnnnnnnnnnnnnnnnnnnnnnnnnnnnnnnnnnnnnnnnnnnnnnnnnnnnnnnnnnnnnnnnnnnnnnnnnnnnnnnnnnnnnnnnnnnnnnnnnnnnnnnnnnnnnnnnnnnnnnnnnnnnnnnnnnnnnnnnnnnnnnnnnnnnnnnnnnnnnnnnnnnnnnnnnnnnnnnnnnnnnnnnnnnnnnnnnnnnnnnnnnnnnnnnnnnnnnnnnnnnnnn…
TCONS_00159870	j	NM_032898	CEP19	hypothetical protein LOC84984	XLOC_050892	TSS58034	383-883	2201	751	34.12	8.9	438699	3	197917542	197923561	-	197917542-197919180,197919796-197919992,197923197-197923561	nnnnnnnnnnnnnnnnnnnnnnnnnnnnnnnnnnnnnnnnnnnnnnnnnnnnnnnnnnnnnnnnnnnnnnnnnnnnnnnnnnnnnnnnnnnnnnnnnnnnnnnnnnnnnnnnnnnnnnnnnnnnnnnnnnnnnnngCCCtACCTCCGCTTCCCGGTGTTTGAGGGTTCGGGCCTCCGGCCGGGGAGTTCACCCCTCGGGCTCGTCAGTAGGGCTGTGGCTGTGGTCTCTTCCTGCAGCGCCAGGCTCCGCCCGGCCTCAAAGTCGGCTnnnnnnCTTTCCGTGCGCTGCGGTTGGGTGGAAAAACCCACTCCTGGGTGTTTAGACGTTGGCCTGCAGAAGATGTCATTTCTGTATTTCTCTAAGGGAAGTCATTATGCAAcTTACACATTTTCATCAGA…
TCONS_00006484	=	NM_181643	C1orf88	chromosome 1 open reading frame 88	XLOC_002113	TSS2194	81-654	2635	644	24.44	8.8	382493	1	111690433	111697166	+	111690433-111690816,111691055-111691194,111691819-111691917,111692661-111692791,111694251-111694368,111695404-111697166	nnnnnnnnnnnnnnnnnnnnnnnnnnnnnnnnnnnnnnnCCcaACTGTCCTTCCCTCTACGATAGCGCATTCCTCTTGACTCAGCTTCCAAAGCTATTTGCCACCCCGTCAACCCTGCAGCCCCTACAGCCGCGAATCCAGGAAACCCTCTACCCGCAGCCCAGCTACTGAGTTTACAATCCCCTGGGCTTTGGGCTCCAAGGTGCGGGTTCCTGCCCCAGTAGTGGCTCAGTGGAAGCCCTAACTTGCCGCGCAGACGCGCTCGGGtCCTCTCCCCCTCCCgGCGCTCCGCAACTGGGAATCACGGGACTAGCCTCCGTTTCCTTGGCAACGCAGTACACAAgTGCtAGCCCTAGCAGCTCGCGATGTGCTTCAGCAAAGCAGACGCCGAGGATAACT…
TCONS_00197618	=	NM_001195150	LOC100130705	uncharacterized protein LOC100130705	XLOC_064784	TSS71685	1-529	3888	1259	32.38	8.8	426764	7	128293615	128299337	+	128293615-128294120,128295956-128299337	CAGCCACTCGCCATCAGAAGCACTCTGCTTGCTGTGCTCACCCCTCAGCTGCAGCCACCCTGGTGCCACTCCTTCCCTGGCCACCATGTCACGGCAGCTCAACATAGACACGTTACGGCAGAACTTCTGGAAGGAGGAATATCTGAGGGAAAAGATGTTGCGCTGTGAATGGTACCGCAAGTATGGGTCGATGGTGGAGGCCAAGCAGAAGGCTAAGGCTGCAGCCCGCCTGCCCCTCAAACTGCCCACCCTGCACCCCAAAGCCCAACTCTCACCCCCACCCGCCCCCAAGTCAGCCCCTTCCAAGGCGCCCAGCCCTcTCCCAGAGGCTCCTTTTCAGTCAGAAATGTACCCAGTACCACCTGTCACCCGAGCCCTGCTGTATGAAGGCATCTCCCA…
TCONS_00052384	=	NM_001194995	C12orf65	chromosome 12 open reading frame 65	XLOC_016777	TSS18716	473-971	2466	1032	41.85	8.7	297361	12	122283416	122308459	+	122283416-122284424,122304147-122304456,122307313-122308459	nnnnnnnnnnnnnnnnnnnnnnnnnnnnnnnnnnnnnnnnnnnnnnnnnnnnnnnnnnnnnnnnncaccacactcaagGGGCCGCTAAGACgGTGTCTCCTAAGTCTCGTCcCCTGTCCCCAGCGGCCTACAGCTCCCTGCAGGCTGGcGGCCGCTTACCTGGCCGnnnnnnnnnnnnnnnnnnnnnnnnnnnnnnnnnnnnnnnnnnnnnnnnnnnnnnnnnnnnnnnnnnnnnnnnnnnnnnnnnnnnnnnnnnnnnnnnnnnnnnnnnnnnnnnnnnnnnnnnnnnnnnnnnnnnnnnnnnnnnnnnnnnnnnnnnnnnnnnnnnnnnnnnnnnnnnnnnnnnnnnnnnnnnnnnnnnnnnnnnnnnnnnnnnnnnnnnnnnnnnnnnnnnnnnnn…
TCONS_00217048	=	NM_133465	KIAA1958	hypothetical protein LOC158405	XLOC_071982	TSS78680	176-2324	7568	1782	23.55	8.7	352360	9	114289069	114467412	+	114289069-114289219,114376158-114377352,114447751-114447923,114461364-114467412	nnnnnnnnnnnnnnnnnnnnnnnnnnnnnnnnnnnnnnnnnnnnnnnnnnnnnnnnnnnnnnnnnnnnnnnnnnnnnnnnnnnnnnnnnnnnnnnnnnnnnnnnnnnnnnnnnnnnnnnnnnnnnnnnnnnnnnnnnnnnnnnnnnnnnnnGAGTGACACTGCTGATCCTGTAACATGGAGGATTGTCTTCATACCTCATCTGAgAATCTGTCCAAATTGGTCAGCTGGGCCCACAGCCATGGGACTATTTGCAGCCTCATTCCAAaCCTGAAACACTTGCTTTCTGAAGGTTCCCATGGGAACTTGACAgCAATGTGGGGCTGTAgTGCTGGCCATGCTTATCACTGGCCGCTAACAGCTACTTGCAGAGCTGGGTCCCAAGAGAGGGTCTGTTTCCA…
TCONS_00221002	=	NM_001127603	C9orf95	chromosome 9 open reading frame 95	XLOC_073179	TSS80082	246-770	1746	378	21.65	8.7	354142	9	76865311	76892953	-	76865311-76866303,76871493-76871576,76873732-76873838,76874631-76874778,76881895-76881943,76882226-76882316,76887823-76887886,76892744-76892953	nnnnnnnnnnnnnnnnnnnnnnnnnnnnnnnnnnnnnnnnnnnnnnnnnnnnnnnnnnnnnnnTGGCATCCCTCTAATCcaggaggaTcgTGGAGAAAGAGGCTGTGGGCCCCTCGGGGAGCGAGCTGCGGGTAGCGGCGCACTGGGGACAGGCGCGCGCCTGGCTGTCGCCCTTGCCGCTGTGTTTGGGAGGACTCGAACTGGCGCCAGGAAATATTAGGAAGCTGTGGTTTTCAAAGCTAATTATGAAAACATTTATCGTTGGAATCAGTGGTGTGACAAATGGTGGGAAAACAACACTGGCTAAGAATTTGCAGAAACACCTCCCAAATTGCAGTGTCATATCTCAGGATGATTTTTTCAAGCCAGAGTCTGAGATAGAGACAGACAAAAATGGAT…
TCONS_00086461	=	NM_018340	CPPED1	hypothetical protein LOC55313 isoform a	XLOC_027820	TSS31175	.	6143	3150	51.28	8.7	375119	16	12661157	12805245	-	12661157-12666473,12705982-12706407,12782543-12782761,12805065-12805245	nnnnnnnnnnnnnnnnnnnnnnnnnnnnnnnnnnnnnnnnnnnnnnnnnTGTGTAGTCGCGCGTcTTCCACCCACGCaGTGTTCTGAGTGAAGGCCAGAAACTCGCTCGCCATGTCGGCTGCAGAGGAGGGGGGTGTTTTCCACAGAGCCCGGGGCAGGACCCTGGACGCGTTTCCCGCAGAAAAGGAAAGCGAATGGAAAGGCCCATTCTACTTCATCCTGGGCGCAGACCCACAGTTTGGGCTGATGAAGGCCTGGTCCACTGGGGACTGTGACAATGGCGGTGATGAATGGGAACAGGAGATCCGTCTAACTGAGCAAGCCGTCCAGGCCATCAACAGGCGGAACCCCaAGCCCAAATTCTTCGTTCTGTGCGGCGACCTCATCCACGCCACGCcA…
TCONS_00223043	=	NM_016390	C9orf114	chromosome 9 open reading frame 114	XLOC_073744	TSS80899	27-1154	4298	1563	36.37	8.5	285341	9	130621751	130631933	-	130621751-130624933,130625847-130625994,130626172-130626274,130626871-130626969,130627077-130627149,130628122-130628252,130628484-130628533,130628640-130628729,130629132-130629291,130630835-130630960,130631210-130631255,130631845-130631933	CCGGAAGAGGCGAGTCTCATTGGCAGAGGCGTGATCGACGGTGTGTGCGAAACATGGCGGAGCGTGGGAGGAAGCGGCCGTGCGGCCCGGGTGAACGCGGCCAAAGGATTgAGTGGCGAAAATGGAAGCAACAGAAGAAAGAGGAGAAAAAGAAATGGAAGGATCTGAAGCTGATGAAAAAACTGGAGCGGCAGCGGGCACAGGAGGAACAGGCAAAgCGCCAGGAAGACGAGGAGGCAGCAGCAGAGAAGGAGGACCGCGGGCGGCCCTACACACTGAGCGTAGCCCTGCCGGGCTCCATCCTGGACAATGCTCAGTCGCCGGAGCTTCGGACaTACTTGGCTGGTCAGATTGCCAGAGCCTGTGCCATCTTCTGTGTGGATGAGATCGTGGTGTTTG…
TCONS_00217838	=	NM_001040011	SWI5	hypothetical protein LOC375757,	XLOC_072273	TSS78939	1-706	984	162	16.46	8.5	342005	9	130078246	130091092	+	130078246-130078502,130078687-130078855,130086610-130086731,130088039-130088133,130090752-130091092	nnnnnnnnnnnnnnnnnnnnnnnnnnnnnnnnnnnnnnnnnnnnnnnnnnnnnnnnnnnnnnnnnnnnnnnnnnnnnnnnnnnnnnnnnnnnnnnnnnnnnnnnnnnnnnnnnnnnnnnnnnnnnnnnnnnnnnnnnnnnnnnnnnnnnnnnnnnnnnnnnnGCGCACCTGaGAGGCCGCTCTCCGACTCCCGCGCTGGACCCTCTTGCGCCACGGAACCCCCTGATCCGGGGGCCTCGGACCCCAGGGCTCAGGAGATGGATCCAGTCCCAGGCGCTCCTACTTCCCAGCTGCTCCTCCTCCCGCATCCCCACAGTACCCTGTCCTCACAGCGGACTGTGGGTCCAATCAGGTTTTCCCCTCGGATTCCTCTCCAGGACTGAACCAGGACTTACCCGA…
TCONS_00050582	=	NM_032230	C12orf26	chromosome 12 open reading frame 26	XLOC_016143	TSS18125	70-1879	2187	105	4.8	8.4	299594	12	81276316	81397149	+	81276316-81276734,81304713-81304877,81307726-81307832,81316705-81317304,81320893-81321040,81348803-81348897,81352605-81352634,81356628-81356701,81374637-81374730,81394554-81394628,81395191-81395262,81396842-81397149	CCgCaACGGACGCCCACAAAATACGcCACCAAGCCGAAGCAATCAATCGCTCAGAAGGAACCTGGCTCGGAGGTCTACTGAGCCTGCCTGTACTAATTTGGGCCGAGTTGGCGACTCACGGCCATGTTTGCGCCACCTACAGCCTGGGAGGGTGAGCGTCATGGCGGCTTCTTGCCCTCTCCCGGTGACCCCGGACCTGCCCACGCTGCGTGCCAAGTTGCAGGGACTTCTGCAGTTCCTGAGGGATGCCTTGTCCATTTCCAATGCACATACTGTGGATTTCTACACAGAATCCGTGTGGGAGGAGCTGGTCGACTTGACCCCGGAGggAnnnCTGgCTGCgCTGAGGAAGTCagcgTCGGAGGCGGAGGCCCGGCCCTCAGAGACGCGCCGCCTAGT…
TCONS_00039311	=	NM_022761	C11orf1	chromosome 11 open reading frame 1	XLOC_012762	TSS14062	338-788	3172	1514	47.73	8.4	312319	11	111254870	111261908	+	111254870-111255539,111258302-111258532,111259070-111259136,111259705-111261908	CTTCGCAGAGGGGCGGnnnnnnnnnCTCGCTCGCGCAGGtACcGCAGATnnnnnnnnnnnnnTGGATCCCGgGcCAACTCGGCCGGGCGCTGGAGGCAGGTGGCGGTAAGACGAGTGTTcTGATCCaGGGTTtCGCTCAGAGCGGCGGCGAAGGAGAAATTCCCCTCCCcAACCAACAGGAGGCGCCGAGGGGCCATGGCCTCCACGGACTCCTGGCTCGTGTTCCCTGTGGCGCTCGTTTTACGTCACTTCCTTCgCggatctctcnnnnnnnnnnnnnnnnnnnnnnnnnnnnnnnnnnnnnnnnnnnnnnnnnnnnnnnnnnnnnnnnnnnnnnnnnnnnnnnnnnnnnnnnnnATAACTATGAATGCAAAAGCAAGACGCCCACTTTCCTGTCCC…
TCONS_00165096	=	NM_199053	TRAPPC11	hypothetical protein LOC60684 isoform b	XLOC_053062	TSS59808	177-3435	4432	33	0.74	8.4	342939	4	184817415	184871739	+	184817415-184817594,184821994-184822218,184824404-184824573,184825207-184825277,184826150-184826264,184832860-184832959,184833311-184833384,184835605-184835701,184837500-184837633,184838267-184838414,184840879-184840972,184842122-184842201,184842292-184842370,184842452-184842506,184842843-184842988,184843231-184843292,184843418-184843550,184844765-184844895,184849463-184849618,184851107-184851294…	nnnnnnnnnnnnnnnnnnnnnnnnnnnnnnCtGGGAAGTCTCGCCTGTTGGAGCTGCCTGTGGGGCTGCAGCGGTgGGGACGGGCCCCGGCGTTCTGTGACATCCCCCCGCCTCCCCTCGTCTTGTCCCGGCTGGCGGCGACAGGCCTCAGCTGCAGCGGGCCCGGGGCGTGGGGCCTGGGGTTTTTGTGACATCGTAAACATGAGCCCCACACAGTGGGACTTGCCTGTGGAATTGTGTTGCCGGCCTATGGCCTTTGTTACTCTTACGGGCCTGGATGTAGTTTATAATGCAGTGCATCGAGCGGTCTGGGACGCCTTCTGTGCCAATCGGAGAGCTgATCGAGTACCAATTTCTTTCAAGGTGCTCCCAGGTGACCATGAGTATCCCAAATGCAGA…
TCONS_00117495	=	NM_178830	C19orf47	chromosome 19 open reading frame 47	XLOC_036872	TSS42429	240-1304	3766	1316	34.94	8.3	300089	19	45517302	45546265	-	45517302-45520123,45521753-45521823,45524081-45524233,45526160-45526297,45531598-45531676,45533857-45533971,45534067-45534154,45539533-45539637,45546071-45546265	nnnnnnnnnnnnnnnnnnnnnnnnnnnnnnnnnnnnnnnnnnnnnnnnnnnnnnnnnnnnnnnnnnnnnnnnnnnnnnnnnnnnnnnnnnnnnnnnnnnnnnnnnnnnnnCCGGGCCGGGGGtGGAGTGTCTGACAGTTGGCGCCGCCGGGAGGGAGGGCGGGCGGCGCGAGTGGGCgCGGGCCCGGTGGGCCAGGCTCCAGGGAGCAGTGTCAGGGCCaGGGAGACGATGGTCTCCGTGACTAtGGGTGAGTCTGTGGCCTTCTgTCCAGGGCCCCCTCTCCCCACTGCCCTTTTTGAGCCACTTCCGAGTGGATCCAGTTCTTTAAGGAAGCCGGCATTCCTCCAGGACCTGCTGTCaATTATGcTGTGATGTTTGTAGATGATAGGATTCAGAAGA…
TCONS_00027979	=	NM_017787	C10orf26	chromosome 10 open reading frame 26	XLOC_009010	TSS9937	261-1287	4487	722	16.09	8.3	333476	10	104525621	104566019	+	104525621-104526164,104547740-104547842,104559640-104559801,104562342-104566019	CCTTATTCAGAGCAnnnnnnnnnnnnnnnnnnnnnnnnnnnnnnnnnnnnnnnnnnnnnnnnnnnTTAGAGCCAAGGGGATGCAGCAGCCTGCTCCCATCTGCAACCCCCACCATCCTCCCACAGTGGGCTCTGGCTCTAGGTGGGTCCAGGGCTGGGCATTGCGGGTCTGCAGCACATCCTCCTCAGTATTCCAGcGCAGCTGTCTGAAGTTTtTTCTGCTGCGCCTGAACTGATGTCATTTCCCACTTGGCAGACAGCTTCGGCTTTGCTGCGTCTGAGATATGTCACGAGAAggtgggggtgggccagagccannnnnnnnnnnnnnnnnnnnnnnnnnnnnnnnnnnnnnnnnnnnnnnnnnnnnnnnnnnnnnnnnnnnnnnnnnnnnnnnnnn…
TCONS_00219001	=	NM_183241	C9orf142	chromosome 9 open reading frame 142	XLOC_072563	TSS79321	27-639	830	155	18.67	8.3	353668	9	139006690	139008266	+	139006690-139006835,139006913-139006973,139007198-139007247,139007326-139007516,139007616-139007684,139007853-139007937,139008039-139008266	CCGCCGGGTTCCCGCTCACCGGGCGCCATGGATCCGCTGTCGcCGCCGCTCTGCACGCTGCCGCCGGGCCCCGAGCCGCCCCGCTTCGTGTGCTACTGCGAAGGGGAAGGAAGCGGGGAGGGGGACGGTGGCGGCTTCAACCTCTACGTGACCGACGCCGCGGAGCTTTGGAGCACCTGCTTCACGCCGGACAGCCTGGCGGCCCTCAAAGCCCGTTTTGGTCTGAGTGCGGCTGAGGACATCACCCCCCGGTTCAGGGCAGCCTGTGAGCAGCAGGCTGTGGCTCTCACCCTGCAGGAGGACAGAGCATCCCTGACCCTTTCAGGGGGCCCCTGGGCACTGGCCTTTAACCTCTCCAAGGTACCAGGCCCAGAGGCAGCCTCCAGACTGCAGGCGCTG…
TCONS_00134994	=	NM_022106	FAM217B	hypothetical protein LOC63939,	XLOC_042803	TSS48853	350-1499	5086	870	17.11	8.2	341257	20	57948839	57957130	+	57948839-57948985,57950648-57950759,57950877-57950962,57952390-57957130	nnnnnnnnnnnnnnnnnnnGCTGAGCTGCGCGCCGCCGCCTCCAGCTCCCCTGCCGCAGCGCGCCGCAGCCGGGCCTCCCCGCGCGtGCGCCGGAGAGGAAGGAAGGCTGGCAGCCTCGTCACGTGTCCGCTGCAGTCGCGAAACAGTTCCGGTGGTGAGGAGACCTTTCCAAATATAAGAGGAATAAAGAAGTCaCCTCCCCAGCTGTCATCATCTTCCAGCAGATTGAGCAAGAATATTTTGAGCACTACAGGAAAGACAGTCCGTCaAACCCTATATGATGATCAGCCATGTGATTTTTTCAAGAAGAGGAATAGGGTGAATGAATCTCATCAAAAAAGCAGCAATATGAATGCTGGCCCATCTTGGAATAAAGTGCAACATTCAAAGAATTCTTC…
TCONS_00067418	=	NM_015005	KIAA0284	hypothetical protein LOC283638 isoform 2,	XLOC_021767	TSS24332	303-4755	6554	300	4.58	8.2	343715	14	104402694	104434132	+	104402694-104402895,104413638-104413727,104415267-104415345,104415825-104415883,104417669-104417807,104420110-104420214,104420417-104420890,104421213-104421931,104422751-104422924,104423422-104423512,104423657-104425360,104427002-104427140,104430358-104430517,104430905-104431048,104431143-104431231,104431667-104431760,104431919-104431970,104432093-104434132	nnnnnnnnnnnnnnnnnnnnnnnnnnnnnnnnnnnnnnnnnnnnnnnnnnnnnnnnnnnnnnnnnnnnnnnnnnnnnnnnnnnnnnnnnnnnnnnnnnnnnnnnnnnnnnnnnnnnnnnnnnnnnnnnnnnnnnnnnCCGGGGACCAAGCCGGGGACTAAGCcGGGGACTGAGGCGAGCCGGAGACCGAgCCCGAACCGCAGTCCCGCAGTGTGGACAAGCAGCATGCCGTCATCAACTACGACCAGGACAGGGACGAGCACTGGGTGAAGGACCTGGGAAGCCTCAATGGGacgttTGTGAATGACATGCGCATCcCGGACCAGAAGTACGTCACGCTGAAGCTCAATGACGTCATCCGCTTCGGCTACGATTCCAACATGTATGTGCTGGAGCGTGT…
TCONS_00132525	=	NM_001009608	C20orf94	chromosome 20 open reading frame 94	XLOC_041917	TSS48009	181-1405	1413	6	0.42	8.2	347173	20	10363945	10552027	+	10363945-10364101,10386824-10386879,10484879-10484968,10489348-10489468,10527323-10527400,10530379-10530467,10549962-10550062,10551307-10552027	nnnnnnGCGAAAGTGCTTCCtgTAAGCTTCTGAAGGTTGGCTGCAGCGCCGGCTACCTGTGTAGTCCGAGTTCCCACAGCCAgGTACTACGCCACCAGTGACCCTGGACAGTAACAAAACATATAAAGCCCGAGCCCAAACCCCGCCACCATCATAGgtctgtagtTACTGTGGAGTCAGTAAGCCATGGCATCTAAGAAATTTGCTGTTAAAtgtgggaattTTGCTGTCCTCGTGGATCTtcATATCTTGCCGCAAGGTTCAAACAAAGATACAAGCTGGTTTTCTGAACAGAAGAAACAGGAaGTCTGTTTACTGTTAAAAGAAACCATTGATTCAAGAGTTCAGGAGTACTTGGAAGTTCGCAAACAGCAGAGGCCATCAAATGCAGAATTCACA…
TCONS_00218875	=	NM_001039374	KIAA1984	hypothetical protein LOC84960	XLOC_072549	TSS79274	61-1663	2269	647	28.51	8.1	275067	9	138810058	138822014	+	138810058-138810740,138813375-138813496,138813986-138814063,138814275-138814442,138814662-138814766,138816937-138817059,138818775-138818900,138819035-138819089,138819630-138819730,138820351-138820511,138820777-138820945,138821030-138821140,138821243-138821339,138821845-138822014	ATAAACCCAAGACCCAGTAATTCCCAAAGCAAAGTGGGGGTGAAGCAGTGTGGGCTCCAGGCAGCACAGnnnnnnnnnnnnnnnnnnnnnnnnnnnnnnnnnnnnnnnnnnnnnnnnnnnnnnnnnnnnnnnnnnnnnnnnnnnnnnnnnnnnnnnnnnnnnnnnnnnnnnnnnnnnnnnnnnnnnnnnnnnnnnnnnnnnnnnnnnnnnnnnnnnnnnnnnnnnnnnnnnnnnnnnnnnnnnnnnnnnnnnnnnnnnnnnnnnnnnnnnnnnnnnnnnnnnnnnnnnnnnnnnnnnnnnnnnnnnnnnnnnnnnnnnnnnnnnnnnnnnnnnnnnnnnnnnnnnnnnnnnnnnnnnnnnnnnnnnnnnnnnnnnnnnnnnnnnnnnnnnnnnnnnnnn…
TCONS_00051901	x	NM_019086	VSIG10	hypothetical protein FLJ20674	XLOC_016634	-	.	2463	3	0.12	8.1	354486	12	116985833	116988295	+	116985833-116988295	CTCAGAATTAATTTCTCcCAATCTCCcCCCACCACATCTTAAAATGTAAATAATGGAGAaGGAGcTGCTTTTTTTTTTTTGCAGCAGTTCCTGGCCaGTCCCAACGTGAGAAATATCAGTTGGCCCTTATTGCATCATAATACATTTTACCTAGTAAGGATGATTTTCTAAGTCTCAGTGCATGGGTTATTGCAATTTTCCATCTTGTGTTtTCCTGCGGCAGTTATGGGGCTTGTATGTGCTTgTGAGAATTGGAGCCAATATCAAAGCCACAGAATTGTAGCGGCTCCCTTCCCAGGGTCCaCCAGGTTTTGAGAAAAACAAGAAAAAGGTCAGTTGCAATGGACCTGAAGTGTTTATCTTCCTGGTCCTGATAAATAGATCTCACAGTCTCTACGT…
TCONS_00051768	=	NM_032848	C12orf52	chromosome 12 open reading frame 52	XLOC_016563	TSS18526	469-1276	2053	649	31.61	8	337318	12	112107717	112114559	+	112107717-112108209,112108373-112108504,112108871-112109236,112113498-112114559	nnnnnnnnnnnnnnnnnnnnnnnnnnnnnnnnnnnnnnnnnnnnnnnnnnnnnnnnnnnnnnnnnnnnnnnnnnnnnnnnnnnnnnnnnnnnnnnnnnnnnnnnnnnnnnnnnnnnnnnnnnnnnnnnnnnnnnnnnnnnnnnnnnnnnnnnnnnnnnnnnnnnnnnnnnnnnnnnnnnnnnnnnnnnnnnnnnnnnnnnnnnnnnnnnnnnnnnnnnnnnnnnnnnnnnnnnnnnnnnnnnnnnnnnnnnnnnnnnnnnnnnnnnnnnnnnnnnnnnnnnnnnnnnnnnnnnnnnnnnnnCCGCGCTCGGTGCCCCGGCACGGCCTGGGCTGCCGGCGGTCCGGGGCCCCAGGCATTCCGGGCTGCAGATTGACGCGGATCCCGGATGCACCGCGCTC…
TCONS_00204013	=	NM_014690	FAM131B	hypothetical protein LOC9715 isoform b,	XLOC_066859	TSS74045	.	4270	782	18.31	7.9	281435	7	142760615	142769295	-	142760615-142764237,142764495-142764638,142766042-142766239,142766541-142766634,142766947-142766982,142767255-142767364,142769231-142769295	nnnnnnnnnnnnnnnnnnnnnnnnnnnnnnnnnnnnnnnnnnnnnnnnnnnnnnnnnnnnnnnnnGGAACGAGGTGATTGCAGTGGATTGGAAGGGCCTGAAGGATGTCGATCAAATCAACATGGACAGCACCAGCTCACTGCACtGGAGCAGCCTCCATCGGCCATCGACTGAGCAAACTCGAACTGATTTCTCCTGGGACGGCATCAACCTCTCCATGGAGGACACCACtTCCATTCTTCCGAAGCTTAAGCGAAACTCTAACGCCTATGGCATTGGGGCCCTGGCCAAGTCATCGTTCTCAGGGATCTCGCGGAGCATGAAAGACCACGTGACAAAGCCCACAGCCATGGGGCAAGGCCGGGTGGCCCACATGATTGAGTGGCAGGGCTGGGGGAA…
TCONS_00175970	x	NM_138348	FAM105B	hypothetical protein LOC90268	XLOC_057143	-	.	1178	76	6.45	7.9	321959	5	14745958	14747135	-	14745958-14747135	TCTACCTCAAAGTAATTTGGCCTTGGGTCCCTCCTCTGAAAACAGGTGGATACAAACTGTCTGGCTATAAAATCGTGAATCTATGGAACTGCAGAGTAATTAAAGTTTCCAACACTAAACCACAaAGGCAAGTAGTGTCTGTCCACACTGATGGGGCACCACCTGCACCAAGCCCCAGACTCCAGTGTGCTGGGGGTATCAGACACCTGTCATAGTCACAAGGAGCAAGAAGTTCTAGGTTCCCTCACTACTCCnnnnnnnnnnnnnnnnnnnnnnnnnnnnnnnTTGAAATAACCCACTTTAggacccGattcttaatctgtTGCAAAACAATCTGCCTAAAATAGGCTTAATTAAGATGCAAGTCCAAACCAtTGCTCTTCCCTTCATAAGAAAGAG…
TCONS_00078852	=	NM_182616	C15orf38	chromosome 15 open reading frame 38	XLOC_025512	TSS28503	156-833	6607	2955	44.73	7.9	323400	15	88240260	88257226	-	88240260-88246039,88247452-88247615,88248013-88248219,88252516-88252648,88254980-88255055,88256980-88257226	nnnnnnnnnnnnnnnnnnnnnnnnnnnnnnnnnnnnnnnnnnnnnnnnnnnnnnnnnnnnnnnnnnnnnnnnnnnnnnnnnnnnnnnnnnnnnnnnnnnnnnnnnnnnnnnnnnnnnnnnnnnnnnnnnnnncGGGTGCCTGGGCGGTCGGCAGAATGAGCCGCATCTACCACGAcGGcGCGCTTCGGAACAAGGCGGTGCAGAGCGTCCGGCTACCAGGGGCCTGGGACCCCTCCGCCCACCAGGGGGGAGATGGTGTCCTGCTGGAGGGAGAACTGATCGATATATCTCGGCACAGCATCTTGGACGCTTATGGCAGGAAGGAGCGCTACTATGTGCTGTATATCCGGCCCGGTCACATCCATCGCCGTAAATTCGACGCCAAGGGAAATGAAATCG…
TCONS_00036792	=	NM_138471	C11orf84	chromosome 11 open reading frame 84	XLOC_011919	TSS13205	237-1380	3557	1706	47.96	7.8	295166	11	63337436	63353299	+	63337436-63337861,63341853-63342182,63342264-63342413,63342575-63342700,63342850-63343050,63350976-63353299	nnnnnnnnnnnnnnnnnnnnnnnnnnnnnnnnnnnnnnnnnnnnnnnnnnnnnnnnnnnnnnnnnnnnnnnnnnnnnnnnnnnnnnnnnnnnnnnnnnnnnnnnnnnnnnnnnnnnnnnnnnnnnnnnnnnnnnnnnnnnnnnnnnnnnnnnnnnnnnnnnnnnnnnnnnnnnGGGGGCTGCGCGGAGcgggcAGCGGGCCCGGCGTTGTTCCGGCCAGGAGGCGGGAGGCGGTTGCCGGCTGCGCGGCGAAGCCTGCGCGCCAGTTCTCCGGCCACCGCTATCGCCCACGGCCGCAcCATGGCCCTAAAGGCCGAGGGCGCCGCACTcGACTGCTTCGAGGTGACGCTCAAATGCGAGGAAGGGGAGGACGAGGAGGAGGCCATGGTGGTGGCCGTAA…
TCONS_00196045	=	NM_032120	RBM48	hypothetical protein LOC84060	XLOC_064238	TSS71197	42-1143	2305	718	31.15	7.8	302836	7	91995930	92005254	+	91995930-91996174,91996726-91996916,91999654-91999799,92001652-92002220,92004101-92005254	CAGGAAACGATGGCCGACGCTGTCGATTCTtCAGCCAATCCTGaCACTCCTTAACTCATCCCGCTCTCTTATTGGATAAAAGGGAGcTCAGcAgggcggatnnnnnnnnnnnnnnnnnnATCAAAGTAGGCAAGATGGCGTCCAGCGGTGGGGAGTTAGGGAGTTTATTTGACCACCAcGTCCAGAGGGCGGTGTGCGACACGCGGGCCAAATATCGGGAGGGACGACGGCCTCGTGCTGTCAAGGTATATACAATCAATTTGGAATCTCAGTACTtATTAATACAAGGAGtTCCTGCTgTGGGAGTCATGAAGGAaTTAGTTGAgCGATTCGCTTTATATGGTGCAATTGAACAGTATAATGCGCTAGATGAATACCCAGCAGAAGACTTTACTGAAG…
TCONS_00007612	=	NM_144697	C1orf51	chromosome 1 open reading frame 51	XLOC_002561	TSS2562	450-1605	2032	99	4.87	7.7	277747	1	148521567	148526129	+	148521567-148522667,148522839-148522914,148523460-148523538,148523631-148523742,148525466-148526129	nnnnnnnnnnnnnAGGTGGGTAGCCAGACTCGGAGAGACGGTGAAGGAGCTGGAAACCGAGCCAGGGCTGAGCCGGCTGACAACAGnnnnnnnnnnnnnnnnnnnnnnnnnnnnnnnnnnnnnnnnnnTGGGAGTGGATTTGGGGGCTGAATGCAGATCTTGGTATTGGGAGGGTTTGCATCACGTGGCAGGTGCGAGCCCAGAGAGACCCGCACAGGGATCCTGATCTTGAAAGATTGGGAGAGGGCAGGAGGCCAGTCTTTATGGGGGCGGGtcctgtagGgTCACCAGGTGGGTTCGCGnnnnnnnnnnnnnnnnnnnnnnnnnnnnnnnnnnnnnGTGAAGAGGCTTGCTGCGGACTCAGGTTGGCGAACAGCCCTGGCGAACAACGGGCGGAGG…
TCONS_00038841	j	NM_153696	FOLH1B	hypothetical protein LOC219595,	XLOC_012540	TSS13885	.	2251	41	1.82	7.7	302085	11	89012056	89071534	+	89012056-89012158,89017819-89018005,89025312-89025413,89031435-89031560,89032354-89032540,89034966-89035059,89042221-89042319,89043206-89043291,89044703-89044822,89046903-89046985,89048921-89048984,89053425-89053492,89060163-89060254,89061400-89061490,89063698-89063962,89064263-89064344,89069449-89069541,89071226-89071534	ggtttataaaatcctccaatgaagctactaacattactccaaagcataatatgaaagcatttttggatgaattgaaagctgagaacatcaagaagTTCTTAcAtaattttacacagataccacattTAGCAGGAACAAAACAAAACTTTCAACTTGCAAAGCAAATTCAAACCCAGTGGAAAGAATTTGGCCTGGATTCTGTTGAGCTAACTCATTATGATGTCCTGTtGTCCTACCCAAATAAGACtCATCCCAACaacatctcaataattaatgaagatggaaatgagATTTTCAACACATCATTATTTgAACCACCTCCTGCAGGATATGAAAATGTTTCGGATATTGTACCACCTTTCAGTGCTTTCTCTCCTCaAGGAATGCCAGAGggtgATC…
TCONS_00038843	=	NM_153696	FOLH1B	hypothetical protein LOC219595,	XLOC_012540	TSS13886	.	1974	282	14.29	7.7	307457	11	89032113	89071534	+	89032113-89032540,89034966-89035059,89042221-89042319,89043206-89043291,89044703-89044822,89046903-89046985,89048921-89048984,89053425-89053492,89060163-89060254,89061400-89061490,89063698-89063962,89064263-89064344,89069449-89069541,89071226-89071534	nnnnnnnnnnnnnnnnnnnnnnnnnnnnnnnnnnnnnnnnnnnnnnnnnnnnnnnnnnnnnnnnnnnnnnnnnnnnnnnnnnnnnnnnnnnnnnnnnnnnnnnnnnnnnnnnnnnnnnnnnnnnnnnnnnnnnnnnnnnnnnnnnnnnnnnnnnnnnnnnnnnnnnnnnnnnnnnnnnnnnnnnnnnnnnnnnnnnnnnnnnnnnnnnnnnnnnnnnnnnnnnnnnnnnnnnnnnnnnnnnGTTAAAAATGCCCAGCTGGCAGGGGCCAAAGGAGTCATTgTCTACTCAGACCCTGCTGACTACTTTGCTCCTGGGGTAAAGTCTTATCCAGnnnnnnnnnnnnnnnnnnnnnnnnnnnnnnnnnntggaaatatcctaaatctgaatggtgcaggaga…
TCONS_00012485	=	NM_032018	C1orf124	chromosome 1 open reading frame 124	XLOC_004039	TSS4216	449-1916	4418	753	17.04	7.7	317339	1	229539473	229557398	+	229539473-229540973,229542138-229542237,229550166-229550294,229553673-229553940,229554979-229557398	CACCAACAAACAATCgTTCATAAGAAAGCCGTGCACCCGcTGCAGTTGGGcCATgTGGTCGGCaTCGTATTCCACTAGGTCCCCGTTGTACACCAGGTACTGTCCTGGCGTCTCCaGCAAATGCCTgCAGCCTTCCaCCTTCTCAAGCAGGGTAGTGAGAGTGCGCTGCTTTCCTTCCTCGCCTGGACCGGAGCCGTCGCGGGAGGCGCCCCCGGGGGTGGAGAAAAAACCGGCCTGGCCTCGGAGGTGGTCTCGGCCCCCCGCCCCACCGACTCCCTCCTCCCCGCCAGAGGCGGCAGCGGCTCCGGCGGCAGCTGCGGCAGGCAGCAACGTAAGCGGGATGCTCTCCAGGCTGctCttctgctcCgtcagCAGGTGGCTGAGCTgGTACATCTCGCT…
TCONS_00081998	=	NM_024516	C16orf53	chromosome 16 open reading frame 53	XLOC_026547	TSS29554	320-1082	4078	1690	41.44	7.6	259170	16	29734774	29741315	+	29734774-29735829,29736032-29736114,29738377-29741315	CTTATTgggtggtatGcgcatgcgCCGTCCCGGTGGCCATCTTTACTGTGGGCTGAAGCCTGCGCGCCTACTCGCGCATGTGCAAGCCTTCCCTCgCTTTCCTCTTCCAAGTAGCCTaGaCTAGAGCaGAGCCTCCCGCGCCATTTCTGTGCGCCTGCGTAGTGTGACCCTGCGCAGCCTGGGAGGCGGGTCTTAGCTCCAGGTGCGTACGGCGGCTGActtgacgtggcAcacAACTGCAAGGTCTGgggagannnnnnnnnnnnnnnnnnnnnnnnnnnnnnnnnnnnnnnnnnnnnnnnnnnCCCGTCCCTCTCtTtCCCCTTTCCCcCTTTCGGAAAGTGGTTTCTGCGGGGCCCGGGAGCgTCGGAGTAccggacctcgatCtcCGGGGTGGGG…
TCONS_00174205	=	NM_001001669	ARHGEF37	hypothetical protein LOC389337	XLOC_056475	TSS63209	65-2090	4958	534	10.77	7.6	285549	5	148941239	148994724	+	148941239-148941380,148957515-148957711,148960864-148960987,148969304-148969451,148976323-148976522,148977932-148978062,148978694-148978798,148980110-148980220,148981489-148981818,148983768-148983896,148986832-148987027,148988565-148988722,148991738-148994724	nnnnnnnnnnnnnnnnnnnnnnnnnnnnnnnnnnnnnnnnnnnnnnnnnnnnnnnnnnnnnnnnnnnnnnnnnnnnnnnnnnnnnnnnnnnnnnnnnnnnnnnnnnnnnnnnnnnnnnnnnnnnnnnnnnnnnnnnnnnnnnnnnnnnnnnnnnnnnnnnnnnnnnnnnnnnnnnnnnnnnnnnnnnnnnnnnnnnnnnnnnnnnnnGAAGGTAGGGCCTCCGAGGACAGATCGCTGCTTCGTCAGAGGTTGGCTGTCCAGGAGCTCATCgACACTGAGGTCTCCTACTTGCACATGCTCCAGCtCTGTGCCTCTGACATCAGGAGCCGCCTCCAGCAGTTGCCACAGGGAGATCTGGATGTCCTGTTCTCAAACATTGATGATATCATCAAGGTGAAC…
TCONS_00167243	=	NM_001080506	TMEM150C	hypothetical protein LOC441027	XLOC_053807	TSS60689	.	3173	396	12.48	7.5	277772	4	83623348	83702155	-	83623348-83625896,83630238-83630415,83636245-83636372,83642904-83642971,83643072-83643104,83643236-83643289,83644755-83644844,83702083-83702155	nnnnnnnnnnnnnnnnncaccgcagcaggtcacagcccctcgaggcgacagcggccccgccgcaccagagcagTGGTACAGGCATGGaTGGGAAGAAATGCAGCGTGTGGATGTTCCTACCTCTTGTATTTACTTTGTTTACTTCAGCTGGATTGTGGATAGTATACTTCATAGCTGTGGAAGATGACAAAATTTTACCATTAAATTCAGCTGAaAGGAAACCTGGTGTGAAGCATGCACCATATATAAGCATTGCAGGTGATGATCCTCCTGCAAGCTGTGTGTTTAGTCAAGTTATGAACATGGCAGCCTTCCTAgCCCTTGTGGTAGCTGTTCTGCGCTTCATACAACTGAAACCGAAGGTTTTAAACCCATGGCTGAATATcAGTGGATTGGtGG…
TCONS_00182380	=	NM_001040438	C6orf48	chromosome 6 open reading frame 48	XLOC_059399	TSS66260	420-645	1079	615	57	7.4	364249	6	31910344	31915523	+	31910344-31910956,31911167-31911207,31912992-31913191,31915299-31915523	nnnnnnnnnnnnnnnnnnnnnnnnnnnnnnnnnnnnnnnnnnnnnnnnnnnnnnnnnnnnnnnnnnnnnnnnnnnnnnnnnnnnnnnnnnnnnnnnnnnnnnnnnnnnnnnnnnnnnnnnnnnnnnnnnnnnnnnnnnnnnnnnnnnnnnnnnnnnnnnnnnnnnnnnnnnnnnnnnnnnnnnnnnnnnnnnnnnnnnnnnnnnnnnnnnnnnnnnnnnnnnnnnnnnnnnnnnnnnnnnnnnnnnnnnnnnnnnnnnnnnnnnnnnnnnnnnnnnnnnnnnnnnnnnnnnnnnnnnnnnnnnnnnnnnnnnnnnnnnnnnnnnnnnnnnnnnnnnnnnnnnnnnnnnnnnnnnnnnnnnnnnnnnnnnnnnnnnnnnnnnnnnnnnnnnnnnnnnnnn…
TCONS_00048068	=	NM_018169	C12orf35	chromosome 12 open reading frame 35	XLOC_015405	TSS17278	415-5656	6940	917	13.21	7.3	275370	12	32003571	32037969	+	32003571-32003692,32004978-32005072,32014390-32014557,32025079-32030158,32031440-32031523,32036579-32037969	GGATCCTGGGCCTGGCTCCTCGACCCGCCCCTGGAGGCGGACCCCACTTGACTTAAACTCTGGGGCCCGGGAGnnnnnnnnnnnnnnnnnnnnnnnnnnnnnnnnnnnnnnnnnnnnnnnnnGACCAAAGaAGTAAAtACTGTaTGnnnnnnnnnnnnnnnnnnnnnnnnnnnnnnnnnnnnnnnnnnnnnnnnnnnnnnnnnnnnnnnnnnnnnnnnnnnnnnnnnnnnnnnnnnnnnnnnnnnnnnnnnnnnnnnnnnnnnnnnnnnnnnnnnnnnnnnnnnnnnnnnnnnnnnnnnnnnnnnnnTAATCTGCAGAAGAAGAGAAGCAGAATTATACCTAGAAGTCAACTAATGGACAGTTAGTCACCCACCTACATGTTGAGATTCCTGACATAcA…
TCONS_00218889	=	NM_001173989	C9orf86	chromosome 9 open reading frame 86	XLOC_072549	TSS79282	276-1218	2001	868	43.38	7.3	307093	9	138822216	138849034	+	138822216-138822599,138837798-138837932,138840052-138840099,138842767-138842819,138843666-138843757,138845994-138846134,138846538-138846643,138847993-138849034	nnnnnnnnnnnCGGCGCTGACgCCTGGAGAGCGGcCGCGCCGGAGGCCGCGGGGGCCGGAGCGGAGCAGCcGCcGCTGAGGTTCCCGagtcGcCGCtCGgGGCtGCGCtCCGnnnnnnnnnnnnnnnnCTCTGACCGCGCCGGCGCCGGCCTCCGGGGGGACCGGGGCCGCCAGGACATGGTGCGAGTCGCACCCCTTCCCCGCCGCCGCTGAGCTCGCCGGCCGCGCCCGGGCTGGGACGTCCAAGCGGGAAGATGTTTTCCGCCCTGAAGAAGCTAGTGGGGTCGGAGCAGGCCCCGGGCCGGGACAAGAACATCCCCGCCGGGCTGCAGTCCATGAACCAGGCGTTGCAGAGGCGCTTCGCCAAGGGGGTGCAGTACAACATGAAGATAGTGATCC…
TCONS_00107475	=	NM_174918	C19orf59	chromosome 19 open reading frame 59	XLOC_034339	TSS38986	.	1737	1505	86.64	7.3	533081	19	7647514	7650719	+	7647514-7648061,7648523-7648612,7648990-7649127,7649236-7649286,7649377-7649490,7649810-7649869,7649984-7650719	nnnnnnnnnnnnnnnnnnnnnnnnnnnnnnnnnnnnnnnnnnnnnnnnnnnnnnnnnnnnnnnnnnnnnnnnnnnnnnnnnnnnnnnnnnnnnnnnnnnnnnnnnnnnnnnnnnnnnnnnnnnnnnnnnnnnnnnnnnnnnnnnnnnnnnnnnnnnnnnnnnnnnnnnnnnnnnnnnnnnnnnnnnnnnnnnnnnnnnnnnnnnnnnnnnnnnnnnnnnnnnnnnnnnnnnnnnnnnnnnnnnnnnnnnnnnnnnnnnnnnnnnnnnnnnnnnnnnnnnnnnnnnnnnnnnnnnnnnnnnnnnnnnnnnnnnnnnnnnnnnnnnnnnnnnnnnnnnnnnnnnnnnnnnnnnnnnnnnnnnnnnnnnnnnnnnnnnnnnnnnnnnnnnnnnnnnnnnnnn…
TCONS_00070028	=	NM_017970	C14orf102	chromosome 14 open reading frame 102	XLOC_022512	TSS25385	32-3523	5679	1918	33.77	7.2	258620	14	89812333	89868085	-	89812333-89814558,89815159-89815230,89822451-89822589,89824314-89825242,89826318-89826704,89828794-89828969,89834357-89834477,89837336-89837469,89838817-89839222,89840032-89840479,89848491-89848640,89852675-89852908,89854102-89854210,89867938-89868085	nnnnnnnnnnnnnnnnnnnnnnnnnnnnnnnnnnnnnnnnnnnnnnnnnnnnnnnnnnnnnnnacggaggtacggcCTGTGGTCATGGCGCTGTTCCCGGCCTTTGCGGGGATTAGTGAGGCTCCCGATAGCGGGAGCTCCAGGAAAGAGTTAGACTGGCTGAGCAACCCAAGCTTTTGTGTTGGATCCATAACGTCCGTGAGCCAACAGACTGAAGCAGCCCCAGCCCATGTTTCTGAAGGGTCACCGCTGACAAGGAGTCCTCTGAAATCAGAGCCTTCGGATGAAAGTGACACTGACAAAAAGCTCAAACAAATAAGCAGAAAAAAGAAGAAAGAGAAAAAgAAAAAAAgGAAGcATCAGCATCGTAAgAAAACAAAGAGGAAGCATGGgCAGTCG…
TCONS_00076715	=	NM_152647	C15orf33	chromosome 15 open reading frame 33	XLOC_024932	TSS27715	295-1818	3434	452	13.16	7.2	264886	15	47406451	47700417	-	47406451-47408164,47411269-47411338,47414908-47414985,47446937-47447097,47450791-47450888,47587700-47587837,47621169-47621295,47647734-47647835,47654500-47654598,47656230-47656334,47657118-47657153,47667505-47667572,47669265-47669496,47690704-47690757,47694610-47694732,47700189-47700417	nnnnnnnnnnnnnnnnnnnnnnnnnnnnnnnnnnnnnnnnnnnnnnnnnnnnnnnnnnnnnnnnnnnnnnnnnnnnnnnnnnnnnnnnnnnnnnnnCGtGGGGCAGGGCCGCGTTCGTCTGGGACCCGCCTCAAGCCTCGCAGCCTTTCACCCGGTTTCCTCCCGATTCTTTCTGGGACAACATAATTGGGAAGCGGTTCTCGAAACATACTCTCAAGGCGTAGTTGCATTTGGTCGACCAACTCACATTGATGCCTAAGACCCAGCTGATTTCTCTTCATTTCTGCAAAGTTACTGTACCATGGCAGGCCAACGAACATGTCAAAGGAaGAGCAGCAGAGctggccccgggAAAATGCAAGAACCTCCAAAGAGCATTGAAGAATTCTTAAAGTTTCA…
TCONS_00203293	x	NM_024913	C7orf58	chromosome 7 open reading frame 58	XLOC_066612	-	448-3526	521	0	0	7.2	267613	7	120723991	120724511	-	120723991-120724511	AAAAAAATCACTGAAAATCTAAAAATGATGTTTGCCTTTAAGCGTATATTAGAAAAGTCTTATTTTTAAAGTTAATACCGTATCATTCTTCTAAAAAAATTATCATCTGTAAGATGCAGATTTGTATTGTTTATATCAAACGATATTTGCATTTATGTAAATATAATTTAAGACAGTTAAATATAAACTCGTGTTTATCTTCATATAAAAATATATATAAAAATAGAGTATTTAAAGGAAGTGGATATTCATaCAAAAGAACTGATCAATCAAAATAGGTGTTTTTTTCTTGTACGGTAGTGAAATTGAGGTATTTATATATTTGGTAATTTCAgCCATGTATtGAATTAACCCTCTCAGCTTCCCACCCCACCCAAAAAAGACAAACCTTTAAAATCC…
TCONS_00105544	x	NM_001008239	C18orf25	chromosome 18 open reading frame 25	XLOC_033750	-	380-1406	965	70	7.25	7.1	271748	18	42049770	42050734	-	42049770-42050734	AAACCTCAGAACAGGTTTTATAAATTGGCCATGTCTTGTtAATAGACTGCAGTCTTCAAATTTACACAGAGCTGCAGGTCTCCTGGATTTTTTCAAGTGTCAnnnnnnnnnnnnnnnnnnnnnnnnnnnnnnnnnnnnnnnnnnnnnnnnnnnnnnnnnnnnnnnnnnnnnntACCTGGTATCTCTGCAGTGATTGTCTTGCTGctCCCTGAAACCTCTTCATCATCATCCGATGAGCTCGTGCTTGAGTCACAAGTCAGGTCACTATCACTGGTACTACTGTCCTGCAGCAGGTTGTATTTCTTCCTTGCAGCAGCCTCCCGTaTCTGCCTCAGTAGCCTGATCCTCTCCTTgTGCTTTTGGCTCCGATGACCTTTAACCTTGGCAACTCGGCCATTC…
TCONS_00202644	x	NM_173564	NYAP1	hypothetical protein FLJ37538,	XLOC_066406	-	160-2683	498	0	0	7	227844	7	99929742	99930239	-	99929742-99930239	CTAAAATTTCCCTCCTCCTCCCCCATCATCCCGCCCgTCCCTGGCACTAGACCCTCACCCCAATACTAAATAAGATgCCTGATTCAGAGCAGGCCACACTGACTACCAAATTCTGGCAAATTGTAAATacTGTGAATGGTCTTGGGcCCTCTGCTTCCCTGGGCCCCTTCTTCTCTCGGTCCACTCCCCATGCGGACCCCTCCTTGGCTGTGGGGTGGCATGGATGGCGGGGCCTTTAGGCATTGGCACTGGGGAGAGTGCAAACTTGGCCCTGATTCTCCACTCCCGGCTCAGGAGTAGGTCAGAAGGGCCCAGAATCGCCCTCCAGACTGAAATAAATAACAAAATAAATACCCCCTCCCCAACTCCCAACTCTCTAGAAAAGAGCTCCTCCATCTG…
TCONS_00171139	=	NM_001093756	C5orf44	chromosome 5 open reading frame 44	XLOC_055339	TSS62152	331-1564	4059	709	17.47	6.9	226556	5	64956300	64998673	+	64956300-64956689,64966884-64966952,64967527-64967626,64969279-64969363,64978638-64978765,64982393-64982465,64984084-64984128,64989951-64990084,64992282-64992480,64993633-64993733,64995820-64995967,64996087-64998673	nnnnnnnnnnnnnnnnnnnnnnnnnnnnnnnnnnnnnnnnnnnnnnnnnnnnnnnnGCGTATTGTaACCGAGGGGTGGTTTCTTTTCCTGAAGTCGCGATGTGCGAtAgcaGATGgaaaacaaaGTGTTTTATGCATACGTTTCTAAGATAAAAGAAATGGACTTGGTGAgAAGAAGCCAGTnnnnnnnnnnnnnnnnnnGAAAATTTAAGGTACcaccaccGGAGAGAAgttgagaGTGCGTTTGACTTCTGGTCTTGCCAAACGCgAGGTTTTCCGTTTCCTTCCGGGCCAAGTTGAACCTGTCCAGCCCCCGTAGGCCGTGGGTCAAAAGTGGCGGTCAAAATGGAAGTAAATCCCCCTAaACAGGAGCACCTGCTGGCGCTGAAAGTGATGCGGC…
TCONS_00135217	=	NM_018270	C20orf20	chromosome 20 open reading frame 20	XLOC_042865	TSS48927	72-684	2827	1060	37.5	6.9	263390	20	60898202	60903533	+	60898202-60898468,60898907-60899028,60900384-60900465,60900772-60900846,60901253-60903533	nnnnnnnnnnnnnnnnnnnnnnnnnnnnnnnnnnnnnnnnnnnnCCCGAGTGCGCCTGCGCGGAGCTCtTGGCCGcGCCTGCTCCCGCcGGGGGCTCCTTGCTCGGCCGGGCCGCGGCCATGGGAGAGGCCGAGGTGGGCGGCGGGGGCGCCGCAGGCGACAAGGGCCCAGGGGAGGCGGCCACCAGCCCGGCGGAGGAGACAGTGGTGTGGAGCCCCGAGGTGGAGGTGTGCCTCTTCCACGCCATGCTGGGCCACAAGCCCGTCGGTGTGAACCGACACTTCCACATGATTTGTATCCGGGACAAGTTCAGCCAGAACATCGGGCGGCAGGTCCCATCCAAGGTCATCTGGGACCACCTGAGCACCATGTACGACATGCAGGCACAGCATGAGTCTG…
TCONS_00017740	=	NM_001006605	FAM69A	hypothetical protein LOC388650,	XLOC_005537	TSS6225	.	5125	1486	29	6.9	267472	1	93078004	93199888	-	93078004-93082340,93085328-93085504,93088993-93089100,93114441-93114575,93199521-93199888	CTTTAAGCTCCAGGCGCAGTCGATTTGTGTCGGCGGAGGCGAGGTGCGACTCCCCTTTATGGCGGAGTAGGCACCAGCCTCTCTGACAGCCGCGGCGGcCGnnnnnnnnnnnnnnnnnnnnnnnnnnnnnnnnnnnnnnnnnnnnnnnnnnnnnnnnnnnnnnnnnnnnnnnnnnnnnnnnnnnnnnnnnnnnnnnnnnnnnnnnnnnnnnnnnnnnnnnnnnnnnnnnnnnnnnnnnnnnnnnnCGGGGAGCCCGGCCGCCAGCGCTCGGGTCCGCCTCTGACTGCAGCGCGGCGGGGCGATGTGTGATTACCATGGCGAGGAGTCTCTGTCCGGGGGCCTGGCTAAGGAAACCCTATTACCTCCagGCTCGCTTCTCATATGTGCGGATGAAATACC…
TCONS_00102405	=	NM_001100407	C17orf62	chromosome 17 open reading frame 62	XLOC_032466	TSS37103	221-781	4416	1997	45.22	6.9	295397	17	77991537	78001996	-	77991537-77995289,77995612-77995756,77997029-77997125,77997788-77997861,77998745-77998786,78000335-78000457,78000596-78000645,78001865-78001996	nnnnnnnnnnnnnnnnnnnnnnnnnCGCCCCCGAAAGTCGGCTCCGCTCCGCTCCAATCCCGGAAGTCCGCGCgGCCCCGCCCCTGCCGGTTCGCGTCTCTCTGCTGcCGCGCGGGGACCGCTGTGCTCTCGGAAACGGGGTCTCTGGGGGATCCAGTGATGTGCCCGACCACAGAGAnnnnGCCCCTCCTCCTGTAGAGACTGGGGCTGCCTTCTCGGGATGTACCTGCAGGTGGAGACCCGCACCAGCTCCCGCCTCCATCTGAAGAGGGCTCCAGGCATCCGGTCCTGGTCCCTGCTGGTTGGAATCTTGTCAATTGGCCTGGCTGCTGCCTACTACAGTGGAGATAGCCTGGGCTGGAAGCTCTTCTACGTCACAGGCTGCCTGTTTGTGGCCGT…
TCONS_00148319	=	NM_001029839	C3orf23	chromosome 3 open reading frame 23	XLOC_047046	TSS53732	428-638	2196	1495	68.08	6.8	232339	3	44354948	44376316	+	44354948-44355330,44371235-44371307,44374237-44374372,44374713-44376316	nnnnnnnnnnnnnnnnnnnnnnnnnnnnnnnnnnnnnnnnnnnnnnnnnnnnnnnnnnnnnnnnnnnnnnnnnnnGCtCTGCCGCCGCCGGAGAGGGGAGGGTGTTGGGGACAGGTGGAGCCGGGAGGGTcCAGCTGAGAATtcGgggttAGGGGCTCAGAGAGCACTGCGGCTAGGAGCCCGnnnnnnnnnnnnnnnnnncGGGGCgAGGGCAGgTGGGAGCGCCTGGCCGTGCGTCGCGCGtTGGTTGGCCgGCTGACGCCCCGGTGCGCATGCGCGGCCGAACAACCCTGCGGGCGGAGCGAGTGTCCTCTCTCCTGGTGTACTGGGTGGGAGGTGGAACTGGTCGGACAAAGCCCTCGCGTCGGACCCTTGCCAGAACTCAATTAATGGATGCCT…
TCONS_00220291	=	NM_001012446	C9orf128	chromosome 9 open reading frame 128	XLOC_072905	TSS79793	.	3553	1550	43.63	6.7	199488	9	35806407	35818744	-	35806407-35808503,35808887-35809006,35809194-35809391,35809887-35809997,35815227-35815370,35815561-35816158,35818460-35818744	GGTTCCAGAGGCTTCAGTCAAGnnnnnnnnnnnnnnnnnnnnnnnnnnnnnnnnnnnnCCACTTCCCCAGGTCATGCCAGAGCTCCTTTGCcAAGTTCTGCAGATAgCCAAGTCCCCTcCCCAGATAGCAGACTTTCAGGCAAGGCATTTCAACACTCAnnnnnnnnnnnnnnnnnnnnnnnnnnnnnnnnnnnnnnnnnnnnnnnnnnnnnnnnnnnnnnnnnnnnnnnnnnnnnnnnnnnnnnnnnnnnnnnnnnnnnnnnnnnnnnnnnnnnnnnnnnnnnnnnnnnnnnnnnnnnnnnnnnnnnnnnnnnnnnnnnnnnnnnnnnnnnnnnnnnnnnnnnnnnnnnnnnnnnnnnnnnnnnnnnnnnnnnnnnnnnnnnnnnnnnnnnnnnnnnn…
TCONS_00010353	=	NM_001105518	SWT1	hypothetical protein LOC54823	XLOC_003334	TSS3462	115-2815	3831	351	9.16	6.7	212089	1	183392779	183527536	+	183392779-183392919,183396588-183396680,183402327-183402407,183404095-183404153,183410127-183410868,183416146-183416205,183417701-183417812,183419998-183420099,183420498-183420686,183426304-183426397,183438409-183438554,183440455-183440618,183442380-183442518,183450262-183450410,183457604-183457791,183467332-183467463,183507078-183507144,183512359-183512423,183526429-183527536	nnnnnnnnnnnnnnnnnnnnnnnnnnnnnnnnnnnnnnnnnnnnnnnnnnnnnnnnnnnnnnnnnnnnnnnnnnnnnnnnnnnnnnnnnnnnnnnnnnnnnnnnnnnnnnnnnnnnnnnnnnnnnnnnnnnnnnnnnnnnnCTTTTCAGGATGTCCAGCAAAGAATCCTGTGGGAAAAAAGAGACGTCTCAGAGGAAGGACACCACCACTTCATCACCCAATTTTGGTGAAAAAGACAAGAAAGAGAGAAAAACCTCAGCAAGTTCTACTAGTTCATCTTCTATAAGATCAGTTTCATCAGAAAAGAGAAAACGGAAATCAGATCATATAGATGTTCTGTACTGTAAtaTAAAAAGAAGACAAGAACAGAAAAGATTGAGTGTAGAAATTGACACTCTC…
TCONS_00164721	=	NM_018352	TMA16	hypothetical protein LOC55319	XLOC_052896	TSS59678	282-891	1985	416	20.96	6.7	234721	4	164635056	164661141	+	164635056-164635406,164647635-164647747,164653424-164653461,164654676-164654760,164655915-164656063,164658036-164658078,164659936-164661141	nnnnnnnnnnnnnnnnnnnnnnnnnnnnnnnnnnnnnnnnnnnnnnnnnnnnnnnnnnnnnnnnnnnnnnnnnnnnnnnnnnnnnnnnnnnnnnnnnnnnnnnnnnnnnnnnnnnnnnnnnnnnnTAGgGCTTAAAAGCCCAACACGGGCGAAAAAGAtGCGGTCTCAGTTgACGGGGACGCTTTAGAGAAACGGACTCGCCTCTCCTGTTCCGGTTGGATCTGCGCCGGCTTCTCAGGCCCCACGTGGGATTCGACCCGGGTACTCTTGTGAGCTGCTGCTCCTGCGGTCGGTGAGATTACCTGGGTCTAGAGTACGCAGCTGCTCCGTGGCCACGAGGACGTCACCATGcccaAAGCACCAAAGGGAAAAAGTGCAGGACGGgAaAAAAAAGTCATC…
TCONS_00135808	=	NM_001039140	C20orf27	chromosome 20 open reading frame 27	XLOC_042995	TSS49147	230-826	1977	956	48.36	6.7	245863	20	3682138	3697033	-	3682138-3682805,3683044-3683166,3684116-3684254,3687183-3687325,3688654-3688833,3696310-3697033	ttnnnnnnnnnnnnnnnnnnnnnnnnnnnnnnnnnnnnnnnnnnnnnnnnnnnnnnnnnnnnnnnnnnnnnnnnnnnnnnnnnnnnnnnnnnnnnnnnnnnnnnnnnnnnnnnnnnnnnnnnnnnnnnnnnnnnnnnnnnnnnnnnnnnnnnnnnnnnnnnnnnnnnnnnnnnnnnnnnnnnnnnnnnnnnnnnnnnnnnnnnnnnnnnnnnnnnnnnnnnnnnnnnnnnnnnnnnnnnnnnnnnnnnnnnnnnnnnnnnnnnnnnnnnnnnnnnnnnnnnnnnnnnnnnnnnnnnnnnnnnnnnnnnnnnnnnnnnnnnnnnnnnnnnnnnnnnnnnnnnnnnnnnnnnnnnnnnnnnnnnnnnnnnnnnnnnnnnnnnnnnnnnnnnnnnnnnnnnn…
TCONS_00217628	=	NM_033446	FAM125B	hypothetical protein LOC89853 isoform 1,	XLOC_072206	TSS78868	.	4966	978	19.69	6.7	267739	9	128128805	128309144	+	128128805-128129110,128142608-128142730,128183164-128183271,128188662-128188758,128194166-128194295,128197675-128197797,128223954-128224048,128283469-128283524,128286073-128286132,128305277-128309144	nnnnnnnnnnnnnnnnnnnnnnnnnnnnnnnnnnnnnnnnnnnnnnnnnnnnnnnnnnnnnnnnnnnnnnnnnnnnnnnnnnnnnnnnnnnnnnnnnnnnnnnnnnnnnnnnnnnnnnnnnnnnnnnnnnnnnnnnnnnnnnnnnnnnnnnnnnnnnnnnnnnnnnnnnnnnnnnnnnnnnnnnnnnnnnnnnnnnnnnnCGGCCCCTCCCGCGCCGCCCGGGCGATGAGAAGCTGCTTCTGCGTGAGACGGAGCCGGGACCCGCCGCCGCCGCAGCCGCCgCCGCCGCCGCCCCAGCGGGGAACAGACCAGTCCACCATGCCTGAAGTCAAAGACCTCTCAGAAGCCTTGCCAGAAACGTCAATGGATCCCATCACAGGAGTCGGGGTGGTGGCTTCT…
TCONS_00015667	=	NM_018166	FAM176B	hypothetical protein LOC55194,	XLOC_004993	TSS5426	.	1865	174	9.33	6.7	284522	1	36560219	36563153	-	36560219-36560913,36561159-36561255,36562081-36563153	TTTGAATATTTTAGATGCAAAGTTGGTTAAATCCACAGATGCTGTGGACTAGACTAGGAAGTGCTAGGCATACACAATATTTGTTGACTAGTGGCTGCACAGATGTATATGCAGACAtacTcgccCCCACAACAATATTCAAATACATCACATTAATAGACAAATATATAGATATGGGCAAAAATACCnnnnnnCACATTCACAGAACAGACTCAACTGTCACAAAAACaCCCAGGAGTCCCTTTTCCATCCCCATAGGAGTCAGTCCTGGTCCTCCCCCATCTAGATATGCCCTCCACTTGAACCCAGTCTCGGGACTGGGGGAGTAGGGGTCTGCAGCCCGGACAGAGAAAGGGTCGCTGGCCCGCAGGCCTCAGGCAGCgCCTTCAGCTATGTCTG…
TCONS_00048990	=	NM_021934	C12orf44	chromosome 12 open reading frame 44	XLOC_015694	TSS17583	476-1130	2165	946	43.7	6.7	288575	12	50749297	50757546	+	50749297-50750293,50750405-50750534,50753626-50753953,50756837-50757546	nnnnnnnnnnnnnnnnnnnnnnnnnnnnnnnnnnnnnnnnnnnnnnnnnnnnnnnnnnnnnnnnnnnnnnnnnnnnnnnnnnnnnnnnnnnnnnnnnnnnnnnnnnnnnnnnnnnnnnnnnnnnnnnnnnnnnnnnnnnnnnnnnnnnnnnnnnnnnnnnnnnnnnnnnnnnnnnnnnnnnnnnnnnnnnnnnnnnnnnnnnnnnnnnnnnnnnnnnnnnnnnnnnnnnnnnnnnnnnnnnnnnnnnnnnnnnnnnnnnnnnnnnnnnnnnnnnnnnnnnnnnnnnnnnnnnnnnnnnnnnnnnnnnnnnnnnnnnnnnnnnnnnnnnnnnnnnnnnnnnnnnnnnnnnnnnnnnnnnnnnnnnnnnnnnnnnnnnnnnnnnnnnnnnnnnnnnnnnnn…
TCONS_00109156	=	NM_001100418	C19orf60	chromosome 19 open reading frame 60	XLOC_034788	TSS39500	118-721	997	295	29.59	6.7	305910	19	18560379	18564148	+	18560379-18560710,18560805-18560887,18561223-18561493,18562664-18562743,18563918-18564148	nnnnnnnnnnnnnnnnnnnnnnnnnnnnnnnnnnnnnnnnnnnnnnnnnnnnnnnnnnnnnnnnnnnnnnnnnnnnnnnnnnnnnnnnnnnnnnnnnnnnnnnnnnnnnnnnnnnnnnnnnnnnnnnnnnnnnnnnnnnnnnnnnnnnnnnnnnnnnnnnnnnnnnnnnnnnnnnnnnnnnnnnnnnnnnnnnnnnnnnnnnnnnnnnnnnnnnnnnnnnnnnnnnnnnnnnnnnnnnnnnnnnnnnnnnnnnnnnnnnnnnnnnnnnnnnnnnnnnnnnnnCTGAGGAGACCACCGAAGCTCCGGGACGCAAGGAGCTGGCGTGGCCCTGGAAAGACGCCCCGATCCGGACGCTGGTGCAGCGCATCCACCAGCTGCAGGCTGAGCGCGcGCAGGGCT…
TCONS_00161483	=	NM_138389	FAM114A1	hypothetical protein LOC92689,	XLOC_051595	TSS58545	.	4194	941	22.44	6.6	246010	4	38545693	38623760	+	38545693-38545850,38546414-38546562,38556087-38556442,38569759-38569846,38583538-38583651,38583771-38583877,38586608-38586742,38592937-38593089,38600786-38600909,38607258-38607349,38609467-38609628,38610251-38610390,38613734-38613806,38618984-38619037,38621472-38623760	nnnnnnnnnnnnnnnnnnnnnnnnnnnnnnnnnnnnnnnnnnnnnnnnnnnnnnnnnnnnnnnnnnnnnnnnnnnnnnnnnnnnnnnnnnnnnnnnnnnnnnnnnnnnnCGGGGCGGGACCCACCCGGCACTCCCGCGCGTACTCgGCCGCcTGAGCGnnnnnnnnnnnnnnnnnnnnnnnnnnnnnnnnnnnnaCaCTCTAAaCAGGCACCGCCTCcatTCGCAGCCCCCGGGAAGagtcccactccctaccCcaGCTCCCCAGGCCCCCTCCACCCAGTCAGCTAGCCCTCGCCCCTGCCATCCGATATTAAAATGTCTGATGATGCTGGCGACAcCTTAGCCACTGGAGACAAAGcGGAAGTTACTGAGATGCCTAATAGTGATTCTTTACCTGAA…
TCONS_00070321	=	NM_152592	C14orf49	chromosome 14 open reading frame 49	XLOC_022580	TSS25484	.	3275	55	1.68	6.6	255219	14	94953584	95011926	-	94953584-94954116,94968169-94968207,94969350-94969499,94972910-94973071,94975123-94975252,94975702-94975874,94976004-94976165,94979245-94979379,94980575-94980718,94981999-94982181,94986021-94986195,94988337-94988473,94991467-94991814,94993267-94993428,95002021-95002330,95003885-95004057,95011768-95011926	nCCCCTGCAGGTGCCATGACTCAGCAGCCCCAGGAGGACTTTGACAGGAGCGTGGAGGATGCCCAGGCATGGATGAAGGCTGTGCAGGATCAGCTGCAGGTCAATGACAACACGCAGGGgCCtCGcgcggccctggaggccaggctgtgggagaccgagAAAATATGCCAACTGGAGCCTGAGGGGCGTGTGAAGGTGGACCTGGTGCTACGGATGGCCGAAGCCCTCTTGGCATGCTGCCCtGGGGACCGGAAGCCCGAGnnnnnnnnnngGCTGAAGGACATCAAGGCCCAGTGGGAGGAGACGGTCACCTACATGACTCACTGTCACAGCCGCATCGAGTGGGTGTGGCTGCACTGGAGTGAGTACCTGCTGGCCCGAGATGAGTTCTACCGCTGG…
TCONS_00100011	=	NM_015443	KANSL1	hypothetical protein LOC284058,	XLOC_031882	TSS36189	174-3488	5975	544	9.1	6.5	236666	17	41462771	41626615	-	41462771-41464916,41465260-41465512,41466293-41466405,41466616-41466673,41467374-41467498,41471751-41471899,41472240-41472428,41472915-41473097,41483751-41483922,41499725-41499920,41500737-41500855,41515626-41515727,41527743-41527884,41603998-41605375,41625966-41626615	CCTCCCCGTGTCCCCGGCGCTCGCCCGCTCGCTCGCTCGCTCCATTCTCCCTCCGCTTCAGATTAAAGGGGGGGAGGGAAAAGGAGCTCGGCCGCCATTTTCCCAGTGCCGCCGCCACCGCCGCcACCGCTCGCAGAGCCGGCGGGAGAACCGAGCACCGTAGCGAAGCCGACTCGTCtCGCCGCGGCGGCGCGGGGGGCGGCTGAAGCGCGCTCCCCGGCTGGAAAGAGGCGGCCGAGGGTGGCGGCCTGGGTGCGGGTTCGGGCTGCAGACGGCGGTGCTTGTTTGTGCGGGGCGGGGGGGCGGcTTCACcCTCTGCCCCCGnnnnnnnnnnnnnnnnnnnnnnnnnnnnnnnnnnnnnnnnnnnnnnnnnnnnnnnnnnnnnnnnnnnnnnnnnnn…
TCONS_00095989	=	NM_173627	ENDOV	hypothetical protein LOC284131	XLOC_030877	TSS34578	29-875	2837	1006	35.46	6.5	261457	17	76003543	76026479	+	76003543-76003645,76004045-76004216,76010223-76010357,76010601-76010640,76011915-76012027,76013427-76013495,76013887-76014015,76016991-76017055,76018168-76018226,76024528-76026479	nnnnnnnnnnnnnnnnnnnnnnnnnnnnnnnnnnnCGGGACGAAACCAtggcccAggaggCGGCGGAATGGCCGCCGgAGGAAACGCTGTCACTGTGgAAACGGGAGCAAGCTCAGCTGAAGGCCCGCGTCGTAGACAGGGACACCGAGGCGTGGCAGCGAGACCCCGCCTTCTCGGGTCTGCGGAGGGTCGGGGGCGTTGACGTGTCCTTCGTGAAAGGGGACAGTtTCCGCGCTTGTGCCTCCCTGGTGGTGCTCAGCTACCCTGAGCTCGAGGTGGTGTACGAGGAGAGCCGCATGGTCAGCCTCACAGCcCCCTATGTGTCGGGCTTCCTGGCCTTCCGAGAGGTGCCCTTCTTGCTGGAGCTGGTGCAGCAgCTGCGGGAGAAGGAGCCGGGCC…
TCONS_00078575	=	NM_001160113	C15orf40	chromosome 15 open reading frame 40	XLOC_025436	TSS28405	35-535	2117	1374	64.9	6.5	280662	15	81466587	81471397	-	81466587-81468431,81469993-81470119,81471253-81471397	nnnnnnnnnnnnnnnnnnnnnnnnnnnnnnnnnnnnnnnnnnnnnnnnnnnnnnnnnnnnnnnnnnnnnnnnnnnnnnnnnnnnnnnnnnnnnnnnnnnnnnnnnnnnCGCTGAGATGCCTAAGAtGGCTGGTGCGACGACCAAGGGGAAAAGCCAGAGCAAGGAACCAGAGAGACCATTTCCTCCCTTAGGTCCTGTGGCAGTTGATCCTAAAGGTTGTGTCACCATAACCATCCATGCAAAACCTGGCTCCAAACAAAATGCTGTAACAGATTTGACAGCAGAGGCCGTAAATGTAGCTATCGCAGCACCTCCATCAGAGGGAGAGGCtAATGCTGAGCTCTGTCGGTATCTTTCCAAGGTCCTAGAACTCAGGAAGAGTGAtGTGGTTTTGGATAA…
TCONS_00177254	=	NM_015566	FAM169A	hypothetical protein LOC26049,	XLOC_057613	TSS64425	.	5942	1266	21.31	6.4	211309	5	74109155	74198371	-	74109155-74113589,74114512-74114715,74127611-74127767,74132461-74132611,74133171-74133210,74136074-74136186,74136737-74136865,74145421-74145600,74166007-74166178,74170546-74170631,74171655-74171754,74173126-74173260,74198332-74198371	nnnnnnnnnnnnnnnnnnnaGcGAACAGAATCCTGCGAAGAGGATGGCATTCCCTGTGGATATGCTGGAAAATTGCAGCCATGAGGAATTGGAAAATTCTGCTGAAGATTACATGTCAGATTTAAGGTGTGGGGACCCTgAAAATCCAGAGTGTTTTTCTCTTCTCAATATTACGATTCCTATTAGCCtGTCAAATGTAGGCTTTGTACCTCTTTACGGTGGAGATCAGACCCAGAAAATTCTTGCTCTCTTTGCACCTGAAGATTCACtGACAGCTGTGGCACTTTACCgTGCTGATCAGTGGTGGGCTATTGATGATATTGTGAAAACATCTGTTCCTTCAAGAGAGGGGCTTAAGCAGGTGAGCACTCTTGGGGAGAGAGTGGTTCTGTATGTTCT…
TCONS_00163927	=	NM_001099783	C4orf33	chromosome 4 open reading frame 33	XLOC_052573	TSS59391	93-690	2228	563	25.27	6.4	228506	4	130236732	130253932	+	130236732-130236814,130243207-130243396,130247192-130247252,130249912-130249963,130250078-130250277,130252291-130253932	nnnnnnnnnnnnnnnnnnnnnnnnnnnnnnnnnnnnnnnnnnnnnnnnnnnnnnnnnnnnnnnnnTTTGAGAAAAGCTTCGTGAGTCTTCAGATGGATTTTAAAATTGAACACACTTGGGATGGTTTTCCAGTGAAGCACTAGCCGGTATTTATCAGGCTGAATGCAGGTGACAGAGGAGTGAtGATGGACATTAGTGCTCCATTTTTCAATGATCCTCCAGCCCCACTTGGAGAACCAGGAAAACCTTTCAATCAACTGTGGGATTATGAAGTTGTGGAAGCATTTTTCTTGAATGATATAACTGAGCGGTATTTAGAAGTTGAACTTTGTCCCCATGGACAGCATTTAGTGCTTTTACTTTCTGGAAGAAGAAATGTGTGGAAACAAGAACTTCCTT…
TCONS_00038476	=	NM_020193	C11orf30	chromosome 11 open reading frame 30	XLOC_012383	TSS13788	144-4110	7133	292	4.09	6.3	176689	11	75833615	75941757	+	75833615-75833820,75835592-75835700,75840550-75840649,75842006-75842080,75846875-75847050,75848628-75848777,75852513-75852772,75861256-75861532,75884907-75885161,75902078-75902227,75904834-75905004,75911847-75911983,75915154-75915327,75916960-75917158,75924587-75924751,75926487-75926642,75928291-75928332,75930908-75931059,75932951-75933514,75934489-75934989,75938644-75941757	nnnnnnnnnGGAaGCCTTTTGGTGTTTGTcCTCCGAAAGGCGGGAAAgGCGAACTACACCTCCCGACTGGCCGCGCGCGGCTGCGCCTGCGCCCTGTTACCTGTCGCCATCTTGCCCCTTCAGAGGCACCGCAAACAAACCCAATTCCTGGTGTCCCCTAGTCTTGGCGGAGGAGCCTTTTAGATGAGCCCCGAAAGGCCGGGCAGGGAGGACAAGCTCTTTGGGGCTAcCAAACAGAAGCAGCAATGCCTGTTGTGTGGCCAACCCTTTTGGATCTCAGCAGGGATGAATGCAAAAGGATTCTTCGAAAATTGGAATTGGAGGCATATGCTGGAGTTATCAGtGCACTTCGGGCACAGGGAGATCTCACCAAGGAAAAGAAAGATCTTCTTGGAGAAC…
TCONS_00122083	=	NM_001143960	C2orf74	chromosome 2 open reading frame 74	XLOC_038335	TSS44058	211-556	901	623	69.15	6.3	212224	2	61225706	61245468	+	61225706-61225835,61243481-61243594,61243691-61243871,61244993-61245468	nnnnnnnnnnnnnnnnnnnnnnnnnnnnnnnnnnnnnnnnnnnnnnnnnnnnnnnnnnnnnnnnnnnnnnnnnnnnnnnnnnnnnnnnnnnnnnnnnnnnnnnnnnnnnnnnnnnnnnnnnnnnnnnnnnnnnnnnnnnnnnnnnnnnnnnnnnnnnnnnnnnnnnnnnnnnnnnnnnnnnnnnnnnnnnnnnnnnnnnnnnnnnnnnnnnnnnnnnnnnnnnnnnnnnnnnnnnnnnnnnnnnnnnnnnnnnnnnnnnnnnnnnnnnnnnnnnnnnnnnnnnnnnnnnnnnnnnnnnnnnnnnnnnnnnnnnnnnnnnnnTGGCCACAaCCTTAGAAAACAGAAGGGACATGGAGGCAGAAGAGGAGAACCAAATAAATGAGAAGCAAGAGCCTAAGA…
TCONS_00015753	=	NM_022756	MEAF6	hypothetical protein LOC64769,	XLOC_005006	TSS5462	.	3084	594	19.26	6.3	248370	1	37730120	37753245	-	37730120-37732295,37734073-37734106,37734895-37734924,37739992-37740184,37747466-37747511,37747643-37747730,37751611-37751726,37752845-37753245	ACTGAAGTGGACTGAGGCGGGACGCACAGGAGACTCGGAGGCCTGAGGACGAGCTAGGCTTTGGACACGGTAGATTTGTGGCGTCTGTAAAGCCcGCGGCCAGCCGnnnnnnnnnnnnnnnnnnnnnnnnnnnnnnnnnnnnnnnnnnnnnnnnnnnnnnnnnnnnnnnnnnnnnnnnnnnnnnnnnnnnnnnnnnnnnnnnnnnnnnnnnnnnnnnnnnnnnCGCGCGCAGGCGCAGtGCGGGGGGgCGCCCCCTGGCGGCGCAGGGACCGCCCCCAAcCTCGCGCCGCCGCCgCCCGCCTCAGCCCAACATGGCGATGCACAACAAGGCGGCGCCGCCGCAGATCCCGGACACCCGGCGGGAGCTGGCGGAGCTCGTGAAGCGGAAGCAGGAGTTGG…
TCONS_00038360	=	NM_001195528	LOC100507050	uncharacterized protein LOC100507050 precursor	XLOC_012337	-	146-1292	2802	303	10.81	6.3	340182	11	74629597	74632398	+	74629597-74632398	nnnnnnnnnnnnnnnnnnncgaacggaccgACCGGGACTGCCAGCCGCTCCGGGTCAAGGACTCGCCCCACCCGTGcCCCCCACCAGGCGCtCCCAACTCACTGGTGAGCGCGGCGGCCCGGGCGCTGGATGCGGGGGCGGCCGCGATGGCCCCGCGTGCTGGACAGCCGGGGCTCCAGGGGCTACTGCTCGTGGCGGCGGCGCTGAGCCAGCCCGCGGCACCCTGCCCCTTCCAGTGCTACTGCTTCGGCGGCCGCAAGCTGCTGCTaCGCTGCgCGTCGGGCGCCGAGCTCCGCCAGCCTCCGCGGGACGTGCCGCCCGACGCGCGCAACCTCACCATCGTGGGCGCCAACCTGACGGTGCTGCGCGCGGCCGCCTTCGCCGGCGGGGAtGcGGACG…
TCONS_00033425	x	NM_032182	FAM175B	hypothetical protein LOC23172	XLOC_010720	-	.	2173	49	2.25	6.1	222345	10	126513055	126515227	-	126513055-126515227	tCATGATTAAATAAGTTTTTTATTGTCACATTTAACTGCTTTGTCAGATATACATTGTAGATTTCCGTATGGCATCAAAATAAAAATATTTTCcTGAATGTCAAAATCTGAACAGAGGAGATGGTAATGGCACtTaAAAAAAAATAAATTCACACTGGCGCTGAAGCTGCGTAGTAGGTAGCTGATAAAAACTGGAACACATTTGCAGATAAAGTGGTCTGCAGCGTTTTAAATCAAATGGCAGTGGTGTAAGGCCAACCAAACCAGAAGAGTAGTTAAAAGACAGACCCCCATAGAGGGGCGATCCAAAGAACGGCAGTTCTAGCGTTTCATTTTCGGTCTCTATGATAcTGTCTAATTTAGTACTGGAACTGGAGCTCAGTGAGTAAATGTCTATCC…
TCONS_00010561	=	NM_001024594	C1orf53	chromosome 1 open reading frame 53	XLOC_003423	TSS3541	99-534	685	190	27.74	6.1	263166	1	196138305	196143122	+	196138305-196138666,196141549-196141650,196142902-196143122	ACGAGCTGCCCAAGACCGGCTCGCCGGGCTCAGGCCCGCGTTGgtcgCCCCTCGGGGCCCCAGGGCCGGGTGCTCCGnnnnnnnnnnnnnnnnnnnnnnnnnnnnnnnnnnnnnnnnnnnnnnnnnnnnnnnnnnnnnnnnnnnnnnnnnnnnnnnnnnnnnnnnnnnnnnnnnnnnnnnnnnnnnnAGCTGGGTTCCGACAGCAGCTCAGTTTAACCCTCTACTCTGCTAACGAGGGAAACTGCGGCGGCTCCGCGCCCGGCACGCCGAGTAGGCCGGAGAGAGCGGGGAAGCCTTCGGTGAGCGAAGAGTTAACGGTGGCGGAGCGACGGATCGCAGAGCTGCACGCTGCCGCCTGcGCGGCTgGCCAGCTAAACTATGTGGATCCAGCTACTGGCT…
TCONS_00109702	x	NM_001031726	C19orf12	chromosome 19 open reading frame 12	XLOC_034965	-	128-583	611	8	1.31	6.1	293962	19	34882520	34883130	+	34882520-34883130	CTTGCACCCTCCTGTACCTTTTAAATTTTGTACCAGGCAGGTATTACTTATTCAAAAATAAATACATTTCTACAAAGAAGATACAGGTGTATAAATACTAAAACCACAGGAGCCAAGAAGnnnnGCTTGATTTCCTgGGGGAAATCAAGAAAAgTGTtTTCGGCTCCTGgGGGAGATGAGACTCCAGATTCAGGTTGCCCTTTTAGACCCAAAGCCTCCAAGTCACCCCATGACCCAGCTAGTCCCAGTGTCTTCACTCAGCAAGGCCTGCTCCATCAGACACAAAACTGGTCAGCagTTGAACCATCTCCTCCCTGGGCATTTTCCCCTGCGGTAGAGGTGGGCAGGCtGTGGGAGGGGCTGCAGTGgACACTGGGCCTCTGAGCTGGGACCATCTGT…
TCONS_00226885	=	NM_018015	CXorf57	chromosome X open reading frame 57	XLOC_075072	TSS82150	.	3904	131	3.36	6	177964	X	105741816	105809329	+	105741816-105742609,105752537-105752679,105754976-105755168,105762511-105762619,105762818-105762909,105763016-105763138,105766429-105766533,105767646-105767810,105769413-105769573,105770438-105770607,105778199-105778272,105791901-105792191,105799049-105799216,105808014-105809329	nnnnnnnnnnnnnnnnnnnnnnnnnGCGGAGcCTTGCCTGTCAGCAGGGGCAGAGTAGCGATCGTCGCGAAAGCGCGCGGTTTTATTTCTCTCCGCTTTGGAAGGGGCAAACTAGCTTTTGGGAGTGAAGCGGGTACGCAGTTATCCAACAATGTCTGGTGAGTCAGGACAGCCTGAGGCTGGTCCCTCACATGCAGGGCTAGATTGGCCGAACCCTGAGAGGAATCGGGCTGGGGTCCCTGGAGGGGTGATCCGAAGAGCTGGTGCCCAAGGGCCCAGGTCCTGGATCCAAAaGGTTCTTGAGCaGATTATGGACTCACCTCGCCAGTGTGTCACCCCCTCGGAGGTGGTGCCTGTAACTGTGTTGGCCGTCCAAAGGTACCTGTTAGAGGATGAGCC…
TCONS_00036283	=	NM_198847	FAM111A	hypothetical protein LOC63901,	XLOC_011781	TSS13041	.	3555	878	24.7	6	228755	11	58668828	58679087	+	58668828-58668945,58669876-58669905,58672885-58673002,58675799-58679087	nnnnnnnnnnnnnnnnnnnnnnnnnnnnnnnnnnnnnnnnnnnnnnnnnnnnnnnnnnnnnnnnnnnnnnnnnnnnnnnnnnnnnnnnnnnnnnnnnnnnnnnnnnnnnnnnnnnnnnnnnnnnnnnnnnnnnnnnnnnnnnnnnnnnTATTTCAGCTTAACCATCCATTCATCTTCAAGTCATCATGAGCTGTAAGAAGCAGAGGTCACAGAAGCACTCAGTCgATGAAAAATGTAATATGAAAATCGATCACTATTTTTCTCCGGTCTCTAAAAAGCAACAGAATAATTCCAGTACTTCTCAAATGAGGATGGAGTCTAGAaGAGgCnnnnnnnnnnnnnnnnnnnnnnnnnnnnnnnnnnnnnnnnnnnnnnnnnnnnnnnnnnnnnnnnnnnnnn…
TCONS_00001276	=	NM_178840	C1orf64	chromosome 1 open reading frame 64	XLOC_000448	TSS451	69-576	3039	2363	77.76	6	265896	1	16203318	16207889	+	16203318-16203467,16205001-16207889	nnnnnnnnnnnnnnnnnnnnnnnnnnnnnnnnnnnnnnnnnnnnnnnnnnnnnnnnnnnnnTAGCCaCATGGCCCCCTCAGAAGACCGCAGGGACTGGAGAGCCAACCTCAAAGgCACCATCCGTGAGACGGGCCTGGAGACCAGCTCTGGTGGGAAGCTGGCCGGGCATCAGAAGACCGTCCCCACGGCTCATCTGACTTTTGTGATTGACTGCACCCAGGGGAGGCAGCTCTCCCTGGCAGCAACCGCATCACCACCCCAAGCCCCCAGTCCCAGTCAAGGGCTTGTCACCCCACCAATGAAGACCTACCTTGTGTTCTGTGGGGAAAACTGGCCCCATCTGACTCCGGTGACCCCGATGGGTGGGGGATGCCTTGCCCAGGCCCGGGCCACCCTGC…
TCONS_00027024	=	NM_019054	FAM35A	hypothetical protein LOC54537,	XLOC_008703	TSS9599	.	3434	411	11.97	6	273042	10	88844906	88941205	+	88844906-88844985,88846671-88846726,88901087-88902616,88907785-88907892,88920215-88920409,88920577-88920711,88929812-88930040,88936822-88936937,88940221-88941205	nnnnnnnnnnnnnnnnnnnnnnnnnnnnnnnnnnnnnnnnnnnnnnnnnnnnnnnnnnnnnnnnnnnnnnnnnnnnnnnnnnnnnnnnnnnnnnnnnnnnnnnnnnnnnnnnnnnnnnnnnnnnnnnnnnnnnnnnnnnnnnnnnnnnnnnnnnnnnnnnnnnnnnnnnnnnnnnnnnnnnnnnnnnnnnnnnnnnnnnnnnnnnnnnnnnnngacacagcttCTTTAATGTCCGTTGCTGACCCCTGGAAAAAAATTCAGCTTTTATGCAGTCAACATTCTTTATATCTGAAGGATGAAAAACAGCACAACAATCTTGAAAACTGTGAAGTCCCAGAATCTGTTGGTTCTCCACTTCTTAGTGGTCATTTCTTAGCAAACTGTATGAATAGACATGTT…
TCONS_00171142	=	NM_024941	C5orf44	chromosome 5 open reading frame 44	XLOC_055339	TSS62152	331-1582	4077	709	17.39	5.9	211011	5	64956300	64998673	+	64956300-64956689,64966884-64966952,64967527-64967626,64969279-64969363,64978638-64978765,64982393-64982465,64984084-64984128,64987219-64987236,64989951-64990084,64992282-64992480,64993633-64993733,64995820-64995967,64996087-64998673	nnnnnnnnnnnnnnnnnnnnnnnnnnnnnnnnnnnnnnnnnnnnnnnnnnnnnnnnGCGTATTGTaACCGAGGGGTGGTTTCTTTTCCTGAAGTCGCGATGTGCGAtAgcaGATGgaaaacaaaGTGTTTTATGCATACGTTTCTAAGATAAAAGAAATGGACTTGGTGAgAAGAAGCCAGTnnnnnnnnnnnnnnnnnnGAAAATTTAAGGTACcaccaccGGAGAGAAgttgagaGTGCGTTTGACTTCTGGTCTTGCCAAACGCgAGGTTTTCCGTTTCCTTCCGGGCCAAGTTGAACCTGTCCAGCCCCCGTAGGCCGTGGGTCAAAAGTGGCGGTCAAAATGGAAGTAAATCCCCCTAaACAGGAGCACCTGCTGGCGCTGAAAGTGATGCGGC…
TCONS_00214034	x	NM_033428	C9orf123	chromosome 9 open reading frame 123	XLOC_070692	-	66-401	575	99	17.22	5.9	347229	9	7787436	7788010	+	7787436-7788010	AAGCAACAGCCTTAAAGGTACTACTTGCTCAACATGTCATTCCAAACACATAGACTAtGATTAGCAGCTGAATTTAACAGTATCTTTCCGCTTTGAAAAACACTTCATATACCTTTACAAAGAAGCCATAGTATCTCAgGGTAGAAAAACCCAATAGGTAGGAAACATGGTCTTTTCTTAGAAATGAACTATGTAATTTTGAGTACTTATCTCAAAATCATTGCAGAAACATATCTAGTGCTTGTGnnnnnnnnnnnnnnnnnnnnnnnnnnnnnnnnnnnnnnnnnnnnnnnnnnnnnnnnnnnnnnnnnnnnnnnnnnnnnnnnnnnnnnnnnnnnnnnnnnnTAtCTGTTTCATAATGGTTATTCTTGCCTCCATGAAAGGGAAGACTAGAACAAA…
TCONS_00095206	=	NM_001100622	C17orf80	chromosome 17 open reading frame 80	XLOC_030645	TSS34325	195-1944	2493	343	13.76	5.8	187738	17	68740371	68753471	+	68740371-68740451,68740954-68741059,68743210-68744729,68749978-68750085,68750630-68750737,68752902-68753471	nnnnnnnnnnnnnnnnnnnnnnnnnnnnnnnnnnnnnCGGGGCTTGTCGCCGGGGCCGCCTGGGCTTTCGGGTCTTCTGAGGCTGACATTCACGTTTCATTCTGCCACACTCGGGAACGGTGATCGGGGAAGAATGGGGATCCGGGAGAAGCACCCGCAAAACTAGCATCCTCCTAGAgGAGCTCGGGAATAGGATGAGTGATAATCCACCCAGAATGGAAGTGTGTCCTTATTGTAAGAAGCCATTTAAACGATTAAAATCCCACTTGCCATACTGTAAGATGATAGGATCAACCATACCTACTGATCAAAAAGTTCATCAGTCCAAGCCAGCTACACTCCCACGTGCTAAAAAAATGAAAGGGCCAATCAAAGATTTAATTAAAGCTAAAGGGAAAG…
TCONS_00045290	=	NM_019021	C11orf71	chromosome 11 open reading frame 71	XLOC_014403	TSS16353	87-527	968	406	41.94	5.8	224722	11	113767377	113776667	-	113767377-113767597,113775921-113776667	TCACTTTCGTTTCAAGGTTgCCCaCAAAGAGAGTCCGATCCGCtTCCGCCGCCGCCGCCCCCATCGCAGCGTCGCCCCCTCCCTAACCTGGCCAAAAGGTCGTGaCCGACGCACCCACTGCGCATTCACGGAAGCCCCACGTCCTCACGCTCCCTGGCGTCACcAACGcAAACGtCCGTTGCGCTTGCTCTCAGnnnnnnnnnnnnnnnnnnnnnnnnnnnnnnnnnnnnnnnnnnnnnnnnnnnnnnnnnnnnnnnnnnnnnnnnnnnnnnnnnnnnnnnnnnnnnnnnnnnnnnnnnnnnnnnnnnnnnnnnnnnnnnnnnnnGCTGaACTGATCTGGGGAGCCGCGAAGGGCCTGCCTTGACCAAGGGACgtaacgcaaatacTGCGGGtGGTGTT…
TCONS_00081212	=	NM_030941	LOC81691	exonuclease NEF-sp isoform 1,	XLOC_026306	TSS29272	.	2805	396	14.12	5.8	229054	16	20725252	20768504	+	20725252-20725528,20725775-20725914,20732013-20732125,20733750-20733876,20734939-20735035,20740585-20740725,20743262-20743350,20744656-20744771,20745881-20746019,20746176-20746270,20747258-20747360,20750979-20751082,20751826-20751946,20758578-20758682,20759154-20759291,20762757-20762849,20763452-20763668,20763877-20764064,20765044-20765162,20768222-20768504	AnnnnnnnnnnnnnnnnnnnnnnnnnnnnnnnnnnnnnnnnnnnnnnnnnnnnnnnnnnnnnnnnnnnnnnnnnnnnnnnnnnnnnnnnnnnnnnnnnnnnnnnnnnnnnnnnnnnnnnnnnnnnnnnnnnnnnnnnnnnnnnnnnnnnnnnnnnnnnnnnnnnnnnnnnnnnnnnnnnnnnnnnnnnnnnnnnnnnnnnnnnnnnnnnnnnnnnnnnnnnnnnnnnnnnnnnnnnnnnnnnnnnnnnnnnnnnnnnnnnnnnnnnnnnnnnnnnCGCCATGGAGCCAGAGAGGGCAGGGACCGAGAGACACCCCAGGAAGGTCAGGAaaagGaggcaggCTCCAAACAAGCTGGTCGGGGCAGCTGAGGCGATGAAAGCCAGTTGtGATCTgGAGGAG…
TCONS_00089149	=	NM_020188	CMC2	hypothetical protein LOC56942	XLOC_028545	TSS32316	200-436	950	259	27.26	5.8	247610	16	79567197	79598220	-	79567197-79567577,79572912-79572983,79588420-79588535,79597840-79598220	nnnnnnnnnnnnnnnnnnnnnnnnnnnnnnnnnnnnnnnnnnnnnnnnnnnnnnnnnnnnnnnnnnnnnnnnnnnnnnnnnnnnnnnnCTGGCTTgTGTGCTCGGCTTGTgacttaGACGCTGtCGTGCCtCAGTGGACTCACTGTGCCTCCCCCCACGACGGACGGAAATGGGcccctccaggacaggnnnnnnnnnnnnnnnnnnnnnnnnnnnnnnnnnnnnnnnnnnnnnnnnnnnnnnnnnnnnnnnnnnnnnnnnnnnnnnnnnnnnnnnnnnnnnnnnnnnnnnnnnnnnnnnnnnnnnnnnnnnnnnnnnnnnnnnnnnnnnnnnnnnnnnggctactgccgcttcagttctcccggtgtggccacgagTCCGGTTGCACTGCTGTGATCC…
TCONS_00076195	=	NM_052849	C15orf57	chromosome 15 open reading frame 57	XLOC_024787	TSS27494	276-830	1998	207	10.36	5.6	191936	15	38632297	38644544	-	38632297-38633618,38636707-38636863,38642263-38642518,38644282-38644544	GGTGACTCCGCCCCTCCCGATTTCCTCCTGGCTGCAGGCGACAGAGCTGAGCCAAGCGTTTACTaGGCAGCTATTGCGGTAAGTGAGGAGGGGCTGGGGTGCCCAGCGTTTTGGATCTCCCACTCTGGCCCGGCCCTGGAATACCACATAGAGGCCTTGGGACCTGATTCATCCCGTCCAGACAGCCCTAGAGACCTGAGCGACTGAGGCCTGGGATCTGGACGCCGGAATTTCCTGCGCGGTTCTGGACGCCTTGCCCTGGGCGCAGATTCCAGATGAAAATGTTTGAGAGCGCTGACTCTACAGCCACAAGATCTGGCCAGGATCTCTGGGCTGAAATTTGTTCCTGTCTGCCAAATCCTGACCAAGAAGATGGTGCCAACAATTCCTTCTCAGACT…
TCONS_00133662	=	NM_080628	C20orf118	chromosome 20 open reading frame 118	XLOC_042331	TSS48390	9-654	2251	432	19.19	5.6	253866	20	34937778	34956050	+	34937778-34938024,34939716-34939871,34940858-34941010,34942472-34942567,34949272-34949345,34951068-34951220,34954679-34956050	TGAATGCCGAGTTGCTCACAGACcCACCCAGCAGCAGCTCGGCTGGGAGTGACAGGTGAGAGGGAGCAAAGGGCAGCTGGGGTGGGCATGGAGCTGGCTGGGTGTGTCCCAGGCcTCTCCCTCTCATCTCTAGGCCTCACCTATCAGCGCTTCCTTCCTGGGCAGGGCTGAGGATTCACTCACTGCCcACGGCCGGCCCGGcAGGGACAGGAGAATGAGAGGcCTCCGCTGGCGTTACACtCGGCTGCCCACCCAGGTGGAGGACACCCTGTCTGGGGAGGAGGGTAACGAGGAGGAAGAGGAGGAGGAGGCAGCTCCAGACCCAGCTGCTGCTCCTGAGGATCCCATGGTGCCCCAGCTGACAGAAGCCAGCCAAGTTTTGAGTGCCTCAGATATTAG…
TCONS_00224689	=	NM_001169574	CXorf58	chromosome X open reading frame 58	XLOC_074296	TSS81480	345-1335	1857	619	33.33	5.6	260300	X	23835728	23867545	+	23835728-23836367,23838321-23838456,23839795-23839894,23843738-23843832,23844255-23844366,23855277-23855408,23863234-23863463,23866585-23866732,23867282-23867545	TTACCTTGAACATGTCGCTAGCAGCGGTGGCTCCGGCAGGGTCACCCCGGCCTCGGCCACGCCCACTACAGAGAGGTGACTACGGAGGCCCGGTAGGGCCTTGATTTCTCCAACCGCAAGCGGGCCGCGGTGCGGGTAACGGCCGTACTGCAGACTCGGTGCCGCGAAGGCTTAGTTCAATCACCCCGTTCTAGAAGCCGCGTCGCTGAGCTGCAGCGCGTCGCGCCCGGGCGGcGGATGAACGCAAACCCCGCCCTCCAAGAGGCTCCGCCCCTGCGCCGGTGGTTGCTAGGCGGCAAGAAAnnnnnnnnnnnnnnnnnnnnnnnnnnnnnnnnnnnnnnnnnnnnnnnnnnnnnnnnnnnnnnnnnnnnnnnnnnnnnnnnnnnnnnnnnnnnnnnn…
TCONS_00089478	=	NM_001195124	C16orf95	chromosome 16 open reading frame 95	XLOC_028632	TSS32427	.	1359	597	43.93	5.6	292947	16	85893662	85908486	-	85893662-85894182,85896826-85897012,85901404-85901440,85902257-85902403,85906078-85906203,85906879-85906930,85908198-85908486	nnnnnnnnnnnnnnnnnnnnnnnnnnnnnnnnnnnnnnnnnnnnnnnnnnTGaGGCAGGAGGGAAAGGCGGGTGCCGGGGCGTCAGGGCCTGCGGACgATGTGTGTGTGAAAGGGCGCGTCAGCcATAAGAAGCCATACGCGTGTGAGCCGGTCCCCACTGCCCCCGCGGCGtTGTCACCATCATCATGAGGCCACTGGAGCAGCCtcGggcgctgctgAcggggATcCGGGCGCGGGGTGCGTCGGGCTCTGCAGGTTGGCACTCACACCCGGCGCGCAGGATGGCAGGAATAGCCCATTTCAAACCTACAAGAAAGAAGTGTGCCTCCCAGGTCATTCGATGCACCCTGGCCCCTGGGCCGTCTGCTGTGAGTGCCAGACCAGATTCGGGGGCCGCC…
TCONS_00071676	x	NM_024713	C15orf29	chromosome 15 open reading frame 29	XLOC_023161	-	161-1072	1737	6	0.35	5.5	188746	15	32220444	32222180	+	32220444-32222180	TTGTGATTCAtatcaGTAGTCATTAAACGGGTAAATGCTAAAgGTTTACATTCAaCTGCTTGAaGGACTACTGCAGAGAAaTTCAATTACTAAAAACCTTTGCTCAGATGGCTGTCAGGCATATCAAGGATGGGATGAAGTGTGAACCACCGGCAGTGGTATTAAACTCCAATCATCTTCAAGACAAGTAAGATTTAGAGCTGTTAAGACATTCCAGAATTTGGTTCACTGACACTAAAAATGGTATTTTAAAAAAAGACCTCATAcAGTCTGCTAGCaTATCATACTAACCATTAGAGGAGGTAGTGACACAAAGTGTTGGAATTTAAAATACAAGGTCAGCATTAACTGTAAACCACTCTAGATCACTGTATGTAACTCTTTAAAACATATGTAGTG…
TCONS_00200581	=	NM_018224	C7orf44	chromosome 7 open reading frame 44	XLOC_065801	TSS72773	95-532	1907	703	36.86	5.5	195946	7	43644363	43735637	-	43644363-43645805,43646697-43646773,43651375-43651523,43653659-43653758,43654724-43654776,43735553-43735637	nnnnnnnnnnnnnnnnnnnnnnnnnnnnnnnnnnnnnnnnnnnnnnnnnnnnnnnnnnnnnnnnnnnnnnnnnnnnnnnnnnnnnGACAACTTGCCTTTGcTGATTTTgAAGAGAGTTGTGCTATGATGTGGCAAAAGTATCCAGcAAGCAGGCannnnnnnnnnnnnnnnnnnnnnnnnnnnnnnnnnnnnnnnnnnnnnnnnnnnnnnnnnnnnnnnnnnnnnnnnnnnnnnnnnnnnnnnnnnnnnnnnnnTTTGTATTACAAGTTGGCAATGGAGCAGCTACAGAGCCATCCCAAGGCACAGGAAGCTCTGGGCCCTCCTCTCAACATCCATTATCTCAAGCTCACCGATAGGGAAAACTTCGTGGACATTGCTGATGCCAAGTTGAAGATTCCT…
TCONS_00218592	=	NM_017586	C9orf7	chromosome 9 open reading frame 7	XLOC_072443	TSS79177	103-619	2816	1035	36.75	5.5	222325	9	135314908	135325791	+	135314908-135315130,135318426-135318498,135320265-135320390,135322864-135322971,135323506-135325791	nnnnnnnnnnnnnnnnnnnnnnnCAAGGCAGCGCGCCGGTTCGGACGCGGCCGGCTACCGAGCCCTTTGTGATTGCTGTGAGCTGCGCCTGACGGCGGCACCATGAGCGGCTCGGGTGGGGCGCcCGCGGCGTCCGCCAGCTCTGCGCCGCCCGCGcAGGAAGAGGGCATGACGTGGTGGTACCGCTGGCTGTGTCGCCTGTgGGGGGTGCTGGGGGCAGTCTCTTGTGCGATCTCTGGCCTCTTCAACTGCATCACCATCCACCCTCTGAACATTGCGGCTGGCGTGTGGATGATCATGAATGCCTTCATCTTATTGCTGTGCGAGGCGCCCTTCTGCTGCCAGTTCATCGAGTTTGCCAACACGGTGGCGGAGAAGGTGGACCAGCTGCGCTCCTGG…
TCONS_00218049	=	NM_032809	FAM73B	hypothetical protein LOC84895	XLOC_072306	TSS79007	.	3722	361	9.7	5.5	222682	9	130838949	130874182	+	130838949-130839116,130842552-130842790,130844404-130844614,130850527-130850639,130851481-130851598,130851927-130852063,130861254-130861371,130862650-130862750,130863331-130863446,130865344-130865416,130865645-130865731,130869873-130869971,130870298-130870432,130871176-130871229,130871949-130872065,130872347-130874182	TTGCTTGGGAGTGGAACGAGAAGGTACTTGGGTCAGGGAGGTGATGCCCAGGCCTGGAACGTGGCCGGGATTGGAGCAGGCGCGCAGGTACCCGATCCGAGGCGGGGAAAGCACCCGGGATGGAAGGAGCAGGTGTGCTGGCCGtgagCAGCGCCAGAGGGTACTTGGCTCTGTGGAGGGGCCCTCTGGTATGTGTGTTCCTGTCCTTCTGGGGTGTGGATGGTGCCCAGGACCCAGCTGGCAACCAGTTGAAGACGTTCTCCTTGGAAGCTCTTGGCCcTGAGGACTTTGCCTGGGGCATTGGCCCTGCCATGGCGTTCCGGAGGGCTGAGGGCACGTCCATGATCCAGGCCCTGGCCATGACGGTGGCTGAGATCCCCGTGTTCCTGTACACGACAT…
TCONS_00024044	=	NM_017782	FAM208B	hypothetical protein LOC54906	XLOC_007497	TSS8630	626-7916	9866	1887	19.13	5.4	217222	10	5766807	5846949	+	5766807-5767144,5794792-5794887,5799628-5799719,5802513-5802637,5802724-5802743,5802840-5802939,5805646-5805746,5806399-5806502,5808854-5808926,5809030-5809092,5812456-5813172,5817273-5817515,5821587-5822466,5824066-5824495,5828148-5831996,5838582-5838707,5839489-5839642,5840856-5840961,5843259-5843440,5844501-5844615,5844998-5846949	nnnnnnnnnnnnnnnnnnnnnnnnnnnnnnnnnnnnnnnnnnnnnnnnnnnnnnnnnnnnnnnnnnnnnnnnnnnnnnnnnnnnnnnnnnnnnnnnnnnnnnnnnnnnnnnnnnnnnngcgtcCCTGTCAGCGCCCGCGGCGAGGACCCCGGGGCCGGGGCGGACGGCGTGCCCCTGAGGGGGCTCCCTGCGGGAGCGCGGAGCCGGCGACTGGTGCTTCCCACGTGCGCAGGTGTCGCGAGGGCCGGGGAGGACGCAGAGCACGGCCGGGAGAAGCATGGGAAGGAGGCcAAGCCGGTATCTCAGGTCCTCGGGGGCGGCGGCCAAGCCAAGCACGGTACAAAACTTTTTACCGACAAAAAAAAGCAAGTAACTATACTCAGGAAGAACTTCAAGACA…
TCONS_00143559	=	NM_001002034	FAM109B	hypothetical protein LOC150368,	XLOC_045536	TSS51977	.	2335	369	15.8	5.3	204220	22	40800201	40805391	+	40800201-40800291,40801521-40801602,40803230-40805391	nnnnnnnnnnnnnnnnnnnnnnnnnnnnnnnnnnnnnnnnnnnnnnnnnnnnnnnnnCCCTCTTGGGCaTCGGTGCGATCGGCGGCGGGAGGCTCCCTGGGAACCAGGTGGTCCGAGGGCTGAGCTGTGCGGCCAGACAAGAGGTCCCTGCCaTCCCCCAGTGAGCCCTGCCGTTCCTGTGGGAGCCATGAAGCTGAACGAGAGAAGTGTAGCCCACTATGCACTCAGCGACTCCCCAGCAGACCACACGGGCTTCCTGCGCACCTGGGGGGGCCCAGGGACCCCATCGACCCCTAGTGGCACTGGCCGAAGATGCTGGTTTGTCCTCAAGGGCAACCTGCTGTTCTCCTTTGAGAGTCGCGAGGGCCGGGCCCCGCTGAGCCTGGTGGTGCTGGAAGG…
TCONS_00120789	=	NM_016085	C2orf28	chromosome 2 open reading frame 28	XLOC_037838	TSS43616	333-846	1516	295	19.46	5.3	244979	2	27288285	27293550	+	27288285-27288979,27289549-27289670,27291693-27291764,27291846-27291917,27292004-27292125,27292895-27292992,27293216-27293550	nnnnnnnnnnnnnnnnnnnnnnnnnnnnnnnnnnnnnnnnnnnnnnnnnnnnnnnnnnnnnnnnnnnnnnnnnnnnnnnnnnnnnnnnnnnnnnnnnnnnnnnnnnnnnnnnnnnnnnnnnnnnnnnnnnnnnnnnnnnnnnnnnnnnnCTtGGCttccggACGCGGggaacACCcGGCTGAGGGAGcCTGCAGTCGGCTCtGnnnnnnnnnnnnnnnnnnnnnnnnnnnnnnnnnnnnnnnnnnnnnnnnnnnnnnnnnnnnnnnnnnnnnnnnnnnnnnnnnnnnnnnnnnnnnnnnnnnnnnnnnnnnnnnnnnnnnnnnnnnnnnnnnnncCAGCCCCAGGGCGAATGGACCGGGTCGCTTAGGCCACGCCCGAGGAAGAGGGCCTGACGCGCTG…
TCONS_00114285	=	NM_174983	MFSD12	hypothetical protein LOC126321 isoform c,	XLOC_036210	TSS41216	171-1610	4750	2048	43.12	5.3	294480	19	3492571	3508571	-	3492571-3495730,3495807-3495937,3497072-3497166,3497253-3497423,3498270-3498362,3498453-3498545,3498846-3499028,3499121-3499265,3501982-3502192,3508104-3508571	nnnnnnnnnnnnnnnnnnnnnnnnnnnnnnnnnnnnnnnnnnnnnnnnnnnnnnnnnnnnnnnnnnnnnnnnnnnnnnnnnnnnnnnnnnnnnnnnnnnnnnnnnnnnnnnnCCTGGCCCCGGTACCCTCCGCGGAGCCCGGGGGTGGGGGGCGCGTGCcCGGCGCCGCAATGGGCCCGGGACCcCCAGCTGCcGGAGCGGCGCCGTCCCGGCGGCCGCTGTCCCTgGTGGCGCGGCTGAGCTACGCCGTGGGCCACTTCCTCAACGACCTGTGTGCATCCATGTGGTTCACCTACCTGCTGCTCTACCTGCACTCGGTGCGCGCCTACAGCTCCCGCGGCGCGGGGCTGCTGCTGCTGCTGGGCCAGGTGGCCGACGGGCTGTGCACACCCCTCGTGG…
TCONS_00221546	=	NM_198841	FAM120AOS	hypothetical protein LOC158293	XLOC_073333	TSS80290	.	5962	2593	43.49	5.2	164319	9	95245406	95255695	-	95245406-95249800,95252582-95252702,95254250-95255695	GCTATCATTTGAGGCTTAACTACCACCATCTCGTCGCGGGCACCGGGGGCAACCGCGAAGACAGAATTTCACAAACTTTCAGCTCCAGCAGTTTCAAGGaAATGTCAAAnnnnnnnnnnnnnnnnnnnnnnnnnnnnnnnnnnnnnnnnnnnnnnnnnnCAAAATTTGTTTTCAAGAAAACCAATGAAAAAAGCAAGCAATCAGAACGTGAAGTCCAGGATCATGTCTGTGCTTATCTCCACAGTCACTGCTGGGTCCTGAAGTTCTCCTCTGGCCCAGTGCCAGCTGCGGAACCCTCTGCCAAAGGGCCAGAGGAGGCCGGTGATGTAGAGCTCTGATTACCCACCCGTCAGGGCGCCGCTGAAGGTCACTGAATACTTACTGTGCACCCGAAAAATA…
TCONS_00146349	=	NM_001009880	KIAA0930	hypothetical protein LOC23313 isoform b,	XLOC_046331	TSS53058	67-1278	6269	3181	50.74	5.2	198469	22	43966787	44015368	-	43966787-43971761,43972335-43972493,43974418-43974580,43977535-43977729,43978390-43978530,43979762-43979863,43980175-43980252,43980338-43980457,43986501-43986652,44015185-44015368	nnnnnnnnnnnnnnnnnnnnnnnnnnnnnnnnnnnnnnnnnnnnnnnnnnnnnnnnnnnnnnnnnnnnnnnnnCCGAGCCTGCGGGCGGCGCCGAGGCCGAGGAGCGCTCGCTGCAGCACATGCTCCGTGCCATAGCGGAGGAGCGCGGCCGCCTTAGCCTGCGCCGCGAGGTCTGCGGCCTCgGGTGCTTCAAGGATGACCGCATTGTCTTCTGGACTTGGATGTtCTCCACTTACTTCATGGAGAAATGGGCTCCcCGGCAGGATGACATGCTTTTCTATGTGCGCCGGAAGCTGGCGTACTCTGGCAGCGAAAGCGGTGCAGATGGGAGGAAGGCGACTGAGCCCGAGGTGGAGGTGGAGGTGTACCGGCGGGACTCCAAGAAGCTGCCAGGCCTG…
TCONS_00118399	=	NM_182574	MAMSTR	hypothetical protein FLJ36070 isoform 2,	XLOC_037080	TSS42790	.	1823	40	2.19	5.2	224533	19	53908067	53912026	-	53908067-53908619,53908785-53908839,53908929-53909114,53909435-53909629,53909875-53909977,53910331-53910515,53910694-53910986,53911774-53912026	GAATGGCGCTGGCCCGAAGCGCTGCGCTGGCAGAGAGCAGGCGGGAGGCCcGAGGAAGGGAGCCTGCTGCCCGCCCACCCGCCTGCACAGGCTGTGTAAGGGGGCTGGGCACGCGTGTCCCGCCAACAACTGCAGCTCCCACCCGCCTGCCAGGCCAGGCTCCTGGACACTCCCTTCCCGCCTTCCTCCTCCCACCTCCCTCCTCCCTCCACAGTCCTCcAGCTTCGGATCCACAGACGGAATCAGGAGCACAnnnnnnnnnnnnCGCCCAgCTCCCAGCAcTCAAGTCTTGCTCCCTGGCCTGCCCTCCTGCACCCCGGGGCCCCGCTTTCCACACAGCCTTGCTCCTCCCGGCCTGGCTTGCTGCCTGCAGGCCTCTCAGGGTCCTTCATCGTCTCT…
TCONS_00089479	=	NM_001195125	C16orf95	chromosome 16 open reading frame 95	XLOC_028632	TSS32427	.	973	349	35.87	5.2	558894	16	85893905	85908527	-	85893905-85894182,85896826-85897012,85906078-85906203,85906879-85906930,85908198-85908527	nnnnnnnnnnnnnnnnnnnnnnnnnnnnnnnnnnnnnnnnnnnnnnnnnnnnnnnnnnnnnnnnnnnnnnnnnnnnnnnnnnnnnnnnnnnTGaGGCAGGAGGGAAAGGCGGGTGCCGGGGCGTCAGGGCCTGCGGACgATGTGTGTGTGAAAGGGCGCGTCAGCcATAAGAAGCCATACGCGTGTGAGCCGGTCCCCACTGCCCCCGCGGCGtTGTCACCATCATCATGAGGCCACTGGAGCAGCCtcGggcgctgctgAcggggATcCGGGCGCGGGGTGCGTCGGGCTCTGCAGGTTGGCACTCACACCCGGCGCGCAGGATGGCAGGAATAGCCCATTTCAAACCTACAAGAAAGAAGTGTGCCTCCCAGGTCATTCGATGCACCCTGGCCCCTG…
TCONS_00207268	=	NM_001136160	C8orf45	chromosome 8 open reading frame 45	XLOC_068124	TSS75204	137-2033	2047	203	9.92	5.1	270882	8	67946292	67980157	+	67946292-67946338,67948842-67949023,67949115-67949245,67949316-67949375,67952138-67952333,67953363-67953485,67953604-67953708,67955638-67955763,67958546-67958783,67965654-67965859,67970959-67971125,67971569-67971748,67975995-67976137,67980015-67980157	nnnnnnnnnnnnnnnnnnnnnnnnnnnnnnnnnnnnnnnnnnnnnnnnnnnnnnnnnnnnnnnnnnnnnnnnnnnnnnnnnnnnnnnnnnnnnnnnnnnnnnnnnnnnnnnnnnnnnnnnnnnnnnnnnnnnnnnnnnnnnnnnnnnnnnnnnnnnnnnnnnnnnnnnnnCTATCTTGACAGAAGTGGAGGCCTCCAAAAGTTTATAGATGATTGCAAGTACTACAATGATTCAAAACAAAGCTATGCTGTCTATCGATTCAAAATTTTAATAAATCCCTCTGATGTTGTTGAATTAGATGCTGAGCTTGGAAATCACATTTTACACCAACCTTTAAAAGCAGCTGAAGTTTTTCAATCAGTCTGTTTTATTGCTGTTAAGACTCTCTCATTAATTGGA…
TCONS_00168930	=	NM_001008393	C4orf46	chromosome 4 open reading frame 46	XLOC_054357	TSS61363	250-588	4170	1224	29.35	5	166754	4	159807277	159813293	-	159807277-159810370,159812218-159813293	nnnnnnnnnnnnnnnnnnnnnnnnnnnnnnnnnnnnnnnnnnnnnnnnnnnnnnnnnnnnnnnnnnnnnnnnnnnnnnnnnnnTAGATAGCCTGAGAAAGCTGATGAGAGAAGGTGCGAGAGGTGCCTACAGCCCCCAGGACCGGCCTTGTCCCTTTTGCCCTAACTCCTCCACTTAACCCCACnnnnnnnnnnnnnnnnnCGGGGCAGCACAGCTTGGCTAGCGGCACCAGCATGTTCGAAGTCACCAGGACTCTCGGTCGGACACAACAGgAggACTGTCCGCTGCTCCCGGCGGGCGCTGGACCTCTAGGCCGCGGGGGGCGCCATCACCTGCCGGAAAGCAAGAACTCTGCTGCAGTTCGCCTCCCCGCTCTGCTTACCGCTCTTGCTTCACTGC…
TCONS_00078569	=	NM_001160114	C15orf40	chromosome 15 open reading frame 40	XLOC_025436	TSS28405	35-493	2802	2002	71.45	5	203644	15	81462327	81471397	-	81462327-81464728,81468304-81468431,81469993-81470119,81471253-81471397	nnnnnnnnnnnnnnnnnnnnnnnnnnnnnnnnnnnnnnnnnnnnnnnnnnnnnnnnnnnnnnnnnnnnnnnnnnnnnnnnnnnnnnnnnnnnnnnnnnnnnnnnnnnnCGCTGAGATGCCTAAGAtGGCTGGTGCGACGACCAAGGGGAAAAGCCAGAGCAAGGAACCAGAGAGACCATTTCCTCCCTTAGGTCCTGTGGCAGTTGATCCTAAAGGTTGTGTCACCATAACCATCCATGCAAAACCTGGCTCCAAACAAAATGCTGTAACAGATTTGACAGCAGAGGCCGTAAATGTAGCTATCGCAGCACCTCCATCAGAGGGAGAGGCtAATGCTGAGCTCTGTCGGTATCTTTCCAAGGTCCTAGAACTCAGGAAGAGTGAtGTGGTTTTGGATAA…
TCONS_00128223	=	NM_032180	FAM161A	hypothetical protein LOC84140,	XLOC_040540	TSS46342	.	3692	357	9.67	5	205172	2	61905487	61934782	-	61905487-61907238,61907743-61907897,61916649-61916748,61920060-61921220,61922761-61922999,61934498-61934782	ATAGCAACCGGCTCCCTAGCTAGGaGCCCCCGGGTcGCCAGggacCGCACCAGCTTTCCCGcCCCGGGCCAGCGCAGGCGCTCAGGtCcCGGAGGCGGGGCgatggccgCCTCCCACCGAGCGGCAAAGCTGGTGgcctcCAGTCTCCAGACTCCTGTAAATCCCATCACTAGAGCGCGGGTCGCCCAGTACGAACGCGAAGACCCCTTACAGGCCCtGGCGGCAGCAGAGGCGATCTTGGAGGACGAAGAGGAGGAGAAAGTGGCgcagcccgctggggcatcgGCTGATTTGAACACCAGCTTTTCTGGGGTGGATGAACATGCACCAATAAGCTCTGAGGACTTTGTGAACTTTCCTGGTATTCACCACTCTAATGAGGAGTATTTCAAGAAAGTA…
TCONS_00182381	=	NM_001040437	C6orf48	chromosome 6 open reading frame 48	XLOC_059399	TSS66260	514-739	1177	701	59.56	5	254265	6	31910344	31915527	+	31910344-31910956,31911167-31911207,31912180-31912273,31912992-31913191,31915299-31915527	nnnnnnnnnnnnnnnnnnnnnnnnnnnnnnnnnnnnnnnnnnnnnnnnnnnnnnnnnnnnnnnnnnnnnnnnnnnnnnnnnnnnnnnnnnnnnnnnnnnnnnnnnnnnnnnnnnnnnnnnnnnnnnnnnnnnnnnnnnnnnnnnnnnnnnnnnnnnnnnnnnnnnnnnnnnnnnnnnnnnnnnnnnnnnnnnnnnnnnnnnnnnnnnnnnnnnnnnnnnnnnnnnnnnnnnnnnnnnnnnnnnnnnnnnnnnnnnnnnnnnnnnnnnnnnnnnnnnnnnnnnnnnnnnnnnnnnnnnnnnnnnnnnnnnnnnnnnnnnnnnnnnnnnnnnnnnnnnnnnnnnnnnnnnnnnnnnnnnnnnnnnnnnnnnnnnnnnnnnnnnnnnnnnnnnnnnnnnnnn…
TCONS_00184990	=	NM_173830	CEP57L1	hypothetical protein LOC285753,	XLOC_060267	TSS67151	193-1573	4991	1139	22.82	4.9	161902	6	109557196	109594278	+	109557196-109557388,109573115-109573277,109574654-109574833,109578014-109578135,109581729-109581845,109583126-109583203,109583687-109583773,109586921-109586998,109587165-109587358,109588468-109588612,109590645-109594278	nnnnnnnnnnnnnnnnnnnnnnnnnnnnnnnnnnnnnnnnnnnnnnnnnnnnnnnnnnnnnnnnnnnnnnnnnnnnnnnnnnnnnnnnnnnnnnnnnnnnnnnnnnnnnnnnnnnnnnnnnnnnnnnnnnnnnnnnnnnnnnnnnnnnnnnnnnnnnnnnnnnnnnnnnnnnnnnnnnnnnnnnnnnnnnnnnATAATGGATTCTGAGTTAATGCACAGTATAGTGGGAAGCTATCATAAACCTCCAGAAAGAGTATTTGTTCcCTCATTCACCCAGAATGAACCATCTCAGAATTGCCATCCTGCgAACTTAGAgGTTACCTCTTCTAAGATACTTCATAGCCCAAATAGCCAAGCTCTTATTTTAGCCTTAAAAACTCTTCAGGAAAAAATTCATCA…
TCONS_00161852	=	NM_025087	CWH43	hypothetical protein LOC80157	XLOC_051760	TSS58651	.	2470	321	13	4.9	165557	4	48683022	48758852	+	48683022-48683246,48685251-48685442,48688228-48688348,48688710-48688864,48691393-48691594,48695234-48695322,48700509-48700766,48703975-48704100,48714023-48714102,48725403-48725508,48727599-48727734,48729340-48729489,48734810-48734954,48741560-48741621,48747468-48747623,48758586-48758852	nnnnnnnnnnnnnnnnnnnnnnnnnnnnnnnnnnnnnnnnnnnnnnnnnnnnnnnnnnnnnnnnnnnnnnnnnnnnnnnnnnnnnnnnnnnnnnnnnnnnnnnnnnnnnnnnnnnnnnnnnnnnnnnnnnnnnnnnnnnnnnnnnnnnnnnnnnnnnnnnnnnnnnnnnnnnnnnnnnnnnnnnnnnnnnnnnnnnnnnnGAAATCCTCTTGGAGTCGCTGCTGGGATATATTTCTTGGTCTCTCTACCATGACCTGGGACCGATGATCTATTACTTTCCTTTGCAAACCCTAGAACTCACTGGGCTTGAAaGTTTTAGTATAGCGTTCCTTTCTCCAATATTTCTAACcATTACTCCTTTCTGGAAATTGGTTAACAAGAAGTGGATGCTAACCCTGC…
TCONS_00023009	=	NM_145257	C1orf96	chromosome 1 open reading frame 96	XLOC_006983	TSS8279	79-888	5478	1696	30.96	4.9	174417	1	227523375	227545668	-	227523375-227527781,227529108-227529376,227544469-227544883,227545282-227545668	nnnnnnnnnnnnnnnnnnnnnnnnnnnnnnnnnnnnnnnnnnnnnnnnnnnnnnnnnnnnnnnnnnnnnnnnnnnnnnnnnnnnnnnnnnnnnnnnnnnnnnnnnnnnnnnnnnnnnnnnnnnnnnnnnnnnnnnnnnnnnnnnnnnnnnnnnnnnnnnnnnnnnnnnnnnnnnnnnnnnnnnnnnnnnnnnnnnnnnnnnnnnnnnnnnnnnnnnnnnnnnnnnnnnnnnnnnnnnnnnnnnnnnnnnnnnnnnnnnnnnnnnnnnnnnnnnnnnnnnnnnnnnnnnnnnnnnnnnnnnnnnnnnnnnnnnnnnnnnnnnnnnnnnnnnnnnnnnnnnnnnnnnnnnnnnnnnnnnnnnnnnnnnnnnnnnnnnnnnnnnnnnnnnGCTGCGGGCAGC…
TCONS_00174784	=	NM_001102609	C5orf58	chromosome 5 open reading frame 58	XLOC_056713	TSS63425	84-390	528	290	54.92	4.9	174548	5	169592519	169605822	+	169592519-169592589,169593697-169593780,169594559-169594652,169605544-169605822	nnnnnnnnnnnnnnnnnnnnnnnnnnnnnnnnnnnnnnnnnnnnnnnnnnnnnnnnnnnnnnnnnnnnnnnTTCTTTTACAGTGGCTCTGAAATGAGAGAAATTGGAGAAATTCTCCCTGCTCAGGAAAAGGTAGAGGCAAGAACTGACTTAAAGATGGGTAAGAAGAGTGcTannnnnnnnnnnnnnnnnnnnnACAAAGTAATTAAAAATATTAACACAATTTCTTTGGAGTTGAAGAAGATAAAAGAGCTCTCCCAGTTATTGCTTTGTGACCTTATCCTACATTTTAATCATCCCATCAAGACTGAGAACTTAACAGAAGCAGAAAnnnnnnnnnnnnnnnnnnnnnnnnnnnnnnnnnnnnnnnnnnnnnnnnnnnnnnnnnnnnnnnnnnnnn…
TCONS_00059189	=	NM_203451	SERTM1	hypothetical protein LOC400120,	XLOC_018805	TSS21360	447-768	3212	921	28.67	4.9	213414	13	36146044	36169976	+	36146044-36146321,36167043-36169976	nnnnnnnnnnnnnnnnnnnnnnnnnnnnnnnnnnnnnnnnnnnnnnnnnnnnnnnnnnnnnnnnnnnnnnnnnnnnnnnnnnnnnnnnnnnnnnnnnnnnnnnnnnnnnnnnnnnnnnnnnnnnnnnnnnnnnnnnnnnnnnnnnnnnnnnnnnnnnnnnnnnnnnnnnnnnnnnnnnnnnnnnnnnnnnnnnnnnnnnnnnnnnnnnnnnnnnnnnnnnnnnnnnnnnnnnnnnnnnnnnnnnnnnnnnnnnnnnnnnnnnnnnnnnnnnnnnnnnnnnnnnnnnnnnnnnnnnnnnnnnnnnnnnnnnnnnnnnnnGTTTTGTTGTGCTGATTTAACAGCCTGTGAACTCTGCGAACACGATCGTGAAAAAATGCCAATCTGTCCTGTGTAAGCCCT…
TCONS_00085428	=	NM_001040165	C16orf13	chromosome 16 open reading frame 13	XLOC_027576	TSS30756	.	712	242	33.99	4.9	244930	16	624430	626348	-	624430-624645,624720-624798,625613-625775,626095-626348	nnnnnnnnnnnnnnnnnnnnnnnnnnnnnnnnnnnnnnnnnnnnnnnnnnnnnnnnnnnnnnnnnnnnnnnnnnnnnnnnnnnnnnnnnnnnnnnnnnnnnnnnnnnnnnnCGGCAGTACCTGGACCCGACCCAGCGCGGCGTCCGCGTACTCGAGGTGGCCTCGGGCTCCGgCCAGCACGCGGCGCACTTCGCGCGGGCCTTCCCCCTGGCCGAGTGGCAGCCGTCGGACGTGgACCAGCGCTGCCTGGACAGCATCGCGGCCACCACGCAAGCCCACGGTCTGACCAACGTGAAGGCCCCGCTGCACCTGGACGTGACGTGGGGCTGGGAGCACtGGGGCGGGATCCTGCCGCAGTCGCTGGACCTGTTGCTGTGCATCAACATGACCCAnnnnAGT…
TCONS_00024269	=	NM_153256	C10orf47	chromosome 10 open reading frame 47	XLOC_007603	TSS8710	155-1460	3439	902	26.23	4.9	245457	10	11905301	11954286	+	11905301-11905475,11934002-11934220,11948536-11948788,11951495-11954286	nnnnnnnnnnnnnnnnnnnnnnnnnnnnnnnnnnnnnnnnnnnnnnnnnnnnnnnnnnnnnnnnnnnnnnnnnnnnnnnnnnnnnnnnnnnnnnnnnnnnnnnnnnnCCGGCGTGAGgGCTCCGGGTCGCTGGCGGCGTGGACACCTGAGTCCCGGAGTAGGGCTCTCCCGCGAGGAGTGAGCTGTTGCCGCAGAATGGGCTGCTGGCTCCTGCCCTGCTTCCTGTGATCGAGCCAGCCCTGATGACTGTGTGGAGATGCCTGTAACCCACCAGAAATCAGACGCATCTGACATGAACTCGGACACGTCCCCCAACTGCAGGCTCCGAGCCTTCAGCAGAGGCGGCAGCCTGGAGAGTCGAAGCAGCaGCTCTCGCTCCAGAAGCtTCACTTTGGATGA…
TCONS_00044303	x	NM_020193	C11orf30	chromosome 11 open reading frame 30	XLOC_014085	-	144-4110	2087	18	0.86	4.8	134303	11	75938640	75940726	-	75938640-75940726	GCAGAAACATATGAAGGCTAAATTCTCAAGGGACACAGGTATGCTATGCTGCCAAAATATGTAGAACATAACTTTATTCAAGTTTGCTCTTGTTACTTGATCCATGAATATTTAAAAGATACTTTATTTTATAAAAACTTACnnnnnnnGTAATGGATTGACCATAACAGAGGGCTTAACCTGGAATACATGGATAGGCTTAGAGGCCCATGAGCCCCTAAAATTGTATGCAAAGTCTAACATGTATTTAACATGTTGCATGTGTATCTTTTTGgtGAGAgTTCATAGTTTACCAAAGAAGTCTATGACCCAAGAAAGGTTAAAAAATTACTTAACTAGAAACAGTCACAAAGGTTTTTAAACATGAATTTGTACAATAAAATAATATCCAACAtCTCC…
TCONS_00176558	=	NM_022483	C5orf28	chromosome 5 open reading frame 28	XLOC_057346	TSS64149	144-788	3808	1283	33.69	4.8	180826	5	43480111	43520796	-	43480111-43482416,43489517-43489902,43519681-43520796	TGGGTCTTTTACATTGGCTAAGAACCAAGAGTGTGACAAGAAATGAGTTCTATGATTgAGAAACTCtGAGATTCTGGGGGTGGCCTaGGAGTTTGcTTTGAGATTGAAGTTTATTTTCTGTGGTCAACTATATAATTACGATGATACCACCCCTTGCTTTCCATCTGACACTTGGTTTGAGAAACTGTTAGTAGGAAAGGGAAAGAAGAATGTCCCTCCTTGGGCCTCTTCTTTTGGACCCGTGCTTCCTAGAGTCAAAcGTCAAGCTGGTATTTCCTTGnnnnnnnnnnnnACCACtACTCTGAGGCAGAGACGGGATGGGACCTAGCCAAAGcCCCAGTAAACAAACTGTATCTTGTAAGCGCGATTTAATTAGCGTCAAACTACTCTGTATGGACT…
TCONS_00090900	=	NM_020233	C17orf48	chromosome 17 open reading frame 48	XLOC_029116	TSS32894	76-1102	3797	1585	41.74	4.8	213949	17	10541068	10557295	+	10541068-10541709,10548952-10549569,10550480-10550596,10554876-10557295	AAGGTCTCAAGTTCTCTCTGGagAACTGGGACTAccGgCAAAGCACGGGAAATgCagGATGAAATTCCATGACGcAGGTAAGGCGCCCAAGCTGAGGACAAnnnnnnnnnnnnnnnnnnnnnnnnnnnnGTTACGATCAAGTGGGATGTGGCGGCTGGGCTGGCCGACAGCAGCGACGAGCACCGGAAGGGTTCCAGATGTGCACTCACCCCGGGCTTCGAGGGGCGCGTGGAGTCTCTGGGGCCCTTCTCCGACCACGGGGGTGGGGGnnnnnnnnnnnnnnnnnnnnnnnnnnnnnnnnnnnnnnnnnnnnnnnnnnnnnnnnnnnnnnnnTCCcCTTGCTgCGCGCAGAACTGCCTCAGCAAGACTCTCGGAGTCCCCTCGGCTGGGCCCCAAAGC…
TCONS_00230461	x	NM_001184782	CXorf57	chromosome X open reading frame 57	XLOC_076197	-	152-2426	745	12	1.61	4.7	146184	X	105808488	105809232	-	105808488-105809232	AtGACTGAACACATTTATGAACAAACTGCAGTATGTCTTTAGGTTCATAGGCTGCCCAACACATTTAAAGCGTATAGCAAATGAAGTCACAGAACTATAGGGCTACAAGGAAATTCCACAAGTTTATAGCTTAACTGGAATCAGATTTATCTTGATACAGAATAATCTATAAACTCATTTAGTGGTCATTTTGTCTCATCTAACAAATCACACAGATGTCAACCACAGGGCCTTGCAAATGCAGAGTGgCCATTTACCTTTAAAATGAAGTATTATAGACAACCAGAATAAAATCAATTCCCATATTTACTATTTTCCATTTTCAATATGAGCAGTTGgAATnnnnnnnnnnnnTggAATTTCACTATTTAAACTCACATTACATATACTGAAACTACA…
TCONS_00168920	=	NM_016613	FAM198B	hypothetical protein LOC51313 isoform 2,	XLOC_054354	TSS61356	453-2009	5115	651	12.73	4.7	155720	4	159265076	159313338	-	159265076-159268216,159271388-159271614,159296213-159296427,159311068-159312201,159312941-159313338	nnnnnnnnnnnnnnnnnnnnnnnnnnnnnnnnnnnnnnnnnnnnnnnnnnnnnnnnnnnnnnnnnnnnnnnnnnnnnnnnnnnnnnnnnnnnnnnnnnnnnnnnnnnnnnnnnnnnnnnnnnnnnnnnnnnnnnnnnnnnnnnnnnnnnnnnnnnnnnnnnnnnnnnnnnnnnnnnnnnnnnnnnnnnnnnnnnnnnnnnnnncagcagTCcGTTTCCAAGTTTTGCTTTGCAATCAGTAGTTTTCAAGGGAGCTTTTAAAGCTGAACTGAAATGTTTGAAATGTGGAACACTCTTGACCATGAAATATGTTCTACTTACAcGCCTCAGCCTTTAAAAGTTCTTTGCATTAGAGTCAAGGATTACATTCTTcCTGGAGCCAAGCATGGGGCCAGCTGTA…
TCONS_00025864	=	NM_173554	C10orf107	chromosome 10 open reading frame 107	XLOC_008256	TSS9246	306-930	1706	269	15.77	4.7	203639	10	63092702	63196528	+	63092702-63092929,63110907-63111076,63115805-63115949,63120313-63120385,63189823-63189945,63190627-63190767,63195703-63196528	nnnnnnnnnnnnnnnnnnnnnnnnnnnnnnnnnnnnnnnnnnnnnnnnnnnnnnnnnnnnnnnnnnnnnnnnnnnnnnnnnnnnnnnnnnnnnnnnnnnnnnnnnnnnnnnnnnnnnnnnnnnnnnnnnnnnnnnnnnnnnnnnnnnnnnnnnnnnnnnnnnnnnnnnnnnnnnnnnnnnnnnnnnAAtCCGGTCTCtGAAgAGGCGCCGCACGTCcGGCCCCGGCTGAAAACTGGGAACATTTTTGAATTTCAAAAACCTTGAAACTTGTTTAAAGGATGCTATTCTACTAGATTATTATGTATCTGGATTTTTGTGGGctAGAGGAATGGATTTTTCTATTATTCAGTATTCAAAATTTATGACTTTACTAGCTATGTTACTTCAAAATCTTAAAAc…
TCONS_00122215	=	NM_014181	LGALSL	hypothetical protein LOC29094	XLOC_038398	TSS44099	.	4098	437	10.66	4.7	240534	2	64534560	64542021	+	64534560-64535219,64535982-64536053,64536227-64536315,64536926-64537103,64538923-64542021	nnnnnnnnnnnnnnnnnnnnnnnnnnnnnnnnnnnnnnnnnnnnnnnnnnnnnnnnnnnnnnnnnnnnnnnnnnnnnnnnnnnnnnnnnnnnnnnnnnnnnnnnnnnnnnnnnnnnnnnnnnnnnnnnnnnnnnnnnnnnnnnnnnnnnnnnnnnnnnnnnCCGGCCTCCGCCACCGTCCAATGGCCGAGGGGCAGGGCCCGCTGAGCAAGCCGCGGCAGCCCAGCCGGGTCCCCGCCCTGTTCCCGGTTCCCGAGCCGGGCCCCGGAGGCCTTTAAATGCTGCCCAGGGCCGACGCGGCACGGCCCTtGCCACcTTTCTTGGTCGGGCAGCGnnnnnnnnnnnnnnnnnnnnnnnnnnnnnnnnnnnnnnnnnnnnnnnnnnnnnnnnnnnnnnnnnn…
TCONS_00170948	=	NM_153706	SETD9	hypothetical protein LOC133383	XLOC_055249	TSS62095	387-1284	1727	229	13.26	4.6	144957	5	56240839	56248922	+	56240839-56241327,56242753-56243120,56244595-56244718,56245458-56245573,56246445-56246550,56248399-56248922	nnnnnnnnnnnCCGTGACAGAGAAACcAGGCGGTCCGCTCCcgggacgcggtctcgggggcgaGTTgGCCCCTGAGGCCCGGTGACCCTTCGCcCGCAACCagGGCTAGCGCnnnnnnnnnnnnnnnnnnnnnnnnnnnnnnnnnnnnnnnnnnnnnnnnnnnnnnnnnnnnnnnnnnnnnnnnnnnnnnnnnnnnnnnnnnnnnnnnnnnnnnnnnnnnnnnnnnnnnnnnnnnnnnnnnnnnnnnnnnnnnnnnnnnnnnnnnnnnnnnnnnnnnnnnnnnnnnnnnnnnnnnnnnnnnnnnnnnnnnnnnnnnnnnnnnnnnnnnnngggccCGAGGCCTCGATCCGCCTACCCCGCGCCGTCCTGGTCAGGGCCCCGCGGAGCAGCCATGCCGGG…
TCONS_00185212	=	NM_153711	FAM26E	hypothetical protein LOC254228	XLOC_060360	TSS67236	.	4860	2277	46.85	4.6	182024	6	116939480	116947702	+	116939480-116940092,116943456-116947702	nnnnnnnCaGCCACTGCCACAGCTGCTCTGCCAATAACAAAGGCACAGCATTTTCCCTCTGTGCATCTCCAACATGGATGCTTTTCAGGGCATTTTAAAATTCTTCCTTAATCAGAAAACTGTTATTGGCTACAGCTTCATGGCTCTGCTGACCGTGGGAAGTGAGCGTCTCTTTTCTGTTGTGGCTTTTAAGTGCCCCTGCAGCACTGAGAATATGACCTATGGGCtGGTTTTCCTCTTTGCTCCTGCCTGGGTGTTACTGATCCTGGGATTCTTtCTGAACAATAGGTCATGGAGACtCTTCACAGGCTGCTGTGTGAATCCCAGGAAAATCTTTCCCAGAGGCCACAgCTGCCGTTTCTTCtACGTCCTCGGCCACATCACTCTGAGCTCATTGGT…
TCONS_00093470	=	NM_001145080	C17orf104	chromosome 17 open reading frame 104	XLOC_030000	TSS33750	221-3077	4683	751	16.04	4.6	201840	17	40089285	40108691	+	40089285-40089576,40090021-40090155,40095211-40095365,40098278-40098382,40099270-40101127,40102277-40102411,40106260-40106440,40106870-40108691	nnnnnnnnnnnnnnnnnnnnnnnnnnnnnnnnnnnnnnnnnnnnnnnnnnnnnnnnnnnnnnnnnnnnnnnnnnnnnnnnnnnnnnnnnnnnnnnnnnnnnnnnnnnnnnnnnnnnnnnnnnnnnnnnnnnnnnnnnnnnnnnnnnnnnnnnnnnnnnnnnnnnnnnnnnnnnnnnnnnnnnnnnnnnnnnnnnnnnnnnnnnnnnnnnnnnnnnnnnnnnnnnnnnnnnnnnnnnnnnnnnnnnnnnnnnnnnnnnnnnnnnnnnnnnnnnnnnnnnnnnnnnnnnnnnnnnnnnnnnnnnnnnnnnnnnnnnnnnnnnnnnnnnnnnnnnnnnnnnnnnnnnnnnnnnnnnnCAGGTTAACCGAtGTCTTCGGCAGCGTGATGTTGgCTGGCTCCGC…
TCONS_00044737	=	NM_020179	C11orf75	chromosome 11 open reading frame 75	XLOC_014220	TSS16127	259-435	1227	295	24.04	4.6	246120	11	92851286	92916445	-	92851286-92852083,92872090-92872162,92916090-92916445	tGGGAGCCGGAGGAAGCGCGCTGAGgCTGCAtAGGTGGTCAGGGCGAACTTCCTGGAGGCAGcagcagctgcaggcggggcgggAACCCAGGtCGCTCGgannnnnnnnnnnnnnnnnnnnnnnnnnnnnnnnnnnnnnnnnnnnnnnnnnnnnnnnnnnnnnnnnnnnnnnnnnnnnnnnnnnnnnnnnnnnnnnnnnnnnnnnnnnnnnnnnnnnnnnnnnnnnnnnnnnnnnnnnnnnnnnnnnnnnnnnnnnnnnCCGAGAGGAGAGGCGAGGaGtGGAGCGCAAGCGGCGGCGGCCactgccacgtattcccggcagtggtggcggcggcggcggcggcgcccgcgggcagnnnnnnnnnnnnnnnnnnnnnnnnnnnnnnnnnnnnnnnnaat…
TCONS_00097875	x	NM_024052	C17orf39	chromosome 17 open reading frame 39	XLOC_031341	-	169-1069	585	21	3.59	4.5	141742	17	17883638	17884222	-	17883638-17884222	TCCGGATCCCAGACGGGCCGGTCACGGGCTTCAAGTCTGGGAGTGTTCGGGGTCCGaCAGGAGCCGGTCACGACGGGCTCCGGGTCCGAAGGGGCAGGTCAGGGCTGGGGCTCGGAGAGTGTGAGACACAGGCTGGGcAGGTCCCGGnnnnnnnnngccgggtgcaggagGCCCCGGCGGCGAGGGCCTGTTCCGCGGCTGCGGGCTCGAGGAGCCGAGGCGGGCACGGCCCGTGAGCGCCGCGAGGAGGCCCTCGGGCCCCGGCCCGGnnnnnnnnnnnnCTGCAGCACCACCTCTACGTCGTACGAGTTCCCCTTGCTCTTCTGGTGGCCGCGGAACTTGGAGCCGCTGTAGAGCAGACTGGTGGCCACGCCGGGCTGCTGGGTGTTGATGGGCGGC…
TCONS_00196417	=	NM_203397	MBLAC1	hypothetical protein LOC255374,	XLOC_064382	TSS71322	.	1677	538	32.08	4.5	157727	7	99562078	99564057	+	99562078-99562623,99562927-99564057	GCGCGGTGGCTCACACCTGTAATCCTAGCACTTtAGGAGACCAAGcCTGGAGGATCGCTGGAGCCCAGGAGTTCCAGACCAGTCCTGGCAACAGAACTAGAnnnnnnnnnnnnnnnnnnnnnnnnnnnnnnnnnnnnnnnnnnnnnnnnnnnnnnnnnnnnnnnnnnnnnnnnnnnnnnnnnnnnnnnnnnnnnnnnnnnnnnnnnnnnnnnnnnnnnnnnnnnnnnnnnnnnnnnnnnnnnnnnnnnnnnnnnnnnnnnnnnnnnnnnnnnnnnnnnnnnnnnnnnnnnnnnnnnnnnnnnnnnnnnnnnnnnnnnnnnnnnnnnnnnnnnnnnnnnnnnnnnnnnnnnnnnnnnnnnnnnnnnnnnnnnnnnnnnnnnnnnnnnnnnnnnnnnnnnn…
TCONS_00184979	=	NM_001083535	CEP57L1	hypothetical protein LOC285753	XLOC_060267	TSS67149	578-1958	5423	1438	26.52	4.4	151615	6	109522998	109594278	+	109522998-109523471,109528088-109528182,109533931-109533986,109573115-109573277,109574654-109574833,109578014-109578135,109581729-109581845,109583126-109583203,109583687-109583773,109586921-109586998,109587165-109587358,109588468-109588612,109590645-109594278	nnnnnnnnnnnnnnnnnnnnnnnnnnnnnnnnnnnnnnnnnnnnnnnnnnnnnnnnnnnnnnnnnnnnnnnnnnnnnnnnnnnnnnnnnnnnnnnnnnnnnnnnnnnnnnnnnnnnnnnnnnnnnnnnnnnnnnnnnnnnnnnnnnnnnnnnnnnnnnnnnnnnnnnnnnnnnnnnnnnnnnnnnnnnnnnnnnnnnnnnnnnnnnnnnnnnnnnnnnnnnnnnnnnnnnnnnnnnnnnnnnnnnnnnnnnnnnnnnnnnnnnnnnnnnnnnnnnnnnnnntATTACTCCAAACCCCAGATTTAAGTCGGTgGGACGTCTTCGCGTTGACTTGTGGGGAATGTAGTTTtGATGCTGCCGGCGCGTTTTGTTTGCGACAGAAAnnnnnnnnnnnnnnnnn…
TCONS_00207263	=	NM_001136161	C8orf45	chromosome 8 open reading frame 45	XLOC_068124	TSS75203	172-1942	2376	541	22.77	4.4	227886	8	67945533	67976568	+	67945533-67945620,67948842-67949023,67949115-67949245,67949316-67949375,67952138-67952333,67953363-67953485,67953604-67953708,67955638-67955763,67958546-67958783,67965654-67965859,67970959-67971125,67971569-67971748,67975995-67976568	nnnnnnnnnnnnnnnnnnnnnnnnnnnnnnnnnnnnnnnnnnnnnnnnnnnnnnnnnnnnnnnnnnnnnnnnnnnnnnnnnnnnnnnnnnnnnnnnnnnnnnnnnnnnnnnnnnnnnnnnnnnnnnnnnnnnnnnnnnnnnnnnnnnnnnnnnnnnnnnnnnnnnnnnnnnnnnnnnnnnnnnnnnnnnnnnnnnnnnnnnnnnnnnnnnnCTATCTTGACAGAAGTGGAGGCCTCCAAAAGTTTATAGATGATTGCAAGTACTACAATGATTCAAAACAAAGCTATGCTGTCTATCGATTCAAAATTTTAATAAATCCCTCTGATGTTGTTGAATTAGATGCTGAGCTTGGAAATCACATTTTACACCAACCTTTAAAAGCAGCTGAAGTTTTTCAAT…
TCONS_00183958	=	NM_001010872	FAM83B	hypothetical protein LOC222584	XLOC_059841	TSS66801	.	4060	390	9.61	4.3	143978	6	54819528	54915672	+	54819528-54819583,54842944-54843447,54899128-54899292,54900265-54900389,54912463-54915672	nnnnnnnnnnnnnnnnnnnnnnnnnnnnnnnnnnnnnnnnnnnnnnnnnnnnnnnnATACTTCTCACCACTGCATGAATGGACATTTGAAAGTGCCATAGCCAAACACTTGCAAGCATGGAGACCTCATCAATGCTTTCCTCATTGAATGATGAGTGTAAATCTGATAACTACATTGAGCCTCACTACAAGGAATGGTATCGAGTAGCCATTGATATTCTGATTGAACATGGGTTAGAAGCGTACCAAGAATTTCTTGTCCAGGAGCGAGTTTCAGACTTTCTTGCTGAGGAAGAAATTAATTATATTTTGAAAAATGTCCAGaAAGTTGCACAAAGCACAGCGCATGGTACTGATGATTCCTGTGATGATACCTCATCTTCAGGGACCTACTGGCCTG…
TCONS_00212471	x	NM_001025357	C8orf85	chromosome 8 open reading frame 85	XLOC_070145	-	20-485	618	28	4.53	4.3	203399	8	118024746	118025363	-	118024746-118025363	TTTGGGTACAGTTAGATAGTCCAACTCAATGGTAAGAACCATTTTAACTCCTAAAACTGAACAACTGTGTTAGTTGTGAACACTAGATATAAGTCATGAAAtTCCAGCTTAAATTTACTTAGGCAAAAAGAGATTTTATGAAAAGGATATCAGAATGTTTCATGTATATAAACAAGAGCAAGGCCTGGAGTCTTATACAACTTGACCCCAGGAAAAAGGAAGCGAAGnnnnCACTCTCCCTCCCTCCCCTTTTGTGCTTTTaGTGGTTCCATTTCAGTCACCTCCATTAGGGTGTGAACTTTCTCACATGGTGACCACCAGCAGCTTCCAAGCCCCTGATCCACAACTTCTACTGGCAGAAATACTCATCTCCTCTTTTAGTGCCCATnnAAAAATCaT…
TCONS_00112754	=	NM_173635	C19orf75	chromosome 19 open reading frame 75	XLOC_035747	TSS40683	382-973	1708	465	27.22	4.2	129732	19	56452776	56464396	+	56452776-56452966,56458949-56459160,56460434-56460715,56460843-56460948,56462439-56462595,56463637-56464396	nnnnnnnnnnnnnnnnnnnnnnnnnnnnnnnnnnnnnnnnnnnnnnnnnnnnnnnnnnnnnnnnnnnnnnnnnnnnnnnnnnnnnnnnnnnnnnnnnnnnnnnnnnnnnnnnnnnnnnnnnnnnnnnnnnnnnnnnnnnnnnnnnnnnnnnnnnnnnnnnnnnnnnnnnnnnnnnnnnnnnnnnnnnnnnnGTGAACAGGCCTTCnnnnnnnnnnnnnnnnnnnnnnnnnnnnnnnnnnnnnnnnnnnnnnnnnnnnnnnnnnnnnnnnnnnnnnnnnnnTTACCCATCACCTCACTCCTTCTGAACCATATGGTTCTGATGTCAGAACCAGCgtAGGAAAGAGCTTCTGCTATTCCTGAGAACTGTTGCTGCTGCAAGTGATGCTTCCACTGCTACAG…
TCONS_00220173	=	NM_025182	FAM214B	hypothetical protein LOC80256,	XLOC_072889	TSS79753	312-1925	3233	207	6.4	4.2	141655	9	35094109	35106089	-	35094109-35095371,35095679-35095854,35095938-35096006,35096249-35096407,35096535-35096640,35096830-35096888,35097378-35098346,35098591-35098734,35105802-35106089	nnnnnnnnnnnnnnnnnnnnnnnnnnnnnnnnnnnnnnnnnnnnnnnnnnnnCAGAAGGGGGCGGGGCCCGGGCTACAGGGGAGGAGCTCGAGAAATTAAACGAGGAAAGGGACAAGTCCGGAGAAGGTGGAAGnnnnnnnnnnnnnnnnnnnnnnnnnnnnnnnnnnnnnnnnnnnnnnnnnnnnnnnnnnnnnnnnnnnnnnnnnnnnnnnnnnnnnnnnnnnnnnnnnnnnnCTGCCCCAACCACTACCAcCtACCCGAGTGCAACGGGATCCACGGAACTACAGGGTCCTGCTGAGCTCAGGAGCTGCACGGAATGGTGGCAGTCACCTTGCCAGTGCAGCAGGCATGGATCAGACTGCAAGCTAGGGGCACAAGGCATCAGTTGGGAAGATGGA…
TCONS_00150755	=	NM_033364	C3orf15	chromosome 3 open reading frame 15	XLOC_047972	TSS54550	78-2379	4438	884	19.92	4.2	146350	3	120904554	120968639	+	120904554-120904759,120908346-120908422,120908941-120909098,120910128-120910211,120911376-120911432,120917099-120917280,120927708-120927885,120931757-120931914,120933831-120934013,120934901-120935043,120938903-120939019,120940792-120940863,120942086-120942232,120945512-120945733,120948652-120948800,120949348-120949439,120952474-120952635,120966589-120968639	nnnnnnnnnnnnnnnnnnnnnnnnnnnnnnnnnnnnnnnnnnnnnnnnnnnnnnnnnnnnnnnnnnnnnnnnnnnnnnnnnnnnnnnnCACGCAGTAACCATCCAGGAGCCCCAGGCCCAGCCTCAGGTGTCTCAAACTCGGTACCGGGAGAGGTCGCGGGCTGGGAaCCACATCTCcTCCAATCGAGCGTATGATTTTCTGTACGATCCATTGTTTATTGTGTCAAGTGAGAAAGACCACACACAGGCAAATATCCAAGCCACCCTGaTTCGCAGCAGACTGAGAAAAGTTCCCAGGTTTAAAACCATGTTCAGTAACCTGATCCAtTATCCAAGATATTCTCTATATTGGAGCAAGTCAGATCCTGTCcCACCATTTATCAGTCGGGAATGGAAGGG…
TCONS_00182884	=	NM_207409	CLPSL2	hypothetical protein LOC389383	XLOC_059519	TSS66440	5-305	430	14	3.26	4.2	150901	6	35852349	35855307	+	35852349-35852457,35853214-35853336,35855110-35855307	nnnnnnnnnnnnnnCGCCtAGGCCCATGGCCGCAGCtCTGGCGCTCGTGGCGGGGATCCTGGCGGGGGCGGTGATGCCCCTCTGGAGCGCGCTTCCGCAATATAAAAAGAAAATCACAGACAGGTGCTTCCACCACTCTGAGTGCTACAGTGGCTGCTGCCTCATGGACTTGGAATCCGGTGGAGCCTTCTGTGCCCCCAGGGCCAGAATAACCATGATCTGCTTGCCCCAGACCAAGGGAGCTACCAACATCATCtGCCCTTGCCGGGTGGGCTTGACATGCATATCCAAGGACTTGATGTGTGCCAGCCGGTGCCATATGATtTAGAGGAAGATGCAGACTGATCACTGCTCCCTTGGGGCCAGAGGCCCTGGGtGCCACCAACTTGCACCAAATCC…
TCONS_00086935	=	NM_173806	PDZD9	hypothetical protein LOC255762	XLOC_027950	TSS31380	.	1080	156	14.44	4.2	166498	16	21902687	21919932	-	21902687-21903482,21907424-21907613,21919839-21919932	nnnnnnnnnnnnnnnnnnnnnnnnnnnnnnnnnnnnnnnnnnnnnnnnnnnnnnnnnnnnnnnnnnnnnnnnnnnnnnnnnnnnnnnnnnnnnnGTGATGTTCTGATTAGTGTTGGCTATGCCAATGTGTTAGGATATACTCTTCGAGaATTTTTACAGCTTTTGCAACATATCACCGTTGGAACAGTGCTACAAATCAAGGTTTACAGAGATTTTATTAACATTCCTGAAGAATGGCTAGAAATATATGATTTAATCCCGGAGGCCAAATTCCCAGTAACAAGCACACCAAAGAAAATGGAGCTGGCAAAAGATGAATCTTTCACAAGCAGTGATGAtAATGAAAATGTAGATTTAGATAGAAGACTTCAATATTATAGATATCCGTGGTCAACTGCG…
TCONS_00045720	=	NM_024631	MSANTD2	hypothetical protein LOC79684,	XLOC_014527	TSS16533	.	2225	31	1.39	4.2	198816	11	124141604	124175509	-	124141604-124143134,124148100-124148160,124149825-124149924,124174977-124175509	GTGCAGCGGCGGCCGCTTGGAAGATGGCTGCGCCCTGTGGCTCGGAGCTGCCCGCCAACTCGCCGCTAAAAATCCCGAAGATGGAGGTGCTCTCCCCGGCTTCTCCTGGTGGCCTGAGCGACGGAAATCCATCGCTGTCCGACCCTTCCACGCCTCGGGGTGCCTCCCCGCTCGGGCCGGGCAGTGCGGCGGGCTCGGGGGCAGCGGCGTCCGGGGGTCTCGGGCTGGGGCTGGGGGGCcGCAGCGCCGCCTCGTCCTCGGTCTCCTTCTCCCCcaGTGGCGGCGGTGGCGGGGCtGCGGCAGCCGCCGCCGCCGCTTGCCGGGGCATGTCGTGGACGCCGGCCGAGACGAACGCGCTCATCGCAGTGTgGGGCAACGAGCGGCTGGTGGAGGCGCGGT…
TCONS_00131998	=	NM_207121	FAM110A	hypothetical protein LOC83541	XLOC_041749	TSS47836	.	1619	162	10.01	4.2	207214	20	764711	774922	+	764711-764757,773351-774922	nnnnnnnnnnnnnnnnnnnnnnnnnnnnnnnnnnnnnnnnnnnnnnnCAGTTGCCGGTGTTCAGCTGCCTACTTTCTGCCTGGATCTCTGGCTCCTCATtTCTCCaGTCTnCTCAGACCAAAGCCCTCGGGATATGCAGCAGCCATGCCTGTGGACACGCTGAGCCCTGGAGCCCCGGCCGCCCCCGCCCTACCTTGCCGCCTTCGGACCAAGGTCCCTGGCTACCTGCTACGGAGGCCGGCAGATGGTGGAGTTCGGAAACCGAGTGCTGTGGAGCGCCTGGAGGCcGACAAGGCCAAGTACGTCAAGAGCCTGCATGTGGCCAACACCCGCCAGGAACCAGTGCAGCCCCTGCTGTCCAAACAGCCACTTTTTAGCCCTGAGACTCGCCGCACAGTG…
TCONS_00129007	=	NM_003203	GCFC2	hypothetical protein LOC6936,	XLOC_040717	TSS46621	131-2473	5185	1794	34.6	4.2	236539	2	75742802	75791830	-	75742802-75745417,75746563-75746687,75750772-75750918,75752584-75752650,75754078-75754154,75760827-75760948,75768461-75768611,75769660-75769859,75770603-75770715,75771272-75771353,75772611-75772734,75774875-75775061,75776834-75776949,75781824-75781921,75782833-75783057,75787157-75787285,75791225-75791830	nnnnnnnnnnnnnnnnnnnnnnnnnnnnnnnnnnnnnnnnnnnnnnnnnnnnnnnnnnnnnnnnnnnnnnnnnnnnnnnnnnnnnnnnnnnnnnnnnnnnnnnnnnnnnnnnnnnnnnnnnnnnnnnnnnnnnnnnnnnnnnnnnnnnnnnnnnnnnnnnnnnnnnnnnnnnnnnnnnnnnnnnnnnnnnnnnnnnnnnnnnnnnnnnnnnnnnnnnnnnnnnnnnnnnnnnnnnnnnnnnnnnnnnnnnnnnnnnnnnnnnnnnnnnnnnnnnnnnnnnnnnnnnnnnnnnnnnnnnnnnnnnnnnnnnnnnnnnnnnnnnnnnnnnnnnnnnCTCGGCCATGGCTCACAGGCCGAAAAGGACTTTTCGGCAGCGCGCTGCCGATTCCAGCGACAGCG…
TCONS_00117866	=	NM_019108	SMG9	hypothetical protein LOC56006,	XLOC_036952	TSS42562	344-1903	2650	379	14.3	4.1	145611	19	48927141	48951279	-	48927141-48927666,48928850-48928994,48929316-48929444,48929618-48929725,48930381-48930487,48933589-48933674,48934114-48934209,48936099-48936210,48940764-48940876,48943434-48943531,48943625-48943889,48943970-48944044,48946584-48946739,48950646-48951279	TTCCAGGACGCACGCCAAGTCTGATTCATTCATGTGTTCTTGGCACTgAGCCCAGAACAGTGAAATTCCTCCCTGTCGcCCCACCCCACcGCATCCCGCCAnnnnnnnnnnnnnnnnnnnnnnnnnnnnnnnnnnnnnnnnnnnnnnnnnnnnnnnnnnnnnnnnnnnnnnnnnnnnnnnnnnnnnnnnnnnnnnnnnnnnnnnnnnnnnnnnnnnnnnCGCGCATTGAGTCAGAGCCGCGGCGTCCTCCCGCCTtCCcCTCCGGAACCCGCATGCGTGCTGAAGcCGACCGCCTCCATCCACGCacGCTCaGCCCgGCGnnnnnnnnnnnnnnnnnnnnnnnnnnnnnnnnnnnnnnnnnnnnnnnnnnnnnnnnnnnnnnnnnnnnnnnnnnnnnnn…
TCONS_00015584	=	NM_001164825	C1orf212	chromosome 1 open reading frame 212	XLOC_004961	TSS5390	289-564	6503	1928	29.65	4.1	150963	1	35088550	35098524	-	35088550-35094170,35097643-35098524	GGTCaTGtAaGacTTAGGTTTTACTATATTTcAATTATTTTTaCACTAACAcTAGCCACATTTATTTCCCTGCTGGCTGTGTGCCTGCCACAGTACTTTACnnnnnnnnnnnnnnnnnnnnnnnnnnnnnnnnnnnnnnnnnnnnnnnnnnnnnnnnnnnnnnnnnnnnnnnnnnnnnnnnnnnnnnnnnnnnnnnnnnnnnnnnnnnnnnnnnnnnnnnnnnnnnnnnnnnnnnnnnnnnnnnnnnnnnnnnnnnnnnnnnnnnnnnnnnnnnnnnnnnnnnnnnnnnnnnnnnnnnnnnnnnnnnnnnnnnnnnnnnnnnnnnnnnnnnnnnnnnnnnnnnnnnnnnnnnnnnnnnnnnnnnnnnnnnnnnnnnnnnnnnnnnnnnnnnnnnnnnnn…
TCONS_00071949	=	NM_001130448	C15orf62	chromosome 15 open reading frame 62	XLOC_023268	-	536-1061	3060	980	32.03	4.1	155369	15	38848880	38851939	+	38848880-38851939	CAAGGAAATAGCAGCCAGGCTGATGGCAGGCCAAGAGAAGGCCACGTCTCCCGTCCCCaGGTTAATGCTGCTCTGCCAAGAAAACTTGGAGCCACCCTTGGCGGGCCCCCAGCCCAAgCCTaGGnnnnnnnnnnnnnnnnnnnnnnnnnnnnnnnnnnnnnnnnnnnnnnnnnnnnnnnnnnnnnnnnnnnnnnnnnctcgtGAGGGCCTGACAGCAGGGCTGAGtCaCCCACACCAGCCACAGGTCTCtTCCTTCCCCAAcAATCGTTCCACACGCCTGCCTTTCAATTAACTCCCACCCGCCCTGAACTCCTCCTACCCAGACACTGTGGGCCGGGAGTCAGGCGCACCTGCnnnnnnnCCAGGGTGGTGGGGCTGTGATGAGAAAGGAAGCTGCGT…
TCONS_00202140	=	NM_152789	FAM133B	hypothetical protein LOC257415 isoform 1	XLOC_066292	TSS73323	.	2529	365	14.43	4.1	164735	7	92027848	92057642	-	92027848-92029618,92033264-92033311,92037073-92037165,92043021-92043071,92044353-92044445,92044905-92044967,92045400-92045432,92045569-92045643,92046567-92046645,92048756-92048853,92057518-92057642	nnnnnnnnnnnnnnnnnnnnnnnnnnnnnnnnnnnnnnnnnnnnnnnnnnnnnnnnnnnnnnnnnnnnnnnnnnnnnnnnnnnnnnnnnnnnnnnnnnnnnnnnnnnnnnnnnnnnnnnnnnnnnGCCTATATGAACCCAATAGCAATGGCGAGATCAAGGGGTCCAGTCCAGTCTTCAGGGCCAACAATACAAGATTATCTGAATCGACCAAGGCCTACCTGnnnnnnnnnnnnnnnnnnnnnnnnnnnnnnnnnnnnnnnnnnnnnnnnnnnnnnnnnnnnnnnnnnnnnnnnnnnnnnnnnnnnnnnnnnnnnnnnnnnnnnnnnnnnnnnGAAATTaTTAAGTGGAAGTGAGAGCTCATCCAAAAAAAGACAGAGAAAGAAAAAAGAAAAGAAGA…
TCONS_00211783	=	NM_001190972	LOC100127983	uncharacterized protein LOC100127983	XLOC_069923	TSS76873	171-521	3592	1744	48.55	4.1	166626	8	92037343	92066661	-	92037343-92040434,92042146-92042252,92052470-92052545,92059983-92060056,92061767-92061865,92066518-92066661	nnnnnnnnnnnnnnnnnnnnnnnCGGTCAGCCAGCGGACCAGCGGCAGGAGCCGTTCCCCGACGGGCAGCGGGGCGCTCGGCCTCCTCGTCTGGGCTGAGCGCGGCGACGCTGCTGCCCCGAAATCCTCGTGGATCTTGAGTCGTATGGAACCTCAAGGTCTTTGTGACAATGGAAACCAAAAAATTAATTGGTAAACCGCTTCAACCAGCAAGACCTGTTCGTCATCTGACTTCtCCCCCAGGAGCAGTGTTCCCTTTCAACTTTCAAAATGAATATCCATGCAACACTCGGTGcATACAAAGTGGAgTTAGCAGATGTAAGACGAATGGAATGCAAGCCTTTTCTCAAGGTCTTAATGAACAacagcaacagcagtctccagttaagaaagAGAGAA…
TCONS_00101294	=	NM_001098832	FAM104A	hypothetical protein LOC84923 isoform 1	XLOC_032258	TSS36700	.	3836	675	17.6	4.1	168698	17	68714806	68740795	-	68714806-68717502,68720412-68720474,68734899-68734998,68739820-68740795	TCGCCCTCACCTCCGGCGCTnnnnnnnnnnnnnnnnnnnnnnnnnnnnnnnnnnnnnnnnnnnnnnnnnnnnnnnnnnnnnnnnnnnnnnnnnnnnnnnnnnnnnnnnnnnnnnnnnnnnnnnnnnnnnnnnnnnnnnnnnnnnnnnnnnnnnnnnnnnnnnnnnnnnnnnnnnnnnnnnnnnnnnnnnnnnnnnnnnnnnnnnnnnnnnnnnnnnnnnnnnnnnnnnnnnnnnnnnnnnnnnnnnnnnnnnnnnnnnnnnnnnnnnnnnnnnnnnnnnnnnnnnnnnnnnnnnnnnnnnnnnnnnnnnnnnnnnnnnnnnnnnnnnnnnnnnnnnnnnnnnnnCTCAGAAGACCCGAAAGCCCAGGCGGCCCCGGCGACAAGCCCCGnnnnnnnnnnn…
TCONS_00141883	=	NM_182520	C22orf15	chromosome 22 open reading frame 15	XLOC_045010	TSS51424	.	1294	121	9.35	4.1	181157	22	22435148	22438420	+	22435148-22435518,22436274-22436360,22436447-22436584,22436826-22436900,22436980-22437089,22437908-22438420	ggatacagggaggaaggcatttCCTGCCTAGATGTCTCCGCCCCCACTGCCATGGAGaCCAGCTtGGAAGCTTAGGGGAGCTGCTGTGGCCCAGGGCTCAGTGGGGAGGAATAGGAGGCCAGGAGTCTTGGACTAGCTGCAGGGTTTGAACTAGGCTGAAGCAGCAGAACCACAGAGGTGGCTGAGCAGGGGnnnnnnnnnnnnnnnnnnnnnnnnnnnnnnnnnnnnnnaCTTCTCCCTCCAGAGCCCCGCCCTGAAGCAGGTCTCTGCTCCAGGCCTTTCCTTAGTTGGGGAATCGAGAGTTGGGGGATCAAAGTCCCCCACATCTCCCTCCCCCGCTGCAGCTATGTTTATCAAGGTGATGTTTGGGGCCGGCTGCTCCGTGCTGGTGAACACCTC…
TCONS_00103610	=	NM_020776	KIAA1328	hypothetical protein LOC57536,	XLOC_033003	TSS37512	23-1754	4858	1252	25.77	4	138969	18	32663082	33059294	+	32663082-32663157,32668281-32668316,32669195-32669337,32678169-32678263,32719518-32719633,32793269-32793396,32900851-32901506,32994161-32994342,33006934-33007042,33055978-33059294	AGTGGCGGTTGTTTCAAGATGGCGGnnnTGGCGGGCCCCTCCCGCCCCGGTGCCGCTGCGTTCTGGAGCCGGGACTTTTCTGATGAAGAGCAATCAGTAGTGTACGTTCCAGGCATTTCTACTGAAGGAAATGTCAGATCAAGACACAAGCTGACAAGTCCAAAAGCTGATGTTAAACTTAAGACTTCCAGGGCGACTGATGCTTCAATCTCTATGgAGTCCTTAAAAGGCACAGGAGATTCAGTAGATGAACAGaattcctgcaGGGGAGAAATAAAGAGTGCATCACTGAAGGATTTATGTCTTGAAGACAAAAGACGCATTGCAAACTTAATTAAAGAATTGGCCAGagtaagtgagGAAAAGGAAGTGACGGAGGAAAGACTGAAAGCTGAGCAG…
TCONS_00052382	=	NM_152269	C12orf65	chromosome 12 open reading frame 65	XLOC_016777	TSS18716	264-762	2073	867	41.82	4	144262	12	122283416	122308459	+	122283416-122284031,122304147-122304456,122307313-122308459	nnnnnnnnnnnnnnnnnnnnnnnnnnnnnnnnnnnnnnnnnnnnnnnnnnnnnnnnnnnnnnnnncaccacactcaagGGGCCGCTAAGACgGTGTCTCCTAAGTCTCGTCcCCTGTCCCCAGCGGCCTACAGCTCCCTGCAGGCTGGcGGCCGCTTACCTGGCCGnnnnnnnnnnnnnnnnnnnnnnnnnnnnnnnnnnnnnnnnnnnnnnnnnnnnnnnnnnnnnnnnnnnnnnnnnnnnnnnnnnnnnnnnnnnnnnnnnnnnnnnnnnnnnnnnnnnnnnnnnnnnnnnnnnnnnnnnnnnnnnnnnnnnnnnnnnnnnnnnnnnnnnnnnnnnnnnnnnnnnnnnnnnnnnnnnnnnnnnnnnnnnnnnnnnnnnnnnnnnnnnnnnnnnnnnn…
TCONS_00170103	=	NM_019018	FAM105A	hypothetical protein LOC54491	XLOC_054871	TSS61812	.	7055	3054	43.29	4	161983	5	14634884	14669287	+	14634884-14635067,14654074-14654233,14654322-14654353,14654460-14654551,14655292-14655441,14660439-14660567,14661857-14662126,14663250-14669287	nnnnnnnnnnnnnnnnnnnnnnnnnnnnnnnnnnnnnnnnnnnnnnnnnnnnnnnnnnnnnnnnnnnnnnnnnnnnnnnnnnnnnnnnnnnnnnnnnnnnnnnnnnnnnnnnnnnnnnnnnnnnnnnnnnnnnnnnnnnnnnnnnnnnnnnnnnnnnnnnnnnnnnnnnnCGCCCCCGCCGCAGGAAGTGACCAAGTTCACTACTGGACGCTAGCTACAAGCCAAGCCTTAGATACTGTCTGGAGAATGGCAAAAGGCTTTGTGATGTTGGCAGTTTCATTTCTGATGGCTGCCGTCTGCTACTTCAGGAGGCTACATTTATATTCAGAGCACAAGCTGAAATGGTGGATTGGATATCTGCAgAGAAAATTCAAAAGGAACCTCAGTGTGGAGGCAGAG…
TCONS_00214615	=	NM_001040411	C9orf131	chromosome 9 open reading frame 131	XLOC_070985	TSS77907	41-3059	3192	208	6.52	4	162636	9	35031093	35035988	+	35031093-35031153,35032858-35035988	AAAAGAGGCAAAGGCAGAGAACAAAGGAAGGAaGAAGTTAACTTGTGGAATGCTGAGAAAGGACCTACCACTTCTGCACCATGTGGCCTTCCTTGATCGCCTGTGCAAGCAGAAATCAGAAGTGGAGGAAGAAGGGGAAGAGAAGGaagagGgGGAAGACGAGGCATCTCCGGATCCACTGAAGCCATGTTCTCCTACCAAAGAAGCTCCCACTGGAGAGCAAGCCACTCCAGCCCCACCCCAGCCATCCTGTGGTTCTGAGGGCCTCCTCAAGGCCACAGGGATaCCAGAGCAAACAGTCACGCAGCCCGTGaGCCCTTcAAGATCCTTCCCCATCTTCCAGATTCTGACCAGCTTTCCTGTGAGGCACAAGATAGCATCAGGCAACCACCGGCAGCA…
TCONS_00199303	=	NM_001134396	C7orf50	chromosome 7 open reading frame 50	XLOC_065440	TSS72229	.	1906	1196	62.75	4	198421	7	1002510	1144422	-	1002510-1003966,1006632-1006713,1016112-1016305,1133419-1133548,1144380-1144422	nnnnnnnnnnnnnnnnnnnnnnnnnnnnnnnnnnnnnnnnnnnGATGGCAAAACAGAAGAGAAAAGTTCCTGAAGTGACGGAGAAAAAGAACAAAAAGCTGAAGAAGGCCTCAGCAGAGGGGCCACTGCTGGGCCCTGAGGCcnnnnnnnnnnnnnnnnnnnnnnnnnnnnnnnnnnnnnnnnnnnnnnnnnnnnnnnnnnnnnnnnnnnnnnnnnnnnnnnnnnnnnnnnnnnnnnnnnnnnnnnnnnnnnnnnnnnnnnnnnnnnnnnnnnnnnnnnnnnnnnnnnnnnnnnnnnnnnnnnnnnnnnnnnnncacccgcctgccaggcgctcgggggccgaactggccctggactacctctGCgcATGGGCCCAAAAGCACAAGAACTGGAGGTTTC…
TCONS_00034630	=	NM_182901	C11orf17	chromosome 11 open reading frame 17	XLOC_011168	TSS12439	196-826	1549	602	38.86	3.9	172917	11	8889261	8898207	+	8889261-8889794,8890576-8890656,8892949-8893053,8895410-8895490,8897460-8898207	nnnnnnnnnnnnnnnnnnnnnnnnnnnnnnnnnnnnnnnnnnnCCTAGGATAGCGCTGCGCGCATGCGCCTTGAcGAGTGAGcCGGnnnnnnnnnnnnnnnnnnnnnnnnnnnnnnnnnnnnnnnnnnnnnnnnnnnnnnnnnnnnnnnnnnnnnnnnnnnnnnnnnnnnnnnnnnnnnnnnnnnnnnnnnnnnnnnnnnnnnnnnnnnnnnnnnnnnnnnnnnnnnnnnnnnnnnnnnnnnnnnnnnnnnnnnnnnnnnnnGCCCAGCTGAACCGCtGGCGTTTGTACGTTATGTGCCCACCTGaGGAGCCATGGACAACTGTTTGGCGGCCGCAGCGCTGAATGGGGTGGACCGACGTTCCCTGCAGCATTCAGCAAGGCTGGCTCTAGAAGTGCTG…
TCONS_00139720	=	NM_001006114	YBEY	hypothetical protein LOC54059 isoform 2,	XLOC_044325	TSS50597	.	1197	418	34.92	3.9	183710	21	46530679	46536539	+	46530679-46530757,46531212-46531465,46535676-46536539	nnnnnnnnnnnnnnnnnnnnnnnnnnnnnnnnnnnnnnnnnnnnnnnnnnnnnnnnnnnnnnnnCGGGTCCAGACATCGGTTCCGTTGCAGACATTTTTAAAGGGCTGGTTATTCTTCGTGAAATGAGTTTGGTGATTAGAAACCTGCAGCGAGTCATCCCCATCAGGAGAGCGCCACTTCGCAGTAAGATCGAGATTGTAAGGAGGATTTTAGGAGTGCAGAAATTTGACCTGGGaATCATCTGTGTTGACAACAAGAATaTTCAGCACATTAATAGAATCTACAGAGGTAGAAAtGTCCCAACCGATGTGCTTTCTTTTCCATTTCATGAGCATCTGAAAGCAGGTGAATTTCCCCTGCCTGATTTTCCAGATGACTACAATTTGGGAGACATTTTC…
TCONS_00083684	=	NM_001012984	C16orf86	chromosome 16 open reading frame 86	XLOC_026996	TSS30189	158-1109	2390	132	5.52	3.9	184130	16	66257097	66260162	+	66257097-66258476,66258700-66258929,66259282-66259502,66259604-66260162	AgTGAAGTATACCATAGATCaTCTCATATATGACATTCATCTCTTGTTCTTTGTCTCCCACCTTGACTCAGTGATGGCTCATGCTTATCTTCAACCCTGTGTTCTAGCACCTATATGGCCTGGCACACAGTGGGCACTCAACAAACAAATnnnnnnnnnnnnnnnnnnnnnnnnnnnnnCTAGGGCTTCGTGGGAACTACcgtaTTCAGTTCACtTCCTTgGAGAAGGTAGCACATTTCTCCCCCTTTTATAGTTGGGGAAACTGAGACTCAAGAGATGCAAAGCCTGGGCCCAGGTCAGGGCGGAAAGAGCAGCTGCTTTTGATCTCTTTCCACCCCGCATTGCCTCTCTGCCCCTTCTTCCATTCCTGGGaCTTCCTCTTGAGAGAGGCCCCaGGAC…
TCONS_00135356	=	NM_080622	ABHD16B	hypothetical protein LOC140701	XLOC_042914	-	.	1776	182	10.25	3.8	141988	20	61963010	61964785	+	61963010-61964785	nnnnnnnnnnnnnnnnnnnnnnnnnnnnnnnnnnnnnnnnncGAGGGAGACAGTAGCTGCTCAAATCACGGGTGGGAAAGCTGGGCCTGGGAGCGTTTGGCCGGTGGGgtcttggcgaaGGTGGGGGAGGGGCAGAACCTTGGGCCCATCATCTCTGGGAACCctttgtgncCCCATCACCTAGCAACAGGATGCAGCCTTCCCTCgGCCCcGGAAGGCCAGGTCacaaaggCCATCAGGGCcTGgCtGGGAGCCGGTATCCCCTAAGACtgnnnnnnnnnnnnnnnnnnnnnnnnnnnnnnnnnnnnnnnnnnnnnnnnnnnCgCtCATGTGCGTCATCTGCTTCGTGAAGGCGCTGGTGCaCGTGTTCAAGATCTACCTGACCGCCAGCTACACCTA…
TCONS_00036282	=	NM_022074	FAM111A	hypothetical protein LOC63901	XLOC_011781	TSS13041	.	3594	878	24.43	3.8	157032	11	58668828	58679087	+	58668828-58668945,58669876-58669905,58672846-58673002,58675799-58679087	nnnnnnnnnnnnnnnnnnnnnnnnnnnnnnnnnnnnnnnnnnnnnnnnnnnnnnnnnnnnnnnnnnnnnnnnnnnnnnnnnnnnnnnnnnnnnnnnnnnnnnnnnnnnnnnnnnnnnnnnnnnnnnnnnnnnnnnnnnnnnnnnnnnnCTTTGAAGATACTGCTGcAACTTGAAAATTTGAAATTAGTATTTCAGCTTAACCATCCATTCATCTTCAAGTCATCATGAGCTGTAAGAAGCAGAGGTCACAGAAGCACTCAGTCgATGAAAAATGTAATATGAAAATCGATCACTATTTTTCTCCGGTCTCTAAAAAGCAACAGAATAATTCCAGTACTTCTCAAATGAGGATGGAGTCTAGAaGAGgCnnnnnnnnnnnnnnnnnnnnnnnnnnnnnnn…
TCONS_00214616	=	NM_001040412	C9orf131	chromosome 9 open reading frame 131	XLOC_070985	TSS77907	41-3134	3267	208	6.37	3.8	163251	9	35031093	35035988	+	35031093-35031153,35032408-35032482,35032858-35035988	AAAAGAGGCAAAGGCAGAGAACAAAGGAAGGAaGAAGTTAACTTGTGGAATGCTGAGAAAGATTCGGAGATGGTGGCAGCTTGGAAGGTTGCGaCAGCTTCATCCCtGGTGCTCTGGGAATATGGTACAAGGCACGGACCTACCACTTCTGCACCATGTGGCCTTCCTTGATCGCCTGTGCAAGCAGAAATCAGAAGTGGAGGAAGAAGGGGAAGAGAAGGaagagGgGGAAGACGAGGCATCTCCGGATCCACTGAAGCCATGTTCTCCTACCAAAGAAGCTCCCACTGGAGAGCAAGCCACTCCAGCCCCACCCCAGCCATCCTGTGGTTCTGAGGGCCTCCTCAAGGCCACAGGGATaCCAGAGCAAACAGTCACGCAGCCCGTGaGCCCTTcAAG…
TCONS_00023070	=	NM_001136495	C1orf198	chromosome 1 open reading frame 198	XLOC_007009	TSS8311	217-807	3641	939	25.79	3.8	166084	1	229039488	229058503	-	229039488-229042277,229045723-229046265,229058037-229058087,229058247-229058503	nnnnnnnnnnnnnnnnnnnnnnnnnnnnnnnnnnnnnnnnnnnnnnnnnnnnnnnnnnnnnnnnnnnnnnnnnnnnnnnnnnnnnnnnnnnnnnnnnnnnnnnnnnnnnnnnnnnnnnnnnnnnnnnnnnnnnnnnnnnnnnnnnnnnnnnnnnnnnnnnnnnnnnnnnnnnnnnnnnnnnnnnnnnnnnnnnnnnnnnnnnnnnnnnnnnnnnnnnnnnnnnnnnnnnnnnnnnnnnnnnnnnnnnnnnnnnnnnnGATCTAACTTGGCgAGATGAGCACTCTGCCCCTTTCTCCTGGGAAACAAGGAGTCAGATGGAGTTCAGTATCTCCGCCCTATCCATCCAGGAGCCAAGCAACGGCAcCACCGCCAGCGAGCCcAGACCCCTGTCCAAAGCTT…
TCONS_00096425	=	NM_182705	FAM101B	hypothetical protein LOC359845	XLOC_031022	TSS34720	.	3620	2525	69.75	3.8	191779	17	289999	295959	-	289999-293513,295855-295959	GAGTCCAGCGTCTCTCCCGCTGACTcccggctgtgTgctGAGGCTGTGTCCCCTGTCCTTTGGCGAAGGAGTGGAGTTTGACCCCTTACCACCAAAGGAAGTAAGGTACACCTCCTCGGTCAAGTACGACTCCGAGCGGCACTTCATCGACGACGTGCACCTgCCCCTGGGCCTGGcGGTGGCCTCCTGCAGCCAGACGGTCACCTGCATCCCCAatggcacctggCGCAGCTACAAGGCCGAGGTGCGCTTCGAGCCACGCCACAGGCCCACGCGCTTCCTCAGCACCACCATCATCTACCCCAAGTACCCCAAGACCGTCTACACCACCACCCTGGACTACAACTGCCGCAAGACnnnnnnnnnnnnnnnnnnnnnnnnnnnnnnnnnnnnnnnnnn…
TCONS_00185539	=	NM_001195597	LOC100507203	uncharacterized protein LOC100507203	XLOC_060498	TSS67365	10-331	2663	698	26.21	3.8	192946	6	131190088	131199968	+	131190088-131190484,131197703-131199968	cCTGCCAGATACATACTTACCTCTGAAAGAGCTTGGAAGACGGACTTTTCAATTCCTCTACACTTAGTAGCTGAGTTACAGAGTAACCTGCCAGCAATCCTATCAGnnnnnnnnnnnnnnnnnnnnnnnnnnnnnnnnnnnnnnnnnnnnnnnnnnnnnnnnnnnnnnnnnnnnnnnnnnnnnnnnnnnnnnnnnnnnnnnnnnnnnnnnnnnnnnnnnnnnnnnnnnnnTGTGACTCCCACGGTCCCCGTGGGGTCTGTGtGGTTGGCAATGGGCTCTATACTGTCAGCTTTCATGAGGGAGCTCCCTGGTTGGTTCCTGTTCTCTGGGGTTTTCCTCCCTGTGACTTTGCTGCTGCTCCTCCTCATCGCCTACTTCAGGATCAAACTGATTGAGGTT…
TCONS_00030975	=	NM_198215	FAM13C	hypothetical protein LOC220965 isoform 1,	XLOC_010041	TSS11046	.	3375	244	7.23	3.8	294193	10	60675895	60792358	-	60675895-60677503,60681341-60681442,60682565-60682764,60684114-60684209,60692200-60692411,60693851-60693932,60698319-60698457,60699665-60699875,60713129-60713213,60732567-60732630,60753754-60753872,60782036-60782240,60785653-60785709,60792165-60792358	nnnnnnnnnnnnnnnnnnnnnnnnnnnnnnnnnnnnnnnnnnnnnnnnnnnnnnnnnnnnnnnnnnnnnnnnnnnnnnnnnnnnnnnnnnnnnnnnnnnnnnnnnnnnnnnnnnnnnnnnnnnnnnnnnnnnnnnnnnnnnnnnnnnnnnnnnnnnnnnnnnnnnnnnnnnnnnnncagcaccactgtaacagagtgtgacgaagatccagtctctctacatgaagaccagactgattgctccagtctcagAGATGAAGACAaTAAAGAGAACTACCCCGACGCAGAGGCTCTGGTAGAGGAGCAnnnnnnnnnnnnnnnnnnnnnnnnnnnnnnnnnnnnnnnnnnGACtGTGCTGGTGGACAGCGTATTGCGACCCAGCATGGGCAACTTCAAGTCC…
TCONS_00215659	=	NM_182505	C9orf85	chromosome 9 open reading frame 85	XLOC_071405	TSS78238	229-700	2232	1069	47.89	3.7	124781	9	73715326	73778191	+	73715326-73716572,73751742-73751848,73776241-73776354,73777428-73778191	nnnnnnnnnnnnnnnnnnnnnnnnnnnnnnnnnnnnnnnnnnnnctgcacctgagcggccCGGGCCGAAGCGCCGGGCAGAAGtGGTgGgGAGAGaaccgcagccgacGCGCTGTgCTCCACAAaGCGAGAtccgtGCTCCGGGCGCCGTCgGACTCTCTCnnnnnnnnnnnnnnnnnnnnnnnnnnnnnnnnnnnnnnnnnnnngcccccggcgccggggcgaAGAAGGACGGTGGCGCCCGaGGGGCCCCGCTCGCGCTCCCGAGTCTCGCCTCGCGCCGGCCCtGCTCCTCCACAAgAGCTCGCGTTCTGCTGACTAACGGCCCCGGTGCGGGGCGCTGGAGCGGCCGCAGCTGCCGnnnnnnnnnnnnnnnnnnnnnnnnnnnnnnnnnnnnnnn…
TCONS_00107400	=	NM_198534	C19orf45	chromosome 19 open reading frame 45	XLOC_034331	TSS38951	.	1681	1359	80.84	3.7	253995	19	7468445	7479338	+	7468445-7468568,7471692-7472285,7475007-7475110,7475197-7475297,7476210-7476322,7476403-7476512,7476850-7477051,7477942-7478027,7479092-7479338	nnnnnnnnnnnnnnnnnnnnnnnnnnnnnnnnnnnnnnnnnnnnnnnnnnnnnnnnnnnnnnnnnnnnnnnnnnnnnnnnnnnnnnnnnnnnnnnnnnnnnnnnnnnnnnnnnnnnnnnnnnnnnnnnnnnnnnnnnnnnnnnnnnnnnnnnnnnnnnnnnnnnnnnnnnnnnnnnnnnnnnnnnnnnnnnnnnnnnnnnnnnnnnnnnnnnnnnnnnnnnnnnnnnnnnnnnnnnnnnnnnnnnnnnnnnnnnnnnnnnnnnnnnnnnnnnnnnnnnnnnnnnnnnnnnnnnnnnnnnnnnnnnnnnnnnnnnnnnnnnnnnnnnnnnnnnnnnnnnnnnnnnnnnnnnnnnnnnnnnnnnnnnnnnnnnnnnnnnnnnnnnnnnnnnnnnnnngttC…
TCONS_00216149	=	NM_001001938	C9orf47	chromosome 9 open reading frame 47	XLOC_071621	TSS78405	134-740	17010	8953	52.63	3.6	137432	9	90795585	90812978	+	90795585-90795976,90796205-90796430,90796587-90812978	nnnnnnnnnnnnnnnnnnnnnnnnnnnnnnnnnnnnnnnnnnnnnnnnnnnnnnnnnnnnnnnnnnnnnnnnnnnnnnnnnnnnnnnnnnnnnnnnnnnnnnnnnnnnnnnnnnnnnnnnnnnnnnnnnnnnnnnnnnnnnnnnnnnnnnnnnnnnnnnnnnnnnnnnnnnnnnnnnnnnnnnnnnnnnnnnnnnnnnnnnnnnnnnnnnnnnnnnnnnnnnnnnnnnnnnnnnnnnnnnnnnnnnnnnnnnnnnnnnnnnnnnnnnnnnnnnnnnnnnnnnnnnnnnnnnnnnnnnnnnnnnnnnnnnnnnnnnnnnnnnnnnnnnnnnnnnnnnnnnnnnnnnnnnnnnnnnnnnnnnnnnnnnnnnnnnnnnnnnnnnnnnnnnnnnnnnnnnnnn…
TCONS_00216151	=	NM_001142413	C9orf47	chromosome 9 open reading frame 47	XLOC_071621	TSS78405	134-683	16953	8896	52.47	3.6	138980	9	90795585	90812978	+	90795585-90795919,90796205-90796430,90796587-90812978	nnnnnnnnnnnnnnnnnnnnnnnnnnnnnnnnnnnnnnnnnnnnnnnnnnnnnnnnnnnnnnnnnnnnnnnnnnnnnnnnnnnnnnnnnnnnnnnnnnnnnnnnnnnnnnnnnnnnnnnnnnnnnnnnnnnnnnnnnnnnnnnnnnnnnnnnnnnnnnnnnnnnnnnnnnnnnnnnnnnnnnnnnnnnnnnnnnnnnnnnnnnnnnnnnnnnnnnnnnnnnnnnnnnnnnnnnnnnnnnnnnnnnnnnnnnnnnnnnnnnnnnnnnnnnnnnnnnnnnnnnnnnnnnnnnnnnnnnnnnnnnnnnnnnnnnnnnnnnnnnnnnnnnnnnnnnnnnnnnnnnnnnnnnnnnnnnnnnnnnnnnnnnnnnnnnnnCTCAGGGACCcGAAGGCGGCgGCAGG…
TCONS_00009632	=	NM_018186	C1orf112	chromosome 1 open reading frame 112	XLOC_003100	TSS3200	701-3260	4044	1265	31.28	3.6	140112	1	168030493	168088853	+	168030493-168031748,168034622-168034723,168036648-168036736,168038386-168038490,168038934-168039074,168039840-168040005,168041769-168041853,168043556-168043694,168057444-168057524,168059173-168059237,168062816-168062964,168063476-168063605,168065028-168065214,168066024-168066106,168066461-168066512,168068182-168068271,168072692-168072877,168078182-168078304,168079439-168079534,168083455-168083568…	caggtcccggaacaaatcnnnnnnnnnnnnnnnnnnnnnnnnnnnnnnnnnnnnnnnnnnnnnnnnnnnnnnnnnnnnnnnnnnnnnnnnnnnnnnnnnnnnnnnnnnnnnnnnnnnnnnnnnnnnnnnnnnnnnnnnnnnnnnnnnnnnnnnnnnnnnnnnnnnnnnnnnnnnnnnnnnnAGTCGAGTCCTCCgGtGGCTAGAGAAGCCCGACTTTCTTTCCGGCCTTGAGGGACCCGGGCTCACCAAGAAACCAGCCGtCCTCCTCTCTATGGTTcTGGnnnnnnnnnnnnnnnnnnnnnnnnnnnnnnnnnnnnnnnnnnnnnnnnnnnnnnnnnnnnnnnnnnnnnnnnnnnnnnnnnnnnnnnnnnnnnnnnnnnnnnnnnnnnnnnnnnnnnn…
TCONS_00015583	=	NM_001164824	C1orf212	chromosome 1 open reading frame 212	XLOC_004961	TSS5390	396-671	7302	2360	32.32	3.6	147374	1	35088550	35098524	-	35088550-35094170,35094744-35094927,35097028-35098524	GGTCaTGtAaGacTTAGGTTTTACTATATTTcAATTATTTTTaCACTAACAcTAGCCACATTTATTTCCCTGCTGGCTGTGTGCCTGCCACAGTACTTTACnnnnnnnnnnnnnnnnnnnnnnnnnnnnnnnnnnnnnnnnnnnnnnnnnnnnnnnnnnnnnnnnnnnnnnnnnnnnnnnnnnnnnnnnnnnnnnnnnnnnnnnnnnnnnnnnnnnnnnnnnnnnnnnnnnnnnnnnnnnnnnnnnnnnnnnnnnnnnnnnnnnnnnnnnnnnnnnnnnnnnnnnnnnnnnnnnnnnnnnnnnnnnnnnnnnnnnnnnnnnnnnnnnnnnnnnnnnnnnnnnnnnnnnnnnnnnnnnnnnnnnnnnnnnnnnnnnnnnnnnnnnnnnnnnnnnnnnnnn…
TCONS_00065374	=	NM_173526	FAM71D	hypothetical protein LOC161142,	XLOC_021025	TSS23708	.	1790	172	9.61	3.6	168571	14	66725863	66765020	+	66725863-66726039,66733741-66733827,66734606-66734790,66739564-66739763,66741007-66741559,66744672-66744919,66758249-66758277,66761588-66761735,66764858-66765020	nnnnATGCCCAGAGCAGCCTGGaCTGCGCTTCTTTTACTAAGTGGTTATTTGCCTGCTGGGTAGACATAAACACCTGCTAAAGAAATGTGAAAAGAGTGGAAACGTGCTGTTTGGAGATTATTTTCCTAGTCaACATCCAGGAGATCTCCAGAGATCTATTTCAGCCCCATCTGTTGATTTCATCATGAAAAaGAGGAAGCTCAAACTGAAGTGAGTTAAAAACTTCATCTCCTAGAGAaGAtTGTGGCTCaGCCTGAGTTGAGnnnnnnnnnnnnnnnnnnnnnnnnnnnnnnnnnnnnnnnnnnnnnnnnnnnnnnnnnnnnnnnnnnnnCAAGATGCTCTCTGCACCCCACACTCCCATGATCCAAGAGATCTTCAAAGTATGTTGGATGGAGGAG…
TCONS_00013160	=	NM_001017434	PGBD2	hypothetical protein LOC267002 isoform b,	XLOC_004332	TSS4427	224-1247	4054	2137	52.71	3.5	123585	1	247166505	247181430	+	247166505-247167164,247174638-247174701,247178101-247181430	ACCCTGCCTCCTGcAATGCACAGGACAGCCTCCTTCCCTCTCAACCAAGAATTATCCAGGCCCAAAATGTCAAGAGTGGAGGcTGAGAAACCCTGCCATACAGnnnnnnnnnnnnnnnnnnnnnnnnnnnnnnnnnnnnnnnnnnnnnnnnnnnnnnnnnnnnnnnnnnnnnnnnnnnnnnnnnnnnnnnnnnnnnnnnnnnnnnnnnnnnnnnnnnnnnnnnnnnnnnnnnnnnnnnnnnnnnnnnnnnnnnnnnnnnnnnnnnnnnnnnnnnnnnnnnnnnnnnnnnnnnnnnnnnnnnnnnnnnnnnnnnnnnnnnnnnnnnnnnnnnnnnnnnnnnnnnnnnnnnnnnnnnnnnnnnnnnnnnnnnnnnnnnnnnnnnnnnnnnnnnnnnnnnnn…
TCONS_00183982	=	NM_020931	KIAA1586	hypothetical protein LOC57691	XLOC_059860	TSS66811	171-2532	3036	541	17.82	3.5	134913	6	57019299	57028078	+	57019299-57019533,57020070-57020153,57023531-57023611,57025443-57028078	nnnnnnnnnnnnnnnnnnnnnnnnnnnnnnnnnnnnnnnnnnnnnnnnnnnnnnnnnnnnnnnnnnnnnnnnnnnnnnnnnnnnnnnnnnnnnnnnnnnnnnnnnnnnnnnnnnnnnnnnnnnnnnnnnnnnnnnnnnnnnnnnnnnnnnnnnnnnnnnnnnnnnnnnnnnnnnnnnnnggagcagtggtgctgtcagcgcggccgtcggagacnnnnnnnnCCCGGGGTCGGAGATAATAGAATCTGTCCCTCCAGCTGGCCCTGAGGCATCTGAGTCAACAATGGATGAAAATGAAGACGACATTCAGTTTGTCAGTGAAGGACCATCGAGACCTGTTCTTGAATATATCGATCTGGTCTGTGGTGATAATGAAAACCCTAGCACCTATTATAGTgA…
TCONS_00006170	=	NM_001010883	FAM102B	hypothetical protein LOC284611	XLOC_002032	TSS2075	.	5664	1311	23.15	3.5	135482	1	108904170	108983472	+	108904170-108904710,108944711-108944831,108950368-108950397,108956323-108956439,108960527-108960573,108968790-108968893,108972312-108972407,108972540-108972729,108972822-108972949,108973733-108973802,108979253-108983472	nnnnnnnnnnnnnnnnnnnnnnnnnnnnnnnnnnnnnnnnnnnnnnnnnnnnnnnnnnnnnnnnnnnnnnnnnnnnnnnnnnnnnnnnnnnnnnnnnnnnnnnnnnnnnnnnnnnnnnnnnnnnnnnnnnnnnnnnnnnnnnnnnnnnnnnnnnnnnnnnnnnnnnnnnnnnnnnnnnnnnnnnnnnnnnnnnnnnnnnnnnnnnnnnnnnnnnnnnnnnnnnnnnnnnnnnnnnnnnnnnnnnnnnnnnnnnnnnnnnnnnnnnnnnnnnnnnnnnnnnnnnnnnnnnnnnnnnnnnnnnnnnnnnnnnnnnnnnnnnnnnnnnnnnnnnnnnnnnnnnCTCGGCCAAGCTGAGGCGGCGGCGCCCGGCCTTGCGCCCAGCTTGCAGGCGCCTGGCTC…
TCONS_00150236	=	NM_145037	FAM55C	hypothetical protein LOC91775,	XLOC_047784	TSS54354	.	8594	3693	42.97	3.5	148389	3	102980719	103029765	+	102980719-102980858,102983644-102983824,102984194-102984314,102986936-102987223,103002769-103003523,103008587-103008660,103018329-103018535,103022938-103029765	ACCAAcCGTAGCCGGGGGTCGGAGGTGAGGcGACGnnnnnnnnnnnnnnnnnnnnnnnnnnnnnnCCTGGCGCaGCGGCGACCGGCCGGGGCGTCAGGATCCCTGGCCCCCGGAGAGCGAAGGGCGGGCGGGTCCCGGAGCAAGAAGAATTGTATAAAAATGAAAAAAACattGatgTGTGCTTCAAATGTGGCATGAAAAAAATAAGGACCTCTGATCAAAATTGGCTGAGTTCAGAATTTCATGCTGGAAGGAATATTAGATGTAACTTCTAATTTCTAGTTCCAGTAAACATCTCTTCTTGGAAAATTTCCAAAAGAGAGTCCTGCTCTGTTGCnnnnnnnnnnnnnnnnnnnnnnnnnnnnnnnnnnnnnnnnnnnnnnnnnnnnnnnnnnnnnn…
TCONS_00214623	=	NM_001040410	C9orf131	chromosome 9 open reading frame 131	XLOC_070985	TSS77909	30-3162	3297	208	6.31	3.5	153423	9	35032211	35035987	+	35032211-35032377,35032858-35035987	TAGTGATGACCTCAGGGTAAACTGCCACAAGGCTAAGGGAaATGGAATGGCTGCTGGAGGACCTGCTCgGGGCTAAGGGGGATATGGGGCTTCTCTGGGGCCAACTGACCCATACCCTAGCCTGCAGACACTGCGGCAGCAGCTGCTTCCAGAGTCCAGGAAATCTGGACCTACCACTTCTGCACCATGTGGCCTTCCTTGATCGCCTGTGCAAGCAGAAATCAGAAGTGGAGGAAGAAGGGGAAGAGAAGGaagagGgGGAAGACGAGGCATCTCCGGATCCACTGAAGCCATGTTCTCCTACCAAAGAAGCTCCCACTGGAGAGCAAGCCACTCCAGCCCCACCCCAGCCATCCTGTGGTTCTGAGGGCCTCCTCAAGGCCACAGGGATaCCAGAGC…
TCONS_00226144	=	NM_207422	FLJ44635	hypothetical protein LOC392490	XLOC_074793	TSS81975	349-769	2763	1489	53.89	3.5	168975	X	71280265	71298325	+	71280265-71281113,71296412-71298325	CTCACAtTCTGGACAGCAGGAGAGAGGCTACTTCATCTAGAGCTAAAATCATCTGGCACTTAATCATCTTCAGACATTTTTATGTTTTCATACTTATAGGCTTGTCATGACTGACTACCGAGTTTCTTCTTATTTTCCCCAGnnnnnnnnnnnnnnnnnnnnnGAAATTTTCAGATGCCAGGGCACATGTGCCACTTTTTCAATTCAATAACCCGGCTGCTTCATCCCTGGCTCCTGTCACTGAGGAGTGCAGTGTGAGAGCAGATTGGAGGCTGCCAAACCTGGGGGGCATAGGATGCCATTGCTCATTATTCACTTTCCTAGGGAGGCACTGATGGCCCTGTGTGCAAACACAGAAAGACTCTGATGCCTCCTCAACCACAGTTTAGCTTTCCtCnn…
TCONS_00074337	=	NM_015206	KIAA1024	hypothetical protein LOC23251	XLOC_024131	TSS26776	.	6756	4800	71.05	3.4	116251	15	77511913	77551711	+	77511913-77511937,77535495-77537842,77542464-77542718,77547584-77551711	nnnnnnnnnnnnnnnnnnnnnnnnnAACTGACCTGAAGTTTCAGTGTAGTCAGCGAGCTTTTCAAGTAATAAATCATGGAgACCAGTCAGGAAACTTCCCTCTTCTTGGTGAAGAtctTGGAGGAACTGGACAGCAAGCAAAATACCGTTTCTTATCAGGACCTGTGCAAATCTCTnnnnnnnnnnnnnnnnnnnnnnnnnnnnnnnnnnnnnnnnnnnnnnnnnnnnnnnnnnnnnnnnnnnnnnnnnngTTTTCCAGCCACtCTATTCAAAGACAAGATGAAATGCACTGTGAATAACCAGCAATCAAAGAAAATtATGGTGGCAGCAGATATTGTGACGATATTtAAtnnnnnnnnnnnnnnnnnnnnnnnnnnnnnnnnnnnnnnnnnnnnnnnn…
TCONS_00204014	=	NM_001031690	FAM131B	hypothetical protein LOC9715 isoform a	XLOC_066859	TSS74046	.	4377	823	18.8	3.4	124437	7	142760615	142769962	-	142760615-142764237,142764495-142764638,142766042-142766239,142766541-142766634,142766947-142766982,142767255-142767364,142769791-142769962	nnnnnnnnnnnnnnnnnnnnnnnnnnnnnnnnnnnnnnnnnnnnnnnnnnnnnnnnnnnnnnnnnnnnnnnnnnnnnnnnnnnnnnnnnnnnnnnnnnnnnnnnnnCGAGTCGGTGAGGGCCCGGCcCgGCGGCCCCCGGAGCCATGGGCTGCATCGGCTCCCGGACTGTGGGGAACGAGGTGATTGCAGTGGATTGGAAGGGCCTGAAGGATGTCGATCAAATCAACATGGACAGCACCAGCTCACTGCACtGGAGCAGCCTCCATCGGCCATCGACTGAGCAAACTCGAACTGATTTCTCCTGGGACGGCATCAACCTCTCCATGGAGGACACCACtTCCATTCTTCCGAAGCTTAAGCGAAACTCTAACGCCTATGGCATTGGGGCCCTGGCCAAG…
TCONS_00120503	=	NM_001080473	MFSD2B	hypothetical protein LOC388931	XLOC_037743	TSS43529	.	1508	595	39.46	3.4	135338	2	24086457	24100649	+	24086457-24086566,24089659-24089784,24092530-24092654,24093219-24093342,24093660-24093738,24093832-24093962,24098022-24098112,24098223-24098344,24098807-24098890,24099196-24099276,24099504-24099613,24099957-24100100,24100469-24100649	nnnnnnnnnnnnnnnnnnnnnnnnnnnnnnnnnnnnnnnnnnnnnnnnnnnnnnnnnnnnnnnnnnnnnnnnnnnnnnnnnnnnnnnnnnnnnnnnnnnnnnnnnnnnnnGACAGCAGAGCCaGTCGCCTCTCATTCTGTACgAAGGTGTGCTATGGCATTGGTGGGGnnnnnnnnnnnnnnnnnnnnnnnnnnnnnnnnnnnnnnnnnnnnnnnnnnnnnnnnnnnnnnnnnnnnnnnnnnnnnnnnnnnnnnnnnnnnnnnnnnnnnnnnnnnnnnnnnnnnnnnnnnnnnnnnnnnnnnnnnnnnnnnnnnnnnnnnnnnnnnnnnnnnnnnnnnnnnnnnnnnCGGCTCATGCCTTGGGTGCTGGGCTGCACCCCCTTCATCGCCCTGGCCTACT…
TCONS_00146348	=	NM_015264	KIAA0930	hypothetical protein LOC23313 isoform a,	XLOC_046331	TSS53059	124-1350	6367	3390	53.24	3.4	136912	22	43966728	43987032	-	43966728-43971761,43972335-43972493,43974418-43974580,43977535-43977729,43978390-43978530,43979762-43979863,43980175-43980252,43980338-43980457,43986501-43986652,43986810-43987032	nnnnnnnnnnnnnnnnnnnnnnnnnnnnnnnnnnnnnnnnnnnnnnnnnnnnnnnnnnnnnnnnnnnnnnnnnnnnnnnnnnnnnnnnnnnnnnnnnnnnnnnnnnnnnnnnnnnnnnnnnnnnnnnnnnnnnnnnnnnnnnnnnnnnnnnnnnnnnnnnnnnnnnnnnnnnnnnnnnnnnnnnnnnnnnnnnnnnnnnnnnnnnnnnnnnnnnnnnnnnnnnGGTGCTTCAAGGATGACCGCATTGTCTTCTGGACTTGGATGTtCTCCACTTACTTCATGGAGAAATGGGCTCCcCGGCAGGATGACATGCTTTTCTATGTGCGCCGGAAGCTGGCGTACTCTGGCAGCGAAAGCGGTGCAGATGGGAGGAAGGCGACTGAGCCCGAGGTGGAGGTG…
TCONS_00012946	=	NM_198076	COX20	hypothetical protein LOC116228	XLOC_004210	TSS4367	.	2936	1755	59.78	3.4	141195	1	243065255	243075295	+	243065255-243065681,243071869-243071983,243072120-243072183,243072966-243075295	nnnnnnnnnnnnnnnnnnnnnnnnnnnnnnnnnnnnnnnnnnnnnnnnnnnnnnnnnnnnnnnnnnnnnnnnnnnnnnnnnnnnnnnnnnnnnnnnnnnnnnnnnnnnnnnnnnnnnnnnnnnnnnnnnnnnnnnnnnnnnnnnnnnnnnnnnnnnnnnnnnnnnnnnnnnnnnnnnnnnnnnnnnnnnnnnnnnnnnnnnnnnnnnnnnnnnnnnnnnnnnnnnnnnnnnnnnnnnnnnnnnnnnnnnnnnnnnnnnnnnnnnnnnnnnnnnnnnnnnnnnnnnnnnnnnnnnnnnnnnnnnnnnnnnnnnnnnnnnnnnnnnnnnnnnnnnnnnnnnnnnnnnnnnnnnnnnnnnnnnnnnnnnnnnnCGCGGAGTCGTCCTCATGGCCGCCGCGCC…
TCONS_00218555	=	NM_153710	C9orf96	chromosome 9 open reading frame 96	XLOC_072440	TSS79161	62-2102	3952	1249	31.6	3.4	144579	9	135232939	135262048	+	135232939-135233252,135235728-135235814,135239461-135239505,135241222-135241296,135243052-135243153,135245131-135245201,135246278-135246393,135249239-135249357,135250548-135250711,135252112-135252242,135252920-135253003,135255362-135255478,135256688-135256828,135257828-135257962,135258645-135258773,135258865-135258993,135259734-135259874,135260197-135262048	nnnnnnnnnnnnnnnnnnnnnnnnnnnnnnnnnnnnnnnnnnnnnnnnnnnnnnnnnnnnnnnnnnnnnnnnnnnnnnnnnnnnnnnnnnnnnnnnnnnnnnnnnnnnnnnnnnnnnnnnnnnnnCTCGAGGaCGCCGTTCGGGCGGGaAGGgTCCCGCGGGTCCCACTGACCCACACGGGGTGGGGtCAGGGGTGGACGCTCGCCCGTACGCGGTAGCTACTGAAcatgcttgggccagAGTCCGATGGCAGGCGCCCCACGCAGGGGGAGCGAGGCCCAGGGTACCCCGGAGAGcCCATGGACAAGTACCAGgtTTTGTAtCAGCTGAATCCTGGGGCCTTGGGGGTGAACCTGGTGGTGGAGGAAATGGAAACCAAAGTCAAGCGTGTGATAAAGC…
TCONS_00227757	=	NM_001171909	CXorf40A	chromosome X open reading frame 40A	XLOC_075421	TSS82421	528-966	7142	2478	34.7	3.4	156722	X	148433969	148445047	+	148433969-148434335,148434819-148434951,148435053-148435334,148436190-148436368,148438867-148445047	ctattaggtgccacgtactgggctgggtgctcttggtgccttatctcccttcctcacagccatgtggaaactgaggcatctcaagagtctatgactgggctgaggttctggtnnnnnnnnnnnnnnnnnnnnnnnnnnnnnnnnnnnnnnnnnnnnnnnnnnnnnnnnnnnnnnnnnnnnnnnnnnnnnnnnnnnnnnnnnnnnnnnnnnnnnnnnnnnnnnnnnnnnnnnnnnncTGGGCTGGTGCGTCATTCTCCTCAGCCATAGAGTAGGCCTCCCAGTACCACTGACCCTGCTGGGTCACTTGAAGATTCAATCTGATGATCCAAGGATCGTGCCATCCCAGAGGCTGACACGTGGAAGGCATCTGTCtCCGCCCTACTCCgGACCGCCCCAAAG…
TCONS_00131994	=	NM_001042353	FAM110A	hypothetical protein LOC83541	XLOC_041749	TSS47834	.	1999	318	15.91	3.4	165974	20	762340	775094	+	762340-762594,773351-775094	nnnnnnnnnnnnnnnnnnnnnnnnnnnnnnnnnnnnnnnnnnnnnnnnnnnCTGCGGTGGGGGCCTTCGACAGTCAGGGCCACCCGCTCAGCTCGACTGCGGAGGGCAGTTCCGAAGGGGACCCCAAAGGTGCCCACGCGGGGCTAGGGCCTCCTGGGCGTCGTTGGGAGCGGCCACTACCAGCCCGGGTCCGAGCTGTCAgcctctccgaagactgcgcggaaggagccGGGACACGCCTAGnnnnnnnnnnnnCAGTTGCCGGTGTTCAGCTGCCTACTTTCTGCCTGGATCTCTGGCTCCTCATtTCTCCaGTCTnCTCAGACCAAAGCCCTCGGGATATGCAGCAGCCATGCCTGTGGACACGCTGAGCCCTGGAGCCCCGGCCGCCCCCGCCCT…
TCONS_00229565	=	NM_138362	FAM104B	hypothetical protein LOC90736,	XLOC_075907	TSS83136	.	1308	583	44.57	3.4	176699	X	55186256	55204593	-	55186256-55187033,55189339-55189469,55202287-55202386,55204295-55204593	GAGAATGTCCATGGGATTGGCACAGGTCTCGAACATGGGGCGGCTGGGGCAGTCGCGCAGCAGATCCTGACGCTCAGCGGATCGTCCCTCAGGTGTCAGCTCCCAACAGCAGGGAAGGaAGCCnnnnnnnnnnnnnnnnnnnnnnnnnnnnnnnnnCCCCGGGCTCCGATGCACAGGCCCAGAGCCCGTCAATCCTAGGCCAGCCCCGCCCTCCGGGCTGCGTTTGTCCGGCGGCGCAGGAACTTCCTACGTGGTTGCTATGGTTCCGAGGGCAGGACgATGcGnnnCTGCCCTGTACGGAAAAGAAGAAGAAATGGCAGTAAAGAGTGCAATCATCATTCTGCCCAGCCCAaAAGGAATAAGAGAAACCCTGTCTTTCAGGATTCTCAAGatacAGAG…
TCONS_00048056	=	NM_173802	METTL20	hypothetical protein LOC254013,	XLOC_015399	TSS17276	290-1076	6344	2148	33.86	3.3	125769	12	31703388	31717457	+	31703388-31703563,31706042-31706468,31710288-31710418,31711848-31717457	nnnnnnnnnnnnnnnnnnnnnnnnnnnnnnnnnnnnnnnnnnnnnnnnnnnnnnnnnnnnnnnnnnnnnnnnnnnnnnnnnnnnnnnnnnnnnnnnnnnnnnnnnnnnnnnnnnnnnnnnnnnnnnnnnnnnnnnnnnnnnnnnnnnnnnnnnnnnnnnnnnnnnnnnnnnnnnnnnnTCAGAGATTCCAGTTGAGATCAAGTTGGGAGACACACCCTTGTTCATTCTCCTTGAGAAGCAGCCATTATCAACAGAACATTGATAGAACCTGTGTTTGGGGAAaGGCCTGATGGCTTTGAGTCTAGGTTGGAAAGCACCCAGGAATCGCTGTGGTCTCCTCTTGCAGGCTATGCGAAGCAGTGGTCTTCTCTTGTTTCCCTGTGGCCGGTGTCCCTGGAG…
TCONS_00034479	=	NM_173525	C11orf42	chromosome 11 open reading frame 42	XLOC_011112	TSS12383	49-1048	1207	0	0	3.3	128997	11	6183310	6188941	+	6183310-6183493,6187656-6188454,6188718-6188941	TCTATGATGTCATGCAATGGCTTAGAGCCCAAGACCTCAGGTCTCACCTCCCTGGGCCACCTGGGGTTCCTGCAGCAGCCACTGCCCGGCCCAATCCCTCCCATACTCCACCATGTTGGTGGGTACCCCCCACCTGCTGACATTGGATGAAGCTGATGCCACCTGGACCCTCATCAAGGaTAAGGTCATCGAGgAGCACTTTGGGCCCAATGCAGTAGCAGTCCCtTTCCTGTCAGATGCAGTCTGCTATGACCTACTGGGTGTGCTGGTAAAACAGTCCcGCCCAGCCCATACCCGCCTGGCTTTGCCAGGTCGGCAGGGTCGGAGGGCACTGAAACCAGTGGGGCCACTACCAAGCCTCCTGGAGCAGGCAGGATcTGAGGGTGCCTTCGCCCACTG…
TCONS_00211877	=	NM_001171796	C8orf83	chromosome 8 open reading frame 83	XLOC_069941	TSS76901	.	3826	467	12.21	3.2	108271	8	93964934	94047548	-	93964934-93968139,93973393-93973478,93998333-93998411,94002907-94003064,94035810-94035968,94047411-94047548	nnnnnnnnnnCCTCACCCTTTGAGTGTAGGGGTGTGCGGctggCTCGTCCCGCCCCTGCACCTGAGTGACAGGACCGTGGACAGCAACATTTCCCACCGGACACGaAGTTTGTCGGCCCttgccttggcagaGCTGAGTAAGAAAAATCACCAAGAATATTATTTTTGGTATTTGGAATTGAATTTgCCAGGAATGCAAGCACAGCTACCTAACTAAAGACCTTGGCTTTGGAAACATCTTACCCCTTGGCAGCTCTCCAGAGTTTAGACTTGGCAGCATCAAAGACACAACGCAAGnnnnnnnnnnnnnnnnnnnnnnnnnnnnnnnnnnnnnnnnnnnnnnnnnnnnnnnnnnnnnnnnnnnnnnnnnnnnnnnnnnnnnnnnnnnnnnnnnnnnnn…
TCONS_00141418	=	NM_152906	C22orf25	chromosome 22 open reading frame 25	XLOC_044850	TSS51260	179-1007	2838	1409	49.65	3.2	124942	22	18388596	18433979	+	18388596-18388769,18404283-18404377,18410878-18410966,18419988-18420107,18420960-18421074,18423466-18423536,18429053-18429206,18430861-18430965,18432065-18433979	nnnnnnnnnnnnnnnnnnnnnnnnnnnnnnnnnnnnnnnnnnnnnnnnnnnnnGCGGAGGCGnnnnnnnnnnnnnnnnnnnnnnnnnnnnnnnnnnnnnnnnnnnnnnnnnnnnnnnnnnnnnnnnnnnnnnnnnnnnnnnnnnnnnnnnnnnnnnnnnnnnnnnnnnnnnnnnacctcgcgACCTGTGTGAGCAGAGccGCCCTGCGCCACCATGTGCATCATCTTCTTTAAGTTCGATCCTCGCCCTGTTTCCAAAAATGCATACAGGCTCATCTTGGCAGCCAACAGGGgCGAATTCTACAGCCGACCCTCCAAGTTAGCTGACTTCTGGGGGAACAACAACGAGATCCTCAGTGGgCTGGACATGGaGGAAGGCAAGGAAGGAGGCACATGGCTG…
TCONS_00002326	=	NM_001105556	C1orf38	chromosome 1 open reading frame 38	XLOC_000793	TSS788	29-1958	2723	434	15.94	3.2	127467	1	28071642	28085783	+	28071642-28071763,28075686-28075826,28078742-28079152,28081069-28082141,28084393-28084549,28084965-28085783	nnnnnnnnnnnnnnnnnnnnnnnnnnnnnnnnnnnnnnnnnnnnnnnnnnnnnnnnnnnnnnnnnnnnnnnnnnnnnnnnnnnnnnnnnnnnnnnnnGTCTGCTCGGGGGTCTACTTCGAGGGCTCCATCTATGAGATCTCTGGGAATGAGTGCTGCCTCTCCACAGGGGACCTGATCAAGGTCACCCAGGTTCGCCTCCAGAAGGTGGTCTGTGAGAACCCAAGGACCAGCCAGACCATGgagcTCcCCtgCAACTTCCAGGGCTACTTCACTCCCCTCAACACCCCACAGAGCTACGAAACCCTGGAGGAGCTGGTCTCTGCCACAACTCAGAGCTCCAAGCAGCTGCCCACTTGCTTCATGTCGACCCACAGGATTGTCACAGAGGGcAGGGTGGT…
TCONS_00010354	=	NM_017673	SWT1	hypothetical protein LOC54823	XLOC_003334	TSS3462	166-2866	3981	501	12.58	3.2	128164	1	183392779	183527536	+	183392779-183393069,183396588-183396680,183402327-183402407,183404095-183404153,183410127-183410868,183416146-183416205,183417701-183417812,183419998-183420099,183420498-183420686,183426304-183426397,183438409-183438554,183440455-183440618,183442380-183442518,183450262-183450410,183457604-183457791,183467332-183467463,183507078-183507144,183512359-183512423,183526429-183527536	nnnnnnnnnnnnnnnnnnnnnnnnnnnnnnnnnnnnnnnnnnnnnnnnnnnnnnnnnnnnnnnnnnnnnnnnnnnnnnnnnnnnnnnnnnnnnnnnnnnnnnnnnnnnnnnnnnnnnnnnnnnnnnnnnnnnnnnnnnnnnnnnnnnnnnnnnnnnnnnnnnnnnnnnnnnnnnnnnnnnnnnnnnnnnnnnnnnnnnnnnnnnnnnnnnnnnnnnnnnnnnnnnnnnnnnnnnnnnnnnnnnnnnnnnnnnnnnnnnnnnnnnnnnnnnnnnnnnnnnnnnnnnnnnnnnCTTTTCAGGATGTCCAGCAAAGAATCCTGTGGGAAAAAAGAGACGTCTCAGAGGAAGGACACCACCACTTCATCACCCAATTTTGGTGAAAAAGACAAGAAAGAGAGA…
TCONS_00214622	=	NM_203299	C9orf131	chromosome 9 open reading frame 131	XLOC_070985	TSS77909	30-3267	3407	208	6.11	3.2	136140	9	35032206	35035987	+	35032206-35032482,35032858-35035987	TGATGTAGTGATGACCTCAGGGTAAACTGCCACAAGGCTAAGGGAaATGGAATGGCTGCTGGAGGACCTGCTCgGGGCTAAGGGGGATATGGGGCTTCTCTGGGGCCAACTGACCCATACCCTAGCCTGCAGACACTGCGGCAGCAGCTGCTTCCAGAGTCCAGGAAATCTGGTGACACTATTCTTATTCATGGTTTGGCAGATTCGGAGATGGTGGCAGCTTGGAAGGTTGCGaCAGCTTCATCCCtGGTGCTCTGGGAATATGGTACAAGGCACGGACCTACCACTTCTGCACCATGTGGCCTTCCTTGATCGCCTGTGCAAGCAGAAATCAGAAGTGGAGGAAGAAGGGGAAGAGAAGGaagagGgGGAAGACGAGGCATCTCCGGATCCACTGAA…
TCONS_00002001	=	NM_001099626	FAM54B	hypothetical protein LOC56181 isoform a	XLOC_000710	TSS687	.	2979	237	7.96	3.2	150841	1	26018984	26032020	+	26018984-26020081,26022097-26022206,26022722-26022826,26025380-26025489,26025693-26025904,26028587-26028908,26030999-26032020	nnnnnnnnnnnnnnnnnnnnnnnnnnnnnnnnnnnnnnnnnnnnnnnnnnnnnnnnnnnnnnnnnnnnGCCCACGGTGGAAGGAGGGGCCGTGAGGTGAgagagtGcCggAGCCCGAGACTGAGnnnnnnnnnnnnnnnnnnnnnnnnnnnGAtGGGAGCGCGGCCTTCCAGCCCGTTAGTAGACTGGGTCTAGGTGCCAggcgctgtgCGGAGCTCGCGGCTCCTGTTCCCGCGCGAGTTCTCGCGGGAGCCGCTGGTGTCCGTTTCACTTGGCCCGGGGGAAACTGAGTCCCCGAAGGGTAGTTGCTCgTCGGAGTCCCCCAGCAAACAGcGACCAAGCCAGACCTGAGATTTCTAGTTTCGGCTTCGCTGCTTGAcGGGCCGGGCTGTCCCgCCGC…
TCONS_00102406	=	NM_001100408	C17orf62	chromosome 17 open reading frame 62	XLOC_032466	TSS37103	171-689	4324	1993	46.09	3.1	141673	17	77991537	78001996	-	77991537-77995289,77995612-77995756,77997029-77997125,77997788-77997861,78000335-78000457,78001865-78001996	nnnnnnnnnnnnnnnnnnnnnnnnnCGCCCCCGAAAGTCGGCTCCGCTCCGCTCCAATCCCGGAAGTCCGCGCgGCCCCGCCCCTGCCGGTTCGCGTCTCTCTGCTGcCGCGCGGGGACCGCTGTGCTCTCGGCCCCTCCTCCTGTAGAGACTGGGGCTGCCTTCTCGGGATGTACCTGCAGGTGGAGACCCGCACCAGCTCCCGCCTCCATCTGAAGAGGGCTCCAGGCATCCGGTCCTGGTCCCTGCTGGTTGATAGCCTGGGCTGGAAGCTCTTCTACGTCACAGGCTGCCTGTTTGTGGCCGTGCAGAACCTGGAGGACTGGGAGGAAGCCATCTTTGACAAGAGCACAGGGAAGGTTGTTTTGAAGACGTTCAGCCTCTACAAGAAGCTTCTGA…
TCONS_00086329	=	NM_001079512	FAM18A	hypothetical protein LOC780776,	XLOC_027776	TSS31113	.	3339	1723	51.6	3	99287	16	10768034	10820122	-	10768034-10770459,10771630-10771689,10773028-10773156,10774671-10774799,10775397-10775486,10776310-10776454,10819461-10819540,10819843-10820122	nnnnnnnnnnnnnnnnnnnnnnnnnnnnnnnnnnnnnnnnnnnnnnnnnnnnnnnnnnnnnnnnnnnnnnnnnnnnnnnnnnnnnnnnnnnnnnnnnnnnnnnnnnnnnnnnnnnnnnnnnnnnnnnnnnnnnnnnnnnnnnnnnnnnnnnnnnnnnnnnnnnnnnnnnnnnnnnnnnnnnnnnnnnnnnnnnnnnnnnnnnnnnnnnnnnnnnnnnnnnnnnnnnnnnnnnnnnnnnnnnnnnnnnnnnnnnnnnnnnnCTGGGAGGGTTATGAAGCAGGCCCTGGTGGACGATACGGAGGATGTGTCCCTGGACTTTGGAAACGAGGAGGAGCTGGCCTTTAGGAAAGCCAAGATCAGnnnnnnCTTGGCCACCTTTTTCCACCTGTTTTTCCGAGT…
TCONS_00203712	=	NM_001243751	C7orf49	chromosome 7 open reading frame 49 (C7orf49), transcript variant 3, mRNA.	XLOC_066761	TSS73912	.	7891	2486	31.5	3	150001	7	134494917	134506199	-	134494917-134502163,134503024-134503099,134504041-134504352,134505944-134506199	nnnnnnnnnnnnnnnnnnnnnnnnnnnnnnnnnnnnnnnnnnnnnnnnnnnnnnnnnnnnnnnnnnnnnnnnnnnnnnnnnnnnnnnnnnnnnnnnnnnnnnnnnnnnnnnnnnnnnnnnnnnnnnnnnnnnnnnnnnnnnnnnnnnnnnnnnnnnnnnnnnnnnnnnnnnnnnnnnnnnnnnnnnnnnnnnnnnnnnnnnnnnnnnnnnnnnnnnnnnnnnnnnnnnnnnnnnnnnnnnnnnnnnnnnnnnnnnnGAATCAAAGATCAACTCCCACTGtGGACAAATGGACCTaTAATTCCgGGTGTGACGAGAGAACGGGATTTACCTTCCTGAACTAAAAAGAAGGTCATTAAGCTTTGGCCCTGACTTTTCTTTGTGAGAAGGTACAGAGATGGA…
TCONS_00074537	=	NM_031452	FAM103A1	hypothetical protein LOC83640	XLOC_024217	TSS26846	.	2440	448	18.36	3	229359	15	81445089	81450811	+	81445089-81446125,81447092-81447140,81448766-81448944,81449637-81450811	CAGGTATATGTAAGATAGatTAGTtGCAGAGTGATGCTAGAGGCAGGACATCAATGAGAAAAGTACTGCACTGACACCGTGCAGGGGATGGTAATGAGAACTTTGATTAGGTGGGGGCAGTGGTTAAGAGGATGCCAGAATTACTGTAGGGGTACAATCGACAGGACTTGGCAAGTGATTGGAGCATGGGAAGGAAAGAAAGGGCATCAAATCTGACACCAAAGTTTCCAAGTTGATTGTATTAACAAAAACGGGTGCATAGCCTGGGAAGTAGTTTGGGAGGGAAGAGGCCAAGCTTTGtCGGAATATTAAGTGTTTATACattTGCgGAACAtcccagaaCACATGGGCAAGGCTCTTGGAAGTAGCTGGATACTGACGACTGAAGCTGGAGCAGAG…
TCONS_00151958	=	NM_001134470	C3orf58	chromosome 3 open reading frame 58	XLOC_048410	TSS54958	209-872	4928	850	17.25	2.8	110760	3	145173330	145193900	+	145173330-145175094,145187075-145187378,145191042-145193900	nnnnnnnnnnnnnnnnnnnnnnnnnnnnnnnnnnnnnnnnnnnnnnnnnnnnnnnnnnnnnnnnnnnnnnnnnnnnnnnnnnnnnnnnnnnnnnnnnnnnnnnnnnnnnnnnnnnnnnnnnnnnnnnnnnnnnnnnnnnnnnnnnnnnnnnnnnnnnnnnnnnnnnnnnnnnnnnnnnnnnnnnnnnnnnnnnnnnnnnnnnnnnnnnnnnnnnnnnnnnnGCTCCCTCCCCCTCCCGCTCCTCtATAACTTGGCTGGCGTGGAGGAGGCGCCGCCGGAGTCGGAGGGCGGGGAGCTAGGAGGAGGGAGcTcGAGAGTTGTGGAGACTACTGACTAGGAGAAGTCGCAGCCCGCTCAGGCCCGCGTCTTCCCGCTCACCGTCTTCCTCTCTCACACACC…
TCONS_00208402	=	NM_001025357	C8orf85	chromosome 8 open reading frame 85	XLOC_068628	TSS75589	20-485	1971	699	35.46	2.8	134437	8	118019460	118025420	+	118019460-118019987,118023978-118025420	aCGCCTCCTTCCTCTgTCGCTAATGGAGGACTAAGgTGGGACTGGGAGTAAAGGAGCGTCTCTGAATGGCGGGGCAGTTGCAGCGTCCCACTTGGCAAGAGTTCTTGAATTACCTCCGCCCCCGnnnnnnnnnnnnnnnnnnnnnnnnnnnnnnnnnnnnnnnnnnnnnnnnnnnnnnnnnnnGAGTGACCAGGCGTCTCCGTGATGGGCCCCGGGGACTTCCGCCGCTTCAGACAGAGAATTTCCCTGGGTCTCCAGGGACTCCCAGGTAGAGCGGAGCTTTGGTTCCCACCTCGTCCCGCGTGcGGCTTCCCCGGGGACGGCAGGAGCACGGACGTCCAGGAGGAGGCCCTCGCCGCCAGCCCGCTGCTGGAGGACCTCAGACGACGGCTGACTCGC…
TCONS_00086230	=	NM_201400	FAM86A	hypothetical protein LOC196483 isoform 1	XLOC_027742	TSS31069	.	2374	831	35	2.8	176307	16	5074302	5087790	-	5074302-5075734,5079109-5079258,5080086-5080351,5080434-5080567,5081796-5081897,5083486-5083566,5085454-5085516,5087646-5087790	nnnnnnnnnnnnnnnnnnnnnnnnnnnnnnnnnnnnnnnnnnnnnnnnnnnnnnnnnnnnnnnnnnnnCGGGGACCGAACTCTTGCTGCAGAGTTTCGAGCGCCGCTTCCTGGCGGCgCGCgCgCTGCGCTCCTTCCCCTGGCAGAGCTTAGAAGCAAAGTTAAGAGACTCATCAGATTCTGAGCTGCTGCGGAATATTTTGCAGAAGACTGTGAAGCACCCTGTGTGTGTGAAGCACCCGCCGTCAGTCAAGTATGCCCGGTGCTTTCTCTCAGAACTCATCAAAAAGCACGAGGCTGTCCACACGGAGCCTcTGGACGAGCTGTACGAGGCGCTGGCAGAGACCCTGATGGCCGAGGAGTCCCCCCATGGCCACCGGAGCTATTTGCTGCCCTCGGA…
TCONS_00144505	=	NM_001166242	C22orf39	chromosome 22 open reading frame 39	XLOC_045829	TSS52321	434-784	1745	687	39.37	2.7	89247.4	22	17808409	17815955	-	17808409-17809217,17814901-17815068,17815188-17815955	AAAATAAATAAGGTAAATGTTACATGTCTCCCGCACCCTTAGAATCGAGCTACAGACATCCAAGCcACTCCTACCCCACTCACCCGTGCTACACACCGCCTCCATGCCTTTGACCGGCCnnnnnnnnnnnnnnnnnnnnnnnnnnnnnnnnnnnnnnnnnnnnnnnnnnnnnnnnnnnnnnnnnnnnnnnnnnnnnnnnnnnnnnnnnnnnnnnnnnnnnnnnnnnnnnnnnnnnnnnnnnnnnnnnnnnnnnnnnnnnnnnnnnnnnnnnnnnnnnnnnnnnnnnATCTGGGAGGTTCGCTGCACCAaCTTGATGCTCAGTACatacttttgaaaataAaccgCATTGTTGAGATTTGAGAAAATCTCATAAAGCTGCTAAAAAGAAttggccagagc…
TCONS_00184123	=	NM_020819	FAM135A	hypothetical protein LOC57579 isoform b,	XLOC_059927	TSS66868	.	5697	142	2.49	2.7	97855.9	6	71179725	71327598	+	71179725-71180126,71192863-71192956,71194728-71194843,71241883-71241973,71242087-71242157,71243583-71243756,71247325-71247451,71248425-71248578,71252591-71252668,71257458-71257507,71269060-71269215,71288937-71289010,71290391-71290545,71291355-71293122,71294716-71294876,71299584-71299675,71300181-71300278,71302684-71302835,71304715-71304825,71323174-71323287,71326140-71327598	nnnnnnnnnnnnnnnnnnnnnnnnnnnnnnnnnnnnnnnnnnnnnnnnnnnnnnnnnnnnnnnnnnnnnnnnnnnnnnnnnnnnnnnnnnnnnnnnnnnnnnnnnnnnnnnnnnnnnnnnnnnnnnnnnnnnnnnCGGGGACCTGTTGATCGCAGGTATAGCCGGCTGGCCCGGACTCCCTCGGGACTGGGGCGACTGCGCATGCTCGCTGGCCGCGCTGGGCCGGTAGCcGAGCCGCGGTGACGAACCGGCTCCGCGGTTGCGGTGTTTGCGgTTGCTGTGATGGCGATGTGAGGGGGCCCGGGGCGGGATGGTGCTTACCCGGGTAGGGCCATCTTCTTCCAGCTGGACAACGAGCTCCTCCGTCCGACAGGCGGGGGAAGAGGCCGACCCAGGCGA…
TCONS_00143814	=	NM_001104595	FAM118A	hypothetical protein LOC55007	XLOC_045621	TSS52066	.	4294	2269	52.84	2.7	123941	22	44083528	44117337	+	44083528-44084195,44084573-44084728,44096916-44096971,44097720-44097972,44102387-44102608,44105148-44105276,44106970-44107255,44109895-44109927,44110873-44110956,44114931-44117337	nnnnnnnnnnnnnnnnnnnnnnnnnnnnnnnnnnnnnnnnnnnnnnnnnnnnnnnnnnnnnnnnnnnnnnnnnnnnnnnnnnnnnnnnnnnnnnnnnnnnnnnnnnnnnnnnnnnnnnnnnnnnnnnnnnnnnnnnnnnnnnnnnnnnnnnnnnnnnnnnnnnnnnnnnnnnnnnnnnnnnnnnnnnnnnnnnnnnnnnnnnnnnnnnnnnnnnnnnnnnnnnnnnnnnnnnnnnnnnnnnnnnnnnnnnnnnnnnnnnnnnnnnnnnnnnnnnnnnnnnnnnnnnnnnnnnnnnnnnnnnnnnnnnnnnnnnnnnnnnnnnnnnnnnnnnnnnnnnnnnnnnnnnnnnnnnnnnnnnnnnnnnnnnnnnnnnnnnnnnnnnnnnnnnnnnnnnnnnnn…
TCONS_00113535	=	NM_001193628	LOC147670	uncharacterized protein LOC147670	XLOC_036009	TSS40928	153-507	2555	637	24.93	2.7	124695	19	61846326	61860426	+	61846326-61846390,61848748-61849016,61850738-61850814,61858283-61860426	nnnnnnnnnnnnnnnnnnnnnnnnnnnnnnnnnnnnnnnnnnnnnnnnnnnnnnnnnnnnnnnnntcctcaggttctgaacCcTGTGCCTGGgGAACCAGAGAGGACCCTGGAGCAGGAGGAGAAAGAGAAGCTTGTCTCAGAAGCTTCACCTCCTCCTGGGGCGATGCAGAGTCTCAGTCCTGAGCAGACACGGGGGCTGCTGGAGCCCGAGAGGACCAAGACGCTGCTGCCTCGGGAGAGCCGGGnnTGGGAGAAGCCTccccatcccaccTGCGCCAAGGACTGGGAGGCTGTGGAGGTTGGGGCCTCCAGCCATGACTGTGATGAGAAAGACCTGTCTTCTCAAGAGACTGGGCTTTCCCAGGAGTGGAGTTCGGTGGAGGAAGATGACGAATCA…
TCONS_00134759	=	NM_001012971	FAM209A	hypothetical protein LOC200232	XLOC_042736	TSS48765	81-594	1074	588	54.75	2.6	100806	20	54532796	54534615	+	54532796-54533520,54534267-54534615	nnnnnnnnnnnnnnnnnnnnnnnnnnnnnnnnnnnnnnnnnnnnnnnnnnnnnnnnnnnnnnnnnnnnnnnnnnnnnnnnnnnnnnnnnnnnnnnnnCAGCTCCACAGGGCACATGGCATCTCCCTCTGCTCATCACAATGTCTGCATCAAACAAATGAAAAACAAAAACATGATGGGCTCTCCCAGCAAAGCTCCAGGGTTGGAAAGAGcCCCCTGGnnnnnnnnnnnnnnnnnnnnnnnnnnnnnnnnnnnnnnnnnnnnnnnnnnnnnnnnnnnnnnnnnnnnnnnnnnnnnnnnnnnnnnnnnnnnnnnnnnnnnctgtaacctctgtcctgaaatcatcacaatggccagaGTGGCCTCAGCTCAGGGCCTCTGTGACATCACCAAGGGCCTGG…
TCONS_00161417	=	NM_001104629	C4orf19	chromosome 4 open reading frame 19	XLOC_051567	TSS58525	184-1126	4113	2086	50.72	2.6	102148	4	37131472	37271527	+	37131472-37132057,37236044-37236093,37266863-37266916,37268105-37271527	nnnnnnnnnnnnnnnnnnnnnnnnnnnnnnnnnnnnnnnnnnnnnnnnnnnnnnnnnnnnnnnnnnnnnnnnnnnnnnnnnnnnnnnnnnnnnnnnnnnnnnnnnnnnnnnnnnnnnnnnnnnnnnnnnnnnnnnnnnnnnnnnnnnnnnnnnnnnnnnnnnnnnnnnnnnnnnnnnnnnnnnnnnnnnnnnnnnnnnnnnnnnnnnnnnnnnnnnnnnnnnnnnnnnnnnnnnnnnnnnnnnnnnnnnnnnnnnnnnnnnnnnnnnnnnnnnnnnnnnnnnnnnnnnnnnnnnnnnnnnnnnnnnnnnnnnnnnnnnnnnnnnnnnnnnnnnnnnnnnnnnnnnnnnnnnnnnnnnnnnnnnnnnnnnnnnnnnnnnnnnnnnnnnnnnnnnnnnnnn…
TCONS_00203714	=	NM_024033	C7orf49	chromosome 7 open reading frame 49	XLOC_066761	TSS73915	268-738	7968	2600	32.63	2.6	111469	7	134494917	134506313	-	134494917-134502163,134503024-134503099,134504078-134504352,134505944-134506313	nnnnnnnnnnnnnnnnnnnnnnnnnnnnnnnnnnnnnnnnnnnnnnnnnnnnnnnnnnnnnnnnnnnnnnnnnnnnnnnnnnnnnnnnnnnnnnnnnnnnnnnnnnnnnnnnnnnnnnnnnnnnnnnnnnnnnnnnnnnnnnnnnnnnnnnnnnnnnnnnnnnnnnnnnnnnnnnnnnnnnnnnnnnnnnnnnnnnnnnnnnnnnnnnnnnnnnnnnnnnnnnnnnnnnnnnnnnnnnnnnnnnnnnnnnnnnnnnnnnnnnnnnnnnnnnnnnnnnnnnnnnnnnnnnnnnnnnnnnnnnnnnnnnnnnnnnnnnnnnnnnnnnnnnnnnnnnnnnnnnnnnnnnnnnnnnnnnnnnnnnnnnnnnnnnGAATCAAAGATCAACTCCCACTGtGGACA…
TCONS_00114118	=	NM_031213	FAM108A1	hypothetical protein LOC81926 isoform 1,	XLOC_036171	TSS41138	.	2361	694	29.39	2.6	119442	19	1827361	1836549	-	1827361-1828424,1828507-1828686,1830920-1831114,1831895-1832047,1832234-1832803,1836351-1836549	nnnnnnnnnnnnnnnnnnnnnnnnnnnnnnnnnnnnnnnnnnnnnnnnnnnnnnnnnnnnnnnnnnnnnnnnnnnnnnnnnnnnnnGCGGTGGCGGcGCAGGAGGCCGGGCCGGGGCGCGGAGGGACCGACGGACGCACGGGCGGACGGCCGGGAGCCATGGAGCGCGGCCCTGGGGCCCCGGGGCGCGGGCCGAGGTGGGCTTCCCACGGCACGACATGGAGACCTGTGGTCGCGAGGCTCCCTGGGGcTCGGCTTGGACCGCGATGGGGCTGGGCCCTGGCCTCCTAACGGGGCTCCTGTCTGGGGCGGTAGCTGGGGGGGTGCCCTCCCCCCTGCCCGCAACTCGGGGCACCCCCACCCCTCCCCTGCTGGGCCAGGCCGGGTGGCGTTGTTGACG…
TCONS_00168921	=	NM_001031700	FAM198B	hypothetical protein LOC51313 isoform 1	XLOC_054354	TSS61357	408-1988	5518	1329	24.08	2.5	83184.3	4	159265182	159314352	-	159265182-159268216,159271388-159271614,159296213-159296350,159310849-159310949,159311068-159312201,159313470-159314352	nnnnnnnnnnnnnnnnnnnnnnnnnnnnnnnnnnnnnnnnnnnnnnnnnnnnnnnnnnnnnnnnnnnnnnnnnnnnnnnnnnnnnnnnnnnnnnnnnnnnnnnnnnnnnnnnnnnnnnnnnnnnnnnnnnnnnnnnnnnnnnnnnnnnnnnnnnnnnnnnnnnnnnnnnnnnnnnnnnnnnnnnnnnnnnnnnnnnnnnnnnnnnnnnnnnnnnnnnnnnnnnnnnnnnnnnnnnnnnnnnnnnnnnnnnnnnnnnnnnnnnnnnnnnnnnnnnnnnnnnnnnnnnnnnnnnnnnnnnnnnnnnnnnnnnnnnnnnnnnnnnnnnnnnnnnnnnnnnnnnnnnnnnnnnnnnnnnnnnnnnnnnnnnnnnnnnnnnnnnnnnnnnnnnnnnnnnnnnnn…
TCONS_00040715	=	NM_173573	C11orf35	chromosome 11 open reading frame 35	XLOC_013204	TSS14579	64-1965	2463	579	23.51	2.5	84032	11	544485	550779	-	544485-545111,545305-545503,545734-545930,545996-546115,546192-546375,546492-546588,546835-547097,547399-547487,547572-547640,547884-548039,548161-548248,548614-548766,548856-548979,550683-550779	nnnnnnnnnnnnnnnnnnnnnnnnnnnnnnnnnnnnnnnnnnnnnnnnnnnnnnnnnnnnnnnnnnnnnnnnnnnnnnnnnnnnnnnnnnnnnnnnnAGCGAGAGTCTGTCAGTGGTCACCTGGGaCCTCCAgCAGGCGCaCCTGCAGCCCCCGAGACCCCCACATGCCTGCCAGACACCACGCCCCACCCCACACGGGnnnnnnnnTCTGCTGACCTGCAGTTGGCTCTTGAGTCCCTGGACCCTcGCACACTGCGGCTGCTGTGGAAGCAGCGAGAACTGGAGATCCAGGCCTTGCGGTGGGCCGTCCAGAATGGCAAGGACACCCGGCTCTGCCACATCCTAGnnnnnnnnnnnnnnnnnnCaCCCAAGAGGAGCTCCCACACTCAGGAGAAGTTC…
TCONS_00184122	=	NM_001105531	FAM135A	hypothetical protein LOC57579 isoform a,	XLOC_059927	TSS66868	.	5834	142	2.43	2.5	88744	6	71179725	71327598	+	71179725-71180126,71181715-71181800,71192863-71192956,71194728-71194843,71218916-71218995,71241834-71241973,71242087-71242157,71243583-71243756,71247325-71247451,71248425-71248578,71257458-71257507,71269060-71269215,71288937-71289010,71290391-71290545,71291355-71293122,71294716-71294876,71299584-71299675,71300181-71300278,71302684-71302835,71304715-71304825,71323174-71323287,71326140-71327598	nnnnnnnnnnnnnnnnnnnnnnnnnnnnnnnnnnnnnnnnnnnnnnnnnnnnnnnnnnnnnnnnnnnnnnnnnnnnnnnnnnnnnnnnnnnnnnnnnnnnnnnnnnnnnnnnnnnnnnnnnnnnnnnnnnnnnnnCGGGGACCTGTTGATCGCAGGTATAGCCGGCTGGCCCGGACTCCCTCGGGACTGGGGCGACTGCGCATGCTCGCTGGCCGCGCTGGGCCGGTAGCcGAGCCGCGGTGACGAACCGGCTCCGCGGTTGCGGTGTTTGCGgTTGCTGTGATGGCGATGTGAGGGGGCCCGGGGCGGGATGGTGCTTACCCGGGTAGGGCCATCTTCTTCCAGCTGGACAACGAGCTCCTCCGTCCGACAGGCGGGGGAAGAGGCCGACCCAGGCGA…
TCONS_00107001	=	NM_001135580	C19orf71	chromosome 19 open reading frame 71	XLOC_034185	TSS38830	22-649	675	120	17.78	2.5	88826.3	19	3490151	3495028	+	3490151-3490258,3494233-3494471,3494553-3494678,3494827-3495028	nnnnnnnnnaGGGAcCCAGGCAGACATGCAAACCCTgAGGCaagaggctgcccggccCTaTgTCCCCTCGGGGACCCTCGAGGCCAGCTTCCCAGCACCtCTcTACAGCGATCACTACCTGTCCCTGGAGGGTCCCCGCTGGCCACTGGCCATCAGGCAGGCCACACGCTGGAAGTACACACCCATGGGACGCGACGCAGCCGGCCAGCTGTGGTACACAGGCCTGACCAACTCGGACACCCGGGnnnnnnnnnnnnnnnnnnnnnnnnnnnnngccagccccttccgcgaggcctacaaccgcTGGCACgGctgctaccaacGccgtgagCACAGCATGCCAtCGGCCTACACCCAGCACCTTCGGGAGACCACctggCACGACCCCATCATCCCTGC…
TCONS_00224688	=	NM_152761	CXorf58	chromosome X open reading frame 58	XLOC_074296	TSS81480	345-1341	1863	619	33.23	2.5	173870	X	23835728	23867545	+	23835728-23836367,23838321-23838456,23839795-23839894,23843738-23843832,23844255-23844366,23855277-23855408,23863234-23863463,23866585-23866738,23867282-23867545	TTACCTTGAACATGTCGCTAGCAGCGGTGGCTCCGGCAGGGTCACCCCGGCCTCGGCCACGCCCACTACAGAGAGGTGACTACGGAGGCCCGGTAGGGCCTTGATTTCTCCAACCGCAAGCGGGCCGCGGTGCGGGTAACGGCCGTACTGCAGACTCGGTGCCGCGAAGGCTTAGTTCAATCACCCCGTTCTAGAAGCCGCGTCGCTGAGCTGCAGCGCGTCGCGCCCGGGCGGcGGATGAACGCAAACCCCGCCCTCCAAGAGGCTCCGCCCCTGCGCCGGTGGTTGCTAGGCGGCAAGAAAnnnnnnnnnnnnnnnnnnnnnnnnnnnnnnnnnnnnnnnnnnnnnnnnnnnnnnnnnnnnnnnnnnnnnnnnnnnnnnnnnnnnnnnnnnnnnnnn…
TCONS_00230460	x	NM_001184782	CXorf57	chromosome X open reading frame 57	XLOC_076196	-	152-2426	718	0	0	2.4	74034.3	X	105741878	105742595	-	105741878-105742595	TCCTCAGGTTGCTTGTCTGTTAACCAGATATCACCATAGGGATCTTCGTTATTCCACAGCGCCAGGTAATgACTCTTCCCGCCTCTTAAAGGCCTCTCTGGTTTCTCCTGGTGcGCTCTATTTCTGAAGGGAGTTTCTAAaGAAATACTGTCTGAAGtCTCCCCACAGTGGACGTTATCTATGCACAGGATCCCCTGGCCTATCCTTTTCTCATTGTAAAGACATGAGACTCTGGAAATTCTCATTTGTATGCCAACTTTAAGAATATTTTGATATACGAGAGAGTTCAAGCTGGGGTCCAGGTAGCACTtCTCCTGGTACACCCCGTCTGAGATCGTCACATCATAGCAATAAAGGGGAGGCTTGgGCACCGTGTCCCgTGGCTCATCCTCTAACAGG…
TCONS_00120688	=	NM_001105519	C2orf70	chromosome 2 open reading frame 70	XLOC_037818	TSS43581	1-604	723	235	32.5	2.4	100597	2	26638957	26655899	+	26638957-26639058,26652274-26652547,26653888-26654000,26655666-26655899	nnnnnnnnnnnnnnnnnnnnnnnnnnnnnnnnnnnnnnncagcgcgggcacccTACTGACCGAGTTCAATGCCGCCTACGTGCCCCCTGGCCTCATGCCCGGgtacCAAGGCCACGTCCCCACTGTGGCCTTCTCCTTCGGCGCTCCCTACGGCACCACCACCCTCAAGTACTTCCAGGACCACCGCAACACAGCCATGGAGAAGAGCCACACTCCTTTCAGCCAAGGCGGCCACTTCCCCACCATCTTCTCCACCAACCCCAACCTCCTGCTGATGGAGCGCGCGAGCACCCGGGACCGCTGGCtGCACAAGCCCaGCTACACTCGCTTCAACCTgGACAGCCACCGATCCACAGAGCTTACaAATTTCTACCAGnnnnnnnnnnnnnnnnnnnnnnn…
TCONS_00047702	=	NM_030572	C12orf39	chromosome 12 open reading frame 39	XLOC_015285	TSS17154	152-500	1898	366	19.28	2.4	102715	12	21570459	21576728	+	21570459-21570679,21571087-21571167,21571336-21571393,21571928-21571990,21573202-21573285,21575338-21576728	nnnnnnnnnnnnnnnnnnnnnnnnnnnnnnnnnnnnnnnnnnnnnnnnnnnnnnnnnnnnnnnnnnnnnnnnnnnnnnnnnnnnnnnnnnnnnnnnnnnnnnnnnnnnnnnnnnnnnnnnnnnnnnnnnnnnnnnnnnnnnnnnnnnnnnnnnnnnnnnnnnnnnnnnnnnnnnnnnnnnnnnnnnnnnnnnnnnnnnnnnnnnnnnnnnnnnnnnnnnnnGTACTCAGAAGTCTGGCAGCAACAATCTTGGCTCTTTTCCTGGTGTTTTTTTTCCTGGGAAACTCCAGCTGCGCTCCGCAGAGACCCTTGGAGAGAAGGAACTGGACTCCTCAAGCTATGCTCTACCTGAAAGGGGCACAGGGTCGCCGCTTCATCTCCGACCAGAGCCGAAGGAAGG…
TCONS_00012565	=	NM_019090	KIAA1383	hypothetical protein LOC54627	XLOC_004056	-	.	5455	2869	52.59	2.4	110975	1	231007261	231012715	+	231007261-231012715	nnnnnnnnnnnnnnnnnnnnnnnnnnnnnnnnnnnnnnnnnnnnnnnnnnnnnnnnnnnnnnnnnnnnnnnnnnnnnnnnnnnnnnnnnnnnnnnnnnnnnnnnnnnnnnnnnnnnnnnnnnnnnnnnnnnnnnnnnnnnnnnnnnnnnnnnnnnnnnnnnnnnnnnnnnnnnnnnnnnnnnnnnnnnnnnnnnnnnnnnnnnnnnnnnnnnnnnnnnnnnnnnnnnnnnnnnnnnnnnnnnnnnnnnnnnnnnnnnnnnnnnnnnnnnnnnnnnnnnnnnnnnnnnnnnnnnnnnnnnnnnnnnnnnnnnnnnnnnnnnnnnnnnnnnnnnnnnnnnnnnnnnnnnnnnnnnnnnnnnnnnnnnnnnnnnnnnnnnnnnnnnnnnnnnnnnnnnnnnn…
TCONS_00165211	=	NM_015398	FAM149A	hypothetical protein LOC25854,	XLOC_053103	TSS59850	.	2704	775	28.66	2.4	128930	4	187302989	187330811	+	187302989-187303260,187307321-187307431,187307714-187307852,187310051-187310193,187311793-187311918,187312616-187312786,187314148-187314338,187315713-187315867,187320993-187321096,187321572-187321781,187323492-187323612,187325116-187325244,187325329-187325410,187330062-187330811	nnnnnnnnnnnnnnnnnnnnnnnnnnnnnnnnnnnnnnnnnnnnnnnnnnnnnnnnnnnnnnnnnnnnnnnnnnnnnnnnnnnnnnnnnnnnnnnnnnnnnnnnnnnnnnnnnnnnnnnnnnnnnnnnnnnnnnnnnnnnnnnnnnnnnnnnnCGCGGGACCGGCTGTCCGCGTGGGGCCCGcGCGCGGTGCCTCTGCCTGACCGTGCCCGAGCCTAGCGCGGAGCCCGGCGCAGGGGCCGCGAGCACAGGCCCGGGGCTGATCGTGATCGGAAGAGGACTGtcagaaggacgtagaagnnnnnnnnnnnnnnnnnnnnnnnnnnnncCTTTACCTACaCATTTTACAAGAAATGTGCAGAAAGCCATTGATAAATATACCTGnnnnnnnnnaTCgTCC…
[truncated: 89 more rows]
