# Supplementary material for: The Baboon Kidney Transcriptome: Analysis of Transcript Sequence, Splice Variants, and Abundance
Source: PLoS One. 2013 Apr 23;8(4):e57563. doi: 10.1371/journal.pone.0057563 (PMC3634053; doi:10.1371/journal.pone.0057563)
Supplement: Table S8 — Noncoding RNA transcripts identified using RABT assembly of sequencing reads. This table includes: Cufflinks tracking ID, class code, nearest Homo sapiens NCBI RefSeq ID, gene ID, gene description, XLOC, TSS ID, transcript length, number of N's, percent N's, fold coverage, FPKM, chromosome, chromosome start, chromosome end, strand, exons, and FASTA consensus sequence (baboon). (FASTQ sequences are deposited in GenBank, Accession # SRA053493). (XLSX) [file pone.0057563.s008.xlsx]

## Sheet: Additional file 8
Tracking ID	Class Code	Nearest Homo sapiens NCBI RefSeq ID	Gene ID	Description	XLOC	TSS ID	Baboon Transcript Length	Baboon Transcript Number of N's	Baboon Transcript %N	Fold Coverage	FPKM	Chromosome	Chromosome Start	Chromosome End	Strand	Exons	Consensus Sequence
lincRNAs
TCONS_00132745	=	NR_015432	LINC00493	long intergenic non-protein coding RNA 493 (LINC00493), non-coding RNA	XLOC_042015	TSS48087	498	95	19.08	127	6.89652e+06	20	18496070	18498206	+	18496070-18496240,18497880-18498206	nnnnnnnnnnCCGCTGTGGGCCTGCGAGAATCGAGGCaCTCGCCggcgtacccatgtatAgaaGAGAGTTCACGGCCTGGTACCGGCGGATgTCGGTGGTCTACGGGATCGGCGCCTGGTCTGTGTTGGGCTCACTGtTnnnnnnnnnnnnnnnnnnnnnnnnnnnnnnnnnnnnnnnnnnnnnnnnnnnnnnnnnnnnnnnnnnnnnnnnnnTATCTGAACACCCAAAAGGATTTTATGTGGAAACAGTTATCATATATAAAGAAGATTTTGTTgCAGTTACAGAAAAGATCCTCAACTATTGGAAATCGTGGACTGGTGGCCCTGGTGCAGAACCATGACTGGCTGCCGAATTCTGAAAATCAGGACTTGGTTCAACATTTAAATTTGATAGTTGCC…
TCONS_00227523	j	NR_024359	LINC00086	long intergenic non-protein coding RNA 86 (LINC00086), non-coding RNA	XLOC_075322	TSS82343	4897	1051	21.46	28.6	1.4141e+06	X	134383490	134389665	+	134383490-134383944,134385224-134389665	nnnnnnnnnnnnnnnnnnnnnnnnnnnnnnnnnnnnnnnnnnnnnnnnnnnnnnnnnnnnnnnnnnnnnnnnnnnnnnnnnnnnnnnnnnnnnnnnnnnnnnnnnnnnnnnnnnnnnnnnnnnnnnnnnnnnnnnnnnnnnnnnnnnnnnnnnnnnnnnnnnnnnnnnnnnnnnnnnnnnnnnnnnnnnnnnnnnnnnnnnnnnnnnnnnnnnnnnnnnnnnnnnnnnnnnnnnnnnnnnnnnnnnnnnnnnnnnnnnnnnnnnnnnntGCGGCgGCCCTGTCTGGCCTGGCGGTGCGTCTGTCACGCTCAGCGGCCGCCCGAGGCTCCTACAGCGCCTTCTGCAAGGGGCTTACGCGCACGCTACTCACCTTCTTCGACCTGGCCTGGCGGCTGCGCA…
TCONS_00227522	=	NR_024359	LINC00086	long intergenic non-protein coding RNA 86 (LINC00086), non-coding RNA	XLOC_075322	TSS82343	4441	1062	23.91	20.2	1.00787e+06	X	134383490	134388832	+	134383490-134384321,134385224-134388832	nnnnnnnnnnnnnnnnnnnnnnnnnnnnnnnnnnnnnnnnnnnnnnnnnnnnnnnnnnnnnnnnnnnnnnnnnnnnnnnnnnnnnnnnnnnnnnnnnnnnnnnnnnnnnnnnnnnnnnnnnnnnnnnnnnnnnnnnnnnnnnnnnnnnnnnnnnnnnnnnnnnnnnnnnnnnnnnnnnnnnnnnnnnnnnnnnnnnnnnnnnnnnnnnnnnnnnnnnnnnnnnnnnnnnnnnnnnnnnnnnnnnnnnnnnnnnnnnnnnnnnnnnnnntGCGGCgGCCCTGTCTGGCCTGGCGGTGCGTCTGTCACGCTCAGCGGCCGCCCGAGGCTCCTACAGCGCCTTCTGCAAGGGGCTTACGCGCACGCTACTCACCTTCTTCGACCTGGCCTGGCGGCTGCGCA…
TCONS_00001658	=	NR_023918	LINC00339	long intergenic non-protein coding RNA 339 (LINC00339), transcript variant 1, non-coding RNA	XLOC_000613	TSS570	1288	536	41.61	17.3	999573	1	22224108	22230302	+	22224108-22224452,22229360-22230302	CaACGGCCATATGCCCACTGCTGTTTGCGTACAcTGAGGCaGGACCTATAGACTcTATCCACTGACTCATCTGGAaTGATTCCGCGGGGCGCCcATgCAAGnnnnnnnnnnnnnnnnnnnnnnnnnnnnnnnnnnnnnnnnnnnnnnnnnnnnnnnnnnnnnnnnnnnnnnnnnnnnnnnnnnnnnnnnnnnnnnnnnnnnnnnnnnnnnnnnnnnnnnnnnnnnnnnnnnnnnnnnnnnnnnnnnnnnnnnnnnnnnnnnnnnnnnnnnnnnnnnnnnnnnnnnnnnnnnnnnnnnnnnnnnnnnnnnnnnnnnnnnnnnnnnnnnnnnnnnnnnnnnnnnnnnnnnnnnnnnnnnnnnnnnnnnnnnnnnCCAGAATGGAGACTGAAGTGTACCCAG…
TCONS_00001659	=	NR_023919	LINC00339	long intergenic non-protein coding RNA 339 (LINC00339), transcript variant 2, non-coding RNA	XLOC_000613	TSS571	1081	377	34.88	17.3	842154	1	22224586	22230302	+	22224586-22224723,22229360-22230302	nnnnnnnnnnnnnnnnnnnnnnnnnnnnnnnnnnnnnnnnnnnnnnnnnnnnnnnnnnnnnnnnnnnnnnnnnnnnnnnnnnnnnCTGATCTTcCCTCGTaCCCCGCTCCcccgTcctccgaggtggcacttgcgcagnnnnnnnnnnnnnnnnnnnnnnnnnnnCCAGAATGGAGACTGAAGTGTACCCAGAGACTCAAAGAAATACAGACGTCCAGCATGATCAAATGAGATCACTACCCAATGAAACGGTGGGCCGAGGAGCCAGAAGTTGTCCTGCaACCTGCTTTCCAGGTCTAGATTCCATGGGAGCCTTCTGGGCTCCCGCCAGAGAGCGTCAGTGAAGACTCTGTTGAAGACTTTAAAACCATGCTAGAAAGCCTCnnnnnnnnnnnnnnn…
TCONS_00231032	=	NR_024493	LINC00087	long intergenic non-protein coding RNA 87 (LINC00087), non-coding RNA	XLOC_076399	TSS83640	2814	1420	50.46	11.4	615260	X	134056681	134060405	-	134056681-134058817,134059729-134060405	nnnnnnnnnnnnnnnnnnnnnnnnnnnnnnnnnnnnnnnnnnnnnnnnnnnnnnnnnnnnnnnnnnnnnnnnnnnnnnnnnnnnnnnnnnnnnnnnnnnnnnnnnnnnnnnnnnnnnnnnnnnnnnnnnnnnnnnnnnnnnnnnnnnncgctcggCGGCGGCCCGAGGCTCcTACGGCGCCTTCTGCAAGGGGCTTACGCGCACGCTgCTCACCTTCTTCGACCTGGCcTGGCGGCTGCGCATGAACTTCCCCTACTTCTACATCGTGGCCTCAGTGATGCTCAACGTCCGCCTGCAaGTGCGTATCGAGTGAGCaCCGGnnnnnnnnnnnnnnnnnnnnnnnnnnnnnnnnnnnnnnnnnnnnnnnnnnnnnnnnnnnnnnnnnnnnnnnGCATGAAG…
TCONS_00218631	=	NR_015427	LINC00094	long intergenic non-protein coding RNA 94 (LINC00094), non-coding RNA	XLOC_072458	TSS79185	6603	3084	46.71	9.3	389165	9	135880376	135887403	+	135880376-135880479,135880788-135881033,135881151-135887403	nnnnnnnnnnnnnnnnnnnnnnnnnnnnnnnnnnnnnnnnnnnnnnnnnnnnnnnnnnnnnnnnnnnnnnCCGCTGCCCGCgTCTCCGAGGCCCACGACGCGCGGGGCCTCCCGGGAGCTGGATGCTCGGaGCAGAAAGGCGGCCCTAGGGGCCCcTTCCGGTCCCGGGGCTGACGCGTGGCGGCGTCGCCGAGAACCCGCGCCCTTTCAACCGCCGCTGGTTCCTGTTTCACAGATGGAGACCCTGAAGCCCCAACAAGCAGcTTCCCCAGCACCGCCCAGTGACTGAAAAAGCTGGCACTGGGCGCCCGTCTCACTCCCCACCCAGCTCCCAGGCTGCCCCACCGGACCAGCATCTTTGGGGAGAGACGAGACCTGAACAGACGCTGGGGCCGGATC…
TCONS_00056975	=	NR_033855	LINC00485	long intergenic non-protein coding RNA 485 (LINC00485), non-coding RNA	XLOC_018012	TSS20552	4227	1860	44	9.1	377246	12	101727189	101742813	-	101727189-101730524,101731776-101731880,101739006-101739125,101740616-101740671,101742204-101742813	CCGAATAAGGTTTTCTAAGTCCTCAAAGAGAAATGGCACTGACGGAGAACCCGAAAAGAAACATTCAGATTCTCCCCAGCAGTGATTTGCGCTGCAAAGGGCGCAGAAACACGGCTCTCAGGCCTTGCCTGCGAGTGGGTTAATTAGAACCAATCCAGGTTCTGCAGCCCCCGACTCCTCCCTGCGGTTTAGCAGAAGGTAGGCGGGCTGCCCCAGACCTTAAATACCCACGGGTCGACGCCGGCCAGAACCACGGACAGCTCCCGCCCTGTGGCCCTTGTGTCCTCCCTGCGCTGTGCCGTCTGCAGTTTCACCCGGAGGACGAGGAGTGTGGCTGCAGATCGGGTCGGCCTGCCCtTGCTCTGCTTCTTCCCCACTCACACTTGGTGGGTGTCTTCT…
TCONS_00013265	=	NR_024321	LINC00115	long intergenic non-protein coding RNA 115 (LINC00115), non-coding RNA	XLOC_004355	-	1334	476	35.68	8.9	435594	1	751441	752774	-	751441-752774	nTTTTTGTTGACCCGGAAACGGATTcTCCGGAGCCAAGGTCCGCTcGGGTGAGTGCCCTCCGCTTTTTGTGGCCAAACCCAGCCACGCAGTCCCCTtCCTGCGnnnnnnnnnnnnnnnnnnnnnnnnnnnnnnnnnnnnnnnnnnnnngctcggcaaccgccctcctGTCGGCGGGGAGCCCCGCGACGCCCTGAAATGCTCCGAAGCCTGTCGCTCAGCTGCCAGATCTGCGTCTGTGTCCGGTTcCGTCACTGAGGTCGCCCCCGTCCGGCCCTTCTACCCTAGTTCTCTTCACCGTCCGCCCATCCTATCGCGCGCCGCGTCAGGTCCCCATTCGGCACGTGGCTTGTCTCCCGTCGTCCCcaccCTTGCCCCtCTTGGCCGCTCAGGGCAGCCCT…
TCONS_00112790	=	NR_024330	LINC00085	long intergenic non-protein coding RNA 85 (LINC00085), non-coding RNA	XLOC_035768	TSS40700	1978	508	25.68	7.5	312736	19	56888409	56900273	+	56888409-56889620,56896723-56896791,56897694-56897717,56898086-56898163,56898293-56898400,56899095-56899251,56899335-56899545,56900155-56900273	CACACACCTGGGGAATTgCTGGCCTGACCTCTGACCCCTGACTTCTCATACGCTTCCTCCAGAGCATGACATTTGACCCCCAACTGAAACCTGACCTCTGACCCTAGACCACTGGCCCTTCCCCCACCCTGTGGTGACTTCATAAAGGTTACTAGCTTCTCCCTTGGCCTTGAGACCCACACGATGGCCCTGCTGGCCCTGGCCAGTGCCGTCCTATCTGCCCTGCTGGCCCTGGCTGTCTTCAGGGCGCCCGCCTGGGCCTGTCTCCTcTGCTTCACAACCTACTCTGAGCGCCTCCGCGTCTGTCAGATGTTTGTTGGCATGCGGGGCCCCAAGCTCGAAGAGTGTGAGGAGGCCTTCACGGCCGCCTTCCGGGGTCTCTCTGACACCGAAATCAGT…
TCONS_00095653	=	NR_027058	LINC00338	long intergenic non-protein coding RNA 338 (LINC00338), non-coding RNA	XLOC_030772	TSS34479	2169	1576	72.66	4.5	126630	17	72596320	72602663	+	72596320-72596626,72596830-72596948,72600921-72602663	nnnnnnnnnnnnnnnnnnnnnnnnnnnnnnnnnnnnnnnnnnnnnnnnnnnnnnnnnnnnnnnnnnnnnnnnnnnnnnnnnnnnnnnnnnnnnnnnnnnnnnnnnnnnnnnnnnnnnnnnnnnnnnnnnnnnnnnnnnnnnnnnnnnnnnnnnnnnnnnnnnnnnnnnnnnnnnnnnnnnnnnnnCGCCCCGGGACGATAACGGAGCTCTGCCGGGGGCTGGAGGCACTGACCGGGTGACCAGAGACCCAGAGACCAGAGCCCCTCCACGGCGCCCGGGACTTCAGGGACGGCTnnnnnnnnnnnnnnnnnnnnnnnnnnnnnnnnnnnnnnnnnnnnnnnnnnnnnnnnnnnnnnnnnnnnnnnnnnnnnnnnnnnnnnnnnnnnnnnnnnAGAGCAT…
TCONS_00221622	=	NR_023389	LINC00476	long intergenic non-protein coding RNA 476 (LINC00476), transcript variant 2, non-coding RNA	XLOC_073357	TSS80331	2388	1448	60.64	3.7	138438	9	97671637	97678448	-	97671637-97672544,97676612-97676725,97677083-97678448	TTACAAATGAGGAACCTGCCCAAAGTTGCTCAGCAAGTAACTGTCAGAGGCAGCACTAGATCCCAGGGTCTGACCCCCGAGTCCAGGTTCTCAACACTGAATCGGAGATTTGGTCCCAGGCnnnnnnnnnnnnnnnnnnnnnnnnnnnnnnnnnnnnnnnnnnnnnnnnnnnnnnnnnnnnnnnnnnnnnnnnnnnnnnnnnnnnnnnnnnnnnnnnnnnnnnnnnnnnnnnnnnnnnnnnnnnnnnnnnnnnnnnnnnnnCTTTGCCCGCGGTTTCCGCGCAGGGCTGTGGCGCCGAGGGATCCATCCGGCCAGGGGGAGGGGCCGAGCCCGGCTGCACGTAACACCCGGAAGncGGCGGAGGACAGCGAGGTGGCTGGCCGGTGGGCCAATGGCGGC…
TCONS_00054086	=	NR_029451	LINC00477	long intergenic non-protein coding RNA 477 (LINC00477), non-coding RNA	XLOC_017259	TSS19368	1830	1481	80.93	3	157418	12	24611165	24628489	-	24611165-24611409,24611863-24611990,24615735-24615858,24627157-24628489	aagtttgAGAAATTTCAGTTTCTGGTCTTCGTTCTCAAAACCAGCAGTATCCCACTGGCCAAACTGGGTTCCCGTCCACTTCCTGGTTTCAGAAGCTTCCGTTTTGCCTGACTCACGATCAATCTCTTCTTGCAAGGCCTTTCGCnnnnnnnnnnnnnnnnnnTcaTCCATGTTGCCTTTCTTTTCCAACACCACCTCtAAGTCCGTGTCTGTTTCCTCCTTcCAAGGGTCTCCTGCTACCCCACTCTCTTTCCTcTTCTTcTTnnnnnnnnnnnnnnnnnnnnnnnnnnnnnnnnnnnnnnnnnnnnnnnnnnnnnnnnnnnnnnnnnnnnnnnnnnnnnnnnnnnnnnnnnnnnnnnnnnnnnnnnnnnnnnnnnnnnnnnCTTTGACTGGCTTCTT…
TCONS_00130095	=	NR_027063	LINC00116	long intergenic non-protein coding RNA 116 (LINC00116), non-coding RNA	XLOC_041031	TSS47105	1622	1283	79.1	2.8	156824	2	110326392	110337806	-	110326392-110326488,110327081-110327741,110329652-110329823,110330543-110330673,110331530-110331629,110332525-110332654,110334517-110334643,110337603-110337806	nnnnnnnnnnnnnnnnnnnnnnnnnnnnnnnnnnnnnnnnnnnnnnnnnnnnnnnnnnnnnnnnnnnnnnnnnnnnnnnnnnnnnnnnnnnnnnnnnnnnnnnnnnnnnnnnnnnnnnnnnnnnnnnnnnnnnnnnnnnnnnnnnnnnnnnnnnnnnnnnnnnnnnnnnnnnnnnnnnnnnnnnnnnnnnnnnnnnnnnnnnnnnnnnnnnnnnnnnnnnnnnnnnnnnnnnnnnnnnnnnnnnnnnnnnnnnnnnnnnnnnnnnnnnnnnnnnnnnnnnnnnnnnnnnnnnnnnnnnnnnnnnnnnnnnnnnnnnnnnnnnnnnnnnnnnnnnnnnnnnnnnnnnnnnnnnnnnnnnnnnnnnnnnnnnnnnnnnnnnnnnnnnnnnnnnnnnnnnnn…
TCONS_00067034	j	NR_026774	LINC00239	long intergenic non-protein coding RNA 239 (LINC00239), non-coding RNA	XLOC_021646	TSS24210	901	336	37.29	2.2	121050	14	101266527	101268615	+	101266527-101266577,101267447-101267558,101267878-101268615	nnnnnnnnnnnnnnnnnnnnnnnnnnnnnnnnnnnnnnnnnnnnnnnnnnnnnnnnnnnnnnnnnnnnnnnnnnnnnnnnnnnnnnnnnnnnnnnnnnnnnnnnnnnnnnnGTTTCAGGCATGAGTCACAGGCTGGGTGTGGAAGAGGAAAGTGTGAAGCAAGnnnnnnnnnnnnnnnnnnncGTTGcCAGCAGCCGCTCCCCTGCAAGGAGCCCCTCCCACTTCCTGTCCCTCACACCTGCCTCATTGGAAAGCGACGCACCCACTGTTTGGCCTGGGCAGCCTGATGTTTCTCACCACACAGGAAGACAGTCATGCTACAGGAAGaCCTCGGACTTTGCATCCAGCAGATGTGAGTTCAAATTCCAGCTTTATAATTTGCAGGCTCAGAGGTGGATT…
TCONS_00123374	=	NR_024205	LINC00152	long intergenic non-protein coding RNA 152 (LINC00152), transcript variant 2, non-coding RNA	XLOC_038757	TSS44524	802	77	9.6	2	79434.3	2	87535929	87602145	+	87535929-87536279,87553374-87553519,87601841-87602145	ctctgagaggatcaggaaggctgctcttccaggaagggctgcagggaccctgggaaccggaccagtccagctcacaagtatgaagagaatgtcgggagaggaagtggtggctatgagtcagcatgagtcatctcgttccaatgagaatgaaggctgaggtgtgcgcctttttttttttttccttcttagtcgtgtgtacatcATTGGGAATGGaGGGAAATAAATGACTGGATGGTCGCCACTTTTTAAGTTTCAAATTGACATTCTAGACAAGCGGTGCCTGAGCCCGTGCCTGTCTTCAGATGTTCACAGCACAGTTCCTGGGAAGGTGGAGTCACCAGCCTCTCCCTGGGCAAAGAGGTAGAGGAATGGAGCTCAGAGCTTTTAGAGAATATGGGC…
TCONS_00067587	=	NR_033375	LINC00226	long intergenic non-protein coding RNA 226 (LINC00226), non-coding RNA	XLOC_021814	TSS24408	1073	890	82.95	1.9	96866.9	14	105814836	105816011	+	105814836-105815606,105815710-105816011	nnnnnnnnnnnnnnnnnnnnnnnnnnnnnnnnnnnnnnnnnnnnnnnnnnnnnnnnnnnnnnnnnnnnnnnnnnnnnnnnnnnnTGATTACTCGAGGGCTCCATTTTCTCCTGCTTCTTGTCTTTGGCTATCTTGGCAGCTTCTTTCACCTCCTGGAATTTCTCTGCAAACTTTGTCGGCTGCTGCTCAGAGGAAAACcCCAAACCAAACACCGTGTTGGCTCTGCTGCCGGCCCACTGCCtAAACTTCTGTGACGTTTTGGTGAAGnnnnnnnnnnnnnnnnnnnnnnnnnnnnnnnnnnnnnnnnnnnnnnnnnnnnnnnnnnnnnnnnnnnnnnnnnnnnnnnnnnnnnnnnnnnnnnnnnnnnnnnnnnnnnnnnnnnnnnnnnnnnnnnnnnnn…
TCONS_00123375	=	NR_024204	LINC00152	long intergenic non-protein coding RNA 152 (LINC00152), transcript variant 1, non-coding RNA	XLOC_038757	TSS44524	973	266	27.34	1.5	62930.9	2	87535929	87602152	+	87535929-87536279,87558756-87558864,87560857-87561057,87601841-87602152	ctctgagaggatcaggaaggctgctcttccaggaagggctgcagggaccctgggaaccggaccagtccagctcacaagtatgaagagaatgtcgggagaggaagtggtggctatgagtcagcatgagtcatctcgttccaatgagaatgaaggctgaggtgtgcgcctttttttttttttccttcttagtcgtgtgtacatcATTGGGAATGGaGGGAAATAAATGACTGGATGGTCGCCACTTTTTAAGTTTCAAATTGACATTCTAGACAAGCGGTGCCTGAGCCCGTGCCTGTCTTCAGATGTTCACAGCACAGTTCCTGGGAAGGTGGAGTCACCAGCCTCTCCCTGnnnnnnnnnnnnnnnnnnnnnnnnnnnnnnnnnnnnnnnnnnnnnnnn…
TCONS_00027695	=	NR_026762	LINC00263	long intergenic non-protein coding RNA 263 (LINC00263), non-coding RNA	XLOC_008933	TSS9837	1017	906	89.09	1.3	64723.9	10	102123297	102138104	+	102123297-102123759,102130963-102131195,102137784-102138104	nnnnnnnnnnnnnnnnnnnnnnnnnnnnnnnnnnnnnnnnnnnnnnnnnnnnnnnnnnnnnnnnnnnnnnnnnnnnnnnnnnnnnnnnnnnnnnnnnnnnnnnnnnnnnnnnnnnnnnnnnnnnnnnnnnnnnnnnnnnnnnnnnnnnnnnnnnnnnnnnnnnnnnnnnnnnnnnnnnnnnnnnnnnnnnnnnnnnnnnnnnnnnnnnnnnnnnnnnnGAAGACAAATGaggcactttggccgtcttcatggccAGCCCCTCCCTCATAACCCGAGATTCcTTGTGGGCTCTTAGTCCATAGCTGCCTTTGAGGTGGTGnnnnnnnnnnnnnnnnnnnnnnnnnnnnnnnnnnnnnnnnnnnnnnnnnnnnnnnnnnnnnnnnnnnnnnnnnnnnnnnn…
TCONS_00123376	=	NR_024206	LINC00152	long intergenic non-protein coding RNA 152 (LINC00152), transcript variant 3, non-coding RNA	XLOC_038757	TSS44524	665	4	0.6	1.3	54076.2	2	87535929	87602154	+	87535929-87536279,87601841-87602154	ctctgagaggatcaggaaggctgctcttccaggaagggctgcagggaccctgggaaccggaccagtccagctcacaagtatgaagagaatgtcgggagaggaagtggtggctatgagtcagcatgagtcatctcgttccaatgagaatgaaggctgaggtgtgcgcctttttttttttttccttcttagtcgtgtgtacatcATTGGGAATGGaGGGAAATAAATGACTGGATGGTCGCCACTTTTTAAGTTTCAAATTGACATTCTAGACAAGCGGTGCCTGAGCCCGTGCCTGTCTTCAGATGTTCACAGCACAGTTCCTGGGAAGGTGGAGTCACCAGCCTCTCCCTGAATAACTGGgAGATGAAACAGGAAGCTCTATGACACACTTGATCGAAT…
TCONS_00012624	=	NR_033927	LINC00184	long intergenic non-protein coding RNA 184 (LINC00184), non-coding RNA	XLOC_004079	TSS4257	2276	1317	57.86	1.1	49335	1	232831674	232837149	+	232831674-232832116,232835317-232837149	nnnnnnnnnnnnnnnnnnnnnnnnnnnnnnnnnnnnnnnnnnnnnnnnnnnnnnnnnnnnnnnnnnnnnnnnnnnnnnnnnnnnnnnnnnnnnnnnnnnnnnnnnnnnnnnnnnnnnnnnnnnnnnnnnnnnnnnnnnnnnnnnnnnnnnnnnnnnnnnnnnnnnnnnnnnnnnnnnnnnnnnnnnnnnnnnnnnnnnnnnnnnnnnnnnnnnnnnnnnnnnnnnnnnnnnnnnnnnnnnnnnnnnnnnnnnnnnnnnnnnnnnnnnnnnnnnnnnnnnnnnnnnnnnnnnnnnnnnnnnnnnnnnnnnnnnnnnnnnnnnnnnnnnnnnnnnnnnnnnnnnnnnnnnnnnnnnnnnnnnnnnnnnnnnAAGAAACCCGGGTCCTTAGATCcCtgcttG…
TCONS_00097369	=	NR_026951	LINC00324	long intergenic non-protein coding RNA 324 (LINC00324), non-coding RNA	XLOC_031215	TSS35105	2142	1406	65.64	1.1	56599.1	17	8064668	8068129	-	8064668-8065552,8066336-8067317,8067855-8068129	AATAGGAGCTGAATCCTTCACTGAAgGCCCCGTCAaCGTATCtatgGGTTGGGCgTTAGGAAtGGCCTGGCCCCACAAATCACACAACTGGGGTGTAGAACnnnnnnnnnnnnnnnnnnnnnnnnnnnTGGTCCAGGACCGATGCAGGCCAGAACCCCGCTGGGAGGACTCCCCAGAACAGGCACTGAGCTGAGGAAAGGCAGAACACGTGGTCTGCTACTGACCCCACcagatcttnnnnnnnnnnnnnnnnnnnnnnnnnnnnnnnnnnnnnnnnnnnnnnnnnnnnnnnnnnnnnnnnnnnnnnnnnnnnnnnnnnnnnnnnnnnnnnnnnnnnnnnnnnnnnnnnnnnnnnnnnnnnnnnnnnnnnnnnnnnnnnnnnnnnnnnnnnnnnnnnnn…
Immature pre-microRNAs
TCONS_00056201	o	NR_031692	MIR1279	microRNA 1279 (MIR1279), microRNA	XLOC_017780	-	176	0	0	208.5	6.983e+06	12	67953204	67953379	-	67953204-67953379	CAAAAACCATAGTAGCTGCATACTCAGTGAATGCcACAACCTGAAATTCTAAAAAAAGAACATTGGTTAAGACAAACCTAAATCAATCTGAACAGTGTTGCCTGAATATTTAGAATATTCACAAAAATTCCTATTGCTTCTTTCTAATGCCAAGAAAGAAGAGTGTAAGAACTTTC
TCONS_00078054	o	NR_030360	MIR631	microRNA 631 (MIR631), microRNA	XLOC_025316	-	1222	134	10.97	198.4	6.82228e+06	15	73433005	73434226	-	73433005-73434226	TGAGGAAAGCCCACCAGAAGCCGCCTGTCGcCCCTTTCTCCTCCCCTTCTTGGGCACTGTGGGAACTTCTGGGTCCTGCTGGAGGCTGGTCCCCTCAGGCCGCTGAGTTGCAGTCCTCTCAGGAAGGTCTCTCTTTGCCCTTCGTGTCCTGGAAAGGGCCTTGCTTGGAGGCGAAGGGTCCTGGATGGAGGAGACATGGGTCCCTGAGGGGCTCAGAGAGCAGTTTAGAGGTTGGTTAGGGCCCACTATTCCCCCCGCCCTCTTAGGGTAAGGCAGCTGCCTAGGAGGGGGAGCCAGGGCTAGAGAGTGCAGGAGAAGAGGCgGGCGCAGGCAGCGATACCTCCACTCTGTTCTCAGGACTCGGCTGTGTGGCCTTGGATTTCTTTTTGCGGGATTTGC…
TCONS_00000129	o	NR_029957	MIR429	microRNA 429 (MIR429), microRNA	XLOC_000047	-	205	0	0	60.7	3.11958e+06	1	1094126	1094330	+	1094126-1094330	CTtGTTCTGCAGACCCAGGAGGGATCAGGGCAGCTGCAGGaggtggGGggaGCCACCCCCAGGGCCTTCCCTTCACAGGCCGTGCAGACACCAGCCCAGGACCCGGAGGCCACGCACACCACCGCCGGCCGATGAGCGTCTTACCAGACACGGTTAGACCTGGCTCTCTGTCTAATACTGTCTGGTAAAACCGTCCATcCGCGGC
TCONS_00000127	=	NR_029639	MIR200B	microRNA 200b (MIR200B), microRNA	XLOC_000045	-	105	0	0	49.4	2501294	1	1092337	1092441	+	1092337-1092441	GGCCCCAGACCCAGCTCGGGCAGCCGTGGCCATCTTACTGGGCAGCATTGGATGGAGTCAGGTCTCTAATACTGCCTGGTAATGATGACGgCGGGGCCCTGCACG
TCONS_00226230	o	NR_037511	MIR374C	microRNA 374c (MIR374C), microRNA	XLOC_074837	-	1468	75	5.11	37.8	1.52585e+06	X	73353711	73355178	+	73353711-73355178	TGACAATGCCCCAAAACCACTTCATATTTTCCTGAGCTTCTAACCCAGTTTCAAACTCGTTTCTTACTTTGATATACCATAAGCTCTCCTGTTAATGGTCTCACTCCAGCGTTTTGGCCTGAATATTCCTTAAAGACTCTGGTTCATATTTAGnnnnnnnGTCTTTCTGTTCTAGCAGCTTTTGtCTCCATATTCCTGTTCCTGCTCAGTTTCCTCTCCATCATCCACCTCTACAATTACAAATCTTCACCACCCTTGCCAAGTCCTCTTCCTTACTCCTATCCCTATCTCTGTGCTCCAGCAAAAaGGTAGTTCCACTTACCTAAGGCTAACCCTCCACCTACACGTGTTCTAGAGCCATAGATTTCACCCTTCCAGCTTCACCTGCATCATCTTTCA…
TCONS_00155982	o	NR_029677	MIR135A1	microRNA 135a-1 (MIR135A1), microRNA	XLOC_049706	-	258	0	0	26.7	792092	3	52303275	52303532	-	52303275-52303532	CAGGCCCCCAGGTCATGAAcCAtCTGCAAGCTAGGCTGTTCAGAGCCCAGGTGGGGAAGGGAAACCCTTCCCAGCGGAAAGTCCTGCCAGCCCTGGCCCAGGGCCCCTCAACACCCTCAGGGAGGAGGGGAGGGCTGGGGTGGAAGAAGTGCCTGTAAGAGCAGCCCCAGGCCTCGCTGTTCTCTATGGCTTTTTATTCCTATGTGATTCTACTGCTCACTCATATAGGGATTGGAGcCGTGGCGCACGGCGGGGACA
TCONS_00000128	=	NR_029834	MIR200A	microRNA 200a (MIR200A), microRNA	XLOC_000046	-	107	0	0	24.3	1032200	1	1093089	1093195	+	1093089-1093195	GGGATCCCATGTCCCTCCCGGGCCCCTGTGAGCATCTTACCGGACAGTGCTGGATTTCCCAGCTTGACTCTAACACTGTCTGGTAACGATGTTCAAAGGTGACCCAC
TCONS_00230977	o	NR_029523	MIR106A	microRNA 106a (MIR106A), microRNA	XLOC_076383	TSS83624	1033	18	1.74	16.5	539355	X	133131074	133133422	-	133131074-133132048,133133365-133133422	GCAGCTGGAGCACACCCTGGACGCGCGGtCTGCTGGCGGACTTCAACGGGAGCATTAGGTGAGTCTGCTTGGATCTGTGAGGACGGAAAAGAAGAGCTCCTAGAAGACTTAAAATCTTGCTACAGGAATAGGCCTTGGCCATGTAAAAGTGCTTACAGTGCAGGTAGCTTTTTGAGATCTACTGCAATGCAAGCACTTCTTACATTACCATGGTGATTTAATCAATGGCtACTGAGAACTGTAGTTTGTGCATAATTAAGTAGTTGATGCTTTTGAGCTGCTTCTTATAATGTGTCTCTTGTGTTAAGGTGCATCTAGTGCAGTTAGTGAAGCAGCTTAGAATCTACTGCCCTAAATGCCCCTTCTGGCACAGGCTGCCTAATATACAGCATTTTAAAA…
TCONS_00176156	o	NR_036241	MIR4279	microRNA 4279 (MIR4279), microRNA	XLOC_057226	-	257	2	0.78	11.7	440183	5	31971965	31972221	-	31971965-31972221	CTCCCCTCCTACCTGCTTTATGAGCTGGTCAGGTGAGCtTGGTCTGCTATGCTTCAGCAGCCTCTGGAATGGGACGGACTCCAAAGTTGGTTGTGCTTCATTTCCnnTCTCCATTCAGGTCTTTAAAGTCCTGGGTTATTAACTATCAACAAAAACACAAGCTGCGCCATGCGTGCTCCAACTTCCTGCCAGCTCCCCATGCTCTGTGGAACTGAGGAGCAGATTCTCTCTCTCTCCTCCCGGCTTCACCTCCTGAG
TCONS_00061805	o	NR_031723	MIR320D1	microRNA 320d-1 (MIR320D1), microRNA	XLOC_019761	-	313	0	0	10	472951	13	40199964	40200276	-	40199964-40200276	CAGTCCCAAGCTAATAGTGTTCCAGGTCAACAGGAACCATGTGAAGGAAGCCACCATAACCACAGGCTTCAAATGACAAAACACACAAGGAAGCAGAACCATGAATGTGTACCAACAGAAACGAGAACAGAATCAGACTCATAAAGCCTCTGAATATTGGGCTTATCAGAGTCAGaATATAAAATATGTGTAAGATAGAATGAATATTGAGCAGGATGCTTTGAAAGTGACCAAGCgGATTTGAAAAACATTAAAAAATTTGGCCTTCTCTTCCCAGTTCTTCCCAAAGTTGAGAAAAGCTGGGTTGAGAGGA
TCONS_00229037	=	NR_029636	MIR222	microRNA 222 (MIR222), microRNA	XLOC_075787	-	110	0	0	7.5	348335	X	45491365	45491474	-	45491365-45491474	GCTGCTGGAAGGTATAGGTACCCTCAATGGCTCAGTAGCCAGTGTAGATCCTGTCTTTCGTAATCAGCAGCTACATCTGGCTACTGGGTCTCTGATGGCATCTTCTAGCT
TCONS_00145100	o	NR_036169	MIR3199-1	microRNA 3199-1 (MIR3199-1), microRNA	XLOC_046021	-	297	18	6.06	7.5	390600	22	26646513	26646809	-	26646513-26646809	CgTAAAGCATGCTAAAATACgTCTCATAATGTTCTAAGGGTgaaatAaAataaaaCatctcTattacTTAGCACAGTACTTGGCATAAAATCCAATGTCCAATCAACAAAGCGGATTCTAAGCTTCTcAACTCTTGCAAGAAAGAGCGTGCGTTTCCTTAAATCTCTGCCCTTACAATAACTAGCACTATTCACACACAAGAGAAACTCGGTnnnnnnnnnnnnnnnnnnAGGAGAAAGTTTCTGGAAGTTtTGACATTCCAGAAACcTTCTCCTAAGGCAGTCCCTGGGAGTCACT
TCONS_00022547	=	NR_029628	MIR215	microRNA 215 (MIR215), microRNA	XLOC_006851	-	110	9	8.18	7.3	413806	1	218357818	218357927	-	218357818-218357927	nnnnnnnnnAAATGGTATACAGGAAAATGACCTATGAATTGACAGACAcTATAGCTGAGTTTGTCTGTCATTTCTTTAGGCCAATATTCTGTATGACTGTGCTACTTCAa
TCONS_00126331	o	NR_029609	MIR10B	microRNA 10b (MIR10B), microRNA	XLOC_039936	-	287	7	2.44	7.3	286323	2	176723100	176723386	+	176723100-176723386	tCTTGGTAACCCTGACCCTGGCCGAAGAATGAGGAAACTCTTTGCTTCAAATTGTCGCCAAGCCCATCAGGCTACCTGAACTGTTTCAGAAAGTGCGGGTGGCTGCGTCCAACGGTGGTGGCTCAGAGGcAGAnnnnnnnGCCGGCAGCAGCCTAGGTACCTCACTCTGGGTGGGAcCCAGAGGTTGTAACGTTGTCTATATATACCCTGTAGAACCGAATTTGTGTGGTATCCATATAGTCACAGATTCGATTCTAGGGGAATATATGGTCGATGCAAAAACTTCA
TCONS_00115180	o	NR_029586	MIR199A1	microRNA 199a-1 (MIR199A1), microRNA	XLOC_036378	-	311	36	11.58	6.4	340401	19	10789102	10789412	-	10789102-10789412	GAAGCCACGATCCCaAACCCTGCCTCCTGCTCCGCCTCCCCCACTCTTTAGGATTTCCTGAAAACCCAGAACTTtcTCCAGATGCACGCCGGCCCCAGCCTTGCCACGTCAGAAGGGACAGAGCGGATCgTCTCGGGAGGAGTTGTGGTTTCcCtggctGCTCAGAGGTGCTCAGGCGCGGCCTGGCCTGGTGnnnnnnnnnnnnnnnnnnnnnnnnnnnnnnnnnnnncAGCCGGCCTCGCCAACCCAGTGTTCAGACTACCTGTTCAGGAGGCTCTCAACGTGTACAGTAGTCTGCACATTGGTTAGGC
TCONS_00112783	o	NR_029843	MIR99B	microRNA 99b (MIR99B), microRNA	XLOC_035766	-	355	11	3.1	6.3	251197	19	56887392	56887746	+	56887392-56887746	GCGGGGACTCCTGGATCTCTGGGGAGAAGGGGGCTTTGGATCTGGACTTGTGAGTCTGAGGGAGGAAGGGGCTGAGTACTTGGATTCCAGAAAcATTTGGGGAGAAAAGGGCCAGGGGCCTGGATTCCTGGATCTcTGGTGAGGnnnnnnnnnnnCTaCTGGGTTCTTTAGGGAGGAGAGGGATGAGGGCCTTGACTCCAGGGTCCCTGATGAGGAAGGGGCTGaGGGCCTGGACTCCTGGGTTCCTTGGGGAgGAGGGGCCGGGGGCCCGGACTcCTGGGTCCTGGCACCCACCCGTAGAACCGACCTTGCGGaGCCTTCGCCGCACACAAGCTCGTGTCTGTGGGtCCGTGTC
TCONS_00040723	=	NR_029623	MIR210	microRNA 210 (MIR210), microRNA	XLOC_013205	-	110	7	6.36	5.4	272087	11	558089	558198	-	558089-558198	ACCCGGCAGTCCCTCCAGGCGCAGGGCAGcCCCTGCCCACCGCACACTGCGCTGCCCCAGACCCACTGTGCGTGTGACAGCGGCTGATCTGTgcctgggcagcnnnnnnn
TCONS_00103155	o	NR_031565	MIR320C1	microRNA 320c-1 (MIR320C1), microRNA	XLOC_032829	-	120	10	8.33	5.3	267727	18	17517437	17517556	+	17517437-17517556	TTTGCAtTGGTTAATTTTTAAAGAAAATGTGTTTTGCACTAAAAATGAGGCCTTCTCTTCCCAGTTCTTCCCAGAGTCAGGAAAAGCTGGGTTGAGAGGGTAGAAAAAAAnnnnnnnnnn
TCONS_00205201	o	NR_037495	MIR3926-2	microRNA 3926-2 (MIR3926-2), microRNA	XLOC_067384	-	149	48	32.21	3.5	136079	8	12629031	12629179	+	12629031-12629179	TGCACCCTCACAAAATTCAAGAAAACAAATGACAGGCTCTAGTAAACAAGGAATGATAACAATTATAAGAGTCTGTGATGACAAACGGAGCTGGCCAAAAAnnnnnnnnnnnnnnnnnnnnnnnnnnnnnnnnnnnnnnnnnnnnnnnn
TCONS_00067015	o	NR_030155	MIR412	microRNA 412 (MIR412), microRNA	XLOC_021630	-	380	67	17.63	2.3	59608.4	14	100601378	100601757	+	100601378-100601757	TGAGCCTCTCCATGGTACTCGGGGAGAGGTTACCCGAGCAACTTTGCATCTGGACGACGAATGTTGCTCGGTGAACCCCTTTTCGGTATCAAATTCCACCAGGGAGGCCGTCTTGGAGGCTGGGGCACCTCGGGGAAGGACGCCAgCATCAGCACCATTCTGGGGTAnnnggatggaTGGTCGACCAGTTGGAAAGTAATTGTTTCTAATGTACTTCACCTGGTCCACTAGCCGTCCGTATCCGCTGCAGCCTGTGGGGCCTGCGGaCCGGGGAGCCGATCGCGCTTCAGCTCAGCGCCTTTCCTGGTACTTGAAGnnnnnnnnnnnnnnnnnnnnnnnnnnnnnnnnnnnnnnnnnnnnnnnnnnnnnnnnnnnnnnnn
TCONS_00219822	o	NR_030618	MIR873	microRNA 873 (MIR873), microRNA	XLOC_072812	-	230	28	12.17	1.6	39330.2	9	28878877	28879106	-	28878877-28879106	GTCaGGGATGCCCACAAcACTGTTTGgAAAGAATCACAAGCACCAGcCAAGCTGCTGAAGATACTCCAGGGGAACAGATTACTGTATTCACTTGAAATGGAnnnnnnnnnnnnnnnnnCTTATCTGCAAATGGTTCCTGCTTAGAATAAGTTTGTGTGCATTTGCAGGAACTTGTGAGTCTCCTATTGAAAATGAACAGGAGACTGATGAGTTCCCGGGnnnnnnnnnnn
TCONS_00066991	o	NR_030157	MIR376B	microRNA 376b (MIR376B), microRNA	XLOC_021610	-	467	152	32.55	1.5	39810.2	14	100576159	100576625	+	100576159-100576625	nnnnnnnnnnnnnnnnnnnnnnnnnnnnnnnnnnnnnnnnnnnnnnnnnnnnnnnnnnnnnnnnnCACGTTTTCAGTATCAAATGCTGCCTTGGGATCATGGCTGGACGGAAGCCACCAGCTGGGACGTGAGGTGGGGCTGAGCCCTCCAGGGTAAGTGGAAAGATGGTGGGCCGCAGAACATGTGCTGAGTTTGTGCCATATGTCTGCTGACCATCACCTTTAGAAGCCCCCTTTCGCTGAGGAGCCAGCTTGGCACACAGGCTGTGGTGTGTTGTCAnnnnnnnnnnnnnnGACTGAAAACGGTTGCTTTgCTGTCTTGCTTCCATTTTCCATGAAcTGcGTTCAGATTTGTCCTTTCCAGAGCCCAGTCCTTCTTTGGTATTTAAAACGTGnnnnn…
TCONS_00047758	o	NR_030625	MIR920	microRNA 920 (MIR920), microRNA	XLOC_015310	-	165	64	38.79	1.4	76239.1	12	24256532	24256696	+	24256532-24256696	tGAGTAAGTCATTTTAATTGAAGAGATCTGATCACACTGAAGGACAAAGACATTTATCTCTCTGTATAATGAAAACTGAAAAAGCCACTGGTAGTTGTTCTnnnnnnnnnnnnnnnnnnnnnnnnnnnnnnnnnnnnnnnnnnnnnnnnnnnnnnnnnnnnnnnn
TCONS_00067011	o	NR_029869	MIR377	microRNA 377 (MIR377), microRNA	XLOC_021628	-	157	15	9.55	1.3	71136.9	14	100598052	100598208	+	100598052-100598208	CTGGAGTCAGCAGGGAGGcCCCGaAGGCAATGCCaCCTTTGGTGAAGAGGCATCTCGGTGTGTTCTTGCCtGTGCTGAcGTTTGACCCTTGAGCAGAGGTTnnnnnnnnnnnnnnnGCTTTATTTATGTTGAATCACACAAAGGCAACTTTTGTTTG
TCONS_00067012	o	NR_030594	MIR541	microRNA 541 (MIR541), microRNA	XLOC_021629	-	170	69	40.59	1.2	74211.9	14	100600499	100600668	+	100600499-100600668	CTTTTCTTTCTTTACAGCAGGCCcCGCATGGCaGGCCTCttgctCCACTTGTAGCAAGatGCAGAGGGCTCTCTGAGCTCATGCCAACGTCAGGGAAAGGAnnnnnnnnnnnnnnnnnnnnnnnnnnnnnnnnnnnnnnnnnnnnnnnnnnnnnnnnnnnnnnnnnnnnn
TCONS_00140114	o	NR_036221	MIR4327	microRNA 4327 (MIR4327), microRNA	XLOC_044451	-	191	82	42.93	1.1	56555.7	21	30669483	30669673	-	30669483-30669673	AAATtGATGAATTTGAAGCAGGAAGAGCTGTAGTGAAGTTAGAGGAGGTGCCAGGGCCTGGAAAAGTCTCAAACAATGAGGCaGGATGACCTCtGAGAAAGnnnnnnnnnnnnnnnnnnnnnnnnnnnnnnnnnnnnnnnnnnnnnnnnnnnnnnnnnnnnnnnnnnnnnnnnnnnnnnnnnnCTCAGTAG
TCONS_00139049	o	NR_036167	MIR3197	microRNA 3197 (MIR3197), microRNA	XLOC_044109	-	265	58	21.89	1.1	36072.3	21	41461162	41461426	+	41461162-41461426	TCGCATCCTCCTCTGCCTCCTTCCACCCTCCACCCTCCCAGCCTCCACTCAGACCTCTTTAAAACCACTCGGGGGCCGCCGGGGgatgaGGCCGGGGAACgGGCtGnnnnnnnnnnnnnnnnnnnnnnnnnnnnnacgGGAAACGCCTCGAAAGCAGCCAGACCcGGCGACTGAAATGAGGCGGAgGcGCTTGGCGAGGGGAGGCGCAGGCTCGGAAAGGCGCGCGAGGCTCCAGGnnnnnnnnnnnnnnnnnnnnnnnnnnnnn
TCONS_00066979	o	NR_030406	MIR758	microRNA 758 (MIR758), microRNA	XLOC_021602	-	570	159	27.89	1	33025.1	14	100561628	100562197	+	100561628-100562197	AgGGAAGAGAGCCAGGGGTCAcCGTCACTTCCTGGTATTTGAAGATGCGGTTGACCATGGTGTGTACGCTTTATTTaTaACGTAGGACACATGGTCTACTTnnnnncAATATCACATCTCGCCTcGGAAGACTTCCAGGAGGTGATATCAGCTTTGaGGAAGAGCCACTGTCCTGGTGTCAGTACGGCTGCTGCTTGGTACcTGGAGAGAGGTGGTCCGTGGCGCGTTCGCTTTATTTATGGCGCACATTACACGGTCGACCTCTTTGCAGTATCTAATCCCGCCTTGCAAGCTTTCCTGGAGCTAACATCAACTnnnnnnnnnnnnnnnnnnnnnnnnnnnnnnnnnnnnnnnnnnnnnnnnnnnnnnnnnnnnnnnnnnnTGTGTGACGATAACTCA…
snoRNAs
TCONS_00214505	o	NR_003690	SNORD121B	small nucleolar RNA, C/D box 121B (SNORD121B), small nucleolar RNA	XLOC_070941	-	188	0	0	92.2	3111236	9	33924191	33924378	+	33924191-33924378	ACAGTGAGCATTTCCTTGGTATGTaCTTGAAtagatgtatctcagaGCACACACATGAGCTTCGTAGGCTTCAGAAAGAATGTGGAGACACTCAATCCTAGCTGTGGAAAGACTCAGTTTCAGTGCTGTCCACACATACAACTCAGATATGTGCTTGGAAATAAAACATCATTGTCTTTTCCAGTTAG
TCONS_00071180	o	NR_003331	SNORD116-16	small nucleolar RNA, C/D box 116-16 (SNORD116-16), small nucleolar RNA	XLOC_022929	-	137	0	0	5.9	288194	15	22878964	22879100	+	22878964-22879100	tAACCCCCTAATATTACTCCTTTGTGGACATGAAGACTGTGCATGGATCGATGATGACTTTCATACATGCATTCCTTGGAAAGCTGAACAAAATGAGTGAAAACTCTATACCGTCATCCTCGTCGAACTGAGGTCCA
TCONS_00071165	=	NR_003324	SNORD116-9	small nucleolar RNA, C/D box 116-9 (SNORD116-9), small nucleolar RNA	XLOC_022921	-	110	0	0	4.9	240186	15	22869333	22869442	+	22869333-22869442	CTTTGAATGTGCTTGGATCGATGATGAGTCCCCCAaAAAAACATTCCTTGGAAAAGCTGAACAAAATGAGTGAGAACTCATACCGTCGTTCTCATCGGAtCtgaggtcca
TCONS_00071257	o	NR_003308	SNORD115-16	small nucleolar RNA, C/D box 115-16 (SNORD115-16), small nucleolar RNA	XLOC_022958	-	286	3	1.05	3.9	175721	15	22995484	22995769	+	22995484-22995769	CTCTTCCTGTCACCCCAAATGGTGAGCCTGGAGGAAGACTTGCATTGGGCCCAATGGACCGAGGCCAGTGGCCATCGGCCAGGTGCCCACCCTGGTGTGCTGAAGCTTGGGACCTACCTGTcGTCCTGGTTTCCTACACTGAGCTGtGGTgAGCACATCTGGGTCCcgCTGGATGCATGCATGGGGAGGGGGGTGCCCTGGTTTGGGTCGATGATGAGAACCTTATATTATCCTGAAGAGAGGTTATGACTTAAAATTCATGCTCAATAGGATTACGCTGAGGnnn
TCONS_00182275	=	NR_002971	SNORA38	small nucleolar RNA, H/ACA box 38 (SNORA38), small nucleolar RNA	XLOC_059389	-	132	0	0	2.7	123456	6	31698835	31698966	+	31698835-31698966	cCCTCCTACAAAGGCGTGTCTGTGGTTCCCTGTCTTTGGACACGTAAGAATTGGAGGCAAAGAAATGTGGATTTGGGAAACTTTGAGGCCAGCTTGCTCCTTGCAGGCTTATGATCAacCAATCTCACATAG
TCONS_00066961	o	NR_003219	SNORD114-26	small nucleolar RNA, C/D box 114-26 (SNORD114-26), small nucleolar RNA	XLOC_021590	-	271	7	2.58	2.4	70081.2	14	100522936	100523206	+	100522936-100523206	ATTGATAATGCATATATGAAAAACGGAGAAGAATTAATGAAACAGATATATCTATGTTAGAATGATTCTGTGTAAAGATAAGGAATATCAaGTCTGTTCTTAGgGTTTcaTGAATCACAGAGTGTAAAATTATTcCCAGTGAATTAATGAATaAAttTAAAGACAACATAGAAATGAATGGAGAGAAAGAGGGTCAACCCTGGATCGATGATGAGCACTGGTGGAGTATGAGTCACATACGATGAATAtGTGTCTGGAACTCTGnnnnnnn
TCONS_00066917	o	NR_003232	SNORD113-4	small nucleolar RNA, C/D box 113-4 (SNORD113-4), small nucleolar RNA	XLOC_021557	-	258	0	0	1.9	82668.4	14	100472397	100472654	+	100472397-100472654	TTTGGTATGAAGCATGGATGTcAATTAATCACACAcGTTtTCTGAGGTCCATTGTAAAAGGAGACCTAGTCTTtAGGGAGAGAGCCACTAATGGGAATATCTTATTCCTAGAATTTTGTGTTTATTTTATTATTCATGAACCAATGAATAATAAATGAATGATATAAAGGAAGAAAAACGTGCTTGGACCAATGATGAGTACCATGGGGTATCTGAAACAGGATTTTTGATTAAACCCATATGCAAcTCTGAGGTCCA
TCONS_00011568	=	NR_004389	SNORA16B	small nucleolar RNA, H/ACA box 16B (SNORA16B), small nucleolar RNA	XLOC_003738	-	133	21	15.79	1.4	85188.4	1	210592783	210592915	+	210592783-210592915	TGGCCTTTATCAAAGCTGCAGCTGCTTCCATGTAGCTGCTGTGGTCAAAAAGAAGCCGAGAGTGACAGTTTTCCGTGATGGTCACAGTTCTGTTTGCTGTAACTGATCTGCAnnnnnnnnnnnnnnnnnnnnn
TCONS_00136125	=	NR_003045	SNORD17	small nucleolar RNA, C/D box 17 (SNORD17), small nucleolar RNA	XLOC_043110	-	237	136	57.38	1.4	45412.4	20	17891353	17891589	-	17891353-17891589	nnnnnnnnnnnnnnnnnnnnnnnnnnnnnnnnnnnnnnnnnnnnnnnnnnnnnnnnnnnnnnnnnnnnnnnnnnnnnnnnnnnnnnnnnnnnnnnnnnnnnnnnnnnnnnnnnnnnGCAGTGTTCTACTGTGAACTGCTTGTGTGTTGGCAGGCTACCGGTAAGAATGGTTGGTGTCAGCAGGGAtGGGGCCCTCTGgGACCCATCTCACAAAGATGnnnnnnnnnnnnnnnnnnnn
Noncoding RNAs
TCONS_00043429	x	NR_028272	NEAT1	nuclear paraspeckle assembly transcript 1 (non-protein coding) (NEAT1), non-coding RNA	XLOC_013850	TSS15613	1467	16	1.09	8310	342152600	11	64947299	64949050	-	64947299-64947719,64948005-64949050	CCTAACCAACCCTCTCTCCTTCTTCACCTTCATCCCTCCCAGTACCAGTGCCAAGCTGCACACCCCCATCCCCCACACTGCAACTCCCACGGGACCAGTGCCAAGCTGTCCCCTTCTCCCGGTCTCCCACAACTCCCACCTCAGGGTCCTCTTATTAGAATGCCAAAAAAGCATTATGAAATCTAACGAAGtTcAnnnnnngTCAAAAAAAACGAAGCAAGAACAAAAGAGCACTACCGGTATACCCACCATTACCTTCTCTTAGTAATCTGCAATGCAATCACAATGCCCAAACTAGACCTGCCATTTTTCACACACAGATTTGGGAATGACCAATTTGTACCCTCCCAGAGTTTAGCATAACACAATGACACTCTTAnnTTGACAATCTGCTTCCTC…
TCONS_00082915	=	NR_001447	MT1L	metallothionein 1L (gene/pseudogene) (MT1L), non-coding RNA	XLOC_026846	TSS29906	441	177	40.14	1406	62869854	16	55208873	55210245	+	55208873-55209003,55209592-55209657,55210002-55210245	nnnnnnnnnnnnnnnnnnnnnnnnnnnnnnnnnnnnnnnnnnnnnnnnnnnnnnnnnnnnnnnnnnnnnnnnnnnnnnnnnnnnnnnnnCtCCTTGGCTcGaAATGGACCCCAAATGTTCCTGCACCGCTGGgGCtTCCTGCtCCTGTGCCAGcTCCTGCAAGTGCAAAGAGTGCAAATGCACCTCGTGCAAGAAAAGCTGCTGCTCCTGCTGCCCCGTGGGCTGTGCCAAGTGTGCCCAGGGCTGCGTCTGCAAAGGGGCGTCGGAGAAGTGCAGCTGCTGTGCCTGATGTGGGGACAGCTTTGCTCCCAGATGTAAATACAGCAACCtGTAcaACCcTGGATTTTTTTTTtnnnnnnnnnnnnnnnnnnnnnnnnnnnnnnnnnnnnnnnnnnnnnn…
TCONS_00032951	=	NR_026715	RPL13AP6	ribosomal protein L13a pseudogene 6 (RPL13AP6), non-coding RNA	XLOC_010601	-	661	175	26.48	508.5	26607987	10	112686346	112687006	-	112686346-112687006	nnnnnnnnnnnnnnnnnnnnnnnnnnnnnCGGAGGTGCAGGTCCTGGTGCTCGATGGTCGAGGCCATCTCCTGGGCCGCCTGGCGGCCATCGTGGCTAAACAGGTACTGCTGGGCCGGAAGGTGGTGGTCGTACGCTACGAAGGCATCcACATTTCTGGCAATTTCTACaGAAACAAGTTGAAGTAcCTGtCTTTCCTCCGcAAGCGGATGAACACCAACCCTTCCCGAGGCCCCTACCACTTcCGgGCCCCCaGcCGCgTCgTCTGGCtgacnnnnnnnnGCATGCTGCCTCACAAGACCAAGCGAGGCCAGGCTGCCCTGGACCGCCTCAAGGTGTTTGACGGCATCCCACCGCCCTACGACAAGAAAAAGCGGATGGTGGTTCCTGCTGCCCTCAA…
TCONS_00210616	=	NR_003129	RNF5P1	ring finger protein 5, E3 ubiquitin protein ligase pseudogene 1 (RNF5P1), non-coding RNA	XLOC_069505	-	1108	30	2.71	508.4	16924505	8	38576850	38577957	-	38576850-38577957	nnnnnnnnnnnnnnnnntGTTGGGGCGTGTGTATGTGTATTTGGGGGGACTGAAGGGTACGTGGGGCGAAACAAAACCGGCCaTGGCAGCAGCGGAGGAGGAGGACGGGGGCCCCGAAGGGCCAAATCGCGAGCGGGGCGGGGCGGGCGCGACCTTCGAATGTAATATATGTTTGGAGACTGCTCGGGAAGCTGTGGTCAGTGTGTGTGGCCACCTGTACTGTTGGCCATGTCTtCATCAGTGGCTGGAGAGGCCAGAGcGGCAAGAGTGTCCAGTATGTAAAGCTGGGATCAGCAGAGAGAAGGTTGTCCCACTTTATGGGCGAGGGAGCCAAAAGCCCCAGGATCCCAGATTAAAAACTCCACCCCGCCCCCAGGGCCAGAGACCAGCTCCAGAGAG…
TCONS_00018468	x	NR_002796	AKR7A2P1	aldo-keto reductase family 7, member A2 pseudogene 1 (AKR7A2P1), non-coding RNA	XLOC_005723	TSS6496	879	0	0	491.3	25653917	1	113267709	113268640	-	113267709-113267982,113268036-113268640	TTTATTCTTCATTTGGTGGTGACTCTACTGTTAGGTTTTTGTTCAAATAATTCCATTCCTAAGAATGTTCTGAGGCAGTTCTAAATTAAAGAAAGCGTGAGAGACAAAAGAGGTTACAGAAAAGCCTTGGGCAGCCTGAGAAACGATGGGCCTAGCGGAAGTAGTTGGCACATTCGTAAGCAACCAAATTCCAGGCTTGATTAAAGGCGTCCACGACagCCGGCTTCAGGGGCCCTTCCTCTGCCGCTGCCAAGTTCTGCTGCAGCTGCTCCAGGCTGGACATGCCCAGGATGACCGTATCCCGATGGGCACCCTGCAGTTGTGAGTGGTGGTACATCCACCGGAGGGTGGCTGAGGTCATGCTGGGGGCGCCGGCGCCATATGTAGCCTGCAGGGCCT…
TCONS_00193254	=	NR_026673	RPL23P8	ribosomal protein L23 pseudogene 8 (RPL23P8), non-coding RNA	XLOC_063124	-	526	121	23	347.7	10507063	7	20833439	20833964	+	20833439-20833964	nnnnnnnnnnnnnnnnnnnnCAGTGTTGAAGATGTCGAAGCGAGGACGTGGTGGGTCCTCTGGTGCGAAATTCCGGATTTCCCTGGGTCTTCCGGTAGGAGCTGTGATCAATTGTGCTGACAACACAGGAGCCAAAAACCTGTATATCATCTCCGTGAAGGGGATCAAGGGAcGGCTGAACAGACTTCCCGCTGCTGGTGTGGGTGACATGGTGATGGCCACAGTCAAGAAAGGCAAACCAGAGCTCAGAAAAAAGGTACATCCAGCAGTGGTCATTCGACGACGAAAGTCATACCGTAGAAAAGATGGCGTGtTTCTtTATTTTgAAGATAATccGGGGGTCATAgtGAAcaATaaagGCGAGATGAAAGGTTCCGCcATtACAgGACCAGTAGCAAA…
TCONS_00147821	=	NR_027867	PDCD6IP	programmed cell death 6 interacting protein (PDCD6IP), transcript variant 3, non-coding RNA.	XLOC_046882	TSS53573	5830	32	0.55	314.5	9644638	3	33844587	33886199	+	33844587-33845465,33852540-33852762,33854700-33854823,33858393-33858570,33860608-33860719,33861915-33862084,33868984-33869232,33870375-33870509,33871662-33871756,33880502-33880625,33881739-33881926,33882847-33886199	nnnnnnnnnnnnnCTAATATAATTGCTTTTCTGCTTTATGTCTTTGGATCTTTTAAAATTAATTTTGACTGGAATTATTTTCAAAACAAATAGGCAAAATAGCACTTTATCATTATCATTGGTCaTATACTTAGTGCATTTGTCTATaATATGTTTTTGAGTACATGATACTGAAATATTAGTGTATCTATGATATTAAATCATTTTTATCTGGCtaAAATCATCTTTAGTAAGAACCCTCGTAGGATATGAATTTAAGTGAGAATTTACTGTTtTTTTTTTAAAACATGATGAAACATTCATCTATAGAGCAATTTCATTAGTATTTGTGAGTAATGATGGTTTAGTTAACTCTACAGGCgGGGtAAGGGCTCGTAAGAAAGCTTCTAAAGCCCTGTG…
TCONS_00087682	=	NR_002837	UBE2MP1	ubiquitin-conjugating enzyme E2M pseudogene 1 (UBE2MP1), non-coding RNA	XLOC_028158	-	993	290	29.2	306.9	10025857	16	34261293	34262285	-	34261293-34262285	nnnnnnnnnnnnnnnnnnnnnnnnnnnnnnnnnnnnnnnnnnnnnnnnnnnnnnnnnnnnnnnnnnnnnnnnnnnnnnnnnnnnnnnnnnnnnnnnnnnnnnnnnnnnnnnnnnnnnnnnnnnnnnnnnnnnnnnnnnnnnnnnnnnnnnnnnnnnnnnnnnnnnnnnnnnnnnnnnnnnCTGTTCTCGCTGAAGCAGCAGAAGAAGGAGGAGGAGTCGGCGGGCGGCACCAAGGGCAGCAGCAAGAAGGCGTCGGCGGCGCAGCTGCGGATCCAGAAGGACATAAACGAGCTGAACCTGCCCAAGACGTGTGATATCAGCTTCTCAGATCCAGACGACCTCCTCAACTTCAAGCTGGTCATCTGTCCTGATGAGGGCTTCTACAAGAGTGGGAAGTTT…
TCONS_00108986	=	NR_001593	RPL18AP3	ribosomal protein L18a pseudogene 3 (RPL18AP3), non-coding RNA	XLOC_034754	TSS39443	657	111	16.9	289.3	9684105	19	17831699	17835131	+	17831699-17831783,17833102-17833281,17833903-17834032,17834727-17834836,17834980-17835131	nnnnnnnnnnnnnnnnnnnnnnnnnnnnnnnnnnnnnnnnnnnnnnnnnnnnnnnnnnnnnnACGCCATGAAGGCtTCTGGCACACTACGAGAGTACAAGGTGGTGGGTCGCTGTCTGCCCACCCCCAAATGCCACACACCACCCCTCTACCGCATGCGAATCTTTGCGCCTAATCACGTCGTCGCCAAGTCCCGCTTCTGGTACTTCGTATCTCAGTTAAAGAAGATGAAGAAGTCTTCAGGGGAGATTGTCTACTGTGGGCAGGTGTTTGAGAAGTCCCCACTGCGGGTGAAGAACTTCGGAATCTGGTTGCGCTATGACTCCCGGAGCGGCACCCACAACATGTACCGGGAATACCGGGACCTGACCACTGCGGGCGCTGTCACCCAGTGCTACCG…
TCONS_00188696	=	NR_001444	LYPLA2P1	lysophospholipase II pseudogene 1 (LYPLA2P1), non-coding RNA.	XLOC_061629	-	1638	129	7.88	284.6	9965649	6	33440480	33442117	-	33440480-33442117	nnnnnnnnnnGGGCGGCCGAgGGgGAAGAGTGTGTGTCTGCGGGAGAAAGAGGAGAATTGCCCAAGCGGCCTCGGAAGCCCCAGGGAGTGGAGGCCCCCGCCGTGGAGCCGTGTGGTGTATGTGTGGTAACACCATGTCTGTGCCCCTGCTCACCGATGCTGCCACCGTGTCTGGAGCTGAGCGGGAAACGGCCGCGGTTATTTTTTTACATGGACTTGGAGACACAGGGCACAGCTGGGCTGATGCCCTCTCCACCATCCGACTCCCTCATGTCAAGTACATCTGTCCCCATGCGCCTAGGATCCCTGTGACCCTCAACATGAAGATGGTGATGCCTTCCTGGTTTGACCTGATGGGACTGAGTCCAGATGCCCCAGAGGACGAGGCTGGCATCAAGA…
TCONS_00041558	=	NR_002207	CSNK2A1P	casein kinase 2, alpha 1 polypeptide pseudogene (CSNK2A1P), non-coding RNA.	XLOC_013384	-	1822	286	15.7	282.8	8339816	11	11329659	11331480	-	11329659-11331480	gACTCTCAGATTAGaGATGnnnnnnnnnnnnnnnnnnnnnnnnnnnnnnnnnnnnnCCTCCACCGCCGCCATATTGTCTGTGTGAGCAGAGGGGAGAGCGGCCACTGCCGCTGCCGCTTCCACCACAGTTTGAAGAAAACAGGTCTGAAACAAGGTCTTACCCCCCaGCTGCCTCTGAACACAGTGACTGCCAGATCTCCAAACATCAAGTCCAGCTTTGTCCGCCAACCTGTCTGACATGTCGGGACCCGTGCCAAGCAGGGCCAGAGTTTACACAGATGTTAATACACACAGACCTCGAGAATACTGGGATTACGAGTCACATGTGGTGGAATGggGAAATCAAGATGACTACCAGCtGGtTCGAAAATTAGGCCGAGGTAAATACAGTGAAGTATT…
TCONS_00128856	=	NR_033935	DCTN1	dynactin 1 (DCTN1), transcript variant 7, non-coding RNA	XLOC_040697	TSS46549	4451	136	3.06	268.7	8.7943e+06	2	74441789	74472722	-	74441789-74442271,74442687-74442776,74443285-74443364,74443629-74443812,74443929-74444062,74445710-74445876,74446150-74446292,74446528-74446653,74446879-74447255,74447418-74447567,74447680-74447742,74447987-74448055,74448331-74448499,74448606-74448766,74449363-74449515,74449733-74449849,74449935-74450126,74450600-74450704,74450821-74450980,74451101-74451179,74451256-74451460,74451614-74451811,744…	nnnnnnnnnnnnnnnnnnnnnnnnnnnnnnnnnnnnnnnnnnnnnnnnnnnnnnnnnnnnnnnnnnnnnnnnnnnnnnnnnnnnnnnnnnnnnnnnnnnnnnnnnnnnnnnnnnnnnnnnnnnnnnCAGAACGCCTCTGGGCCTCCAGGCCGAAGGGTTCTGGGCGGTCCTGGAAGGGTCTGGCGGCGAGTCGGGCAGCCCACGAGGGCGGGGAGGGCGGGGCcGGCCCCGCAGGGTCTTGGGCGTCGGTCGTCtGTGGGGcCGgagctgggcgtGGAGCCCCTgACAGTGCAGACGCCCAGCGGCAGCAGGATGAGTGCAGAGGCAAGCGCCCGGCCTCTGCGGGTGGGCTCCCGTGTAGAAGTGATTGGAAAAGGCCACCGAGGCACTGTGGCCTAT…
TCONS_00173237	x	NR_036624	VDAC1	voltage-dependent anion channel 1 (VDAC1), transcript variant 3, non-coding RNA	XLOC_056162	-	1036	0	0	266.4	7.47138e+06	5	133335530	133336565	+	133335530-133336565	CTTTTAAGTGATGTTAATTACAGCATTTGAAGGGGAGGATCTAATTCaCACAAAAtGTaAGACTCTAAAATGCGCCCATTAaACTGCTAAAAAACAAATTGAGTGGTGAGAATACAACAGAAGTCCAATTTAGATTCTGAGTGTTGTCACCATGTGATTACGATCACACAGACACTTCCAAGCTTATAGCTGGAGCTCCTGGAAGCTATTTCATACTCTGGTGCAAGGGCACAAAAAAAACACAACACAAGAAGGAATAAGTCCTGAATTACTGGCTTCATCACATCCACCTTCTCCACCCCAAAATGGCACAAAAGAAACAGTGACCACACCCTGCAGACCTTTTGGTGTAAAAGAGGTGACGATGAACTGGGATGGGAACAGGTCATGAAGATCTGT…
TCONS_00169113	=	NR_036751	HSP90AA6P	heat shock protein 90kDa alpha (cytosolic), class A member 6, pseudogene (HSP90AA6P), non-coding RNA	XLOC_054417	TSS61434	1022	188	18.4	248.8	13732166	4	171739196	171763426	-	171739196-171739313,171762523-171763426	TTCCATCCACAAGACTaGcTtTGAGTTActTCTGAACAGCTTTATGATATGCTTAGGTAGGCTTTTAACTTTGCTCCTCCAAACaATACTTTTcTTTgGAAAACAAGCCCTGTGGAGAGTTCCTTCTATCAAGTTGCTTCAGTTTAACCTATTTCTAGAGGACTAGTACATGCAAAATTGGCAACTACAGGGGATGAAAAGTTCAAAAAGTAGATCCTACAAGATGTAACAAATACTTTTCTAAACATCCAnAAAAGAGAAAGAGTCTGAAGACAAACCTGAAATTGAAGATGTTGGTTCTGATGAGGAAGAAGAAGAAAAGAAGGATGGTGACAAGAAGAAGAAGAAGAAGATTAgnnnnnnnnnnnnnnnnnnnnnnnnnnnnnnnnnnnnnnnnnn…
TCONS_00180685	=	NR_026650	BPHL	biphenyl hydrolase-like (serine hydrolase) (BPHL), transcript variant 3, non-coding RNA	XLOC_058791	TSS65749	3828	900	23.51	209.8	8059393	6	3063604	3100162	+	3063604-3064080,3064518-3064745,3068890-3068993,3072475-3072641,3074278-3074431,3082595-3082726,3085619-3085742,3097721-3100162	nnnnnnnnnnnnnnnnnnnnnnnnnnnnnnnnnnnnnnnnnnnnnnnnnnnnnnnnnnnnnnnnnnnnnnnnnnnnnnnnnnnnnnnnnnnnnnnnnnnnnnnnnnnnnnnnnnnnnnnnnnnnnnnnnnnnnnnnnnnnnnnnnnnnnnnnnnnnnnnnnnnnnnnnnnnnnnnnnnnnnnnnnnnnnnnnnnnnnnnnnnnnnnnnnnnnnnnnnnnnnnnnnnnnnnnnnnnnnnnnnnnnnnnnnnnnnnnnnnnnnnnnnnnnnnnnnnnnnnnnnnnnnnnnnnnnnnnnnnnnnnnnnnnnnnnnnnnnnnnnnnnnnnnnnnnnnnnnnnnnnnnnnnnnnnnnnnnnnnnnnnnTGTGACCATGGTGGCTGTGCTGGGTGGCCGAGGCGT…
TCONS_00178591	=	NR_024418	LOC389332	uncharacterized LOC389332 (LOC389332), non-coding RNA	XLOC_058078	-	1862	200	10.74	184	9338363	5	135555055	135556916	-	135555055-135556916	TCCCTGTCTCTGTCCCTCTGTCCGTGAGTGATGTGAGGCcAggcCGGGGGCAGTCGCAGTCGCGTCCTCTCTTGCCCTCATTGGTTCACAGCCGTTCCCCCGGGCAGCCGCCGCCAGTCCCGCCCCTCCCCCGCACCCCCGCCCGGGACCAGAGCGCGCTCAGAGCCGCCAGAAAGCTCAGTCTCCTGCTCAAAACAGGAGTGCAGCAGCCGGAGCGAGtAgggacaagctcgcCgAACACCGGGCGTCTCGACAGGGAnnnnnnnnnnnnnnnnnnnnnnnnnnnnnnnnnnnnnnnnnnnnnnnnnnnnnnnnnnnnnnnnnnnnnnnnnnnnnnnnnnnnnnnnnnnnnnnnnnnnnnnnnnnnnAGAGACCCCGGGCTGCGGCTGCACTCGCTGA…
TCONS_00065816	=	NR_033814	DLST	dihydrolipoamide S-succinyltransferase (E2 component of 2-oxo-glutarate complex) (DLST), transcript variant 3, non-coding RNA	XLOC_021178	TSS23843	3067	64	2.09	165.9	6.4801e+06	14	74418064	74440203	+	74418064-74418472,74419047-74419080,74422042-74422090,74425551-74425603,74425733-74425805,74427512-74427623,74429290-74429442,74429804-74429880,74430768-74430865,74434825-74434955,74436379-74436452,74436745-74436828,74437522-74437689,74438652-74440203	CCGAAAGAGAAGGGCGCCAAGCTCAGAGCCAGTTCTGTGGAAGGGTAGGGgGAGGCCTGACCCCGGGGGCAATCTGGtGGCGGGACAGTCGTAGACACCTTCAGGAGAACCAGCTCAGGGTGACAGGCagtgcAGAGGGCCCCGAGAGCGCCTTAGGGTTGCCTGCTCCAGAGAGCAGGACTCCTGgGCTGCnnnnnnnnnaCTGGGCGCAGCCGTGCGCCCACCCCCTGCCAGTGgTTCGcTCCGAACACCCCTCGTCGGGCGGCGGGTACTGCGGCCCGCCCCACTTCCGGTTGTTGCCGGGCCCTATATCCGGTGTCCGCCCGCCCTCGGCTcCGCCGCCGCGATGCTGTCGCGGTCCCGCTGTGTGTCCCGGGCATTCAGCCGCTCGCTCTCTGC…
TCONS_00053323	=	NR_026581	MLF2	myeloid leukemia factor 2 (MLF2), transcript variant 2, non-coding RNA	XLOC_017066	TSS19049	1894	392	20.7	159.3	5.53748e+06	12	6727413	6732897	-	6727413-6727974,6728197-6728409,6729275-6729434,6729604-6729732,6730140-6730193,6731068-6731103,6731352-6731481,6731712-6731789,6732366-6732897	nnnnnnnnnnnnnnnnnnnnnnnnnnnnnnnnnnnnnnnnnnnnnnnnnnnnnnnnnnnnnnnnnnnnnnnnnnnnnnnnnnnnnnnnnnnnnnnnnnnnnnnnnnnnnnnnnnnnnnnnnnnnnnnnnnnnnnnnnnnnnnnnnnnnnnnnnnnnnnnnnnnnnnnnnnnnnnnnnnnnnnnnnnnnnnnnnnnnnnnnnnnnnnnnnnnnnnnnnnnnnnnnnnnnnnnnnnnnnnnnnnnnnnnnnnnnnnnnnnnnnnnnnnnnnnnnnnnnnnnnnnnnnnnnnnnnnnnnnnnnnnnnnnnnnnnnnnnnnnnnnnnnnnnnnnnnnnnnnnnnnnnnnnnnnnnnnnnnnnnnnnnnnnnnnnnnnnnnnnnGTACGGAGGTGGCAGCGGtG…
TCONS_00043295	=	NR_033649	SF1	splicing factor 1 (SF1), transcript variant 7, non-coding RNA	XLOC_013823	TSS15556	3126	269	8.61	145.8	5.41046e+06	11	64288652	64303145	-	64288652-64289566,64290948-64291127,64291240-64291299,64291619-64291892,64292154-64292334,64293070-64293177,64293271-64293386,64293474-64293657,64294012-64294101,64294304-64294456,64300546-64300674,64302410-64303145	gAGGGTCGATGGTGAAGGGAGAnnnnnnnnnnnnnnnnnnnnnnnnnnnnnnnnnnnnnnnnnTCCTGCTCCAGGAtTCCCCCGCCaTAAATCTCGTTCCGGCTGGGCCTTTTCCGCCGCGACTCTCGCTTAATCCCGGAGAAACTGCCCCCTGaGGGAGGaGnnnnnnnnnnnnnnnnnnnnnnnnnnnnnnnnnnnnnnnnnnnnnnnnnnnnnnnnnnnnnnnnnnnnnnnnnnnnnnnnnnnnnnnnnnnnnnnnnnnnnnnnTCCGTCAgAGAGTTCGCCCCACCCCATcCCCTCCTTTCTGGACTCCGAGCTCAGTTCACGCAGTAACAAATGAAGTGCGCGCtGcGACACCTCCCAGCCCACCGGACTCCGCCGCCATTTCCTCGCCGGGCC…
TCONS_00043296	=	NR_033650	SF1	splicing factor 1 (SF1), transcript variant 8, non-coding RNA	XLOC_013823	TSS15556	3130	269	8.59	143.2	5.28021e+06	11	64288652	64303145	-	64288652-64289566,64290948-64291127,64291240-64291299,64291615-64291892,64292154-64292334,64293070-64293177,64293271-64293386,64293474-64293657,64294012-64294101,64294304-64294456,64300546-64300674,64302410-64303145	gAGGGTCGATGGTGAAGGGAGAnnnnnnnnnnnnnnnnnnnnnnnnnnnnnnnnnnnnnnnnnTCCTGCTCCAGGAtTCCCCCGCCaTAAATCTCGTTCCGGCTGGGCCTTTTCCGCCGCGACTCTCGCTTAATCCCGGAGAAACTGCCCCCTGaGGGAGGaGnnnnnnnnnnnnnnnnnnnnnnnnnnnnnnnnnnnnnnnnnnnnnnnnnnnnnnnnnnnnnnnnnnnnnnnnnnnnnnnnnnnnnnnnnnnnnnnnnnnnnnnnTCCGTCAgAGAGTTCGCCCCACCCCATcCCCTCCTTTCTGGACTCCGAGCTCAGTTCACGCAGTAACAAATGAAGTGCGCGCtGcGACACCTCCCAGCCCACCGGACTCCGCCGCCATTTCCTCGCCGGGCC…
TCONS_00161922	=	NR_024031	DANCR	differentiation antagonizing non-protein coding RNA (DANCR), non-coding RNA	XLOC_051790	TSS58676	882	314	35.6	139.7	5903826	4	53273354	53275065	+	53273354-53273451,53273748-53273883,53274418-53275065	nnnnnnnnnnnnnnnnnnnnnnnnnnnnnnnnnnnnnnnnnnnnnnnnnnnnnnnnnnnnnnnnnnnnnnnnnnnnnnnnnnnnnnnnnnnnnnnnnnnnnnnnnnnnnnnnnnnnnnnnnnnnnnnnnnnnnnnnnnnnnnnGGCGACAGGAACCCAACCCCGGCCGACCTTGAGCCTCAGGAGTTCGTCTCTTACGTCTGCGGAAGTACAGCTGCCTCAGTTCTTAGCACAGGTTGACAACTACAGGTACAAGCCATTGAAGCTGGAATGTCCTGTTGCTGGTATTTCAGTTGACTTAAGCCAACTATCCCTTCAGTTACAATAGGAAAGTGCCTCTAATAAGGCTAAATATGCGTACTAACTTGTAGCAACCACGTGTCCGTGCGGTGCCACAGGA…
TCONS_00010247	=	NR_033302	DHX9	DEAH (Asp-Glu-Ala-His) box polypeptide 9 (DHX9), transcript variant 2, non-coding RNA	XLOC_003303	TSS3418	4768	52	1.09	116.3	3.64157e+06	1	181074967	181123740	+	181074967-181075214,181078303-181078435,181079052-181079192,181087991-181088102,181089064-181089176,181089788-181089936,181091335-181091471,181092290-181092336,181093862-181093998,181094309-181094398,181094491-181094652,181094798-181094875,181095751-181095942,181102202-181102343,181102719-181102801,181108095-181108251,181110612-181110712,181111808-181112021,181112205-181112299,181112588-181112661…	TAGCAACGAAACCCTTCCGCGCCGCGAGGTGgCTGAGCCCCGCCCCCTCCATTGGCGCGCCCTCACCATCCCCCGCCCCggCGCGCGTTCTGCGCATGCGTACGCTCGCTAGTCCCGCCCCCTcGCGCCGCGGTcGGAGCCATTTTGCCGATTCCTCCATGCGAGTTGCAGTGCGTTTCTCTGTTGTCTCCGTGGAAGGCCAGAGTCACACACGGTCCTAAGAGCTGGGCACCAGGAAGCGAAGGCTGATCtGAAGAAGACACTTGAATCATGGGTGACGTCAAAAATTTTCTgTATGCCTGGTGTGGCAAAAGGAAGATGACCCCGTCCTATGAAATTAGAGCGGTGGGGAACAAAAACAGGCAGAAATTCATGTGTGAGGTTCAGGTGGAAGGCTAT…
TCONS_00199990	=	NR_002711	CLK2P	CDC-like kinase 2, pseudogene (CLK2P), non-coding RNA	XLOC_065618	-	1854	560	30.21	113.9	3746100	7	23590860	23592713	-	23590860-23592713	nnnnnnnnnnnnnnnnnnnnnnnnnnnnnnnnnnnnnnnnnnnnnnnnnnnnnnnnnnnnnnnnnnnnnnnnnnnnnnnnnnnnnnnnnnnnnnnnnnnnnnnnnnnnnnnnnnnnnnnnnnnnnnnctGCGGGGGTGtCGGGACTCCgGCCGCAGTGCCGCCGCCATCACGGACTTCCTGTGGGACAAGCGCACGGGCCTCGCCGCCAGAACGATGCCTCATCCTCGAAGGTACCATTCCTCAGAGCGAGGCAGCCGGGGGAGTTACCGTGAACACTATCGGAGCCGAAAannnnnnnnnnnnnnnnnnnnnnnnnnnnnnnnnnnnnnnnnnnnnnnnnnnnnnnnnnnnnnnnnnnnnnnnnnnnnnnnnnnnnAGaCGCAGCCGGACATTTAGCC…
TCONS_00109591	=	NR_003662	RPSAP58	ribosomal protein SA pseudogene 58 (RPSAP58), non-coding RNA	XLOC_034924	TSS39625	1472	547	37.16	111.1	3.45457e+06	19	23737587	23802783	+	23737587-23737776,23782468-23782581,23783361-23783456,23801712-23802783	nnnnnnnnnnnnnnnnnnnnnnnnnnnnnnnnnnnnnnnnnnnnnnnnnnnnnnnnnnnnnnnnnnnnnnnnnnnnnnnnnnnnnnnnnnnnnnnnnnnnnnnnnnnnnnnnnnnnnnnnnnnnnnnnnnnnnnnnnnnnnnnnnnnnnnnnnnnnnnnnnnnnnnnnnnnnnnnnnnnnnnnnnnnnnnnnnnnnnnnnnnnnnnnnnnnnnnnnnnnnnnnnnnnnnnnnnnnnnnnnnnnnnnnnnnnnnnnnnnnnnnnnnnnnnnnnnnnnnnnnnnnnnnnnnnnnnnnnnnnnnnnnnnnnnnnnnnnnnnnnnnnnnnnnnnnnnnnnnnnnnnnnnnnnnnnnnnnnnnnnnnnnnnnnnnnnnnnnnnnnnnnnnnnnnnnnnnnnnnn…
TCONS_00100470	=	NR_027941	COX11	COX11 cytochrome c oxidase assembly homolog (yeast) (COX11), transcript variant 4, non-coding RNA	XLOC_032025	TSS36375	1231	289	23.48	100.7	4.49376e+06	17	50384258	50401166	-	50384258-50384472,50393479-50393686,50395666-50395791,50397057-50397212,50400641-50401166	gGCAACCCGGCCTCCGTAGCCCTACTGCAAGCGCTGCCACCTGAGGAGCCTGGTAGCCAAGGCAGCGGCAGGCtcaacccagatctcgcgagacggagcacnnnnnnnnnnnnnnnnnnnnnnnnnnnnnnnnnnnnnnnnnnnnnnnnnnnnnnnnnnnnnnnnnnnnnnCTGGCaTCCTGGATGGAGGTGCgtcGCTTTCTGTGGCTGGCGTTGGATCCACCCTGGGTCTCCAGCCAGGGCTGCAGAGTGGGTAGAGCCGTTTCTTAGGCCAGCGTGGAGTGGGACAGGAGGTGCCGAGAGAGGACTGAGGTGGCTTGGGACATGGAAGCACTGCAGCCTTCCAGCCCGGCATCCAGCACTGCAGCCGCCGCGGCGGCCCAAGAGCTnnnnnnnnnn…
TCONS_00100471	=	NR_027942	COX11	COX11 cytochrome c oxidase assembly homolog (yeast) (COX11), transcript variant 5, non-coding RNA	XLOC_032025	TSS36375	1217	275	22.6	98.3	4.23626e+06	17	50384258	50401166	-	50384258-50384472,50393479-50393672,50395666-50395791,50397057-50397212,50400641-50401166	gGCAACCCGGCCTCCGTAGCCCTACTGCAAGCGCTGCCACCTGAGGAGCCTGGTAGCCAAGGCAGCGGCAGGCtcaacccagatctcgcgagacggagcacnnnnnnnnnnnnnnnnnnnnnnnnnnnnnnnnnnnnnnnnnnnnnnnnnnnnnnnnnnnnnnnnnnnnnnCTGGCaTCCTGGATGGAGGTGCgtcGCTTTCTGTGGCTGGCGTTGGATCCACCCTGGGTCTCCAGCCAGGGCTGCAGAGTGGGTAGAGCCGTTTCTTAGGCCAGCGTGGAGTGGGACAGGAGGTGCCGAGAGAGGACTGAGGTGGCTTGGGACATGGAAGCACTGCAGCCTTCCAGCCCGGCATCCAGCACTGCAGCCGCCGCGGCGGCCCAAGAGCTnnnnnnnnnn…
TCONS_00096528	=	NR_024058	YWHAE	tyrosine 3-monooxygenase/tryptophan 5-monooxygenase activation protein, epsilon polypeptide (YWHAE), transcript variant 2, non-coding RNA	XLOC_031044	TSS34770	1877	46	2.45	93.7	3.15713e+06	17	1194584	1250323	-	1194584-1195543,1204255-1204391,1211136-1211342,1211946-1212052,1214903-1215102,1219753-1219785,1250091-1250323	ccagggaGCGGTTGCCATAGAGCTGAGCAGTTGTCCGCGTGCGCaGGCGGAAGTCCCGGATTGaGgCGCCGCCATTTTTGCTGCCCGGACGCGGAGCGAGAGGCTGAGAGAGTCGGAGACACTATCCGCTTCCATCCGTCGCGCAGACCCTGCCGGAGCCGCTGCCGCTATGGATGATCGAGAGGATCTGGTGTACCAGGCGAAGCTGGCCGAGCAGGCTGAGCGATACgAcGTGCTCTGGAACTGAACCCGCAGTATCTTCGACGAAATGGTGGAGTCAATGAAGAAAGTAGCAGGGATGGATGTGGAGCTGACAGTTGAAGAAAGAAACCTCCTATCTGTTGCATATAAGAATGTGATTGGAGCTAGAAGAGCCTCCTGGAGAATAATCAGCAGCAT…
TCONS_00158729	=	NR_003284	PA2G4P4	proliferation-associated 2G4 pseudogene 4 (PA2G4P4), non-coding RNA	XLOC_050527	-	2758	446	16.17	84.3	2.68913e+06	3	158009754	158012511	-	158009754-158012511	nnnnnnnnnnnnnnnnnnnnnnnnnnnnnnnnnnnnnnnnnnnnnATTtCCCACCTGAAACAATAAATGTAGCATGTAATATATTTTTCCCTGTTTAAGGACagatACTGCTGCTtGTTGATGTTTGCATTGCTCGTACTACCCAATAAGTGATGATGGTTGAATGAATCAATTAATGAATGAGCATAAGAGAAAACCCATAAGAACTAACCTCCCATTCTAATCCCTAGGCCCTCCCTGTTTCTCTTACTGAATGCCTTTCCAGATTATTGATGCTTTGTATGAGCAATAAGGAAAAAGGAAGCAATCCAGATGGGAGCATAGCTGTGGTCAGATGTCTCTGAAATGAACAAAGTATTTGCAGATGTTTCAACAAGTGAAGGGGTTGGGCTGAGTCTA…
TCONS_00042552	=	NR_027991	APLNR	apelin receptor (APLNR), transcript variant 2, non-coding RNA	XLOC_013675	TSS15279	1944	169	8.69	83.6	2.99439e+06	11	56757627	56761503	-	56757627-56757908,56759842-56761503	nnnnnnnnnnnnnnnnnnnnnnnnnnnnnnnnnnnnnnnnnnnnnnnnnnnnnnnnnnnnnnnnnnnnnnnnnnnnnnnnnnnnnnnnnnnnnnnnnnnnnnnnnnnnnnnnnnnnnnnnnnnnnnnnnnnnnnnnnnnnnnnnnnnnnnnnnnnnnTGACGAGTCAAGGAGGAGACAGGGACGCAGGAGGGTGCAAGGAAGTGTCTTAACTGAGACGGGGGCAtGGCAGGAGAGGGTGGAGGAAATTCTGCAGGAGACAGGCTTCCTCCAGGGTCTGCAGAACCCAGAGGCAGCTCCTCCTGAGTGCTGGGAAGGACTTTGGCCATCTTCAGCCCTTCTTACCCTCTGAGGCTCAAGCCAGAAATTCAGGCTGCTTGCAGAGTGGGTGACAGAGCCAC…
TCONS_00040924	=	NR_002196	H19	H19, imprinted maternally expressed transcript (non-protein coding) (H19), non-coding RNA	XLOC_013235	TSS14660	2351	195	8.29	80.4	3.67593e+06	11	1972978	1975680	-	1972978-1973600,1973682-1973804,1973885-1973997,1974093-1974227,1974324-1975680	nnnnnnnnnnnnnnnnnnnnnnnnnnnnnnnnnnnnnnnnnnnnnnnnTGGGAGGGGgGGGGGGTAACGTGgGAAACTGGGGAAGTGGGGAACCGTGGGGCAACCAGGGGAAGATGGGGTGCtGGAGGAGAGTTTGTGGGAGCCAAGGAGCACCTTGGACATCTGGAGTCTGGCAGGCGTGACGACGGGTGGAGGGGCTAGCTCGGGGCAGGGCTGgtggggncTGGGGCCAGTGAGGAGTGTGGAGTAGGCGCCCAGGCATCGTGCAGAcGgAGCAACATCAGCTGGGGGCGATGGGCCCGAGCtAGGGCTGGAGAGAAGGGGGAGCCAGACATTCATCCCGGTCACTTTTGGTTACAGGACGTGGCAGCTGGTTTGACGAGGGGAGCTGATGGGCAG…
TCONS_00226639	x	NR_036431	ZMAT1	zinc finger, matrin-type 1 (ZMAT1), transcript variant 2, non-coding RNA	XLOC_075012	-	1386	0	0	76.3	2766652	X	101025103	101026488	+	101025103-101026488	TTTCAATTCAACCTTGGGTAAACAAAACTAAATATTCAAAATCCAAGAATAGaCTCATCCCAAAGCATTTCCTCTTcTGTCCTTTCTTCAACAGATTTCTTTTTCTCTTTCCTGTGCTTACGTTCTTCTTTCTCAGAGGGTACATCACGGCTTTTTTTCTTTTTCCGATGCTTAAGCTTTCCTGAACTGACCCTGACTCTATCCCCCTCTCTTTTCCTTTGTCTGaTGCTCTTGTCTTTGTCTAAATCTGTATCTTCATAACTCTTTTTCCTTTTATGTTTGGACAGCTCTTTCTCTGGCCTTTCTTTGCCTTCTTCCAGGTGTCGTTTTCTCTTCTGATGTTTCCGTTTATGACCTGCTTgATGGTCAGTAGTATTGTTTTCTGAGGAGAGGTGCTTG…
TCONS_00178438	=	NR_036625	VDAC1	voltage-dependent anion channel 1 (VDAC1), transcript variant 2, non-coding RNA	XLOC_058042	TSS64908	2722	512	18.81	75.7	2.1087e+06	5	133335465	133369204	-	133335465-133336452,133337381-133337438,133339461-133339611,133344319-133344546,133354445-133354497,133354592-133354744,133355896-133355945,133356536-133356608,133368237-133369204	nnnnnnnnnnnnnnnnnnnnnnnnnnnnnnnnnnnnnnnnnnnnnnnnnnnnnnnnnnnnnnnnnnnnnnnnnnnnnnnnnnnnnnnnnnnnnnnnnnnnnnnnnnnnnnnnnnnnnnnnnnnnnnnnnnnnnnnnnnnnnnnnnnnnnnnnnnnnnnnnnnnnnnnnnnnnnnnnnnnnnnnnnnnnnnnnnnnnnnnnnnnnnnnnnnnnnnnnnnnnnnnnnnnnnnnnnnnnnnnnnnnnnnnnnnnnnnnnnnnnnnnnnnnnnnnnnnnnnnTCTGCGCCGCCCCCAGCGCCCAGTGTccgcgctgGGCCTGAGACTGACCTCGGGGGATGGGGCCCACCCGGGCTTTGATGGGGGGCCGGGGGTCACTTCGTCCACCCAGGnnnnnnnnnng…
TCONS_00036832	=	NR_003089	OTUB1	OTU domain, ubiquitin aldehyde binding 1 (OTUB1), transcript variant 2, non-coding RNA	XLOC_011937	TSS13217	3523	252	7.15	75.6	2910689	11	63509842	63523430	+	63509842-63510562,63512385-63512446,63512702-63512800,63520578-63520989,63521098-63521292,63521397-63523430	nnnnnnnnnnnnnnnnnnnnnnnnnnnnnnnnnnnnnnnnnnnnnnnnnnnnnnnCCAAAGTTAGGTgcTGAGGCTTTGGCCTTGAcaCCAAGGGATGCcGTCTCCcTGCCGGAAGCAGCTCACCAAAGCCGGCAGAGAACCCAGGcTCCGcGGGgnnnnnnnnTGGGGCTCCGCGGGCGCCCTGGCGTTGGCCGACTTCCTGTCTCCTGGGCCAGATGCTGCTCCGCACTGCAGCAGTGGTCGCATGCAGTGCGTGCCGAAGCCCGCAGCAGGAATGCTGCCATTGGTGATTTTAATTTCACCTTCCTACTTCTCTCAATAACACGATCCGCGTTTCAAACTCCAGGGAAAAGAAAACGGAATTGGCTCTAGGAGGCTCTGCAATCACCACCGGGAAC…
TCONS_00178273	=	NR_024610	HINT1	histidine triad nucleotide binding protein 1 (HINT1), transcript variant 2, non-coding RNA	XLOC_057997	TSS64854	2113	940	44.49	70.9	2.3371e+06	5	130521780	130529081	-	130521780-130523203,130524248-130524436,130526164-130526268,130528687-130529081	AACTcCATTCCCCAGGAGACAAGAAAGGAGnnnnnnnnnnnnnnnnnnnnnnnnnnnnnnnnnnnnnnnnnnnnnnnnnnnnnnnnnnnnnnnnnnnnnnnnnnnnnnnnnnnnnnnnnnnnnnnnnnnnnnnnnnnnnnnnnnnnnnnnnnnnnnnnnnnnnnnnnnnnnnnnnnnnnnnnnnnnnnnnnnnnnnnnnnnnnnnnnnnnnnnnnnnnnnnnnnnnnnnnnnnnnnnnnnnTTtCGAGCCTCTACCCTGGCCGCCGCGCGGGAGAGAGGCCGAGATGGCAGATGAGATTGCCAAGGCTCAGGTCGCTCGGCCTGGTGGCGACACGATCTTCGGGAAGATCATCCGCAAGGAAATACCAGCCAAAATCATTTTTGAGGATGACCGGTGCC…
TCONS_00224676	=	NR_027783	SAT1	spermidine/spermine N1-acetyltransferase 1 (SAT1), transcript variant 2, non-coding RNA	XLOC_074295	TSS81476	1279	32	2.5	69.3	2.3414e+06	X	23711107	23714264	+	23711107-23711455,23711696-23711747,23711838-23711921,23712332-23712441,23713366-23713467,23713558-23713598,23713724-23714264	CGATGCGCCCCGGGGCCGCGGCCTCATTGGATGAGAGGTCCCACCTCACGGCCCGAGGCGGGGCTTCTTTGCGCttaaaAGcCGAGCCGGGCCAatgttcnnnnnnnnnnnnnnnnnnnnnnnnnnnnnnnnGGTTTATCAGTCaCTCGCCGAGGTTCCCTGGGTCATGGTGCCAGCCTGACTGAGAAGAGGACGCTCCCGGGAGACGAATGAGGAACCACCTCCTCCTACTATTCAAGTACAGGGGCCTGGTCCGCAAAGGGAAGAAAAGCAAAAGACGAAAATGGCTAAATTCGTGATCCGCCCAGCCACTGCCGCCGACTGCAGTGACATACTGCGGCTGATCAAGGAGCTGGCTAAATATGAATACATGGAAGAACAAGTAATCTTAACTGAAAA…
TCONS_00163639	=	NR_003584	SNHG8	small nucleolar RNA host gene 8 (non-protein coding) (SNHG8), transcript variant 1, non-coding RNA	XLOC_052469	TSS59287	630	95	15.08	64.7	2.89652e+06	4	119419358	119420430	+	119419358-119419740,119419992-119420034,119420227-119420430	nnnnnnnnnnnncCGgGAAGCGTCGGGGTTAGGTGAAAGTACCTAGTTGTCTTTCGTACGTTAAAATGGTAACTGGGCTGAAACTTACTGCCTTACCTAAAAGGCAGCGCAGTCAGGATATTGGTAGGTCGGGGGGAGCTTTGGAAACCCGTAAGTTTACAAGCATACGCGGACTTGAGTGCTCATTAGGTCGCGGGGCGGCCACGTGCAGCCCTGGACCCTGAATCGCGGCGTGCGTGGGCCGTGGGCCCTCGGGGAGAGGTTCCGTGCGCCCGGGGACTCCGGTGAAGCCTGTTTCGCTGTCGGTGTCATGTGGCCATCTTGAGTCTATTCTGTCGCTCTTGTGCCATAGCACCCCAAGAACCGTCAGTTTGAGCCAGATGGAAGCtGAGCTGAACA…
TCONS_00180684	=	NR_026649	BPHL	biphenyl hydrolase-like (serine hydrolase) (BPHL), transcript variant 2, non-coding RNA	XLOC_058791	TSS65749	3668	929	25.33	63.1	2.34418e+06	6	3063604	3100162	+	3063604-3064080,3068890-3068993,3072475-3072641,3074278-3074431,3082595-3082655,3083274-3083412,3085619-3085742,3097721-3100162	nnnnnnnnnnnnnnnnnnnnnnnnnnnnnnnnnnnnnnnnnnnnnnnnnnnnnnnnnnnnnnnnnnnnnnnnnnnnnnnnnnnnnnnnnnnnnnnnnnnnnnnnnnnnnnnnnnnnnnnnnnnnnnnnnnnnnnnnnnnnnnnnnnnnnnnnnnnnnnnnnnnnnnnnnnnnnnnnnnnnnnnnnnnnnnnnnnnnnnnnnnnnnnnnnnnnnnnnnnnnnnnnnnnnnnnnnnnnnnnnnnnnnnnnnnnnnnnnnnnnnnnnnnnnnnnnnnnnnnnnnnnnnnnnnnnnnnnnnnnnnnnnnnnnnnnnnnnnnnnnnnnnnnnnnnnnnnnnnnnnnnnnnnnnnnnnnnnnnnnnnnnTGTGACCATGGTGGCTGTGCTGGGTGGCCGAGGCGT…
TCONS_00223081	=	NR_028048	CRAT	carnitine O-acetyltransferase (CRAT), non-coding RNA	XLOC_073748	TSS80909	2878	313	10.88	61.5	2.37677e+06	9	130896894	130912904	-	130896894-130897712,130898098-130898235,130899350-130899412,130900113-130900248,130900349-130900471,130900631-130900750,130901966-130902066,130902611-130902789,130903983-130904157,130904500-130904665,130905113-130905166,130906288-130906406,130909914-130910177,130911279-130911377,130912583-130912904	nnnnnnnnnnnnnnnnnnnnnnnnnnnnnnnnnnnnnnnnnnnnnnnnnnnnnnnnnnnnnnnnnnnnnnnnnnnnnnnnnnnnnnnnnnnnnnnnnnnnnnnnnnnnnnnnnnnnnnnnnnCGGCCCGGAGGGTGGGCGCGGGGCCGCTCCTACCGGCTGGCGGCCGTAaCTCAGCGACCTTGGCCCGAAGgCTCTAGCAAGGACCCACCAaCCGCAGCCGCTGCAGCGGCGGCGCGGACTTTGCCCGGTGTGTGGGACGGAGCGGACTGCGTGTCCGCGGACAGGCAGCGAAGATGTTAGCCTTCGCTGCCAGGACCGTGGACCGATCCCAGGGCTGTGGTGTAACCTCAGCGGCCAGGCAGTCTCTGCCCTCCAGCCAAGTTTTCTCTCATCAAAA…
TCONS_00161112	=	NR_027696	FLJ39653	uncharacterized FLJ39653 (FLJ39653), transcript variant 1, non-coding RNA	XLOC_051419	TSS58412	2549	1744	68.42	61.5	2.39611e+06	4	15837384	15868910	+	15837384-15837898,15849492-15849592,15866978-15868910	nnnnnnnnnnnnnnnnnnnnnnnnnnnnnnnnnnnnnnnnnnnnnnnnnnnnnnnnnnnnnnnnnnnnnnnnnnnnnnnnnnnnnnnnnnnnnnnnnnnnnnnnnnnnnnnnnnnnnnnnnnnnnnnnnnnnnnnnnnnnnnnnnnnnnnnnnnnnnnnnnnnnnnnnnnnnnnnnnnnnnnnnnnnnnnnnnnnnnnnnnnnnnnnnnnnnnnnnnnnnnnnnnnnnnnnnnnnnnnnnnnnnnnnnnnnnnnnnnnnnnnnnnnnnnnnnnnnnnnnnnnnnnnnnnnnnnnnnnnnnnnnnnnnnnnnnnnnnnnnnnnnnnnnnnnnnnnnnnnnnnnnnnCCCGGCTCCAGATCcCCGACCCCCGCGAGCTCCGGCCCTGCGTGCCCGCTATTT…
TCONS_00165366	=	NR_033743	ATP5I	ATP synthase, H+ transporting, mitochondrial Fo complex, subunit E (ATP5I), transcript variant 2, non-coding RNA	XLOC_053172	TSS59903	310	134	43.23	59.9	2969966	4	656225	658127	-	656225-656308,657092-657190,658001-658127	nnnnnnnnnnnnnnnnnnnnnnnnnnnnnnnnnnnnnnnnnnnnnnnnnnCGACGGCGGGtTGTGCTTCCGGTGCGGAGGTCAGGGACAAGATGGTGCCGCCGGTGGAGGTCTCTCCGCTCATCAAGGTTACCTAAAACCTCGGGCAGAAGAGGAGAGGAGGAtAGAAGCaGAGGAGAAAAAGAGGCAGGATGAACTGAAACGGATTGCCAGAGAATTGGCAGAAGnnnnnnnnnnnnnnnnnnnnnnnnnnnnnnnnnnnnnnnnnnnnnnnnnnnnnnnnnnnnnnnnnnnnnnnnnnnnnnnnnnnn
TCONS_00148812	=	NR_036627	RBM5	RNA binding motif protein 5 (RBM5), transcript variant 2, non-coding RNA	XLOC_047218	TSS53881	3051	27	0.89	57.1	1.7487e+06	3	50101346	50131396	+	50101346-50101466,50102819-50102888,50104480-50104645,50106157-50106312,50112419-50112488,50115520-50115603,50116685-50116745,50117514-50117579,50117986-50118146,50119204-50119301,50119919-50120006,50120507-50120584,50120669-50120741,50122040-50122125,50122816-50122900,50123116-50123207,50125820-50125981,50126387-50126536,50126617-50126688,50127865-50128044,50128343-50128417,50129511-50129608,501…	nnnnnnnnnnnnnnnnnnnnnnnnnCGGCCGTCGGCGGAGGCGCCATTTTGTGGAGCAGCCGAATCTTGTTGGAGGTTCGGGGACGCAGAACCGCTACTGCTGCTTCGGTCTCTCCTTGGGAAAAAATAAAATTTGAACCTTTtGGAGCTGTGTGCTAGATCTTCAGTGGGACAATGGGTTCAGACAAAAGAGTGAGTAGAACAGAGcGTAGTGGAAGATACGGTTCCATCATAGACAGGGATGACCGTGATGAGCGTGAATCCCGAAGCAGGCGGAGGGACTCAGATTACAAAAGATCTAGTGATGATCGGAGGGGTGATAGATACGACGACTACCGAGACTATGACAGTCCAGAGAGAGAGCGTGAAAGAAGGAACAGTGACCGATCTGAAGATGGC…
TCONS_00232176	x	NR_028062	PRKY	protein kinase, Y-linked, pseudogene (PRKY), non-coding RNA	XLOC_076918	-	124	0	0	56.4	2.35727e+06	Y	7309334	7309457	-	7309334-7309457	TTAAAAATaGGCACTCCcCTCCCCGACCCCCCATGAGAAGGTGGGGTCACCCCGCGGGGTTcCCAGTTCTGGCTCGCCATGGGGTGCACAAACCTGCAAAGGCACTCTGCCTGTGTGCGCGGCA
TCONS_00182638	=	NR_027692	PHF1	PHD finger protein 1 (PHF1), transcript variant 3, non-coding RNA	XLOC_059438	TSS66364	2530	33	1.3	56.3	2.05277e+06	6	33486505	33492208	+	33486505-33486970,33488003-33488177,33488263-33488344,33488453-33488548,33488951-33489051,33489164-33489312,33489491-33489586,33489796-33489864,33489998-33490121,33490232-33490299,33490480-33490584,33490721-33490899,33490990-33491084,33491345-33491425,33491565-33492208	ATTCCCTCGTGCCCCAAGGGCGAGTCTCAGGTCGGAGGAAGGGGCTGAGGGGATTCCCTCTCCCACCGGGTCCGACtcttcgctcCCCAAGCCGCGGAGGGCCTGCCTCTTCCTCGGCGCCCTCCAGgCCTGTCGGAGGTGAGGGAGGTGGGGTGAGGTGGTGCCCGCCCCCCCCTCCGGCTCCTCCTTCCCCCCAGTCCTCCCCTCCCACCACCCTCCCCCCCAACCGnnnnnnnnnnnnnnnnCCTCCCTCCCCCCCGCCGCCTCCTCCTCCTGCCGCTGcCGCTGCTTTGGCTGCTGCGTCATaCGCCCCAGAGCCGCCGGGACGGAGGGGCTGGGCCTGGGGACCCCCCGGCCTCCGCCTTCACACCCCCCCACGCCCGGACGTGCCCTTTCCGC…
TCONS_00020656	=	NR_036492	PEX19	peroxisomal biogenesis factor 19 (PEX19), transcript variant 2, non-coding RNA	XLOC_006257	TSS7271	3560	242	6.8	56.2	2.23313e+06	1	158513222	158521565	-	158513222-158516048,158516215-158516259,158516484-158516660,158518453-158518614,158518831-158518916,158519358-158519523,158521469-158521565	nnnnnnnnGCAAGTCGGAGGTAGCAAGATGGCGGCCGCTGAGGAAGACtgtGgTGTCGGGGCAGAAGCAGACAGGGAATTGGAGGAGCTTCTGGAAAGATGCCCtCTTCGCTTCCCAAGAGAAGTTTTTCCAGGAACTATTCGACAGTGAACTGGCTTCTCAAGCCACTGCAGAGTTCGAGAAGGCAATGAAGGAGTTGGCTGAGGAAGAGCCCCACCTGGTGGAGCAGTTCCAAAAGCTCTCGGAGGCTGCGGGGAGAGTGGGCAGTGATATGACCTCCCGACAAGAATTCACTTCTTGCCTAAAGGAGACACTAAGTGGATTAGCCAAAAATGCCACTGACCTTCAGAACTCTGGCATGTCGGATGAAGAGCTGACCAAGGCCATGGAGGGGCTAGG…
TCONS_00182542	=	NR_037174	LOC100507463	uncharacterized LOC100507463 (LOC100507463), transcript variant 2, non-coding RNA	XLOC_059422	TSS66329	1525	413	27.08	53.7	2.55201e+06	6	32919676	32922255	+	32919676-32920029,32921085-32922255	GCCCGCTTCCCGAGACCGGGAGAGCCCATTCCGGCCGCTGCCCTCGGGTGGCTCCGCATACATCCAGTAGCGCCATGACCGCCAAGCACCCGGAGATCTGTCGGTTCTCGGAGGAGGAAGTGAAAGCGAAAGCCACAGATCGAAGGGGAGGGAACCAGAATCTTTTCCACATCCCCCTGCCTTTTCCGAGAAAAGGACAGTTAGTGnnnnnnnnnnnnnnnnnnnnnnnnnnnnnnnnnnnnnnnnnnnnnnnnnnnnnnnnnnnnnnnnnnnnnnnnnnnnnnnnnnnnnnnnnnnnnnnnnnnnnnnnnnnnnnnnTTCAGAAGCCCCCTTGGCGATGGGTTACAGTAAGAGnnnnnnnnnnnnnnnnnnnnnnnnnnnnnnnnnnnnnnnnnnnnn…
TCONS_00205704	=	NR_033902	KIAA1967	KIAA1967 (KIAA1967), transcript variant 2, non-coding RNA	XLOC_067512	TSS74668	4663	457	9.8	53.4	1.72163e+06	8	22518091	22534783	+	22518091-22518300,22519194-22519289,22519543-22519634,22520065-22520156,22520368-22520482,22520654-22520783,22521427-22521523,22526475-22526594,22527550-22527772,22527848-22527961,22528296-22528459,22528883-22529054,22529140-22529370,22529470-22529706,22530878-22531022,22531154-22531236,22531807-22531953,22532075-22532186,22532285-22532473,22532608-22532813,22533096-22534783	CACTTCCGCTCCCCAGTTGCCGCGGGATGGCAGGCCGGCGTGGGGGAAGGGAGAGaTCGGCGGAGACGAGGGAGGGACCATATCCGGGAGAGtGGCAGCTTCCGACCAGTGGTCGCGCTTCCGGAGAGGCGCTTCCGGTGGCGGCgGCAGCAGCGGCTGTGGTGGTTCCGGGTGTCTTTGTCCCCCCGGTGTCGCTGCCCTGGCCCGCAGGCTTTTCCCCACGACTCTGAAAGAGGACAGCGTTCCCAATGTCCCAGTTTAAGCGCCTGCGGATCAACCCACTTCCAGGGGGACGCAACTTCTCAGGCACAGCTTCAACATCTCTTCTGGGCCCTCCTCCTGGTTTGCTCACTCCTCCTGTGGCCACAGAACTGTCCCAGAATGCCAGGCACCTTCAGG…
TCONS_00100004	=	NR_026901	LOC644172	mitogen-activated protein kinase 8 interacting protein 1 pseudogene (LOC644172), non-coding RNA	XLOC_031877	-	2271	257	11.32	52.3	1.82718e+06	17	41033271	41035541	-	41033271-41035541	nnnnnnnnnnnnnnnnnnnnnnnnnnnnnnnnnnnnnnnnnnnnnnnnnnnnnnnnnnnnnngcggcggcgcggggagccggttgcaggccgagatgctgcagatggacctgatCGACGCGgCGGGGGACACTCCCGGGGCTGAGGACGACGAGGAGacCGACGACGAGGAGCGCGCGGcCCGGCGGtCGGGAGCGGGGCCGCCcaaGGCCGAGtCCggccaggagccggcgtcccgcggccagggccagagccaaggccagagccagggcccgggcagcggggacacgtaccggccCaAGCGGCCCACCACGCTCAAcctcttCccgcaggtgcCgCGgtcTCAGGACACACTGAATAATAATTCTCTGGGCAAAAAGCACAGTTGGCAGGATCGGGT…
TCONS_00086505	j	NR_023387	ABCC6P2	ATP-binding cassette, sub-family C, member 6 pseudogene 2 (ABCC6P2), non-coding RNA	XLOC_027840	TSS31198	596	57	9.56	51.1	1.74931e+06	16	14822095	14826094	-	14822095-14822278,14822418-14822543,14824244-14824426,14825992-14826094	GCGGAGCAgTCTGCCCAGAGACTTAGCGACAGACAGACGCTGGGACCCACGACGACTGAAGGCGCCGATGGCCGCGCCTGCTGAGCCCTGCGCGGGGCAGGGGGTCTGTAACCAGACAGAGaCTGAACCTGCCGCCACCAGCCTGCTGAGCCTGTGTTTcCTGAGAACAGCAGGGGTCTGGGTGCCCCCCATGTACCTCTGGGTCCTTGGTCCCATCTACCTCCTCTTCATCCACCACCATGGCCGGGGTTACCTCCGGATGTCCCCACTCTTCAAAGCCAAGATGGTGCTTGGGTTCGCCCTCATAGTCCTGTGTACCTCCAGtGTGGCTGTCGCTCTTTGGAAAATCCAACGAGGAACGTCTGAGGCCCCGGAATTCCTCATTCACCCTACCGTGTG…
TCONS_00162883	=	NR_036694	HSP90AB3P	heat shock protein 90kDa alpha (cytosolic), class B member 3, pseudogene (HSP90AB3P), non-coding RNA	XLOC_052164	TSS59047	1950	121	6.21	50.1	1.89826e+06	4	89031928	89034256	+	89031928-89032376,89032439-89032801,89032913-89033223,89033430-89034256	nnnnnnnnnnnnnnnnnnnnnnnnnnnnnnnnnnnnnnnnnnnnnnnnnnnnnnnnnnnTCTCTAATACGTGTAAGCCTTTTCTTTTCAAGATGCCTGAGGAAGTGCACCATGGAGAGGAGGAGGTGGAGACTTTTGCCTTTCAGGCAGAAATTGCCCAACTCATGTCTCTCATCATCAATACCTTCTATTCCAACAAGGAGATTTTTCTTCGGGAGTTGATCTCTAATGCTTCTGATGCCTTGGACAAGATTCGCTATGAGAGCTTAACAGACCCTTCGAAGTTGGACAGTGGTAAAGAGCTGAAAATTGACATCATCCCCAACCCTCAGGAACGTAcCCAGACTtTGGTAGACACAGGCATTGGGATGACCAAAGCTGATCTCATAAATAATTTGGG…
TCONS_00182539	=	NR_037175	LOC100507463	uncharacterized LOC100507463 (LOC100507463), transcript variant 3, non-coding RNA	XLOC_059422	TSS66329	1565	354	22.62	46.7	1.83882e+06	6	32919609	32922255	+	32919609-32920029,32920565-32920625,32921173-32922255	ATTCCCCGGGGTAAGGCGAGCtCTGGAGATCGCATAGAGAAACTGTAgTGTCCtGGGTCCGAGCGATGCCCGCTTCCCGAGACCGGGAGAGCCCATTCCGGCCGCTGCCCTCGGGTGGCTCCGCATACATCCAGTAGCGCCATGACCGCCAAGCACCCGGAGATCTGTCGGTTCTCGGAGGAGGAAGTGAAAGCGAAAGCCACAGATCGAAGGGGAGGGAACCAGAATCTTTTCCACATCCCCCTGCCTTTTCCGAGAAAAGGACAGTTAGTGnnnnnnnnnnnnnnnnnnnnnnnnnnnnnnnnnnnnnnnnnnnnnnnnnnnnnnnnnnnnnnnnnnnnnnnnnnnnnnnnnnnnnnnnnnnnnnnnnnnnnnnnnnnnnnnnTTCAGAAGCCCCCT…
TCONS_00017188	=	NR_028292	PTGER3	prostaglandin E receptor 3 (subtype EP3) (PTGER3), transcript variant 2, non-coding RNA	XLOC_005379	TSS6012	2191	425	19.4	46.7	1.7314e+06	1	71090624	71286259	-	71090624-71091130,71100576-71100668,71107515-71107590,71192034-71192060,71250576-71250755,71284952-71286259	GCAGGGCGTTTCAGAGGAGCcGgtctggggTttcccaacTCAGGCGATCAGGATAGGCAACAGCCAAGAGAGGCGCTCAGTTGCTTTGCACCCTCCTCCCACCTCGGTTGTGTCCACACCCACGGGCGCCCCGCCCCCTTGGCCTTATAGAGGGGACTCGGCACCTCgGnnnnnnnnnnnnnnnnnnnnnnnnnnnnnnnnnnnnnnnnnnnnnnnnnnnnnnnnnnnnnnnnnnnnnnnnnnnnnnnnnnnnnnnnnnnnnnnnnnnnnnnCGGCGGCTGCGCCCCGCACCATGGAGGGCAGcccagccAcagccgcTGTAGCCGCCGACCTCCgCCGCCgCCCGCGCCGCGTCcGCCCCCTCCCGCTGCGGCTCTCTGGACGCTATCCCCTCCTCAC…
TCONS_00132305	=	NR_028370	PCNA-AS1	PCNA antisense RNA 1 (non-protein coding) (PCNA-AS1), non-coding RNA	XLOC_041845	-	391	67	17.14	46.6	1.37155e+06	20	5048225	5048615	+	5048225-5048615	TGGTGAGGTTCACGCCCATAGCCAGGTTGCGGTCGCAGCGGTAGGTGTCGAAGCCCTCAGACCGCAGGGTGAGCTGCACCAAGGAGACGTTTGACGAGTCCATGCTCTGCAGATTTACGCCGCTGGAGCTAATATCCCAGCAGGCCTCGTTGATGAGGTCCTTGAGGGCCTCCAACACCTTCTTCAGGATGGAGCCCTGGACCAGGCGCGCCTCGAACATGGTGGCAGAGTGGCAGCAACGCGGCTACAGGCAGGCGGGAAGGAGGAAAGTCTAGCCGGTTTCCGCTTCAGGAGCcTCAGAGCGAGAGGGCGAACGTCGtGACGnnnnnnnnnnnnnnnnnnnnnnnnnnnnnnnnnnnnnnnnnnnnnnnnnnnnnnnnnnnnnnnnnnn
TCONS_00055826	=	NR_033659	STAT6	signal transducer and activator of transcription 6, interleukin-4 induced (STAT6), transcript variant 6, non-coding RNA	XLOC_017661	TSS20079	3901	86	2.2	46.6	1.58141e+06	12	55775455	55791486	-	55775455-55776811,55776900-55777028,55777118-55777183,55778555-55778647,55778842-55778952,55779065-55779128,55779344-55779490,55779817-55779953,55780046-55780140,55782340-55782546,55782879-55782971,55784514-55784636,55784776-55784863,55785201-55785389,55785518-55785649,55786241-55786389,55786578-55786630,55786743-55786881,55787281-55787364,55788213-55788349,55791179-55791486	CACTTTCTCTTCTCTGTGTCGTCAGAGCTCCAGGGAGGGACCTGGGTAGAAGGAGAAGCCGGAAACAGCGGGCTGGGGCAGCCACTGCTTACACTGAAGAGGGAGGACGGGAtAGGAGTGTGTGTGTGTgTAaGTGTGTGTGTGTGTATGTgTGTGTGTGTTTTATTTTATTTTTCTTTTTGGTGATGGTGGTGGAAGGgGGGAGGTGCTAGCAGGGCCAGCCTTGAACTCGCTGGACAGAGCTACAGACCTATGGGGCCTGGCAGTGCCCGCTGAGAAAGGGAGAAGACAGCaGAGGGGTTGCCTcnGCAACCTCCAAGTCCCAGATCATGTCTCTGTGGGGTCTGGTCTCCAAGATGCCCCCAGAAAAAGTGCAGCGGCTCTATGTCGACTTTCCCC…
TCONS_00129476	x	NR_003503	GGT8P	gamma-glutamyltransferase 8 pseudogene (GGT8P), non-coding RNA	XLOC_040853	TSS46812	584	8	1.37	46.2	2.25283e+06	2	91327080	91327989	-	91327080-91327355,91327682-91327989	ccaaaggctacttagagagtccaagcaaagcttacatgtgggaaaactgagtctcagaggggtgaaggtattgctcaggtccacttgcccagttttcagggnnnnnnnnCCATGCCCTCCCCCACTTCcCTCCCGATCTCCGAGCACTGCTTGGCATCTGCAGCCACGGCAGCCCTGGCGTACACATGGTTGTCAGGTTCCTTGGAGGCCGAGGGCAGCCAGACACAGAGGCCAACAATgaCCAGCACCAGAACCACAGCCAGCAGGCCCAGCACCACTAACCTCTTCTTCATGGCTCTGCTTCACACAGTGGCTGAGCCTCCACTGCTTAGGGAGAAGCTCTGGTAGGGACGGGCCTGGCCTGGTTTCTCTTGTGTCCCCCACCTCAGCCCAGAGTCT…
TCONS_00162104	=	NR_034081	LOC255130	uncharacterized LOC255130 (LOC255130), non-coding RNA	XLOC_051870	TSS58749	1400	792	56.57	45.8	2.08216e+06	4	57670674	57766222	+	57670674-57670893,57749093-57749242,57762056-57762743,57765401-57765516,57765997-57766222	nnnnnnnnnnnnnnnnnnnnnnnnnnnnnnnnnnnnnnnnnnnnnnnnnnnnnnnnnnnnnnnnnnnnnnnnnnnnnnnnnnnnnnnnnnnnnnnnnnGGTTGGAGAGGGAAGCGCTCGTGCGGACCTttCTCGCAGGtGCCCTTGCTGACCTGGGTGACGGCCTTCTCTCCCCGGCTCTCGGCCCTCCGGCTGGCGGCGCGCAGCTGGCAGCCGCTTGGnnnnnnnnnnnnnnnnnnnnnnnnnnnnnnnnnnnnnnnnnnnnnnnnnnnnnnnnnnnnnnnnnnnnnnnnnnnnnnnnnnnnnnnnnnnnnnnnnnnnnnnnnnnnnnnnnnnnnnnnnnnnnnnnnnnnnnnnnnnnnnnnnnnnnnatcagtgtggaaatggatgtggacgcggt…
TCONS_00178274	=	NR_024611	HINT1	histidine triad nucleotide binding protein 1 (HINT1), transcript variant 3, non-coding RNA	XLOC_057997	TSS64854	1959	842	42.98	45.7	1.44262e+06	5	130521780	130529081	-	130521780-130523203,130526164-130526268,130528652-130529081	AACTcCATTCCCCAGGAGACAAGAAAGGAGnnnnnnnnnnnnnnnnnnnnnnnnnnnnnnnnnnnnnnnnnnnnnnnnnnnnnnnnnnnnnnnnnnnnnnnnnnnnnnnnnnnnnnnnnnnnnnnnnnnnnnnnnnnnnnnnnnnnnnnnnnnnnnnnnnnnnnnnnnnnnnnnnnnnnnnnnnnnnnnnnnnnnnnnnnnnnnnnnnnnnnnnnnnnnnnnnnnnnnnnnnnnnnnnnnnTTtCGAGCCTCTACCCTGGCCGCCGCGCGGGAGAGAGGCCGAGATGGCAGATGAGATTGCCAAGGCTCAGGTCGCTCGGCCTGGTGGCGACACGATCTTCGGGAAGATCATCCGCAAGGAAATACCAGCCAAAATCATTTTTGAGGATGACCGGTGtG…
TCONS_00154515	=	NR_027694	PP2D1	protein phosphatase 2C-like domain containing 1 (PP2D1), transcript variant 2, non-coding RNA	XLOC_049349	TSS55899	1670	1384	82.87	44.1	1.2624e+06	3	19996457	20028831	-	19996457-19996670,20000690-20000792,20017526-20018592,20028546-20028831	nnnnnnnnnnnnnnnnnnnnnnnnnnnnnnnnnnnnnnnnnnnnnnnnnnnnnnnnnnnnnnnnnnnnnnnnnnnnnnnnnnnnnnnnnnnnnnnnnnnnnnnnnnnnnnnnnnnnnnnnnnnnnnnnnnnnnnnnnnnnnnnnnnnnnnnnnnnnnnnnnnnnnnnnnnnnnnnnnnnnnnnnnnnnnnnnnnnnnnnnnnnnnnnnnnnnnnnnnnnnnnnnnnnnnnnnnnnnnnnnnnnnnnnnnnnnnnnnnnnnnnnnnnnnnnnnnnnnnnnnnnnnnnnnnnnnnnnnnnnnnnnnnnnnnnnnnnnnnnnnnnnnnnnnnnnnnnnnnnnnnnnnnnnnnnnnnnnnnnnnnnnnnnnnnnnnnnnnnnnnnnnnnnnnnnnnnnnnnnn…
TCONS_00222942	=	NR_027812	PTGES2	prostaglandin E synthase 2 (PTGES2), transcript variant 3, non-coding RNA	XLOC_073722	TSS80874	1535	322	20.98	43.7	1.5338e+06	9	129922793	129930575	-	129922793-129923373,129924462-129924579,129925034-129925234,129925802-129925951,129926592-129926650,129927344-129927541,129930348-129930575	nnnnnnnnnnnnnnnnnnnnnnnnnnnnnnnnnnnnnnnnnnnnnnnnnnnnnnnnnnnnnnnnnnnnnnnnnnnnnnnnnnnnnnnnnnnnnnnnnnnnnnnnnnnnnnnnnnnnnnnnnnnnnnnnnnnnnnnnnnnnnnnnnnnnnnnnnnnnnnnnnnnnnnnnnnnnnnnnnnnnnnnnnnnnnnnnnnnnnnnnnnnnnnnnnnnnnnnnnnnnnnnnnnnnCTCTCCCTGTCCAGTCGCCTGCAGCTGATCCTGTACCAGTACAAGACGTGTCCCTTCTGCAGCAAGGTCCGAGCCTTCCTTGACTTCCACGCCCTGCCCTACCAGGTGGTGGAGGTGAACCCCGTGCGCAGGGCTGAGATCAAGTTCTCCTCGTACAGAAAGGTGCCCATC…
TCONS_00210550	=	NR_003671	LOC728024	chromosome X open reading frame 56 pseudogene (LOC728024), non-coding RNA	XLOC_069482	-	1509	469	31.08	42.3	1.42026e+06	8	37723228	37724736	-	37723228-37724736	nnnnnnnnnnnnnnnnnnnnnnnnnnnnnnnngTTTTCAGATTGCTCCTGGGAACCATGCCGAAAGTAGTGTCTCGGTCAGTAGTCTGCTCTGACACTCGGGACCGGGAGGAATATGACGACGGTGAGAAGCCCCTCCATGTTTACTACTGTTTGTGCGGCCAGATGGTCCTAGTGCTGGACTGCCAGTTAGAGAAATTGCCTATGAGGCCTCGGGACCGGTCCCGTGTGATTGATGCTGCCAAACATGCCCATAAGTTTTGTAACACAGAAGATGAGGAGGCTATGTATCTGCGGAGACCTGGAGGCATTGAACGACAGTAcAGGAAGAAATGTGCGAAGTGTGGACTGCCGCtCTTCTACCAATTCCAGCCGAAGAATGCTCCTGttACCTTCATTG…
TCONS_00005663	=	NR_003130	HSP90B3P	heat shock protein 90kDa beta (Grp94), member 3, pseudogene (HSP90B3P), non-coding RNA	XLOC_001835	TSS1900	1927	632	32.8	41	1.72628e+06	1	91873156	91882488	+	91873156-91873233,91880510-91880788,91880919-91882488	nnnnnnnnnnnnnnnnnnnnnnnnnnnnnnnnnnnnnnnnnnnnnnnnnnnnnnnnnnnnnnnnnnnnnnnnnnnnnnnnnnnnnnnnnnnnnnnnnnnnnnnnnnnnnnnnnnnnnnnnnnnnnnnnnnnnnnnnnnnnnnnnnnnnnnnnnnnnnnnnnnnnnnnnnnnnnnnnnnnnnnnnnnnnnnnnnnnnnnnnnnnnnnnnnnnnnnnnnnnnnnnnnnnnnnnnGCAAGACTGAAACTGTTGAGGAGCCCATGGAGgAAGAAGAAGCAGCAAAAGAaGAGAAAGAAGAATCTGATGATGAAGCTGCAGTAGAGGAAGAAGAAGAAGAAAAGAAACCAAAAACTAAAAAAGaAAGTGATGACCCCATGGCTTACATTCACTTTACCGCTGAA…
TCONS_00175659	=	NR_024158	PP7080	uncharacterized LOC25845 (PP7080), non-coding RNA	XLOC_057017	TSS63742	2667	1306	48.97	40.9	1.69029e+06	5	522861	526240	-	522861-525080,525794-526240	AGTGCGCACGCGCGTTCGGCGGCGGCGCGCCGCGTGCACAGCCGGCGCTCGTTCCaGCGGCCCcGCGCGCGCCGCCgCCCCGCCCTGCTGAAGCTGGCGTCGCTGCCGCCCTCGTGCCACGCACCGCCGCACGCGCTGGAGCAGGAGGAGACGCCGCTGTGAAGCCGCAGGCGGGAAGGGCCCGCGCGCCGTGGCTTGCCGCTCGCGCCCTTTCCCACAGCTGCCGGGAAACCGAGGCTCGCCcAAAACGGATTTGCGTGAAACCAGCCCAAGGCTCCGGGCCCCCACaaccgagccccgnnnnnnnnnnnnnnnnnnnnnnnnnnnnnnnnnnnnnnnnnnnnnnnnnnnnnnnnnnnnnnnnnnnnnnnnnnnnnnnnnnnnnnnCCCGCAAGCGGC…
TCONS_00210400	=	NR_026826	INTS9	integrator complex subunit 9 (INTS9), transcript variant 3, non-coding RNA	XLOC_069417	TSS76331	3062	453	14.79	40	1.55377e+06	8	28681094	28804106	-	28681094-28681758,28683325-28683462,28684418-28684516,28689195-28689362,28691265-28691389,28694259-28694430,28701265-28701325,28707243-28707423,28709980-28710091,28725763-28725897,28726928-28727048,28748728-28748814,28751073-28751212,28763649-28763709,28803310-28804106	CCTCGCTGAGTTCTCTCCGCCCGGCAGAGCCCCCTCCCCAACGTCCCAGTACGAAAGGCTGAGGTAGGGAGGAGGGAAAGCGGGAGGGGGAGGGGTGTCTTCCGCGTGGGGCGCCCGTCGGGAGGGGACTGGGGAGGGGTTGAGGCCGGCGCAGGAAGAGGAGAAGGGGGAGGGGAGGCCCCTATCTCCCAGTCTCCCCCTGAAAAAACtCCCTTGTCTCAATCACCTGAGACTGACTGTCTTTGTCTGGCTGACAACCGCCATATTGATATCAACAGCCCCGCTCCCACCTGCTGCCGCCCGGCGTCCCtgggagttgtagttcctnnnnnnnnnnnnnnnnnnnnnnnnnnnnnnnnnnnnnnnnnnnnnnnnnnnnnnnnnnnnnnnnnnnnnnnn…
TCONS_00010749	=	NR_030775	SHISA4	shisa homolog 4 (Xenopus laevis) (SHISA4), transcript variant 2, non-coding RNA	XLOC_003488	TSS3614	1693	62	3.66	39.8	1.31802e+06	1	200124102	200128338	+	200124102-200124532,200125196-200125367,200126205-200126338,200127152-200127319,200127551-200128338	CAGAGTCCAGGCCTGTGGGCACCGCTGGGGACAAAGCCACTCTGAATGCCTCTCAATGAGTGCTTGTGTTCTGGGAaTGGGGGCGGGGTGACATCCAGCCTCTTTCCCTCTCAGCCCCCCACAGGATGTCCCAGGCTGGACGCGGCAGAGGAGGTCCCCAACAAGGGAAggtccagccctGCCCCTCCAAGGTTGGCCCATGTGTCTGGGCATTCGGAGGTGGCACCAGGATCAGGGCTTCTGGAGTCCAGCATACTGATTGGGCCCAGGCCGGGGGCGGGTCCAGgACACAGCCAGACTTCCCTGGCCGCAGTGCCCAACTGCCCGCGGTGCCCATGtTGgcTCGGACGGGtGGAACcACAGCGGAGTCGGGGACAGGGGGAGCaGGGCAGTGCTCTG…
TCONS_00181543	=	NR_026790	HCG11	HLA complex group 11 (HCG11), non-coding RNA	XLOC_059163	-	5943	1973	33.2	39.7	1870363	6	26629665	26635607	+	26629665-26635607	nnnnnnnnnnnnnnnnnnnnnnnnnnnnnnnnnnnnnnnnnnnnnnnnnnnnnnnnnnnnnnnnnnnnnnnnnnnnnnnnnnnnnnnnnnnnnnnnnnnnnnnnnnnnnnnnnnnnnnnnnnnnnnnnnnnnnnnnnnnnnnnnnnnnnnnnnnnnnnnnnnnnnnnnnnnnnnnnnnnnnnnnnnnnnTTTTTAATTCCcTTTCcTCAGTCTCATTCCccACCTCATCCTgACTCCCCaTAAGAAATCACTGCAAGAGTTCCGGTCtgGCAGAGAGCgcggagagacgcnnnnnnnnnnnnnnnnnnnnnnnnnnnnnnnnnnnnnnnnnnnnnnnnnnnnnnnnnnnnnnnnnnnnnnnnnnnnnnnnnnnnnnnnnnnnnnnnnnnnnnnnnnnnn…
TCONS_00229594	o	NR_002308	UQCRBP1	ubiquinol-cytochrome c reductase binding protein pseudogene 1 (UQCRBP1), non-coding RNA	XLOC_075920	-	1623	143	8.81	39.7	1.58989e+06	X	56779751	56781373	-	56779751-56781373	ACACACATAAAAGACAAAGAAAGGTCAAGaAATTGTTCCATATTAAAAACTGGAGAGACATGACAAGTAAATGCAATGCATCATCTTGGATTAGCACTTTGACCAAGGAAAGAAAATAACCATAAAAGACATTATTGGGACAACTGATAACATTGGAATATGGCGTAGATTATAATATTGAAACAATGTCAAATTTCTTGATTGTGACACATTTACTGAGGATGTATAAGAGGGAATCATCACTCTGAGGAAATACATACTGACATATTAAGAGGTAAAGGAGAATGATATTTGCAAATTACTATCAAATAGGAGAAGgAGGAGAGGAAGAGAAAAACAGAATGATAAGGCAAACGTGATAAAATGTTAATTGGTGAATTTGGGTAAAGGGCaCtTtgg…
TCONS_00185816	=	NR_033896	FLJ46906	uncharacterized LOC441172 (FLJ46906), non-coding RNA	XLOC_060596	TSS67450	1004	356	35.46	39.6	1.36481e+06	6	139054495	139060118	+	139054495-139054798,139057223-139057377,139059427-139059585,139059733-139060118	nnnnnnnnnnnnnnnnnnnnnnnnnnnnnnnnnnnnnnnnnnnnnnnnnnnnnnnnnnnnnnnnnnnnnAAGCTGCTGAAATGAAATGGATgAtCGGAgagatcactatgtcAGGACAcAGACTTGACTTTCAGGGTTGgaggaagccggacaaagatgaatgggattcannnnnnnnnnnnnnnnnnnnnnnnnnnnnnnnnnnnnnnnnnnnnnnnnnnnnnnnnnnnnnnnnnnnnnnnnnnnnnnnnnnnnnnnnnnnnnnnnnnnnnnnnnnnnnnnnnnnnnnnnnnnnnnnnnnnnnGGTTGTTATGACGCTCAAAGGAnnnnnnnnnnnnAAAAAACATGCTTTGCAATTTATGCAACACTGGATAAACATCAGGAACAGTATAAAAGCGT…
TCONS_00202955	=	NR_027068	EFCAB10	EF-hand calcium binding domain 10 (EFCAB10), non-coding RNA	XLOC_066492	TSS73617	925	466	50.38	39.3	1.24389e+06	7	104992816	105009373	-	104992816-104993130,104995150-104995173,104996886-104996973,104997090-104997254,105009041-105009373	nnnnnnnnnnnnnnnnnnnnnnnnnnnnnnnnnnnnnnnnnnnnnnnnnnnnnnnnnnnnnnnnnnnnnnnnnnnnnnnnnnnnnnnnnnnnnnnnnnnnnnnnnnnnnnnnnnnnnnnnnnnnnnnnnnnnnnnnnnnnnnnnnnnnnnnnnnnnnnnnnnnnnnnnnnnnnnnnnnnnnnnnnnnnnnnnnnnnnnnnnnnnnnnnnnnnnnnnnnnnnnnnnnnnnnnnnnnnnnnnnnnnnnnnnnnnnnnnnnnnnnnnnnnnnnnnnnnnnnnnnnnnnnnnnnnnnnnnnnnnnnnnnnnnnnnnnnnnnnnnnnnnnnnnnnnnnAAAAACCAAGAGAATATTTAATATCTCTATTGGAACGACTGAGAATTGCAAAAGTAACAGGCGTAG…
TCONS_00017184	=	NR_028293	PTGER3	prostaglandin E receptor 3 (subtype EP3) (PTGER3), transcript variant 3, non-coding RNA	XLOC_005379	TSS6012	2166	400	18.47	39	1.61877e+06	1	71090622	71286259	-	71090622-71091130,71100576-71100668,71107515-71107590,71250576-71250755,71284952-71286259	GCAGGGCGTTTCAGAGGAGCcGgtctggggTttcccaacTCAGGCGATCAGGATAGGCAACAGCCAAGAGAGGCGCTCAGTTGCTTTGCACCCTCCTCCCACCTCGGTTGTGTCCACACCCACGGGCGCCCCGCCCCCTTGGCCTTATAGAGGGGACTCGGCACCTCgGnnnnnnnnnnnnnnnnnnnnnnnnnnnnnnnnnnnnnnnnnnnnnnnnnnnnnnnnnnnnnnnnnnnnnnnnnnnnnnnnnnnnnnnnnnnnnnnnnnnnnnnCGGCGGCTGCGCCCCGCACCATGGAGGGCAGcccagccAcagccgcTGTAGCCGCCGACCTCCgCCGCCgCCCGCGCCGCGTCcGCCCCCTCCCGCTGCGGCTCTCTGGACGCTATCCCCTCCTCAC…
TCONS_00225801	=	NR_015367	LOC550643	uncharacterized LOC550643 (LOC550643), non-coding RNA	XLOC_074647	TSS81854	2867	1433	49.98	38.8	1.57653e+06	X	56772385	56862844	+	56772385-56772747,56775221-56775357,56860478-56862844	nnnnnnnnnnnnnnGCGAAACAGGAGGAAGCCAGCTCTGTGCCTGGAGGGGACCCGCCGCCATCTCAGGTCTCTTGGCTTTGCCAGGGCCCACCGGAGAAAACTGAGGCCCCGTTTCTATAATCCTTATGGGAGACCAACCTTGTGCCTCCGGGAGATCCACTCTCCCACCTGGAAACGCACGGGAAGCCAAGCCTCCAAAAAAGCGCTGCCTCCTCGCTCCGCGTTGGGATTATCCGGAAGGAACTCCCAACGGAGGTAGTACCACTCTACCCTCCGCACCTCCTCCTGCATCAGCCGGCCTGAAGTCGCACCCTCCTCCTCCGGAGAAGTAGAGAAATAAATTTCTCCCACCGTAAACCAGTCTTTGAACGATTGCAGTATGACTCCATTTCCCTGG…
TCONS_00032342	o	NR_026754	LOC100270710	uncharacterized LOC100270710 (LOC100270710), non-coding RNA.	XLOC_010453	-	1048	43	4.1	38.1	1.73276e+06	10	99466871	99467918	-	99466871-99467918	CCAGGACGGAAGACACACAcGCCTGGAGCAAACAACCAAACTTTaTCCAGAAAcGCATATTTGTAATCACCACTCAACAATGAGGCACATCGGTCCCCCCTCCCCAACCaCCCTCACTCTTCCCAAATCCACTCTCCTTTTTGGCTTTTATAGAACACTGTAGAAATCCTTTCCTGGGTCTATAAATGGCCCTAGACTGGGATGGGAGCTGCCCAGAGTGGTCTTGGGCTGGACTGAGTCCTGGTACCCAGAGAGAGAGGCCTATGCAAcTGCcTCCAGTATCCAAAAGTTCTGGGGGCAGGTCAGGTGCnnnnnnnnnnnnnnnnnnnnnnnnnnnnnnnnnnnnnnnnnTGGCGGTCTTACGCGTCCTTCTCATACCTGGCAAACAGAGGGAGCACA…
TCONS_00182540	=	NR_037176	LOC100507463	uncharacterized LOC100507463 (LOC100507463), transcript variant 4, non-coding RNA	XLOC_059422	TSS66329	1504	325	21.61	38	1.76293e+06	6	32919609	32922255	+	32919609-32920029,32921173-32922255	ATTCCCCGGGGTAAGGCGAGCtCTGGAGATCGCATAGAGAAACTGTAgTGTCCtGGGTCCGAGCGATGCCCGCTTCCCGAGACCGGGAGAGCCCATTCCGGCCGCTGCCCTCGGGTGGCTCCGCATACATCCAGTAGCGCCATGACCGCCAAGCACCCGGAGATCTGTCGGTTCTCGGAGGAGGAAGTGAAAGCGAAAGCCACAGATCGAAGGGGAGGGAACCAGAATCTTTTCCACATCCCCCTGCCTTTTCCGAGAAAAGGACAGTTAGTGnnnnnnnnnnnnnnnnnnnnnnnnnnnnnnnnnnnnnnnnnnnnnnnnnnnnnnnnnnnnnnnnnnnnnnnnnnnnnnnnnnnnnnnnnnnnnnnnnnnnnnnnnnnnnnnnTTCAGAAGCCCCCT…
TCONS_00179138	x	NR_027180	MIR143HG	MIR143 host gene (non-protein coding) (MIR143HG), non-coding RNA	XLOC_058223	-	536	83	15.49	37.7	1.67113e+06	5	148791957	148792492	-	148791957-148792492	AGAaGGGtCACCaGCCAGGCTAGGTCAAACCGGGTtGGGGCCACAACATGATAGTTAAACCCATCAACACAGCCTTGATTCGATCCCAGCTTCACAACTTCTTAGCCGTGTGACCTTAGGTAAGTCTGTTAACCTCTTTCAGTCTTGGCTTTGTGGAGTGGAGTGAATAGCAGGGCCTGCTTCGCTGAGGTGTTATCAGGATGGAGGGGGACAAAGCCTATGAAAGTGTTTAGCACAGCGCCTGGCAGATCGTGACCAGTCACTGAGTGGAAGCTATCATGACCAAATCTGATTTCTCCATGGGCAGGCCAGCCCCGTCnnnnnnnnnnnnnnnnnnnnnnnnnnnnnnnnnnnnnnnnnnnnnnnnnnnnnnnnnnnnnnnnnnnnnnnnnnnnnnnn…
TCONS_00081055	=	NR_003569	ABCC6P1	ATP-binding cassette, sub-family C, member 6 pseudogene 1 (ABCC6P1), non-coding RNA	XLOC_026255	TSS29222	2843	1622	57.05	37.5	1.4407e+06	16	18489985	18517141	+	18489985-18490134,18491700-18491883,18493584-18493709,18493849-18493977,18499033-18499158,18501229-18501290,18504629-18504760,18509927-18510130,18511362-18511539,18515590-18517141	nnnnnnnnnnnnnnnnnnnnnnnnnnnnnnnnnnnnnnnnnnnnnnnnnnnnnnnnnnnnnncagagaCTTAGCGACAGACAGACGCTGGGACCCACGACGACTGAAGGCGcCGATGGCCGCGCCTGCTGAGCCCTGCGCGGGGCAGGGGGTCTGGAaCCAGACAGAGCCTGAACCTGCCGCCACCAGCCTGCTGAGCCTGTGTTTCCTGAGAACAGCAGGGGTCTGGGTgCCCCCCATGTACCTCTGGGTCCTTGGTCCCATCTACCTCCTCTTCATCCACCACCATGGCCGGGGTTACCTCCGGATGtTCCCCACTCTTCAAAGCCAAGATGGTGCTTGGGTTCGCCCTCATAGTCCTGTGTACCTCCAGTGTGGCgGTCGCTCTTTGGAAAATCCA…
TCONS_00230685	=	NR_028443	SLC25A5-AS1	SLC25A5 antisense RNA 1 (non-protein coding) (SLC25A5-AS1), non-coding RNA	XLOC_076297	-	3367	1623	48.2	36.9	1.28451e+06	X	118484024	118487390	-	118484024-118487390	gGATAAAGGTCATTACCTCAAaCCCACGTTCAGaGgCATTAGGGCGAGTCCCACATAGGGCGCGGTCACCTTGGGGACCGCAGCCTACGCCTCAGGTCTCCTGAGCTGCTTCCGTCTCGCTCCGCCCCcACTCCGCTTCCAGAGGTGACCCGAGCGCCGCCGCCGGCACCCCTACACGCtCgcccaGGGGCGCCCTCTAGAGCCAGCACTGGAGAGCGCGCGGCGCagggnnnnnnnnnnnnnnnnnnnnnCgGCGGCCGCGGCTGCGCGGAGGCGGACGTAAAAGGAACACGCGCTTCCCGGCGCCGGCTTCCGGCCCGGCGAGGTTTGAGCGCGTCCGCGGGCTGGGAGGCCGCCGGACCCGGGCGCATGGCCTTCCCCGGGCAGTTATCTcCTTGC…
TCONS_00201128	=	NR_003949	FKBP9L	FK506 binding protein 9-like (FKBP9L), transcript variant 4, non-coding RNA	XLOC_065933	TSS72972	2438	611	25.06	36.2	1.35925e+06	7	55716261	55739755	-	55716261-55718012,55720359-55720522,55722966-55723111,55726501-55726687,55734190-55734335,55739713-55739755	nnnnnnnnnnnnnnnnnnnnnnnnnnnnnnnnnnnGATTcCAGCTACTCTCGGAAcCGCACGTTTGACACGTACATTGGGCAGGGCTATGTGATTCCTGGGTTGGATGAAGGTCTACTTGGTGTTTGCATTGGAGAGAAGCGAAGGATTGTGGTCCCTCCtCACCTGGGGTATGGAGAGGAAGGAAGAGGGAATATCCCCGGCTCGGCTGTGcTGGTGTTTGACATCCATGTGATcGATTTCCACAACCCTTCGGACTCCATCAGCATCACCTCCCACTACAAACCCCCTGACTGCTCAGTGCTGAGTAAGAAGGGAGATTACCTCAAATATCACTACAATGCCTCACTTCTGGATGGGACCCTGCTGGACTCCACGTGGAATTTAGGCAAAACTTACA…
TCONS_00006177	=	NR_037185	PRPF38B	PRP38 pre-mRNA processing factor 38 (yeast) domain containing B (PRPF38B), transcript variant 2, non-coding RNA	XLOC_002036	TSS2077	4209	381	9.05	35.7	1.22374e+06	1	109036007	109045950	+	109036007-109037012,109037735-109037787,109039847-109039915,109040188-109040339,109040422-109040482,109042749-109042972,109043307-109045950	CTGGACACTAGAGGCTGGCGAAGGACGTGACCTTTGATCAGAATCTCCCGGAGGAGTGGGGTCCCTGACCATTGTCCCTTCCAGAGAACCTTAAAACaGAcnnnnnnnnnnnnnnnnnnnnnnnnnnnnnnnnnnnnnnGAGTcACGATATTAGCAAGCACAtCGCAGCCATGCGAACCCTTTCTGGTTCAGCTCTCGACAAAAGAAATCAAgCCCCCAGTCAAAATACAACAACAACGGATTAAGCCTACCACCCTCTCCCCCGGCCCCCAAATTCGCAGGGGAAATCCCCTAAGAGTCAGGTAGGGAGGTCACTGCAGCGACTTCAGGGTGCAGAGAACGCGGGGAACTAGGAAGAGGACGCTCCAGCCCACCTGGGCGTCTCTGATTGGCCGGCAG…
TCONS_00100568	=	NR_034041	SRSF1	serine/arginine-rich splicing factor 1 (SRSF1), transcript variant 3, non-coding RNA	XLOC_032057	TSS36419	5594	820	14.66	35.7	1.18068e+06	17	53433279	53440578	-	53433279-53436361,53437283-53438333,53438703-53438887,53439304-53440578	nnnnnnnnnnnnnnnnnnnnnnnnnnnnnnnnnnnnnnnnnnnnnnnnnnnGaGgAAACTTTTGAAAAAAGGACTGCACACACGCACCTTTTCTTCCTTCTCGTTCTTTAAAAGGAAACAACGGAaacAaTTCATTCTGCAGGCAATCTGCGCTAGTCCCACGGATAGGCGATTAACAAGAGATAAAGAGGTGTGGGTCCnnnnnnnnnnnnnnnnnnnnnnnnnnnnnnnnnnnnnnnnnnnnnnnnnnnnnnnnnnnnnnnnnnnnnnnnnnnnnnnnnnnnnnnnCTGAACTGAGCTATGCAAAGTTCTGACGAGAAGGTGGAACGGTTCTTAATGAAAAGGATTAAGGAATCTAAACCGGTTTCGCTAAATTAGACACATCTGTCTAAGCAGCCA…
TCONS_00156288	=	NR_033384	PDHB	pyruvate dehydrogenase (lipoamide) beta (PDHB), transcript variant 3, non-coding RNA	XLOC_049780	TSS56552	1932	339	17.55	35.3	1.12027e+06	3	58388227	58394771	-	58388227-58388946,58389240-58389381,58390475-58390566,58390895-58391005,58391424-58391709,58392360-58392395,58392498-58392560,58392644-58392751,58394398-58394771	GcggctccaggcnnnnnnnnnnnnnnnnnnnnnnnnnnnnnnnnnnnnnnnnnnnnnnnnnnnnnnnnnnnnnnnnnnnnnnnnnnnnnnnnnnnnnnnnnnnnnnnnnnnnnnnnnnnnnnnnnnnnnnnnnnnnnnnnnnnnnnnnnnnnnnnnnnnnnTGTCATTTGGCAGCGGATAGAGgACAAGATCAAGATGGCGGCGGTATCTGGGTTGGTGCGGAGACCCCTTCGAGAGGTAGGCAGCAGCGCGCGGCCtgtattcccacgcgacnnnnnnnnnnCCTGCGTCCCGCCATCATCTTCCTCTTTCCCTGAGAGGTCTCTAGGCTGCTGAAGAGGCGCTTTCACTGGACCGCCCCGGCTGCGCTGCAGGTGACAGTTCGTGATGCTATAAATC…
TCONS_00229934	=	NR_001564	XIST	X (inactive)-specific transcript (non-protein coding) (XIST), non-coding RNA	XLOC_076018	TSS83262	19275	2494	12.94	34.6	1.72421e+06	X	72957216	72989313	-	72957216-72964544,72965628-72965791,72967626-72967834,72969798-72969934,72974000-72974063,72977942-72989313	nnnnnnnnnnnnnnnnnnnnnnnnnnnnnnnnnnnnnnnnnnnnnnnnnnnnnnnnnnnnnnnnnnnnnnnnnnnnnnnnnnnnnnnnnnnnnnnnnnnnnnnnnnnnnnnnnnnnnnnnnnnnnnnnnnnnnnnnnnnnnnnnnnnnnnnnnnnnnnnnnnnnnnnnnnnnnnnnnnnnnnnnnnnnnnnnnnnnnnnnnnnnnnnnnGTtTTCTTGACACGTCCTCCATATTTTTTTAAAaAAAGTATTTGGAATATTTTGAGGCAATTTTTAATtTTTAAGGAATTTTTtTTTGGgATCATTTTTGGnnnnnnnnnnnnnnnnnTGTgGATCAGTTTTCTACTCTTCCACTCTCTTTTCTATATTTTGCCCATCGGGGCTGCGGATACCTGGTTTT…
TCONS_00094227	=	NR_037149	NME1-NME2	NME1-NME2 readthrough (NME1-NME2), transcript variant 2, non-coding RNA	XLOC_030225	TSS34016	1298	274	21.11	34.5	1.58768e+06	17	46585893	46604104	+	46585893-46586022,46586585-46586804,46588011-46588140,46592340-46592441,46593520-46593632,46599187-46599316,46600602-46600703,46602297-46602409,46603847-46604104	nnnnnnnnnnnnnnnnnnnnnnnnnnnnnnnnnnnnnnnnnnnnnnnnnnnnnTGCGAACCACGTGGGTCCCCGGCGCGTTTCGGGTTCCGGCGGCTGCAGCTGGAGTTCAAGCCTAAGCGGCTGGAAGGnnnnnnnnnnnnnnnnnnnnnnnnnnnnnnnnnnnnnnnnnnnnnnnnnnnnnnnnnnnnnnnnnnnnnnnnnnnnnnnnnnnnnnnnnnnnnnnnnnnnnnnnnnnnnnnnnnnnnnnnnnnnnnnnnnnnnnnnnnnnnnnnnnnnnnnnnnnnnnnnnnnnnnnnnnnnnnnnnnnnnnnnnnnnnnnnnnnnnnnnnnnnnnnnnnnnnnnnnnnnGACCATGGCCAACTGTGAGCGTACCTTCATTGCGATCAAACCAGATGGG…
TCONS_00203506	=	NR_034053	TNPO3	transportin 3 (TNPO3), transcript variant 3, non-coding RNA	XLOC_066680	TSS73835	4654	245	5.26	34.2	1.0792e+06	7	128381470	128482544	-	128381470-128382675,128384514-128384605,128394570-128394682,128397438-128397605,128399716-128399872,128402158-128402252,128403109-128403225,128406273-128406413,128407261-128407321,128409538-128409614,128411458-128411549,128414019-128414210,128417251-128417390,128419289-128419380,128421097-128421204,128424679-128424825,128427719-128427857,128428349-128428524,128432306-128432449,128442269-128442425…	CTTCTTCCCggctcctggcccagtagggccactTCCGGGAGGGGGCGGGGAGACAAGAGGAGGCGTGCCGGGAAGGAGGCCGTTTGTAGTGTACCAGGCGGAAGTGTGCCAAAGGTATCGGTGCTGTCGCTTCCGGTCCGGGTAAACGcACCTTAGGTACAnnnnnnnnnnnnnnnnnnnnnnnnnnnnnnnnnnnnnnnnnnnnnnnnnnnnnnnnnnnnnnnnnnnnnnnnnnnnnnnnnnnnnnnnngTCtAGTGGAAAAACCGGAAAAAAGGCCAGGAACCTGAATACGACCTAATAGCTGTTTCCGAGGGGGCAGCTTCCACGGGGAACCTTCTGCCCTGGTAACGGCCAAAGAGGAGGAGATGGCGCCAGTCAGgGAGCGGCCGTGgCCCAGA…
TCONS_00114812	=	NR_033250	LOC388499	hCG2003956 (LOC388499), non-coding RNA	XLOC_036311	-	1603	284	17.72	33.4	1.53841e+06	19	7849517	7851119	-	7849517-7851119	GCGTGGGCGGCCGAGGGGGAAGAGTGTGTGTCTGCGGGAGAAAGAGGAGAATTGCCCAAGCGGCCTCGGAAGCCCCAGGGAGTGGAGGCCCCCGCCGTGGAGCCGTGtGGTGTATGTGTGGTAACACCATGTCTnnnnnnnnnnnnnnnnnnnnnnnnCcGTGTCTGGAGCTGAGCGGGAAACGGCCGCGGTTATTTTTTTACATGGACTTGGAGACACAGGGCACAGCTGGGCTGACGCCCTCTCCACCATCCGACTCCCTCACGTCAAGTACATCTGTCCCCATGCGCCTAGGATCCCTGTGACCCTCAACATGAAGATGGTGATGCCTTCCTGGTTTGACCTGATGGGACTGAGTCCAGATGCCCCAGAGGACGAGGCTGGCATCAAGAAGGCAGC…
TCONS_00003836	=	NR_036510	UROD	uroporphyrinogen decarboxylase (UROD), transcript variant 2, non-coding RNA	XLOC_001235	TSS1257	1489	93	6.25	33.3	1.16881e+06	1	45250361	45253928	+	45250361-45250544,45251116-45251278,45251395-45251474,45251551-45251613,45251853-45252050,45252168-45252329,45252698-45252835,45252995-45253095,45253199-45253265,45253596-45253928	cagcaGCCaGGGCAGCCCTGGAGCTGTCGCgGGAGTCtGATCATGTGATCTTCAACATGGCGACGCcCTTGaTTCCCTACAGAAAGGGGCGGAGCCTGGACTGGGGGGCAGGCTCaCATTCAGGTTAAGTTGCGGATTGAGCTCGCAGTTACAGACAGCTGACCATGGAAGCGAACGGGTTGGGCCTCCAGCCTAGCATACTGACACCTACCCCTACCCCCACCTGATCGCcaGACCTCAGGGTTTTCCGGAGCTGAAGAATGACACATTCCTGCGAGCAGCCTGGGGAGAGAAAACAGACTACACTCCCGTTTGGTGCATGCGCCAGGCAGGCCGTTACTTACCAGAGTTTAGGGAAACCCGGGCTGCCCAGGACTTTTTCAGCACTTGTCGCTCTCC…
TCONS_00020024	=	NR_002188	GBAP1	glucosidase, beta, acid pseudogene 1 (GBAP1), non-coding RNA	XLOC_006164	TSS7044	2894	516	17.83	33	1.02593e+06	1	153449386	153463953	-	153449386-153450888,153450983-153451099,153451469-153451577,153451978-153452066,153452177-153452202,153452799-153453036,153453272-153453444,153453655-153453788,153453934-153454008,153454379-153454464,153454803-153454894,153455263-153455357,153463797-153463953	nnnnnnnnnnnnnnnnnnnnnnnnnnnnnnnnnnnnnnnnnnnnnnnnnnnnnnnnnnnnnnnnnnnnnnnnnnnnnnnnnnnnnnnnnnnnnnnnnnnnnnnnnnnnnnnnTTTCCTTTTGCCTCCGGTTGGGGCTGCTGTTTCTCTTCGCCGACGTGGATCCTCTATCCTTCAGAGACTCTGGAACCCCTGTGGTCTTCTCCTCATCCAgTGACCCTGAGGTGATGGAGTTTTCCAnnnTTTCCAGAAAGGAATGTCCCAAGCCTTCGGGTAGGGTGAGCATCATGGCCGCCAGCCTCACAGGATTGCTTCTACTTCAGGCAGTGTCATGGGCATCAGGTnnGTACCTTCAGCCGCTAnnnnnnnnnnnnnnnnnnnnnnnnnnnnnnnnnnnnnnn…
TCONS_00145807	=	NR_036556	ANKRD54	ankyrin repeat domain 54 (ANKRD54), transcript variant 2, non-coding RNA	XLOC_046201	TSS52846	2179	484	22.21	32.9	1.33399e+06	22	36556808	36570384	-	36556808-36557970,36558590-36558697,36558911-36559035,36559112-36559159,36559637-36559708,36564453-36564546,36566140-36566187,36569864-36570384	nnnnnnnnnnnnnnnnnnnnnnnnnnnnnnnnnnnnnnnnnnnnnnnnnnnnnnnnnnnnnnnnnnnnnnnnnnnnnnnnnnnnnnnnnnnnnnnnnnnnnnnnnnnnnnnnnnnnnnnnnnnnnagggaaGTAGGTCCGTTGgTCGATCGGGAACGAGGCTCCGGCGGCCAGGCCCGCGCGGAGCCGTTGCCATGGCAGCCGCCGCCGGGGACGCGGACGACGAGCGGCGCTCGGGCCACTCGAGCTCGGAGGACGAGTGCGCGGTGGCGCCGGAGCCGCTGACGGGCGCTGAGGGCCTCTTCTCCTTCGCCGACTTCGGGTCTGCGCTGGGCGGCGGCGCcGCGGGCCTCTCGGGcCGAGCGTCCGGGGGGGCCCAGTCGCCGCTGCGCTACCTGCA…
TCONS_00020633	=	NR_028103	DCAF8	DDB1 and CUL4 associated factor 8 (DCAF8), transcript variant 2, non-coding RNA	XLOC_006257	TSS7265	4258	134	3.15	32.8	1.2735e+06	1	158452129	158499017	-	158452129-158454122,158454738-158454854,158455263-158455382,158459065-158459195,158460856-158460963,158461476-158461533,158462005-158462077,158467711-158467821,158473549-158473643,158475021-158475161,158476111-158476784,158480374-158480448,158497699-158497772,158498531-158499017	TGCGTCCTTCGAGGAGGGTTGCGAGCCGTGAGCTCGCGCGACCACTCTTCCCTCAGTCTTCTCGAGCACATCGTCGCAAACGGGGCCGGAAAGCGTGGCAGCGCAGGCGCAAGCGCAGAGAGCGGCGGTGGTGGTGGTGGcGGCCGCTGGCCAGTGTAAGATGGCTGCGGCGTTGGTGGTGGCAGTGGACGGGGCGGCTGGGCCTGGAACAGTCGGAGCAGCAGCTAGCAGAAGGATGACCCAAGACGGGAAGCGGGCTGCTGAGCCTCGCCGATTCCCGTGCTTGTAACTGCCCCAGCCGGACAcCCCCCCCCcnnnnacctacccgnnnnnnnnnnnnnnnnnnnnnnnnnnnnnnnnnnnnnnnnncCCCAGCCGGTTTCCCTTAAGGATGGGCCT…
TCONS_00024297	=	NR_024576	SEC61A2	Sec61 alpha 2 subunit (S. cerevisiae) (SEC61A2), transcript variant 5, non-coding RNA	XLOC_007616	TSS8716	3471	1245	35.87	32.6	1.32217e+06	10	12211646	12253201	+	12211646-12211799,12215246-12215313,12218110-12218175,12225122-12225200,12231600-12231731,12231857-12231966,12237783-12237936,12238912-12239072,12239913-12240110,12242935-12243126,12244218-12244294,12249758-12249898,12251263-12253201	nnnnnnnnnnnnnnnnnnnnnnnnnnnnnnnnnnnnnnnnnnnnnnnnnnnnnnnnnnnnnnnnnnnnnnCcAGGCCCGAGCCGCGGGAGcCGAGCGAAGGCAGCgccgagGCCGCaGTTcCCCCtTGGGCCTCCCCAGCAGCAGCCATGGGCATCAAATTTTTAGAAGTTATCAAACCGTTCTGTGCAGTTCTACCAGAAATTCAGAAACCAGAAAGGAAAATCCAGTTTAGAGAGAAGGTTCTATGGACTGCTATAACGCTCTTCATTTTCTTAGTATGTTGTCAGatCCCTCTGTTTGGAATCATGTCATCAGATTCTGCAGATCCTTTCTACTGGATGAGAGTTATTCTGGCTTCCAATAGAGGAACTTTAATGGAATTGGGTATCTCCCCAATT…
TCONS_00060969	=	NR_026580	TFDP1	transcription factor Dp-1 (TFDP1), transcript variant 2, non-coding RNA	XLOC_019521	TSS22018	2530	175	6.92	32.6	1.13344e+06	13	113286886	113343789	+	113286886-113287046,113288090-113288165,113313312-113313378,113325496-113325602,113335436-113335601,113336206-113336349,113336850-113336918,113338293-113338444,113338850-113339016,113340134-113340200,113342436-113343789	nnnnnnnnnnnnnnnnnnnnnnnnnnnnnnnnnnnnnnnnnnnnnnnnnnnnnnnnnnnnnnnnnnnnnnnnnnnnnnnnnnnnnnnnnnnnnnnnnnnnnCCGCCGCCGCCCACGTCACCGCGCCGCGCGCACGTCACGCCGGCCCGACGCTCGGCCAGGAAAAATCATTTTTCTTCTCTGGGAAGGTGAACATTTGTAGCATTTATTTCCCGGATCTGGtAACATGGCAAAAGATGCCGGtCTAATTGAAGCCAACGGAGAACTCAAGGTCTTCATAGaCCAGAACCTTAGTCCCGGAAAAGGCGTGGTGTCCCTCGTGGCTGTTCACCCCTCCACTGTCAACCCGCTCGGGAAGCAGCTCTTGCCAAAAaCCTTTGGACAGTCCAATGTCAACATT…
TCONS_00142900	=	NR_024038	MPST	mercaptopyruvate sulfurtransferase (MPST), transcript variant 4, non-coding RNA.	XLOC_045348	TSS51755	1641	372	22.67	32.5	1.5419e+06	22	35745621	35755809	+	35745621-35745859,35749739-35749914,35750179-35750797,35755203-35755809	GGCGCGGGGgtggcgcgggcccgggctgggcgGAGCGGGcgtcCCCCCACGGCCCGGCCgGTGGAAnnnnnnnnnnnnnnnnnnnnnnnnnnnnnnnnnnnnnnnnnnnnnnnnnnnnnnnnnnnnnnnnnnnnnnnnnnnnnnnnnnnnnnnnnnnnnnnnnnnnnnnnnnnnnnnnnnnnnnnnnnnnnnnnnnnnnnnnnnnnnnnnnnnnnnnnnnnnnnnnnnnnnnnnnnnnnGTGGCCAATATAAATGCTTGATAAGTGAATGAATGACTTCCATTTGGGACTTGGTTGCAAATAAAGCCaAGCTGCATCTTAGGGAAGGGtGGAGACTTTGCCCCTGCTTGTGCCTTGAAnnnnnnnnnnnnnnnnnnnnnnnnnnnnnnnnnnnnnnnnn…
TCONS_00127523	=	NR_024191	ATL2	atlastin GTPase 2 (ATL2), transcript variant 3, non-coding RNA	XLOC_040313	TSS46058	3585	523	14.59	32.4	1.04141e+06	2	38374592	38457936	-	38374592-38376759,38378790-38379221,38379902-38379973,38380918-38380974,38390025-38390152,38390955-38391093,38393797-38393889,38395254-38395310,38395930-38395980,38399181-38399285,38399531-38399665,38457789-38457936	AGTGGGGAGTTAATTTTAAATCGGTACAAGATGGCGGTGGGGGACGAGGCAGCGCGAGGGCAGCAACCGCACCAGGGGCTGCGGCGCCaGCGGCGGACCAGCGACCCAAGCGCCGCGGTTAATCACGTCTCGTCCACGACCtCCCTAGGATTCTCAAAGTTGGATTGGTGGAAACAATGAACCATTGACAGGCTTTACATGGCGAGGTGGCTGTGAAAGAGAAACAACAGGCATACAAGTTTGGAATGAAGTATTTGTGATTGACAGaCCTAATGGAACGAAAGTTGCCGTGCTGCTTATGGATACCCAGGGTGCCTTTGATAGCCAGTCAACTATCAAAgACTGTGCAACGGTGTTTGCTCTGAGCACTATGACTAGCTCTGTCCAGGTATATAATCT…
TCONS_00154149	=	NR_024273	SEC13	SEC13 homolog (S. cerevisiae) (SEC13), transcript variant 4, non-coding RNA	XLOC_049257	TSS55740	1469	93	6.33	31.4	967859	3	10317615	10337872	-	10317615-10318058,10320710-10320856,10321717-10321840,10322243-10322376,10328649-10328782,10329263-10329414,10332005-10332120,10334734-10334778,10335823-10335856,10337734-10337872	nnnnnnnnnnnnnnnnnnnnnnnnnnnnnnnnnnnnnnnnnnnnnnnnnnnnnnnnnnnnnnGCCGGAAGTGAGCTATTCCGAGGCGCCGCCGGGAGCTGCCACGTCCGAGACCCGGAGCGGCCACCGCCACAATCATGGGCTTGTGCTGGAAAAGATGAAATGGGGAAAATGGTGTCAGTAATTAACACTGTGGATACCTCCCATGAGGACATGATTCACGACGCCcAGATGGACTACTACGGCACCCACCTGGCAACCTGCTCATCAGACAGGTCCGTCAAAATATTTGATGTGCGCAATGGAGGGCAGATCCTTATCGCTGACCTCAGGGGTCATGAGGGTCCTGTGTGGCAAGTGGCCTGGGCTCACCCTATGTATGGCAACATCCTGGCATCGT…
TCONS_00017187	=	NR_028294	PTGER3	prostaglandin E receptor 3 (subtype EP3) (PTGER3), transcript variant 1, non-coding RNA	XLOC_005379	TSS6012	2260	494	21.86	30.4	1.12992e+06	1	71090624	71286259	-	71090624-71091130,71100576-71100668,71103960-71104104,71192034-71192060,71250576-71250755,71284952-71286259	GCAGGGCGTTTCAGAGGAGCcGgtctggggTttcccaacTCAGGCGATCAGGATAGGCAACAGCCAAGAGAGGCGCTCAGTTGCTTTGCACCCTCCTCCCACCTCGGTTGTGTCCACACCCACGGGCGCCCCGCCCCCTTGGCCTTATAGAGGGGACTCGGCACCTCgGnnnnnnnnnnnnnnnnnnnnnnnnnnnnnnnnnnnnnnnnnnnnnnnnnnnnnnnnnnnnnnnnnnnnnnnnnnnnnnnnnnnnnnnnnnnnnnnnnnnnnnnCGGCGGCTGCGCCCCGCACCATGGAGGGCAGcccagccAcagccgcTGTAGCCGCCGACCTCCgCCGCCgCCCGCGCCGCGTCcGCCCCCTCCCGCTGCGGCTCTCTGGACGCTATCCCCTCCTCAC…
TCONS_00096609	j	NR_028075	SCARF1	scavenger receptor class F, member 1 (SCARF1), transcript variant 2, non-coding RNA	XLOC_031064	TSS34807	2162	463	21.42	30.4	1.23243e+06	17	1483861	1489675	-	1483861-1485661,1486753-1486899,1486985-1487106,1488850-1488933,1489668-1489675	GGATGAAGCCTTGTGCCTCTGCTGCTGCTGTTCCTGGGCCTCGCCTGCTGTGCCTGCTGCTGCTGGGCCACCCGATCAGACCTCAAGGACAGGCCAGCAAGAGATAGAGCTACTGTGTCCAGGATGAAGATGCAGGTCTGGGGAACACTGACCAGCTTAGGCTCCACACTGCCCTGCGGTTCcCTCAGCTCCCACAAGCTACCCTGGGTGACAGTTTCACATCACGACCCGGAGGTCCCCTTCAACCACAGCTTCATCGAGCCACCCTCTGCCGGCTGGGCCTCTGATGACTCCTTCTCATCCGATCCTGAGTCTGCAGAGGCAGACGAAGTTCCTGCCTACTGTGTGCCACCCCACGAAGGGATGGTCCCTGTGGCCCAGGCAGAGTCGTCAGAGGCC…
TCONS_00187301	=	NR_026737	C6orf52	chromosome 6 open reading frame 52 (C6orf52), transcript variant 3, non-coding RNA	XLOC_061206	TSS67984	543	129	23.76	30.2	1.06887e+06	6	10779637	10802829	-	10779637-10779817,10791406-10791451,10795185-10795383,10802713-10802829	nnnnnnnnnnnnnnnnnnnnnnnnnnnnnnnnnnnnnnnnnnnnnnnnnnnnnnnnnnnnnnnnnnnnnnnnnnnnnnnnnnnnnnnnnnnnnnnnnnnnnnnnnnnnnnnnnnnnnTCTCCCaTCTGCTATTAGAGTGAAGCAGGAGTTcCAGCCCAACCAGGGTTACCTCTATGGCAACTGGTATGCGCGACAGCACAGCTCATACCTTCTTTCTGGCTACAGCTATGGCTGTGCAGTGGATGGAAATGGACGGGAcTGTTTTTCTGCgCATGAGACTCCTGAACACACAGCTGGaACTCTGGTTATGCCGAAGGAAACCACACCTCTAGCTGAAAACCAAGATGAAGACCCACTAGAAGATCCACATCTTCATTTGAATATTGAGGAATCAAACCA…
TCONS_00178919	=	NR_033244	LOC729080	glycine cleavage system protein H (aminomethyl carrier) pseudogene (LOC729080), non-coding RNA	XLOC_058166	-	1205	668	55.44	29.9	1.33882e+06	5	141255375	141256579	-	141255375-141256579	ACCAGCTACTCGGGAGGCTGAGGCAGAAGAATGGCGTAAACCCAGGAGGTGGAGCTTGCAGTGAGCTGAGATCggGCCACTGCACTCCAGCCTGGGCGACAnnnnnnnnnnnnnnnnnnnnnnnnnnnnnnnnnnnnnnnnnnnnnnnnnnnnnnnnnnnnnnnnnnnnnnnnnnnnnnnnnnnnnnnnnnnnnnnnnnnnnnnnnnnnnnnnnnnnnnnnnnnnnnnnnnnnnnnnnnnnnnnnnnnnnnnnnnnnnnnnnnnnnnnnnnnnnnnnCTCTGCTCTcGGTGCGTAAATTCACAGAGAAACATGAATGGATAACAACAGAAAATGGTATTGGAACAGTGGGAATCAGCAATTTTGCACAGGAAGCATTGGGAGATGTCGTTTACTGTAGT…
TCONS_00020642	=	NR_028106	DCAF8	DDB1 and CUL4 associated factor 8 (DCAF8), transcript variant 5, non-coding RNA	XLOC_006257	TSS7265	1593	91	5.71	28.8	1.06131e+06	1	158475636	158499017	-	158475636-158476784,158480374-158480448,158497699-158497739,158498690-158499017	TGCGTCCTTCGAGGAGGGTTGCGAGCCGTGAGCTCGCGCGACCACTCTTCCCTCAGTCTTCTCGAGCACATCGTCGCAAACGGGGCCGGAAAGCGTGGCAGCGCAGGCGCAAGCGCAGAGAGCGGCGGTGGTGGTGGTGGcGGCCGCTGGCCAGTGTAAGATGGCTGCGGCGTTGGTGGTGGCAGTGGACGGGGCGGCTGGGCCTGGAACAGTCGGAGCAGCAGCTAGCAGAAGGATGACCCAAGACGGGAAGCGGGCTGCTGAGCCTCGCCGATTCCCGTGCTTGTAACTGCCCCAGCCGGACAcCCCCCCCCcnnnnacctacccgGAGCTCAACCTGGCCTTACTTCAGTGATAAAAGGAGGAAAGGCTGGCTACAGCAAACATCATTCAAGATGT…
TCONS_00182949	=	NR_036610	SRSF3	serine/arginine-rich splicing factor 3 (SRSF3), transcript variant 2, non-coding RNA	XLOC_059544	TSS66459	4148	1578	38.04	28.2	1.02097e+06	6	36669519	36680221	+	36669519-36670236,36672516-36672723,36674604-36674738,36675576-36676031,36676907-36676945,36677463-36677549,36677717-36680221	nnnnnnnnnnnnnnnnnnnnnnnnnnnnnnnnnnnnnnnnnnnnnnnnnnnnnnnnnnnnnnnnnnnnnnnnnnnnnnnnnnnnnnnnnnnnnnnnnnnnnnnnnnnnnnnnnnnnnnnnnnnnnnnnnnnnnnnnnnnnnnnnnnnnnnnnnnnnnnnnnnnnnnnnnnnnnnnnnnnnnnnnnnnnnnnnnnnnnnnnnnnnnnnnnnnnnnnnnnnnnnnnnnnnnnnnnnnnnnnnnnnnnnnnnnnnnnnnnnnnnnnnnnnnnnnnnnnnnnnnnnnnnnnnnnnnnnnnnnnnnnnnnnnnnnnnnnnnnnnnnnnnnnnnnnnnnnnnnnnnnnnnnnnnnnnnnnnnnnnnnnnnnnnnnnnnnnnnnnnnnnnnnnnnnnnnnnnnnnn…
TCONS_00144968	=	NR_028484	C22orf45	chromosome 22 open reading frame 45 (C22orf45), transcript variant 1, non-coding RNA	XLOC_045962	TSS52505	2826	719	25.44	28	1.03656e+06	22	23155178	23221041	-	23155178-23156344,23156877-23157530,23158230-23158402,23167960-23168108,23197736-23197863,23200951-23201121,23220658-23221041	nnnnnnnnnnnnnnnnnnnnnnnnnnnnnnnnnnnnnnnnnnnnnnnnnnnnnnnnnnnnnnnnnnnnnnnnnnnnnnnnnnnnnnnnnnnnnnnnnnnnnnnnnnnnnnnnnnnnnnnnnnnnnnnnnnnnnnnnnnnnnnnnnnnnnnnnnnCTGCCCCTTGGTGTCGGGGCCGGACCCTGGAnnnnnnnnnnnnnnnnnnnnnnnnnnnnnnnnnnnnnnnnnnnnnnnnnnnnnnnnnnnnnnnnnnnnnnnnnnnnnnnnnnnnnnnnnnnnnnnnnnnnnnnnnnnnnnnnnnnnnnnnnnnnnnnnnnnnnnnnnnnnnnnnnnnnnnnnnnnnnnnnnnnnnnnnnnnnnnnnnnnnnnnnnnnnnnnnnnnnnnnnnnnnnnnnnnnnnn…
TCONS_00075482	=	NR_027053	LOC646214	p21 protein (Cdc42/Rac)-activated kinase 2 pseudogene (LOC646214), non-coding RNA	XLOC_024561	-	8226	4244	51.59	28	1.07902e+06	15	19185891	19194116	-	19185891-19194116	nnnnnnnnnnnnnnnnnnnnnnnnnnnnnnnnnnnnnnnnnnnnnnnnnnnnnnnnnnnnnnnnnnnnnnnnnnnnnnnnnnnnnnnnnnnnnnnnnnnnnnnnnnnnnnnnnnnnnnnnnnnnnnnnnnnnnnnnnnnnnnnnnnnnnnnnnnnnnnnnnnnnnnnnnnnnnnnnnnnnnnnnnnnnnnnnnnnnnnnnnnnnnnnnnnnnnnnnnnnnnnnnnnnnnnnnnnnnnnnnnnnnnnnnnnnnnnnnnnnnnnnnnnnnnnnnnnnnnnnnnnnnnnnnnnnnnnnnnnnnnnnnnnnnnnnnnnnnnnnnnnnnnnnnnnnnnnnnnnnnnnnnnnnnnnnnnnnnnnnnnnnnnnnnnnnnnnnnnnnnnnnnnnnnnnnnnnnnnnn…
TCONS_00118736	=	NR_002798	NAPSB	napsin B aspartic peptidase pseudogene (NAPSB), non-coding RNA	XLOC_037148	TSS42912	1351	115	8.51	28	1.12457e+06	19	55528865	55539834	-	55528865-55529170,55529376-55529474,55529898-55530042,55530128-55530250,55531575-55531774,55532086-55532204,55532394-55532517,55532603-55532744,55539742-55539834	nnnnnnnnnnnnnnnnnnnnnnnnnnnnnnnnnnnnnnnnnnnnnnnnnnTGCCTCTGCTGAATATGGAGCCTGCcaGGGCCACACTGATCCGnnnnnnnnnnnnnnnnnnnnnnnnnnnnntCAGGACCTTGAACCTACTGAGGGGATGGGGCAAACCAGCAAAGCTCcccaGGTTGGGGGCTCCATCTCCTGGGGACAAGCCTGCCTTGGTACCTCTCTCCAAATTCCTGGATGCCCAGTATTTTGGGAAAATAGGGCTGGGAACGCCTCCACAAAAcTTCACTGTCGTCTTTGACACTGGCTCCTCCAATCTCTGGGTCCCGTCCAGGAGATGTCACTTCTTCAGTGTGCCCTGCTGGTTCCACCACCGCTTCAATCCCaACGCCTCCAGCTCCTT…
TCONS_00167232	=	NR_003249	HNRPDL	heterogeneous nuclear ribonucleoprotein D-like (HNRPDL), transcript variant 3, non-coding RNA	XLOC_053805	TSS60683	3860	746	19.33	27.9	849527	4	83563371	83570647	-	83563371-83565060,83565740-83565844,83566214-83566306,83566640-83566810,83567367-83567481,83567610-83567741,83568195-83568356,83568455-83568623,83569425-83570647	TGGGCGGGAACAAAGAAGCGAACGCGGGAGCAGGATGCGCGAGAGCGCGCCCTCCGCAGACAGGTTGAGCGAgCGGGAGAGGCCCGGGGCACGTGCAGAAGGGAGCCCCGCGAGTGGCGCGCCGGGGATGTGAGTGCCCCTTGCCCTCTACTGCATCCAGCCCCCTCCCCGCCCACCGCCTCCGTcTTTGCATAGATACAGTCATCTGGCCAGCCTCCGCCCCTCCTCCCGGCCTCnnnnnnnnnnnnnnnnnnnnnnnnnnnnnnnnnnnnnnnnnnnnnnnnnnnnnnnnnnnnnnnnnnnnnnnnnnnnnnnnnnnnnnnnnnnnnnnnnnnGaCGCCCGCGCTCCGCTGCCCGGAGGGGCCGTCGCGCGCCCGCTTCcTGTTCGGCTGGTTCCTG…
TCONS_00188383	=	NR_033489	ABHD16A	abhydrolase domain containing 16A (ABHD16A), transcript variant 4, non-coding RNA	XLOC_061577	TSS68359	1951	96	4.92	27.3	834528	6	31762705	31779172	-	31762705-31763051,31763254-31763300,31763398-31763496,31763580-31763656,31763797-31763859,31764005-31764061,31764479-31764542,31764771-31764875,31765337-31765460,31765834-31765883,31766295-31766358,31767335-31767436,31767560-31767674,31768783-31768905,31769115-31769188,31772704-31772789,31776698-31776784,31778906-31779172	nnnnnnnnnnnnnnnnnnnnnnnnnnnnnnnnnnnnnnnnnnnnnnnnnnnnnnnnnnnnnnnnnCTCAGAGGCAGTGAGGgtGGGGCCGGCTGGGGGACCTGCTgCTGGAAGAGCAGCGGCCCAAGCCAGGGCCATGGCGAAGCTGCTGAGCTGCGTCCTAGGCCCCCGGCTGTACAAAATCTACCGGGAGAGGGACTCTGAAAGGGCCCCGGCCAGCGTCCCTGAAACGCTAACGGCAGTCACTGCCCCCCATTCCAGCTCCTGGGTTACTTGAGTTTGTCCAAAGTGGTGCCGTTTTCTCACTATGCTGGGACATTGCTGCTACTTCTGGCAGGCGTGGCCTGCCTCCGAGGCATTGGCCGCTGGACCAACCCCCAGTACCGGCAGTTCATCACCA…
TCONS_00088223	=	NR_028471	LOC644649	apolipoprotein O pseudogene (LOC644649), non-coding RNA	XLOC_028330	-	1257	744	59.19	27.3	900527	16	58345546	58346802	-	58345546-58346802	nnnnnnnnnnnnnnnnnnnnnnnnnnnnnnnnnnnnnnnnnnnnnnnnnnnnnnnnnnnnnnnnnnnnnnnnnnnnnnnnnnnnnnnnnnnnnnnnnnnnnnnnnnnnnnnnnnnnnnnnnnnnnnnnnnnnnnnnnnnnnnnnnnnnnnnnnnnnnnnnnnnnnnnnnnnnnnnnnnnnnnnnnnnnnnnnnnnnnnnnnnnnnnnnnnnnnnnnnnnnnnnnnnnnnnnnnnnnnnnnnnnnnnnnnnnnnnnnnnnnnnnnnnnnnnnnnnnnnnnnnnnnnnnnnnnnnnnnnnnnnnnnnnnnnnnnnnnnnnnnnnnnnnnnnnnnnnnnnnnnnnnnnnnnnnnnnnnnnnnnnnnnnnnnnnnnnnnnnnnnnnnnnnnnnnnnnnnnnnn…
TCONS_00142490	=	NR_002323	TUG1	taurine upregulated 1 (non-protein coding) (TUG1), non-coding RNA	XLOC_045208	TSS51625	7289	504	6.91	27.2	996820	22	29695449	29705380	+	29695449-29697765,29698841-29699587,29701156-29705380	TTGGGGCGCAGGCCCGGCCGCCGCGGCGCGCGCCCGGTGGCCGTTGGCGCTCGCGCcGCGTCTTTCTTCTCGTACGCAGAACTCGGGCGgCGGCCTATGCGTTTGCGaTTCGACGAGGAGTCGtCCgGGTGGTCGGCGGCGGCGGGCAGCTGCTCCGCCCCGCTCCGGGGGAGgCGGCGGCGGCAGCGGCCGCGGGATTTGGAGCGGCCGGGGAGGCGGGGGTGGCCGGGGCCGGCTTGGAGGCCTGGCGCCACCCTTCGGGGCCTGCAAGGACCCAGTTgGGGGGGCAGGAGgGGGCCGGAGgATGGTTGGTTGTGGGATTTCTACTTTGCCTTTTCCTTCTTATGCCGCCTTAGTGAGGGGCGGGAGCTCTGGCGGCAGCCCCGGGGTGGGGAGACG…
TCONS_00020641	=	NR_028105	DCAF8	DDB1 and CUL4 associated factor 8 (DCAF8), transcript variant 4, non-coding RNA	XLOC_006257	TSS7265	1785	132	7.4	26.7	997806	1	158475636	158499017	-	158475636-158476784,158480374-158480448,158497699-158497772,158498531-158499017	TGCGTCCTTCGAGGAGGGTTGCGAGCCGTGAGCTCGCGCGACCACTCTTCCCTCAGTCTTCTCGAGCACATCGTCGCAAACGGGGCCGGAAAGCGTGGCAGCGCAGGCGCAAGCGCAGAGAGCGGCGGTGGTGGTGGTGGcGGCCGCTGGCCAGTGTAAGATGGCTGCGGCGTTGGTGGTGGCAGTGGACGGGGCGGCTGGGCCTGGAACAGTCGGAGCAGCAGCTAGCAGAAGGATGACCCAAGACGGGAAGCGGGCTGCTGAGCCTCGCCGATTCCCGTGCTTGTAACTGCCCCAGCCGGACAcCCCCCCCCcnnnnacctacccgnnnnnnnnnnnnnnnnnnnnnnnnnnnnnnnnnnnnnnnnncCCCAGCCGGTTTCCCTTAAGGATGGGCCT…
TCONS_00037583	=	NR_027473	KDM2A	lysine (K)-specific demethylase 2A (KDM2A), transcript variant 2, non-coding RNA	XLOC_012087	TSS13493	7158	68	0.95	26.7	980841	11	66643083	66782126	+	66643083-66644096,66645281-66645405,66704126-66704264,66705367-66705445,66705893-66705939,66731557-66731735,66739387-66739493,66739903-66739996,66741778-66741931,66743335-66743450,66752084-66752210,66755613-66756007,66767056-66767139,66769236-66769505,66770032-66770163,66772328-66772417,66774133-66774393,66776741-66776904,66777500-66777658,66778250-66778465,66778921-66782126	CGCGTCGGCGTCGCGGGGCGCGGGCGaTTCGAGGCCGgCGCATCCGCGCGcGCGCGCGCCGGCGGTGTGTCCGCGTTAGAGGGGAGTGACGCGTGCGCGTTCACGCGCGCCCAGGAGAGCGGTAAGAAGCGCAGGGAGGCCTGAAGGGGGTGGGGGGGTGGAGAGGCGAGCTGGAGGAGGGGTGGGGAGGTGGCGCCTGCGCAGTGCGCCTCGGAGGAGCTGTGTGTATGTGAGAGTCTGACGGGTTCAAAATGGCGGCGGCTGCTTCAGCGGCTCCTCCTGTGTGAGGGAAACAACACCCCTCCCCGGCAGCGGCGGCGGCGGCGGCGGCTCGCGGAGCACCTTCCCAGCGGCTGGGCCTGTCGCCGCTCTGTCTTTCCtGGGCAGGGGGCGCTCCGG…
TCONS_00009010	=	NR_033385	KLHDC9	kelch domain containing 9 (KLHDC9), transcript variant 3, non-coding RNA	XLOC_002912	TSS3018	1111	19	1.71	26.7	910198	1	159334752	159336762	+	159334752-159334818,159335080-159335476,159335760-159335919,159336012-159336210,159336475-159336762	gcagcggtcgcgctgCAGCCGCTGCAGTGGTTGCTGGGCGACGGCGGAGAGAAtGCCGGGGCTTGAGGTGGTCTCCTAGCAGGAGGAACGAGAGAGCCCAGCAGCGATACGGTGGTCTTCGACCCGGCGAGGGGCCAGGCCGTACGATTGGGATCCCAGGGCAACCCCCCGCGCAGTCACCACGACGCGGCACCCGTGGGCGGGCGTTGGCTCTGCGTGGTAGGCGGCTGGGACGGGTCTCGCCGCCTGGCCACAGTGACCGCGCTGGACACAGAGCGCGGTGTGTGGGAGGCGTGGACAGCGACCCCTGGTTACTGCCCCCCCACCGGCCTCAGTAGTCACACCTGCACCCGCaTCTCTGACCGAGAGCTGCAGGTGGCTGGcCGGGAGGgCGGTATC…
TCONS_00213409	=	NR_015428	C8ORFK29	uncharacterized LOC340393 (C8ORFK29), non-coding RNA	XLOC_070441	TSS77550	975	524	53.74	26.5	1.59141e+06	8	145547696	145549382	-	145547696-145547995,145548246-145548331,145548422-145548617,145548705-145548799,145549085-145549382	CGCTGCCCTGCCAGTCGCCTATGAGCTCCTGCTCCTTCCTGGGCCTGCAGCCCTGGAGAATTTnnnnnnnnnnnnnnnnnnnnnnnnnnnnnnnnnnnnnnnnnnnnnnnnnnnnnnnnnnnnnnnnnnnnnnnnnnnnnnnnnnnnnnnnnnnnnnnnnnnnnnnnnnnnnnnnnnnnnnnnnnnnnnnnnnnnnnnnnnnnnnnnnnnnnnnnnnnnnnnnnnnnnnnnnnnnnnnnnnnnnnnnnnnnnnnnnnnnnnnnnnnnnnnnnnnnnnnnnnnnnnnnnnnnnnnnnnnnnnnnnnnnnnnnnnnnnnnnnnnnnnnnnnnnnnnnnnnnnnnnnnnnnnnnnnnnnnnnnnnnnnnnnnnnnnnnnnnnnnnnnnnnnnnnnnnnnnnn…
TCONS_00149023	=	NR_024012	TEX264	testis expressed 264 (TEX264), transcript variant 3, non-coding RNA	XLOC_047272	TSS53954	1110	14	1.26	26.2	972511	3	51680226	51713379	+	51680226-51680344,51693469-51693690,51708462-51708630,51712780-51713379	nnnnnnnnnnnnnnCGCGAGAGGGGGCGGAGCGAGCGTGCGCGGCGGcCGCGCGCAGGCTCCGTAACCGAGCcCTGAGCCGCCTGCGCGGATCGGCGTCCGCAGCGGGCGGCTGCTGAGGTgCCTCCTGaTAAGTGCCGATGTGCCGTGGGTAGCATCCTGAGTGAAGGTGAGGAATCGCCCTCCCCTGAACTCATCGACCTCTACCAGAAATTTGGCTTCAAGGTGTTCTCCTTCCCGGCACCCAGCCACGTGGTGACAGCCACCTTCCCCTACACCACCATCCTGTCCATCTGGCTGGCTACCCGCCGTGTCCATCCTGCCTTGGACACCTACATCAAGGCACGGAAGCTGTGTGCCTATCCTCGGCTGGAGATCTACCAGGAAGACCAGATCCATT…
TCONS_00201124	=	NR_027342	FKBP9L	FK506 binding protein 9-like (FKBP9L), transcript variant 3, non-coding RNA	XLOC_065933	TSS72969	2662	818	30.73	25.9	1.07638e+06	7	55716258	55724696	-	55716258-55718012,55720359-55720522,55722966-55723111,55724100-55724696	CTCTGTATTACATGTAAATCTGCAGCGGAAGAGTAGCGGCTGGCGTCcCTGCTGGTGTCTTCCTGGTGTGAGcTtCAGAATAGTGGGCTAATGGAAAGCTTGGCCGGCACCTGCCTATCTGATCCCAGCTGGAGCccTgtgtGGGCTgggTCCCATTCATCAGGACTGAGGCAGCAnnnnnnnnnnnnnnnnnnnnnnnnnnnnnnnnnnnnnnnnnnnnnnnnnnnnnnnnnnnnnnnnnnnnnnnnnnnnnnnnnnnnnnnnnnnnnnnnnnnnnnnnnnnnnnnnnnnnnnnnnnnnnnnnnnnnnnnnnnnnnnnnnnnnnAGAAAATCACAGGACCCGAGGAAAAAGAATGAGTGGTGTGTTCAGAGATGACACATGACAACAAATTgTTTGCT…
TCONS_00201127	=	NR_027339	FKBP9L	FK506 binding protein 9-like (FKBP9L), transcript variant 1, non-coding RNA	XLOC_065933	TSS72969	2590	778	30.04	25.6	1.07588e+06	7	55716261	55724696	-	55716261-55718012,55720359-55720522,55722966-55723111,55724169-55724696	CTCTGTATTACATGTAAATCTGCAGCGGAAGAGTAGCGGCTGGCGTCcCTGCTGGTGTCTTCCTGGTGTGAGcTtCAGAATAGTGGGCTAATGGAAAGCTTGGCCGGCACCTGCCTATCTGATCCCAGCTGGAGCccTgtgtGGGCTgggTCCCATTCATCAGGACTGAGGCAGCAnnnnnnnnnnnnnnnnnnnnnnnnnnnnnnnnnnnnnnnnnnnnnnnnnnnnnnnnnnnnnnnnnnnnnnnnnnnnnnnnnnnnnnnnnnnnnnnnnnnnnnnnnnnnnnnnnnnnnnnnnnnnnnnnnnnnnnnnnnnnnnnnnnnnnAGAAAATCACAGGACCCGAGGAAAAAGAATGAGTGGTGTGTTCAGAGATGACACATGACAACAAATTgTTTGCT…
TCONS_00023461	x	NR_026586	EFCAB2	EF-hand calcium binding domain 2 (EFCAB2), transcript variant 3, non-coding RNA	XLOC_007142	-	161	0	0	25	1.64273e+06	1	243200208	243200368	-	243200208-243200368	CTTCCCTGTCTTTCTCGTCCGCCATCTTGCTGCGGAGCCGGTCGCCTGGGaGATGCCTAACGATAACCTCGGCCGCGGTGTCCCGGCCTGCTCAGCGCCCCGCGGCGAGCCTGGCCTGGAGGAGGGGCCGCTCCGAATTCTGGGGGAGGAAGACCCTTGGG
TCONS_00168816	=	NR_001562	ANXA2P1	annexin A2 pseudogene 1 (ANXA2P1), non-coding RNA	XLOC_054317	-	1363	580	42.55	24.9	921417	4	154448051	154449413	-	154448051-154449413	nnnnnnnnnnnnnnnnnnnnnnnnnnnGCcCaGCCCAGCTTCCTTCAAAATGTCTACTGTTCATGAAATCCTGTGCAAGCTCAGCTTGGAGGGTGATCACTCTACACCCCCAAGTGCATATGGGTCAGTCAAAgCCTACACCAACTTTGATGCTgAGCGGGATGCTTTGAACATTGAAACAGCCATCAAGACCAAAGGTGTGGATGAGGTCACCATTGTCAACATTTTGACCAACCGCAGCAATGCACAGAGACAGGATATTGCCTTCGCCtACCAGAGAAGGACcAAAAAGGAaCTTGCATCAGCACTGAAGTCAGCCTTATCtGGCCACCTGGAGnnnnnnnnnnnnnnnnnnnnnnnnnnnnnnnnnnnnnnnnnnnnnnnnnnnnnnnnnnnnnn…
TCONS_00216303	=	NR_026868	ANKRD19P	ankyrin repeat domain 19, pseudogene (ANKRD19P), non-coding RNA	XLOC_071679	TSS78457	2719	1104	40.6	24.8	936554	9	94611302	94640560	+	94611302-94611973,94615699-94615813,94615977-94616150,94620421-94620527,94621345-94621482,94624313-94624380,94628628-94628681,94631041-94631266,94638880-94639843,94640360-94640560	nnnnnnnnnnnnnnnnnnnnnnnnnnnnnnnnnnnnnnnnnnnnnnnnnnnnnnnnnnnnnnnnnnnnnnnnnnnnnnnnnnnnnnnnnnnnnnnnnnnnnnnnnnnnnnnnnnnnnnnnnnnnnnnnnnnnnnnnnnnnnnnnnnnnnnnnnnnnnnnnnnnnnnnnnnnnnnnnnnnnnnnnnnnnnnnGGgGCTCACTCGGTCTGAGAGGTCGGAGGCTGCGAGTGTCGCTGCTGAAGGCTGTGGTGGACCgGGCTGGATCGCGGATTCTGAGCTACATCGCGGGTTTGnnnnnnnnnnnnnnnnnnnnnnnnnnnnnnnnnnnnnnnnnnnnnnnnnnnnnnnnnnnnnnnnnnnnnnnnnnnnnnnnnnnnnnnnnnnnnnnnnnnnnnnnnnn…
TCONS_00117604	=	NR_030765	ATP5SL	ATP5S-like (ATP5SL), transcript variant 7, non-coding RNA	XLOC_036901	TSS42469	2491	925	37.13	24.8	1.09782e+06	19	46629063	46638465	-	46629063-46630153,46631017-46631179,46631282-46631418,46634137-46634217,46635980-46636159,46637627-46638465	CTTCACAATGGCTCTgCATGCTgctatctagctttcAACTCCgAACTGGTCTTGAGATCTCACCTCAGTCTCTAACCTTGAagTCTAACCTCTTCACCCACnnnnnnnnnnnnnnnnnnnnnnnnnnnnnnnnnnnnnnnnnnnnnnnnnnnnnnnnnnnnnnnnnnnnnnnnnnnnnnnnnnnnnnnnnnnnnnnnnnnnnnnnnnnnnnnnnnnnnnnnnnnnnnnnnnnnnnnnnnnnnnnnnnnnnnnnnnnnnnnnnnnnnnnnnnnnnnnnnnnnnnnnnnnnnnnnnnnnnnnnnnnnnnnnnnnnnnnnnnnnnnnnnnnnnnnnnnnnnnnnnnnnnnnnnnnnnnnnnnnnnnnnnnnnnnnnnnnnnnnnnnnnnnnnnnnnnnnnnn…
TCONS_00182428	=	NR_026717	STK19	serine/threonine kinase 19 (STK19), transcript variant 3, non-coding RNA	XLOC_059404	TSS66284	1806	206	11.41	24.8	1.01523e+06	6	32046931	32057203	+	32046931-32047030,32047625-32048267,32048377-32048513,32054659-32054754,32055170-32055309,32056207-32056304,32056410-32056557,32056760-32057203	GTCTGACACAAGGATTAGTGAGATGCTCCCCTCGAAGnnnnnnnnnnnnnnnnnnnnnnnnnnnnnnnnnnCCCGGCTgTGGCTCTCCTAATTTnnnnnnGTCCTCCAAATGCAGTGAGGTTAGGAAGGACGCCTGCGCTCAGATCAAGAATCCAGTTACCTCAAAGCTCCCCAACTTCCACCTCCGCAGGGCTATGACGTCATGGCAGGCACACCAGAGGCCGAAGGATGCAAAAGTGGTTTTTtGCTTTCGATGATGCAATCATTCAGCGACAGTGGGGGGCAAACCCCTCCCGGGGCCGGGGAGGTGTGAGCTTTACGAAGGAGGCtgaTCccaaCGTGGCCACCGGCGCCCCTnnnnnnnnnnnnnnnnnnnnnnnnnnnnnnnnnnnnnnnnnn…
TCONS_00221838	=	NR_024532	ALG2	asparagine-linked glycosylation 2, alpha-1,3-mannosyltransferase homolog (S. cerevisiae) (ALG2), transcript variant 2, non-coding RNA	XLOC_073414	TSS80415	3302	400	12.11	24.6	800718	9	101018528	101024380	-	101018528-101020939,101023082-101023240,101023650-101024380	CAGGCCCCGCCCCCGGACTTGCAGGCAAGGTCCTCGCTGACTCCAGGGACGCCTGGGTCGTCTCAAGATATGCCTGTAGATAGTCTGCTACAGATAACTTAGTTACCTGCTGTGTGGGAAGTAGATACCTCCAGCCTCCTTCCTTTGGATCACAACGnnnnnnnnnnnnnnnnnnnnnnnnnnnnnGAAAAATATAACCaGGGTCAGACAAGCTATTTTCTCAGGCAGTTACTAGGCTCTCACAGATTTGCGCTGATGTGGCCTAACTGACGCACGTACGGCAGGGCGGGGTCGGCCCGCAGTGGCCAGCTGnnnnnnnnnnnnnnnnnnnnnnnnnnnnnnnnnnnnnnnnnnnnGCGGGGAGCAGTTGCGGCTCTAGGGCAATGGCGGAGGagcagg…
TCONS_00142485	=	NR_026920	MORC2-AS1	MORC2 antisense RNA 1 (non-protein coding) (MORC2-AS1), non-coding RNA	XLOC_045207	TSS51623	2134	596	27.93	24.6	833388	22	29648295	29652641	+	29648295-29648502,29650716-29652641	nnnnnnnnnnnnnnnnnnnnnnnnnnnnnnnnnnnnnnnnnnnnnnnnnnnnnnnnnnnnnnnnnnnnnnnnnnnnnnnnnnnnnnnnnnnnnnnnnnnnnnnnnnnnnnnnnnnnnnnnnnnnnnnnnnnnnnnnnnnnnnnnnnnnnnnnnnnnnnnnnnnnnnnnnnnnnnnnnnnnnnnnnnnnnnnnnnnnnnnnnnnnnnnnCCTTGTGCAAAGGACCTTtTCACCACAGATCAGCCAGACCATCTTCCTCCTcCCAAGTCATCAAAGAGTTCCAAGCTGGTCACCTGTnnnnnnnnnnnnnnnnnnnnnnnnnnnnnnnnnnnnnnnnnnnnnnnnnnnnnnnnnnnnnnnnnnnnnnnnnnnnnnnnnnnnnnnnnTgCATTCAGCACAAC…
TCONS_00180094	=	NR_003281	GMCL1P1	germ cell-less homolog 1 (Drosophila) pseudogene 1 (GMCL1P1), non-coding RNA	XLOC_058504	-	2943	845	28.71	24.1	820669	5	177544097	177547039	-	177544097-177547039	nnnnnnnnnnnnnnnnnnnnnnnnnnnnnnnnnnnnnnnnnnnnnnnnnnnnnnnnnnnnnnnnnnnnnnnnnnnnnnnnnnnnnnnnnnnnnnnnnnnnnnnnnnnnnnnnnnnnnnnnnnnnnnnnnnnnnnnnnnnnnnnnnnnnnnnnnnnnnnnnnnnnnnnnnnnnnnnnnnnnnnnnnnnnnnnnnnnnnnnnnnnnnnnnnnnnnnnnnnnnnnnnnnnnnnnnnnnnnnnnnnnnnnnnnnnnnnnnnnnnnnnnnnnnnnnnnnnnnnnnnnnnnnnnnnnnnnnnnnnnnnnnnnnnnnnnnnnnnnnnnnnnnnnnnnnnnnnnnnnnnnnnnnnnGGAGGAGGGGGACGAGCAGCAgcGGCTCCTCAACACCCCTCGAAGGaaaaa…
TCONS_00132103	=	NR_027700	NOP56	NOP56 ribonucleoprotein homolog (yeast) (NOP56), transcript variant 2, non-coding RNA	XLOC_041778	TSS47870	2368	256	10.81	23.4	728075	20	2581003	2587039	+	2581003-2581309,2581488-2581577,2581925-2582039,2583060-2583221,2583395-2583593,2583971-2584158,2584241-2584392,2584580-2584860,2585047-2585195,2585420-2585541,2585727-2585864,2586575-2587039	nnnnnnnnnnnnnnnnnnnnnnnnnnnnnnnnnnnnnnnnnnnnnnnnnnnnnnnnnnnnnnnnnnnnnnnnnnnnnnnnnnnnnnnnnnnnnnnnnnnnnnnnnnnnnnnnnnnnnnnnnnnnnnnnnnnnnnnnnnnnnnnnnnnnnnnnnnnnnnnnnnnnnnnnnnnnnnnnnnnnnnnnnnnnnnnnnnnnnnnnnnnnnnnnnnnnnnnnnnnnnnnnnnnnnnnnnnnnnnnnnnnnnnnnnnCCGCGCGCCGGAGCGCGCTAGCCGCATTGCGAGCCGAACTCgGGAGCAGGCGCCATgGTGCTGTTGCACGTGTTATTTGAGCATGCGGTCGGCTACGCGCTGCTGGCACTGAAGGAAGTGGAGGAGATCAGTCTGCTGCAGCCGCAGGT…
TCONS_00201596	=	NR_026910	ABHD11	abhydrolase domain containing 11 (ABHD11), transcript variant 5, non-coding RNA	XLOC_066110	TSS73135	1476	573	38.82	23.2	1.03672e+06	7	72788362	72791133	-	72788362-72788957,72789195-72789376,72789487-72789657,72789828-72790001,72790599-72790729,72790912-72791133	nnnnnnnnnnnnnnnnnnnnnnnnnnnnnnnnnnnnnnnnnnnnnnnnnnnnnnnnnnnnnnnnnnnnnnnnnnnnnnnnnnnnnnnnnnnnnnnnnnnnnnnnnnnnnnnnnnnnnnnnnnnnnnnnnnnnnnnnnnnnnnnnnnnnnnnnnnnnnnnnnnnnnnnnnnnnnnnnnnnnnnnnnnnnnnnnnnnnnnnnnnnnnnnnnnnnnnnnnnnnnnGCCGCTTCCGCTTTCCTACAGCCTTCTGGACGGGGAGGCAGCCCTCCCGGCCGTCATTTtTCTGCACGGGCTCTTCGGCTGCAAAACTAACTTCAACTCCATCGCCAAGGCCTTCGCCCAGCAGACAGGACGTGCTGACGGTGGATGCTCGTAACCACGGTAACAGCCCCCACAGCC…
TCONS_00148391	=	NR_023353	EXOSC7	exosome component 7 (EXOSC7), transcript variant 2, non-coding RNA	XLOC_047064	TSS53752	1265	178	14.07	22.8	793545	3	44992726	45029162	+	44992726-44992830,45013583-45013748,45018034-45018104,45021787-45021910,45023916-45024071,45027731-45027889,45028679-45029162	nnnnnnnnnnnnnnnnnnnnnnnnnnnnnnnnnnnnnnGTTCAGCAGCaTgGCGTCCGTGGCGCTGAGCGAGGCGGAGAAGGTGTACATCGTGCACGGCGTCCAGTTCTGCCAATGCTACCCCTGAATTTGAAGGTAGAGGAGGTGATGACCTTGGCACCGAGATCGCTAACACCCTCTaTCGGaTATTTAACAATAAAAGCAGTGTCGACTTGAAGACCCTCTGCATTAGTCCTCGGGAGCACTGCTGGGTTCTCTATGTGGATGTGCTACTGCTGGAATGTGGTGGAAATTTGTTTGATGCCATTTCCATTGCTGTAAAGGCTGCTCTCTTCAATACAAGCATACCAAGGGTTCGAGTTCTGGAGGATGAAGAGGGGTCGAAGGACATTGAATTGTC…
TCONS_00151160	=	NR_033429	ABTB1	ankyrin repeat and BTB (POZ) domain containing 1 (ABTB1), transcript variant 3, non-coding RNA	XLOC_048129	TSS54691	1946	48	2.47	22.7	799731	3	128874466	128882459	+	128874466-128874614,128875924-128875951,128876078-128876133,128877503-128877647,128877805-128877964,128878069-128878114,128878500-128878616,128878701-128878819,128878998-128879096,128879209-128879376,128881518-128881718,128881802-128882459	nnnnnnnCGGGGCTGAGCTGAGCGTGTTTacATCCGCCGGGTGCGCAGCGTCGCCGCCCGAGGTCGTtcggctTgggtacGAGCCTCAGCGCCATGGACACCAGCGACCTGTTCGCCAGCTGCAGGAAGGGgGATGTGGGCCGAGTGCGGTACCTGCTGGAGCAGCGAGACGTGGAGGTACTATGCCTGCTTGTGTGGGCACGAGGAGCTGGTACTCTACCTTCTGGCCAATGGAGCCCGCTGTGAGGCCAACACCTTCGATGGTGAGCGCTGCCTCTATGGGGCACTGAGTGACCCCATCCGCCGAGCTCTACGCGATTACAAGCAGGTCACAGCTTCCTGCAGGAGGCGGGATTACTACGATGACTTCTTGCAGCGGCTTCTAGAGCAGGGCATCCA…
TCONS_00190791	=	NR_028338	TRAF3IP2	TRAF3 interacting protein 2 (TRAF3IP2), transcript variant 1, non-coding RNA	XLOC_062197	TSS69345	5466	1783	32.62	22.7	782322	6	111984154	112034173	-	111984154-111987447,111990861-111990935,111994340-111994456,111995520-111995588,112000791-112000879,112003539-112003717,112008093-112008285,112019154-112019990,112029092-112029202,112033672-112034173	nnnnnnnnnnnnnnnnnnnnnnnnnnnnnnnnnnnnnnnnnnnnnnnnnnnnnnnnnnnnnnnnnnnnnnnnnnnnnnnnnnnnnnnnnnnnnnnnnnnnnnnnnnnnnnnnnnnnnnnnnnnnnnnnnnnnnnnnnnnnnnnnnnnnnnnnnnnnnnnnnnnnnnnnnnnnnnnCTGAGGTTCgGCCCACTCCTGGGCAGCTTCTTAGCTGGGTGGCGAAAACAAAAATGCCGCCTAATTGGTCACTGGCCCTTTCTCATGAATGAAGGAGGTTTCTGTTTTAcGAAATAaaGTGACTCCTCAGCCGTTGATTCACTGCCCACAGGGAGATTTTGAGCAGAGGCTTCCTAGGCTCCGTAGAAATTTGnnnnnnnnnnnnnnnnnnnnnnnnnnnnnnn…
TCONS_00225196	=	NR_028119	LOC100133957	uncharacterized LOC100133957 (LOC100133957), transcript variant 2, non-coding RNA	XLOC_074486	TSS81655	730	45	6.16	22.3	705028	X	47403011	47404454	+	47403011-47403523,47404238-47404454	CCAAACTGCACCCCGGATATCATCCCCACTTCACGCTCCAAGGAGCGCGGGGCCGGACTCTGAACGCCTCGCCCACCAATCCAAAGGGTTGGCCCTAACTCTGAACGCCCCACCCACCACGTGGAATGTTCCAgACGCCCCGCnnnCcGCACTGTCACTCTTCGCAAGTCCCGCTGCAGCACGTCACTGATGAAGGTCTCGTAGCGCAGTACTTTCTCCCCCGTGGCCTCCACCGCCCGCCGCTTAGGGGGCGTCGCCATGATGGGCTCCTTAGGAGTGGGGAGGGGGAAGACCACGTTGACCGCTCCAGTTTGGCCTCACACACAGTTCATCTCTACCCTCTCAACGCTGGGAATCGACTTGTCCGGCTCAAGCTGGGCGCTCagccttccgcccctc…
TCONS_00086506	=	NR_023387	ABCC6P2	ATP-binding cassette, sub-family C, member 6 pseudogene 2 (ABCC6P2), non-coding RNA	XLOC_027840	TSS31198	747	110	14.73	22.2	913374	16	14823782	14826093	-	14823782-14824426,14825992-14826093	CGGAGCAgTCTGCCCAGAGACTTAGCGACAGACAGACGCTGGGACCCACGACGACTGAAGGCGCCGATGGCCGCGCCTGCTGAGCCCTGCGCGGGGCAGGGGGTCTGTAACCAGACAGAGaCTGAACCTGCCGCCACCAGCCTGCTGAGCCTGTGTTTcCTGAGAACAGCAGGGGTCTGGGTGCCCCCCATGTACCTCTGGGTCCTTGGTCCCATCTACCTCCTCTTCATCCACCACCATGGCCGGGGTTACCTCCGGATGTCCCCACTCTTCAAAGCCAAGATGGTAGCTGCCATCCCTGGGAGCCTGGAACGAGGCAATGGTGGGGGGaGGCAGGGGACAGGCtgGAATCGGGTGAAGtCTTAAAGCAGACTCCTCCTATCAGGGTGTAGAAGGGAA…
TCONS_00122703	=	NR_029403	CCT7	chaperonin containing TCP1, subunit 7 (eta) (CCT7), transcript variant 6, non-coding RNA	XLOC_038546	TSS44300	1793	0	0	22	760013	2	73314866	73333658	+	73314866-73315020,73320279-73320432,73323682-73323765,73324633-73324685,73325180-73325351,73328398-73328562,73329627-73329815,73330455-73330552,73330942-73331074,73331862-73332068,73333276-73333658	CGAACCATAGAGTAGCGGAAGTGGCCCGTTCTTTTCCTCTCCCGGCCCAATCTTCTGGGTATTTCTATTGCGCGAAGCATTGTGGGTTGCTGGGCGGCCGGGTCTCGGAGAAGAGGGTAGAGTGGCGGGCTGCTGAATCAGCTTCCAAAATGATGCCCACACCAgTTATCCTATTGAAAGAGGGGACTGATAGCTCCCAAGGCATCCCCCAGCTTGTGAGTAACATCAGTGCCTGCCAGGTGATTGCTGAAGCTGTAAGAACCACCCTGGGTCCCCGTGGCATGGACAAGCTTATTGTGGATGGCAGAGTTTCTGAAGCAAGTGAAACCCTACGTGGAGGAAGGTTTACACCCCCAGATCATCATTCGAGCTTTCCGCACAGCCACCCAGCTGGCGGTT…
TCONS_00024298	=	NR_024577	SEC61A2	Sec61 alpha 2 subunit (S. cerevisiae) (SEC61A2), transcript variant 4, non-coding RNA	XLOC_007616	TSS8716	3604	1378	38.24	21.9	840942	10	12211646	12253201	+	12211646-12211799,12215246-12215313,12218110-12218175,12224438-12224570,12225122-12225200,12231600-12231731,12231857-12231966,12237783-12237936,12238912-12239072,12239913-12240110,12242935-12243126,12244218-12244294,12249758-12249898,12251263-12253201	nnnnnnnnnnnnnnnnnnnnnnnnnnnnnnnnnnnnnnnnnnnnnnnnnnnnnnnnnnnnnnnnnnnnnnCcAGGCCCGAGCCGCGGGAGcCGAGCGAAGGCAGCgccgagGCCGCaGTTcCCCCtTGGGCCTCCCCAGCAGCAGCCATGGGCATCAAATTTTTAGAAGTTATCAAACCGTTCTGTGCAGTTCTACCAGAAATTCAGAAACCAGAAAGGAAAATCCAGTTTAGAGAGAAGGTTCTATGGACTGCTATAACGCTCTTCATTTTCTTAGTATGTTGTCAGnnnnnnnnnnnnnnnnnnnnnnnnnnnnnnnnnnnnnnnnnnnnnnnnnnnnnnnnnnnnnnnnnnnnnnnnnnnnnnnnnnnnnnnnnnnnnnnnnnnnnnnnnnnnnnn…
TCONS_00206384	=	NR_027878	ADAM9	ADAM metallopeptidase domain 9 (ADAM9), transcript variant 2, non-coding RNA	XLOC_067795	TSS74924	4114	149	3.62	21.8	780378	8	38973545	39081941	+	38973545-38973836,38984562-38984659,38988334-38988392,38990641-38990719,38992794-38992870,38993895-38994090,38995529-38995594,38998319-38998390,38999832-39000001,39002479-39002560,39003353-39003486,39018622-39018793,39031157-39031249,39032253-39032448,39047974-39048079,39053904-39054087,39059317-39059397,39066723-39066864,39067935-39068022,39078539-39078606,39080283-39081941	nnnnnnnnnnnnnnnnnnnnnnnnnnnnnnnnnnnnnnnnnnnnnnnnnnnnnnnnnnnnnnnnnnnnnnnnnnnnnnnnnnCGGGCGCGCGCGCTTCCCGGCCgGCCTTGGGGCCCCGGCAGGGTTGGAAAATGATGGAAGAGGCGGaGGCGGAGGCGACcGAGTGCTGAGAGGAACCTGCGGAATCGGCGGAGATGGGGTCTGGCGcGnnnnnnnnCTCGGGGACCCTTCGCGTCCGGTGGTTGcTGTTGCTTTGCCTGGTGGGCCCAGTCCTCGGTGCGGCGCGGCCAGGCTTTCAACAGACCTCACATCTTTCTTCTTATGAAATTATAACTCCTTGGAGATTAACTAGAGAAAGAAGAGAAGCCCCTAGGCCCTATTCAAAACAAGTATCTTAT…
TCONS_00091048	=	NR_002211	MEIS3P1	Meis homeobox 3 pseudogene 1 (MEIS3P1), non-coding RNA	XLOC_029189	-	3518	1666	47.36	21.8	1.08739e+06	17	15630227	15633744	+	15630227-15633744	nnnnnnnnnnnnnnnnnnnnnnnnnnnnnnnnnnnnnnnnnnnnnnnnnnnnnnnnnnnnnnnnnnnnnnnnnnnnnnnnnnnnnnnnnnnnnnnnnnnnnnnnnnnnnnnnnnnnnnnnnnnnnnnnnnnnnnnnnnnnnnnnnnnnnnnnnnnnnnnnnnnnnnnnnnnnnnnnnnnnnnnnnnnnnnnnnnnnnnnnnnnnnnnnnnnnnnnnnnnnnnnnnnnnnnnnnnnnnnnnnnnnnnnnnnnnnnnnnnnnnnnnnnnnnnnnnnnnnnnnnnnnnnnnnnnnnnnnnnnnnnnnnnnnnnnnnnnnnnnnnnnnnnnnnnnnnnnnnnnnnnnnnnnnnnnnnnnnnnnnnnnncGGGGCTGCGCCCTcCCCCGCGGCCAGGCTCTGGA…
TCONS_00206383	=	NR_027639	ADAM9	ADAM metallopeptidase domain 9 (ADAM9), transcript variant 4, non-coding RNA	XLOC_067795	TSS74924	4028	149	3.7	21.6	794108	8	38973545	39081936	+	38973545-38973836,38984562-38984659,38988334-38988392,38990641-38990719,38992794-38992870,38993895-38994090,38995529-38995594,38998319-38998390,38999832-39000001,39002479-39002560,39003353-39003486,39018622-39018793,39031157-39031249,39032253-39032448,39047974-39048079,39053904-39054087,39066723-39066864,39067935-39068022,39078539-39078606,39080283-39081936	nnnnnnnnnnnnnnnnnnnnnnnnnnnnnnnnnnnnnnnnnnnnnnnnnnnnnnnnnnnnnnnnnnnnnnnnnnnnnnnnnnCGGGCGCGCGCGCTTCCCGGCCgGCCTTGGGGCCCCGGCAGGGTTGGAAAATGATGGAAGAGGCGGaGGCGGAGGCGACcGAGTGCTGAGAGGAACCTGCGGAATCGGCGGAGATGGGGTCTGGCGcGnnnnnnnnCTCGGGGACCCTTCGCGTCCGGTGGTTGcTGTTGCTTTGCCTGGTGGGCCCAGTCCTCGGTGCGGCGCGGCCAGGCTTTCAACAGACCTCACATCTTTCTTCTTATGAAATTATAACTCCTTGGAGATTAACTAGAGAAAGAAGAGAAGCCCCTAGGCCCTATTCAAAACAAGTATCTTAT…
TCONS_00028497	=	NR_026940	CASC2	cancer susceptibility candidate 2 (non-protein coding) (CASC2), transcript variant 2, non-coding RNA	XLOC_009204	TSS10111	4077	1075	26.37	21.6	878972	10	119795418	119959655	+	119795418-119796604,119799013-119799118,119801632-119801697,119956938-119959655	AAAGAATGTATTTCTCTGGATTTCCCTGCATTAGCAATCCAGGTAGCTCGAAAGAGGCCTCaTCCTTCCAAACTGGCTCAaGGGTTTTCtCAGCTACAGAGGTGGAGTACTTtTCCTTGCCCAGCTGAATTATAGTGTATGTGTCAtTGGTGCCACTTTTGCCTTTTGGCTTCAGATCTTTGGCTTGGAGCACTGTGACCTGCACGTGGGTTGGAAACCACTTTTGGGCTTGCTcGGACAGCATCATCCTGTCCTGTTTCTCTGCATCCGAGTTCACAAGCACAGGCAGTGCCCCTCCCGGAGGGAGAGCCTAATTCCTTAATCACTGCATCCTAAGGGCACTTAAcGGAGACaGGCAAGCTCAGGGCTCCCCGACTTCCcTATGGCTGATGTCAAAAC…
TCONS_00016135	=	NR_033827	LOC100132774	uncharacterized LOC100132774 (LOC100132774), non-coding RNA	XLOC_005100	TSS5598	1585	1083	68.33	21.5	985623	1	43937996	43945624	-	43937996-43939010,43940914-43940986,43941822-43941905,43942611-43942715,43945317-43945624	nnnnnnnnnnnnnnnnnnnnnnnnnnnnnnnnnnnnnnnnnnnnnnnnnnnnnnnnnnnnnnnnnnnnnnnnnnnnnnnnnnnnnnnnnCGAGCCGTCTAGAGGAACCCTCTTCCCCCGGCTTCACGGCCCAGAGGACGCACGGCTCTCTCCCCTCGAGAGCCTGTTTCGTCGCCTGCGCGGGGAACGCAAAGTGCTGGGGTAGTCACCGCCACTTCACACCGAGGAACATCTCATCTCGCCCTCCAgGTCGTGAGCGCACCCAGTCCGCTCACTGAGGCCGAAAGcTTCAGACCTCCGTGGGCCCTGCGACTTCAGAGTTCCATGTCTGCTGTGcTGTGGAACCCAGAGTGCTCTTGCCTGGATGGCTGGGAATTCCTTGGACCCTGGAAGCACCTAC…
TCONS_00040099	=	NR_027288	LOC341056	SUMO1 activating enzyme subunit 1 pseudogene (LOC341056), non-coding RNA	XLOC_012988	-	2492	1313	52.69	21.4	703424	11	122393038	122395529	+	122393038-122395529	nnnnnnnnnnnnnnnnnnnnnnnnnnnnnnnnnnnnnnnnnnnnnnnnnnnnnnnnnnnnnnnnnnnnnnnnnnnnnnnnnnnnnnnnnnnnnnnnnnnnnnnnnnnnnnnnnnnnnnnnnnnnnnnnnnnnnnnnnnnnnnnnnnnnnnnnnnnnnnnnnnnnnnnnnnnnnnnnnnnnnnnnnnnnnnnnnnnnnnnnnnnnnnnnnnnnnnnnnnnnnnnnnnnnnnnnnnnnnnnnnnnnnnnnnnnnnnnnnnnnnnnnnnnnnnnnnnnnnnnnnnnnnnnnnnnnnnnnnnnnnnnnnnnnnnnnnnnnnnnnnnnnnnnnnnnnnnnnnnnnnnnnnnnnnnnnnnnnnnnnnnnnnnnnnnnnnnnnnnnnnnnnnnnnnnnnnnnnnnn…
TCONS_00085676	j	NR_027389	IGFALS	insulin-like growth factor binding protein, acid labile subunit (IGFALS), transcript variant 3, non-coding RNA	XLOC_027622	TSS30849	2167	183	8.44	21.3	946690	16	1780415	1784619	-	1780415-1782403,1784442-1784619	TGGGAAGTGGTCTGAGCAGGTGGAGGGGAACGAGGGGCCGCTGGAGGCAGGTGGaGACGGAGCCCAGGGGTGGCCTCGGACATGGCTGGGCACACATTCCTGTGGCCTCTCTGCACACAAGCGGTGACTGTGGGCCGGCCAGGCCCTCACCAGAGCCTTGGGGCACAGCAAGGGGCAGGAGGCCTGGCCTTGGTGCTGCTGCTGCTGTCCTGGGTGGCACTCGGCCCCCGCAGCCTGGAGGGAGCAGAGCCCGGAACGCCGGGGGAAGCCGAAGGCCCAGCGTGCCCGGCCACCTGTgCCTGCAGCTACGATGACGAGgTGAATGAGCTCAGCGTCTTCTGCAGCTCCAGGAACCTCACGCGCCTGCCTGACGGGATCCCGGgcggcaCCCAAGCCCTG…
TCONS_00224439	=	NR_026551	CA5BP1	carbonic anhydrase VB pseudogene 1 (CA5BP1), non-coding RNA	XLOC_074208	TSS81398	1026	610	59.45	21.2	642754	X	15602957	15631424	+	15602957-15603000,15603734-15603822,15616705-15616902,15621007-15621102,15630826-15631424	nnnnnnnnnnnnnnnnnnnnnnnnnnnnnnnnnnnnnnnnnnnnnnnnnnnnnnnnnnnnnnnnnnnnnnnnnnnnnnnnnnnnnnnnnnnnnnnnnnnnnnnnnnnnnnnnnnnnnnnnnnTTCTGATTCAGtgcatccactcTGGGAGAGCGTGGACCTGGTTCCCGGGGGTGATCGACAGTCACCCATCAACATTTGGTGGAGGGGCAGTGTTTATGATCCcGGCTTAAAACCGCTCACCATCTCTTATGACCCAGCCACCTGCGTCCaCGTCTGGAATAATGGGTACTCTTTCCTCGTGGAATTTGAAGATTCTACAGATAAATCAGCTGCACCTAGTGCATTGGAATGCAGTCAAATTTGAAAACTTTGAGGATGCAGCACCGGAAGAAAATGG…
TCONS_00028496	=	NR_026939	CASC2	cancer susceptibility candidate 2 (non-protein coding) (CASC2), transcript variant 1, non-coding RNA	XLOC_009204	TSS10111	4177	1075	25.74	21.2	868404	10	119795418	119959655	+	119795418-119796604,119799013-119799118,119801632-119801697,119956024-119956123,119956938-119959655	AAAGAATGTATTTCTCTGGATTTCCCTGCATTAGCAATCCAGGTAGCTCGAAAGAGGCCTCaTCCTTCCAAACTGGCTCAaGGGTTTTCtCAGCTACAGAGGTGGAGTACTTtTCCTTGCCCAGCTGAATTATAGTGTATGTGTCAtTGGTGCCACTTTTGCCTTTTGGCTTCAGATCTTTGGCTTGGAGCACTGTGACCTGCACGTGGGTTGGAAACCACTTTTGGGCTTGCTcGGACAGCATCATCCTGTCCTGTTTCTCTGCATCCGAGTTCACAAGCACAGGCAGTGCCCCTCCCGGAGGGAGAGCCTAATTCCTTAATCACTGCATCCTAAGGGCACTTAAcGGAGACaGGCAAGCTCAGGGCTCCCCGACTTCCcTATGGCTGATGTCAAAAC…
TCONS_00078164	o	NR_028510	TYRO3P	TYRO3P protein tyrosine kinase pseudogene (TYRO3P), non-coding RNA	XLOC_025333	-	1399	280	20.01	21	964342	15	74338685	74340083	-	74338685-74340083	GGAATGGGAAGAAGTGATCCCTGAGGGCCCTTTGGAAGGCCCCCTGGGACCCTATAAACTGTCCTGGGTTCAAGACAATGGAACCCAGGATGAACTGACAGTGGAGGGGACCAGGGCCAATTTGACAGGCTGGGATCCCcAAAAGGACTTGATCGTAcGTGTGTGCGTCTCCAATGCAGTTGGCTGTGGACCGTGGAGTCAGCCACTGGTGGgCTCTTCTCATGACCATGCAGGCCAGCAGGGCCCTCCTCACAGCCGCACATCCTGGGTAcCTGTGGTCCTTGGTGTGCTAACAGCCCTgGTTACGGCTGCTGCCCTGGCCCgCATCcTGCTTCaaaagagacgGAAAGAGACGCGGTTTGGGCAAGCCTTTGACAGTGTCAtGGcccGGGgagagcc…
TCONS_00145681	=	NR_033531	IFT27	intraflagellar transport 27 homolog (Chlamydomonas) (IFT27), transcript variant 4, non-coding RNA	XLOC_046172	TSS52778	1039	544	52.36	20.9	961035	22	35498393	35502383	-	35498393-35498711,35501664-35502383	nnnnnnnnnnnnnnnnnnnnnnnnnnnnnnnnnnnnnnnnnnnnnnnnnnnnnnnnnnnnnnnnnnnnnnnnnnnnnnnnnnnnnnnnnnnnnnnnnnnnnnnnnnnnnnnnnnnnnnnnnnnnnnnnnnnnnnnnnnnnnnnnnnnnnnnnnnnnnnnnnnnnnnnnnnnnnnnnnnnnnnnnnnnnnnnnnnnnnnnnnnnnnnnnnnnnnnnnnnnnnnnnnnnnnnnnnnnnnnnnnnnnnnnnnnnnnnnnnnnnnnnnnnnnnnnnnnnnnnnnnnnnnnnnnnnnnnnnnnnnnnnnnnnnnnnnnnnnnnnnnnnnnnnnnnnnnnnnnnnnnnnnnnnnnnnTGATCCCGCTgGGTAGGGCTGTGCTGAGGGGCTGGGCGGGAAGCACAG…
TCONS_00179137	x	NR_027180	MIR143HG	MIR143 host gene (non-protein coding) (MIR143HG), non-coding RNA	XLOC_058222	-	1135	146	12.86	20.9	896435	5	148790286	148791420	-	148790286-148791420	ACTCACCACCGTGCCTGGCTTTTTATTTTTGTAGCTTTTGCTTTTGGCTAAGAAATTGCCATaGGCCATTGGACTTGAAATCAGAGCTGGCGCTGCCTTTTGCTGTCTGGGCAACCCTgGGCTGGCCACTTTACCTCTCTGAGCCTCACTGATCCCATGGATCnnnnnnnnnnnnnnnnnnnnnnnnnnnnnnnnnnnnnnnnnnnnnnnnnnnAAGTGATGGGGGCACTGCTGGTGGTGCAGCAATGGAGAGGgtttcaTtaGTCACTGACtcGaaagtgAGGGGGCAAAATGAACCTCAGTGTGTGTGTGTCTGnnnnnnnnnnnnnnnnnnnnnnnnnnnnnnnnnnnnnnnnnnnnnnnnnnnnnnnnnnnnnnnnnnnnnnnnnnnnnnnnnnn…
TCONS_00118424	=	NR_028451	BCAT2	branched chain amino-acid transaminase 2, mitochondrial (BCAT2), transcript variant d, non-coding RNA	XLOC_037084	TSS42797	2136	417	19.52	20.8	843757	19	53990131	54006494	-	53990131-53990533,53991497-53991571,53991647-53991787,53992006-53992091,53992260-53992402,53994744-53994907,53995050-53995169,53995256-53995366,54001586-54001786,54002069-54002143,54005878-54006494	nnnnnnnnnnnnnnnnnnnnnnnnnnnnnnnnnnnnnnnnnnnnnnnnnnnnnnnnnnnnnnnnnnnnnnnnnnnnnnnnnnnnnnnnnnnnnnnnnnnnnnnnnnnnnnnnnnnnnnnnnnnnnnnnnnnnnnnnnnnnnnnnnnnnnnnnnnnnnnnnnnnnnnnnnnnnnnnnnnnnnnnnnnnnnnnnnnnnnnnnnnnnnnnnnnnnnnnnnnnnnnnnnnnnnnnnnnnnnnnnnnnnnnnnnnnnnnnnnnnnnnnnnnnnnnnnnnnnnnnnnnnnnnnnnnnnnnnnnnnnnnnnnnnnnggcgctggtcggcCGCCTTTCCCCaGGAGGAGGCGTGaGCGGGGCGTGGCCGGAACGTCTCTCCTCGGGGCCGCGCCCCGGGCGGGCACA…
TCONS_00225197	=	NR_027444	LOC100133957	uncharacterized LOC100133957 (LOC100133957), transcript variant 1, non-coding RNA	XLOC_074486	-	1559	947	60.74	20.8	654478	X	47403162	47404720	+	47403162-47404720	CTGTCACTCTTCGCAAGTCCCGCTGCAGCACGTCACTGATGAAGGTCTCGTAGCGCAGTACTTTCTCCCCCGTGGCCTCCACCGCCCGCCGCTTAGGGGGCGTCGCCATGATGGGCTCCTTAGGAGTGGGGAGGGGGAAGACCACGTTGACCGCTCCAGTTTGGCCTCACACACAGTTCATCTCTACCCTCTCAACGCTGGGAATCGACTTGTCCGGCTCAAGCTGGGCGCTCagccttccgcccctccCAACCCGGGGACCCGGCCACCCAGGGACACCCAAGCGCGGCCTTTACCTTAGGGCnnnnGCAATAAaAACGGTTGGTAGGAACCGCGGCTTCCGGGTGGCGCGGGTGAATGACnnnnnnnnnnnnnnnnnnnnnnnnnnnnnnnnnnnnn…
TCONS_00230992	=	NR_024607	MGC16121	uncharacterized protein MGC16121 (MGC16121), non-coding RNA	XLOC_076387	TSS83625	906	213	23.51	20.7	785415	X	133505034	133508407	-	133505034-133505695,133506410-133506493,133508248-133508407	nnnnnnnnnnnnnnnnnnnnnnnnnnnnnnnnnnnnnnnnnnnnnnnnnnnnnnnnnnnnnnnnnnnnnnnnnnnnnnnnnnnnnnnnnnnnnnnnnnnnnnnnnnnnnnnnnnnnnnnnnnnnnnnnnnnnnnnnnnnnnnnnnnnnnnnnnnnnnnnnAAGGAAGCCCGGTGCCAGCCAGCCTTCCTGAAAGACCAAGCCcGCGCCATCCGGCTTCCTCCAGTGgACGCCTGCAGGACCCAgGAATGTTTTTCTTGAAGGCATCCGGCATCTCCAGTTAGCnnnnnnnnnnnnnnnnnnnnnnnnnnnnnGAACACTACATCAACACGCTTGGCGGGnnnnnnnnnCAAGAAGACTCCTGTTTCAAGAAAATACAATCATCTCTCAAAGGCTGTAAT…
TCONS_00018588	=	NR_027646	ATP1A1OS	ATP1A1 opposite strand (ATP1A1OS), transcript variant 1, non-coding RNA	XLOC_005760	TSS6548	2877	279	9.7	20.4	659299	1	116734695	116762767	-	116734695-116737171,116745041-116745276,116762604-116762767	nnnnnnnnnnnnnnnnnnnnnnnnnnnnnnnnnnnnnnnnnnnnnnTTCCACCTGAGCGGCGCGTCCTCAGGGCTTGGGCCTGGCCTCCTCGCCTGTGAGATGGCACTGTGGCAGTGCCCACCTCGTGGGCTGTGTGAGGGCCGAGTGAAATCGTGCATATGCGGTCCAAAATGCAGAAGGCAGAAGATGAgCTCTGGCTCTTCACCTGCATGGCCGGTGGCAGTGTGGCCTCAGTCTTTTGGGACTTGAGGAGCTCTGACATTGGTCAgGTCAGAGGCGCCCACTCGTCCACTGCTGCCCATAGCTGTCTTCTACATCGTTGATCCAGCGGTCATCCCAGTCCACTCGGAGGCCCAACAGGTGAAGTGGGAGGAAGCCaTTCTCAGACAGAATCACAA…
TCONS_00144461	=	NR_033687	SLC25A1	solute carrier family 25 (mitochondrial carrier; citrate transporter), member 1 (SLC25A1), transcript variant 2, non-coding RNA	XLOC_045826	TSS52297	2369	705	29.76	20	794606	22	17543094	17546877	-	17543094-17543757,17543934-17544007,17544091-17544206,17544359-17544463,17544633-17544717,17545240-17545378,17545455-17545554,17545646-17545753,17545900-17546877	nnnnnnnnnnnnnnnnnnnnnnnnnnnnnnnnnnnnnnnnnnnnnnnnnnnnnnnnnnnnnnnnnnnnnnnnnnnnnnnnnnnnnnnnnnnnnnnnnnnnnnnnnnnnnnnnnnnnnnnnnnnnnnnnnnnnnnnnnnnnnnnnnnnnnnnnnnnnnnnnnnnnnnnnnnnnnnnnnnnnnnnnnnnnnnnnnnnnnnnnnnnnnnnnnnnnnnnnnnnnnnnnnnnnnnnnnnnnnnnnnnnnnnnnnnnnnnnnnnnnnnnnnnnnnnnnnnnnnnnnnnnnnnnnnnnnnnnnnnnnnnnnnnnnnnnnnnnnnnnnnnnnnnnnnnnnnnnnnnnnnnnnnnnnnnnnnnnnnnnnnnnnnnnnnnnnnnnnnnnnnnnnnnnnnnnnnnnnnnn…
TCONS_00221004	=	NR_023352	C9orf95	chromosome 9 open reading frame 95 (C9orf95), transcript variant 3, non-coding RNA	XLOC_073179	TSS80082	2080	539	25.91	19.9	691576	9	76865311	76892958	-	76865311-76866303,76871493-76871576,76873732-76873838,76874478-76874549,76874631-76874778,76881895-76881943,76882226-76882316,76883062-76883318,76887823-76887886,76892744-76892958	nnnnnnnnnnnnnnnnnnnnnnnnnnnnnnnnnnnnnnnnnnnnnnnnnnnnnnnnnnnnnnnnnnnnTGGCATCCCTCTAATCcaggaggaTcgTGGAGAAAGAGGCTGTGGGCCCCTCGGGGAGCGAGCTGCGGGTAGCGGCGCACTGGGGACAGGCGCGCGCCTGGCTGTCGCCCTTGCCGCTGTGTTTGGGAGGACTCGAACTGGCGCCAGGAAATATTAGGAAGCTGTGGTTTTCAAAGCTAATTATGAAAACATTTATCGTTGGAATCAGTGGnnnnnnnnnnnnnnnnnnnnnnnnnnnnnnnnnnnnnnnnnnnnnnnnnnnnnnnnnnnnnnnnnnnnnnnnnnnnnnnnnnnnnnnnnnnnnnCTAAAGAGGAGTgACTCAGTGCCCCT…
TCONS_00082117	o	NR_027081	LOC100271831	uncharacterized LOC100271831 (LOC100271831), non-coding RNA	XLOC_026565	-	586	45	7.68	19.9	597505	16	30032742	30033327	+	30032742-30033327	AGGACAGTGACTAAtGGGAAAATTGACCCCCTTCTTTCTAGGAGTCTGGAGCTCTCCAGAGCCCCGTCCCCAACCCTGGGCAGCTGGGAGTGAAGGGCACCAGGCCCCAGAAAGCCCnnnnnnnnnnnnnnnnnnnnnnnncACGGGGCAGGGCGGaGGCGTCGCAAACACAGACAGAGCCAGGTTCAGCCATAGACACATCTCTATATTTATAtATTAGATGGGTCAGGGAGGTGGCAGGGGCGCTGGGCTCTCCACGCCCCCCAGCTCCACTTCCGCTCACCACACACAGAAGCAGCGAGGGCACTCGAAGTGACAGCTTTGACGGGGAGGGGATTCAGCCCnnnncGGCTCCtTGGGGATGCTAGCCCTTGAGACTAAGGAATGTTCCTTCAGGGA…
TCONS_00031425	=	NR_024203	ECD	ecdysoneless homolog (Drosophila) (ECD), transcript variant 4, non-coding RNA	XLOC_010179	TSS11214	2693	389	14.44	19.7	641474	10	74563421	74597859	-	74563421-74564577,74566468-74566682,74567767-74567834,74569073-74569259,74569395-74569501,74576040-74576125,74578040-74578168,74582057-74582185,74586039-74586217,74586332-74586419,74590198-74590315,74597630-74597859	nnnnnnnnnnnnnnnnnnnnnnnnnnnnnnnnnnnnnnnnnnnnnnnnnnnnnnnnnnnnnnnnnnnnnnnnnnnnnnnnnnnnnnnnnnnnnnnnnnnnnnnnnnnnnnnnnnnnnnnnnnnnnnnnnnnnnnnnnnnnnnnnnnncagctctcgatcagctctcgcagtcggagaggcggctaaggaaaggtgccacagcagagacgcgaaggagaggccctagAACCGAAGTGTTCCTGCTCATATGTTTGGCGTGACAAAGTTTGGGGATAATATTGAGGATGAATGgTTTATTGTTTATGTAATAAAGCAGATCACAAAGGAATTTCCAGAGTTAGTAGCAAGGATTGAAGACAATGATGGTGaATTCTTGTTAATAGAAGCTGCTGACTTTCT…
TCONS_00112164	=	NR_027882	BAX	BCL2-associated X protein (BAX), transcript variant epsilon, non-coding RNA	XLOC_035648	TSS40492	1475	305	20.68	19.6	803442	19	54149362	54156867	+	54149362-54150031,54150617-54150668,54150756-54150902,54151267-54151402,54155308-54155405,54155879-54155983,54156601-54156867	nnnnnnnnnnnnnnnnnnnnnnnnnnnnnnnnnnnnnnnnnnnnnnnnnnnnnnnnnnnnnnnnnnnnnnnnnnnnnnnnnnnnnnnnnnnnnnnnnnnnnnnnnnnnnnnnnnnnnnnnnnnnnnnnnnnnnnnnnnnnnnnnnnnnnnnnnnnnnnnnnnnnnnnnGCCTGGGCGTGGGCTATATAgcGAGATCCAGGTCTCTACCAAAAACAAAACCACTCAGTTTTTAGTCATCTACAACGTCCTGCCTGGAAGCACGCTATTTTGGGCCCCTGAGCCTTTGCACTTGCTAATTCCTTCTGCGCTGGGGAGAGCTCAAACCCTGCCCGAAACTTCTAAAAATGGTGCCTGGATAAATGAAGGCATCAGAGTTGCGAnnnnnnnnnnnnnnnnnnn…
TCONS_00188382	=	NR_033488	ABHD16A	abhydrolase domain containing 16A (ABHD16A), transcript variant 3, non-coding RNA	XLOC_061577	TSS68359	2613	320	12.25	19.4	786163	6	31762705	31779172	-	31762705-31763051,31763254-31763300,31763398-31763496,31763580-31763656,31763797-31763859,31764005-31764061,31764479-31764542,31764771-31764875,31765337-31765460,31765834-31765883,31766295-31766358,31767335-31767436,31767560-31767674,31768783-31768905,31769115-31769188,31772704-31772789,31776698-31776784,31777030-31777096,31777830-31777886,31778368-31779172	nnnnnnnnnnnnnnnnnnnnnnnnnnnnnnnnnnnnnnnnnnnnnnnnnnnnnnnnnnnnnnnnnCTCAGAGGCAGTGAGGgtGGGGCCGGCTGGGGGACCTGCTgCTGGAAGAGCAGCGGCCCAAGCCAGGGCCATGGCGAAGCTGCTGAGCTGCGTCCTAGGCCCCCGGCTGTACAAAATCTACCGGGAGAGGGACTCTGAAAGGGCCCCGGCCAGCGTCCCTGAAACGCTAACGGCAGTCACTGCCCCCCATTCCAGCTCCTGGGAgannnnnnnnnnnnnnnnnnnnnnnnnnnnnnnnnnnnnnnnnnnnnnnnnnnnnnnnnnnnnnnnnnnnnnnnnnnnnnnnnnnnnnnnnnnnnCCTGCTTGTCAAACCAGTCATCCGCAAAGTCTGCG…
TCONS_00001765	=	NR_033691	C1orf213	chromosome 1 open reading frame 213 (C1orf213), transcript variant 2, non-coding RNA	XLOC_000641	TSS603	1099	377	34.3	19.4	751051	1	23567891	23570917	+	23567891-23568593,23570219-23570289,23570593-23570917	AGGGAAGCGGCAGCCGCCCACTCCCCAGGGGAGACTCGGAGGCCGAGCTGGAACTTTGAGCCCCGCCCACGCACTACATCTCCCAGCAGCGCCTGCGGCCGCGCGnnnnnnnnnnnnnnnnnnnnnnnnnnnnnnnnnnnnnnnnnnnnnnnnnnnnnnnnnnnnnnnnnnnnnnnnnnnnnnnnnnnnnnnnnnnnnnnnnnnnnGCGCTTTAACCCTGTAGGGGCGTGCGACTGCGTCCTTtTCAAGAGGGCGCCCCTCGAGCGGCGGACTGAGTGGCGTCCATCGGCGGGGAGGCGAAAACCCTGGGGGACTCAGAAGCGGGTGGCGGnnnnnnnnnnnnnnnnnnnnnnnnnnnnnnnnnnnnnnnnnnnnnnnnnnnnnnnnnnnnnnnnnnnn…
TCONS_00114554	=	NR_034166	NDUFA11	NADH dehydrogenase (ubiquinone) 1 alpha subcomplex, 11, 14.7kDa (NDUFA11), transcript variant 3, non-coding RNA	XLOC_036262	TSS41334	962	305	31.7	19.4	980838	19	5845681	5855063	-	5845681-5845865,5847464-5847586,5847916-5848008,5852346-5852465,5854623-5855063	nnnnnnnnnnnnnnnnnnnnnnnnnnnnnnnnnnnnnnnnCTAGGAtTCCCTGAGCTGGGACTAGCGAAATCTGTtTGCACTGATCGCAnnnnnnnnnnnnnnnnnnnnnnnnnnnnnnnnnnnnnnnnnnnnnnnnnnnnnnnnnnnnnnnnnnnnnnnnnnnnnnnnnnnnnnnnnnnnnTGTCCATGTCCGCGgCTgTCAATAAAGTTGCTCACTTGTTGCCGGCCCGCTAcCCCGAgAGGTTGCGCGCGCAGCCCGAGAAGTCTCGCGATAGCCAGCtGnnnnnnnnnnnnnnnnnnnnnnnnnnnnnnnnnnnnnnnnnnnnnnnnnnnnTAGCAGGCTATGGCGCCAAAGGTTTTTCATCAGTACTGGGATATCCCCGATGGCACCGATTGCC…
TCONS_00139707	=	NR_002776	MCM3AP-AS1	MCM3AP antisense RNA 1 (non-protein coding) (MCM3AP-AS1), antisense RNA	XLOC_044321	TSS50592	2340	1247	53.29	19.2	944006	21	46473560	46496032	+	46473560-46473608,46485176-46485361,46493928-46496032	nnnnnnnnnnnnnnnnnnnnnnnnnnnnnnnnnnnnnnnnnnnnnnnnnCAGCAGACTGCTCGACAAACACTGCGCCAAGAGCTCCTCAGCAGAAGCTCCTCGCATCAGATCCTCTGTGCGGGGAATCCTTCCCTCTnnnCCACACTCTGTGCCCCCCTTCCAGTTACGGTGCATGTGAAGCAATGGTATGGGAAAATTGTTTGCAGAAGGATGAAAAGGCTTTATTCCCAAACTCCTAAGGTATTTTGTGAATAAAATCATTTTCATAATGGAAAGTACtcagaaaattcccctcgcATAACATATACCATCCAACAAGGGGCTGAACCAAnnnnnnnnnnnnnnnnnnnnnnnnnnnnnnnnnnnnnnnnnnnnnnnnnnnnnnnnnnnnnnnnnnn…
TCONS_00203113	=	NR_003024	EIF3IP1	eukaryotic translation initiation factor 3, subunit I pseudogene 1 (EIF3IP1), non-coding RNA	XLOC_066533	-	1076	788	73.23	19.1	1.04645e+06	7	109386520	109387595	-	109386520-109387595	nnnnnnnnnnnnnnnnnnnnnnnnnnnnnnnnnnnnnnnnnnnnnnnnnnnnnnnnnnnnnnnnnnnnnnnnnnnnnnnnnnnnnnnnnnnnnnnnnnnnnnnnnnnnnnnnnnnnnnnnnnnnnnnnnnnnnnnnnnnnnnnnnnnnnnnnnnnnnnnnnnnnnnnnnnnnnnnnnnnnnnnnnnnnnnnnnnnnnnnnnnnnnnnnnnnnnnnnnnnnAATGTATGGTACTCTGTGAATGGTGAGAGGCTGGGCACCTACATGGGCCATACCGGAGCTGTGTGGTGTGTGGACGCTGACTGGGACACCAAGCATGTCCTCACtgnnnnnnnnnnnnnnnnnnnnnnnnnnnnnnnnnnnnnnnnnnnnnnnnnnnnnnnnnnnnnnnnnnnnnnnnn…
TCONS_00044683	=	NR_026571	NOX4	NADPH oxidase 4 (NOX4), transcript variant 4, non-coding RNA	XLOC_014195	TSS16097	4536	772	17.02	18.9	716972	11	88697170	88864463	-	88697170-88699692,88708661-88708761,88710263-88710331,88712879-88712987,88714890-88715009,88727778-88727859,88746248-88746308,88772833-88772895,88773031-88773195,88775142-88775358,88794718-88794798,88805600-88805672,88813504-88813531,88816951-88817048,88822256-88822340,88824601-88824707,88863274-88863369,88864006-88864463	CCgGGcTAGAGGCTGCGGGGGACGCCTCCAAGTTCCCACCCGGGACATCCTGAACAGCAGCAGCCACAACAACAGGCTCGCCCgtAGACAAAGGGGcCGGcnnnGCGGAGCAGACTGGTGCAGCCTGGCCCTCGCGCTCGGAGCGCTGGGCGTCGGGGCAGCGGAGTGGGCAGAGCTGACCCGGTGCGGGTCGGAGTCAGGGCACCCGGAAAACCCGGCTCTGGGTAGCAGACCCCGCCCGGGCTGGCTCGGCGCCGGGTCTTCGGGCTTCCCCTCAGTCTTTGACCCTCGGTCCTCGCTCAGCGGCCCCGCAGGCCGTGCAACTGTAACCGCtGCCCaGGCaGCCGCCcgctccttctcGGGCCGGCGGGCAcAGAGCGCAGCGCGGCGGGGCCGGCG…
TCONS_00046801	=	NR_027483	TPI1	triosephosphate isomerase 1 (TPI1), transcript variant 3, non-coding RNA	XLOC_014984	TSS16866	3245	1219	37.57	18.9	637492	12	6846544	6851027	+	6846544-6847934,6848289-6848412,6848524-6848608,6848683-6848815,6849113-6849198,6849474-6849561,6849690-6851027	GGAGGTTGTCTATCCCAtAGTTGGAGAGGGGCCCTCTCtnnnnnnnnnnnnnnnnnnnnnnnnnnnnnnnnnnnnnnnnnnnnnnnnnnnnnnnnnnnnnnnnnnnnnnnnnnnnnnnnnnnnnnnnnnnnnnnnnnnnnnnnnnnnnnnnnnnnnnnnnnnnnnnnnnnnnnnnnnnnnnnnnnnnnnnnnnnnnnnnnnnnnnnnnnnnnnnnnnnnnnnnnnnnnnnnnnnnnnnnnnnnnnnnnnnnnnnnnnnnnnnnnnnnnnnnnnnnGGCGGCCGaGGCGGCtGCAGGAGGGCGGGCGGGGGGCAGGGCTCCGGGGGACCGGGCGGGCCATGGCGGAGGACGGCGAGGAGGCGGAGTTCCACTTCGCGGCGCTCTATATAAGCGGGCAGTG…
TCONS_00076479	=	NR_002318	CATSPER2P1	cation channel, sperm associated 2 pseudogene 1 (CATSPER2P1), non-coding RNA	XLOC_024865	TSS27614	1647	391	23.74	18.7	561719	15	41815431	41825793	-	41815431-41816498,41823885-41824058,41824512-41824660,41825538-41825793	nnnnnnnnnnnnnnnnnnCGGCGAGTGgCTGGGAGAGCGTGGCTGGGCCCGGTCCTAGGCAGGGGTCAGGGGCTAGGGCCGGGTCCCGGGGTGAGCCGAAACCTGGGGgTCGGGCGGGGCGGGGAATGGGGCGCAGTgAGGCTGGgAGCCGGTCCTGAGCTCGTCCTGCGCAGGGGTAGCCGGGCCCAGGGGGCGCCTGAGCTGGAGGCGGAAGCGTAAAGTCGGGACTGaGTGGGCgAAGAGAACCTGGGCTGAGCAGACATGACCACTTACCACcaagaagggCAGATGCAGCTGCCCCGAGCTGATGCCATTCGTTCACGTCTCATCGATACTTTCTCacTCATCGAGCATTTGCAAGGCTTGAGCCAAGCTGTGCcGCGgnnnnnnnnnnnnnnn…
TCONS_00093557	=	NR_024435	LOC100133991	uncharacterized LOC100133991 (LOC100133991), non-coding RNA	XLOC_030023	TSS33778	2883	1570	54.46	18.7	612845	17	40694928	40702990	+	40694928-40695493,40699400-40699668,40700263-40700478,40701159-40702990	nnnnnnnnnnnnnnnnnnnnnnnnnnnnnnnnnnnnnnnnnnnnnnnnnnnnnnnnnnnnnnnnnnnnnnnnnnnnnnnnnnnnnnnnnnnnnnnnnnnnnnnnnnnnnnnnnnnnnnnnnnnnnnnnnnnnnnnnnnnnnnnnnnnnnnnnnnnnnnnnnnnnnnnnnnnnnnnnnnnnnnnnnnnnnnnnnnnnnnnnnnnnnnnnnnnnnnnnnnnnnnnnnnnnnnnnnnnnnnnnnnnnnnnnnnnnnnnnnnnnnnnnnnnnnnnnnnnnnnnnnnnnnnnnnnnnnnnnnnnnnnnnnnnnnnnnnnnnnnnnnnnnnnnnnnnnnnnnnnnnnnnnnnnnnnnnnnnnnnnnnnnnnnnnnnnnnnnnnnnnnnnnnnnnnnnnnnnnnnn…
TCONS_00049266	=	NR_026656	LOC400043	uncharacterized LOC400043 (LOC400043), non-coding RNA	XLOC_015765	TSS17679	1664	44	2.64	18.6	817425	12	52805854	52812894	+	52805854-52806663,52812041-52812894	cctgccagtgcctgagtgataggggaaataaggaataggggattcgggtgcccctagacgaatgaggaggatggaaagactgggggtgcccatctcccctcctctgcccgcctccctccctccggtacccaggcctagagagctactgaaagttacaaattgcttccattattagctcatcccgggcggcctggtcattggccagcccctggCCACATGGTCCCTCGTACCAATCGATCGAATTCTAGTCGCAATTCTCTGTCTGTCCCTCGGCTCTGGGGAGAAAGGGGGGGCTGTGGCGTgGGGGCTGaGGAGGGGCTAAGGCGGGAGGGGCTCCTCATCACTTCACCCTCCCTTTTCGCCATGTGGGGGCCCTGAGCACCGCCCCAGAAGAGGTCG…
TCONS_00098142	=	NR_024547	TMEM11	transmembrane protein 11 (TMEM11), transcript variant 2, non-coding RNA	XLOC_031418	TSS35406	2372	851	35.88	18.6	788425	17	21041200	21058529	-	21041200-21042745,21054841-21055132,21057996-21058529	nnnnnnnnnnnnnnnnnnnnnnnnnnnnnnnnnnnnnnnnnnnnnnnnnnnnnnnnnnnnnnnnnnnnnnnnnnnnnnnnnnnnnnnnnnnnnnnnnnnnnnnnnnnnnnnnnnnnnnnnnnnnnnnnnnnnnnnnnnnnnnnnnnnnnnnnnnnnnnnnnnnnnnnnnnnnnnnnnnnnnnnnnnnnnnnnnnnnnnnnnnnnnnnnnnnnnnnnnnnnnnnnnnnnnnnnnnnnnnnnnnnnnnnnnnnnnnnnnnnnnnnnnnnnnnnnnnnnnnnnnnnnnnnnnnnnnnnnnnnnnnnnnnnnnnnnnnnnnnnnnnnnnnnnnnnnnnnnnnnnnnnnnnnnnnnnnnnnnnnnnnnnnnnnnnnnnnnnnnnnnnnnnnnnnnnnnnnnnnn…
TCONS_00120297	=	NR_027303	TRIB2	tribbles homolog 2 (Drosophila) (TRIB2), transcript variant 2, non-coding RNA	XLOC_037629	TSS43459	3293	272	8.26	18.6	626692	2	12773995	12800309	+	12773995-12774587,12780837-12781129,12797903-12800309	CCAAAACAaAGCTCCTCgTTCAGGGCcacATCTtAGCCTGGGGGCCgAATGCTCAGAGCGTGCCTGGCTTTCTGGGGAAAAGCGCCAGGaacatgaacgagnnnnnnnnnnnnnnnnnnnnnnnnnnnnnnnnnnnnnnnnnnnnnnnnnnnnnnnnnnnnnnnnnnnnnnnnnnnnnnnnnnnnnnnnnnnnnnnnnnnnnnnnnnnnnnnnnnnnnnnnnnnnnnnnnnnnnnnnnnnnnnnnnnnnnnnnnnnnnnnnnnnnnnnnnnnnnnnCTCCCCGGCcGGGtGAGGGAGctgCGaGGCCGGTGCTGGCGCCCCCGGCACcGAGCTGCAATGGCAGCGACGCGGGGAGCCGCCCGAGGACTGGCAGCGGCGGGGCTGATTGATGGGCGCCCG…
TCONS_00018589	=	NR_027645	ATP1A1OS	ATP1A1 opposite strand (ATP1A1OS), transcript variant 2, non-coding RNA	XLOC_005760	TSS6548	1105	78	7.06	18.1	551421	1	116742755	116762767	-	116742755-116743459,116745041-116745276,116762604-116762767	nnnnnnnnnnnnnnnnnnnnnnnnnnnnnnnnnnnnnnnnnnnnnnTTCCACCTGAGCGGCGCGTCCTCAGGGCTTGGGCCTGGCCTCCTCGCCTGTGAGATGGCACTGTGGCAGTGCCCACCTCGTGGGCTGTGTGAGGGCCGAGTGAAATCGTGCATATGCGGTCCAAAATGCAGAAGGCAGAAGATGAgCTCTGGCTCTTCACCTGCATGGCCGGTGGCAGTGTGGCCTCAGTCTTTTGGGACTTGAGGAGCTCTGACATTGGTCAgGTCAGAGGCGCCCACTCGTCCACTGCTGCCCATAGCTGTCTTCTACATCGTTGATCCAGCGGTCATCCCAGTCCACTCGGAGGCCCAACAGGTGAAGTGGGAGGAAGCCaTTCTCAGACAGAATCACAA…
TCONS_00229714	=	NR_033742	FRMD8P1	FERM domain containing 8 pseudogene 1 (FRMD8P1), non-coding RNA	XLOC_075950	-	1800	483	26.83	18.1	796994	X	64687227	64689026	-	64687227-64689026	nnnnnnnnnnnnnnnnnnnnnnnnnnnnnnnnnnnnnnnnnnnnnnnnnnnnnnnnnnnnnnnnnnnnnnnnnnnnnnnnnnnnnnnnnnnnnnnnnnnnnnnnnnnnnnnnnnnnnnnnnnnnnnnnnnnnnnnnnnnnnnnnnnnnnnnnCGGGCAGCCCGGCCCCGCTGAGCGGTCCCACCGAAGCAGCGTATCCTCCGTGGGAGCCCGAGCAGCTGACGTgCTGGTATACCTGGCGGATGACACGGTGGTGCCCCtGGCTGTGGAGAACCtACCCTCGCTCAGTGCCCACGAGCTGCACCGCGCCGTCCGCGAGGTCCTGCAGCTCCCGGACATTGCCCTGGATGTCTTCGCGCTcTGGCTGGTCTCCCCTCTGCTAGAGGTGCAGCtGAAACCC…
TCONS_00159170	=	NR_028135	KCNMB3	potassium large conductance calcium-activated channel, subfamily M beta member 3 (KCNMB3), transcript variant 6, non-coding RNA	XLOC_050671	TSS57715	4277	552	12.91	18	630467	3	180439583	180461875	-	180439583-180440546,180443291-180443766,180444977-180445175,180451225-180451416,180459430-180461875	nnnnnnnnnnnnnnnnnnnnnnnnnnnnnnnnnnnnnnnnnnnnnnnnnnnnnnnnnnnnnnnnnnCCGGCGTGGTCCCCGAGCGTTTCCCGCCGGGTGGAGCGGGCCGAGCCCGGCAGGATGaccagccccgcgGccGcgCAAAGCCGGGAGATCGACTGTTTGAGCCCGGAAGCTCAGAGGCTGGCGGAGGCCcGgctTgcTgcAAAACGGGCAGCCCGCGcGGAGGCTCGTGAGATCCGCAtGAAGGAGCTGGAGCGGCaGCAGAAGGAGGTAGAAGACAGACCAGAAAAAGATTTTACTGAGaAGGGGTCTCGTAACATGCCAGGCCTgtctgcagCCACGCTGGCCTCTCTGGGTGGGACTTCCTCTCGGAGAGGCAGCGGAGACACCTCCATC…
TCONS_00145380	=	NR_036550	PES1	pescadillo ribosomal biogenesis factor 1 (PES1), transcript variant 2, non-coding RNA	XLOC_046077	TSS52649	3055	370	12.11	18	1.21983e+06	22	29302615	29333365	-	29302615-29303116,29304824-29304985,29305124-29305290,29305738-29305922,29306040-29306165,29306558-29306688,29306999-29307088,29307321-29307395,29307515-29307631,29310352-29310441,29310533-29310704,29313273-29313382,29314008-29314161,29315178-29315257,29318119-29318385,29331448-29331504,29332796-29333365	GCCCCCAGGACCCCCAGAAGGAAGAGGAAGGCCCCAAGGTGCCTCATGGCAGCAGCAGGTGGGTGAGCAGTGATCCGGAATCGGGAGAGACTCCTGGGGCTGGCCCTGCTGAGGCTCTCCTGACCACAGCCGGTCACCGCTCCGAGACAGGCAGCTTCCTGTCACTGATTAATCCTCCAGGCCTGCAATGCGCTGnnnnnnnnnnnnnnnnnnnnnnnnnGGAAAGGTCTGTGGTGGCAGGGAACAGAAGGCCAAAGAACAGAGGAAGGAAGGGCAGAGCAGCCCTCCTGGAGGCAGGGAACAAAGGGAGGAGGAGGGTGAGTGGGACCATGTGAGACATCTTGAGGCCATCCACGTTCCTGCTTAAAGAGCCCGGGACTAGCGCAGAGGGCCTGACGT…
TCONS_00191963	=	NR_028496	OSTCP1	oligosaccharyltransferase complex subunit pseudogene 1 (OSTCP1), non-coding RNA	XLOC_062571	TSS69869	1190	397	33.36	17.9	697881	6	159182146	159198656	-	159182146-159183159,159198274-159198391,159198599-159198656	nnnnnnnnnnnnnnnnnnnnnnnnnnnnnnnnnnnnnnnnnnnnnnnnnnnnnnnnnnnnnnnnnnnnnnnnnnnnnnnnnnnnnnnnnnnnnnnnnnnnnnnnnnnnnnnnnnnnnnnnnnnnnnnnnnnnnnnnnnnnnnnnnnnnnnnnnnnnnnnnnnnnnnnnnnnnnnnnnnnnnnnnnnnnnnnnnnnnnnnnnnnnnnnnnnnnnnnnnnnnnnnnnnnnnnnnnnnnnnnnnnnnnnnnnnnnnnnnnnnnnnnnnnnnnnnnnnnnnactGGAGGAATAATTTATGATGTTATTGTTGAACCTCCAAGTGTTGGCTCTATGACTGATGAACATGGGCATCAGAGGCCGGTAGCTTTCTTGGCCTACAGGGTAAATGGACAATATATTAT…
TCONS_00121774	=	NR_024188	PPP1R21	protein phosphatase 1, regulatory subunit 21 (PPP1R21), transcript variant 4, non-coding RNA	XLOC_038209	TSS43952	4009	588	14.67	17.9	548657	2	48521412	48596829	+	48521412-48521653,48531651-48531719,48535199-48535384,48538769-48538870,48540397-48540561,48540738-48540796,48541781-48541875,48545580-48545632,48546136-48546285,48551730-48551831,48551922-48552010,48555326-48555462,48560567-48560659,48567274-48567401,48571661-48571813,48576322-48576414,48579136-48579378,48586207-48586239,48587912-48588028,48590658-48590756,48591983-48592111,48595358-48596829	nnnnnnnnnnnnnnnnnnnnnnnnnnnnnnnnnnnnnnnnnnnnnnnnnnnnnnnnnnnnnnnnnnnnnnnnnnnnnnnnnnnnnnnnnnnnnCCTGAGCCGTTCCCgGGAGCGTGTCTGgGTTTGGGGGCGGGAGACAGGCTGAGCCGCCTGGGCGGCCTGGCCTGTACgGGGAGGGGGAGGCCATGGCCTCGGCTGAGTTGCAGGGGAAGTACCAGAAGCTGGCTCAGGAGTACTCGAAGCTTCGGGCTCAGAATCAGGTTCTGAAAAAAGGTGTTGTGGATGAACAAGCAAATTCTGCAGCTTTAAAGCTAAACTGTGAGGACCAATCTGTTTTCACTTTGATAtAtGAGCAACTGAAAATGAAAGATCAGTCATTGAGAAAACTACAACAGGAAA…
TCONS_00210749	=	NR_027668	RNF170	ring finger protein 170 (RNF170), transcript variant 5, non-coding RNA	XLOC_069552	TSS76471	4618	743	16.09	17.7	604328	8	42827595	42871597	-	42827595-42830728,42836045-42836155,42844304-42844412,42848231-42848306,42862028-42862171,42870554-42871597	nnnnnnnnnnnnnnnnnnnnnnnnnnnnnnnnnnnnnnnnnnnnnnnnnnnnnnnnnnnnnnnnnnnnnnnnnnnnnnnnnnnnnnnnnnnnnnnnnnnnnnnnnntacCCAAGTGAGGAGGCTCTCGCACAGCTCCGCCCGCtCCAGCGACTCTACGCTGAACATCTTCCCCGCCGCGGCCGGGCAGCGCCTCCCGCCTGGCCAGACACCGCTGCcGCTCGGTGGGGGGATCCGGGGGCCTGCGCAGCTGACTCGGCCTCAGGCCCGCCTGCTCCTCGGATTCGGCCGCTGACTCTCACCCAGCGCTGGCAGCGGCTCCGCACCGTCACCCCCGGnnnnnnnnnnnnnnnnnnnnnnnnnnnnnnnnnnnnnnnnnnnnnnnnnnnnnnnnnnnnnnn…
TCONS_00085716	x	NR_003142	SNHG9	small nucleolar RNA host gene 9 (non-protein coding) (SNHG9), non-coding RNA	XLOC_027630	TSS30869	284	0	0	17.7	813845	16	1955472	1958692	-	1955472-1955480,1958418-1958692	CAGGCATTGTGCAGCTCCCGGTAGCAGTTGTGGCGAGCGCGCTTGGCCGGGTCCAGCGTGGCCCCGCAGCCCaGGGGGCAGCGCTGCTGGGATCCTTGCTGGCAGTGCTGCCGGTGCTCTGCCAGGGCCCCACGCGGCACGCGCGAGGTGCAGCCCTCGTTGGGGCAGGCCATTAGCTCGAAGGGGCATGAGTCCTGGTGCCCCTTGCGATGGGCCaGGGGGCACGTCACTATGCAGCCAGCGTTGGCATTCTTGCACTGAGGGTGAAGGAGAACACGTGTGAA
TCONS_00139460	=	NR_024108	PFKL	phosphofructokinase, liver (PFKL), transcript variant 1, non-coding RNA	XLOC_044226	TSS50505	3569	608	17.04	17.4	752081	21	44544185	44571689	+	44544185-44544501,44548586-44548766,44549568-44549728,44550111-44550246,44550992-44551065,44555317-44555394,44556416-44556605,44557289-44557454,44557949-44557993,44558224-44558332,44560555-44560650,44560743-44560835,44562781-44562906,44563662-44563726,44564395-44564458,44566040-44566186,44566444-44566514,44567273-44567360,44568077-44568229,44568802-44568966,44569167-44569228,44569464-44569575,445…	nnnnnnnnnnnnnnnnnnnnnnnnnnnnnnnnnnnnnnnnnnnnnnnnnnnnnnnnnnnnnnnnnnnnnnnnnnnnnnnnnnnnnnnnnnnnnnnnnnnnnnnnnnnnnnnnnnnnnnnnnnnnnnnnnnnnnnnnnnnnnnnnnnnnnnnnnnnnnnnnnnnnnnnnnnnnnnnnnnCGGCGCGGCGCAGGCGGCGGGAGTGCGAGCTGGGCCCGGGTCTCGGCCGCCGCCATGGCTGCGGTCGACCTGGAGAAGCTGCGGGCGTCGGGCGCGGGCAAGGCCATCGGCGTCCTGACCAGCGGCGGCGACGCGCAAGnnnnnnnnnnnnnnnnnnnnnnnnnnnnnnnnnnnnnnnnnnnnnnnnnnnnnnnnnnnnnnnnnnnnnnnnnnnnnnnnnn…
TCONS_00210750	=	NR_027669	RNF170	ring finger protein 170 (RNF170), transcript variant 6, non-coding RNA	XLOC_069552	TSS76471	4388	628	14.31	17.4	599238	8	42827595	42871597	-	42827595-42830728,42836045-42836155,42844304-42844412,42848231-42848306,42862028-42862171,42870784-42871597	nnnnnnnnnnnnnnnnnnnnnnnnnnnnnnnnnnnnnnnnnnnnnnnnnnnnnnnnnnnnnnnnnnnnnnnnnnnnnnnnnnnnnnnnnnnnnnnnnnnnnnnnnntacCCAAGTGAGGAGGCTCTCGCACAGCTCCGCCCGCtCCAGCGACTCTACGCTGAACATCTTCCCCGCCGCGGCCGGGCAGCGCCTCCCGCCTGGCCAGACACCGCTGCcGCTCGGTGGGGGGATCCGGGGGCCTGCGCAGCTGACTCGGCCTCAGGCCCGCCTGCTCCTCGGATTCGGCCGCTGACTCTCACCCAGCGCTGGCAGCGGCTCCGCACCGTCACCCCCGGnnnnnnnnnnnnnnnnnnnnnnnnnnnnnnnnnnnnnnnnnnnnnnnnnnnnnnnnnnnnnnn…
TCONS_00081412	=	NR_003676	LOC653786	otoancorin pseudogene (LOC653786), non-coding RNA	XLOC_026364	TSS29343	2661	1510	56.75	17.2	763248	16	22464520	22495687	+	22464520-22465878,22471206-22471335,22475665-22475852,22479826-22479981,22486885-22487027,22487329-22487465,22487987-22488084,22492044-22492239,22495434-22495687	nnnnnnnnnnnnnnnnnnnnnnnnnnnnnnnnnnnnnnnnnnnnnnnnnnnnnnnnnnnnnnnnnnnnnnnnnnnnnnnnnnnnnnnnnnnnnnnnnnnnnnnnnnnnnnnnnnnnnnnnnnnnnnnnnnnnnnnnnnnnnnnnnnnnnnnnnnnnnnnnnnnnnnnnnnnnnnnnnnnnnnnnnnnnnnnnnnnnnnnnnnnnnnnnnnnnnnnnnnnnnnnnnnnnnnnnnnnnnnnnnnnnnnnnnnnnnnnnnnnnnnnnnnnnnnnnnnnnnnnnnnnnnnnnnnnnnnnnnnnnnnnnnnnnnnnnnnnnnnnnnnnnnnnnnnnnnnnnnnnnnnnnnnnnnnnnnnnnnnnnnnnnnnnnnnnnnnnnnnnnnnnnnnnnnnnnnnnnnnn…
TCONS_00096614	=	NR_028075	SCARF1	scavenger receptor class F, member 1 (SCARF1), transcript variant 2, non-coding RNA	XLOC_031064	TSS34808	3590	524	14.6	17.2	765315	17	1483892	1495998	-	1483892-1485661,1486753-1486899,1486985-1487106,1488850-1488970,1489683-1489786,1489956-1490014,1490492-1490710,1493486-1494011,1494878-1494979,1495222-1495283,1495641-1495998	CCGGCACCCAGaGACCTGCAACTTCATcCTTCTGGCCCTTCCAGGCCgAGGCCActcagccctgccattgccttctTTTtCCTTTCTTTTTTTGAcTTCCAgTCTTTCCAGcCACCCCCTCCCTCTCAGGGAGGTGCCTCATGGCAGCCCGCCCCTCCGGCCTGGTTTCCTCAGGAAAAGCCCTGAGAGGAAGCAAGGAGGGGGTTGGGAGCTGTGGGGGCCAGATGAACCCGAGcCCTCCCACCGCGCTGGCTGCCATGGGGCTGGGACTGCTGCTCCCGCTGCTGCTGCTCTGGACTTGGGGGACTCAGGGGTCTGAGCTGGACCCCAATGGGCAGCACGTCTGTGTGGCCAGCAGCCCCTCTGCTGAGCTGCAGTGCTGCGCAGGCTGGAGGCAGA…
TCONS_00122702	=	NR_029402	CCT7	chaperonin containing TCP1, subunit 7 (eta) (CCT7), transcript variant 5, non-coding RNA	XLOC_038546	TSS44300	1889	0	0	17	581167	2	73314866	73333658	+	73314866-73315020,73320279-73320432,73321073-73321179,73323640-73323765,73325180-73325351,73328398-73328562,73329627-73329815,73330455-73330552,73330942-73331074,73331862-73332068,73333276-73333658	CGAACCATAGAGTAGCGGAAGTGGCCCGTTCTTTTCCTCTCCCGGCCCAATCTTCTGGGTATTTCTATTGCGCGAAGCATTGTGGGTTGCTGGGCGGCCGGGTCTCGGAGAAGAGGGTAGAGTGGCGGGCTGCTGAATCAGCTTCCAAAATGATGCCCACACCAgTTATCCTATTGAAAGAGGGGACTGATAGCTCCCAAGGCATCCCCCAGCTTGTGAGTAACATCAGTGCCTGCCAGGTGATTGCTGAAGCTGTAAGAACCACCCTGGGTCCCCGTGGCATGGACAAGCTTATTGTGGATGGCAGAGGCAAAGCAACAATTTCTAATGATGGGGCCACAATTCTGAAACTTCTTGATGTTGTCCATCCTGCAGCAAAGACTTTGGTAGACATTGCCA…
TCONS_00093637	=	NR_034172	KANSL1-AS1	KANSL1 antisense RNA 1 (non-protein coding) (KANSL1-AS1), non-coding RNA	XLOC_030055	TSS33798	863	126	14.6	16.9	788179	17	41626375	41629866	+	41626375-41626881,41629511-41629866	CCCTCGGCCGCCTCTTTCCAGCCGGGGAGCGCGCTTCAGCCGCCCCCCGCGCCGCCGCGGCGaGACGAGTCGGCTTCGCTACGGTGCTCGGTTCTCCCGCCGGCTCTGCGAGCGGTgGCGGCGGTGGCGGCGGCACTGGGAAAATGGCGGCCGAGCTCCTTTTCCCTCCCCCCCTTTAATCTGAAGCGGAGGGAGAATGGAGCGAGCGAGCGAGCGGGCGAGCGCCGGGGACACGGGGAGGAGnnnnnnnnnnnnnnnnnnnnnnnnnnnnnnnnnnnnnnnnnnnnnnnnnnnnnnnnnnnnnnnnnnnnnnnnnnnnnnnnnnnnnnnnnCCGCGGGCCGCCAGGAGGCGCGGCCGCCGCCGCCTCAgTCATGGCTcCTCGCCGTGGCCAATGTTTT…
TCONS_00074290	=	NR_036495	LOC646938	TBC1 domain family, member 2B pseudogene (LOC646938), non-coding RNA	XLOC_024120	TSS26756	546	289	52.93	16.8	717582	15	76831369	76832789	+	76831369-76831634,76832510-76832789	GGTGCTCCCAtgttccagaacacacgctgaggaattCGGAATTTAAATAAAGCTGGCCTTTCTGACCTTgAGCCTCTGGAcGAGAGTTAAGCATGTCCAGGnnnnnnnnnnnnnnnnnnnnnnnnnnnnnnnnnnnnnnnnnnnnnnnnnnnnnnnnnnnnnnnnnnnnnnnnnnnnnnnnnnnnnnnnnnnnnnnnnnnnnnnnnnnnnnnnnnnnnnnnnnnnnnnnnnnnnnnnnnnnnnnnnnnnnnnnnnnnnnnnnnnnnnnnnnnnnnnnnnnnnnnnnnnnnnnnnnnnnnnnnnnnnnnnnnnnnnnnnnnnnnnnnnnnnnnnnnnnnnnnnnnnnnnnnnnnnnnnnnnnnnnnnnnnnnnnnnnnnnnnnnnnnnnnnGATTTCCTG…
TCONS_00041428	=	NR_028491	TMEM41B	transmembrane protein 41B (TMEM41B), transcript variant 3, non-coding RNA	XLOC_013352	TSS14846	1649	483	29.29	16.8	657112	11	9258777	9292896	-	9258777-9259164,9261494-9261716,9264578-9264716,9265825-9265929,9266565-9266658,9273382-9273510,9277707-9277824,9292444-9292896	nnnnnnnnnnnnnnnnnnnnnnnnnnnnnnnnnnnnnnnnnnnnnnGGGGCACTGAAaGGGGCGGTCCAGGACCCTGACTTGTtTCGCagttactgggccggcaCGagcgCGCGAGGCTCGGGGGCgGCACGGGGCGGGGtttagccnnnnnnnnnnnnnnnnnnnnnnnnnnnnnnnnnnnnnnnnnnnnnnnnnnnnnnnnnnnnnnnnnnnnnnnnnnnnnnnnnnnnnnnnnnnnnnnnnnnnnnnnnnnnnnnnnnnnnnnnnnnnnnnnnnnnnnnnnnnnnnnnnnnnnnnnnnnnnnnnnnnnnnnnnnnnnnnnnnnnnnnnnnnnnnnnAAGGCAGagtcgccgaacgCtcgcGgACgggcgctcaccaCACGACCCCCGTGGGGGACG…
TCONS_00082925	=	NR_036677	MT1JP	metallothionein 1J, pseudogene (MT1JP), non-coding RNA	XLOC_026846	TSS29908	408	77	18.87	16.5	825369	16	55227152	55228499	+	55227152-55227258,55227852-55227917,55228265-55228499	CGCTCCACCtCGCCGTCCACGTGCGCCTTGCCGTCTCtACATTTCTCGCTTGAGATCACCAGCCTTACCGCGACTCGAAATGGACCCCAAATGCTCCTGCGCCGCTGGTGTTTCtTGCACcTGCGCCGACTCCTGCAAGTGCAAAGcGTGCAAATGCACCTCCTGCAAGAAGAGCTGCTGCTCCTGCTGCCCCGTGGGCTGTGCCAAGTGTgCCCAGGGCTGCGTCTGCAAAGGGGCATCGGACAAGTGCAGCTGCTGTGCCTGATGTGGGGAgAGCTCTGCTCCCAGATgtAAATAGAGCAACCTGCACAACCTGGATATTTTTTTTTTAnnnnnnnnnnnnnnnnnnnnnnnnnnnnnnnnnnnnnnnnnnnnnnnnnnnnnnnnnnnnnnnnnnnn…
TCONS_00057937	=	NR_024600	DIABLO	diablo, IAP-binding mitochondrial protein (DIABLO), transcript variant 4, non-coding RNA	XLOC_018259	TSS20930	2226	720	32.35	16.3	576079	12	121258162	121278032	-	121258162-121259077,121266988-121267084,121267259-121267369,121268766-121268897,121275145-121275248,121276465-121277153,121277856-121278032	GCTCGGGGACCACGCGGAGGTTGTAATTGGTCTCTAGACCACACCTAGTTGttgAGTGCCGCTGCTTGAAAATCTCAGTTCTaCCGAGATCGCGCAATACACACAAGCTACCTTTGGGCACCAGAGCAGACGGAACCGCGGAGCTTCAGGGTGGAAGAGTCGTGGAAACTTTGCCAAnnnnnnGgCtTCGTGTGTTCCCGTCCGCCCCTCTGgGACGGnnnnnnnnnnnnnnnnnnnnnnnnnnnnnnnnnnnnnnnnnnnnnnnnnnnnnnGCCTCGTCCACCGTCCACGTGCTGCAGCTGCTGCGGGAGCTGCTCGCCTTCGTGCTCCTCAGCTACACGGTGCTCATCGGGGCGCTGCTGCTGGCCGGCTGGACCACcTACTtCctGGTGCtGAAGT…
TCONS_00029998	=	NR_024150	ACBD5	acyl-CoA binding domain containing 5 (ACBD5), transcript variant 3, non-coding RNA	XLOC_009746	TSS10670	3745	281	7.5	16.1	597780	10	27524143	27571074	-	27524143-27526377,27533375-27533484,27534133-27534183,27537181-27537380,27539749-27540016,27544470-27544576,27546915-27547118,27548658-27548792,27552273-27552387,27560683-27560755,27569254-27569419,27570994-27571074	CATTTCCCATAAGCCCGCGGGGCAGGGCGAGGGGCGGGCGTCGGGGACATTACCGGACAGGCCTTGCCCGGCAATACCAAGTTTCATGCAGGCTCTTGGGAAAGCTGGTGCTGCTGCTGCCTGATTCCCGCCGACAGACCTTGGGACCGGAGCCGACTCTGGCAGCTGGAGATGGCGGACACGAGATCCGTGCACGAGACCAGGTTTGAGGCGGCAGTGAAGGTGATCCAGAGTTTGCCGAAGAATGGGATGCTTGGAGTTCACTGGGTGATATGACCAAAGAGGAAGCCATGATTgCATATGTTgaAGAAATgAAAAAGATTATTGAAACTATGCCAATGACTGAGAAAGTTGAAGAACTGCTGCGTGTCATAGGTCCATTTTATGAAATTGTCGAGG…
TCONS_00133980	=	NR_034009	SRSF6	serine/arginine-rich splicing factor 6 (SRSF6), transcript variant 2, non-coding RNA	XLOC_042448	TSS48508	4775	1042	21.82	16.1	609474	20	41519157	41525658	+	41519157-41520194,41520415-41520563,41521207-41521474,41521825-41521949,41522087-41522295,41522569-41522652,41522757-41525658	nnnnnnnnnnnnnnnnnnnnnnnnnnnnnnnnnnnnnnnnnnnnnnnnnnnnnnnnnnnnnnnnnnnnnnnnnnnnnnnnnnnnnnnnnnnnnnnnnnnnnnnnnnnnnnnnnCTaCAGTGAGCGTAGGATTcCCACGGAcAcCCcaatccacAAGTGAGTCAAGtTGCCAGGGCTCCAAGAAAGACCCATGGAGGGAGAGGGtAACGTCCGGGnnnnnnnnnnnnnnnnnnnnnnnnnnnnnnnnnnnnnnnnnnnnnnnnnnnnnnnnnnnnnnnnnnnnnnnnnnnnnnnnnnnnnnnnnnnnnnnnnnnnnnnnnnnnnnnnnnnnnnnnnnnnnnnnnnnnnnnnnnnnnnnnnnnnnnnnnnnnnnnnnnnnnnnnnnnnnnnnnnnnnnnnn…
TCONS_00075629	x	NR_023915	IPW	imprinted in Prader-Willi syndrome (non-protein coding) (IPW), non-coding RNA	XLOC_024607	-	1473	9	0.61	15.9	681357	15	22915406	22916878	-	22915406-22916878	AGAAGAAGAGACACACAAATCCACAGAACAAAAATGGAGCCAGTCACAGATGAGAGTACAGCATATGCGCAAGATGGCAGTACAGATAAATGGGCAATTATTGGCAAATAATCGCAAGTAATGGCAAGtAACTTGGCAACTTTAAGATTTCAAAACAAAAAAATTTCTCATGATTTAAGAATTTGAATTAAAAAAACACAAAAGAATTAGtTTTTAACATAGGTGAAGGGTTTTATGGaCTCAGTATATATATCTTTCCAAAAATGACATGAAACTCAGAAGCCATAAAAGCGAACATGGTTATACTTGGACATATAACAATcATACACATTCTTATAACAAAAACAAAGTTAAAAAGTGTGTAAAAAAGAGCTGTAATGGTTGACAATCCAAATCTTA…
TCONS_00214730	j	NR_024283	LOC158376	uncharacterized LOC158376 (LOC158376), non-coding RNA	XLOC_071011	TSS77947	1664	307	18.45	15.9	693143	9	35899563	35901785	+	35899563-35899594,35900154-35901785	TAcAGCCAGGGCTGGCCCTTGGGAAGCCCAGGGGAGTCTGTGCTCACGTCTTCCAgGACAGTGCTTCTTCTAGAAGCTGACATGGAGCTGACCACAGCTCTTGGAGGCCTGGCCTGGGGCTTAGAAAATAGACAGAGATCATCTGAGATTTGAGCAGtGGGGCCACGTGGCGGTGCCCGATGGCCTGGAGCAGGAGCAACCCAGGGACTCGGAGCAGCATCTTCTTAGGAGACAGAGGGAGAGCCACCGGAGGAGCACCGGGCACCTGTGATCGCCAAGAGCCTCCTGTTCTGGATGGGAGCGAAGGCTCTGAGAGGACTTAAGGTTGCTCAGCGGGCCATGGAAACGGCAGTGAttGGGGTGGTGGTGGTGCTGTTCGTGGTGACTGTGGCCaTCACC…
TCONS_00102229	=	NR_033683	PCYT2	phosphate cytidylyltransferase 2, ethanolamine (PCYT2), transcript variant 5, non-coding RNA	XLOC_032447	TSS37053	3598	631	17.54	15.9	649596	17	77454069	77462369	-	77454069-77456112,77456234-77456322,77456550-77456615,77456838-77456903,77457268-77457345,77457632-77457714,77457928-77458066,77458722-77458766,77458941-77459025,77459736-77459802,77460044-77460489,77460682-77460770,77462069-77462369	AGCaGTTGCCCGGGGACCGGGCCCGCGTTCTGGGTGGcGTCCTCGTCCGGCgtGGGCCGGGGcTGGCAGGCnnnnnnnnnnnnnnnnnnnnnnnnnnnnnnnnnnnnnnnnnnnnnnnnnnnnnnnnnnnnnnnnnnnnnnnnnnnnnnnnnnCCCCGCCCGGTCACGCCGACCTCtcCGGTGCAGCCACCGCGCTGAGATCTGGAGCCCCGGCCTCTCTGCTTCTCCGTAACCACCAGCAACCAGCTTGGCCGGCTCCGGTCCAGGGGTTCCCCTGGCCTCCGGGCGAGCGTCCCTGTAGCTATGACATGGTGCATTACGGCCACTCTAACCAGCTGCGCCAGGCACGGGCCATGGGCGACTACCTCATCGTAGGCGTGCACACGGATGCTAAAGAGA…
TCONS_00008607	=	NR_026678	TMEM79	transmembrane protein 79 (TMEM79), transcript variant 2, non-coding RNA	XLOC_002803	TSS2888	2269	350	15.43	15.9	577278	1	154519287	154528860	+	154519287-154519480,154521599-154522398,154522675-154522888,154527800-154528860	GCGGACCAGTGGCCTGCTGCTACCAAATCTCGCGAAACTCGTTTTCCCTCCCGGGAAGTTGCCcGAACTAACTGTGGGCaGCATGGCCTCTTTCCGGCTGCTCCAAACCCTTGCGAAAAACTTTATTGGCAAAGCTATCAGAGAACGGACAGTGTACCCACTGAGGCGGCCAAAGCTTAACTGGATCAGGGCAGGATGACtTGAnnnnnTTGTAGATCCCAGCACTGAGGCCCCAGGATGACAGAACAGGAGTCCCTGgCCCTGCTGGAAGTGAAGAGGTCGGATTCCCCAGaGAAGAGCTCACCCCAGGCCTTGGTTCCCAATGGCCGGCAGCCAGAAGGGGAAGGTGGGGCCGAATCCCCAGGAGCTGAGTCCGTCAGAGTGGGGTCTTCAGCTGGG…
TCONS_00066859	=	NR_033360	MEG3	maternally expressed 3 (non-protein coding) (MEG3), transcript variant 6, non-coding RNA	XLOC_021539	TSS24179	2089	584	27.96	15.8	727873	14	100361719	100397115	+	100361719-100362307,100364798-100364906,100365124-100365839,100368602-100368731,100372257-100372390,100381548-100381623,100396781-100397115	nnnnnnnnnnnnnnnnnnnnnnnnnnnnnnnnnnnnnnnnnnnnnnnnnnnnnnnnnnnnnnnnnnnnnnnnnnnnnnnnnnnnnnnnnnnnnnnnnnnnnnnnnnnnnnnnnnnnnnnnnnnnnnnnnnnnnnnnnnnnnnnnnnnnnnnnnnnnnnnnnnnnnnnnnnnnnnnnnnnnnnnnnnnnnnnnnnnnnnnnnnnnnnnnnnnnnnnnnnnnnnnnnnnnnnnnnnnnnnnnnnnnnnnnnnnnnnnnnnnnnnnnnnnnnnnnnnnnnnnnnnnnnnnnnnnnnnnnnnnnnnnnnnnnnnnnnnnnnnnnnnnnnnnnnnnnnnnnnnnnnnnnnnnnnnnnnnnnnnnnnnnnnnnnnnnnnnnnnnnnnnnnnnnnnnnnnnnnnnn…
TCONS_00091858	=	NR_027384	SLC13A2	solute carrier family 13 (sodium-dependent dicarboxylate transporter), member 2 (SLC13A2), transcript variant 4, non-coding RNA	XLOC_029501	TSS33181	2851	773	27.11	15.8	783949	17	23824438	23848925	+	23824438-23824959,23838555-23838695,23840359-23840487,23841599-23841735,23841846-23842051,23842582-23842762,23842875-23842997,23844716-23844934,23845162-23845250,23845536-23845657,23846800-23846961,23847595-23847732,23848244-23848925	nnnnnnnnnnnnnnnnnnnnnnnnnnnnnnnnnnnnnnnnnnnnnnnnnnnnnnnnnnnnnnnnnnnnnnnnnnnnnnnnnnnnnnnnnnnnnnnnnnnnnnnnnnnnnnnnnnnnnnnnnnnnnnnnnnnnAGTTAACGCTGGGCTTAACTTCTTGAAGGAACCTGAAGTTTTTTAATCCTTGTTCTTTCCTCCCTCCCTCTCCCTCTCCCTTCCTGATCTTTACTCCGCCTnnnnnnnnnnnnnnnnnnnnnnnnnnnnnnnnnnnnnnnnnnnnnnnnnnnnnnnnnnnnnnnnnnnnnnnnnnnnnnnnnnnnnnnnnnnnnnnnnnnnnnnnnnnnnnnnnnnnnnnnnnnnnnnnnnnnnnnnnnnnnnnnnnnnnnnnnnnnnnnnnnnnnn…
TCONS_00035076	=	NR_028500	LDHA	lactate dehydrogenase A (LDHA), transcript variant 6, non-coding RNA	XLOC_011328	TSS12599	2091	189	9.04	15.7	451536	11	18372511	18386341	+	18372511-18372759,18374942-18375091,18378960-18379133,18380963-18381136,18381817-18381934,18383572-18383695,18385240-18386341	nnnnnnnnnnnnnnnnnnnnnnnnnnnnnnnnnnnnnnnnnnnnnnnnnnnnnnnnnnnnnnTCtGCATCCACCCCCAGCCCGACcCACACGTGGGTTCCCGCACGTCCGCCGGgCCCCCCCGCTGACGTCAGCATAGCTGTTCCACTTAAGGCCCCCCCCGCGCtCAGCTCAGAGTGCTGCAGCCGCTGCCGCCGATTCgGGATCTCATTGCCnnnnnnCCCGGACGACCGCCTGACGTGCATTCCCGATTCCtTTTGGTTCCAAGTCCAATATGGCAACTCTCAAGGATCAGCTGATTCATAATCTTCTAAAGGAAGAACAGACTCCCCAGAATAAGATTACAGTTGTTGGGGTTGGTGCTGTTGGCATGGCCTGTGCCATCAGTATCTTAATGAAG…
TCONS_00163635	=	NR_034010	SNHG8	small nucleolar RNA host gene 8 (non-protein coding) (SNHG8), transcript variant 2, non-coding RNA	XLOC_052469	TSS59287	489	105	21.47	15.7	586093	4	119419344	119420426	+	119419344-119419395,119419547-119419740,119419992-119420034,119420227-119420426	nnnnnnnnnnnnnnnnnnnnnnnnnncCGgGAAGCGTCGGGGTTAGGTGAAAGTCGCGGGGCGGCCACGTGCAGCCCTGGACCCTGAATCGCGGCGTGCGTGGGCCGTGGGCCCTCGGGGAGAGGTTCCGTGCGCCCGGGGACTCCGGTGAAGCCTGTTTCGCTGTCGGTGTCATGTGGCCATCTTGAGTCTATTCTGTCGCTCTTGTGCCATAGCACCCCAAGAACCGTCAGTTTGAGCCAGATGGAAGCtGAGCTGAACACATTAcGATGGAtGATGGAAACATAAGACTATCAAGAAATCCGgAGnnnnnnnnnnnnnnnnnnnnnnnnnnnnnnnnnnnnnnnnnnnnnnnnnnnnnnnnnnnnnnnnnnnnnnnnnnnnnnnGAAGTTATCAGG…
TCONS_00141629	=	NR_027052	THAP7-AS1	THAP7 antisense RNA 1 (non-protein coding) (THAP7-AS1), transcript variant 2, non-coding RNA	XLOC_044911	TSS51336	1462	866	59.23	15.7	804365	22	19686132	19687681	+	19686132-19687118,19687207-19687681	GATGCCGCGGTTGCGCGTCTCGCGCGTGTCCCGTGTGCAGCAGCCGGCAGCGGAGCAGTGACGCGGCATCTGGGGAAGAGGCGGGAGTTAAGTCGCAAGCGGCTGTCCGGGCTTCCAGAGGAGCCTCGCGCctCtAGCCGCCGCTCCTCaCCAAGGGGCTCTGGnnnnnnnnnnnnnnnnnnnnnnnnnnnnnnnnnnnnnnnnnnnnnnnnnnnttTCTTGACTTCTGTCAGCGGCACTCACGGTCTGGCCATTGCTGCGCCGCCGAAGTCTCGCGAGGGGTAGCGCGCGCCGGAAGTTGGTACCATAGAGATTGGAGAGCgGnnnnnnnnnnnnnnnnnnnnnnnnnnnnnnnnnnnnnnnnnnnnnnnnnnnnnnnnnnnnnnnnnnnnnnnnnnn…
TCONS_00090350	=	NR_027685	RPAIN	RPA interacting protein (RPAIN), transcript variant 14, non-coding RNA	XLOC_028977	TSS32696	1781	724	40.65	15.6	612084	17	5263407	5277064	+	5263407-5264335,5265340-5265510,5266813-5266873,5272115-5272255,5276586-5277064	GGACAGGGCGGGCTCTTCATCGCCGCTGCCGGGGCCCCGAAGTCGAACGACTAAGAAGGAGCTGTGTTCTGCGTCCCACAGGAAGAGCTCTCCGACGAGGCCAAAGACCACGTTTCTCGTCAGCAACTGCGGCGGCGGCGACGAAGGCAACGACGAAGAAGCTGGTTTCTCAGCTTCGGCTGGACTCTGGTTTTTCAGTCCCTCCCGGAGCCGCAGGAACACGACGTGGTTAGGAAGCCAGGTCTGCCACAGCTCGCCGTCGCCCACtaGTCCnnnnnnnnnnnnnnnnnnnnnnnnnnnnnnnnnnnnnnnnnnnnnnnnnnnnnnnnnnnnnnnnnnnnnnnnnnnnnnnnnnnnnnnnnnnnnnnnnnnnnnnnnnnnnnnnnnnnnnnnnnnnnn…
TCONS_00003473	=	NR_033967	FLJ32224	uncharacterized LOC440584 (FLJ32224), non-coding RNA	XLOC_001166	TSS1156	1413	635	44.94	15.5	506114	1	43197018	43221616	+	43197018-43197835,43208507-43208652,43212232-43212446,43221383-43221616	GCGACTCTGACTCCGACTCCCGTCGCTTGGTCTCCAGCTCCCTGGCGCGCTCACTCGGGGACCCGCGACTAGCTACCGGCACGCTCGCTGGTGCTACCTCtTGCCTCTTGCGGGAGAGCGCGCGGACCGTAGCGTTTATAGGACCCCGGCCATTGGCTGGCGACGCCGGTGTGTCAGGGGTGTGTGGGCAGGnnnnnnnnnnnnnnnnnnnnnnnnnnnnnnnnnnnnnnnnnnnnnnnnnnnnnnnnnnnnnnnnnnnnnnnnnnnnnnnnnnnnnnnnnnnnnnnnnnnnnnnnnnnnnnnnnnnnnnnnnnnnnnnnnnnnnnnnnnnnnCCGCGGAGCGCGTTCGCTGTGTGACTCAGGGCAAGTGTGCGCACCTCTCTGAGCCTCCGCGGCCTT…
TCONS_00020634	=	NR_028104	DCAF8	DDB1 and CUL4 associated factor 8 (DCAF8), transcript variant 3, non-coding RNA	XLOC_006257	TSS7265	4184	134	3.2	15.1	594775	1	158452129	158499017	-	158452129-158454122,158454738-158454854,158455263-158455382,158459065-158459195,158460856-158460963,158461476-158461533,158462005-158462077,158467711-158467821,158473549-158473643,158475021-158475161,158476111-158476784,158480374-158480448,158498531-158499017	TGCGTCCTTCGAGGAGGGTTGCGAGCCGTGAGCTCGCGCGACCACTCTTCCCTCAGTCTTCTCGAGCACATCGTCGCAAACGGGGCCGGAAAGCGTGGCAGCGCAGGCGCAAGCGCAGAGAGCGGCGGTGGTGGTGGTGGcGGCCGCTGGCCAGTGTAAGATGGCTGCGGCGTTGGTGGTGGCAGTGGACGGGGCGGCTGGGCCTGGAACAGTCGGAGCAGCAGCTAGCAGAAGGATGACCCAAGACGGGAAGCGGGCTGCTGAGCCTCGCCGATTCCCGTGCTTGTAACTGCCCCAGCCGGACAcCCCCCCCCcnnnnacctacccgnnnnnnnnnnnnnnnnnnnnnnnnnnnnnnnnnnnnnnnnncCCCAGCCGGTTTCCCTTAAGGATGGGCCT…
TCONS_00126146	=	NR_027862	HAT1	histone acetyltransferase 1 (HAT1), transcript variant 2, non-coding RNA	XLOC_039859	TSS45484	2866	619	21.6	15.1	478961	2	172487179	172558116	+	172487179-172487263,172490293-172490397,172517645-172517765,172530105-172530284,172530554-172530675,172531176-172531280,172531610-172531716,172549342-172549493,172552406-172552522,172556345-172558116	GACTGTGCGGTCACTTCCGGCCCGGGAGCGCGCTGGTTGATTCGTCCTTCCTCAGCCGCGGGTGCTCGTAGCTCGGAAATGGCGGGATTTGGTGCTATGGAGAAATTTTTGGTAGAATATAAGAGTGCAGTGGAGAAGAAACTGGCAGAGTACAAATGTAACACCAACACAGCAATTGAACTAAAATTAGTGAAACTGCTTTTGGTTACAAGGGTCTGAAGATCCTGTTATACTATATTGCTGGTAGCCTGTCAACAATGTTCCGTGTTGAATATGCATCTAAAGTTGATGAGAACTTTGACTGTGTAGAGGCAGATGATGTTGAGGGCAAAATTAGACAAATCATTCCACCTGGATTTTGCACAAACACAAATGATTTCCTTTCTTTACTGGAAAAAG…
TCONS_00178589	=	NR_026763	SMAD5-AS1	SMAD5 antisense RNA 1 (non-protein coding) (SMAD5-AS1), non-coding RNA	XLOC_058077	TSS64965	1849	1370	74.09	15	523108	5	135493096	135498512	-	135493096-135493369,135496938-135498512	nnnnnnnnnnnnnnnnnnnnnnnnnnnnnnnnnnnnnnnnnnnnnnnnnnnnnnnnnnnnnnnnnnnnnnnnnnnnnnnnnnnnnnnnnnnnnnnnnnnnnnnnnnnnnnnnnnnnnnnnnnnnnnnnnnnnnnnnnnnnnnnnnnnnnnnnnnnnnnnnnnnnnnnnnnnnnnnnnnnnnnnnnnnnnnnnnnnnnnnnnnnnnnnnnnnnnnnnnnnnnnnnnnnnnnnnnnnnnnnnnnnnnnnnnnnnnnnnnnnnnnnnnnnnnnnnnnnnnnnnnnnnnnnnnnnnnnnnnnnnnnnnnnnnnnnnnnnnnnnnnnnnnnnnnnnnnnnnnnnnnnnnnnnnnnnnnnnnnnnnnnnnnnnnnnnnnnnnnnnnnnnnnnnnnnnnnnnnnnn…
TCONS_00089068	=	NR_036460	ADAT1	adenosine deaminase, tRNA-specific 1 (ADAT1), transcript variant 2, non-coding RNA	XLOC_028507	TSS32272	5095	1869	36.68	14.8	619364	16	74188256	74214722	-	74188256-74191747,74194484-74194570,74199623-74199722,74200242-74200387,74203642-74204260,74208541-74208671,74209985-74210097,74211665-74211733,74212030-74212219,74213802-74213863,74214637-74214722	nnnnnnnnnnnnnnnnnnnnnnnnnnnnnnnnnnnnnnnnnnnnnnnnnnnnnnnnnnnnnnnnnnnnnnnnnnnnnnnnnnnnnnGTCGATGGCCAGGTGGTCTTCATAAACTATACTGCCTTGTGATGTCTCCCTAGAAATGAGAGGTCTCAGCACCAGCTCAGACCATGTGGACCGCAGATGAGATTGCTCTGctgtgctatgaGCACTATGGCATCAGGCTGCCCAAGAAgGGGAAGCCTGAGCCAAACCATGAGTGGACATTGTTGGCAGCTGTGGTGAAGATACAATCTCCAGCTGACCAGGACTGCAACACCCCTGATAAGCCGGCACAAGTGACAAAGGAAGTTGTCTCAATGGGAACGGGAACAAAATGCATAGGCCAGTCCAAAATGAG…
TCONS_00229567	=	NR_030722	FAM104B	family with sequence similarity 104, member B (FAM104B), transcript variant 8, non-coding RNA	XLOC_075907	TSS83136	1311	586	44.7	14.6	645198	X	55186260	55204593	-	55186260-55187033,55189339-55189469,55202280-55202386,55204295-55204593	GAGAATGTCCATGGGATTGGCACAGGTCTCGAACATGGGGCGGCTGGGGCAGTCGCGCAGCAGATCCTGACGCTCAGCGGATCGTCCCTCAGGTGTCAGCTCCCAACAGCAGGGAAGGaAGCCnnnnnnnnnnnnnnnnnnnnnnnnnnnnnnnnnCCCCGGGCTCCGATGCACAGGCCCAGAGCCCGTCAATCCTAGGCCAGCCCCGCCCTCCGGGCTGCGTTTGTCCGGCGGCGCAGGAACTTCCTACGTGGTTGCTATGGTTCCGAGGGCAGGACgATGcGnnnCTGCCCTGTACGGAAAAGAAGAAGAAATGGCAGTAAAGAGTGCAATCATCATTCTGCCCAGCCCAaAAGGAATAAGAGAAACCCTGTCTTTCAGGATTCTCAAGatacAGAG…
TCONS_00134928	=	NR_003259	GNAS	GNAS complex locus (GNAS), transcript variant 8, non-coding RNA	XLOC_042789	TSS48819	1663	39	2.35	14.6	443657	20	56897550	56919642	+	56897550-56897803,56904062-56904134,56907391-56907435,56911981-56912035,56912122-56912241,56913833-56913930,56917612-56917666,56917800-56917873,56917971-56918029,56918134-56918254,56918401-56918531,56918784-56918851,56919133-56919642	nnnnnnnnnnnnnnnnnnnnnnnnnnnnnnnnnnnnnnntCGGGGCCGGTTAGAaGCtCTGCtCcCCGGCaGGGACacTCAGTCGCGTCGGCACCGcGGAGCGGGCTGCGTCAGGTGGCTGGCCGGCGCGGCGCTCCCCTGCTCTCTGGCTCCGGGCTGCGGCGCCGCGGCTGGAGCGAGCCCCTGTCCCGGCGCGGGGCGGCGGCGGGCGGCCGGCAGGCACTGCCTTGCGTGTGAGTGCACCTCACTCACATGTGCTGGAGAATCTGGTAAAAGCACCATTGTGAAGCAGATGAGGATCCTGCATGTTAATGGGTTTAATGGAGAGGGCGGCGAAGAGGACCCGCAGGCTGCCGGGAGCAACAGCGATGGTGAGAAGGCAACCAAAGTGCAGGACAT…
TCONS_00030429	=	NR_002726	HNRNPA3P1	heterogeneous nuclear ribonucleoprotein A3 pseudogene 1 (HNRNPA3P1), non-coding RNA	XLOC_009891	-	3006	951	31.64	14.6	636773	10	43602866	43605871	-	43602866-43605871	nnnnnnnnnnnnnnnnnnnnnnnnnnnnnnnnnnnnnnnnnnnnnnnnnnnnnnnnnnnnnnnnnnnnnnnnnnnnnnnnnnnnnnnnnnnnnnnggaggagggccatgatccaaaggaaccagagcagctgagaaaactgtttattggtggtctgagctttgaaactacagatgatagtttaagagaacattttgagaaatggggcacactcacagattgnnnnnnnnnnnnnnnnnnnnnnnnnnnnnnnnnnnnnnnnnnnnnnnnnnnnnnnnnnnnnnnnnnnnnnnnnnnnnnnnnnnnnnnnnnnnnnnnnnnnnnnnnnnnnnnnnnnnnnnnnnnnnnnnnnnnnnnnnnnnnnnnnnnnnnnnnnnnnnnnnnnnnnnnnnnnnnnnnn…
TCONS_00055057	=	NR_033421	SLC11A2	solute carrier family 11 (proton-coupled divalent metal ion transporters), member 2 (SLC11A2), transcript variant 8, non-coding RNA	XLOC_017512	TSS19757	4183	282	6.74	14.6	539243	12	49666042	49706565	-	49666042-49668485,49670845-49670998,49671649-49671722,49672240-49672389,49672860-49672979,49674594-49674680,49675679-49675837,49676867-49677022,49679224-49679291,49679395-49679465,49680363-49680469,49684838-49684957,49685361-49685486,49688526-49688594,49690745-49690816,49706360-49706565	nnnnnnnnnnnnnnnnnnnnnnnnnnnnnnnnnnnnnnnnnnnnnnnnnnnnnnnnnnnnnnnnnnnnnnnnnnnnnnnnnnnnnnnnnnnnnnnnnnnnnnnnnnnnnnnnnnnnnnnnnnnnnnnnnnnnnnnnnnnnnnnnnnnnnnnnnnnnnnnnnnnnnggcgcgggggcggcgtgtcaggtggttgcggagctggtaagAATCGTATTCTAAGAATTCAGCCACTCAAGTatccacCATGGTGTTGGGTCTTGAACAGAAGATGTCAGATGTCCCCTGGGGACTCAGAGGAGTACTTCGCCACTTACTTTAATGAGAAGATCTCCATTCCTGAGGAAGAGTACTCTTGTTTTAGCTTTCGTAAACTCGGGGCTTTCACCGGACCAGGCTTTC…
TCONS_00114481	=	NR_027064	PLAC2	placenta-specific 2 (non-protein coding) (PLAC2), non-coding RNA	XLOC_036251	TSS41303	3735	3242	86.8	14.5	455177	19	5509176	5519045	-	5509176-5512410,5513093-5513222,5518676-5519045	nnnnnnnnnnnnnnnnnnnnnnnnnnnnnnnnnnnnnnnnnnnnnnnnnnnnnnnnnnnnnnnnnnnnnnnnnnnnnnnnnnnnnnnnnnnnnnnnnnnnnnnnnnnnnnnnnnnnnnnnnnnnnnnnnnnnnnnnnnnCTGGAAGCGCTACCACATCAAGGTGCACCTGGCGGACGAGGCGCTGCTGCTgCCGCTGACCGTGCGGCCGCGGGACACACTCAGCGACCTGCGCGCCCAGCTGGTGGGCCAGGGCGTGAGCTCCTGGAAGCGCGCCTTCTACTACAACGCGCGGCGGCTGGACGACCACCAGACGGTGCGCGACGCGCGCCTGCAGGACGGCTCGGTGCTGCTGCTCGTCAGCGACCCCAGGTAGTCTGGGTTGGAGGAGGCAGAGCCAT…
TCONS_00203195	=	NR_015442	LOC401397	uncharacterized LOC401397 (LOC401397), transcript variant 2, non-coding RNA	XLOC_066568	TSS73710	1071	128	11.95	14.4	639202	7	112544009	112545905	-	112544009-112544898,112545359-112545452,112545819-112545905	nnnnnnnnnnnnnnnnnnnnnnnnnnnnnnnnnnnnnnnnnnnnCTCCGCCCTCCTCGCCATTCCTGTAATGGCTGCTTCCTGGAAGGTCGTGTcACTTGGAACCTCTTAATCTCAGCATCCGGAGCTCCAGGAAcGGAAAATTTCAAGTCAGATAGAATTcTATATATACCATTTCTTTGGAACCTTCAGCCTCCCAGATtcCAACATCATGACCTCAGTTTCAACAAAGTTGTCCTTAGTCCTCATGTCACTGCTTTTGGTGCTGCCTGTTGTGGAAGCAGTAGAAGCCGGTGATGCAATCGCCCTTTTGTTAGGTGTGGTTCTCAGCATTACAGcCATTTGTGCCTGCTTGGGGGTATATGCACGAAAAAGAAATGGACAAATGTGACTTTGAAAG…
TCONS_00090347	=	NR_027682	RPAIN	RPA interacting protein (RPAIN), transcript variant 11, non-coding RNA	XLOC_028977	TSS32696	1893	724	38.25	14.2	685150	17	5263407	5277064	+	5263407-5264335,5265340-5265510,5266813-5266873,5270015-5270126,5272115-5272255,5276586-5277064	GGACAGGGCGGGCTCTTCATCGCCGCTGCCGGGGCCCCGAAGTCGAACGACTAAGAAGGAGCTGTGTTCTGCGTCCCACAGGAAGAGCTCTCCGACGAGGCCAAAGACCACGTTTCTCGTCAGCAACTGCGGCGGCGGCGACGAAGGCAACGACGAAGAAGCTGGTTTCTCAGCTTCGGCTGGACTCTGGTTTTTCAGTCCCTCCCGGAGCCGCAGGAACACGACGTGGTTAGGAAGCCAGGTCTGCCACAGCTCGCCGTCGCCCACtaGTCCnnnnnnnnnnnnnnnnnnnnnnnnnnnnnnnnnnnnnnnnnnnnnnnnnnnnnnnnnnnnnnnnnnnnnnnnnnnnnnnnnnnnnnnnnnnnnnnnnnnnnnnnnnnnnnnnnnnnnnnnnnnnnn…
TCONS_00118423	=	NR_028450	BCAT2	branched chain amino-acid transaminase 2, mitochondrial (BCAT2), transcript variant c, non-coding RNA	XLOC_037084	TSS42797	2442	664	27.19	14.1	526007	19	53990131	54006494	-	53990131-53990533,53991497-53991571,53991647-53991787,53992006-53992091,53992260-53992402,53994744-53994907,53995050-53995169,53995256-53995366,54001586-54001786,54002069-54002143,54002825-54003305,54006053-54006494	nnnnnnnnnnnnnnnnnnnnnnnnnnnnnnnnnnnnnnnnnnnnnnnnnnnnnnnnnnnnnnnnnnnnnnnnnnnnnnnnnnnnnnnnnnnnnnnnnnnnnnnnnnnnnnnnnnnnnnnnnnnnnnnnnnnnnnnnnnnnnnnnnnnnnnnnnnnnnnnnnnnnnnnnnnnnnnnnnnnnnnnnnnnnnnnnnnnnnnnnnnnnnnnnnnnnnnnnnnnnnnnnnnnnnnnnnnnnnnnnnnnnnnnnnnnnnnnnnnnnnnnnnnnnnnnnnnnnnnnnnnnnnnnnnnnnnnnnnnnnnnnnnnnnnggcgctggtcggcCGCCTTTCCCCaGGAGGAGGCGTGaGCGGGGCGTGGCCGGAACGTCTCTCCTCGGGGCCGCGCCCCGGGCGGGCACA…
TCONS_00193136	=	NR_027624	BZW2	basic leucine zipper and W2 domains 2 (BZW2), transcript variant 3, non-coding RNA	XLOC_063083	TSS70251	1740	87	5	14.1	417349	7	16652281	16712673	+	16652281-16652454,16671587-16671651,16680562-16680738,16687451-16687554,16688930-16688995,16695947-16696056,16700984-16701154,16703065-16703211,16704198-16704336,16710697-16710819,16712210-16712673	nnnnnnnnnnnnnnnnnnnnnnnnnnnnnnnnnnnnnnnnnnnnnnnnnnnnnnnnnnnnnnnnnnnnnnnnnnnnnnnnnnnnnnGCTGCCGCCGCTGCCGCTGCACGAATCGCCGCAGCCCCCAGCCTTGCGCGTCGTCGCTACCTCCTCGGACAGGTGAGAAGCAGCCCAGAAATTTTATGAATAAGCATCAGAAcCCAGTGCTAACAGGCCAGCGGTTCAAAACTCGGAAAAGGGaTGAAAAAGAGAAATTCGAACCCACAGTCTTCAGGGATACACTTGTCCAGGGGCTTAATGAGGCTGGTGATGACCTTGAAGCTGTAGCCAAATTTCTGGACTCtACAGGCTCAAGATTAGATTATCGTCGCTATGCAGACACACTCTTCGATATCCTGGT…
TCONS_00158995	=	NR_024409	LOC100128164	four and a half LIM domains 1 pseudogene (LOC100128164), transcript variant 2, non-coding RNA	XLOC_050597	TSS57662	1868	1208	64.67	14.1	909415	3	171154704	171167341	-	171154704-171155689,171166460-171167341	CCTGGATCCGCTTCTTGTGTCTCCTGCGTTCCGCCATGTTGGCCGCTCCgCCCGGTTCCCTCTGACGTGGAACGAGGAGGGGGCGGgGGAAACCTCGCGAGAGCGCGCCCCGAAGCCCGTTATGTAAcccgnnnnnnnnnnnnnnnnnnnnnnnnnnnnnnnnnnnnnnnnnnnnnnnnnnnnnnnnnnnnnnnnnnnnnnnnnnnnnnnnnCTCCgCTCCTGtTGTGCGGGAACTGGAGAATCGTTAGGACCTGGAGGAAGCAGAGAAGTGGATCAGAGAACAGGAGGGCTGGGAAGAGACCTGGTTTCTCAAACCTGACTGAGCATCTGAATCACCTGAGAAGCTATTAAAATGCAGATTCCCCGACCCCACCCCCTCAGAGTCAGAGTCTGTGCGT…
TCONS_00130666	=	NR_033232	SMPD4	sphingomyelin phosphodiesterase 4, neutral membrane (neutral sphingomyelinase-3) (SMPD4), transcript variant 6, non-coding RNA	XLOC_041210	TSS47348	5200	1757	33.79	14.1	546850	2	130625435	130657243	-	130625435-130626927,130627086-130627214,130627362-130627493,130627745-130627978,130628320-130628525,130629139-130629302,130630078-130630178,130630628-130630718,130631294-130631439,130638417-130638488,130641501-130641633,130646392-130646543,130646668-130646720,130646830-130646938,130647557-130647699,130648957-130649043,130650597-130650680,130655573-130657243	nnnnnnnnnnnnnnnnnnnnnnnnnnnnnnnnnnnnnnnnnnnnnnnnnnnnnnnnnnnnnnnnnnnnnnnnnnnnnnnnnnnnnnnnnnnnnnnnnnnnnnnnnnnnnnnnnnnnnnnnnnnnnnnnnnnnnnnnnnnnnnnnnnnnnnnnnnnnnnnnnnnnnnnnnnnnnnnnnnnnnnnnnnnnnnnnnnnnnnnnnnnnnnnnnnnnnnnnnncactctgcgtCCACCTGACCTGGACGTGCCTCCTAAGGCTGGCAGCGAAGCCCAgGAGCAGAGCCCACGGATGGGCCCTGCAGGTGCTGGGCCGAGACCGACAGACAGGCCTgGCCACTCAGGGCCACGCCGCCGCTGTGCCGCGCCTGCCCCCTCCCCGCCCGCCACCCCCGCCACTGGG…
TCONS_00090348	=	NR_027683	RPAIN	RPA interacting protein (RPAIN), transcript variant 12, non-coding RNA	XLOC_028977	TSS32696	1845	724	39.24	13.9	529876	17	5263407	5277064	+	5263407-5264335,5265340-5265510,5266813-5266873,5270280-5270343,5272115-5272255,5276586-5277064	GGACAGGGCGGGCTCTTCATCGCCGCTGCCGGGGCCCCGAAGTCGAACGACTAAGAAGGAGCTGTGTTCTGCGTCCCACAGGAAGAGCTCTCCGACGAGGCCAAAGACCACGTTTCTCGTCAGCAACTGCGGCGGCGGCGACGAAGGCAACGACGAAGAAGCTGGTTTCTCAGCTTCGGCTGGACTCTGGTTTTTCAGTCCCTCCCGGAGCCGCAGGAACACGACGTGGTTAGGAAGCCAGGTCTGCCACAGCTCGCCGTCGCCCACtaGTCCnnnnnnnnnnnnnnnnnnnnnnnnnnnnnnnnnnnnnnnnnnnnnnnnnnnnnnnnnnnnnnnnnnnnnnnnnnnnnnnnnnnnnnnnnnnnnnnnnnnnnnnnnnnnnnnnnnnnnnnnnnnnnn…
TCONS_00201448	x	NR_024110	SBDSP1	Shwachman-Bodian-Diamond syndrome pseudogene 1 (SBDSP1), transcript variant 1, non-coding RNA	XLOC_066073	-	828	110	13.29	13.9	565252	7	71945065	71945892	-	71945065-71945892	gtttaataaacataagagtggttttattgattacatacaattttaGCTATATTAATATATATTATAAATTTTAAGAATTAGAAATAaGcGACTTTTATTTTTTAACGAAGAATAATCTAAGTTATGGCAGCATGTTCAATGAAAATTATTTAAGTCCGGCACAGTTTTTCTAGATCTGTTTCTCAGATAATCAGGAACATCATCCAAGCATAAnnnnnnnnnnnnnnnnnnnnnnnnnnnnnnnnnnnnnnnnnnnnnnnnnnnnnnnnnnnnnGTTTTCTTTTTTAGGAAAGACTCCCCTTTTGTTGTATAGACATATCCCTAATAATCTTACTCTACTGTACAAATAACTTTTCACTCACAAGAGTTGCCTCAAATAACTTTCATTTTGGaaagcTg…
TCONS_00097456	=	NR_033656	STX8	syntaxin 8 (STX8), transcript variant 2, non-coding RNA	XLOC_031233	TSS35144	1200	478	39.83	13.9	647044	17	9094509	9420434	-	9094509-9094687,9222594-9222695,9335871-9335963,9349080-9349204,9412413-9412512,9419834-9420434	nnnnnnnnnnnnnnnnnnnnnnnnnnnnnnnnnnnnnnnnnnnnnnnnnnnnnnnnnnnnnnnnnnnnnnnnnnnnnnnnnnnnnnnnnnnnnnnnnnnnnnnnnnnnnnnnnnnnnnnnnnnnnnnnnnnnnnnnnnnnnnnnnnnnnnnnnnnnnnnnnnnnnnnnnnnnnnnnnnnnnnnnnnnnnnnnnnnnnnnnnnnnnnnnnnnnnnnnnnnnnnnnnnnnnnnnnnnnnnnnnnnnnnnnnnnnnnnnnnnnnnnnnnnnnnnnnnnnnnnnnnnnnnnnnnnnnnnnnnnnnnnnnnnnnnnnnnnnnnnnnnnnnnnnnnnnnnnnnnnnnnnnnnnnnnnnnnnnnnnnnnnnnnnnnnnnnnnnnnnnnnnnnnnnnnnnnnnnnnn…
TCONS_00151518	=	NR_002811	NPHP3-AS1	NPHP3 antisense RNA 1 (non-protein coding) (NPHP3-AS1), non-coding RNA	XLOC_048254	TSS54813	3087	2000	64.79	13.8	457443	3	133923279	134075740	+	133923279-133923913,133929027-133929116,133934858-133934978,133995068-133995148,134001754-134001901,134014243-134014409,134018224-134018499,134019881-134020649,134029480-134029540,134062082-134062154,134075075-134075740	nnnnnnnnnnnnnnnnnnnnnnnnnnnnnnnnnnnnnnnnnnnnnnnnnnnnnnnnnnnnnnnnnnnAAGGAATCATTTCAGACTCGAAGAGAATATGGCCTCTCAAATTAAAATGGGCAGTTTCCGCCGAACTTTCAAAGCCGCTTGGTTTGGAGAGGGAGGAGGACaGCCGTGCttcccagGGGTCTCCCGGCGgnnnnnnnnnnnnnGGCGTTACCTGCAGTTCGGCCCGCAGCCGCTTGTTCTCTGTGTCCAGCTTGGCcTCGCGGCGGCCCATGGAAAACAACTCCTGGTTCTTGCTGACGCGGAAGATCTCGtACTCCTTCTTGAGCCGCTCGTACTCGGCCGCCGCGTACTCCAGCTCGGGCACCGACGAGCCGGTGGACTTGAAGCTGGCn…
TCONS_00112123	=	NR_004401	SEC1	secretory blood group 1 (SEC1), non-coding RNA	XLOC_035635	TSS40480	2746	955	34.78	13.8	732817	19	53833011	53877314	+	53833011-53833215,53858266-53858336,53862396-53862532,53868225-53868336,53875094-53877314	nnnnnnnnnnnnnnnnnnnnnnnnnnnnnnnnnnnnnnnnnnnnnnnnnnnnnnnnnnnnnnnnnnnnnnnnnnnnnnnTAAGTGTTCTGCCCCTTTAATAGCTTTGTTTTAGGAGTAACTCCCCTAGCCGTGTgGGGAGGCTTAGGACGGGCGGGTGCAATACTCGAAGGGGAGTCTCAGCGACCATGGGGGGCACCATCCACaAGATGTCAGGCTGAAGGGGATGATGAAACTCTGCAAGCCCAAGAACATAGTGAAAGAGGAGACACAGGAAGCATTGTCAGTCTCCTACCCGGGTTTGGAGGGCACTGCCCTGCTCAGTCTGGGAGAATGTGGTGACCCtcAGGACAGCCTCCCCAGTGCCCaGGCTCTGTCCAGGCCCAGGATGAAGGCCGCCT…
TCONS_00070327	=	NR_001459	SNHG10	small nucleolar RNA host gene 10 (non-protein coding) (SNHG10), non-coding RNA	XLOC_022583	TSS25485	2040	1044	51.18	13.8	517468	14	95068292	95070962	-	95068292-95069151,95069783-95070962	nnnnnnnnnnnnCTGCCTTACTATTGGCCGTCGGCAACCGCTTTGCTAGTTAATTGGAGAGAaTGGATGTCCATCgGGGTCACGCTTGCAGGGCAACGAGAGGCAAAACAagannnnnnnnnnnnnnnnnnnnnnnnnnnnnnnnnnnnnnnnnnnnnnnnnnnnnnnnnnnnnnnnnnnnnnnnnnnnnnnnnnnnnnnnnnnnnnnnnnnnnnnnnnnnnnnnnnnnnnnnnnnnnnnnnnnnnnnnnnnnnnnnnnnnnnnnnnnnnnnnnnnnnnnnnnnnnnnnnnnnnnnnnnnnnnnnnnnnnnnnnnnnnnnnnnnnnnnnnnnnnnnnnnATCCGCCTCTCCCAGCTTAGGTGGGCGTCCCTGGGCGcctGcggagcgccgcGGCCGAat…
TCONS_00005137	=	NR_027962	TYW3	tRNA-yW synthesizing protein 3 homolog (S. cerevisiae) (TYW3), transcript variant 3, non-coding RNA	XLOC_001675	TSS1705	3557	2676	75.23	13.8	544583	1	74971416	75004948	+	74971416-74971803,74974814-74974894,74976962-74977060,74987023-74987094,74990564-74990697,75002166-75004948	nnnnnnnnnnnnnnnnnnnnnnnnnnnnnnnnnnnnnnnnnnnnnnnnnnnnnnnnnnnnnnnnnTGAAGGAGCAGAGCgcGgaCCCTGAGTCCCTCACACATGGATCGCAGAGCGGAGTTCAGGAAATGGAAGGCGCAGTGTTTGAGCAAAGCAGACCTCAGCCGGAAGGGCAGTTTGGACGAGGATgTGGTAGAGCTTGTGCAGTTTCTGAACACGCGAGATCAGTTTTTCACCACTAGCTCCTGCGCTGGCCGCATCCTACTCCTTGACGGGGgGAGGgCCCTTnnnnnnnnnnnnnnnnnnnnnnnnnnnnnnnnnnnnnnnnnnnnnnnnnnnnnnnnnnnnnnnnnnnnnnnnnnnnnnnnnnnnnnnnnnnnnnnnnnnnnGGTATAAATGG…
TCONS_00160788	=	NR_015433	LOC93622	Morf4 family associated protein 1-like 1 pseudogene (LOC93622), non-coding RNA	XLOC_051267	TSS58303	2316	896	38.69	13.5	674307	4	6726079	6728680	+	6726079-6727334,6727621-6728680	nnnnnnnnnnnnnnnnnnnnnnnnnnnnnnnnnnnnnnnnnnnnnnnnnnnnnnnnnnnnnnnnnnnnnnnnnnnnnnnnnnnnnnnnnnnnnnnnnnnnnnnnnnnnnnnnnnnnnnnnnnnnnnnnnnnnnnnnnnnnnnnnnnnnnnnnnnnnnnnnnnnnnnnnnnnnnnnnnnnnnnnnnnnnnnnnnnnnnnnnnnnnnnnnnnnnnnnnnnnnnnnnnnnnnnnnnnnnnnnnnnnnnnnnnnnnnnnnnnnnnnnnnnnnnnnnnnnnnnnnnnnnnnnnnnnnnnnnnnnnnnnnnnnnnnnnnnnnnnnnnnnnnnnnnnnnnnnnnnnnnnnnnnnnnnnnnnnnnnnnnnnnnnnnnnnnnnnnnnnnnnnnnnnnnnnnnnnnnnn…
TCONS_00187303	=	NR_026736	C6orf52	chromosome 6 open reading frame 52 (C6orf52), transcript variant 2, non-coding RNA	XLOC_061206	TSS67985	711	177	24.89	13.4	461943	6	10779637	10803041	-	10779637-10779817,10780766-10780855,10791406-10791451,10793068-10793142,10795185-10795383,10802922-10803041	aCTTTCAGCGCGAGGAGgtcacatggATTTCCCAAGAGGAGAATAAGTAAAGATGCCACATGAGAAGGTTCTCCCTGCAAGAAGAAAAAAATCGGGGGCAAGCAggcatatctcaggaagTCTCCCaTCTGCTATTAGAGTGAAGCAGGAGTTcCAGCCCAACCAGGGTTACCTCTATGGCAACTGGTATGCGCGACAGCACAGCTCATACCTTCTTTCTGGCTACAGCTATGGCTGTGCAGTGGATGGAAATGGACGGGAcTGTTTTTCTGCgCATGAGACTCCTGAACACACAGCTGGaACTCTGGTTATGCCGAAGnnnnnnnnnnnnnnnnnnnnnnnnnnnnnnnnnnnnnnnnnnnnnnnnnnnnnnnnnnnnnnnnnnnnnnnnnnnGAAAC…
TCONS_00056517	o	NR_033410	MKRN9P	makorin ring finger protein 9, pseudogene (MKRN9P), non-coding RNA	XLOC_017877	-	2545	1373	53.95	13.4	458097	12	86700075	86702619	-	86700075-86702619	nnnnnnnnnnnnnnnnnnnnnnnnnnnnnnnnnnnnnnnnnnnnnnnnnnnnnnnnnnnnnnnnnnnnnnnnnnnnnnnnnnnnnnnnnnnnnnnnnnnnnnnnnnnnnnnnnnnnnnnnnnnnnnnnnnnnnnnnnnnnnnnnnnnnnnnnnnnnnnnnnnnnnnnnnnnnnnnnnnnnnnnnnnnnnnnnnnnnnnnnnnnnnnnnnnnnnnnnnnnnnnnnnnnnnnnnnnnnnnnnnnnnnnnnnnnnnnnnnnnnnnnnnnnnnnnnnnnnnnnnnnnnnnnnnnnnnnnnnnnnnnnnnnnnnnnnnnnnnnnnnnnnnnnnnnnnnnnnnnnnnnnnnnnnnnnnnnnnnnnnnnnnnnnnnnnnnnnnnnnnnnnnnnnnnnnnnnnnnnn…
TCONS_00108232	=	NR_029375	WDR83	WD repeat domain 83 (WDR83), transcript variant 3, non-coding RNA	XLOC_034545	TSS39207	1685	365	21.66	13.2	506292	19	12638369	12647646	+	12638369-12638806,12640322-12640441,12641569-12641707,12641791-12641894,12641994-12642099,12642377-12642425,12642509-12642635,12644661-12644728,12644822-12644930,12645016-12645130,12647337-12647646	aGCCCGAGCACCGGGAACCGCCAgCAACAAAAGGAAAAAACAGAGAGGCGGGAGCGGTGGCCGCAGGGCGCGGGAGATGGTCCAGGGGCCTGCTGCGTCCAGGCAGCCGCGAGCGCTGACCCCCGCAGCCCGCGCGTAGGCGCCCATGGTTCGGCAGCTTCCTCCTGGGGTTCCACGGCCCTGGAAAGGCCGnnnnnnnnnnnnnnnnnnnnnnnnnnnnnnnnnnnnnnnnnnnnnnnnnnnnnnnnnnnnnnnnnnnnnnnnnnnnnnnnnnnnnnnnnnnnnnnnnnnnnnnnnnnnnnnnnnnnnnnnnnnnnnnnnnnnnnnnnnnnnnnnnnnnnnnnnnnnnnnnnnnnnnnnnnnnnnnnnnnnnnnnnnnnnnnnnnnnnnnnnnnnnnn…
TCONS_00099341	=	NR_033464	NT5C3L	5'-nucleotidase, cytosolic III-like (NT5C3L), transcript variant 2, non-coding RNA	XLOC_031749	TSS35930	1528	288	18.85	13.1	545439	17	37234860	37246052	-	37234860-37235435,37237204-37237404,37238568-37238730,37240579-37240668,37242170-37242255,37244848-37244894,37244981-37245050,37245637-37245735,37245857-37246052	nnnnnnnnnnnnnnnnnnnnnnnnnnnnnnnnnCGCGGGGCTGTCGTtgtcccCcgCgcCAcCGACCGGGCCTCGAATGGGAtgGCGGAGGAgGTGAGGAGGGAGGAAGCGTCCGGAGTGGGGCGGGCCCGGACTCCGACCCCCGGGGCGCTCCGAGCCCCCCAGCGGGTCACCGAGGCACCACCGATCCACCCAGGTGAGCACCCTGATGAAGGCCACGGTCCTGATGCGGCAGCCTGGGCGGGTGCAGGAGATCGTGGGCGTCCTCCGCAAGGGCGGCGGAGAGAGGTTACAGGTGATTTCTGAtTTTGACATGACCTTGAGCAGGATTGCATATAATGGAAAGCGATGTCCTTCTTCTTACAATATTCTGGATAATAGCAAGATCATCAGTGAGGA…
TCONS_00230165	=	NR_024608	LOC442459	X-ray repair complementing defective repair pseudogene (LOC442459), non-coding RNA	XLOC_076123	TSS83333	2572	1574	61.2	13	574427	X	98603256	99081894	-	98603256-98603358,98746633-98746741,98798199-98798294,98861133-98862139,98862396-98862683,98865129-98865137,98871893-98871908,98893870-98893881,98961993-98962000,98989874-98989949,99081047-99081894	CCTgTCCTGAATACACTCCCCAAAACACCCCTTTCCAGTTAtAATTAGCATCGTGatccaagCgGATGCTACAcGgAagaggaaTCGCCATTTACTCgGAAnnnnnnnnnnnnnnnnnnnnnnnnnnnnnnnnnnnCAAAGTCGCCGGCCCGCCTccatCCCAAATCACGCTCGCATGCTTCGGAAGCATCCGGGTCACTCCTTgCCCGCTTTTTCTTGCAGatcggccTAGGCCGGTGTTGATTCTGTTTCTCCCCTTGGCTGCCTGTAcGCCCACAGCCtTCtggctgcannnnnnnnnnnnnnnnnnnnnnnnnnnnnnnnnnnnnnGGGGGGTCTGTGTTTAGCCATTTATATCTACTCTAGCTGTTAAAGAAGTCCAAATGAAAATCAGGTGAC…
TCONS_00129178	=	NR_033179	TMEM150A	transmembrane protein 150A (TMEM150A), transcript variant 2, non-coding RNA	XLOC_040769	TSS46680	1655	0	0	13	481335	2	85679181	85683502	-	85679181-85679951,85680159-85680336,85680525-85680652,85681655-85681741,85682069-85682116,85682518-85682698,85683241-85683502	CCGAAGTTGGGACACCGCCCACGTTTCCCCCGTGACATGGGCGCGGGGGCTCGGGAGTTGTAGTcTTGGGCAGGGCGCGGGCGCCGAGGCCGGGGCTGCGcGGACTCCACGTCCCGGCGGGCGGCGCGGCGAGGCCTGGGGCCTCCAGGGGCGGGGCCGCTCGGCCCTTTAAACCTTTCAGGGCTGCTCCGAGGGCCGCAGCTAGAGTCGGCGCCACGAGGGGGCCGAGcAGGGTGCGGCGGtGGCGGGGCGTTCCGGGGAGGCCAGGGCAGCTGATGGTTGTGGCAGAAACATCTCAAGGTAGCTGGTCCGCCCCCACTTCCCCGTCTACCTCTTGTCCTCCCCCCCACACCACCACCACCCTGGCTCCCCTCCCTCATGACCGCCTGGATCCTCCTG…
TCONS_00159353	=	NR_024534	ALG3	asparagine-linked glycosylation 3, alpha-1,3- mannosyltransferase homolog (S. cerevisiae) (ALG3), transcript variant 2, non-coding RNA	XLOC_050734	TSS57788	2077	751	36.16	12.8	419103	3	185442811	185450034	-	185442811-185443158,185443295-185443439,185444036-185444112,185444273-185444478,185445083-185445203,185445680-185445840,185445950-185446097,185446195-185446294,185449264-185450034	nnnnnnnnnnnnnnnnnnnnnnnnnnnnnnnnnnnnnnnnnnnnnnnnnnnnnnnnnnnnnnnnnnnnnnnnnnnnnnnnnnnnnnnnnnnnnnnnnnnnnnnnnnnnnnnnnnnnnnnnnnnnnnnnnnnnnnnnnnnnnnnnnnnnnnnnnnnnnnnnnnnnnnnnnnnnnnnnnnnnnnnnnnnnnnnnnnnnnnnnnnnnnnnnnnnnnnnnnnnnnnnnnnnnnnnnnnnnnnnnnnnnnnnnnnnnnnnnnnnnnnnnnnnnnnnnnnnnnnnnnnnnnnnnnnnnnnnnnnnnnnnnnnnnnnnnnnnnnnCTGGCGGAGnnnnnnnnnnnnnnnnnnnnnnnnnnnnnnnnnnnnnnnnnnnnnnnnnnnnnnnnnnnnnnnnnnnnnnnn…
TCONS_00130665	=	NR_033231	SMPD4	sphingomyelin phosphodiesterase 4, neutral membrane (neutral sphingomyelinase-3) (SMPD4), transcript variant 5, non-coding RNA	XLOC_041210	TSS47348	5220	1757	33.66	12.7	473526	2	130625435	130657243	-	130625435-130626927,130627086-130627214,130627362-130627493,130627745-130627978,130628320-130628525,130629139-130629302,130630078-130630178,130630628-130630718,130631294-130631439,130635229-130635315,130638417-130638488,130641501-130641633,130646392-130646543,130646668-130646720,130646830-130646938,130647322-130647397,130648957-130649043,130650597-130650680,130655573-130657243	nnnnnnnnnnnnnnnnnnnnnnnnnnnnnnnnnnnnnnnnnnnnnnnnnnnnnnnnnnnnnnnnnnnnnnnnnnnnnnnnnnnnnnnnnnnnnnnnnnnnnnnnnnnnnnnnnnnnnnnnnnnnnnnnnnnnnnnnnnnnnnnnnnnnnnnnnnnnnnnnnnnnnnnnnnnnnnnnnnnnnnnnnnnnnnnnnnnnnnnnnnnnnnnnnnnnnnnnnncactctgcgtCCACCTGACCTGGACGTGCCTCCTAAGGCTGGCAGCGAAGCCCAgGAGCAGAGCCCACGGATGGGCCCTGCAGGTGCTGGGCCGAGACCGACAGACAGGCCTgGCCACTCAGGGCCACGCCGCCGCTGTGCCGCGCCTGCCCCCTCCCCGCCCGCCACCCCCGCCACTGGG…
TCONS_00066857	=	NR_003531	MEG3	maternally expressed 3 (non-protein coding) (MEG3), transcript variant 3, non-coding RNA	XLOC_021539	TSS24179	2211	627	28.36	12.5	618691	14	100361719	100397113	+	100361719-100362307,100364798-100364906,100365124-100365834,100367507-100367624,100371829-100371969,100372257-100372390,100381548-100381623,100396781-100397113	nnnnnnnnnnnnnnnnnnnnnnnnnnnnnnnnnnnnnnnnnnnnnnnnnnnnnnnnnnnnnnnnnnnnnnnnnnnnnnnnnnnnnnnnnnnnnnnnnnnnnnnnnnnnnnnnnnnnnnnnnnnnnnnnnnnnnnnnnnnnnnnnnnnnnnnnnnnnnnnnnnnnnnnnnnnnnnnnnnnnnnnnnnnnnnnnnnnnnnnnnnnnnnnnnnnnnnnnnnnnnnnnnnnnnnnnnnnnnnnnnnnnnnnnnnnnnnnnnnnnnnnnnnnnnnnnnnnnnnnnnnnnnnnnnnnnnnnnnnnnnnnnnnnnnnnnnnnnnnnnnnnnnnnnnnnnnnnnnnnnnnnnnnnnnnnnnnnnnnnnnnnnnnnnnnnnnnnnnnnnnnnnnnnnnnnnnnnnnnn…
TCONS_00130664	=	NR_033230	SMPD4	sphingomyelin phosphodiesterase 4, neutral membrane (neutral sphingomyelinase-3) (SMPD4), transcript variant 7, non-coding RNA	XLOC_041210	TSS47348	5363	1757	32.76	12.5	451406	2	130625435	130657243	-	130625435-130626927,130627086-130627214,130627362-130627493,130627745-130627978,130628320-130628525,130629139-130629302,130630078-130630178,130630628-130630718,130631294-130631439,130635229-130635315,130638417-130638488,130641501-130641633,130646392-130646543,130646668-130646720,130646830-130646938,130647322-130647397,130647557-130647699,130648957-130649043,130650597-130650680,130655573-130657243	nnnnnnnnnnnnnnnnnnnnnnnnnnnnnnnnnnnnnnnnnnnnnnnnnnnnnnnnnnnnnnnnnnnnnnnnnnnnnnnnnnnnnnnnnnnnnnnnnnnnnnnnnnnnnnnnnnnnnnnnnnnnnnnnnnnnnnnnnnnnnnnnnnnnnnnnnnnnnnnnnnnnnnnnnnnnnnnnnnnnnnnnnnnnnnnnnnnnnnnnnnnnnnnnnnnnnnnnnncactctgcgtCCACCTGACCTGGACGTGCCTCCTAAGGCTGGCAGCGAAGCCCAgGAGCAGAGCCCACGGATGGGCCCTGCAGGTGCTGGGCCGAGACCGACAGACAGGCCTgGCCACTCAGGGCCACGCCGCCGCTGTGCCGCGCCTGCCCCCTCCCCGCCCGCCACCCCCGCCACTGGG…
TCONS_00142784	=	NR_024194	TOM1	target of myb1 (chicken) (TOM1), transcript variant 5, non-coding RNA	XLOC_045295	TSS51721	2422	62	2.56	12.5	575697	22	34025793	34073987	+	34025793-34025973,34043870-34043954,34047952-34048030,34048992-34049170,34049489-34049623,34049761-34049907,34053264-34053380,34056340-34056473,34058974-34059007,34059397-34059490,34060321-34060441,34064706-34064781,34071718-34071777,34072923-34072962,34073048-34073987	nnnnnnnnnnnnnnCACCGCtCCGCCCACGCCTCCTCGCCGGCCTtCGgGtgcgtcacgtgacgggTtGGCGGCGCTGGCGgTTGCTGTCAGCTGATTCCCGGGGTTGGTGGCgGCGGCGGTAGCAGCGATGGACTTTCTCCTGGGGAACCCGTTCAGCTCTCCAGTGGGACAGCGCATCGAGAAAGCTACAGATGGCTCCCTGCAGAGCGAGGACTGGGCTCTCAACATGGAGATCTGTGACATCATCAACGAGACGGAGGAAGGTCCCAAAGATGCCCTCCGAGCAGTAAAGAAGAGAATCgTGGGAAATAAGAACTTCCACGAGGTGATGCTGGCTCTCACAnnnnnnnnnnnnnnCTCTCcGCCCTCcCAGTCTTAGAAACCTGTTTCAAGAACT…
TCONS_00090356	=	NR_027679	RPAIN	RPA interacting protein (RPAIN), transcript variant 8, non-coding RNA	XLOC_028977	TSS32697	5765	3548	61.54	12.4	452555	17	5263685	5276932	+	5263685-5264335,5265340-5265510,5266813-5266873,5270280-5270343,5272115-5276932	nnnnnnnnnnnnnnnnnnnnnnnnnnnnnnnnnnnnnnnnnnnnnnnnnnnnnnnnnnnnnnnnnnnnnnnnnnnnnnnnnnnnnnnnnnnnnnnnnnnnnnnnnnnnnnnnnnnnnnnnnnnnnnnnnnnnnnnnnnnnnnnnnnnnnnnnnnnnnnnnnnnnnnnnnnnnnnnnnnnnnnnnnnnnnnnnnnnnnnnnnnnnnnnnnnnnnnnnnnnnnnnnnnnnnnnnnnnnnnnnnnnnnnnnnnnnnnnnnnnnnnnnnnnnnnnnnnnnnnnnnnnnnnnnnnnnnnnnnnnnnnnnnnnnnnnnnnnnnnnnnnnnnnnnnnnnnnnnnnnnnnnnnnnnnnnnnnnnnnnnnnnnnnnnnnnnnnnnnnnnnnnnnnnnnnnnnnnnnnn…
TCONS_00231190	j	NR_024501	FMR1-AS1	FMR1 antisense RNA 1 (non-protein coding) (FMR1-AS1), transcript variant 3, non-coding RNA	XLOC_076477	TSS83692	2560	2089	81.6	12.3	355525	X	146798641	146811368	-	146798641-146800205,146800588-146801440,146811143-146811195,146811280-146811368	nnnnnnnnnnnnnnnnnnnnnnnnnnnnnnnnnnnnnnnnnnnnnnnnnnnnnnnnnnnnnnnnnnnnnnnnnnnnnnnnnnnnnnnnnTTGTTTTCAAATGCAACTgTTATTGAATCTTCATGAACATCCTTTACAAATGCCTTGTAGAAAGCGCcATTGGAGCCCCGCACTTCCACCACCAGCTCCTCCATCTTCTCTTCAGCCCTGCTCGCGCCGGGAGCCCGCCCCCGAGAGGTGGGCTGCGGGCGCTCGcnnnnnnnnnnnnnnnnnnnnnnnnnnnnnnnnnnnnnnnnnnnnnnnnnnnnnnnnnnnnnnnnnnnnnnnnnnnnnnnnnnnnnnnnnnnnnnnnnnnnnnnnnnnnnnnnnnnnnnnnnnnnnnnnnnnnnnnnnnnnnnnn…
TCONS_00118468	=	NR_027763	GYS1	glycogen synthase 1 (muscle) (GYS1), transcript variant 3, non-coding RNA	XLOC_037093	TSS42821	3549	76	2.14	12.3	457746	19	54163194	54188535	-	54163194-54164680,54164844-54164924,54165615-54165778,54165997-54166092,54169282-54169408,54169689-54169802,54172993-54173071,54173167-54173226,54176599-54176705,54177324-54177444,54177789-54177906,54180530-54180674,54180919-54181104,54182263-54182454,54188064-54188535	CGAGGCGGGGCCGGGACACAGCGACTCCAACCCGTTCCACCAATGAGGACACGCGGAAATCCCCGCCcCCGGGCGTGaGCCAATGGCGCTGGCTGcGGGGGnnnnnnnnnnnnnnnnnnnnnnnnnnnnnnnnnnnnnnnnnnnnnnnnnnnnnnnnnnnnnnnnTGCGGCCGccttctgcctaggtccGaGGGCTTcGGGGCAGGGGTGCGGTCTTGCAATAGGAAGCTGGGCGTCTTGCAAGCTTCCCGTCGGGCGCCAGCTACTCGGCCCCGCACCCTACCTGGTGCATTCCCTGGACACCTCCGGGGTCCCTACCTTGAGGTCCCCGGAGCCCCCCTTCCTGCGCCAGCCATGCCTTTAAACCGCACTTTGTCTATGTCCTCACTGCCAGGACTG…
TCONS_00022898	=	NR_036753	ZNF847P	zinc finger protein 847, pseudogene (ZNF847P), non-coding RNA	XLOC_006942	TSS8247	1245	77	6.18	12.2	508874	1	225950736	225952398	-	225950736-225951490,225951909-225952398	TTAGGATCACAAGATTCAAATTGGACTACAGTGTTTTGAATAcAGTcGACtGAGGAATGCCTTCAACGTGGAGGCTATATTAACACATAAGAGTGTTTCTATGGGAGAGACCTCTTGTAAATGTAATAAATGTGGGAAAGCCTGTAATGAGTCAGCTCCTATTGCTCAAGAGCTAACTCAGGTAGGGAGGAAAACTTTTGAACGTCATTTATGTGAGAAAATATTCTGTAAGAAGCATAAACTCACTGAACATCAGAAAATACACTCAGGAAAGAAACCTTATAAATATAGTGAATGTGAGAAAGCCTTCATTATCAAATCATGTCTTACAAAACATCAGAGAACACATACAGAAGAGAAACCCTATGCGTGTGCCATATGTGAGAAATTCTTCTGTCA…
TCONS_00217313	j	NR_027442	LOC100288842	UDP-GlcNAc:betaGal beta-1,3-N-acetylglucosaminyltransferase 5 pseudogene (LOC100288842), non-coding RNA	XLOC_072090	TSS78772	1370	199	14.53	12.1	505789	9	122598674	122602008	+	122598674-122598708,122600674-122602008	CTAAaACCCTGAAATTGCTCACAGGCAACATgCAaGTGACTTTCTGCAGACTTCGGACTCACCAGTGGTGTTTCATTCTTTTTAATGTCATCCTATTTCATGCCTTGCTTTTTGGGGCTgACTTTGTGGAAGAATACTTTCTGCATTCTTTGCCTTATATAGATATGAAAGTTCTTGAAATTAaGAATAAGGCAAGAAAATTGAACATAGAACCCCTAAGAAGCAATCTCTCCAAATATTATGTCCTGAGCCAGTCGgAAGTATGTAAAgGGAAGAACATTTTTCTGCTGTCTCTTGTCTTcAGTAGCCCAGGAAATGGAACAAGACGGGACCTCATTAGGAAAACTTGGGGCAATGTGACCAGTGtCCAAGGGCATCCCATTCTCACACTGTTTGCTT…
TCONS_00066858	=	NR_033358	MEG3	maternally expressed 3 (non-protein coding) (MEG3), transcript variant 4, non-coding RNA	XLOC_021539	TSS24179	2201	582	26.44	12.1	613819	14	100361719	100397113	+	100361719-100362307,100364798-100364906,100365124-100365839,100367511-100367624,100368602-100368731,100372257-100372390,100381548-100381623,100396781-100397113	nnnnnnnnnnnnnnnnnnnnnnnnnnnnnnnnnnnnnnnnnnnnnnnnnnnnnnnnnnnnnnnnnnnnnnnnnnnnnnnnnnnnnnnnnnnnnnnnnnnnnnnnnnnnnnnnnnnnnnnnnnnnnnnnnnnnnnnnnnnnnnnnnnnnnnnnnnnnnnnnnnnnnnnnnnnnnnnnnnnnnnnnnnnnnnnnnnnnnnnnnnnnnnnnnnnnnnnnnnnnnnnnnnnnnnnnnnnnnnnnnnnnnnnnnnnnnnnnnnnnnnnnnnnnnnnnnnnnnnnnnnnnnnnnnnnnnnnnnnnnnnnnnnnnnnnnnnnnnnnnnnnnnnnnnnnnnnnnnnnnnnnnnnnnnnnnnnnnnnnnnnnnnnnnnnnnnnnnnnnnnnnnnnnnnnnnnnnnnnn…
TCONS_00162000	=	NR_003935	LOC644145	exocyst complex component 1 pseudogene (LOC644145), non-coding RNA	XLOC_051832	TSS58701	1329	273	20.54	11.9	395141	4	56380635	56398769	+	56380635-56381070,56392257-56392387,56398008-56398769	nnnnnnnnnnnnnnnnnnnnnnnnnnnnnnnnnnnnnnnnnnnnnnnnnnnnnnnnnnnnnnnnnnnnnnnnnnnnnnnnnTGGCTGCCGCCtCCGCTGCTGCCACTGGGCAGATACCGCAGTGAGGGGTCTGACCGCGCTGAGTGCTCTCGGGAATCTGGGCTCTGGCTAGGAATGAGAAGTTAAGAGAGGGAGGGCTGgaAGGTGGGCAGGGCTCACCAAGGAGCTGCAAACCCAAACGAGAAATCTAGGGAGCAAAAGGAGAGGAAAGAGTGAGCTTGAGCCAAGACATCAGGCCAAGTGGAACTGGAGGAAATGTCATCATTGGTAAAGGAGGACTTGGAGAAGAAACTGTTTAAGCCACTCTCGCAGAATCTGTACGAGTTTATTGAAATAGAG…
TCONS_00223567	=	NR_024542	SNHG7	small nucleolar RNA host gene 7 (non-protein coding) (SNHG7), transcript variant 2, non-coding RNA	XLOC_073871	TSS81129	1175	879	74.81	11.9	547316	9	138738661	138742458	-	138738661-138739383,138740584-138740689,138741319-138741359,138742154-138742458	nnnnnnnnnnnnnnnnnnnnnnnnnnnnnnnnnnnnnnnnnnnnnnnnnnnnnnnnnnnnnnnnnnnnnnnnnnnnnnnnnnnnnnnnnnnnnnnnnnnnnCTCGCgGGCGCTGCGCGGCCTAAGGGACTCGGCTgcCggcctcCGGGtgcggggaggGGGCgGGCTCtGAcctggGGCGTCCTGGCCGCGtGAGCCGCGGGaTGGgGgCnnnnnnnnnnnnnnnnnnnnnnnnnnnnnnnnnnnnnnnnnnnnnnnnnnncCCGGCCCTGCGCGGTTTCCAGCCAGGAAGCTTCGAGAATCCTGnnnnnnnnnnnnnnnnnnnnnnnnnnnnnnnnnnnnnnnnnCATTCTTGTTATTTAACACAGGAAGGAGGTGACTTCGCCTGTGATGGACTTCC…
TCONS_00162965	=	NR_002806	FAM13A-AS1	FAM13A antisense RNA 1 (non-protein coding) (FAM13A-AS1), non-coding RNA	XLOC_052181	TSS59073	3600	1777	49.36	11.8	489836	4	89849573	89870277	+	89849573-89850439,89852029-89852191,89862325-89862518,89863383-89863489,89868009-89870277	nnnnnnnnnnnnnnnnnnnnnnnnnnnnnnnnnnnnnnnnnnnnnnnnnnnnnnnnnnnnnnnnnnnnnnnnnnnnnnnnnnnnnnnnnnnnnnnnnnnnnnnnnnnnnnnnnnnnnnnnnnnnnnnnnnnnnnnnnnnnnnnnnnnnnnnnnnnnnnnnnnnnnnnnnnnnnnnnnnnnnnnnnnnnnnnnnnnnnnnnnnnnnnnnnnnnnnnnnnnnnnnnnnnnnnnnnnnnnnnnnnnnnnnnnnnnnnnnnnnnnnnnnnnnnnnnnnnnnnnnnnnnnnnnnnnnnnnnnnnnnnnnnnnnnnnnnnnnnnnnnnnnnnnnnnnnnnnnnnnnnnnnnnnnnnnnnnnnnnnnnnnnnnnnnnnnnnnnnnnnnnnnnnnnnnnnnnnnnnn…
TCONS_00209622	=	NR_036686	DEFT1P	defensin, theta 1 pseudogene (DEFT1P), non-coding RNA	XLOC_069146	TSS76002	572	246	43.01	11.5	575296	8	6832110	6834729	-	6832110-6832355,6833032-6833218,6834591-6834729	tattaggacacctgatcccaaatgactcttaaatagggaagtcctctcctgtttgtgcacggctgctcttgctacaggagacccgggacagaggactgctgtctgccctccctcttcactctgcctaccttgaggatctgtcaccccagccatgaggacctttgccctcctcactgccatgcttctcctggtggccctgtaggctcaggcagagccacttcaggcaagagctgatgaagctgcagcccaggagcagcctggagcagatgatcaggaaatggctcatgcctttacatggcatgaaagtgccgctcttccgctttcagnnnnnnnnnnnnnnnnnnnnnnnnnnnnnnnnnnnnnnnnnnnnnnnnnnnnnnnnnnnnnnnnnnnnnnnnn…
TCONS_00209624	=	NR_036686_dup1	DEFT1P	defensin, theta 1 pseudogene (DEFT1P), non-coding RNA.	XLOC_069148	TSS76004	572	246	43.01	11.5	575296	8	6851213	6853832	-	6851213-6851458,6852135-6852321,6853694-6853832	tattaggacacctgatcccaaatgactcttaaatagggaagtcctctcctgtttgtgcacggctgctcttgctacaggagacccgggacagaggactgctgtctgccctccctcttcactctgcctaccttgaggatctgtcaccccagccatgaggacctttgccctcctcactgccatgcttctcctggtggccctgtaggctcaggcagagccacttcaggcaagagctgatgaagctgcagcccaggagcagcctggagcagatgatcaggaaatggctcatgcctttacatggcatgaaagtgccgctcttccgctttcagnnnnnnnnnnnnnnnnnnnnnnnnnnnnnnnnnnnnnnnnnnnnnnnnnnnnnnnnnnnnnnnnnnnnnnnnn…
TCONS_00031994	=	NR_026835	FLJ37201	tigger transposable element derived 2 pseudogene (FLJ37201), non-coding RNA	XLOC_010365	TSS11424	3668	914	24.92	11.4	409158	10	91441037	91447671	-	91441037-91444539,91447507-91447671	AGGCCTAGGTTTTGCTCAGCAGAGGTATGGAAGGAAAAGTGTAGGAAGAGAAGnnnnnnnnnnnnnnnnnnnnnnnnnnnnnnnnnnnnnnnnnnnnnnnnnnnnnnnnnnnnnnnnnnnnnnnnnnnnnnnnnnnnnnnnnnnnnnnnnnnnnnnnnnnnnnnncATCTCCATGTTATTCAGCATTGGGGCTCAACTACTGACTGTGTCAGTCAAATAAGAGTATCAGGTTCCTGTGCTAAAACTATTCTAGCTCAAGTCATCTTGGCAGACAATACCAGAAAAAnCAAACATTTTTCTGTCTGTTAAAGTGACCAAATATTAGGAGACTAAATATAAGCAGAAAAGACAAGTAGTAGCTGCATAACCTTGAGCAAGATACTAACTGAGCCTCAGTCT…
TCONS_00076528	=	NR_034170	LOC645212	uncharacterized LOC645212 (LOC645212), transcript variant 1, non-coding RNA	XLOC_024880	TSS27636	3281	2493	75.98	11.2	329166	15	42612571	42616419	-	42612571-42614964,42615533-42616419	nnnnnnnnnnnnnnnnnnnnnnnnnnnnnnnnnnnnnnnnnnnnnnnnnnnnnnnnnnnnnnnnnnnnnnnnnnnnnnnnnnnnnnnnCTGGAAGACCGCCaCCCGACTCTGGGCCCCGGGTAGGAAACGTAAGTGCCAGGAAGTTAGTAGGGTGgttctttgCctggcGCCTGAGCCTCGCCAGTCTTCGTCGCCCGTCCCCTGCCAAtGCCTnnnnnnnnnnnnnnnnnnnnnnnnnnnnnnnnnnnnnnnnnnnnnnnnnnnnnnnnnnnnnnnnnnnnnnnnnnnnnnnnnnnnnnnnnnnnnnnnnnnnnnnnnnnnnnnnnnnnnnnnnnnnnnnnnnnnnnnnnnnnnnnnnnnnnnnnnnnnnnnnnnnnnnnnnnnnnnnnnnnnnnnnn…
TCONS_00120889	=	NR_026735	GPN1	GPN-loop GTPase 1 (GPN1), transcript variant 5, non-coding RNA	XLOC_037855	TSS43654	3168	575	18.15	11.1	383826	2	27704619	27727910	+	27704619-27705540,27706230-27706323,27709004-27709041,27711217-27711295,27711511-27711605,27714581-27714626,27715256-27715402,27716414-27716496,27717611-27717650,27718800-27718890,27724207-27724314,27726486-27727910	CTGTTaGCAGCTACAAAnnnnnnnnnnnnnnnnnnnnnnnnnnnnnnnnnnnnnnnnnnnnnnnnnnnnnnnnnnnnnnnnnnnnnnnnnnnnnnnnnnnnnnnnnnnnnnnnnnnnnnnnnnnnnnnnnnnnnnnnnnnnnnnnnnnCTGGAATCCAAGCATTCATCCTGAAGGTCACGGCAACTGCGTAGTTCACCGAGGgtgaTtACCAAGGAATGAGCGCTAGCATCAGGAACCtGCGcCTGCAAnnnnnnnnnnnnnnnnnnnnnnnnnnAAAACTCCCGTAGTTTATCCGTTCGGTGCTCAAAGGGTCTCGGTGCTACCCAGCAACCCTGGAGGCTGCACCCTGCTCCAGTCCTGGCTGGTCCAGCCCTGAACTGTTTAACCGCCTCGGCTAC…
TCONS_00024899	=	NR_003930	LOC387647	patched domain containing 3 pseudogene (LOC387647), non-coding RNA	XLOC_007875	TSS8924	7473	4129	55.25	11.1	400898	10	29738337	29756585	+	29738337-29738593,29744292-29744347,29749426-29756585	nnnnnnnnnnnnnnnnnnnnnnnnnnnnnnnnnnnnnnnnnnnnnnnnnnnnnnnnnnnnnnnnnnnnnnnnnnnnnnnnnnnnnnnnnnnnnnnnnnnnnnnnnnnnnnnnnnnnnnnnnnnnnnnnnnnnnnnnnnnnnnnnnnnnnnnnnnnnnnnnnnnnnnnnnnnnnnnnnnnnnnnnnCAAGCTGGtCTCGGAGTGCAGCGGGGTCAGGATGGACGAGGACGTGTTGCACCCTGAAGAGCCTCATCATCGCCTGCTCTTCAGGTTCACAGATGATAACTTTGATCCAGAACTTACAGCAACAATAGAaAtTGCAGGAATCACATGAACCTGTCCATCCACAGATGAAgTGGTCAAGAAACTGCCATATTAGATACATGACAGTATACTCTTC…
TCONS_00032595	=	NR_033406	POLL	polymerase (DNA directed), lambda (POLL), transcript variant 4, non-coding RNA	XLOC_010503	TSS11660	4879	2751	56.38	11.1	384103	10	103326080	103338017	-	103326080-103329564,103329995-103330163,103332510-103332638,103333255-103333428,103334349-103334666,103335063-103335225,103335609-103335903,103336869-103336947,103337951-103338017	nnnnnnnnnnnnnnnnnnnnnnnnnnnnnnnnnnnnnnnnnnnnnnnnnnnnnnnnnnnnnnnnnnnnnnnnnnnnnnnnnnnnnnnnnnnnnnnnnnnnnCAGAATCAGATATTGGAGCTGACTCTGCCTGTCCAGGGACTGCAGAGTGGCTGAGCTCCCTTCGgGCCCATGTTGTGCGCACTGGCATTGGACGAGCCCGGGCgGAACTCTTTGAGAAGCaGATTGTTCAGCATGGTGGCCAGTTATGCCCTGTCCAGGGCCCAGGTGTCACTCACATTGTGGTGGATGAAGGCATGGACTATGAGCGAGCCCTCCGCCTTCTCAGACTACCCCGGCTGCCTCCGGGTGCTCAGCTGGTGAAGTCAGCCTGGCTGAGCTTGTGCCTTCAGGAGAGGAG…
TCONS_00090349	=	NR_027684	RPAIN	RPA interacting protein (RPAIN), transcript variant 13, non-coding RNA	XLOC_028977	TSS32696	1704	724	42.49	11.1	584680	17	5263407	5277064	+	5263407-5264335,5265340-5265510,5266813-5266873,5270280-5270343,5276586-5277064	GGACAGGGCGGGCTCTTCATCGCCGCTGCCGGGGCCCCGAAGTCGAACGACTAAGAAGGAGCTGTGTTCTGCGTCCCACAGGAAGAGCTCTCCGACGAGGCCAAAGACCACGTTTCTCGTCAGCAACTGCGGCGGCGGCGACGAAGGCAACGACGAAGAAGCTGGTTTCTCAGCTTCGGCTGGACTCTGGTTTTTCAGTCCCTCCCGGAGCCGCAGGAACACGACGTGGTTAGGAAGCCAGGTCTGCCACAGCTCGCCGTCGCCCACtaGTCCnnnnnnnnnnnnnnnnnnnnnnnnnnnnnnnnnnnnnnnnnnnnnnnnnnnnnnnnnnnnnnnnnnnnnnnnnnnnnnnnnnnnnnnnnnnnnnnnnnnnnnnnnnnnnnnnnnnnnnnnnnnnnn…
TCONS_00140961	j	NR_028082	COL18A1-AS1	COL18A1 antisense RNA 1 (non-protein coding) (COL18A1-AS1), transcript variant 1, non-coding RNA	XLOC_044691	TSS51118	2298	1090	47.43	11	464950	21	45664022	45669413	-	45664022-45665882,45666755-45667004,45669227-45669413	nnnnnnnnnnnnnnnnnnnnnnnnCATCTGAGAAACCTCCTGCGAATGGCTACAGAGGAAATTTTCAGGTGCaAGAGATCTgcagaaagttctGGAACCtGtGCCTGGACCGGTTTGGACCTTCAGTGGAAACACATgAAAGAGAAGGAAAACCAGCTGGGGAAGGATCCcaGCAGCGGcggctcagGCTGCTGGGCGGAGTCCCCATTTTTCACnnnnnnnnnnnnnnnnnnnnnnnnnnnnnnnnnnnnnnnnnnnnnnnnnnnnnnnnnnnnnnnnnnnnnnnnnnnnnnnnnnnnnnnnnnnnnnnnnnnnnnnnnnnnnnnnnnnnnnnnnnnnnnnnnnnnnnnnnnnnnnnnnnnnnnnnnnnnnnnnnnnnnnnnnnnCCTGCAaCtctac…
TCONS_00066864	=	NR_002766	MEG3	maternally expressed 3 (non-protein coding) (MEG3), transcript variant 1, non-coding RNA	XLOC_021539	TSS24179	2080	591	28.41	11	538296	14	100361719	100397122	+	100361719-100362307,100364798-100364906,100365124-100365839,100367511-100367624,100372257-100372390,100381548-100381623,100396781-100397122	nnnnnnnnnnnnnnnnnnnnnnnnnnnnnnnnnnnnnnnnnnnnnnnnnnnnnnnnnnnnnnnnnnnnnnnnnnnnnnnnnnnnnnnnnnnnnnnnnnnnnnnnnnnnnnnnnnnnnnnnnnnnnnnnnnnnnnnnnnnnnnnnnnnnnnnnnnnnnnnnnnnnnnnnnnnnnnnnnnnnnnnnnnnnnnnnnnnnnnnnnnnnnnnnnnnnnnnnnnnnnnnnnnnnnnnnnnnnnnnnnnnnnnnnnnnnnnnnnnnnnnnnnnnnnnnnnnnnnnnnnnnnnnnnnnnnnnnnnnnnnnnnnnnnnnnnnnnnnnnnnnnnnnnnnnnnnnnnnnnnnnnnnnnnnnnnnnnnnnnnnnnnnnnnnnnnnnnnnnnnnnnnnnnnnnnnnnnnnnn…
TCONS_00072476	=	NR_027635	SPATA5L1	spermatogenesis associated 5-like 1 (SPATA5L1), transcript variant 2, non-coding RNA	XLOC_023404	TSS26166	2991	237	7.92	11	399199	15	43481429	43500908	+	43481429-43483008,43484810-43484995,43489862-43490020,43494061-43494270,43495077-43495299,43496759-43496889,43498047-43498172,43500533-43500908	CTCAGATATTTGCACCAGAGCACCCAAAATTCTGTGCCCATGAGGATAGTTGGAGTTTGTTCACAAAATAGCAAAGTCTCTaGGTTGCTATTCCAACAGCGGCAGTACTGATGCTCCAGTTCGAAGGCCAGGAAAACAGAATGTAACGCCGGTGACTTCCAAAATATAAGTAACCACCAAAGTACATGCTTAATGACCTAGTGAAGTTAGCTTACGCCgCCTCCCAGACACCTGTAATGAAGACCATCTCGGCAAAGCTCTGGGGTGGGCAACTCGATTTCACGAAAGCGGACACCAACGCTCTACCCAGGnnnnnnnnnnnnnnnnnntGTTcCCATTGGCCCTTTCGGCCTTCACTCAGCGGCTGGCAACGCAGTctTcccTAGCGCATGCGCGCCA…
TCONS_00057938	=	NR_024601	DIABLO	diablo, IAP-binding mitochondrial protein (DIABLO), transcript variant 5, non-coding RNA	XLOC_018259	TSS20930	2094	720	34.38	10.7	396448	12	121258162	121278032	-	121258162-121259077,121266988-121267084,121267259-121267369,121275145-121275248,121276465-121277153,121277856-121278032	GCTCGGGGACCACGCGGAGGTTGTAATTGGTCTCTAGACCACACCTAGTTGttgAGTGCCGCTGCTTGAAAATCTCAGTTCTaCCGAGATCGCGCAATACACACAAGCTACCTTTGGGCACCAGAGCAGACGGAACCGCGGAGCTTCAGGGTGGAAGAGTCGTGGAAACTTTGCCAAnnnnnnGgCtTCGTGTGTTCCCGTCCGCCCCTCTGgGACGGnnnnnnnnnnnnnnnnnnnnnnnnnnnnnnnnnnnnnnnnnnnnnnnnnnnnnnGCCTCGTCCACCGTCCACGTGCTGCAGCTGCTGCGGGAGCTGCTCGCCTTCGTGCTCCTCAGCTACACGGTGCTCATCGGGGCGCTGCTGCTGGCCGGCTGGACCACcTACTtCctGGTGCtGAAGT…
TCONS_00190877	=	NR_033441	HDAC2	histone deacetylase 2 (HDAC2), transcript variant 2, non-coding RNA	XLOC_062225	TSS69384	6803	4518	66.41	10.7	327582	6	114364013	114399171	-	114364013-114368945,114369565-114369622,114371208-114371363,114372137-114372267,114373219-114373327,114373865-114374005,114376836-114376944,114377025-114377117,114381134-114381275,114383870-114384008,114384476-114384550,114386506-114386623,114387763-114387875,114390224-114390251,114398714-114399171	TTTTAAgACTGTGTATGGCGCCGCCTTGCGCAGGTTGTTCACCCTcAgAGGGcctctaacctcgagcccgaagcggactcCTTCTcCAGCCGTGCCCCTTCnnnnnnnnnnnnnnnnnnnnnnnnnnnnnnnnnnnnnnnnnnnnnnnnnnnnnnnnnnnnnnnnnnnnnnnnnnnnnnnnnnnnnnnnnnnnnnnnnnnnnnnnnnnnnnnnnnnnnnnnnnnnnnnnnnnnnCTCAGCCTTCCCGGCGCCcCCTCCTCTCCTCCCACCGACCTGCCCTTCCCCGCGGGACTACCGCCCTCACGTTTCCCTTAGCcCTTTTCTCTCCCGGCCGAGCCGCGGCGGCAGCAGCAGCAGCAGCAGCAGCAGGAGGAGGAGCCCGGAGGCGGCGGTGGCCGG…
TCONS_00086999	=	NR_003501	EARS2	glutamyl-tRNA synthetase 2, mitochondrial (putative) (EARS2), transcript variant 2, non-coding RNA	XLOC_027973	TSS31409	4302	958	22.27	10.6	355471	16	23440402	23476197	-	23440402-23442239,23442333-23443276,23444066-23444201,23448324-23448454,23448566-23448719,23451479-23451587,23453710-23454182,23463336-23463525,23470971-23471126,23476027-23476197	nnnnnnnnnnnnnnnnnnnnnnnnnnnnnnnnnnnnnnnnnnnnnnnnnnnnnnnnnnnnnnnnnnnnnnnCCCTCAGCGGCCTCTGGCCGCCCCGTAGGACGGCGCGAGGCCAGCCTGGGCACTGGTCCCGGGGTTGCGGTGCGAGTGCGGTTCGCTCCCAGCCCCACAGGCTTCTTGCACCTGGGTGGCCTCCGCACTGCCCTGTACAACTACATCTTTgCTAAGAAGTACCAGGGGAcCTTCATCCTGAGGCTGGAGGACACAGATCAGACTCGCTTTGTGCCcGGGGCAgCGGAGAATATTGAGGACATGCTGGAGTGGGCAGGCATCCCCCCTGATGAGAGCCCCCGCCGGGGTGGTCCTGCTGGGCCCTATCAGCAATCTCAGCGATTGGAAC…
TCONS_00182538	=	NR_037173	LOC100507463	uncharacterized LOC100507463 (LOC100507463), transcript variant 1, non-coding RNA	XLOC_059422	TSS66329	1730	354	20.46	10.5	378268	6	32919609	32922255	+	32919609-32920029,32920400-32920625,32921173-32922255	ATTCCCCGGGGTAAGGCGAGCtCTGGAGATCGCATAGAGAAACTGTAgTGTCCtGGGTCCGAGCGATGCCCGCTTCCCGAGACCGGGAGAGCCCATTCCGGCCGCTGCCCTCGGGTGGCTCCGCATACATCCAGTAGCGCCATGACCGCCAAGCACCCGGAGATCTGTCGGTTCTCGGAGGAGGAAGTGAAAGCGAAAGCCACAGATCGAAGGGGAGGGAACCAGAATCTTTTCCACATCCCCCTGCCTTTTCCGAGAAAAGGACAGTTAGTGnnnnnnnnnnnnnnnnnnnnnnnnnnnnnnnnnnnnnnnnnnnnnnnnnnnnnnnnnnnnnnnnnnnnnnnnnnnnnnnnnnnnnnnnnnnnnnnnnnnnnnnnnnnnnnnnTTCAGAAGCCCCCT…
TCONS_00161113	=	NR_027697	FLJ39653	uncharacterized FLJ39653 (FLJ39653), transcript variant 2, non-coding RNA	XLOC_051419	TSS58412	2563	1809	70.58	10.3	413811	4	15837384	15868975	+	15837384-15837898,15849492-15849592,15867029-15868975	nnnnnnnnnnnnnnnnnnnnnnnnnnnnnnnnnnnnnnnnnnnnnnnnnnnnnnnnnnnnnnnnnnnnnnnnnnnnnnnnnnnnnnnnnnnnnnnnnnnnnnnnnnnnnnnnnnnnnnnnnnnnnnnnnnnnnnnnnnnnnnnnnnnnnnnnnnnnnnnnnnnnnnnnnnnnnnnnnnnnnnnnnnnnnnnnnnnnnnnnnnnnnnnnnnnnnnnnnnnnnnnnnnnnnnnnnnnnnnnnnnnnnnnnnnnnnnnnnnnnnnnnnnnnnnnnnnnnnnnnnnnnnnnnnnnnnnnnnnnnnnnnnnnnnnnnnnnnnnnnnnnnnnnnnnnnnnnnnnnnnnnnnCCCGGCTCCAGATCcCCGACCCCCGCGAGCTCCGGCCCTGCGTGCCCGCTATTT…
TCONS_00096612	=	NR_028076	SCARF1	scavenger receptor class F, member 1 (SCARF1), transcript variant 4, non-coding RNA	XLOC_031064	TSS34808	3972	597	15.03	10.3	422316	17	1483892	1495903	-	1483892-1485661,1486753-1486899,1486985-1487106,1488850-1488970,1489683-1489786,1489956-1490710,1493486-1494011,1494878-1494979,1495222-1495283,1495641-1495903	cTTCCAgTCTTTCCAGcCACCCCCTCCCTCTCAGGGAGGTGCCTCATGGCAGCCCGCCCCTCCGGCCTGGTTTCCTCAGGAAAAGCCCTGAGAGGAAGCAAGGAGGGGGTTGGGAGCTGTGGGGGCCAGATGAACCCGAGcCCTCCCACCGCGCTGGCTGCCATGGGGCTGGGACTGCTGCTCCCGCTGCTGCTGCTCTGGACTTGGGGGACTCAGGGGTCTGAGCTGGACCCCAATGGGCAGCACGTCTGTGTGGCCAGCAGCCCCTCTGCTGAGCTGCAGTGCTGCGCAGGCTGGAGGCAGAAGGATCGAGAATGCACCATCCCCATCTGTGAGGGGCCGGATGCCTGCCAGAAAGATGAGGTGTGTGTGAAGCCAGGCCTCTGTCGATGCAAACCT…
TCONS_00039681	=	NR_033759	ATP5L	ATP synthase, H+ transporting, mitochondrial Fo complex, subunit G (ATP5L), transcript variant 2, non-coding RNA	XLOC_012877	TSS14197	1626	564	34.69	10.2	277245	11	117777079	117785772	+	117777079-117777642,117781582-117781634,117782862-117783022,117784925-117785772	nnnnnnnnnnnnnnnnnnnnnnnnnnnnnnnnnnnnnnnnnnnnnnnnnnnnnnnnnnnnnnnnnnnnnnnnnnnnnnnnnnnnnnnnnnnnnnnnnnnnnnnnnnnnnnnnnnnnnnnnnnnnnnnnnnnnnnnnnnnnnnnnnnnnnnnnnnnnnnnnnnnnnnnnnnnnnnnnnnnnnnnnnnnnnnnnnnnnnnnnnnnnnnnnnnnnnnnnnnnnnnnnnnnnnnnnnnnCtAGTGGCTGCCCAACAAAATGCCTGCTTCTCTGCGGAATCCCGCTGTTCTTCACATGCTCTCTAATATCATCTTTTCATATCCACTTTCTCTTCCATGTTGAAAAAttnnnnnnnnnnnnnnnnnnnnnCAAAGATCTTTGGACATTTAAATATCCTCGACCG…
TCONS_00132588	=	NR_029377	C20orf7	chromosome 20 open reading frame 7 (C20orf7), transcript variant 3, non-coding RNA	XLOC_041951	TSS48033	3671	2087	56.85	10.2	368706	20	13713596	13748272	+	13713596-13713936,13715958-13715998,13717235-13717298,13721826-13721873,13723484-13723587,13727107-13727146,13730132-13730329,13737488-13737548,13743064-13743161,13745109-13745192,13745521-13745603,13745764-13748272	nnnnnnnnnnnnnnnnnnnnnnnnnnnnnnnnnnnnnnnnnnnnnnnnnnnnnnnnnnnnnnnnnnnnnnnnnnnnnnnnnnnnnnnnnnnnnnnnnnnnnnnnnnnnnnnnnnnnnnnnnnnnnnnGCCGGCAGGGCTGTGGCCCTTATGTCGGCgaccTTGGGCGGCAagggtcTcagcggagaatcttggccgtAGGGAAATCACCTCTGGTGTCTCTCCCCGCGGnnnnnnnnnnnnnnnnnnnnnnnnnnnnnnnnnnnnnnnnnnnnnnnnnnnnnnnnnnnnnnnnnnnnnnnnnnnnnnnnnnnnnACGAAGTTTGACTACCTGAAGGAGGAGGTTGGAAGTCGGATCGCAGACCGTGTATaTGACATACCCAGAGCTTTCCCCCTTGCTT…
TCONS_00217312	j	NR_027442	LOC100288842	UDP-GlcNAc:betaGal beta-1,3-N-acetylglucosaminyltransferase 5 pseudogene (LOC100288842), non-coding RNA	XLOC_072090	TSS78771	1469	309	21.03	10.2	446018	9	122595596	122602008	+	122595596-122595729,122600674-122602008	nnnnnnnnnnnnnnnnnnnnnnnnnnnnnnnnnnnnnnnnnnnnnnnnnnnnnnnnnnnnnnnnnnnnnnnnnnnnnnnnnnnnnnnnnnnnnnnnnnnnnnnnnnnnnncTTCtTTTCGTACCGTACATCCAGGTGACTTTCTGCAGACTTCGGACTCACCAGTGGTGTTTCATTCTTTTTAATGTCATCCTATTTCATGCCTTGCTTTTTGGGGCTgACTTTGTGGAAGAATACTTTCTGCATTCTTTGCCTTATATAGATATGAAAGTTCTTGAAATTAaGAATAAGGCAAGAAAATTGAACATAGAACCCCTAAGAAGCAATCTCTCCAAATATTATGTCCTGAGCCAGTCGgAAGTATGTAAAgGGAAGAACATTTTTCTGCTGTCTCTTGTCT…
TCONS_00072019	=	NR_026757	OIP5-AS1	OIP5 antisense RNA 1 (non-protein coding) (OIP5-AS1), non-coding RNA	XLOC_023286	TSS26034	8874	2640	29.75	10.2	419117	15	39363455	39386029	+	39363455-39363600,39364715-39364853,39365501-39365590,39377531-39386029	nnnnnnnnnnnnnnnnnnnnnnnnnnnnnnnnnnnnnCTTGAGAAGCTGCGAAGATGGCgGAGTAAGGCGTGCCGCTGTAAACTGGCCTTTGGGCCGGGGGCGGGCAGCCCCCGGGAGGCCGAGTGCATCTGTTGGACCGTGCAAGGAGAAGAAAAAAAatnnnnnnnnnnnnnnnnnnnnnnnnnnnnnnnnnnnnnnnnnnnnnnnnnnnAGGGGAGTGGTCATCTACACTAAAGCAAAGTGTcAcGnnnnnnnnnnnnnnnnnnnnnnnnnnnnnnnnnnnnGTTCCTTATCACAGGAAGAaAATTTTCCTTGACCTTTAGGTGCTTTTATATTCATCTCAAAAACAAAATTCTgAACTCAGGACTTgGCAAGTGTCTCTATGTTGTCTCCTAGAG…
TCONS_00107556	=	NR_030717	SNAPC2	small nuclear RNA activating complex, polypeptide 2, 45kDa (SNAPC2), transcript variant 2, non-coding RNA	XLOC_034350	TSS39010	1449	570	39.34	10.2	478823	19	7891867	7894138	+	7891867-7892004,7892308-7892427,7892590-7892658,7892920-7893232,7893330-7894138	nnnnnnnnnnnnnnnnnnnnnnnnnnnnnnnnnnnnnnnnnnnnnnnnnnnnnnnnnnnnnnnnnnnnnnnnnnnnnnnnnnnnnnnnnnnnnnnnnnnnnnnnnnnnGCATGCTGTTGGACAGGATACGAGCTTGAAATCCGGGTCTTCCTCCAGCAGCTCAAGGGCCGCGTAGCCCGGGAGGCCATTCAAAAGGTGCATCCGGGTGGCCTTCAGGGACCAAGGCGCCGGGAGGCACAGCCCCCAGCCCCCATAGAGGTCTGGACGGATTTGGCTGAgAAGATAACAGGGCCACTGGAGGAAGCCCTGGCAGTGGCTTTCTCGCAGGTGCTCACCATCGCAGCCACGGAACCGGTCACCCTCCTGCACTCCAAGCCCCCCAAGCCCACACaGGCCCGT…
TCONS_00171136	=	NR_003545	C5orf44	chromosome 5 open reading frame 44 (C5orf44), transcript variant 4, non-coding RNA	XLOC_055339	TSS62152	1628	219	13.45	10.1	406233	5	64956300	64962288	+	64956300-64956689,64961051-64962288	nnnnnnnnnnnnnnnnnnnnnnnnnnnnnnnnnnnnnnnnnnnnnnnnnnnnnnnnGCGTATTGTaACCGAGGGGTGGTTTCTTTTCCTGAAGTCGCGATGTGCGAtAgcaGATGgaaaacaaaGTGTTTTATGCATACGTTTCTAAGATAAAAGAAATGGACTTGGTGAgAAGAAGCCAGTnnnnnnnnnnnnnnnnnnGAAAATTTAAGGTACcaccaccGGAGAGAAgttgagaGTGCGTTTGACTTCTGGTCTTGCCAAACGCgAGGTTTTCCGTTTCCTTCCGGGCCAAGTTGAACCTGTCCAGCCCCCGTAGGCCGTGGGTCAAAAGTGGCGGTCAAAATGGAAGTAAATCCCCCTAaACAGGAGCACCTGCTGGCGCTGAAAGGTCCTGTTT…
TCONS_00085677	=	NR_027389	IGFALS	insulin-like growth factor binding protein, acid labile subunit (IGFALS), transcript variant 3, non-coding RNA	XLOC_027622	TSS30850	2179	183	8.4	10.1	406340	16	1780415	1785030	-	1780415-1782403,1784841-1785030	CTGCTGAGTCcGCGTTTTCTGCTGAGTAAACGGATCGTGGGTTTTTCTGGGTGTGGACTTTCTCCCCGTGGATCTATAATTTCTCAGAAGAGGAGCCGAGACGCCACcTGGAAAATGATCAATTCTTGATAAAGGGAAGACGATGACGGTGGGCcGGCGGCTTCCCACAGCTCTGCACGGGGCCCGCCAGGAGGCCTGGCCTTGGTGCTGCTGCTGCTGTCCTGGGTGGCACTCGGCCCCCGCAGCCTGGAGGGAGCAGAGCCCGGAACGCCGGGGGAAGCCGAAGGCCCAGCGTGCCCGGCCACCTGTgCCTGCAGCTACGATGACGAGgTGAATGAGCTCAGCGTCTTCTGCAGCTCCAGGAACCTCACGCGCCTGCCTGACGGGATCCCGGgcggc…
TCONS_00109222	=	NR_033677	DDX49	DEAD (Asp-Glu-Ala-Asp) box polypeptide 49 (DDX49), transcript variant 2, non-coding RNA	XLOC_034807	TSS39524	2672	668	25	10	425218	19	18890577	18900442	+	18890577-18891665,18892460-18892512,18893472-18893557,18893652-18893773,18894135-18894322,18894413-18894553,18896042-18896117,18896432-18896508,18896691-18896788,18898112-18898186,18899575-18899663,18899774-18899845,18899937-18900442	nnnnnnnnnnnnnnnnnnnnnnnnnnnnnnnnnnnnnnnnnnnnnnnnnnnnnnnnnnnnnnnnnnnnnnnnnnnnnnnnnnnnnnnnnnnnnnnnnnnnnnnnnnnnnnnnnnnnnnnnnnnnnnnnnnnnnnnnnnnnnnnnnnnnnnnnnnnnnnnnnnnnnnnnnnnnnnnnnnnnnnnnnnnnnnnnnnnnnnnnnnnnnnnnnnnnnnnnnnnnnnnnnnnnnnnnnnnnnnnnnnnnnnnnnnnnnnnnnnnnnnnnnnnnnnnnnnnnnnnnnnnnnnnnnnnnnnnnnnnnnnnnnnnnnnnnnnnnnnnnnnnnnnnnnnnnnnnnnnnnnnnAAAAACGCGAGAAGAAAAGGGAAAGTTTTTAGATGCAGAaCACGGCTCGCAGCCAC…
TCONS_00200324	=	NR_029372	NT5C3	5'-nucleotidase, cytosolic III (NT5C3), transcript variant 5, non-coding RNA	XLOC_065717	TSS72658	2033	266	13.08	9.9	417955	7	33020263	33069220	-	33020263-33020968,33021807-33022007,33023576-33023738,33025772-33025861,33027409-33027494,33028190-33028236,33030176-33030245,33032954-33033052,33042071-33042125,33068705-33069220	CGCgGTTGGAATTAGATTTCTATTGGGGCGGGGCTCGAGTGAACCACGGCCTAATCCTCATTAGCAGAGAAGGATAATTACTGCAATACTCTGCCCTGCCATGGCAGCAGCtcCtgagaccCTGAGTCTGCGGAAGnCCGCCcCCAGCCTgggctcccggcacAaGCCacacccctcccgccgcgTCCccGCCTCTCCCATCGATGGCGTGTGGGtGGGGCTTCGTGGGggcggagctnnnnnnnnnnnnnnnnnnnnnnnnnnnnnnnnnnnnnnnnnnnnnnnnnnnnnTGCTCTGGGATCCCGCGCTTCTGAGACTCGCAGTCTCCGCGAGTTGCCTGTTTTTTTCCTGCCGGGACGCGCATGAGGGCCCCGTCCATGGACCGCGCGGCCGTGGCG…
TCONS_00062549	=	NR_027466	CTAGE11P	CTAGE family, member 11, pseudogene (CTAGE11P), non-coding RNA	XLOC_019992	-	2642	971	36.75	9.8	523690	13	74709890	74712531	-	74709890-74712531	nnnnnnnnnnnnnnnnnnnnnnnnnnnnnnnnnnnnnnnnnnnnnnnnnnnnnnnnnnnnnnnnnnnnnnnnnnnnnnnnnnnnnnnnnnnnnnnnnnnnnnnnnnnnnnnnnnnnnnnnnnnnnnnnnnnnnnnnnnnnnnnnnnnnnnnnnnnnnnnnCTTATGGTTTTCCATGGGAATTGGTGATATGTGCcGCTGTTGTTGGATTTTTTGCTGTTATCTTTTTTTTGcGGAGAAGTTTTAtATtGGTTAGGAGTCcGCTTTATGTGGGAAGAGAGAAAAAGCTTGCTGTAACGCTTTCTtGACTAATTGAAGAaAAATGTAAACTACTTGAAAAATTTAGCCTTGTTCAAAAAGAGTAcGAAGGCTATGAAGTAGAGTCATCTTTAAAGGATGCC…
TCONS_00069138	=	NR_029435	FLJ31306	uncharacterized LOC379025 (FLJ31306), transcript variant 2, non-coding RNA	XLOC_022206	TSS25001	2446	1409	57.6	9.8	354131	14	57801836	57834612	-	57801836-57803864,57810450-57810606,57828106-57828178,57834426-57834612	CTAAACCAGGTTCTCGGCGCCATTTTGTCTCGGCAGCGGTCGCCGTAGCTCCATCGCATTTTATGTTTCTGGCAAGAAGGGAACGGAGTTTTCATCAGGTAGATTGGTTTTTGTGCGTCCGTCCTCCACCGTTTCCTCCAGGACAGCACCTAGTCTTGGCcGGAGGAGTCTCAGAGCTGTGAGAAAGAATAAGGCTGATTTTATGGGAAAATTAAGCAagnnnnnnnnnnnnnnnnnnnnnnnnnnnnnnnnnnnnnnnnnnnnnnnnnnnnnnnnnnnnnnnnnnnnnnnnnnnnnnnnnnnnnnnnnnnnnnnnnnnnnnnnnnnnnnnnnnnnnnnnnnnnnnnnnnnnnnnnnnnnnnnnnnnnnnnnnnnnnnnnnnnnnnnnnnnnnnnnnnn…
TCONS_00034694	=	NR_036485	LOC283104	uncharacterized LOC283104 (LOC283104), non-coding RNA	XLOC_011190	TSS12464	2751	890	32.35	9.8	439060	11	9736403	9789472	+	9736403-9736626,9785971-9787407,9788383-9789472	nnnnnnnnnnnnnnnnnnnnnnnnnnnnnnnnnnnnnnnnnnnnnnnnnnnnnnnnnnnnnnnnnnnnnnnnnnnnnnnnnnnnnnnnnnnnCTCCGCTCTGGGtGcCAGGGCGCGGGTAGCTGCCCCGGGGTTCTGCCCACCGGGGAGGAAAGCCACGGGCACTGAGCGCCTCCTGAGAGCCAGCCCTGATGTGAACTCATTTTATCTGCCACGACCCAGAAGGAGTTTACTGCTAAGATTTCAGCACGTCCTATGGCTGAGTTAATCAGAGTTATGATAGGAAGGTACCTGGCACACCATCGCAGTGCTCCATCAATGCTAGTACATTGTGTTGTTTCCTTCACATCAAGTCAACTCAAGCTTGCTCTACTtACCTGGTGTACACAGTCTAAGAACT…
TCONS_00230290	=	NR_033669	ARMCX6	armadillo repeat containing, X-linked 6 (ARMCX6), transcript variant 4, non-coding RNA	XLOC_076149	TSS83361	939	18	1.92	9.7	345309	X	100756762	100759647	-	100756762-100757406,100758318-100758412,100759149-100759230,100759531-100759647	nnnnnnnCCAAGAGCCGCCTAGAGCACAAGTCCTGCTAGTCGCCTCCGTCTGGGTACCAGCCCCCTATTACTCTGCAGGCGTGTGAAGAAAGAAGGAAACTAGCTCGGACTGTGCAGGTTTGTAGGTCTGTTGGCCTGTAGGTTTCGGCACAAGTCTCAGCAAGAGAAGGAGAAAACTGCCTTGGTTGGAACCTTGCAGATTCATCACAAGAGAGCTACAAGAGCCTAGAAGAAGCTAAAGACTGCTAaCCTCCATCCTTACTTACCCTGGACCTGAGAGACCTCTTCAATCAGAAAAGGAAACAGAGAGATTCTCCTGGAAACCCCTGCCCCATAAACGGCCCTCTGGAACACAATGGGACgGAATCCACCCACAACGCGCTTGGTTTGCAGATGTCA…
TCONS_00009011	=	NR_033386	KLHDC9	kelch domain containing 9 (KLHDC9), transcript variant 4, non-coding RNA	XLOC_002912	TSS3018	1130	19	1.68	9.6	353294	1	159334752	159336762	+	159334752-159334818,159335080-159335476,159335760-159335919,159335993-159336210,159336475-159336762	gcagcggtcgcgctgCAGCCGCTGCAGTGGTTGCTGGGCGACGGCGGAGAGAAtGCCGGGGCTTGAGGTGGTCTCCTAGCAGGAGGAACGAGAGAGCCCAGCAGCGATACGGTGGTCTTCGACCCGGCGAGGGGCCAGGCCGTACGATTGGGATCCCAGGGCAACCCCCCGCGCAGTCACCACGACGCGGCACCCGTGGGCGGGCGTTGGCTCTGCGTGGTAGGCGGCTGGGACGGGTCTCGCCGCCTGGCCACAGTGACCGCGCTGGACACAGAGCGCGGTGTGTGGGAGGCGTGGACAGCGACCCCTGGTTACTGCCCCCCCACCGGCCTCAGTAGTCACACCTGCACCCGCaTCTCTGACCGAGAGCTGCAGGTGGCTGGcCGGGAGGgCGGTATC…
TCONS_00229926	=	NR_029423	LOC139201	mitogen-activated protein kinase kinase 4 pseudogene (LOC139201), non-coding RNA	XLOC_076017	TSS83261	3039	1157	38.07	9.6	362848	X	72660836	72700146	-	72660836-72663248,72699521-72700146	CAAACACAGTGATGTGGCCGGCACCCCGCACTAATACAGGGTCGaGAGCATATCTCCGCAGATGCTCCTCGCTCACTACCCGAGGCGGGGGCGGCGCCTCCTCCTCCTCTTcCTCCTCCTCCTCTTCTTCCTCCTCCTCCTCctnnnCCTCTTCCTCCTCATCCTCCTCGTCATCGTCGGGCCCAGATACAGACGACGACGACGACGGCGACGACgACGACGTTGCCGCTTCTTCTTCCTCCTCCTCCaCCAGTTCAGAGATGGTaTCGAACTCCGCCATGTTGGGCAGCAGGATGCTCATCACGTGACCTCGCGATCGCCGCCACTCTCCCGGAGAGGAGTTTGAACCTGCTGAGGTGCTGCAAGAGGAGGGGGAACGAAATGAAGAGAAAGAGGAGG…
TCONS_00220708	=	NR_002836	PGM5P2	phosphoglucomutase 5 pseudogene 2 (PGM5P2), non-coding RNA	XLOC_073081	TSS79959	2194	890	40.57	9.6	327061	9	68370064	68437896	-	68370064-68370583,68388813-68388902,68394420-68394561,68402660-68402814,68403409-68403599,68407549-68407674,68410592-68410738,68416786-68416948,68437237-68437896	cgcgggtgaaggctggggccaggcgcgggtggaggcgtcaccggggtcgggctagcaggccCTGGAATCgGGCTTTTGGGACAcCCCGAAAGTGAGTCCAACTTGGGaAGAAACTGAGGGCACCTCtGGCGGTCTGGCAGCaGAGAAGGTGGGCGGGAGAAAactttacaggaaggcagaagcaatctctgccgagggagtcagcgagcggccgcgcggagaggaggggcgggcggtccccaggnnnnnnnnnnnnnnnnnnnnnnnnnnnnnnnnnnnnnnnnnnnnnnnnnnnnnnnnnnnnnnnnnnnnnnnnncagccaggctggtgggggcccccggcaggctgcagattccctccggctccgggagccgcagcaggaccggcCAGGAGGCGCC…
TCONS_00159505	=	NR_033519	MASP1	mannan-binding lectin serine peptidase 1 (C4/C2 activating component of Ra-reactive factor) (MASP1), transcript variant 4, non-coding RNA	XLOC_050775	TSS57857	4144	709	17.11	9.5	402990	3	188434564	188492701	-	188434564-188437049,188441963-188442037,188443966-188444103,188450733-188450811,188452116-188452234,188453650-188453797,188457146-188457342,188461223-188461354,188463025-188463202,188492110-188492701	nnnnnnnnnnnnnnnnnnnnnnnnnnnnnnnnnnnnnnnnnnnnnnnnnnnnnnnnnnnnnnnnnnnnnnnnnnnnnnnnnnnnnnnnnnnnnnnnnnnnnnnnnnnnnnnnnnnnnnnnnnnnnnnnnnnnnnnnnnnnnnnnnnnnnnnnnnnnnnnnnnnnnnnnnnnnnnnnnnnnnnnnnnnnnnnnnnnnnnnnnnnnnnnnnnnnnnnnnnnnnnnnnnnnnnnnnnnnnnnTTTTCTCTCAAGGGCTGAAGTCGGTCacacGggataaaggaggGAACGGAaGGAGCAGatcttttcggGaAgaagacaCGttttgttgtCAGGTTCCTGGGAGTGCAAGAGCACGCCAAAGCaGAGAGAGAGGAGAGAGGAAAAGCCAGAGGGAGAGAGG…
TCONS_00063786	=	NR_023314	THTPA	thiamine triphosphatase (THTPA), transcript variant 3, non-coding RNA	XLOC_020450	TSS23152	2622	368	14.04	9.5	424054	14	23095038	23100010	+	23095038-23095392,23097744-23100010	nnnnnnnnnnnnnnnnnnnnnnnnnnnnnnnnnnnnnnnnnnnnnnnnnnnnnnnnnnnnnnnnnnnnnnnnnnnnnnnnnnnnnnnnnnnnnnnnnnnCAGGGGGCGGCCTGGCTCCCCTGGCCACCGCGGGGGTCGCGGCCTCCCATTACATAGCGTGTCTCTCGAGCCCTGGCCTGCTCTCGGCACCGCCACAACGGACCTAATATGGCCGCTGGTGCCGGGACCTGCCGGGCCCGCGGAGGGTCGGGACGAGGTCAGGGATCAGGAACTGCTCCCGGCATTCCTCGCGGGTGTATGGCATGGGCTCCCTTCCCCCTCTCTGGGTCCCGCGAGGAGACTCTCGGGCTTTGAGGTGTGCCTGCACAGGAGACAGCACCAGCCAAGCTGATCGTGTAC…
TCONS_00180743	=	NR_026590	CDYL	chromodomain protein, Y-like (CDYL), transcript variant 6, non-coding RNA	XLOC_058827	TSS65768	3423	490	14.31	9.4	334396	6	4651392	4900784	+	4651392-4651484,4660974-4661114,4679995-4680077,4836946-4837612,4880748-4881004,4882798-4882970,4888779-4888989,4897499-4897642,4899131-4900784	nnnnnnnnnnnnnnnnnnnnnnnnnnnnnnnnnnnnnnnnnnnnnnnnnnnnnnnnnnnnnnnnnnnnnnnnnnnnnnnnnnnnnnnnnnnnnnnnnnnnnnnnnnnnnnnnnnnnnnnnnnnnnnnnnnnnnnnnnnnnnnnnnnnnnnnnnnnnnnnnnnnnnnnnnnnnnnnnnnnnnnnnnnnnnnnnnnnnnnnnnnnnnnnnnnnnnnnnnnnnnnnnnnnnnnnnnnnnnnnnnnnnnnnnnnnnnnnnnnnnnnnnnnnnnnnnnnnnnnnnnnnnnnnnnnnnnnnnnnnnnnnnnnnnnnnnnnnnnGTTGAAAGGaTTGTTGACAAAAGGAAAAATAAAAAAGGGAAGACGGAGTATTTGGTTCGGTGGAAAGGCTATGACAGcGaGG…
TCONS_00016712	=	NR_033142	TMEM48	transmembrane protein 48 (TMEM48), transcript variant 3, non-coding RNA	XLOC_005237	TSS5835	5012	539	10.75	9.4	357605	1	54003722	54077121	-	54003722-54006294,54010590-54010750,54025419-54025519,54027394-54027457,54031490-54031540,54034950-54035065,54035160-54035405,54038954-54039109,54042189-54042270,54044686-54044778,54045917-54046052,54047956-54048007,54057232-54057340,54064059-54064197,54066260-54066434,54070751-54070852,54076466-54077121	nnnnnnnnnnnnnnnnnnnnnnnnnnnnnnnnnnnnnnnnnnnnnnnnnnnnnnnnnnnnnnnnnnnnnnnnnnnnnnnnnnnnnnnnnnnnnnnnnnnnnnnnnnnnnnnnnnnnnnnnnnnnnnnnnnnnnnnnnnnnnnnnnnnnnnnnnnnnnnnnnnnnnnnnnnnnnnnnnnnnnnnnnnnnnnnnnnnnnnnnnnnnnnnnnnnnnnnnnnnnnnnnnnnnnnnnnnnnnnnnnnnnnnnnnnnnnnnnnnnnnnnnnnnnnnnnnnnnnnnnnnnnnnnnnnnnnnnnnnnnnnnnnnnnnnnnnnnnnnnnnnnnnnnnnnnnnnnnnnnnnnnnnnnnnnnnnnnnnnnnnnnnnnnnnnnnnnnnnnnnnnnnnnnnnnnnnnnnnnn…
TCONS_00128256	o	NR_036635	DBIL5P2	diazepam binding inhibitor-like 5 pseudogene 2 (DBIL5P2), non-coding RNA	XLOC_040554	-	2657	1499	56.42	9.3	390975	2	63198490	63201146	-	63198490-63201146	AATAATCAACATTGTTTAACATTAGACAATAATTACATTATATAATTAAATCTTAAAGTTCAAAGTTAATCAGACTTAAGGCTTTTATACTTCAAATTTTTCTTTCTACTTCCCATTTATCTGTACCTCTTCCAGAGGATATGACAAAAAAAGGTGAAACTCAAATTAGATTTTTCATTTTGTTATTGCGCTGAAAAAATTTTAATAATGCATAACATATAAGCCAAACTGAGTTACCAGCAAATTTTCATTCTCCTATTCCCAAcCTTCTTTATCACACAGATTATCAAAAGTTAACTAATTTTTAGAGAAAAAATTGTATTTAAAAAAATAGGGTGTTGTCGAGATTGCAAAATTTTCTCCAGATTTTCTGGGTAAATAGTCATTAACCCAAAATAC…
TCONS_00018287	=	NR_036595	LOC440600	uncharacterized LOC440600 (LOC440600), non-coding RNA	XLOC_005683	TSS6432	4017	2399	59.72	9.3	268102	1	110630521	110684723	-	110630521-110632716,110636532-110636652,110662910-110663027,110683142-110684723	TCTTAGATCACTCTCCGTTACAGTGATGTCTAGGTTGCCCAAGAAAAGCGTCCGGTTAGCTCGCTGATCATCCTCGGGTGAAATCTCATCCACTTCTcTGAAAGGAGCAGCACCTGCTCCAGcTCCCACCCTTGGCTCAAGACTGTATGCAGGGCGCACTCTCTCATAGAACGGGTAGTCTCTTTCTCTCtCCAGCTCTCGAGGCAATGGTGGCGGAGGTGGAGGGGGCAGGCGGCCAAGAGCCAACTGCTGCAGCCGGTAGTCTCTGTATCCCAaAGCAGCGCCACCAGGGGAAAGTGATCTCTGGCCTCCACCACCTCCAGGGGGGTGCCGGTGACCACCTACAGAGGCCCCGACCACGCTGGCTGAAGGAGGATAAGTAtCTTTGTCTAAAGGGGA…
TCONS_00116887	=	NR_033390	TYROBP	TYRO protein tyrosine kinase binding protein (TYROBP), transcript variant 5, non-coding RNA	XLOC_036752	TSS42226	558	32	5.73	9.3	405796	19	41087143	41091058	-	41087143-41087376,41089960-41090006,41090188-41090322,41090917-41091058	CCGCCTCAGACTTCCTCCTTCACTTGCTTGGACGCTGCGCCACATCCCACCGGCCCTTACACTGTGGTGTCCAGCAGCATCCGGCTTCATGGGGGGCCTTGAACCCTGCAGCAGGCTCCTGCTCCTGCCTCTCCTGCTGGCTATTGTAGTTGCTCTACCGTGAGCCCGGGCGTGCTGGCAGGGATCGTGCTAGGGGACCTGGTGCTGACAGTGCTCATCGCCCTGGCTGTGTACTTCCTGGGCCGGCTGGTCCCTCGGGGGCGAGGGGCTGCGGAGGCAGCGACCCGGAAACAGCGTATCACTGAGACGGAGTCGCCTTATCAGGAGCTCCAGGGCCAGAGGTCGGATGTCTACAGCGACCTCAACACACAAAGGCCATATTACAAATGAGCCTGAATC…
TCONS_00159352	=	NR_024533	ALG3	asparagine-linked glycosylation 3, alpha-1,3- mannosyltransferase homolog (S. cerevisiae) (ALG3), transcript variant 5, non-coding RNA	XLOC_050734	TSS57788	2014	751	37.29	9.2	290738	3	185442811	185450034	-	185442811-185443158,185443295-185443439,185444036-185444112,185444273-185444478,185445083-185445203,185445680-185445840,185445950-185446097,185449227-185450034	nnnnnnnnnnnnnnnnnnnnnnnnnnnnnnnnnnnnnnnnnnnnnnnnnnnnnnnnnnnnnnnnnnnnnnnnnnnnnnnnnnnnnnnnnnnnnnnnnnnnnnnnnnnnnnnnnnnnnnnnnnnnnnnnnnnnnnnnnnnnnnnnnnnnnnnnnnnnnnnnnnnnnnnnnnnnnnnnnnnnnnnnnnnnnnnnnnnnnnnnnnnnnnnnnnnnnnnnnnnnnnnnnnnnnnnnnnnnnnnnnnnnnnnnnnnnnnnnnnnnnnnnnnnnnnnnnnnnnnnnnnnnnnnnnnnnnnnnnnnnnnnnnnnnnnnnnnnnnnCTGGCGGAGnnnnnnnnnnnnnnnnnnnnnnnnnnnnnnnnnnnnnnnnnnnnnnnnnnnnnnnnnnnnnnnnnnnnnnnn…
TCONS_00203196	=	NR_024412	LOC401397	uncharacterized LOC401397 (LOC401397), transcript variant 1, non-coding RNA	XLOC_066568	TSS73710	1159	216	18.64	9.2	418513	7	112544009	112545905	-	112544009-112544898,112545359-112545452,112545731-112545905	nnnnnnnnnnnnnnnnnnnnnnnnnnnnnnnnnnnnnnnnnnnnCTCCGCCCTCCTCGCCATTCCTGTAATGGCTGCTTCCTGGAAGnnnnnnnnnnnnnnnnnnnnnnnnnnnnnnnnnnnnnnnnnnnnnnnnnnnnnnnnnnnnnnnnnnnnnnnnnnnnnnnnnnnnnnnnGTCGTGTcACTTGGAACCTCTTAATCTCAGCATCCGGAGCTCCAGGAAcGGAAAATTTCAAGTCAGATAGAATTcTATATATACCATTTCTTTGGAACCTTCAGCCTCCCAGATtcCAACATCATGACCTCAGTTTCAACAAAGTTGTCCTTAGTCCTCATGTCACTGCTTTTGGTGCTGCCTGTTGTGGAAGCAGTAGAAGCCGGTGATGCAATCGCCCTTTT…
TCONS_00101511	=	NR_033345	GGA3	golgi-associated, gamma adaptin ear containing, ARF binding protein 3 (GGA3), transcript variant 3, non-coding RNA	XLOC_032298	TSS36767	4234	891	21.04	9.1	381158	17	70744284	70769485	-	70744284-70746065,70746328-70746438,70746590-70746759,70747051-70747247,70747465-70747784,70748018-70748088,70748488-70748733,70749076-70749192,70749291-70749372,70750012-70750149,70750507-70750587,70750739-70750842,70751123-70751246,70752295-70752393,70754185-70754260,70754388-70754472,70756516-70756684,70769224-70769485	nnnnnnnnnnnnnnnnnnnnnnnnnnnnnnnnnnnnnnnnnnnnnnnnnnnnnnnnnnnnnnnnnnnnnnnnnnnnnnnnnnnnnnnnnnnnnnnnnnnnnnnnnnnnnnnnnnnnnnnnnnnnnnnnnnnnnnnnnnnnnnnnnnnnnnnnnnnnnnnnnnnnnnnnnnnnnnnnnnnnnnnnnnnnnnnnnnnnnnnnngcggggccgggcggctgcaatatggcggaggcggaaggggaaagcctggagtcctggctcannnnnnnnnnnnnnnnnnnnnnnnnnnnnnnnnnnnnnnnnnnnnnnnnnnnnnnnnnnnnnnnnnnnnnnnnnnnnnnnnnnnnnnnnnnnnnnnnnnnnnnnnnnnnnnnnnnnnnnnnnnnnnnnnnnnnnnnn…
TCONS_00064802	=	NR_003225	LGALS3	lectin, galactoside-binding, soluble, 3 (LGALS3), transcript variant 2, non-coding RNA	XLOC_020811	TSS23472	3034	752	24.79	9.1	352818	14	54672354	54681879	+	54672354-54674839,54676746-54676834,54679055-54679220,54681587-54681879	nnnnnnnnnnnnnnnnnnnnnnnnnnnnnnnnnnnnnnnnnnnnnnnnnnnnnnnnnnnnnnnnnnnnnnnnnnnnnnnnnnnnnnTCAAGGATATTCTGGTTGTTTCAAGGTCTACGTAATTCAGGCCATGGCACAGGTGATCCTGAGCTTAGGAAGAACTCACTCATGCCTCAGGGGCCCAGCTGCCCTCCTCCCCTCACAGCtGGAGCACCTGCAACAGCTGTGAAGCATCTTGTGCTTTAGGAGCCTTGACATGGGAAGGAACAGGAGAAAGCAGGATTGATGTCTCCAGACCACCnnnnnnnnnnnnnnnnnnnnnnnnnnnnnnnnnnnnnnnnnnnnnnnnnnnnnnnnnnnnnnnnnnnnnnnnnnnnnnnnnnnnnnnnnnnnnnnnnnn…
TCONS_00158437	o	NR_034032	LOC100289361	uncharacterized LOC100289361 (LOC100289361), non-coding RNA	XLOC_050428	-	827	159	19.23	9.1	305868	3	144202377	144203203	-	144202377-144203203	TTGAACTGGCCTTCTGAGATCCGCCTGGCGTTTTGTCCGCCATCTTGAGCTTTGCCCCTCCTTCGGCGGCAGCAGCAGCACgGGCGAGTCGAGCACCGAAAGAGCGGATCTCAGCGAAGCCCGCCAGAGGAGCCTGCAAGGCTGAATAGTCGACTGTCGAGATAGCGACCTTGGGGGAAGCCGCTCACGTGACTTCCGGTGTCAGTAATTTCCTCAGCCGCGCTCACTACGCTAGTTTTCCTGGGAGTCACGGTGTTTGGTCaCGTTATTGGGTCCGGGAATTCAGAGtATnnnnnnnnnnTGATATTTCACTCTCTTATCCCAACGCCAACCCTTGACAGATGCGAACCAGTCGTATTTCCTTTGTGGGAAGGGAGCCGCTTTTTAAAGACGTGCACT…
TCONS_00090357	=	NR_027680	RPAIN	RPA interacting protein (RPAIN), transcript variant 9, non-coding RNA	XLOC_028977	TSS32697	1832	724	39.52	9.1	354753	17	5263685	5277064	+	5263685-5264335,5265340-5265510,5266813-5266873,5270015-5270343,5272115-5272255,5276586-5277064	nnnnnnnnnnnnnnnnnnnnnnnnnnnnnnnnnnnnnnnnnnnnnnnnnnnnnnnnnnnnnnnnnnnnnnnnnnnnnnnnnnnnnnnnnnnnnnnnnnnnnnnnnnnnnnnnnnnnnnnnnnnnnnnnnnnnnnnnnnnnnnnnnnnnnnnnnnnnnnnnnnnnnnnnnnnnnnnnnnnnnnnnnnnnnnnnnnnnnnnnnnnnnnnnnnnnnnnnnnnnnnnnnnnnnnnnnnnnnnnnnnnnnnnnnnnnnnnnnnnnnnnnnnnnnnnnnnnnnnnnnnnnnnnnnnnnnnnnnnnnnnnnnnnnnnnnnnnnnnnnnnnnnnnnnnnnnnnnnnnnnnnnnnnnnnnnnnnnnnnnnnnnnnnnnnnnnnnnnnnnnnnnnnnnnnnnnnnnnnn…
TCONS_00129285	=	NR_036454	CHMP3	charged multivesicular body protein 3 (CHMP3), transcript variant 4, non-coding RNA	XLOC_040787	TSS46724	6825	4101	60.09	8.9	302383	2	86580190	86644131	-	86580190-86586583,86588113-86588227,86590992-86591113,86643938-86644131	nnnnnnnnnnnnnnnnnnnnnnnnnnnnnnnnnnnnnnnnnnnnnnnnnnnnnnnnnnnnntcCGtGGGCCCCGCCCAGGCGGCTGCCTGTGACCTGCCTGGGCGCGGGGAACGGAAAGCCGGAAGGGGCAAGACGGGTTCAGTTCGTCATGGGGCTGTTTGGAAAAACTCAGGAGAAGCCGCCCAAAGAACTGCGGTCTTGCGAGTGGCTGGTTCCTTGCAGAAGAGCACAGAAGTGATGAAGGCCATGCAAAGTCTTGTGAAGATTCCAGAAATTCAGGCCACCATGAGGGAGCTGTCCAAAGAAATGATGAAGGCTGGGATCATAGAAGAGATGTTAGAGGACACTTTTGAGAGCATGGACGATCAGGAAGAAATGGAGGAAGAAGCAGAAATGGA…
TCONS_00214729	=	NR_024283	LOC158376	uncharacterized LOC158376 (LOC158376), non-coding RNA	XLOC_071011	TSS77946	1919	349	18.19	8.9	400622	9	35899173	35901683	+	35899173-35899561,35900154-35901683	CCAGAATAGGGACAAAGTGGGGCTAATAGTCCAGTCTCCTTTCTAGAAGTGGTGGGGGTCTCAGGAGGTGTTGGGTGTGAAAGGGCCCTGACCTGGCAGAcTAACTCAGTTGCCTGGGCCTAGCTTATTTCCCTGACCTCCTGGCAGGGAGCAGGGTGGAAATGGCCTGGGGTGCGCaTGnnnnnnnnnnnnnnnnnnnnnnnnnnnnnTGGAcaGCTGCAGTGTGGGTCCTGGGCCCTCGCTCACAATTGGAGGAAAGAATTCAGGAAGTGtTCACAGtTGCTCAGACatcttGGAGCCAAGTTCCAAgnnnnnnnnnnnnnGCAGCACCCAGGGAGGAACGCCaaGgtCCCTGGGAcAgccaccagTCCAGGAGGTCGCAGCACCAGGGAGTCTGTG…
TCONS_00211626	=	NR_033194	ZFAND1	zinc finger, AN1-type domain 1 (ZFAND1), transcript variant 5, non-coding RNA	XLOC_069867	TSS76805	2161	211	9.76	8.8	351975	8	82776121	82796101	-	82776121-82777655,82777759-82777914,82788708-82788829,82789594-82789685,82789777-82789904,82792972-82793014,82796017-82796101	nnnnnnnnnnnnnnnnnnnnnnCCGGAGAGATGGCGGAGTTGGACATCGGGCAGCATTGCCAGGTGGAGCACTGCCGGcGGCGaGATTTTCTTCCATTTGTGTGTGATGATTGTTCAGGAATATTTTGGtGACTgTAATCAATGAGAGACTGAAGACAGATCAACATACAccTTAcCCATGCTCATTCAAAGACTGTGCTGAGAGAGAACTTGTGGCAGTTATATGTCCTCATTGTGAGAAGAATTTTTGCCTGAGACACCGTCATCAGTCAGATCATGAGTGTGAAAAACTGGAaATCCCAAAGCCTCGAATGGCTGCCACTCAGAAGCTTGTTAAAGACATTATTgATTCCAAGACAGGATAAACAGCAAGTAAACGACGGAAAGGTGCCAAAAATA…
TCONS_00123522	j	NR_003503	GGT8P	gamma-glutamyltransferase 8 pseudogene (GGT8P), non-coding RNA	XLOC_038822	TSS44585	2092	755	36.09	8.7	474830	2	91327095	91333880	+	91327095-91327860,91332163-91332355,91332748-91333880	TTCGTGGCCAACACCCCtGGCAAGGCTTGGTGCCCCCGTCTGCTGCTGGACAGTAACTCCTGGCTCCGTGACAGTGAATCTGTGGGGTACTCTGATTGTGGGCACTATGGAAGCTAAACCCCATGCTGCAGGTGGGGTGGAGGGTCCTCAGGGGACTCCTGGACAGTGCCAGACTCTGGGCTGAGGTGGGGGACACAAGAGAAACCAGGCCAGGCCCGTCCCTACCAGAGCTTCTCCCTAAGCAGTGGAGGCTCAGCCACTGTGAGAAGGTAGGCAAGGCCCTGCAGAAAGAGGGATGtGGAAATATGGGGGCTCCCAGAAAGGGCcCCTGCTGGAGATGGgGTTCTTACCAGGATgGACTCTGAAGATAAGCAGGGAGGATTTGGGAGGGCAGAGATG…
TCONS_00224547	=	NR_029379	LOC100132163	uncharacterized LOC100132163 (LOC100132163), non-coding RNA	XLOC_074239	TSS81441	1297	889	68.54	8.7	384705	X	18818334	18823014	+	18818334-18818667,18821244-18821377,18822186-18823014	nnnnnnnnnnnnnnnnnnnnnnnnnnnnnnnnnnnnnnnnnnnnnnnnnnnnnnnnnnnnnnnnnnnnnnnnnnnnnnnnnnnnnnnnnnnnnnnnnnnnnnnnnnnnnnnnnnnnnnnnnnnnnnnnnnnnnnnnnnnnnnnnnnnnnnnnnnnnnnnnnnnnnnnnnnnnnnnnnnnnnnnnnnnnnnnnnnnnnnnnnnnnnnnnnnnnnnnnnnnnnnnnnnnnnnnnnnnnnnnnnnnnnnnnnnnnnnnnnnnnnnnnnnnnnnnnnnnnnnnnnnnnnnnnnnnnnnnnnnnnnnnnnnnnnnnnnnnnnnnnnnnnnnnnnnnnnnAGTCCGTGAGACCAGATGCTACGACAAATGTTCCAGAGAAATGAACCTAGAAAATGATCCCAGGG…
TCONS_00106179	=	NR_024484	LOC400657	uncharacterized LOC400657 (LOC400657), non-coding RNA	XLOC_033925	TSS38558	3684	1549	42.05	8.7	438323	18	70409990	70416261	-	70409990-70412055,70414644-70416261	CGCCCAGCCGCCCGGCTTCAAGCCCTCAAGCCACCGCCCCCAGGCCCCGCGCTGACGCTGGACGGTCCCCGCCTCCAAACCCCCCGCCCCGGCCAGAGAATAACTTACCTGTTTGGCGaCAGAATCGCTCCTGCTCGCCCCTCTGACTGACTCCTCCGGCTCACCGTCTTCCCTTTGGGAGGAAGAGGCGGgACATCCTGTTTCTCCGTTGAAGGACTTCCGGannnnTCCAGGGCGACTCCGTCGTGGATGCAGCGCCGGATGCCACAGCCGAAAAACAGAATCTTGGAACTGGTTTAGTAAGATCCAGGTCGAaTTCCTTGTTTTTTATCCGAGCGGCCGGCAGGCTCATGTGTTGTCTTGTTTTTAACCCATCAGCTCTTGCCGGAAGCCGCTCGG…
TCONS_00154116	=	NR_002786	CIDECP	cell death-inducing DFFA-like effector c pseudogene (CIDECP), non-coding RNA	XLOC_049249	TSS55731	1105	379	34.3	8.6	455601	3	10034174	10043059	-	10034174-10034755,10040244-10040431,10042725-10043059	nnnnnnnnnnnnnnnnnnnnnnnnnnnnnnnnnnnnnnnnnnnnnnnnnnnnnnnnnnnnnnnnnnnnnnnnnnnnnnnnnnnnnnnnnnnnnnnnnnnnnnnnnnnnnnnnncagagagaagcaactgcgccccggtgaagagaagctcgcccatcaccggctgggagccagctttcannnnnnnnnnnnnnnnnnnnnnnnnnnnnnnnnnnnnnnnnnnnnnnnnnnnnnnnnnnnnnnnnnnnnnnnnnnnnnnnnnnnnnnnATCCGCCACTACGTGTCCATCCTACTGCAGAGTGACAAGAAGCTCACCCAGAAACAAGTATATGACAGnnnnnnnnnCACCCATAGTCCCTCTCTCATAAGCCTGCCAAGAAGATTGATGTGGCCCGTGTAA…
TCONS_00086375	=	NR_024320	LITAF	lipopolysaccharide-induced TNF factor (LITAF), transcript variant 4, non-coding RNA	XLOC_027797	TSS31136	2632	271	10.3	8.6	418031	16	11549079	11588920	-	11549079-11551102,11554890-11555046,11557868-11558092,11588695-11588920	nnnnnnnnnnnnnnnnnnnnnnnnnnnnnnnnnnnnnnnnnnnnnnnnnnnnnnnnnnnnnnnnnnnnnnnnnnnnnnACGGGAAGCCGAgctcagaGAGGGTGGGTAACTTGCCCGAAGGCACAGAGnnnnnnnnnnnctGTCCGGACGCGTCTGTAGAGTtACAGGAAGAGAAGGGCCGtCCTCCAGAGGGCtGGGAGCGCCCCAGCGCGGGTCCGGGGTCGAGGTAAAATGTCGGTTCCAGGACCTTACCAGGTGGCCACTGGGCCTTCCTCAGCGCCATCTGCACCTCCATCCTATGAAGAGACAGTGGCTGTTAACAGTTATTACCCCACGCCTCCAGcTCCCATGCCTGGGCCAACTACAGGGCTTGTGACAGGGCCTGATGGGAAGGGCATG…
TCONS_00078130	o	NR_003136	FBXO22-AS1	FBXO22 antisense RNA 1 (non-protein coding) (FBXO22-AS1), non-coding RNA	XLOC_025327	-	693	0	0	8.5	328311	15	74012079	74012771	-	74012079-74012771	CACACAGCAGCTACACGATCTGGTGCAACACGACTATAATCAGTTTGCTTGTGCCTGATGCAAAAGCTCTCAACTCCTAGTCTGTGTTATGTCCAAAGCTGTCTTTCATCTAATATATTAAAAACTACCCTCacGTCATCTTAGAGCATCAATCAAAGCTACAAAAAAGATATATCTAAAGTTATTTTTGTTTGAAATACACATAGCCCAAGTTTCCATTTTCTGAAAAAGGCAGAACCAGAAAGTTATATATTATGAAaGCCACTTTAATTGTTATTTAGATGACCCCAGATGTATGAGTGCCATTATTGTTGTATAGCTATGAAACAGATCATCATCTTTTaCCTCATTACATTTCCTCAATATAAAGTTCCCAGTGACTATCCGATCACACCCAAT…
TCONS_00012645	=	NR_036605	GGPS1	geranylgeranyl diphosphate synthase 1 (GGPS1), transcript variant 3, non-coding RNA	XLOC_004088	TSS4265	2972	991	33.34	8.5	284833	1	233558338	233574470	+	233558338-233558716,233571646-233571716,233571949-233574470	nnnnnnnnnnnnnnnnnnnnnnnnnnnnnnnnnnnnnnnnnnnnnnnnnnnnnnnnnnnnnnnnnnnnnnnnnnnnnnnnnnnnnnnnnnnnnnnnnnnnnnnnnnnnnnnnnnnnnnnnnAAAGGGGCGGGGCAACAAAGCAGTAGGGAGGCGGCAACGACGCCTGCGCAGTGTGACCGGGATGGCGCATTTTCTTGCACCGAGTAATGCGGTGTCGCTGGCGGCTGAGGAGGGCGGAGAGTTGTGTGGTGAAGTAGTGGGAGGGATTCATGTAGGCATCGGGAAAAGCCTAAGCCCACACTATAAAATAGGAAGTTAATGCGAGGTACAGCTACTCCCGGACCGGCGGCGTGAAAGTCGTGATATCATCGTTGAACTGTAAACAAGTGAGAACCAAA…
TCONS_00047117	=	NR_026971	LOC144571	uncharacterized LOC144571 (LOC144571), non-coding RNA	XLOC_015057	TSS16969	2814	1284	45.63	8.5	614061	12	9109040	9112545	+	9109040-9109091,9109689-9109923,9110019-9112545	CATCACCCCAGGCTGCAAGGAGGCGCCACCGGAACTGCACACTCAGAAGCAGnnnnnnnnnnnnnnnnnnnnnnnnnnnnnnnnnnnnnnnnnnnnnnnnnnnnnnnnnnnnnnnnnnnnnnnnnnnnnnnnnnnnnnnnnnnnnnnnnnnnnnnnnnnnnnnnnnnnnnnnnnnnnnnnnnnnnnnnnnnnnnnnnnnnnnnnnnnnnnnnnnnnnnnnnnnnnnnnnnnnnnnnnnnnnnnnnnnnnnnnnnnnnnnnnnnnnnnnnnnnnnnnnnnnnnnnnnnGAGCTGAGGAGCCGCACAGCAAGGCTAAAAgagCCATAACACAAACAGGGCTGCAACATGTCCCTTGCTCCCCACAGCGAGAnnnnnnnnnnnnnnnnnnnnnnnnnnnnnn…
TCONS_00046992	=	NR_024260	NECAP1	NECAP endocytosis associated 1 (NECAP1), transcript variant 2, non-coding RNA	XLOC_015024	TSS16926	2640	61	2.31	8.5	309808	12	8125954	8141649	+	8125954-8126246,8133799-8133899,8134058-8134162,8136539-8136647,8136735-8136918,8139464-8139566,8139905-8141649	AGAtGGTGAGCCGTcCAGCCTCATCGTTTCCAGGTTTCAATATGGCTCCCCGCGTCACCGAAgAGGTTAATaTCAGAAACgAACTTGAACTCGCGCGGAAGnnnnnnnnnnnnnnnnnnnnnnnnnnnnnnnnnnnnnnnnnnnnnnnnnnnnCCGGTCTTACGTTTCGCCCCCGGCAGCGCGGACAGCGGAGCCAAGATGGCTGCTGAGTTGGAGTACGAGTCTGTGCTGTGTGTGAAACCGGACGTCAGCGTCTACCGGATTCCGCCCCGGGCCTCCAACCGCGGTTACAGGGCATCTGACTGGAAATTAGACCAGCCGGATTGGACTGGtCGCCTCCGAATCACTTCAAAAGGGAAGATTGCCTATATCAAACTCGAGGATAAAGTTTCAaGGGAG…
TCONS_00069136	=	NR_029434	FLJ31306	uncharacterized LOC379025 (FLJ31306), transcript variant 1, non-coding RNA	XLOC_022206	TSS25001	2487	1377	55.37	8.4	370090	14	57801836	57834612	-	57801836-57803864,57810450-57810481,57822062-57822227,57828106-57828178,57834426-57834612	CTAAACCAGGTTCTCGGCGCCATTTTGTCTCGGCAGCGGTCGCCGTAGCTCCATCGCATTTTATGTTTCTGGCAAGAAGGGAACGGAGTTTTCATCAGGTAGATTGGTTTTTGTGCGTCCGTCCTCCACCGTTTCCTCCAGGACAGCACCTAGTCTTGGCcGGAGGAGTCTCAGAGCTGTGAGAAAGAATAAGGCTGATTTTATGGGAAAATTAAGCAagnnnnnnnnnnnnnnnnnnnnnnnnnnnnnnnnnnnnnnnnnnnnnnnnnnnnnnnnnnnnnnnnnnnnnnnnnnnnnnnnnnnnnnnnnnnnnnnnnnnnnnnnnnnnnnnnnnnnnnnnnnnnnnnnnnnnntgtgctgtgcaccaacaagaacctgctttaaatttccatggcaatt…
TCONS_00150945	=	NR_028444	PDIA5	protein disulfide isomerase family A, member 5 (PDIA5), transcript variant 2, non-coding RNA	XLOC_048038	TSS54617	1725	184	10.67	8.4	307114	3	124268546	124363662	+	124268546-124268743,124290705-124290831,124293892-124293979,124303948-124304031,124304288-124304333,124308286-124308378,124312481-124312541,124317768-124317835,124325603-124325694,124325809-124325880,124347059-124347129,124347655-124347796,124351771-124351901,124356508-124356578,124362858-124362992,124363417-124363662	nnnnnnnnnnnnnnnnnnnnnnnnnnnnnnnnnnnnnnnnnnnnnnnnnnnnnnnnnnnnnnnnnnnnnnnnnnnnnnnnnnnnnnnnnnnnnnnnnnnnnnnnnnnnnnnnnnnnnnnnnnnnnnnnnnnnnnnnnnnnnnnnnnnnnnnCGGGGATGGCGCGGGCCGGGCCGGCATGGCTGCTGCTGGCAATCTGGgtggtCCTGCCATTGTGGCTGTCCTCTGCAAAGGTCTCCTCACTCATTGAGAGAATCTCTGACCCCAAGGACTTgAAAAAACTGCTCAGAACCCGGAATAATGTACTGGTGCTTTACTCCAAATCTGAGGCGGCAGCTGAAAATCATCTCAGGTTACTGTCCACAGTGGCCCAAGTGGTGAAAGGACAAGGCACCATCTGC…
TCONS_00099531	=	NR_024462	LOC100190938	uncharacterized LOC100190938 (LOC100190938), transcript variant 2, non-coding RNA	XLOC_031778	TSS36002	1738	345	19.85	8.3	359635	17	38159473	38166858	-	38159473-38159774,38160064-38160757,38165283-38165424,38165970-38166057,38166179-38166255,38166424-38166858	cgggtcctaggGGGCCGCGGGCCGCCGGCGCGCTCCACCCGGAGCCAGGCCATCGTGCAGCTAGGAGGCGAGGAGCGGCGGCTGCGCTGAGCCGGGCCCGGGTGTGGGGGCGCCTATATCCCCAGCCCAAGCTGCAGGAAGCCGCGCCGCTTCCTCGGAGGGGCTGGGACGGCGGCGGCCACGTGGGGGGCGGnnnnnnnnnnnnnnnnnnnnnnnnnnnnnnnnnnnnnnnnnnnnnnCCGCGCCTGGCGCCCGCaGCTCCCTCCGCCTCGCCGGCGTTGGCCCACCCTCTCGTAGCTCACCCCGCGAGGCTgGACAGCTCCCGGAACCCCGGAACCGGGATCTATTTCAGGGGCTCGGCTGCGTGGCGCCCAGGACTCTCCAGGGTCTCCCAGGATC…
TCONS_00011354	o	NR_026817	LOC148696	uncharacterized LOC148696 (LOC148696), non-coding RNA	XLOC_003670	-	5405	958	17.72	8.3	295643	1	206058315	206063719	+	206058315-206063719	CGGGGCGGGGCGGGGCGCGGGGATcacgcgccTatagcGCAAGGTTGCGGTATCGAGAAAAGCCTAGAACCCACAGCCGCCATGATGACGCAAACAAAATTAAAAGGGTCAAGAACTCAAGGCCCACTGTGTCACCTAAGAAGAAAATAAAGAAGATGAAGCGGAGAAGGGAAGCTCTGATTTGGGTCAATATGGAAAGGGGAGGCTGACGgAGGCTGCCCAAGAnnnnnnnnnnnnnnnnnnnnnnnnnnnnnnnnnnnnnnnnnnnnnnnnnnnnnnnnnnnnnnnnnnnnnnnnnnnnnnnnnnnnnnnnnnnnnnnnnnnnnnnnnnnnnnnnnnnnnnnnnnnnnnnnnnnnnnnnnnnnnnnnnnnnnnnnnnnnnnnnnnnnnnnnnnnnnn…
TCONS_00216993	=	NR_037148	DNAJC25	DnaJ (Hsp40) homolog, subfamily C , member 25 (DNAJC25), transcript variant 2, non-coding RNA	XLOC_071964	TSS78664	2513	338	13.45	8.2	327659	9	113433446	113456452	+	113433446-113433844,113444958-113445195,113449208-113449360,113451554-113452024,113455201-113456452	nnnnnnnnnnnnnnnnnnnnnnnnnnnnnnnnnnnnnnnnnnnnnnnnnnnnnnnnnnnnnnnnnnnnnnnnnnnnnnnnnnnnnnnnnnnnnnnnnnnnnnnnnnnnnnnnnnnnnnnnnnnnnnnnnnnnnnnnnnnnnnnnnnngCGCTGCTGCTAGTGCGGCCCTCGGGGGCCCTGGTGGAGGGGCTCTACTGCGGTACGCGGGACTGCTACGAGGTGCTGGGCGTGAGCCGCTCGGCGGGcAAAGCGGAGATCGCGCGGGCCTACCGCCAGCTGGCCCGGCGCTACCACCCCGCCCGCTACCGGCCGGAGCCCGGCGACGAGGGCCCCGGGCGGACGCCGCAGAGCGCCGAGGAGGCTTTCCTGCTGGTGGCAACCGCCTATGAGACGCTCAAG…
TCONS_00157522	=	NR_026698	KPNA1	karyopherin alpha 1 (importin alpha 5) (KPNA1), transcript variant 2, non-coding RNA	XLOC_050187	TSS57046	7013	820	11.69	8.2	341938	3	123623438	123716477	-	123623438-123628709,123629075-123629253,123635198-123635325,123638707-123638832,123643575-123643653,123651111-123651274,123653071-123653170,123653513-123653601,123655407-123655538,123659263-123659385,123662761-123662855,123665479-123665578,123668859-123668966,123697974-123698107,123716294-123716477	CGCACTGCGAACGCCGGCAGAGCTGAGTCTTGCTGCTCGGTGCGCGGCGGCGGAGAGCGAGGCCTGCTGAGCACCGCCGAGGCGCGGGCCAGCTCTTCGAGGTTGTGCGCGGGAGCGGCACGGCGGGCGGGCGaGCGAGGGgctaacttcagcggtggcaccgggatcggttgccttgaGCCTGAAATCATGACCACCCCAGGAAAAGAGAACTTTCGCCTAAAAAGTTATAAGAACAAATCTCTGAATCCAGATGAGATGCGCAGGAGGAGGGAGGAAGAAGGACGACAGTTACGAAAGCAGAAAAGAgAAGAACGGTTATTCAAGCGGAGAAATGTTGCTACAGCAGAAGAAGAAACAGAAGAAGAAGTTATGTCAGAtGGAGGCttTCATGAGgCC…
TCONS_00155145	j	NR_033947	LOC644714	uncharacterized LOC644714 (LOC644714), non-coding RNA	XLOC_049548	TSS56140	4319	695	16.09	8.1	325569	3	45693315	45697747	-	45693315-45695427,45695542-45697747	aGCaCTTTAATAGTCAACAAATTGATGCAGTTTTGTCACAATACTTTGCATAATTTTATAGTAACAGTAAAATTCTGAATCACTTTATAGTAAAAGGAAAgACACAGAGGAAAATAATTTCCCTGTACAATGAAATTTTCATACACTATATGGAGATTTCCCACATCTGTCAAGTTTTGGCTCAgAATAAAAGATAGCTAATATATTTCACTCTTTTTTCTTTTACTTTTcTnnnnnnnnnnnnnnnnnnnnnnnnnnnnnnnnnnnnnnnnnnnnnnnnnnnnnnnnnnnnnnnnnnnnnnnnnnnnnnnnnnnnnnnnnnnnnnnnnnnnnnnnnnnnnnnnnnnnnnnnnnnnnnnnnnnnnnnnnnnnnnnnnnnnnnnnnnnnTAATTTTGTAT…
TCONS_00155146	=	NR_033947	LOC644714	uncharacterized LOC644714 (LOC644714), non-coding RNA	XLOC_049548	TSS56141	3647	499	13.68	8.1	345427	3	45693315	45705379	-	45693315-45695427,45695542-45696567,45704872-45705379	nnnnnnnnnnnnnnnnnnnnnnnnnnnnnnnnnnnnnnnnnnnnnnnnnnnnnnnnnnnnnnnnnTGTCTGAGGTGGTTCGCAAactgcaGagcgTCCTGTTCCTAATGATGCACCTGAGAAGTCTGTAAATGGGGTATATTTAGACAAACACACCTGGAAAAGTAGCAGTTTGGAGTGGGCATTGCTGTGGCCGGAGGTTAGCAACCGGATGACGCAAAAGCGCATTTAAGGCAGCGGTTCTGGCCTTTCCCCGCCGTGGAGCAGAAGCCnnnnnnnnnnnnnnnnnnnnnnnnnnnnnnnnnnnnnnnnnnnnnnnnnnnnnnnnnnnnnnnnnnnnnnnnnnnnnnnnnnnnnnnnnnnnnnnnnnnnnnnnnnnnnnnnnnnnnnnnnnnnnnnn…
TCONS_00124965	=	NR_027671	UGGT1	UDP-glucose glycoprotein glucosyltransferase 1 (UGGT1), transcript variant 2, non-coding RNA	XLOC_039369	TSS45088	10960	3814	34.8	8.1	293504	2	128565224	128669719	+	128565224-128565640,128571473-128571608,128577976-128578058,128581982-128582112,128583678-128583790,128587128-128587302,128589168-128589264,128590309-128590387,128594400-128594500,128595243-128595342,128597230-128597290,128601405-128601496,128603073-128603223,128607185-128607304,128608920-128609005,128612761-128612896,128617138-128617269,128619847-128620011,128626828-128626948,128629533-128629631…	GAAGTAAgAGGGCGGCCGGCAGCCGGGCAATTGCCTTGCGAGGCtGGGTGTTGAGCCGAGCCGCGGGAAAGGCGCGTGTCGGCTTCTCACTGGCGCAGCCtGcactgccgctgccgcnnnnnCCCGCCCcGCCCTGGCGTTGTCCCTGGCCCTGTGGCGGACTAaCCACGGCCCGGGCATAGGCGGCAAGGGAGACGCGAGAGGTGCGTGTGCCGCGGCTGCGCTGCCGGTGACAGnnnnnnnnnnnnnnnnnnnnnnnnnnnnnnnnnnnnnnnnnnnnnnnnnnnnnnnnnnnnnnnnnnnnnnnnnnnnnnnnnnnnnnnnnnnnnnnnnnnnnnnnnnnnnnnnnnnnnnnnnnnnnnnnnnnnnnnnnnnnnnnnnnnnnnnnnnnnnnnnnnn…
TCONS_00206382	=	NR_027638	ADAM9	ADAM metallopeptidase domain 9 (ADAM9), transcript variant 3, non-coding RNA	XLOC_067795	TSS74924	4073	149	3.66	8	287643	8	38973545	39081936	+	38973545-38973836,38984562-38984659,38988334-38988392,38990641-38990719,38992794-38992870,38993895-38994090,38995529-38995594,38998319-38998390,38999832-39000001,39002479-39002560,39003353-39003486,39018622-39018793,39031157-39031249,39032253-39032448,39047974-39048079,39053904-39054087,39059317-39059397,39059644-39059749,39067935-39068022,39078539-39078606,39080283-39081936	nnnnnnnnnnnnnnnnnnnnnnnnnnnnnnnnnnnnnnnnnnnnnnnnnnnnnnnnnnnnnnnnnnnnnnnnnnnnnnnnnnCGGGCGCGCGCGCTTCCCGGCCgGCCTTGGGGCCCCGGCAGGGTTGGAAAATGATGGAAGAGGCGGaGGCGGAGGCGACcGAGTGCTGAGAGGAACCTGCGGAATCGGCGGAGATGGGGTCTGGCGcGnnnnnnnnCTCGGGGACCCTTCGCGTCCGGTGGTTGcTGTTGCTTTGCCTGGTGGGCCCAGTCCTCGGTGCGGCGCGGCCAGGCTTTCAACAGACCTCACATCTTTCTTCTTATGAAATTATAACTCCTTGGAGATTAACTAGAGAAAGAAGAGAAGCCCCTAGGCCCTATTCAAAACAAGTATCTTAT…
TCONS_00123520	j	NR_003503	GGT8P	gamma-glutamyltransferase 8 pseudogene (GGT8P), non-coding RNA	XLOC_038822	TSS44585	1965	969	49.31	8	408816	2	91327071	91333880	+	91327071-91327146,91327690-91327860,91332163-91333880	tGTTTCCACCAAATCCTCCCATCTTTCGTGGCCAACACCCCtGGCAAGGCTTGGTGCCCCCGTCTGCTGCTGGACACAGAGCCATGAAGAAGAGGTTAGTGGTGCTGGGCCTGCTGGCTGTGGTTCTGGTGCTGGtcATTGTTGGCCTCTGTGTCTGGCTGCCCTCGGCCTCCAAGGAACCTGACAACCATGTGTACGCCAGGGCTGCCGTGGCTGCAGATGCCAAGCAGTGCTCGGAGATCGGGAGgGgggctgtcAgtggcGgtgccCGGGGAGATCCGAGGCTATGAGCTGGCACACCAGCGGCATGGGCGGCTGCCCTGGGCTCGCCTCTTCCAGCCCAGCATCCAGCTGGCCCGCCAGGGCTTCCCCGTGGGCAAGAGtTTGGGGGCAGCCCTG…
TCONS_00165291	=	NR_036692	HSP90AA4P	heat shock protein 90kDa alpha (cytosolic), class A member 4, pseudogene (HSP90AA4P), non-coding RNA	XLOC_053136	TSS59886	1448	723	49.93	8	424878	4	190631162	190633398	+	190631162-190631625,190632046-190632322,190632611-190632869,190632951-190633398	TTGAGACGTTCGCCTTTCAGGCAGAAATTGCCCAGTTGATGTCATTgAtTatcaatacTTTCTATTCGAACAAAGAGATCTTTCTGAGAGAGCTGATTTCAAATTCATCAGATGCATTGGACAAAATCCGGTATGAGAGCTTGACGGATCCCAGTAAATTAGACTCTGGGAAAGAGCTGCATATTaAcctGataccaaaTAAACAAGATCGAACCCTCACTATTGTGGATACTGGAgtTGGGATGACCAAGGCTGACTTGATCAATAACCTtggTactatcGccaaGTCTGGGACCAAAGnnnnnnnnnnnnnnnnnnnnnnnnnnnnnnnnnnnnnnnnnnnnnnnnnnnnnnnnnnnnnnnnnnnnnnnnnnnnnnnnnnnnnnnnnnnnnnnnnnn…
TCONS_00089756	=	NR_027335	LOC100130015	5-hydroxyisourate hydrolase pseudogene (LOC100130015), transcript variant 2, non-coding RNA	XLOC_028698	TSS32526	1439	448	31.13	7.9	350938	16	88633670	88641624	-	88633670-88634326,88637557-88637898,88638411-88638532,88640866-88641005,88641447-88641624	CCCCCTTCCTGGGCAAAGCCCCGCTgGGGCCCTCCTGGTGGGCACGAAGTGGTCCGGGACAGGGTGACCGGCCCCGCCCTTCCCTTTGCCCGCGGGCGTCGCAGTCCGGCAGGGCAGGATGAGCTCCCGGGCCGCCCCGCAGCTGCTGAGGCTCCAGCGACACCTAGGACCCCAGGAGGGCAGCAGCATGGAGCCTACGGACAgcccacTGaCCACCCATGTGCTGGACACTGCCTCGGGGCTCCCAGCCACAGGCCTCTGTCTCCGCTtgtCCTGGCTGGaggaccacAgcCAGCAGTGGATGGAGCTGAGGACAAGCTACACAGACCCAGATGGCCGCTGTGCCGGACCAGATGAAGGCAGGCACCTACAAGCTCACCTTCGACACTGAGGGCTACT…
TCONS_00197271	=	NR_002329	ST7-OT4	ST7 overlapping transcript 4 (non-protein coding) (ST7-OT4), non-coding RNA	XLOC_064668	TSS71556	3028	1525	50.36	7.9	364225	7	116379736	116387106	+	116379736-116381399,116381751-116381969,116382264-116382443,116383713-116384013,116386443-116387106	nnnnnnnnnnnnnnnnnnnnnnnnnCAGAATTTaAAAAATAGcTGTAGACTGGAAAACCTGCAATTGCCTCATTACCATCGAATACATAGAAAGTCAAATCACTTATGGACAGAAACAGACTTGAAAATTTCAGCTGAGAAAACATTTTAtAATAAAAgnnnnnnnnnnnnnnnnnnnnnnnnnnnnnnnnnnnnnnnnnnnnnnnnnnnnnnnnnnnnnnnnnnnnnnnnnnnnnnnnnnnTCACAGTCAAAATTATCCCAGAGAATTGTTTATGTTAAAAACAGGCTGAAAATAGTTTGACCTCTGATCACCAAAAAACCTGGAGGATAAACATTCATCTtTCAAGATaTCTCTGGAAAATCgCTGCnnnnnnnnnnnnnnnnnnnnnnnnnnnnnA…
TCONS_00076527	=	NR_034171	LOC645212	uncharacterized LOC645212 (LOC645212), transcript variant 2, non-coding RNA	XLOC_024880	TSS27636	2810	2268	80.71	7.8	223755	15	42612571	42616390	-	42612571-42614964,42615533-42615848,42616291-42616390	nnnnnnnnnnnnnnnnnnnnnnnnnnnnnnnnnnnnnnnnnnnnnnnnnnnnnnnnnnnCTGGAAGACCGCCaCCCGACTCTGGGCCCCGGGTAGGAAACAACAATTTCGGACCTCCTGGGGTCTATGCTAGGTATaAGGTGTATCTTTGTCCTCCATCAAGTAGCAAAGATAGACATGTAAACAAATTTCGACACTGTGATGACTGCAACAAAAAGCAGCATTATGAGGTTGAAGGTAAAAGGATAACATTAGCGGTGGCGGGGGCCGGAGGATGAAGGAAGGCTTCCTGAGGTAGGnnnnnnnnnnnnnnnnnnnnnnnnnnnnnnnnnnnnnnnnnnnnnnnnnnnnnnnnnnnnnngAATTCCAGTGGTCCCTCACCTGACTGAGTGGCGCAGTC…
TCONS_00099963	=	NR_027774	PLEKHM1	pleckstrin homology domain containing, family M (with RUN domain) member 1 (PLEKHM1), transcript variant 2, non-coding RNA	XLOC_031869	TSS36169	5084	333	6.55	7.8	347330	17	40869049	40923962	-	40869049-40871118,40872626-40872783,40873312-40873375,40878619-40878812,40883767-40883912,40886504-40887421,40891318-40891588,40901358-40901742,40908249-40908875,40915586-40915674,40923801-40923962	nnnnnnnnnnnnnnnnnnnnnnnnnnnnnnnnnnnnnnnnnnnnnnnnnnnnnnnnnnnnnnnnnnnnnnnnnnnnnnnnnnnnnnnnnnnnnnnnnnnnnnnnnnnnCTGAGGAGCTGCTGCGGCCGGGAGCGCCCCCAGCCTCGCTCCTCGCTCCGCTTGGTGCCATGTGATTCTCCGAGGGAGCAGCTGCATGAGTGGAGATGCTCTnnnnnnTGGAGAATGGACTGGACCCCCAGGCTGCCATCCCGACACATCATCTCGGaGTTGGAGCACCTGACGTTTGTTAACACAGATGTGGGCCGCTGCCGGGCATGGCTGCGGCTGGCCCTGAACGACGGCCTGATGGAGTGCTATCTGAAGCTGCTGCTGCAGGAGCAGGCCCGCCTGCGCGAGTAC…
TCONS_00026066	=	NR_036430	SRGN	serglycin (SRGN), transcript variant 2, non-coding RNA	XLOC_008347	TSS9303	1107	103	9.3	7.8	397351	10	70517833	70534573	+	70517833-70517998,70533633-70534573	CCTTTTCTAAAAGGGACAGAGAGCACCCTGCTACATTTCCTAATCAAGAAGTTGGCGTGCAGCCgggagagctGGAGTGAGTTGGTCATGATGCAGAAGCTACTCAAATGCAGTTGGCTCGTCCTGGCTCTTGCCcTCATCCTGGTTCTGGAATCCTCAGTTCAAGaaagacgagaatccaggacttgaatcgtatcttcccactttctgaggactactctggatcaggctnnGGTTCCGGCTCCGGCTCTGGATCAGGATCTGGGAGTGGCTTTGTAACTGAAATGGAACAAGATTACCAACCAGTAGATtAAAGTGATGCTTTCCAtGACAACCTTAGGTCTCTTGACAGGAATCTGTCCTCAGACAGCCAGGACTTGGGTCAACATGGATTAGAAG…
TCONS_00017461	=	NR_024113	C1orf52	chromosome 1 open reading frame 52 (C1orf52), transcript variant 2, non-coding RNA	XLOC_005455	TSS6119	3391	1872	55.21	7.7	288858	1	85488224	85497943	-	85488224-85490973,85496795-85496993,85497206-85497332,85497629-85497943	nnnTTCCGGCAGAGTGCTGGGTCGTCGCTCGCAGCCGTCATGGCAGCGGAGGAGAAGGACCCTCTGAGCTATTTCGCGGCATACgGGAGCAGCAtCTCAGACTCCTCGGACGAGGAGGATAACATCGAGCCGGAGGAGACGAGTcGCAGAACCCCGGATCTGGCGAAGTCGGCGGGCGGCTGTAGGAACAAGGCGGAGAAGCGGCTCCCGGGACCCGACGAtCTGTTTAGGAGCGTGACTCGCCCGGCCTTTCTCTACAATCCGCTCAACAAGCAGATAGACTGGGAGAGGCACGTCGTCAAGGCACCtGAGGAGCTTCTCCCTGAGACCCCTTCCCTTTGACGCCGAAGTGCCTGCGGTGCTGCCTCCAAGACAGTGTCTGCTGCAGCCTCCTGAAGG…
TCONS_00090354	=	NR_027678	RPAIN	RPA interacting protein (RPAIN), transcript variant 7, non-coding RNA	XLOC_028977	TSS32697	2807	1195	42.57	7.7	371314	17	5263685	5273709	+	5263685-5264335,5265340-5265510,5266813-5266873,5270015-5270343,5272115-5273709	nnnnnnnnnnnnnnnnnnnnnnnnnnnnnnnnnnnnnnnnnnnnnnnnnnnnnnnnnnnnnnnnnnnnnnnnnnnnnnnnnnnnnnnnnnnnnnnnnnnnnnnnnnnnnnnnnnnnnnnnnnnnnnnnnnnnnnnnnnnnnnnnnnnnnnnnnnnnnnnnnnnnnnnnnnnnnnnnnnnnnnnnnnnnnnnnnnnnnnnnnnnnnnnnnnnnnnnnnnnnnnnnnnnnnnnnnnnnnnnnnnnnnnnnnnnnnnnnnnnnnnnnnnnnnnnnnnnnnnnnnnnnnnnnnnnnnnnnnnnnnnnnnnnnnnnnnnnnnnnnnnnnnnnnnnnnnnnnnnnnnnnnnnnnnnnnnnnnnnnnnnnnnnnnnnnnnnnnnnnnnnnnnnnnnnnnnnnnnnn…
TCONS_00078574	=	NR_027649	C15orf40	chromosome 15 open reading frame 40 (C15orf40), transcript variant 6, non-coding RNA	XLOC_025436	TSS28405	2128	1374	64.57	7.6	338216	15	81466587	81471397	-	81466587-81468431,81469993-81470119,81471242-81471397	nnnnnnnnnnnnnnnnnnnnnnnnnnnnnnnnnnnnnnnnnnnnnnnnnnnnnnnnnnnnnnnnnnnnnnnnnnnnnnnnnnnnnnnnnnnnnnnnnnnnnnnnnnnnCGCTGAGATGCCTAAGAtGGCTGGTGCGACGACCAAGGCCAGTAGCAGGGGAAAAGCCAGAGCAAGGAACCAGAGAGACCATTTCCTCCCTTAGGTCCTGTGGCAGTTGATCCTAAAGGTTGTGTCACCATAACCATCCATGCAAAACCTGGCTCCAAACAAAATGCTGTAACAGATTTGACAGCAGAGGCCGTAAATGTAGCTATCGCAGCACCTCCATCAGAGGGAGAGGCtAATGCTGAGCTCTGTCGGTATCTTTCCAAGGTCCTAGAACTCAGGAAGAGTGAtGTG…
TCONS_00093602	=	NR_026905	C17orf69	chromosome 17 open reading frame 69 (C17orf69), transcript variant 1, non-coding RNA	XLOC_030044	TSS33791	2463	1660	67.4	7.6	259700	17	41072124	41075454	+	41072124-41072669,41073538-41075454	nnnnnnnnnnnnnnnnnnnnnnnnnnnnnnnnnnnnnnnnnnnnnnnnnnnnnnnnnnnnnnnnnnnnnnnnnnnnnnnnnnnnnnnnnnnnnnnnnnnnTGAACTCCTGACCTCATGATCCGCcTGCCTCGGCCTCCCAAAGTGTTGGGATTACAGGTGTGAGCCACCGCACCCGGCCTCcGAGAAATATTTAGATTGTACaCCTCAAgTGGGCAGGGACTGTGTCTTTCACTTTTGTATTTATGCTACAGTGTACCTAGTACAGTGCCAGCCCTCGTTAAATACTTATTGATTGCTCAGACAATAAgGACCTTGCTTTGGAAGGAGGAGGGGATAGcCATGTGCTTCTGAATGTaTnnnnnnnnnnnnnnnnnnnnnnnnnnnnnnnnnnnnnnnnn…
TCONS_00194421	=	NR_033845	LOC100129427	uncharacterized LOC100129427 (LOC100129427), non-coding RNA	XLOC_063571	TSS70699	1776	1604	90.32	7.6	296851	7	50566951	50578655	+	50566951-50567074,50574306-50574359,50575023-50575337,50576538-50576601,50577437-50578655	nnnnnnnnnnnnnnnnnnnnnnnnnnnnnnnnnnnnnnnnnnnnnnnnnnnnnnnnnnnnnnnnnnnnnnnGGCTCTGTGCGATAGCAGCAGACAAAGGTTGCCATGGCAAGCCTGCTCgaGagnnnnnnnnnnnnnnnnnnnnnnnnnnnnnnnnnnnnnnnnnnnnnnnnnnnnnnnnnnnnnnnnnnnnnnnnnnnnnnnnnnnnnnnnnnnnnnnnnnnnnnnnnnnnnnnnnnnnnnnnnnnnnnnnnnnnnnnnGCCCAGGAGAAGCCGATGCAGCCAATGGCCCCGCACAGCATGTCCGCAAGCATGGCCGGGTATGAGCTGGCCGTGGGGAAGTAGGCAAAGAAGTAGGGGCTGTGCCAGTGCGTCACCCCnnnnnnnnnnnnnnnnnnnn…
TCONS_00140952	x	NR_026943	LOC642852	uncharacterized LOC642852 (LOC642852), non-coding RNA	XLOC_044684	-	101	0	0	7.6	279607	21	45537278	45537378	-	45537278-45537378	GCGGAGACGGACGACACTCAGGGCCCAGCAGGGGTGGAAGGATGGGTTCTAACAGGTGTGGCCCCAGGACCACAAGCTGCACCTGCTGTGTCTGAGCCCAA
TCONS_00189996	=	NR_029466	COX7A2	cytochrome c oxidase subunit VIIa polypeptide 2 (liver) (COX7A2), transcript variant 2, non-coding RNA	XLOC_061961	TSS69042	921	125	13.57	7.5	402415	6	76004111	76010531	-	76004111-76004424,76006737-76006821,76007559-76007701,76010153-76010531	GACACTAGCTTTCTTTGATACCCTGGTCCCACACTGACTTCATCTAAGcTTATTACATTCATCTCACAAATCGTTTGCCTTTTCCCCAGCCTTAGCTCCAGnnnnnnnnnnnnnnnnnnnnnnnnnnnnnnnnnnnnnnnnnnnnnGAcTGAGACGGCGAGCCGGCTAGAGCGGATAGgGCCGTACTGCCGCTCTAGTTTTTCTTTTGCTCTCTATGGTTAGGAGCGCAgGCCTCTCTTCGGCCCcGnnnnnnnnnnnnnnnnnnnnnnnnnnnnnnnnCTCGGAGGTAGTTCcGGTTCCGGCGTGGCCATTTTCGTTGCTGGTGTTAAGTTGCGGCGGTTGCTGGTCAGTAACAGCCAAGATGCTGCGGAATCTGCTGGCTCTcCGTCAGATTGGgca…
TCONS_00101721	=	NR_028133	EXOC7	exocyst complex component 7 (EXOC7), transcript variant 3, non-coding RNA	XLOC_032322	TSS36844	4822	634	13.15	7.5	255970	17	71588681	71611247	-	71588681-71591426,71591682-71591815,71591924-71591965,71592193-71592256,71592990-71593085,71593353-71593473,71593756-71593821,71594530-71594568,71595330-71595396,71595736-71595798,71596140-71596238,71596447-71596599,71596851-71596996,71598819-71598911,71602090-71602257,71605472-71605694,71608947-71609052,71609355-71609539,71611037-71611247	nnnnnnnnnnnnnnnnnnnnnnnnnnnnnGGGAGGGAGCGCACCCAGCGAGGAGATGGGGTTGGGGGCTAGGCCGTGGGGTCGGGACACAGTGGTCTCCTTTAGCTTCTGGTTTCTtGTGATGTCCTCCCCTTGCCTGCtCGCAGGAGGAGGAGACGCTGTCCTTCATCCGAGACAGCCTGGAGAAGAGCGACCAACTCACTAAGAACATGGTGTCTATCTTATCATCCTTTGAGAGCCGCCTTATGAAGCTGGAGAACTCCATCATCCCCGTGCACAAGCAGACAGAGAATCTGCAGCGGCTGCAGGAGAATGTTGAGAAGACACTGTCCTGCCTGGACCATGTCATCAGCTACTACCATGTGGCCAGTGACACTGAGAAGATCATCAGAGAGGGCCC…
TCONS_00231189	j	NR_024501	FMR1-AS1	FMR1 antisense RNA 1 (non-protein coding) (FMR1-AS1), transcript variant 3, non-coding RNA	XLOC_076477	TSS83692	2400	1929	80.38	7.5	221817	X	146798641	146811368	-	146798641-146800205,146800491-146800594,146800852-146801440,146811143-146811195,146811280-146811368	nnnnnnnnnnnnnnnnnnnnnnnnnnnnnnnnnnnnnnnnnnnnnnnnnnnnnnnnnnnnnnnnnnnnnnnnnnnnnnnnnnnnnnnnnTTGTTTTCAAATGCAACTgTTATTGAATCTTCATGAACATCCTTTACAAATGCCTTGTAGAAAGCGCcATTGGAGCCCCGCACTTCCACCACCAGCTCCTCCATCTTCTCTTCAGCCCTGCTCGCGCCGGGAGCCCGCCCCCGAGAGGTGGGCTGCGGGCGCTCGcnnnnnnnnnnnnnnnnnnnnnnnnnnnnnnnnnnnnnnnnnnnnnnnnnnnnnnnnnnnnnnnnnnnnnnnnnnnnnnnnnnnnnnnnnnnnnnnnnnnnnnnnnnnnnnnnnnnnnnnnnnnnnnnnnnnnnnnnnnnnnnnn…
TCONS_00100797	=	NR_026641	INTS2	integrator complex subunit 2 (INTS2), transcript variant 2, non-coding RNA	XLOC_032122	TSS36494	6175	524	8.49	7.5	245779	17	57297510	57360172	-	57297510-57299869,57299976-57300152,57301177-57301282,57301416-57301523,57301880-57302131,57304408-57304603,57307056-57307181,57310030-57310231,57313150-57313314,57317044-57317148,57321929-57322037,57323656-57323832,57325908-57326042,57327458-57327526,57329612-57329726,57329811-57329882,57336603-57336728,57339551-57339777,57343663-57343836,57344083-57344213,57351543-57351656,57353868-57353970,573…	nnnnnnnnnnnnnnnnnnnnnnnnnnnnnnnnnnnnnnnnnnnnnnnnnnnnnnnnnnnnnnCCGACGGGAGTCAGACGCTGgGGATGAATGAAGGTGCTGGGTGCAGGTTGAAAAAGTCTCCCGCTTTTCCGTCCCTACAGTCCCGGTTCTGCCTTTGTGTGGTGCCCCCATCCTCCCCACTTCGTATCGACAATCCGGTTGGTCCCGGCGTCTGAGTTCTCGGTGCCCGAGTCGACTCGAGGCACAACTAGGGTTTGGGGTTCCGGATATCGCCTAGGCCCAACTTCGGACCGCGCTCTCGATtTCTGCCGCGTCCCGCCTCTAGGACGCGGAGTCCGTGTGGGGTTCGGTGAGGCTGGAGGGTAGATCTTAAGGATCAACaAACAGTAATAATGAC…
TCONS_00197034	=	NR_027830	BCAP29	B-cell receptor-associated protein 29 (BCAP29), transcript variant 3, non-coding RNA	XLOC_064595	TSS71471	6339	1917	30.24	7.4	267053	7	107007232	107050998	+	107007232-107007982,107011563-107011663,107021636-107021786,107023548-107023683,107028078-107028186,107041013-107041113,107046009-107050998	nnnnnnnnnnnnnnnnnnnnnnnnnnnnnnnnnnnnnnnnnnnnnnnnnnnnnnnnnnnnnnnnnnnnnnnnnnnnnnnnnnnnnnnnnnnnnnnnnnnnnnnnnnnnnnnnnnnnnnnnnnnnnnnnnnnnnnnnnnnnnnnnnnnnnnnnnnnnnnnnnnnnnnnnnnnnnnnnnnnnnnnnnnnnnnnnnnnnnnnnnnnnnnnnnnnnnnnnnnnnnnnnnnnnnnnnnnnnnnnnnnnnnnnnnnnnnnnnnnnnnnnnnnnnnnnnnnnnnnnnnnnnnnnnnnnnnnnnnnnnnnnnnnnnnnnnnnnnnnnnnnnnnnnnnnnnnnnnnnnnnnnnnnnnnnnnnnnnnnnnnnnnnnnnnnnnnnnnnnnnnnnnnnnnnnnnnnnnnnn…
TCONS_00228609	=	NR_002725	INE2	inactivation escape 2 (non-protein coding) (INE2), non-coding RNA	XLOC_075654	-	1962	1034	52.7	7.4	294860	X	15713760	15715721	-	15713760-15715721	ACCCaGCCATAGATTTTTTAGTGAGTTcGAAATGgATGTAAATTTCCTTTTATAGGAGTTAGACATTcATTTTTAACAATTAACCACTGAATTCATTTTCAnnnnnnnnnnnnnnnnnnnnnnnnnnnnnnnnnnnnnnnnnnnnnnnnnnnnnnnnnnnnnnnnnnnnnnnnnnnnnnnnnnnnnnnnnnnnnnnnnnnnnnnnnnnnnnnnnnnnnnnnnnnnnnnnnnnnnnnnnnnnTTTAGAATAGCCAACTTTACCCTAACCCATGTACAAGACAGTTCTCCAGGTGGCCTTGGACTGACCCAGTTCTCCCTTCTTCCTTGCTTGgAGTTCTTAAGnnnnnnnnnnnnnnnnnnnnnnnnnnnnnnnnnnnnnnnnnnnnnnnnnnnnnnnnn…
TCONS_00192751	=	NR_015449	RNF216P1	ring finger protein 216 pseudogene 1 (RNF216P1), transcript variant 2, non-coding RNA	XLOC_062936	TSS70130	2339	826	35.31	7.4	317018	7	4980060	5004326	+	4980060-4980318,4982458-4982593,4989828-4989930,4991067-4991232,4995220-4995334,5002767-5004326	CGCGGCTAGGCGGCCCTCTCTGTGGTGAGCCCCCgGGTCCCTCCTCCaCAGCACCCGGAGTGCCTCTATGGTTCTTCCTGtcgttagtcgggagggggcgcnnnnnnnnnnnnnnnnnnnnnnnnnnnnnnnnnnnnnnnnnnnnnnnnnnnnnnnnnnnnnnnnnnnnnnnnnnnnnnnnnnnnnnnnnnnnnnnnnnnnnnnnnnnnnnnnnnnnnnnnnnnnnnnnnnCCTGGCTAGCCGGCGAGTTGAGTaGCGActcttttgaaacagaTGGTCACCATGtTTAGATATTAGCAGTCCTGTATGTGCAGGTCTGCGTTTGAAAATGGCAGAGGGAAACAGCAATGAaGAGGTGATTCACTTGAATAACTTTCACTGCCATCGGGGAaAAGnntt…
TCONS_00146796	=	NR_024022	SETMAR	SET domain and mariner transposase fusion gene (SETMAR), transcript variant 3, non-coding RNA	XLOC_046472	TSS53226	6417	1751	27.29	7.3	315950	3	4319988	4337883	+	4319988-4320552,4329582-4330445,4332896-4337883	nnnnnnnnnnnnnnnCACtGCGCGGCCCAGgcctgtCAGGGTAGTAGGCGCTGCGTGAGGCGGGTAAATGTTCGCGGAAGCGGCGAAGAAGACAGGGCCTTGTGGGATGGCGGAGTTTAAGGAGAAGCCTGAGGcCCCGACTGAGCAGCTGGATGTCgCATGCAGCCAGGaAAACTTGCCGGTGGGCGCGTGGCCCCCGGGGGCCGCGCCGGCGcCCTTCCAGnnnnnnnnnnnnnnnnnnnnnnnnnnnnnnnnnnnnnnnnnnnnnnnnnnnnnnnnnnnnnnnnnnnnnnnnnnnnnnnnnnnnnnnnnnnnnnnnnnnnnnnnnnnnnnnnnnnnnnnCCGgTGGTGCGCGGGAATAGGTGTGCATGCCCCGGCCTGGGCCTTTTTCTGTTAACC…
TCONS_00142785	=	NR_024195	TOM1	target of myb1 (chicken) (TOM1), transcript variant 6, non-coding RNA	XLOC_045295	TSS51721	2343	62	2.65	7.3	313280	22	34025793	34073987	+	34025793-34025973,34043870-34043954,34048992-34049170,34049489-34049623,34049761-34049907,34053264-34053380,34056340-34056473,34058974-34059007,34059397-34059490,34060321-34060441,34064706-34064781,34071718-34071777,34072923-34072962,34073048-34073987	nnnnnnnnnnnnnnCACCGCtCCGCCCACGCCTCCTCGCCGGCCTtCGgGtgcgtcacgtgacgggTtGGCGGCGCTGGCGgTTGCTGTCAGCTGATTCCCGGGGTTGGTGGCgGCGGCGGTAGCAGCGATGGACTTTCTCCTGGGGAACCCGTTCAGCTCTCCAGTGGGACAGCGCATCGAGAAAGCTACAGATGGCTCCCTGCAGAGCGAGGACTGGGCTCTCAACATGGAGATCTGTGACATCATCAACGAGACGGAGGAAGGnnnnnnnnnnnnnnCTCTCcGCCCTCcCAGTCTTAGAAACCTGTTTCAAGAACTGCGGGCACCGCTTCCACGTGCTGGTAGCCAGCCAGGACTTCGTGGaGAGTGTGCTGGTGAGGACCATCCTGCCCAAGAA…
TCONS_00201720	=	NR_003580_dup1	LOC100093631	general transcription factor II, i, pseudogene (LOC100093631), non-coding RNA.	XLOC_066148	TSS73172	3454	135	3.91	7.1	238638	7	74239040	74291395	-	74239040-74240184,74240878-74240953,74241732-74241773,74242870-74242911,74244194-74244222,74245702-74245885,74246554-74246637,74247560-74247640,74248314-74248369,74250271-74250454,74250632-74250697,74251606-74251707,74253307-74253381,74253777-74253835,74254777-74254960,74256194-74256265,74261612-74261670,74263033-74263216,74264183-74264254,74265734-74265792,74267061-74267244,74269408-74269473,742…	nnnnnnnnnnnnnnnnnnnnnnnnnnnnnnnnnnnnnnnnnnnnnnnnnnnnnnnnnnnnnnnnnnnnnnnnnnnnnnnnnnnnnnnnnnnnnnnnnnnnnnnnnnnnnnnnnnnnnnGCGGACGATGGAACTCCACATCCTGGAGCACCGGCTGCAAGTTGCCAGCGTCGCCAAGGAGAGTATCCCGCTGTTCACCTACGGCCTGATCAAACTTGCCTTCnnnnnnnnnnnnnnnnnATGATGATTATTCTCCACCTTCTAAGAGACCAAAGACCAATGAGCTACCACAGCCACCAGTCCCGGAACCCACCAATGCTGGGAAGCGGAAAGTGAGGGAGTTCAACTTTGAGAAATGGAATGCTCGCATCACTGATCTACGTAAACAAGTTGAAGAATTG…
TCONS_00161484	=	NR_033290	FAM114A1	family with sequence similarity 114, member A1 (FAM114A1), transcript variant 2, non-coding RNA	XLOC_051595	TSS58545	3689	905	24.53	6.9	248970	4	38545693	38623760	+	38545693-38545850,38569759-38569846,38583538-38583651,38583771-38583877,38586608-38586742,38592937-38593089,38600786-38600909,38607258-38607349,38609467-38609628,38610251-38610390,38613734-38613806,38618984-38619037,38621472-38623760	nnnnnnnnnnnnnnnnnnnnnnnnnnnnnnnnnnnnnnnnnnnnnnnnnnnnnnnnnnnnnnnnnnnnnnnnnnnnnnnnnnnnnnnnnnnnnnnnnnnnnnnnnnnnnCGGGGCGGGACCCACCCGGCACTCCCGCGCGTACTCgGCCGCcTGAGCGGCtGTGGATTCCCCTCCAAGTGGAGGAGGATGGGCAGGCTGGGGATCCTGGGGCAAATCTCTGCTGTCATCTGCATCTGCCACCGTAGGTCATGGATTGACGGCaGTCAAGGAAAAAGCAGGGGCCACTCTACGGATTCATGGTGTAAATTCtGGATCTTCTGAAGGGGCCCAACCAGACACTGAAAACGGAGTCCCTGCAATAACAGATGCAGCCACAGATCAGGGCCCTGCAGAAAGCC…
TCONS_00042741	=	NR_027391	SLC15A3	solute carrier family 15, member 3 (SLC15A3), transcript variant 2, non-coding RNA	XLOC_013740	TSS15359	3566	173	4.85	6.8	281063	11	60459614	60475935	-	60459614-60461421,60461918-60462073,60463528-60463686,60466083-60466193,60467737-60467884,60470580-60470869,60475042-60475935	GGGAGGAAGGGTCAAGGTGGAGGGAGGAGAGGGGAGAGTCAGGGAGAAACAGCTGCAGGGGAGGCACGGGGAGGAAGGCTTAGGGGTAGgGGAAGgGAGAGGGGAGTTGAAAATTAGGGAGGAGGTAGTAGAGTCCGGGTAGTGAGCGGAGGAACAGGAAGGGTAGGGCAAGAAAGGGAgAGGGGACAGGAGGGAAgGgtGGGCCAAAGCGGTGAGAAAGGAGGGCCAGCCaGTTGGGTGGGGGAGAGGGCCGAGGCCCGGGGGCAGGAGTGCAGGGCTCTGAGGCGGGGAGAGGAGAGCCGAGnnnnnnnnnnnnnnnnnnnnnnnnnnnnnnnnnnnnnnnnnnnnnnnnnnnnnnnnnnnnnnnnnnnnnnnnnnnnnnnnnnnnnnnnnnnnnnn…
TCONS_00084994	=	NR_023316	ACSF3	acyl-CoA synthetase family member 3 (ACSF3), transcript variant 3, non-coding RNA	XLOC_027504	TSS30604	2851	1261	44.23	6.7	279418	16	87687755	87749755	+	87687755-87687901,87696513-87696668,87706001-87706155,87708248-87708396,87714710-87714822,87727045-87727171,87739176-87739310,87739847-87739958,87747999-87749755	nnnnnnnnnnnnnnnnnnnnnnnnnnnnnnnnnnnnnnnnnnnnnnnnnnnnnnnnnnnnnnnnnnnnnnnnnnnnnnnnnnnnnnnnnnnnnnnnnnnnnnnnnnnnnnnnnnnnnnnnnnnnnnnnnnnnnnnnnnnnnnnnnnnGTGACCGGGCTGGTCCGCAAGTGGGCATGGACCAAAGACGACGTGATCCTCCACGTGCTTCCACTGCACCACGTCCACGGTGTGGTCAATGCGTTGCTCTGTCCTCTCTGGGTGGGAGCCACCTGTGTGATGATGCCTgAATTCAGCGCCCAGCAGGTTTGGGAAAAGTTCTTAAGTTCTGAAATGCCGCGGATCAATGTCTTCATGGCAGTGCCTACAATATACACCAAGCTGATGGAGTaCTATGACAGG…
TCONS_00110089	=	NR_028406	FXYD5	FXYD domain containing ion transport regulator 5 (FXYD5), transcript variant 4, non-coding RNA	XLOC_035070	TSS39793	1690	448	26.51	6.6	302122	19	40337411	40352628	+	40337411-40338354,40340164-40340244,40341087-40341143,40343452-40343544,40346899-40346988,40348885-40348914,40348994-40349068,40352309-40352628	nnnnnnnnnnnnnnnnnnnnnnnnnnnnnnnnnnnnnnnnnnnnnnnnnnnnnnnnnnnnnnnnnnntTCCGCCTGGACGCAGCAGCCACCGCCGCGTCCCTCTCCCCACTAGGCTGCCGGCTCAGGACCCCCAGCTCCAACnnnnnnnnnnnTCGCGCGCCACCTCCATCCGCTGCCCCTCTGCCCACGGGCCGGGCTCAGnnnnnnnnnnnnnnnnnnnnnnnnnnnCCTCTCtGtCCCCCATCCACGCCCACATCTCTCTGCCTCCTCTCCTGGGCTACAGTGGGCCGCTCTGCCTCGCTCCCGCCGGCCTGCCTCAGTCTCCCCAGCTgTtTGCCnnnnnnnnnnnnnnnnnnnnnnnnnnnnnnnnnnnnnnnnnnnnnnnnnnnnnnnnnnnn…
TCONS_00180875	=	NR_033910	LOC100130275	uncharacterized LOC100130275 (LOC100130275), non-coding RNA	XLOC_058894	TSS65815	1624	304	18.72	6.6	429632	6	10520536	10524707	+	10520536-10520586,10522900-10523270,10523506-10524707	GGCgcAGaGgGAGACCGAAGGAGAGAGCGCAGAGAGGGAGAAAGTGTCTGCGCACAGCCAAAATTGGTCAGAAAGGGGAGTAAAGTGGGACACGGGCTTCAAAGTAGGGAAACCAAAGAAGGGAGCATCCACGTCCTCCCTCTCCAGCTTCTCCCCCGCGTTCTTCGGGCGAATCCGAGGGGCGGGCGCTGCGCTGGGGAAAGTTTGTCCCACCCGCGTTTCGCAGCTGGTTGCAAGGAGAGGAGGAGGAGAGGGAGGGTCgAGCTCGGAnnnnnnnnnCGCAGGGATGATCGAtCCGGCGTCGCGCTGTCCTCGCAGTCCTCGTACTTGATATTATCTGTCAATTTCCAAAGCATTTTCATGGATCGGCGTGAACGGAtATGCCCCTCTCCGTCTCGC…
TCONS_00011009	=	NR_024171	MDM4	Mdm4 p53 binding protein homolog (mouse) (MDM4), transcript variant 4, non-coding RNA	XLOC_003569	TSS3699	10019	5161	51.51	6.6	268648	1	202752120	202793871	+	202752120-202752260,202761235-202761347,202762111-202762185,202766435-202766568,202767942-202767997,202773960-202774059,202778535-202778695,202780286-202780435,202782548-202782628,202784864-202793871	nnnnnnnnnnnnnnnnnnnnCCGGAAGTTGCGGCTTCATTACTCGCCATTTCAAAATGCTGCCGAGGCCCTCGGATCTGTGACTGCTACCCCTCCCCCAACCCGGGCTCGGCGGGGGAGCGACTCATGGAGCTGCCGTAAGTTTTACCAACAGACTGCAGTTTCTTCCCTGCCAAAATGACATCATTTTCCACCTCTGCCCAGTGTTCAACATCTGACAGTGCTTGCAGGATCTCTCCTGGACAAATCAATCAGGTACGACCAAAACTGCCACTTTTGAAGATTTTGCATGCAGCAGGTGCGCAAGGTGAAATGTTCACTGTTAAAGAGGTCATGCACTATTTAGGTCAGTACATAATGGTGAAGCAGCTTTATGATCAGCAGGAGCAGCATATGGTAT…
TCONS_00143580	=	NR_027786	SERHL	serine hydrolase-like (SERHL), non-coding RNA	XLOC_045546	TSS51984	1357	944	69.57	6.6	241751	22	41226529	41238510	+	41226529-41226642,41227575-41227724,41227869-41227982,41228301-41228342,41228699-41228718,41229149-41229223,41230983-41231092,41234978-41235060,41236581-41236674,41237766-41237877,41238068-41238510	nnnnnnnnnnnnnnnnnnnnnnnnnnnnnnnnnnnnnnnnnnnnnnnnnnnnnnnnnnnnnnnnnnnnnnnnnnnnnnnnnnnnnnnnnnnnnnnnnnnnnnnnnnnnnnnnnngtctgatctcagagctgaagctggctgtgccctggggccacatcgcagccaaagcctggggctccctgcagggccctccagttctctgcctgcacggctggctggacaatgccagctccttcgacagactcatccctcttctcccgcaagacttttattacgttgccatggatttcggaggtcatgggctctcgtcccattacagcccaggtgtcccatattacctccagacttttgtgagtgagatccgaagagttgtggcagccttgaaatggaatcgattct…
TCONS_00188132	=	NR_024053	HCG18	HLA complex group 18 (non-protein coding) (HCG18), non-coding RNA	XLOC_061526	TSS68270	6605	2879	43.59	6.5	247506	6	30363153	30402911	-	30363153-30368355,30370227-30370720,30371888-30371993,30402110-30402911	GGGGCGGCAAAACGTCCGCCCGGGCCCGAGGCGGGCGGAGGCAGCTGTGGTTACGTGCGGGGGGCCGGTGACGCAGTCGCGGGGCGCTGGGACGCGACTTGCGGAGCCGGCCGGCGGGGGCAGGCCCCAGGCTCGGGCGCGGCGGCtGGACAGCACCTACCTTCCCGGCTTCGGGTCCGGGAGTGCGGGGCGCGGAGCCGCCGGAGCGCTGCCTCCCTCCTTCCTCCTCCCCTCGCCCCCGCCCCGCGGCGCGACACACAATACTCGCCGGAAGCGGAAGCCGCGCCGAGGCTCGTGTCAGTGGAAGCTGGGGTGTCGGCaGGCGgccgcgnnnnnnnnnnnnnnnnnnnnnnnnnnnnGGTGGAGGAGGGCTGGCGATGAGAACCAGCAGGAGGAATC…
TCONS_00131706	=	NR_033979	HOXD-AS1	HOXD cluster antisense RNA 1 (non-protein coding) (HOXD-AS1), non-coding RNA	XLOC_041557	TSS47773	3847	328	8.53	6.4	195974	2	176746170	176761974	-	176746170-176749666,176750306-176750468,176761788-176761974	CCGGGGGCGAAGGCGAGGGTCGGGCGGCGGCCAGGGGCAGACAGCTGACAAAGGCGCCGtCGCCGCTGCCCAGGGAGAAGGCGGGCTGCAGAGCCAGGGGCCGGACGTCGGAGCGGGAGAACTTGGGTGCTAAGCTGAGCACGTCGCCGCCGACcCCGCCGCCGCTGCTGCACGACACGTACTCCAGATCTGGGGGCCCTTCACCTGCCTCTGCTACTGCAAATGATTGGATATTCannnnnnnnnnnnnnTCCCTCATGTGTGGAAATAATTTTGTTCACTCTGTTTCATGCTGGACCtGGCCTGAAAATGGGCCCTTATGTTGTCTTTGCACTTTCCAACTTGCCAAGTTTCTGAAAGAAGgACCAAAGTAATGCCATGAACTCCCAGATGAAGAGG…
TCONS_00116130	=	NR_027297	HOMER3	homer homolog 3 (Drosophila) (HOMER3), transcript variant 5, non-coding RNA	XLOC_036556	TSS41956	2088	481	23.04	6.3	252953	19	18901011	18911552	-	18901011-18901443,18903134-18903220,18903318-18903434,18903785-18903941,18904733-18904854,18906112-18906219,18910162-18910293,18910537-18910693,18910778-18911552	gAtggagaGCCCCACTCTGGCCAGTCATGGGTGAATGTGnnnnnnnnnnnnnnnnnnnnnnnnnnnnnnnnnnnnnnnnnnnnnnnTGGAGGGGACCTCACGgGGGTGCAATAACCGGGACAATGAGAAATTTACATCTGGATGTCaGCGGCCACCGGGCTcCTcTCAGAGGGCCATCTCCTGTACAGGGTGTTGTGGGGgCTTCCCCTAGTCAAAGAAAGATGGGGtCCGCTTGCTCTGAGTgATCTAnnnnnnnnnnnnnnnnnnnnnnnnnnnnnnnnnnnnnnnnnnnnnnnnnnnnnnnnnnnnnnnnnnnnnnnnnnnnnnnnnnnnnnnnnnnnnnnnnnnnnnnnnnnnnnnnnnnnnnnnnnnnnnnnnnnnnnnnnnnnnnnnnnnnnn…
TCONS_00088478	=	NR_027398	GFOD2	glucose-fructose oxidoreductase domain containing 2 (GFOD2), transcript variant 2, non-coding RNA	XLOC_028388	TSS32022	1780	334	18.76	6.2	281026	16	66265937	66310825	-	66265937-66267457,66310567-66310825	nnnnnnnnnnnnnnnnnnnnnnnnnnnnnnnnnnnnnnnnnnnnnnnnnnnnnnnnnnnnnnnnnnnnnnnnnCGCCCCTCCCTTTCCAGAGCCCCCCGTTCCTTAGAAACCAGGCGGCGCGTTCCGGGTGGCGGCGCCCTGGACTCCCGGGCCCGCGCATCCCCGCCAGCCTTCCTTAAAGCGGATGGGTGGCCGCCGAGACCcnnnnnnnnccatggtttccagtgcagcgcggagtgggcgatgccagcgtgccagGTATTGGGAAGAATGTCGTTTGCGAGAAGGCAGCAACATCGGTGGATGCCTTCCGGATGGTGACAGCCTCGCGCTACTACCCACAGCTCATGAGCCTGGTAGGGAACGTGCTGCGCTTCCTGCCTGCCtTCGTGCGCATG…
TCONS_00126347	=	NR_027850	MTX2	metaxin 2 (MTX2), transcript variant 2, non-coding RNA	XLOC_039941	TSS45551	1596	494	30.95	6.2	236068	2	176842369	176911003	+	176842369-176842643,176843190-176843393,176869834-176869881,176870823-176870869,176896366-176896438,176899799-176899875,176901267-176901359,176901848-176901886,176902275-176902400,176903558-176903634,176910467-176911003	nnnnnnnnnnnnnnnnnnnnnnnnnnnnnnnnnnnnnnnnnnnnnnnnnnnnnnnnnnnnnnnnnnnnnnnnnnnnnnnnnnnnnnnnnnnnnnnnnnnnnnnnnnnnnnnnnnnnnnnnnnnnnnnnnnnnnnnnnnnnnnnnnnnnnnnnnnnnnnnnnnnnGCCAGGTTTGCGGTGGAGGACGCTGAGGCCCGTGGGTGGCAGGCACACGGGCGCAGGGCCTCCCAGCCGACATGTCTCTAGTGGCGGAAGCCTTCGTCTCCCAGATTGCAGnnnnnnnnnnnnnnnnnnnnnnnnnnnnnnnnnnnnnnnnnnnnnnnnnnnnnnnnnnnnnnnnnnnnnnnnnnnnnnnnnnnnnnnnnnnnnnnnnnnnnnnnnnnnnnnnnnnnnnnnnnnn…
TCONS_00036154	=	NR_026593	TMX2	thioredoxin-related transmembrane protein 2 (TMX2), transcript variant 3, non-coding RNA	XLOC_011750	TSS13006	1796	207	11.53	6.2	195010	11	57236567	57265021	+	57236567-57236855,57261656-57261716,57261884-57262074,57262402-57262478,57262712-57262818,57263022-57263087,57263179-57263308,57264147-57265021	nnnnnnnnnnnnnnnnnnnnnnnnnnnnnnnnnnnnnnnnnnnnnnnnnnnnnnnnnnnnnnnnnnnnnnnnnnnAGCAGTGGCCCTTGCGGCCGAAAAGATGGCGGTCTTGGCTCCTCTAATTGCTCTGGTGTATTCGGTGCCGCGACTTTCACGATGGCTTGCCCAACCTTACTACCTTCTGTCGGCCCTGCTCTCTGCTGCCTTCCTACTCGTGAGGAAACTGCCGCCACTCTGCCACGGTTTGCCCACCCAACGCGAAGACGGTAACCCGTGTGACTTTGACTGGAGAGAAGTGGAGATCCTGaTGTTTCTCAGTGCCATTGTGATGATGAAGAACCGCAGATCCATGCCCCATGAAGAGGGACAAAGAATGGGATATAGGAGTGCACAGCCCAG…
TCONS_00014911	=	NR_024498	LOC646471	uncharacterized LOC646471 (LOC646471), non-coding RNA	XLOC_004816	-	3970	942	23.73	6.1	231455	1	26019032	26023001	-	26019032-26023001	TTGTATGCACTCAGGAaggcacagtgacCAGGATCTATTATAAGCATTTAACAAATATTTCATAACAGAATGAAAAGTGACCAGGAAACAACCTACTTGGGCAGTACCAAGGGGTTTGGGGCACAGAAGnnnnnnnnnnnnnnnnnnnnnnnnnnnnnnnnnnnnnnnnnnnnntCTCGAAGGACGCCTGGGGACACGGCTTCAAGGGTAGGTTGGTCCCAATTCTTCTTACTACACTTCGAGCAGCCCCATGCGGCTTGTTTTGCCAGATTGGTATGGTaAGGAGCAAAGnnnnnnnnnnnnnnnnnnnnnnnnnnnnnnnnnnnnnnnnnnnnnnnnnnnnnnnnnnnnnnnnnnnnnnnnAGACTGAATTCCACAAACCTAGGGACAGGGCACACT…
TCONS_00090358	=	NR_027681	RPAIN	RPA interacting protein (RPAIN), transcript variant 10, non-coding RNA	XLOC_028977	TSS32697	1691	724	42.81	6	250576	17	5263685	5277064	+	5263685-5264335,5265340-5265510,5266813-5266873,5270015-5270343,5276586-5277064	nnnnnnnnnnnnnnnnnnnnnnnnnnnnnnnnnnnnnnnnnnnnnnnnnnnnnnnnnnnnnnnnnnnnnnnnnnnnnnnnnnnnnnnnnnnnnnnnnnnnnnnnnnnnnnnnnnnnnnnnnnnnnnnnnnnnnnnnnnnnnnnnnnnnnnnnnnnnnnnnnnnnnnnnnnnnnnnnnnnnnnnnnnnnnnnnnnnnnnnnnnnnnnnnnnnnnnnnnnnnnnnnnnnnnnnnnnnnnnnnnnnnnnnnnnnnnnnnnnnnnnnnnnnnnnnnnnnnnnnnnnnnnnnnnnnnnnnnnnnnnnnnnnnnnnnnnnnnnnnnnnnnnnnnnnnnnnnnnnnnnnnnnnnnnnnnnnnnnnnnnnnnnnnnnnnnnnnnnnnnnnnnnnnnnnnnnnnnnnn…
TCONS_00055050	=	NR_033422	SLC11A2	solute carrier family 11 (proton-coupled divalent metal ion transporters), member 2 (SLC11A2), transcript variant 9, non-coding RNA	XLOC_017512	TSS19757	2309	276	11.95	6	213519	12	49659833	49706565	-	49659833-49660108,49661689-49661853,49668432-49668485,49670845-49670998,49671649-49671722,49672240-49672389,49672860-49672979,49674594-49674680,49675679-49675837,49676867-49677022,49679224-49679291,49679395-49679465,49680363-49680469,49684838-49684957,49685361-49685486,49688526-49688674,49690745-49690816,49706365-49706565	nnnnnnnnnnnnnnnnnnnnnnnnnnnnnnnnnnnnnnnnnnnnnnnnnnnnnnnnnnnnnnnnnnnnnnnnnnnnnnnnnnnnnnnnnnnnnnnnnnnnnnnnnnnnnnnnnnnnnnnnnnnnnnnnnnnnnnnnnnnnnnnnnnnnnnnnnnnnnnnnnnnnnggcgcgggggcggcgtgtcaggtggttgcggagctgAATCGTATTCTAAGAATTCAGCCACTCAAGTatccacCATGGTGTTGGGTCTTGAACAGAAGATGTCAGATGACAGCGTTTCTGGAGATCATGGGGAGTCTGCCTGTCTTGGTAannnnAACCCTGtCTcTAGTAATCCCTCTCTTCCACGGTCCCCTGGGGACTCAGAGGAGTACTTCGCCACTTACTTTAATGAGA…
TCONS_00158974	=	NR_001566	TERC	telomerase RNA component (TERC), telomerase RNA	XLOC_050593	-	541	206	38.08	6	246569	3	170965002	170965542	-	170965002-170965542	nnnnnnnnnnnnnnnnnCCTGGGAGaGGTGGcGGCCATTTTTTGTCTAACCCTAACTGAGAAGGGCGTAGGCGCCGCGCTTTTGCTCCCCGCGCGCTGTTTTTCTCGCTGACTTTCAGCGGGCGGAAAAGCCTCGGCCTACCGCCTTCCACCGTTCATTCTGGAGCAAACAAAAAATGTCAGCTGCTGGCCCGTTCGCCCCTCCCGGGGACCTGCGGCGGGTCGCCTGCCCAGCCCCCGAACCCCGCCtGGAGGCCGCGGTCGGCCCGGGGCTTCTCCGGAGGCGCccaTtgTcGccgcgaagagTTGGGCTCTGTCAGCCGCGGGTCTCTCGGGGGTGAGGnnnnnnnnnnnnnnnnnnnnnnnnnnnnnnnnnnnnnnnnnnnnnnnnnnnnnnnnn…
TCONS_00028495	=	NR_026941	CASC2	cancer susceptibility candidate 2 (non-protein coding) (CASC2), transcript variant 3, non-coding RNA	XLOC_009204	TSS10111	3300	2194	66.48	5.9	205061	10	119795418	119849637	+	119795418-119796604,119799013-119799118,119801632-119801697,119847697-119849637	AAAGAATGTATTTCTCTGGATTTCCCTGCATTAGCAATCCAGGTAGCTCGAAAGAGGCCTCaTCCTTCCAAACTGGCTCAaGGGTTTTCtCAGCTACAGAGGTGGAGTACTTtTCCTTGCCCAGCTGAATTATAGTGTATGTGTCAtTGGTGCCACTTTTGCCTTTTGGCTTCAGATCTTTGGCTTGGAGCACTGTGACCTGCACGTGGGTTGGAAACCACTTTTGGGCTTGCTcGGACAGCATCATCCTGTCCTGTTTCTCTGCATCCGAGTTCACAAGCACAGGCAGTGCCCCTCCCGGAGGGAGAGCCTAATTCCTTAATCACTGCATCCTAAGGGCACTTAAcGGAGACaGGCAAGCTCAGGGCTCCCCGACTTCCcTATGGCTGATGTCAAAAC…
TCONS_00000180	=	NR_015434	LOC148413	uncharacterized LOC148413 (LOC148413), non-coding RNA	XLOC_000061	TSS71	2134	1620	75.91	5.9	303081	1	1324717	1327619	+	1324717-1324932,1325401-1325546,1325848-1327619	nnnnnnnnnnnnnnnnnnnnnnnnnnnnnnnnnnnnnnnnnnnnnnnnnnnnnnnnnnnnnnnnnnnnnnnnnnnnnnnnnnnnnnnnnnnnnnnnnnnnnnnnnnnnnnnnnnnnnnnnnnnnnnnnnnnnnnnnnnnnnnnnnnnnnnnnnnnnnnnnnnnnnnnnnnnnnnnnnnnnnnnnnnnnnnnnnnnnnnnnnnnnnnnnnnnnnnnnnnnnnnnnnnnnnnnnnnnnnnnnnnnnnnnnnnnnnnnnnnnnnnnnnnnnnnnnnnnnnnnnnnnCACAGCTGTGCAGGAGGGGCAGTAGGTATCTGTTGCTACAGTTACCGGAACCTTTGCCAGGACTAGTGCAGAACCACGGGCTGGcAGCTCAGGGnnnnnnnnnnnnnnnnnnnnnn…
TCONS_00074627	=	NR_004859	SCAND2	SCAN domain containing 2 pseudogene (SCAND2), transcript variant 1, non-coding RNA	XLOC_024251	TSS26872	4525	2426	53.61	5.9	264914	15	82975679	82986698	+	82975679-82976533,82978059-82978616,82981582-82981655,82982631-82982712,82983743-82986698	nnnnnnnnnnnnnnnnnnnnnnnnnnnnnnnnnnnnnnnnnnnnnnnnnnnnnnnnnnnnnnnnnnnnnnnnnnnnnnnnnnnnnnnnnnnnnnnnnnnnnnnnnnnnnnnnnnnnnnnnaCAGCTTCAAGCTCCTCTACTTTTCAACCAGATCACTAGACCTTGACTCCTCTTATCAAACTTGGGGAACTGCCACCCCACCAGTGACTCCACAGGCACCAGGGCaTGCAGCAGGGCGGGGACAGGAAGGCTGTCTTCTTCACCTCAAgCCGGCTGGGCTAACACTTGAGATTTTTACTAGAGTTCACTTTGTaaTGTAnnnnnnnnnnnnnnnnnnnnnnnnnnnnnnnnnnnnnnnnnnnnnnnnnnnnnnnnnnnnnnnnnnnnnnnnnnnnnnnn…
TCONS_00045239	=	NR_028383	TIMM8B	translocase of inner mitochondrial membrane 8 homolog B (yeast) (TIMM8B), transcript variant 2, non-coding RNA	XLOC_014380	TSS16333	2746	382	13.91	5.9	193758	11	111459143	111462732	-	111459143-111461396,111461912-111462244,111462574-111462732	nnnnnnnnnnnnnnnnnnnnnnnnnnnnnnnnnnnnnnnnnnnGtTGTCGGAAAgTGGCGAGCCTGAGGCGAACAATGGCGGAGCTGGGTGAAGCTGATGAAGCTGAGTTGCAGCGCCTGGTGGCCGCCGAACAGCAGAAGGCGCAGTTTACTGCACAGGCCACGTGCCCGTAGAAAAGATACTAATCCACTTTGGGTTTTGGTTTCGCCGTCACCCCACTGCCTCACTGAATTGTGAGGACCATATGCGACAATGTATTTGAAAACGAGTAGAACATTATTGGAGGAAGGTGGACTCTGAAGTAGTCGCTGTAGAGTATGGgAnnnnnnCAAGGGTTTGGAGCCCTTCGGACATGGTTCTAACCCGGCCTGACTTCTTGCTGGCTACGTGACCTTGGA…
TCONS_00219289	=	NR_015375	FLJ35024	uncharacterized LOC401491 (FLJ35024), non-coding RNA	XLOC_072652	TSS79412	1302	719	55.22	5.8	248342	9	2525655	2612791	-	2525655-2526015,2526359-2526453,2529399-2529552,2612100-2612791	nnnnnnnnnnnnnnnnnnnnnnnnnnnnnnnnnnnnnnnnnnnnnnnnnnnnnnnnnnnnnnnnnnnnnnnnnnnnnnnnnnnnnnnnnnnnnnnnnnnnnnnnnnnnnnnnnnnnnnnnnnnnnnnnnnnnnnnnnnnnnnnnnnnnnnnnnnnnnnnnnnnnnnnnnnnnnnnnnnnnnnnnnnnnnnnnnnnnnnnnnnnnnnnnnnnnnnnnnnnnnnnnnnnnnnnnnnnnnnnnnnnnnnnnnnnnnnnnnnnnnnnnnnnnnnnnnnnnnnnnnnnnnnnnnnnnnnnnnnnnnnnnnnnnnnnnnnnnnnnnnnnnnnnnnnnnnnnnnnnnnnnnnnnnnnnnnnnnnnnnnnnnnnnnnnnnnnnnnnnnnnnnnnnnnnnnnnnnnnn…
TCONS_00230921	=	NR_026975	LOC286467	family with sequence similarity 195, member A pseudogene (LOC286467), non-coding RNA	XLOC_076367	TSS83601	2942	1460	49.63	5.8	250278	X	130664359	130792366	-	130664359-130665227,130671207-130671265,130673360-130673429,130711015-130711167,130717307-130717455,130718320-130718418,130730258-130730405,130745596-130745748,130756033-130756175,130757518-130758040,130766681-130766746,130786931-130787074,130792001-130792366	GTCTGGGAAAGGCCGACACGTGGTGCCTTCAGGCTCTGGGGCCTAGGACCTTTGTGGTAGCAGAGTCAGTGCAGAGAACCAGAAAATACCAGGTTGCTTATAGAAGGATGCCATGTGCTTGCTGGAGGTCTCAGGTGCAACCAAATTGCTTGCAGCTAGGAGGACCTTGAAGAGAAATGGAACCAGCCCGCCAAACCAAGAAGGGTTAGCACTTTTGCTAGGAGAGCTGACCACGCACAAACAGATGAGAACCAAAATCGAGTGAAGAGGATTGAAGATGAACCCACATTTTAAAAGTTCTTATCTGCTGGAGGTGGCATTACCTGTGACtTCGnnnnnnnnnnnnnnnnnnnnnnnnnnnnnnnnAAAATCCAGCTTTCTGAAGCAcATTTaAtGACA…
TCONS_00066856	=	NR_003530	MEG3	maternally expressed 3 (non-protein coding) (MEG3), transcript variant 2, non-coding RNA	XLOC_021539	TSS24179	2321	697	30.03	5.8	356761	14	100361719	100397113	+	100361719-100362307,100364798-100364906,100365124-100365839,100367511-100367624,100368602-100368731,100370722-100370841,100372257-100372390,100381548-100381623,100396781-100397113	nnnnnnnnnnnnnnnnnnnnnnnnnnnnnnnnnnnnnnnnnnnnnnnnnnnnnnnnnnnnnnnnnnnnnnnnnnnnnnnnnnnnnnnnnnnnnnnnnnnnnnnnnnnnnnnnnnnnnnnnnnnnnnnnnnnnnnnnnnnnnnnnnnnnnnnnnnnnnnnnnnnnnnnnnnnnnnnnnnnnnnnnnnnnnnnnnnnnnnnnnnnnnnnnnnnnnnnnnnnnnnnnnnnnnnnnnnnnnnnnnnnnnnnnnnnnnnnnnnnnnnnnnnnnnnnnnnnnnnnnnnnnnnnnnnnnnnnnnnnnnnnnnnnnnnnnnnnnnnnnnnnnnnnnnnnnnnnnnnnnnnnnnnnnnnnnnnnnnnnnnnnnnnnnnnnnnnnnnnnnnnnnnnnnnnnnnnnnnnn…
TCONS_00183829	=	NR_033327	EFHC1	EF-hand domain (C-terminal) containing 1 (EFHC1), transcript variant B, non-coding RNA	XLOC_059808	TSS66749	7293	2459	33.72	5.7	206002	6	52392499	52468542	+	52392499-52393230,52396703-52396924,52411061-52411348,52425445-52427044,52437652-52437872,52442090-52442230,52451794-52452007,52452397-52452544,52462897-52463107,52465027-52468542	nnnnnnnnnnnnnnnGGAGAATTAAGGATGAGATGATTGCATTAGTTCAcTGACCATCCCTGAGCAACAGAAACACAATCATGAGTAATCCTCGGCCCCTGCCTACAAGAAGCACGaGTCTAGnnnnnnnnnnnnnnnnACcGGACCaACCATTTACACTTCTGTGTGAAATGCGGCAGAGCGGGGAGAAAAGAGCGCCTGAGCTCACAGCGTTGGCGGGGCGCAGTGAGGTCCGCCGGGACTTGGTGGGAGGAGAGAAGGAACGTCCCTCTCTGCAATTCATCTAAGGGCCTGCTCGGACCCCGGATCTCACAGCGAGAACTACCGCCTCACTACACTCGCCTTTCCCCGCGCnnnnnnnnnnnnnnnnnnnnnnnnnnnnnnnnnnnnnnnnnnnnn…
TCONS_00099441	=	NR_024573	GHDC	GH3 domain containing (GHDC), transcript variant 4, non-coding RNA	XLOC_031765	TSS35968	3077	592	19.24	5.7	215667	17	37594631	37600165	-	37594631-37595465,37595729-37595814,37596168-37596301,37596376-37596447,37596562-37596754,37597785-37598286,37598450-37598571,37598861-37599138,37599311-37600165	nnnnnnnnnnnnnnnnnnnnnnnnnnnnnnnnnnnnnnnnnCaACCTGCCCCTTTAAGAGCACCCCCCTCCTcCAGCTCCTCCtTCAGGCCTGGcGGCCGGATTTCCCAGTTGGGACCCAGCCCTTTAAAGCCATCGCTCcTTCTTCCTGGCCGGATGTGTGCTGAGACCCAGAGTCACCCAGGGGTCTCTGTCACGTGCCGGGAGTAGGCAGAAGTGGGCTGTGACAGGTGCATGTGGGCATAGACTCCACAGCCCGGGGCTCAGGAGGGACAAGGAGCTGGGACAGGGTGGATCCCGAGAGAAAGCAAAGCTGCTCGGGAGTGGGCAAGAGATGTCGTTACGCAGCTGCTGTGnnnnnnnnnnnnnnnnnnnnnnnnnnnnnnnnnnnnnnnnnnnn…
TCONS_00126779	=	NR_026766	MYCNOS	MYCN opposite strand/antisense RNA (non-protein coding) (MYCNOS), non-coding RNA	XLOC_040090	TSS45749	944	162	17.16	5.7	208073	2	15997471	15999470	-	15997471-15997924,15998547-15998670,15999105-15999470	GGGAAAGGCAATGGGCGCCCCCTCTAACCCGGTTCCCCAATCTTcCaTCCAAGCCCCCCACTCTGCCCACgGCTCCCGAAGGTGGAGGAAGTTGTGCCTCTnnnnnnnnnnnnnnnnnnnnnnnnnnnnnTACAAGCTGTCTACGACAGGGGGTGGGAGGGGGCATGCAGATGCAGGGGGTGGTGGCGTGGCTCCGCAACTTTGGAAACTGCCATTTCATTCACACAAGGCACTGCCTGGGGGAGGGGGCTGTTCCAGGCTGCAGAATTCTAGCTCTCACGAGCACGCAGACAACnnnnnnnnnnnnnnnnnnnnnnnnnnnnnnnnnnnGAAGCCCtgGGCTCTCCGACCCAGCTACCGGGtATGGGGCACCCTTTGGAGAAGAACCCCAGCCTAGGG…
TCONS_00151304	=	NR_026991	H1FX-AS1	H1FX antisense RNA 1 (non-protein coding) (H1FX-AS1), non-coding RNA	XLOC_048179	TSS54736	2939	1112	37.84	5.6	268569	3	130517035	130526079	+	130517035-130518878,130519465-130519843,130520076-130520170,130524883-130525137,130525714-130526079	GCGGCCGCCGGGGCTCCGCGCCGCTCCCCGCCGCCCTCCAGCTTCTTGCGGTTGAGCTTGAAGGAACCGTTAGCGCCGGTGCCCTTCACCTGTAGAAGCGTGTCGTTCTGCACCAGCGCCTTGATCGAGTACTTGAGGTAGGTGCGCCCGTTCTGCTGATCGAACCACGGAACCTTCTTGGCCTCGGTGTAGATCTTGGCTAGCGACGAGCCGTTGCGTTCGCCtAGCCTGCGGATGGTCTCCACCACCAGCTGGCTGTACTTGCCAGGCTGATTCTTCTTCTTGCTGTTCTTCCTCTTCTTAGATGGGGACAACGCCGCCGAGCCACCAGCCTTGGTCACCTTCTTGGCCATCCCCTCGGCGGTCGTCACCGGCAGGGCCTCCaCGAGCTCCACAGAC…
TCONS_00140403	=	NR_028352	PIGP	phosphatidylinositol glycan anchor biosynthesis, class P (PIGP), transcript variant 4, non-coding RNA	XLOC_044544	TSS50894	982	186	18.94	5.6	218464	21	37359534	37367340	-	37359534-37359882,37361432-37361550,37363722-37363794,37366315-37366480,37366604-37366707,37367170-37367340	nnnnnnnnnnnnnnnnnnnnnnnnnnnnnnnnnnnnnnnnnnnnnnnnnnnnnnnnnnnnnnnnnnnnnnnnnnnnnnnnnnnnnnnnnnnnnnnnnnnnnnnnnnnnnnnnnnnnnnnnnnnnnnnnnnnnnnnnnnnGTCGGCGCTTGCGCAGAGAaCTCAGCGCTGAGGTTGTCTAAAGCCCCAGGAAAAATGGTGGAAAATTCACCGTCGCCATTGCCAGAAAGAGCGATTTATGGCTTTGTTCTTTTCTTAAGCTCCCAGTTTGGCTTCAAGAATCTGAAGGGAACTCGTGTTTGTTGAGTGTTCtGTGTGCCAGnnnnnnnnnnnnnnnnnnnnnnnnnnnCAAATATTTATACAGCGCCAGACGCGATGGCAAAGTGAATAAAGCCTGGTCC…
TCONS_00213593	=	NR_023392	ZNF252	zinc finger protein 252 (ZNF252), non-coding RNA	XLOC_070469	TSS77608	5525	1978	35.8	5.6	307545	8	146169779	146199184	-	146169779-146174743,146190669-146190782,146192697-146192797,146195793-146195959,146199007-146199184	CGGAGCATTGAGTACTATCAGCCGCCTAGAGCGGACCCACGAAACCTGGAATTCAATTGGTTGATGAGCTGAGGGGCAGGGCGGAAGTTCAGATTAGGCATTTCCGnnnnnnnnnnnnnnnnnnnnnnnnnnnnnnnnnnnnnnnnnnnnnnnnnnnnnnnnnnnnnnnnnnnnnnnnTTCCTGACCTGAGGGCTGCATCAAGATCTTGTCATTCCACATCATGGTTTCCTTTGAAGATGTGGCTGTACTCCTCTCTCAGGAGGAGTGGGACTGTCTGATCCCTGCTCAGAGGGGCCtCTACAGGGATGTGATGCTGGAGACCTATGGGAACCnnnnnnnnnnnnTgGGTGAATGGTTAAGCAAACTGTGGTACnnnnnnnnnnnnnnnnnnnnnnnnn…
TCONS_00053607	=	NR_026671	CD69	CD69 molecule (CD69), transcript variant 2, non-coding RNA	XLOC_017129	TSS19171	1021	514	50.34	5.5	236671	12	9798002	9804765	-	9798002-9798553,9798925-9799124,9800160-9800282,9804620-9804765	nnnnnnnnnnnnnnnnnnnnnnnnnnnnnnnnnnnnnnnnnnnnnnnnnnnnnnnnnnnnnnnnnnnnnnnnnnnnnnnnnnnnnnnnnnnnnnnnnnnnnnnnnnnnnnnnnnnnnnnnnnnnnnnnnnnnnnnnnnnnnnnnnnnnnnnnnnnnnnnnnnnnnnnnnnnnnnnnnnCGTGAAGGATCCTTCCAAGTTCCTGTCCTGTGTGCTgTAATGAATGTGGTCTTCATCACCATTTTAATCATAGCTCTCATTGCCTTATCAGTGGGCCAATACAATTGTCCAGGCCAATACACATTCTCAATGCCATCAGATAGCCATGCTTCTTCATGCTCTGATGACTGGGTTAGCTACCAGAGGAAATGCTACTTTATTTCTACTGTGAAGAGGAGCTG…
TCONS_00153814	=	NR_027840	FYTTD1	forty-two-three domain containing 1 (FYTTD1), transcript variant 3, non-coding RNA	XLOC_049156	TSS55604	4069	911	22.39	5.5	221151	3	198961413	198995714	+	198961413-198962090,198967694-198967825,198979707-198979855,198981400-198981512,198984671-198984767,198985417-198985478,198988195-198988269,198989606-198989732,198993079-198995714	nnnnnnnnnnnnnnnnnnnnnnnnnnnnnnnnnnnnnnnnnnnnnnnnnnnnnnnnnnnnnnnnnnnnnnnnnnnnnCAGCCGaGAGCGCAGGCTgGACGCCAGnnnnnnnnnnnnnnnnnnnnnnnnnnnnnnnnnnnnnnnnnnnnnnnnnnnnnnnnnnnnnnnnnnnnnnnnnnnnnnnnnnnnnnnnnnnnnnnnnnnnnnnnnnnnnnnnnnnnnnnnnnnnnnnnnnnnnnnnnnnnnnnnnnnnnnnnnnnnnnnnnnnnnnnnnnnnnnnnnnnnnnnnnnnnnnnnnnnnnnnnnnnnnnnnnnnnnnnnnnnnnnnnnnnnnnnnnnnnnnnnnnnnnnnnnnnnnnnnnnnnnnnnnnnnnnnnnnnnnnnnnnnnnnnnnnnnnnn…
TCONS_00085564	=	NR_036442	LMF1	lipase maturation factor 1 (LMF1), transcript variant 4, non-coding RNA	XLOC_027591	TSS30790	2033	1764	86.77	5.5	266873	16	965760	971599	-	965760-967094,969026-969111,969602-969759,971146-971599	nnnnnnnnnnnnnnnnnnnnnnnnnnnnnnnnnnnnnnnnnnnnnnnnnnnnnnnnnnnnnnnnnnnnnnnnnnnnnnnnnnnnnnnnnnnnnnnnnnnnnnnnnnnnnnnnnnnnnnnnnnnnnnnnnnnnnnnnnnnnnnnnnnnnnnnnnnnnnnnnnnnnnnnnnnnnnnnnnnnnnnnnnnnnnnnnnnnnnnnnnnnnnnnnnnnnnnnnnnnnnnnnnnnnnnnnnnnnnnnnnnnnnnnnnnnnnnnnnnnnnnnnnnnnnnnnnnnnnnnnnnnnnnnnnnnnnnnnnnnnnnnnnnnnnnnnnnnnnnnnnnnnnnnnnCcGAGGTCTCGCCCGCAGACCGGTGGCtCGGGGTCAGCTGCTGCCTGCGGTCCAGGACAGGGTCGGTTCC…
TCONS_00177473	=	NR_034123	LOC100131067	uncharacterized LOC100131067 (LOC100131067), transcript variant 3, non-coding RNA	XLOC_057696	TSS64510	2076	1264	60.89	5.5	224524	5	80569138	80633144	-	80569138-80570930,80632862-80633144	nnnnnnnnnnnnnnnnnnnnnnnnnnnnnnnnnnnnnnnnnnnnnnnnnnnnnnnnnnnnnnnnnnnnnnnnnnnnnnnnnnnnnnnnnnnnnnnnCGCCGACACAAAAAGATGAAGCGTTCAATCCGTGCTGTCTGAACTCACAGTGTAGTAGGCGAGATAGACGGGAGGATCGGTAGGGTGGGAGATGCTGGAGAnnnnnnnnnnnnnnnnnnnnnnnnnnnnnnnnnnnnnnnnnnnnnnnnnncaagagggagttaaggacattccaggcagaggcaagnnnnnnnnnnnnnnnnnnnnnnnnnnnnnnnnnnnnnnnnnnnnnnnnnnnnnnnnnnnnnnnnnnnnnnnnnnnnnnnnnnnnnnnnnnnnnnnnnnnnnnnnnnnnnnnnnnnn…
TCONS_00089951	=	NR_028514	LOC100306951	uncharacterized LOC100306951 (LOC100306951), non-coding RNA	XLOC_028846	TSS32557	2011	371	18.45	5.5	203001	17	1366963	1369597	+	1366963-1367137,1367762-1369597	nnnnnnnnnnnnnnnnnnnnnnnnnnnnnnnnnnnnnnnnnnnnnnnnnnnnnnnnnnnnnnnnnnnnnnnnnnnnnnnnnnnnnnnnnnnnnnnnnnnnnnnnnnnnnnnnnnnnnnnnnnnnnnnnnnnnnnnnnnnnnnnnnnnnnnnnnnnnnnnnnnnnnnnnnnnnnnnGGTGGATAAAGAGGAAGATGTGAAGAGGAGGCAGACAAAAGCAAAAGGAAATcctgtcagtaggaaatggtCaAATTACAATTCAGATGTGCAATGTTTGCATAAGTAAACTGACAaGGGnnnnnnnnnnnnnnnnnnnnnnnnnnnnnnnnnnnnAGACACAtCTTgGTACCTCTTCCTAatctTGCCCTGGTAAAATGGgGGTTATCAGTGCaagtttgaGG…
TCONS_00211625	=	NR_033193	ZFAND1	zinc finger, AN1-type domain 1 (ZFAND1), transcript variant 4, non-coding RNA	XLOC_069867	TSS76805	2203	253	11.48	5.5	209102	8	82776121	82796101	-	82776121-82777655,82777759-82777914,82783578-82783619,82788708-82788829,82789594-82789685,82789777-82789904,82792972-82793014,82796017-82796101	nnnnnnnnnnnnnnnnnnnnnnCCGGAGAGATGGCGGAGTTGGACATCGGGCAGCATTGCCAGGTGGAGCACTGCCGGcGGCGaGATTTTCTTCCATTTGTGTGTGATGATTGTTCAGGAATATTTTGGtGACTgTAATCAATGAGAGACTGAAGACAGATCAACATACAccTTAcCCATGCTCATTCAAAGACTGTGCTGAGAGAGAACTTGTGGCAGTTATATGTCCTCATTGTGAGAAGAATTTTTGCCTGAGACACCGTCATCAGTCAGATCATGAGTGTGAAAAACTGGAaATCCCAAAGCCTCGAATGGCTGCCACTCAGAAGCTTGTTAAAGACATTATTgATTCCAAGACAGGATAAACAGCAAGTAAACGACGGAAAGGTGCCAAAAATA…
TCONS_00108126	=	NR_028594	ZNF833P	zinc finger protein 833, pseudogene (ZNF833P), non-coding RNA	XLOC_034495	TSS39181	2004	1070	53.39	5.5	299644	19	11645809	11658384	+	11645809-11645991,11654361-11654487,11656691-11658384	nnnnnnnnnnnnnnnnnnnnnnnnnnnnnnnnnnnnnnnnnnnnnnnnnnnnnnnnnnnnnnnnnnnnnnnnnnnnnnnnnnnnnnnnnnnnnnnnnnnnnnnnnnnnnnnnnnnnnnnnnnnnnnnnnnnnnnnnnnnnnnnnnnnnnnnnnnnnnnnnnnnnnnnnnnnnnnnnnnnnnnnGACTCAGTGGCCtCTGAAGATGTGGCTGTGAACTTCACGCTGGAAGAGTggGCTTTGCTGGAACCTTCCCAGAAGAAACTCTACGGAGATGTGATGCGGGAAACCTTCAGGAACCTGATGTCTGTAGCAGTCATATGGTAGAGAGAGTCTGnnnnnnnnnAAGATGGTCAATGTGAAGaAatcttAagCCTTATTCCACATGGTATAgTGAAGAAG…
TCONS_00178249	=	NR_015360	FLJ33630	uncharacterized LOC644873 (FLJ33630), non-coding RNA	XLOC_057985	TSS64843	3843	3163	82.31	5.4	166203	5	127385143	127447555	-	127385143-127387889,127424735-127424835,127446561-127447555	cCGGCTCCATCGCTGCCCGACCCCCGGCGGAACTGCAGAGCCCGGCGGACGTCTCCGGCAGCACGCCCTCCGCACCCCTGGCCGGCGGTGGCCACGGCCGCAAGACCAGGTGAGgaAGTCTTTCTCCCCGCCGnnnnnnnnnnnnnnnnnnnnnnnnnnnnnnnnnnnnnnnnnnncagccgagcgagcGCGCGaGTGTGGCGGGCGCGGGGCGGGCCCCGCTGTTTAAAGCCTCGGCGGGGCTGtGGCtGCtGCGGCTCCGGCAGCAGCACGCGGGnnnnnnnnnnnnnnnnnnnnnnnnnnnnnnnnnnnnnnnnnnnnnnnnnnnnnnnnnnnnnnnnnnnnnnnnnnnnnnnnnnnnnnnnnnnnnnnnnnnnnnnnnnnnnnnnnnnnnnnnnn…
TCONS_00165393	=	NR_036512	LOC100129917	uncharacterized LOC100129917 (LOC100129917), transcript variant 2, non-coding RNA	XLOC_053178	TSS59912	618	439	71.04	5.4	184592	4	763937	765637	-	763937-764476,765560-765637	nnnnnnnnnnnnnnnnnnnnnnnnnnnnnnnnnnnnnnnnnnnnnnnnnnnnnnnnnnnnnnnnnnnnnnnnnnnnnnCTTATGTGGCGTCTTCAACAAAAAGTAATTGTTGAGACAAGTGACAAGATGAAGGAGGACTCTGAGTCCGAGTCTCCCTCCTCGCGTCCCTATGTGAGCAGAGGTAAATAATCAAAACTCACCAACCAGGAGAAATTCACCTAGGACTGGGGCAGAAGGTATACACCATGAGCCTGGAAnnnnnnnnnnnnnnnnnnnnnnnnnnnnnnnnnnnnnnnnnnnnnnnnnnnnnnnnnnnnnnnnnnnnnnnnnnnnnnnnnnnnnnnnnnnnnnnnnnnnnnnnnnnnnnnnnnnnnnnnnnnnnnnnnnnnnnnnnnnnnn…
TCONS_00078839	=	NR_023361	AP3S2	adaptor-related protein complex 3, sigma 2 subunit (AP3S2), transcript variant 2, non-coding RNA	XLOC_025512	TSS28494	7570	3032	40.05	5.3	233424	15	88174835	88240138	-	88174835-88179879,88181851-88181958,88215711-88215782,88221542-88221660,88232757-88232868,88233285-88233376,88238117-88240138	nnnnnnnnnnnnnnnnnnnnnnnnnnnnnnnnnnnnnnnnnnnnnnnnnnnnnnnnnnnnnnnnnnnnnnnnnnnnnnnnnnnnnnnnnnnnnnnnnnnnnnnnnnnnnnnnnnnnnnnnnnnnnnnnnnnnnnnnnnnnnnnnnnnnnnnnnnnnnnnnnnnnnnnnnnnnnnnnnTCTaGCTGCAAAAGTAGcACATATTTCTTTGAAGGAATAAAAGGAAAACTTGATAATCCTACCACCCAAAGATGTTTTAAAATCACTTATGTGgTACTCAGTTATGTGCCATGCACTGTtCcAGTGCTTACAAATATTATAgTAACTCCtTTTGTGTTTAnnnnnnnnnnnnnnnnnnnnnnnnnnnnnnnnnnnnnnnnnnnnnnnnnnnnnnTGATATTA…
TCONS_00078570	=	NR_027650	C15orf40	chromosome 15 open reading frame 40 (C15orf40), transcript variant 7, non-coding RNA	XLOC_025436	TSS28405	2813	2002	71.17	5.3	221385	15	81462327	81471397	-	81462327-81464728,81468304-81468431,81469993-81470119,81471242-81471397	nnnnnnnnnnnnnnnnnnnnnnnnnnnnnnnnnnnnnnnnnnnnnnnnnnnnnnnnnnnnnnnnnnnnnnnnnnnnnnnnnnnnnnnnnnnnnnnnnnnnnnnnnnnnCGCTGAGATGCCTAAGAtGGCTGGTGCGACGACCAAGGCCAGTAGCAGGGGAAAAGCCAGAGCAAGGAACCAGAGAGACCATTTCCTCCCTTAGGTCCTGTGGCAGTTGATCCTAAAGGTTGTGTCACCATAACCATCCATGCAAAACCTGGCTCCAAACAAAATGCTGTAACAGATTTGACAGCAGAGGCCGTAAATGTAGCTATCGCAGCACCTCCATCAGAGGGAGAGGCtAATGCTGAGCTCTGTCGGTATCTTTCCAAGGTCCTAGAACTCAGGAAGAGTGAtGTG…
TCONS_00009420	=	NR_036683	LOC440700	carbonic anhydrase XIV (CA14) pseudogene (LOC440700), non-coding RNA	XLOC_003025	TSS3125	1222	223	18.25	5.3	173134	1	163934599	163945823	+	163934599-163934706,163937542-163937852,163944436-163944640,163945226-163945823	CACCACCTCGCCTTACCCCACACAGTCTCCAGGCGGGAAGAGGACTTCCTTCTTCGTGATCAATATTTGTGAAGCACTTTGCAAGCGTTTTCGGGTTCATCAcTGCATACAACCAGtGGAGGAAAAGAAAAGnnnnnnnnnnnnnnnnnnnnnnnnnnnnnnnnnnnnnnGGAAGAAGTCCTTGGGAACCCATACTGTGTGATCCAGGGTCCTTCACTGGCCTCTCCCTCAGGTCATCCAGTTGCCAATTTGTTGCTTTGGCTTAGTTTCACCATTAGCAGTACTCTTCTTGGACACAACCTCCAGAGTAAAAGAAAATnnnnnnnnnnnnnnnnnnnnnnnnnnnnnnnnnnnnnnnnnnnnnnnnnnnnnnnnnnnnnnnnnnnnnnnnnnnnnnnn…
TCONS_00021144	=	NR_029467	SELL	selectin L (SELL), transcript variant 2, non-coding RNA	XLOC_006383	TSS7464	2206	719	32.59	5.3	208702	1	167926430	167944621	-	167926430-167927567,167932300-167932318,167937325-167937453,167939020-167939205,167940333-167940518,167943107-167943214,167944182-167944621	nnnnnnnnnnnnnnnnnnnnnnnnnnnnnnnnnnnnnnnnnnnnnnnnnnnnnATTTCCTGGCACATCATGGAACCGACTGCTGGACTTACCATTATTCTGAAAATCCCATGAACTGGCAAAAGGCTAGAAGATTCtGCCGAGAGAATTACACAGATTTAGTTGCCATACAAAACAAGGCAGAAATTGAGTATCTGGAGAAGACTCTGCCTTTCAGTCCTTCTTACTACtGGATAGGAATCCGGAAGATAGGAGGCATATGGACGTGGGTGGGAACCAACAAATCTCTCACTCAAGAAGCAGAGAACTGGGGAGATGGGgAGCCCAACAACAAGAAAAACAAGGAGGACTGCGTGGAGATCTATATCAAGAGAAAGAAAGATGCgGGCAAATGGAATGA…
TCONS_00066626	=	NR_023938	C14orf132	chromosome 14 open reading frame 132 (C14orf132), non-coding RNA.	XLOC_021451	TSS24103	7773	2949	37.94	5.2	224152	14	95575415	95630170	+	95575415-95575617,95622601-95630170	nnnnnnnnnnnnnnnnnnnnnnnnnnnnnnnnnnnnnnnnnnnnnnnnnnnnnnnnnnnnnnnnnnnnnnnnnnnnnnnnnnnnnnnnnnnnnnnnnnnnnnnnnnnnnnnnnnnnnnnnnnnnnnnnnnnnnnnnnnnnnnnnnnnnnnnnnnnnnnnnnnnnngCAGCGACACCATGGATCTCTCCTTTATGGCCGCGCAGCTGCCCATGATGGGAgGAGCTTTCATGGACTCGCCCAACGAGGACTTCAGCACCGAATACTCCCTGTTTAACTCcTCTGCCAATGTCCACGCAGCTGCCAACGGCCAGGGCCAgCCGGAAGATCCTCCTCGGTCCTCCAACGACGcGGTCTTGCTATGGATTtCCATCATAGCCACGCTGGGGAACATCGTGGTGG…
TCONS_00047130	=	NR_036466	LOC100499405	uncharacterized LOC100499405 (LOC100499405), non-coding RNA	XLOC_015066	TSS16971	3067	1973	64.33	5.2	213610	12	9283268	9286912	+	9283268-9284402,9284981-9286912	AAAAAATAAACATCAACTTCATAGACAAAAAAGGAAAAAAAAGAAACCTTTTATCTTTGGcCTTTTTAACCATCTCATACAAACCAACTACTTATAGTACAGCTAAGTACATACACAAAAAAGTTACTGGAATGCTCGGAATAAGATTGTTTTTCTGTTGTCGTTTTTGCTTTTTTTACAAGGTTTTTTTTTCTCCTTTGAGATTATAATGAACATGGTCACACCACAAGTAAAGTCAGAAGTAGGACAGAGAACGCTCCGAAGGCTGGTTTGGTCATCCGAGATCATTAAAAATGGCTGACCCTAACAATATGTACAAAAATATAAAATGTAAATAAAAAATACAAannnnnnnnnnnnnnnnnnnnnnnnnnnnnnnnnnnnnagggccttggaagT…
TCONS_00101056	=	NR_024386	PLEKHM1P	pleckstrin homology domain containing, family M (with RUN domain) member 1 pseudogene (PLEKHM1P), non-coding RNA	XLOC_032177	TSS36597	5018	1780	35.47	5.2	211912	17	60209325	60263764	-	60209325-60211947,60213147-60213304,60213828-60213891,60218929-60219122,60223844-60223989,60226580-60227497,60231410-60231680,60248347-60248632,60248834-60248973,60255741-60255829,60263636-60263764	nnnnnnnnnnnnnnnnnnnnnnnnnnnnnnnnnnnnnnnnnnnnnnnnnnnnnnnnnnnnnnnnnnnnnnnnnnnnnnnnnnnnnnnnnnnnnnnnnnnnnnnnnnnnnnnnnnnnnnnnnnnnnnnnnnnnnnnnnnnnnnnnnnnnnnnnnnnnnnnnnnnnnnnnnnnnnnnnnnnnnnnnnnnnnnnnnnnnnnnnnnnnnnnnnnnnnnnnnnACACATCATCTCGGAGTTGGAGCACCTGACGTnnnnnnnnnngGATGTGGGCCGCtGCCGGGCATGGCTGCGGCTGGCCCTGAACGACGGCCTGATGGAGTGCTATCTGAAGCTGCTGCTGCAGGAGCAGGCCCGCCTGCAACTACAGCGGAAGGAGTCTCTGGATTCCATTTCCCATTCC…
TCONS_00073336	=	NR_027654	SMAD6	SMAD family member 6 (SMAD6), transcript variant 3, non-coding RNA	XLOC_023756	TSS26445	3306	64	1.94	5.2	266254	15	64781432	64861391	+	64781432-64783467,64791060-64791116,64795813-64795890,64796401-64796532,64860389-64861391	GCGGGAGCTGTCAGGCCCTGGGCGGGGGTGCCGGGGCGGTGTGGGGCGGGGGCCCGAGCTCGGCCCGCCCCgGGAGCCGGccccttggagcctccggccctnnnnnnnnnnnTGTTCTCCTTTAAGAGTTAAGAAACTTGAAACCTTGTTTGCGCAACAATCAGCGCCGCGGAGCCGCCAAAGTGTCTAGACTGGCATATGATGGGAGTCAGCCAATGACTCCGCGGCGCTCCTCCGGGGGcCCTCAGTGTGCGTTTGAGGAGAACAAAAAAGAGAGAGaGannnnnnnnnGGGAGCGATCGAGGGAGCCAAGCCGAGAGAAAGAGCCGCTGGGCGCTGCCTCGCCAGACCTCGCTGGGACCCCgGGGCCACCGGGAGGCACTTTTGTGGAGGGGGGAG…
TCONS_00228683	=	NR_033349	RAI2	retinoic acid induced 2 (RAI2), transcript variant 6, non-coding RNA	XLOC_075675	TSS82780	2338	92	3.94	5.1	178143	X	17728090	17788901	-	17728090-17730075,17788550-17788901	nnnnnnnnnnnnnnnnnnnnnnnnnnnnnnnnnnnnnnnnnnnnnnnnnnnnnnnnnnnnnnnnnnnnnnnnnnnnnCCCCGAAGTGGGTTTCGGGCaGCCGCCCGCGCTGGCACCGGGCGCAGAGGGTGGTGCACGGCGGACTCTGCGCCCGGGCACCGCACCGGGCAGTCTCCGGATCTGCCGTTCTGCCCCGGCCCAGAAAACCCgGCGCCTTCCAGGCCCTTCGAAAGATGGATTCTGTTGaCGTATCTGGCGGCCCTGGCGAGCCTGGTGGAAAGTtGGGTTTTGCCAGATTGCGCCGGGCTCCTCTTTGTGACGCgCGGCCAGCCCCGCATCCCCCCGGnnnnnnnGCCAAGTGGCATCAGAGCTGAGTGaTGGACAACCTGCAGTCCCAGAA…
TCONS_00049695	=	NR_029415	SHMT2	serine hydroxymethyltransferase 2 (mitochondrial) (SHMT2), transcript variant 6, non-coding RNA	XLOC_015856	TSS17810	3042	311	10.22	5.1	156904	12	55910094	55915646	+	55910094-55910470,55910853-55911050,55911763-55911963,55912261-55912342,55912475-55912625,55912754-55912893,55913230-55913395,55913613-55913712,55913799-55913954,55914053-55914160,55914284-55915646	ATTTCACGTGGCATTAGGGGAGAGGACAGCCCCGGATGCCCCGCGGACCCcGTnnnnnnnnnnnnnnnnnGTTCTCGGCCTGGCCTCACAAGCTGAGCCTTTTCGGCCAGCTCTGAGCCCTGCAGATGATGCAACCGAGCCTTACTGCTTGCGTCAGACAGGGGTCCCGGCGGCAGTGAGGGCTGGAAGGAGGTGGAACGGGTAGGGGGCTAAGTAAGGGGAAAGGGTATTGTCTTACTCTCGGGCAGATCCCCACCCCCACCACTCCCACACAGCTCTTCCCCAGGGACTGCTAAAGGTctaCCCTCccacctccattgctcTACAgcCTGTGGCCTCAGCnnnnnnnnnnnnnnnnnnnnnnnnnnnnnnnnnnnCCTCTGCAGAGATGGGGGCAGC…
TCONS_00119098	=	NR_036600	ZNF28	zinc finger protein 28 (ZNF28), transcript variant 3, non-coding RNA	XLOC_037226	TSS43052	4471	1703	38.09	5.1	242089	19	57992473	58016738	-	57992473-57996767,58013009-58013096,58016651-58016738	nnnnnnnnnnnnnnnnnnnnnnnnnnnnnnnnnnnnnnnnnnnnnnnnnnnnnnnnnnnnnnnnnnnnnnnnnnnnnnnnnnnnnnnngattgacttctaaagaatcttggtacgtgaggaagaaacccagaagaggaagaggaaagcaaaggagtcagggatggctcttcctcagCTATCTCTTCCAAATGCAgGnnnnnnnnnnnnnnnnnnnnnnnnnnnngcaatacagaagcgttcCTCACCGGGACaTTGCAAAGACAAGCAAGTCATCACACTGGAGAGTTTTGCTTCCAGAAAATTGAGAAAGACATTCATGGCTTCGAGTTGCAGTGGAAAGAAGATGAAACAAATGGTCATGCAGCACCCATGACAGAAATCAAAGAGTTGACTGCTAA…
TCONS_00219867	=	NR_036578	APTX	aprataxin (APTX), transcript variant 14, non-coding RNA	XLOC_072829	TSS79650	2046	96	4.69	5	197872	9	32962604	32991639	-	32962604-32963650,32964456-32964559,32974629-32974855,32975969-32976028,32977542-32977840,32978077-32978122,32979757-32979893,32991514-32991639	nnnnnnnnnnnnnAGCGCCGGAAGCGGTGAGGCACAGATGAGTAACGTGAATTTGTCCGTCTCCGACGTCTGGAGGTAAGGCGGTTGTCAGCCTATCTCCTCTGCTGGTTGGGCTCAGTGCCGCGGACTGATGATGCGGTTGTGCTGGTTGGTGAGACATGACAGCCGGCACCAGCGAATCAGACTTCCACATTTGGAAGCAGTTGTGATTGGGCGTGGCCCAGAGACCAAAATCACTGATAAGAAATGTTCTCGACAGCAAGTTGAAAGCAGAGTGTAACAAGGGGTATGTCAAGGTAAAGCAGAGAGGAGTCAATCCCACCAGCATTGACTCAGTCGTAATTGGGAAGGACCAAGAGATGAAGCTGCAGCCTgGCCAGGTTCTCCACATGGTGAATG…
TCONS_00006125	=	NR_033990	LOC100129138	THAP domain containing, apoptosis associated protein 3 pseudogene (LOC100129138), non-coding RNA	XLOC_002006	TSS2058	1222	646	52.86	5	276856	1	104417155	104421216	+	104417155-104418049,104420890-104421216	nnnnnnnnnnnnnnnnnnnnnnnnnnnnnnnnnnnnnnnnnnnnnnnnnnnnnnnnnnnnnnnnnnnnnCACaGCAGGTGAGGGAGAACACAGACCCTGCCAGTGAGAGAGGAAATGCCAGCTCTTCTCAGAAAGAAAAGGTCCTCCCTGAGGCGGGGGCCGGAGAGGACAGCCCTGGGAGAAAGATGGACACTGCGCTTGAAGAGCTTCAGTTGCCCCCAAATACCGAAGGCCCCGtAAAACAGGTCTTGCCAnnnnnnnnnnnnnnnnnnnnnnnnnnnnnnnnnnnnnnnnnnnnnnnnnnnnnnnnnnnnnnnnnnnnnnnnnnnnnnnnnnnnnnCAGCTATGCCCTTTTGGACTTAGATTCCCTGAgGAAAAAAACTCTTCCTCACTCTGAAG…
TCONS_00113485	=	NR_037159	LOC386758	uncharacterized LOC386758 (LOC386758), transcript variant 1, non-coding RNA	XLOC_036001	TSS40914	1681	1421	84.53	5	180281	19	61596841	61602351	+	61596841-61597234,61597398-61597622,61601062-61601229,61601458-61602351	nnnnnnnnnnnnnnnnnnnnnnnnnnnnnnnnnnnnnnnnnnnnnnnnnnnnnnnnnnnnnnnnnnnnnnnnnnnnnnnnnnnnnnnnnnnnnnnnnnnnnnnnnnnnnnnnnnnnnnnnnnnnnnnnnnnnnnnnnnnnnnnnnnnnnnnnnnnnnnnnnnnnnnnnnnnnnnnnnnnnnnnnnnnnnnnnnnnnnnnnnnnnnnnnnnnnnnnnnnnnnnnnnnnnnnnnnnnnnnnnnnnnnnnnnnnnnnnnnnnnnnnnnnnnnnnnnnnnnnnnnnnnnnnnnnnnnnnnnnnnnnnnnnnnnnnnnnnnnnnnnnnnnnnnnnnnnnnnnnnnnnnnnnnnnnnnnnnnnnnnnnnnnnnnnnnnnnnnnnnnnnnnAGTTTATCTGnnnnn…
TCONS_00116183	=	NR_027307	MEF2BNB-MEF2B	MEF2BNB-MEF2B readthrough (MEF2BNB-MEF2B), transcript variant 2, non-coding RNA	XLOC_036562	TSS41970	2267	501	22.1	5	195624	19	19117376	19164425	-	19117376-19117831,19118082-19118193,19118364-19118457,19118551-19118684,19118845-19118992,19119507-19119641,19121035-19121238,19122491-19122573,19152495-19152570,19154382-19154492,19157843-19157907,19158702-19158814,19163890-19164425	ATCTCAAGAAGAAGCTGTAGGGGAAGTACGCGGGGCGTCTGGAACTTAAAGGGGCAACGTACCTTTGCCGTCCCGnnnnnCCACAAGGTCCCTTCTGCGGTCTCAAAGACTTATAAGCAAGGGCGGGGGCAGAGGGCTAAAGAAGGGAGTTTATGCGGTCCGAGTGGGTAATGCGTGGAGGGCTCCCCCAGnnnnnnnnnnnnnnnnnnnnnnnnnnnnnnnnnnnnnnnnnnnnnnnnnnnnnnnnnnnnnnnnnnnnnnnnnnnnnnnnnnnnnnnnnnnnnnnnnnnnnnnnnnnnnnnnnnnnnnnnnnnnnnnnnnnnnnnnnnnnnnnnnnnnnnnnnnnnnnnnnnnnnnnnnnnnnnnnnnnnnnnnnnnnnnnnnnnnnnnnnnnnnnnn…
TCONS_00113486	=	NR_037160	LOC386758	uncharacterized LOC386758 (LOC386758), transcript variant 2, non-coding RNA	XLOC_036001	TSS40914	1689	1429	84.61	4.9	172693	19	61596841	61602356	+	61596841-61597234,61601062-61602356	nnnnnnnnnnnnnnnnnnnnnnnnnnnnnnnnnnnnnnnnnnnnnnnnnnnnnnnnnnnnnnnnnnnnnnnnnnnnnnnnnnnnnnnnnnnnnnnnnnnnnnnnnnnnnnnnnnnnnnnnnnnnnnnnnnnnnnnnnnnnnnnnnnnnnnnnnnnnnnnnnnnnnnnnnnnnnnnnnnnnnnnnnnnnnnnnnnnnnnnnnnnnnnnnnnnnnnnnnnnnnnnnnnnnnnnnnnnnnnnnnnnnnnnnnnnnnnnnnnnnnnnnnnnnnnnnnnnnnnnnnnnnnnnnnnnnnnnnnnnnnnnnnnnnnnnnnnnnnnnnnnnnnnnnnnnnnnnnnnnnnnnnnnnnnnnnnnnnnnnnnnnnnnnnnnnnnnnnnnnnnnnnAGTTTATCTGnnnnn…
TCONS_00176522	=	NR_034086	LOC648987	uncharacterized LOC648987 (LOC648987), transcript variant 2, non-coding RNA	XLOC_057334	TSS64138	2479	1631	65.79	4.9	221865	5	43050280	43054681	-	43050280-43051009,43052933-43054681	nnnnnnnnnnnnnnnnnnnnnnnnnnnnnnnnnnnnnnnnnnnnnnnnnnnnnnnnnnnnnnnnnnnnnnnnnnnnnnnnnnnnnnnnnnnnnnnnnnnnnnnnnnnnnnnnnnnnnnnnnntgtatttttagtagagacggggtttcaccgtgttagccaggatggtctcgatctcctgacctcctgatccgcccgcctcggcctcccaaagtgctgggattnnnnnnnnnnnnnnnnnnnnnnnnnnnnnnnnnnnnnnnnnnnnnnnnnnnnnnnnnnnnnnnnnnnnnnnnnnnnnnnnnnnnnnnnnnnnnnnnnnnnnnnnnnnnnnnnnnnnnnnnnnnnnnnnnnnnnnnnnnnnnnnnnnnnnnnnnnnnnnnnnnnnnnnnnnnnnnnn…
TCONS_00088668	=	NR_003610	PDXDC2P	pyridoxal-dependent decarboxylase domain containing 2, pseudogene (PDXDC2P), non-coding RNA	XLOC_028433	TSS32094	4350	2840	65.29	4.9	191351	16	68567703	68657520	-	68567703-68568136,68568215-68569407,68569481-68569516,68573754-68573898,68574062-68574161,68577785-68577913,68581360-68581612,68582001-68582087,68587473-68587630,68587794-68587872,68602155-68602260,68603245-68603333,68605508-68605571,68609451-68609501,68613228-68613353,68614783-68614881,68615034-68615082,68615990-68616074,68622392-68622470,68623304-68623372,68625575-68625764,68627836-68627982,686…	nnnnnnnnnnnnnnnnnnnnnnnnnnnnnnnnnnnnnnnnnnnnnnnnnnnnnnnnnnnnnnnnnnnnnnnnnnnnnnnnnnnnnnnnnnnnnnnnnnnnnnnnnnnnnnnnnnnnnnnnnnnnnnnnnnnnnnnnnnnnnnnnnnnnnnnnnnnnnnnnnnnnnnnnnnnnnnnnnnnnnnnnnnnnnnnnnnnnnnnnnnnnnnnnnCTCCTCCTCcTCTCCGCcccgccggccacgGGCGCGGaGGACGTCAGCGCTGCCAGCGTGGAAAcAGCgGCGGggcgcgggaggaGGAAGtAGagcccgggnnnnccgggccaccaccggccgcctcagccatggacgcgtccctggagaagATAGCAGACCCCACGTTAGCTGAAATGGAAAAAAACTT…
TCONS_00163633	=	NR_034011	SNHG8	small nucleolar RNA host gene 8 (non-protein coding) (SNHG8), transcript variant 3, non-coding RNA	XLOC_052469	TSS59287	330	140	42.42	4.9	168483	4	119419309	119420426	+	119419309-119419395,119419992-119420034,119420227-119420426	nnnnnnnnnnnnnnnnnnnnnnnnnnnnnnnnnnnnnnnnnnnnnnnnnnnnnnnnnnnnncCGgGAAGCGTCGGGGTTAGGTGAAAGAAGCtGAGCTGAACACATTAcGATGGAtGATGGAAACATAAGACTATCAAGAAATCCGgAGnnnnnnnnnnnnnnnnnnnnnnnnnnnnnnnnnnnnnnnnnnnnnnnnnnnnnnnnnnnnnnnnnnnnnnnnnnnnnnnGAAGTTATCAGGATACCTATTTtGaatataggAcTGAATTTTTTAAAGTAATATTTAAGGTGGTCCTTGATAATTAAATAAAATGCTTAgTTCATGTGGCGA
TCONS_00014779	=	NR_034035	SRSF10	serine/arginine-rich splicing factor 10 (SRSF10), transcript variant 7, non-coding RNA	XLOC_004783	TSS5111	4495	942	20.96	4.9	164246	1	24163865	24180003	-	24163865-24166800,24170650-24170703,24170927-24171089,24174051-24174128,24176988-24177350,24177730-24177894,24179268-24180003	nnnnnnnnnnnnnnnnnnnnnnnnnnnnnnnnnnnnnnnnnnnnnnnnnnnnnnnnnnnnnnnnnnnnnnnnnnnnnnnnnnnnnnnnnnnnnnnnnnnnnnnnnnnnnnnnnnnnnnnnnnnnnnnnnnnnnnnnnnnnnnnnnnnnnnnnnnnnnnnnnnnnnnnnnnnnnnnnnnnnnnnnnnnnnnnnnnnnnnnnnnnnnnnnnnnnnnnnnnnnnnnnnnnnnnnnnnnnnnnnnnnnnnnnnnnnnnnnnnnnnnnnnnnnnnnnnnnnnnnnnnnnnnnnnnnnnnnnnnnnnnnnnnnnnnnnnnnnnnnnnnnnnnnnnnnnnnnnnnnnnnnnnnnnnnnnnnnnnnnnnnnnnnnnnnnnnnnnnnnnnnnnnnnnnnnnnnnnnnn…
TCONS_00141630	=	NR_027051	THAP7-AS1	THAP7 antisense RNA 1 (non-protein coding) (THAP7-AS1), transcript variant 1, non-coding RNA	XLOC_044911	TSS51336	2695	2215	82.19	4.8	188738	22	19686132	19694663	+	19686132-19687118,19692956-19694663	GATGCCGCGGTTGCGCGTCTCGCGCGTGTCCCGTGTGCAGCAGCCGGCAGCGGAGCAGTGACGCGGCATCTGGGGAAGAGGCGGGAGTTAAGTCGCAAGCGGCTGTCCGGGCTTCCAGAGGAGCCTCGCGCctCtAGCCGCCGCTCCTCaCCAAGGGGCTCTGGnnnnnnnnnnnnnnnnnnnnnnnnnnnnnnnnnnnnnnnnnnnnnnnnnnnttTCTTGACTTCTGTCAGCGGCACTCACGGTCTGGCCATTGCTGCGCCGCCGAAGTCTCGCGAGGGGTAGCGCGCGCCGGAAGTTGGTACCATAGAGATTGGAGAGCgGnnnnnnnnnnnnnnnnnnnnnnnnnnnnnnnnnnnnnnnnnnnnnnnnnnnnnnnnnnnnnnnnnnnnnnnnnnn…
TCONS_00178437	=	NR_036624	VDAC1	voltage-dependent anion channel 1 (VDAC1), transcript variant 3, non-coding RNA	XLOC_058042	TSS64908	2719	512	18.83	4.8	136894	5	133335465	133369204	-	133335465-133336452,133337381-133337438,133339461-133339611,133344319-133344546,133354445-133354497,133354592-133354744,133355896-133355945,133356536-133356605,133368237-133369204	nnnnnnnnnnnnnnnnnnnnnnnnnnnnnnnnnnnnnnnnnnnnnnnnnnnnnnnnnnnnnnnnnnnnnnnnnnnnnnnnnnnnnnnnnnnnnnnnnnnnnnnnnnnnnnnnnnnnnnnnnnnnnnnnnnnnnnnnnnnnnnnnnnnnnnnnnnnnnnnnnnnnnnnnnnnnnnnnnnnnnnnnnnnnnnnnnnnnnnnnnnnnnnnnnnnnnnnnnnnnnnnnnnnnnnnnnnnnnnnnnnnnnnnnnnnnnnnnnnnnnnnnnnnnnnnnnnnnnnTCTGCGCCGCCCCCAGCGCCCAGTGTccgcgctgGGCCTGAGACTGACCTCGGGGGATGGGGCCCACCCGGGCTTTGATGGGGGGCCGGGGGTCACTTCGTCCACCCAGGnnnnnnnnnng…
TCONS_00140183	=	NR_036552	C21orf59	chromosome 21 open reading frame 59 (C21orf59), transcript variant 2, non-coding RNA	XLOC_044479	TSS50797	1772	725	40.91	4.7	200690	21	32895855	32907202	-	32895855-32896154,32896453-32896548,32897342-32897473,32898306-32898464,32904019-32904186,32906286-32907202	nnnnnnnnnnnnnnnnnnnnnnnnnnnnnnnnnnnnnnnnnnnnnnnnnnnnnnnnnnnnnnnnnnnnnnnnnnnnnnnnnnnnnnnnnnnnnnnnnnnnnnnnnnnnnnnnnnnnnnnnnnnnnnnnnnnnnnnnnnnnnnnnnnnnnnnnnnnnnnnnnnnnnnnnnnnnnnnnnnnnnnnnnnnnnnnnnnnnnnnnnnnnnnnnnnnnnnnnnnnnnnnnnnnnnnnnnnnnnnnnnnnnnnnnnnnnnnnnnnnnnnnnnnnnnnnnnnnnnnnnnnnnnnnnnnnnnnnnnnnnnnnnnnnnnnnnnnnnnnnnnnnnnnnnnnnnnnnnnnnnnnnnnnnnnnnnnnnnnnnnnnnnnnnnnnnnnnnnnnnnnnnnnnnnnnnnnnnnnnn…
TCONS_00033450	=	NR_033847	FLJ37035	uncharacterized LOC399821 (FLJ37035), non-coding RNA	XLOC_010731	TSS12020	2600	2024	77.85	4.7	169158	10	127383849	127398125	-	127383849-127385759,127385960-127386318,127388057-127388126,127390033-127390147,127397981-127398125	nnnnnnnnnnnnnnnnnnnnnnnnnnnnnnnnnnnnnnnnnnnnnnnnnnnnnnnnnnnnnnnnnnnnnnnnnnnnnnnnnnnnnnnnnnnnnnnnnnnnnnnnnnnnnnnnnnnnnnnnnnnnnnnnnnnnnnnnnnnnnnnnnnnnnnnnnnnnnnnnnnnnnnnnnnnnnnnnnnnnnnnnnnnnnnnnnnnnnnnnnnnnnnnnnnnnnnnnnnnnnnnnnnnnnnnnnnnnnnnnnnnnnnnnnnnnnnnnnnnnnnnnnnnnnnnnnnnnnnnnnnnnnnnnnnnnnnnnnnnnnnnnnnnnnnnnnnnnnnnnnnCTTCATAGGAAGTGGAGCCAGAATCCACAGATGTCATTATCCATCTGCACACTTTGTTTACTACCCAGAAGGCAAGA…
TCONS_00011573	=	NR_026598	NENF	neudesin neurotrophic factor (NENF), transcript variant 2, non-coding RNA	XLOC_003740	TSS3906	1409	692	49.11	4.7	201829	1	210672331	210686344	+	210672331-210673085,210684304-210684407,210685795-210686344	nnnnnnnnnnnnnnnnnnnnnnnnnnnnnnnnnnnnnnnnnnnnnnnnnnnnnnnnnnnnnnnnnnnnnnnnnnnnnnnnnnnnnnnnnnnnnnnnnnnnnnnnnnnnnnnnnnnnnnnnnnnnnnnnnnnnnnnnnnnnnnnnnnnnnnnnnnnnnnnnnnnnnnnnnnnnnnnnnnnnnnnnnnnnnnnnnnnnnnnnnnnnnnnnnnnnnnnnnnnnnnnnnnnnnnnnnnnnnnnnnnnnnnnnnnnnnnnnnnnnnnnnnnnnnnnnnnnnnnnnnnnnnnnnnnnnnnnnnnnnnnnnnnnnnnnnnnnnnnnnnnnnnnnnnnnnnnnnnnnnnnnnnnnnnnnnnnnnnnnnnnnnnnnnnnnnnnnnnnnnnnnnnnnnnnnnnnnnnnn…
TCONS_00055096	=	NR_026893	POU6F1	POU class 6 homeobox 1 (POU6F1), transcript variant 2, non-coding RNA	XLOC_017519	TSS19780	5219	1106	21.19	4.7	178513	12	49866986	49897806	-	49866986-49870642,49871646-49871814,49872380-49872521,49876020-49876223,49876849-49876977,49877820-49878073,49878600-49878736,49879797-49879918,49884223-49884418,49886840-49886934,49897693-49897806	GCGGCCGccgtggccccggnnnnnnnnccggccccctggcccgggctgtgagatgaatctctaatcggtggccgccagacacccgcggcgaaggcggctcgggctcGGGCTCCGGATGTGCTAGGTGTGGGCCGGACCCCACCCGACCCTGACAAGTGACCATGGATCCtgGAGCCGGGTCAGAGACATCTCTGACTGTCAATGAgcAGGTCATCGTGATGTCAGGTCATGAGACCATCCGAGTGCTGGAAGTTGGAGTGGATGCCCAGCTCCCTGCTGAGGAAGAGAGCAAAgGACTGGAGGgTGTGGCCGCCGAGGGCTCCCAGaGTGGAGACCCTGCTGAAGCCAGTCAAGCTGCTGGTAAAGCTGGGCCaGACAACCtGGGCTCCTCTGCAGAGG…
TCONS_00029029	=	NR_033191	PPP2R2D	protein phosphatase 2, regulatory subunit B, delta (PPP2R2D), transcript variant 2, non-coding RNA	XLOC_009403	TSS10288	5128	2615	50.99	4.7	258767	10	133597943	133623328	+	133597943-133598049,133598388-133598500,133603525-133603690,133604076-133604188,133607589-133607639,133608789-133608953,133611024-133611285,133619178-133623328	TGTTGaAAGCGGACATCATTTCCACCGTTGAGTTTAATTACTCTGGAGATCTTCTTGCAACAGGAGACAAGGGCGGCAGAGTTGTTATTTTTCAGCGTGAACAAGAGnnnnnnnnnnnnnnnnnnnnnnnnnnnnnnnnnnnnnnnnnnnnnnGCTTTCTCAGCACTTGTTGCAGAGAAGTCTGGCAGGGGTGTGAATTCTCTCTTCCCTTCAAcGgGAGAACAAAAGCCGCCCTCAtTCTAGGGGAGAATATAATGTTTACAGCACTTTTCAAAGTCATGAACCAgAGTTTGACTATTTGAAAAGTCTAGAAATTGAGGAAAAAATTAATaAAATTAGGTGGTTACCACAACAGAATGCTGCTCATTTTCTACTCTCtACAAATGATAAAACTATAAA…
TCONS_00201126	=	NR_027340	FKBP9L	FK506 binding protein 9-like (FKBP9L), transcript variant 2, non-coding RNA	XLOC_065933	TSS72971	2485	699	28.13	4.6	193866	7	55716261	55723534	-	55716261-55718012,55720359-55720522,55722966-55723534	GAACCAGGAATCCAGCTCAGGTCTTGCTAAATCCAAAnnnnnnnnnnnnnnnnnnnnnnnnnnnnnnnnnnnnnnnnnnnnnnnnnnnnnnnCCAGGCTGGAGTGCAGGGGCACGATCTTGGCTCACTGCAGCCTCCACCTCCTGGGCTCAAGAAAAAAGGACCTCATTCCACTATGCTTCTCCACTCTGGAACTTCCACAGTCTTGCCTGGATTTTCAtggccttgacagttttgaagatgacagccagacatttttcagcatgtgccccaatttgtttttgtctgatgtttcnnnnnnnnnnnnnnnnnnnnnnnnnnnnnnnnnnnnnnnnnnnnnnnnnnnnnnnnnnnnnnnnnnnnggaacactctcagtgccagtgggttggtgacctaaca…
TCONS_00123521	=	NR_003503	GGT8P	gamma-glutamyltransferase 8 pseudogene (GGT8P), non-coding RNA	XLOC_038822	TSS44585	2499	1011	40.46	4.6	261021	2	91327080	91333880	+	91327080-91327860,91332163-91333880	CAAATCCTCCCATCTTTCGTGGCCAACACCCCtGGCAAGGCTTGGTGCCCCCGTCTGCTGCTGGACAGTAACTCCTGGCTCCGTGACAGTGAATCTGTGGGGTACTCTGATTGTGGGCACTATGGAAGCTAAACCCCATGCTGCAGGTGGGGTGGAGGGTCCTCAGGGGACTCCTGGACAGTGCCAGACTCTGGGCTGAGGTGGGGGACACAAGAGAAACCAGGCCAGGCCCGTCCCTACCAGAGCTTCTCCCTAAGCAGTGGAGGCTCAGCCACTGTGAGAAGGTAGGCAAGGCCCTGCAGAAAGAGGGATGtGGAAATATGGGGGCTCCCAGAAAGGGCcCCTGCTGGAGATGGgGTTCTTACCAGGATgGACTCTGAAGATAAGCAGGGAGGATTT…
TCONS_00206694	o	NR_037168	LOC100287846	patched 1 pseudogene (LOC100287846), non-coding RNA	XLOC_067890	-	4753	2072	43.59	4.6	221349	8	48219396	48224148	+	48219396-48224148	GCGCCgCTCGGAGACCGGATGGTTCCGTGGGTTGTGGAGGAGCACAGGAAAGCGGAGGCCGGGCCACACAGCACCCCGGACCCAGCAGCCCAAACCCAGCGGACCCAGCnnnnnnnnnnnnnnnnnnnnnnnnnnnnnnnnnnnnnnnnnnnnnnnnnnnnnnnnnnnnnnnnnnnnnnnnnnnnnnnnnnnnnnnnnnnnnnnnnnnnnnnnnnnnnnnnnnnnnnnnnnnnnnnnnnnnnnnnnnnnnnnnnnnnnnnnnnnnnnnnnnnnnnnnnnCACCGGGAGCCATCACCGCCGGGAACCTCCATCTCCTGGAGCCACCACCGCTGGGAGCTGCCACCTCAGGAGCAGCGGCAgCACAGGGACCCGCCGGGCCCCCTCGtACCCcGCGGnnnn…
TCONS_00229636	=	NR_015353	LOC92249	uncharacterized LOC92249 (LOC92249), non-coding RNA	XLOC_075935	TSS83153	3024	675	22.32	4.6	201758	X	62563163	62697735	-	62563163-62565586,62568969-62569096,62653515-62653687,62697437-62697735	nnnnnnnnnnnnnnnnnnnnnnnnnnnnnnnnnnnnnnnnnnnnnnnnnnnnnnnnnnnnnnnnnnnnnnnnnnnnnnnnnnCGGAACCTGACCTGAGCTGGGGCCTGTGCTTCCAGTGGGTGGTgTGGGGCCTGGTGTGCTGGCATCAGGTAAGCGGACTGCCTCGGCAAAGGCTTAAGGACAAGAGACCGGCAGCCTGAACTGGCTGGGGCATCCGGAAGGCTTAGATCTTGTGGCCAAGAGTTCAGACCGTGGCGAAGTGGAGAGTGACATGCAGTTGGATGGCGGTGACTGCGTGnnnnnnnnnnnnnnnnnnnnnnnnnnnnnnnnnnnnnnnnnnnnnnnnnnnnnnnnnnnnnnnnnnnnnnnnnnnnnnnnnnnnnnnnnnnnnnnnnnnn…
TCONS_00023859	=	NR_027151	C10orf108	chromosome 10 open reading frame 108 (C10orf108), transcript variant 2, non-coding RNA	XLOC_007416	TSS8550	2398	1654	68.97	4.5	268980	10	685879	689056	+	685879-686118,686231-686382,687051-689056	CACACCATTAACGCATCAACACGGAAAAGGAAATGTAAGCAGTGTTTGCTGTCCAAAGTTCACGTCAACaaCtccttattaTgaAGGCACTTCTGAGCCTTTCCTCCTGCATCTAGGAGCTGCCAgCAACCCAGTTACAGgAGAGAAAATAACTCGnnnnnnnnnnnnnnnnnnnnnnnnnnnnnnnnnnnnnnnnnnnnnnnnnnnnnnnnnnnnnnnnnnnnnnnnnnnnnnnnnnnnGGtCAGGGACCnnnnnnnnnnnnnnnnnnnnnnnnnnnnnnnnnnnnnnnnnnnnnnnnnnnnnnnnnnnnnnnnnnnnnnnnnnnnnnnnnnnnnnnnnnnnnnnnnnnnnnnnnnnnnnnnnnnnnnnnnnnnnnnnnnnnnnnnnnnnnnnnnnnn…
TCONS_00066861	=	NR_033359	MEG3	maternally expressed 3 (non-protein coding) (MEG3), transcript variant 5, non-coding RNA	XLOC_021539	TSS24179	2183	630	28.86	4.5	246896	14	100361719	100397116	+	100361719-100362307,100364798-100364906,100365124-100365839,100367106-100367184,100371826-100371969,100372257-100372390,100381548-100381623,100396781-100397116	nnnnnnnnnnnnnnnnnnnnnnnnnnnnnnnnnnnnnnnnnnnnnnnnnnnnnnnnnnnnnnnnnnnnnnnnnnnnnnnnnnnnnnnnnnnnnnnnnnnnnnnnnnnnnnnnnnnnnnnnnnnnnnnnnnnnnnnnnnnnnnnnnnnnnnnnnnnnnnnnnnnnnnnnnnnnnnnnnnnnnnnnnnnnnnnnnnnnnnnnnnnnnnnnnnnnnnnnnnnnnnnnnnnnnnnnnnnnnnnnnnnnnnnnnnnnnnnnnnnnnnnnnnnnnnnnnnnnnnnnnnnnnnnnnnnnnnnnnnnnnnnnnnnnnnnnnnnnnnnnnnnnnnnnnnnnnnnnnnnnnnnnnnnnnnnnnnnnnnnnnnnnnnnnnnnnnnnnnnnnnnnnnnnnnnnnnnnnnnn…
TCONS_00001468	=	NR_033757	MINOS1	mitochondrial inner membrane organizing system 1 (MINOS1), transcript variant 2, non-coding RNA	XLOC_000542	TSS516	3924	1359	34.63	4.5	150449	1	19796044	19828901	+	19796044-19796190,19799868-19800052,19821181-19821228,19822555-19822664,19825468-19828901	CTTGTTTCCAGCTCTCGCGAGACTTGAAGGGGTCGGAGCgcGGGgGCCGGCCGAGAGGAAAGCTGGaGGCGCGGGTGGGGAACATGTCGGAGTCGGAGCTCGGCAGGAAGTGGGACCGGTGCCTGGCGGATGCGGTCGTGAAGATAGgGAtGAGGTTTCACCATGTTGCCCAGGCTGGTCTTGAACTCAGGGTCCAAACGATCCACCTACCTTGGCCTCCCAaCGTGCCGGGATTACAGGCATGAGCCACCACACCTGGTCCATCTTGATAATTTCATACTCTGGCTTGGCACAGACTGAAGGGAAGCCATGGTGAATGCACAGCAGCTTCTGTaCGGGTTTTGGATTAGGAATTGTTTTCTCACTTACCTTCTTTAAAAGAAGAATGTGGCCATTAGC…
TCONS_00018610	=	NR_026665	CD58	CD58 molecule (CD58), transcript variant 3, non-coding RNA	XLOC_005764	TSS6553	1194	714	59.8	4.4	237949	1	116858679	116915244	-	116858679-116858967,116863376-116863447,116866051-116866128,116880110-116880373,116888456-116888749,116915048-116915244	nnnnnnnnnnnnnnnnnnnnnnnnnnnnnnnnnnnnnnnnnnnnnnnnnnnnnnnnnnnnnnnnnnnnnnnnnnnnnnnnnnnnnnnnnnnnnnnnnnnnnnnnnnnnnnnnnnnnnnnnnnnnnnnnnnnnnnnnnnnnnnnnnnnnnnnnnnnnnnnnnnnnnnnnnnnnnnnnnnnnnnnnnnnnnnnnnnnnnnnnnnnnnnnnnnnnnnnnnnnnnnnnnnnnnnnnnnnnnnnnnnnnnnnnnnnnnnnnnnnnnnnnnnnnnnnnnnnnnnnnnnnnnnATCCTAtGGAAAAAACAGAAGGATAAAGTTGCAGAACGGGAAAATTCTGAATTCAGAGCTTTCTCATCTTTTAAAAATAGAGTTTATTTGGACACTGTGTCAGGTAGCCTCAC…
TCONS_00101167	=	NR_027751	FAM20A	family with sequence similarity 20, member A (FAM20A), transcript variant 2, non-coding RNA	XLOC_032216	TSS36649	5298	3131	59.1	4.4	166803	17	64041256	64066163	-	64041256-64045477,64047073-64047132,64047621-64047702,64048585-64048719,64049721-64049901,64050430-64050545,64051365-64051453,64059609-64059687,64062513-64062563,64063295-64063479,64066066-64066163	nnnnnnnnnnnnnnnnnnnnnnnnnnnnnnnnnnnnnnnnnnnnnnnnnnnnnnnnnnnnnnnnnnnnnnnnnnnnnnnnnnnnnnnnnnnnnnnnnnGCGACACAAGATGTACAGAGAGCAGATGAACCTCACCTCCCTGGACCCCCCACTACAGCTCCGACTCGAGGCCACTTGGGTACAGTTCCACCTGGGTATTAACCgCCATGGGCTCTACTCCCGGTCCAGTCCTGTTGTCAGCAAACTTCTGCAAGATATGAGGAACTTTCCCACCATCAGTGCTGATTACAGTCAGGACGAGAAAGCCTTGCTGGGGGCGTGTGACTGCACCCaGATTGTGAAACCCAGTGGGGTCCACCTCAAGCCGgTGCTGAGGTTCTCGGATTTCGGGAAGGCCATG…
TCONS_00130047	=	NR_029193	LOC100287216	uncharacterized LOC100287216 (LOC100287216), non-coding RNA	XLOC_041012	-	2793	1678	60.08	4.4	181862	2	109110215	109113007	-	109110215-109113007	nnnnnnnnnnnnnnnnnnnnnnnnnnnnnnnnnnnnnnnctcccgcagactGCcGGcGGtGCTGCCcgcggccgcggAGAGGAAAAcCGGggaACCCGGGGcGCTGCCTGtCGCGCCGCCCCCGCCGCCCGCGAGCGTGGnnnnnnnnnnnnnnCCgGGGACGGGACGCGCGGGCGGGCTGCtGCCGGGGCTGGTGCCCGCGCGGGGCCGCTGACGGATGCCGTCCAGGAGGCGCACCAGCAAGATGTTGGCGGGGAGCTCGTCCACGCCGCAGCCCACCAGGATGCGGCACTCGGGGCAGCGCAGCTCGTGGCGCGAGCACACGATGCTCTCCAGGCAGCGGCGGCAGAAAGTGTGTTGGCATGGCAGCACCTTGGCCGTGGTGTCCAGGCGCTCCAG…
TCONS_00112951	=	NR_003148	LOC147804	tropomyosin 3 pseudogene (LOC147804), non-coding RNA	XLOC_035834	TSS40754	2932	1990	67.87	4.4	235776	19	58627039	58639737	+	58627039-58627093,58636861-58639737	nnnnnnnnnnnnnnnnnnnnnnnnnnctCGTGGAGTGACGGTTCCACCGCGGCGCnnnnnnnnnnnnnnnnnnnnnnnnnnnnnnnnnnnnnCGGAGTGCGAGCAGTAGCTGGGTGGGCACCATGGCTGGaATCACCACCATCGAGGCGGTGaAGCGCAAGATCCaGgttctgcagcaccaggcagatgatgcagaggagnnnnnnnnnnnnnnnnnnnnnnnnnnnnnnnnnnnnnnnnnnnnnnnnnnnnnnnnnnnnnnnnnnnnnnnnnnnTTGAACCGTAGGATCCAGCTGGTTGAAGAGGAGCTGGACCGTGCTCAGGAGCGGCTGGCCACTGCCCTgCaaaaACTGGAAGAAGCAGAAAAAGCTGCTGATGAGAGTGAGAGAnnnnnnnnnn…
TCONS_00098745	=	NR_027922	CCL14-CCL15	CCL14-CCL15 readthrough (CCL14-CCL15), transcript variant 2, non-coding RNA	XLOC_031603	TSS35669	1470	528	35.92	4.3	215022	17	31334805	31353244	-	31334805-31335037,31335487-31335601,31337720-31337853,31348870-31349009,31349429-31349540,31350015-31350074,31352569-31353244	nnnnnnnnnnnnnnnnnnnnnnnnnnnnnnnnnnnnnnnnnnnnnnnnnnnnnnnnnnnnnnnnnnnnnnnnnnnnnnnnnnnnnnnnnnnnnnnnnnnnnnnnnnnnnnnnnnnnnnnnnnnnnnnnnnnnnnnnnnnnnnnnnnnnnnnnnnnnnnnnnnnnnnnnnnnnnnnnnnnnnnnnnnnnGAAAAAAGatAGCATTCACCACATCCCAATCCTGAATCCAAGAGTCTgAGATAGTCCCCtACTCCTATCcCAGGCTTAGaGGATTAGATgAATCTCCTGaAnnnnnnnnnnnnnnnnnnnnnATTTcTTTcTATCTGCCTGTAGCTATTGGGATAGTTCGGGAAATCCACAGGGACAGTTCAAGTCACCTTTGTCCTCTACTTTCTGTTGC…
TCONS_00098746	=	NR_027921	CCL14-CCL15	CCL14-CCL15 readthrough (CCL14-CCL15), transcript variant 1, non-coding RNA	XLOC_031603	TSS35669	1518	576	37.94	4.3	205719	17	31334805	31353244	-	31334805-31335037,31335487-31335601,31336897-31336944,31337720-31337853,31348870-31349009,31349429-31349540,31350015-31350074,31352569-31353244	nnnnnnnnnnnnnnnnnnnnnnnnnnnnnnnnnnnnnnnnnnnnnnnnnnnnnnnnnnnnnnnnnnnnnnnnnnnnnnnnnnnnnnnnnnnnnnnnnnnnnnnnnnnnnnnnnnnnnnnnnnnnnnnnnnnnnnnnnnnnnnnnnnnnnnnnnnnnnnnnnnnnnnnnnnnnnnnnnnnnnnnnnnnnGAAAAAAGatAGCATTCACCACATCCCAATCCTGAATCCAAGAGTCTgAGATAGTCCCCtACTCCTATCcCAGGCTTAGaGGATTAGATgAATCTCCTGaAnnnnnnnnnnnnnnnnnnnnnATTTcTTTcTATCTGCCTGTAGCTATTGGGATAGTTCGGGAAATCCACAGGGACAGTTCAAGTCACCTTTGTCCTCTACTTTCTGTTGC…
TCONS_00140200	=	NR_027873	GCFC1	GC-rich sequence DNA-binding factor 1 (GCFC1), transcript variant 3, non-coding RNA	XLOC_044483	TSS50803	4018	196	4.88	4.3	134385	21	33028081	33066046	-	33028081-33029249,33031436-33031590,33032355-33032501,33037430-33037496,33037860-33037936,33038974-33039095,33039756-33039900,33042681-33042880,33045099-33045214,33045301-33045400,33049395-33049535,33053262-33053451,33053959-33054176,33055241-33055344,33056278-33056499,33058530-33058706,33063996-33064124,33065508-33066046	nnnnnnnnnnnnnnnnnnnnnnnnnnnnnnnnnnnnnnnnnnnnnnnnnnnnnnnnnnnnnnnnnnnnnnnnnnnnnnnnnnnnnnnnnnnnnnnnnnnnnnnnnnnnnnnnnnnnnnnnnnnnnnnnnnnnnnnnnnnnnnnnnnnnnnnnnnnnnnnnnnnnnnnnnnnnnCGACtGCCGTGCGGGCCGCGGAGATGTTCCGAAAGGCCCGGCGGGTGAACGTGCGCAAGCGGAACGACTCCGAAGAGGAAGAGCGGGAACGCGATGAGGAGCAGGAGCCGCCGCCGTTGTTGCCGnnnnnnnnnnnnnnnnnnnnnnngggccCCGGcGGCGGCGACAGGGCCCCTGGGGGGGAGTCGCTGCTGGGCCCGGGGCCGCCGCCGCCTTCCGCGCTGAC…
TCONS_00188131	=	NR_024052	HCG18	HLA complex group 18 (non-protein coding) (HCG18), non-coding RNA	XLOC_061526	TSS68270	6819	3021	44.3	4.3	176972	6	30363153	30402911	-	30363153-30368355,30370227-30370720,30371888-30371993,30390025-30390238,30402110-30402911	GGGGCGGCAAAACGTCCGCCCGGGCCCGAGGCGGGCGGAGGCAGCTGTGGTTACGTGCGGGGGGCCGGTGACGCAGTCGCGGGGCGCTGGGACGCGACTTGCGGAGCCGGCCGGCGGGGGCAGGCCCCAGGCTCGGGCGCGGCGGCtGGACAGCACCTACCTTCCCGGCTTCGGGTCCGGGAGTGCGGGGCGCGGAGCCGCCGGAGCGCTGCCTCCCTCCTTCCTCCTCCCCTCGCCCCCGCCCCGCGGCGCGACACACAATACTCGCCGGAAGCGGAAGCCGCGCCGAGGCTCGTGTCAGTGGAAGCTGGGGTGTCGGCaGGCGgccgcgnnnnnnnnnnnnnnnnnnnnnnnnnnnnGGTGGAGGAGGGCTGGCGATGAGAACCAGCAGGAGGAATC…
TCONS_00055241	=	NR_033854	LOC283335	uncharacterized LOC283335 (LOC283335), non-coding RNA	XLOC_017565	TSS19857	2877	1176	40.88	4.2	131149	12	51723239	51734502	-	51723239-51725704,51726012-51726112,51733447-51733625,51734372-51734502	CGCCCCTGAcCAGGTACTTGTCCCGGTGCTTGGATTGCAGCACGTGGGCCAGCTCGCGCAGGTGGCCCCGGTGCCGCTGTTCATCGGGCCGCGCGGGGAAGGTGGCGGCCAAGATGCGCTCCGTCACGTAGGATGAGCAATACCCACAGCACTACATTTAAGGTCATCTCCTGGGGGCCCTCTCTGGAGCCACCAGACCTCTGGACACCATGGCCAGGCTCCTTgCCcTCCCCACCCCATCCCAGAGCGCACTCAcCAACTCCGCGGGAGGCAAGGCCTGACAGGCTGAAGTCACCTgGAAGGGGACCGATGCCTGGTACTGGATAGGAACTTTATGGAATGGAGCTAATGGGCCCTAGGGnnnnnnnnnnnnnnnnnnnnnnnnnnnnnnnnnnnnnn…
TCONS_00116181	=	NR_027308	MEF2BNB-MEF2B	MEF2BNB-MEF2B readthrough (MEF2BNB-MEF2B), transcript variant 3, non-coding RNA	XLOC_036562	TSS41971	2362	504	21.34	4.2	170965	19	19117375	19164631	-	19117375-19117831,19118364-19118457,19118551-19118684,19118845-19118992,19119507-19119641,19121035-19121238,19122491-19122573,19152495-19152570,19154382-19154492,19157843-19157907,19158702-19158814,19163890-19164631	AGGGGAGGGCGTGGGTTCCGCTGGGTCCCTGGGAGGGCAGTTGCGCCTGCGCCTTCTTTTCCCCTCCTCACCGACTCCGAGGGAATGGGCGGGGCCTAATGGGCTCTGAGAATTTCACnnCGCCTGtGCCCGCTTACCTTTACCCCGCCCACAGATTTTTCCAGAGGGAGCCAATCGGCTCCGGCTTCGGGTAGATGGGCGGGGCTATCTCAAGAAGAAGCTGTAGGGGAAGTACGCGGGGCGTCTGGAACTTAAAGGGGCAACGTACCTTTGCCGTCCCGnnnnnCCACAAGGTCCCTTCTGCGGTCTCAAAGACTTATAAGCAAGGGCGGGGGCAGAGGGCTAAAGAAGGGAGTTTATGCGGTCCGAGTGGGTAATGCGTGGAGGGCTCCCCCAGnn…
TCONS_00152531	=	NR_033703	MYNN	myoneurin (MYNN), transcript variant 5, non-coding RNA	XLOC_048667	TSS55173	6019	1586	26.35	4.2	145192	3	170972712	170990198	+	170972712-170973944,170974747-170975043,170979366-170980043,170981072-170981231,170982947-170983125,170983959-170984042,170985104-170985190,170986898-170990198	nnnnnnnnnnnnnnnnnnnnnnnnnnnnnnnnnnnnnnnnnnnnnnnnnnnnnnnnnnnnnnnnnnnnnnnnnnnnnnnnnnnnnnnnnnnnnnnnnnnnnnnnnnnnnnnnnnnnnnnnnnnnnnnnnnnnnnnnnnnnnnnnnnnnnnnnnnnnnnnnnnnnnnnnnnnnnnnnnnnnnnnnnnnnnnnnnnnnnnnnnnnnnnnnnnnnnnnnnnnnnnnnnnnnnnnnnnnnnnnnnnnnnnnnnnnnnnnnnnnnnnnnnnnnnnnnnnnnnnnnnnnnnnnnnnnnnnnnnnnnnnnnnnnnnnnnnnnnnnnnnnnnnnnnnnnnnnnnnnnnnnnnnnnnnnnnnnnnnnnnnnnnnnnnnnnnnnnnnnnnnnnnTCAAAGTGTAAAAGT…
TCONS_00130765	=	NR_027020	ANKRD30BL	ankyrin repeat domain 30B-like (ANKRD30BL), transcript variant 2, non-coding RNA	XLOC_041255	TSS47380	1568	971	61.93	4.1	231466	2	132621631	132732152	-	132621631-132622271,132624955-132625019,132628705-132628811,132631016-132631189,132731572-132732152	GgTGTGCGGGTCGAGGCGGTTGAGTGAGATGCGCCCCTCCCACGCGGGGAAGGGCGCCGCCTGGTCTGGCGAGCGCACGTCCCGTGCTCCCCTCTGGCGGGtGAGcnnnnnnnnnnnnnnnnnnnnnnnnnnnnnnnnnnnnnnnnnnnnnnnnnnnnnnnnnnnnnnnnnnnnnnnnnnnnnnnnnnnnnnnnnnnnnnnnnnnnnnnnnnnnnnnnnnnnnnnnnnnnnnnnnnnnnnnnnnnnnnnnnnnnnnnnnnnnnnnnnnnnnnnnnnnnnnnnnnnnnnnnnnnnnnnnnnnnnnnnnnnnnnnnnnnnnnnnnnnnnnnnnnnnnnnnnnnnnnncaCCGCAGGCCCCCTCCCTTCCCCGGGCGTCCCTGAGCGCCTCTGCGGGCCCGA…
TCONS_00223603	j	NR_024580	LOC100131193	uncharacterized LOC100131193 (LOC100131193), non-coding RNA	XLOC_073876	TSS81145	2913	1048	35.98	4.1	150069	9	138818200	138822124	-	138818200-138819857,138820323-138820401,138820658-138820810,138821102-138822124	nnnnnnnnnnnnnnnnnnnnnnnnnnnnnnnnnnnnnnnnnnnnnnnnnnnnnATCCTGCGTGCCCGGTGCTCCTCTCCGAGAGCCCgGTCGCCCCAGCGTCCGCAGCAGTCCTGGAAAAAtgTTTATTTGTGTAACAAAGCAGGGAGCGGGGCgGCGGGGCTACTTCTTCTTCTTCTTGGCCGCCTTGAGCTTCGCCTCGATCAGCCGTTGCGCCTGCTTCTTGATCTCGGCGCGCGAAGGGACGTAGCTGTGGTCCACGTCGGCGAACTGGAAGGTGTCTGCGGGCGGAGGCAGCGGCTCGCACACGGGGCTAGCCCACCCAGGCGnnnnnnnnnnnnnnnnnnnnnnnnnnnnnnnnnnnCaGACCCGGGCCAGGTGCCTTGCCCCAGGGACAGCC…
TCONS_00057905	=	NR_002809	LOC338799	uncharacterized LOC338799 (LOC338799), non-coding RNA	XLOC_018253	TSS20918	1963	138	7.03	4.1	170861	12	120717549	120726208	-	120717549-120718015,120718480-120718531,120722136-120722245,120723861-120723897,120723996-120724097,120724920-120725073,120725168-120726208	CCCAGGCACTCTCCCGGCGGCGGCAGCTGCGCCGCCAAAGCCCCGGGCCCCAGCGGCCCCCCACCCCTCACTCGCGCGCTCCCACACTGCCTCCCCCTCCCCGGGGGAAGGCCTTTTAATTTATTTATTCTTCTGGGACTGGGGTGGGGGTCTTGGCTGGCGGGGGAGGGGGTCTCCCCGGgCTCTaCCTCCCGCTGCCGGGACTACCCTCCGAGCCGCGGCCGCCGCGGCGTGCGTCCCGAGCCTGCAAAACTGTTTCCAAACTGCCCGGGCCGGaGGCgggcgcgcggggCCCGGGGAGAGGTCTGGGGTCTAGGGGGCCGAGGGTGTGTGTGGACGCTGGGAACCGCGCGGGGAGGCCGGCGTCGACTCAGAGGAGTTGCAATCGAGGTATCTGCG…
TCONS_00099964	=	NR_027782	PLEKHM1	pleckstrin homology domain containing, family M (with RUN domain) member 1 (PLEKHM1), transcript variant 3, non-coding RNA	XLOC_031869	TSS36169	4947	333	6.73	4.1	172403	17	40869049	40923962	-	40869049-40871118,40872626-40872783,40873312-40873375,40878619-40878812,40883767-40883912,40886504-40887421,40891318-40891588,40908249-40908875,40911049-40911296,40915586-40915674,40923801-40923962	nnnnnnnnnnnnnnnnnnnnnnnnnnnnnnnnnnnnnnnnnnnnnnnnnnnnnnnnnnnnnnnnnnnnnnnnnnnnnnnnnnnnnnnnnnnnnnnnnnnnnnnnnnnnCTGAGGAGCTGCTGCGGCCGGGAGCGCCCCCAGCCTCGCTCCTCGCTCCGCTTGGTGCCATGTGATTCTCCGAGGGAGCAGCTGCATGAGTGGAGATGCTCTnnnnnnTGGAGAATGGACTGGACCCCCAGGCTGCCATCCCGGTCATCAAGAAGAAGCTGGTGGGATCCGTGAAGGCCTTGCAGAAGCAGTACgTGTCCCTGGACACAGTGGTCACTAGTGgAGATGGAGATGCCgACACCATGTGCAGcGCCCtGGAGGCTGTGTTTATCCATGGCCTGCACGCCAAGC…
TCONS_00192753	=	NR_023385	RNF216P1	ring finger protein 216 pseudogene 1 (RNF216P1), transcript variant 3, non-coding RNA	XLOC_062936	TSS70130	2768	1366	49.35	4.1	191012	7	4980060	5004870	+	4980060-4980318,4982458-4982593,4989828-4989930,4991067-4991232,5002767-5004870	CGCGGCTAGGCGGCCCTCTCTGTGGTGAGCCCCCgGGTCCCTCCTCCaCAGCACCCGGAGTGCCTCTATGGTTCTTCCTGtcgttagtcgggagggggcgcnnnnnnnnnnnnnnnnnnnnnnnnnnnnnnnnnnnnnnnnnnnnnnnnnnnnnnnnnnnnnnnnnnnnnnnnnnnnnnnnnnnnnnnnnnnnnnnnnnnnnnnnnnnnnnnnnnnnnnnnnnnnnnnnnnCCTGGCTAGCCGGCGAGTTGAGTaGCGActcttttgaaacagaTGGTCACCATGtTTAGATATTAGCAGTCCTGTATGTGCAGGTCTGCGTTTGAAAATGGCAGAGGGAAACAGCAATGAaGAGGTGATTCACTTGAATAACTTTCACTGCCATCGGGGAaAAGnntt…
TCONS_00015176	=	NR_024127	SNHG12	small nucleolar RNA host gene 12 (non-protein coding) (SNHG12), non-coding RNA	XLOC_004881	TSS5248	2017	1541	76.4	4.1	151551	1	28777637	28782231	-	28777637-28777779,28778632-28778686,28779011-28779080,28779659-28779745,28780210-28780328,28780689-28782231	nnnnnnnnnnnnnnnnnnnnnnnnnnnnnnnnnnnnnnnnnnnnnnnnnnnnnnnnnnnnnnnnnnnnnnnnnnnnnnnnnnnnnnnnnnnnnnnnnnnnnnnnnnnnnnnnnnnnnnnnnnnnnnnnnnnnnnnnnnnnnnnnnnnnnnnnnnnnnnnnnnnnnnnnnnnnnnnnnnnnnnnnnnnnnnnnnnnnnnnnnnnnnnnnnnnnnnnnnnnnnnnnnnnnnnnnnnnnnnnnnnnnnnnnnnnnnnnnnnnnnnnnnnnnnnnnnnnnnnnnnnnnnnnnnnnnnnnnnnnnnnnnnnnnnnnnnnnnnnnnnnnnnnnnnnnnnnnnnnnnnnnnnnnnnnnnnnnnnnnnnnnnnnnnnnnnnnnnnnnnnnnnnnnnnnnnnnnnnnn…
TCONS_00142262	=	NR_026963	TTC28-AS1	TTC28 antisense RNA 1 (non-protein coding) (TTC28-AS1), transcript variant 1, non-coding RNA	XLOC_045116	TSS51565	5480	2126	38.8	4.1	134092	22	26644993	26728667	+	26644993-26645533,26661139-26661218,26720461-26720641,26723399-26724826,26725418-26728667	nnnnnnnnnnnnnnnnnnnnnnnnnnnnnnnnnnnnnnnnnnnnnnnnnnnnnnnnnnnnnnnnnnnnnnnnnnnnnnnnnnnnnnnnnnnnnnnnnnnnnnnnnnnnnnnnnnnnnnnnnnnnnnnnnnnnnnnnnnnnnnnnnnnnnnnnnnnnnnnnnnnnnnnaattccttgatcagcaccatcttcccggaaccccctcacagctgccgccgataccaccgccgccgccgccnnnnnnnnnnnnnnnnnnnnnnnnnnnnnnnnnnnnnnnnnnnnnnnnnnnnnnnnnnnnnnnnnnnnnnnnnnnnnnnnnnnnnnnnnnnnnnnnnnnnnnnnnnnnnnnnnnnnnnnnnnnnnnnnnnnnnnnnnnnnnnnnnnnnnnnnnnnnnnnnnn…
TCONS_00026559	=	NR_024422	ZNF503-AS2	ZNF503 antisense RNA 2 (non-protein coding) (ZNF503-AS2), transcript variant 2, non-coding RNA	XLOC_008512	TSS9451	5130	1294	25.22	4.1	211886	10	76830420	76838746	+	76830420-76833821,76837019-76838746	TTTCGGTTTTCGATTCCTAGACCCAGAACTGTACCCCCTCCCCACAAACACTCCTTAATTCTTCAGAGTAAGGGCTTGGGCGGCTGGCGCCTCAGAGGCTGTGTGCACACACTGCCTTCTGGGGnnnnnnnnnncggcgactttggaaCCGTATtTCAGACCTCCGCCTGCCTTCGGTGCCGAGTGAAGGGGCCTGGGTCGGGGTAGGGGCTTTCATATCAAAAGGAGAAACAAGTATTTGCAGCCTTGCTTCCTAGCATTCACGCCCCATTCCACTTCCTCCCCCTTTTCCgCCCTAGTTTTGAGGTACGGAAGCAGTAGCCTCTTCCCCCATTCGGGAGCTGAATCACTCCGACTcccccaccCccgcccaCatGCCGAGAAAAAGAAAGCCCTAGG…
TCONS_00227048	=	NR_033125	ALG13	asparagine-linked glycosylation 13 homolog (S. cerevisiae) (ALG13), transcript variant 6, non-coding RNA	XLOC_075125	TSS82200	2928	753	25.72	4	149531	X	110811001	110820279	+	110811001-110811183,110812120-110812178,110814849-110814987,110816021-110816058,110817771-110820279	nnnnnnnnnnnnnnnnnnnnnCAGAAGGCAGCCGCTGCAACGTGCGTGGCCTCAGTTGCGTCACATCCGGCCCTTGCGATCAGGGCTTGAGGAACCCGCGCCATGAaGTGCGTGTTTGTTACCGTAGGGACCACCAGCTTTGACGACCTCATTGCGTGTGTGTCGGCGCCCGACAGTCTGCAAGTACAAGGATTCCTTGAAAGAAGATATCCAGAAAGCAGATCTTGTTATTAGTCACGCAGGTGCAGGAAGCTGTTTGGAGGCTCTGGAAAAAGGAAAGCCACTCGTAGTGGTCATAAACGAAAAGTTGATGAACAATCATCAGCTGGAACTGGCAAAgCAGCTACAGAAAGAGGGTCATCTCTTTTATTGTACCTGCAGTTCTTCTTTGAGACACTA…
TCONS_00182967	=	NR_037150	CDKN1A	cyclin-dependent kinase inhibitor 1A (p21, Cip1) (CDKN1A), transcript variant 3, non-coding RNA.	XLOC_059551	TSS66463	2389	348	14.57	4	180375	6	36752215	36763095	+	36752215-36752325,36753451-36753688,36759852-36760301,36761506-36763095	AACATGTTGAGCTCTGGCATAGAAGAGGCTGGTGGCTATTTTGTCCTTGGACTGCCTGTTTTCAGGTGAGGAAGGGGATGGTAGGAGACAGGAGACCTCTAgAGACCCCAGAAATAAAGGATGACAAGCAGAGAGtCCtGGnnnnnnnnnnnnnnnnnnnnnnnnnnnnnnnnnnnnnnnnnnnnnnnnnnnnnnnnnnnnnnnnnnnnnnnnnnnnnnnnnnnnnnnnnnnnnnnnnnnnnnnnnnnnnnnnnnnnnnnnnnnnnnnnnnnnnnnnnnnnnnnnnnnnnnnnnnnnnnnnnnnnnnnnnnnnnnnnnnnnnnnnnnnnnnnnnnnnnnnnnnnnnnnnGCGccatgtcagaaccggctggnnnnnTCCGTCCGAACCCATGCGGCAGC…
TCONS_00142102	=	NR_029395	IGLL3P	immunoglobulin lambda-like polypeptide 3, pseudogene (IGLL3P), non-coding RNA	XLOC_045065	TSS51507	1011	399	39.47	4	231502	22	24043888	24046193	+	24043888-24044342,24045009-24045104,24045734-24046193	nnnnnnnnnnnnnnnnnnnnnnnnnnnnnnnnnnnnnnnnnnnnnnnnnnnnnnnnnnnnnnnnnnnnnnnnnnnnnnnnnnnnnnnnnnnnnnnnnnnnnnnnnnnnnnnnnnnnnnnnnnnnnnnnnnnnnnnnnnnnnnnnnnnnnnnnnnnnnnnnnnnnnnnnnnnnnnnnnnnnnnnnnnnnnnnnnnnnnnnnnnnnnnnnnnnnnnnnnnnnnnnnnnnnnnnnnnnnnnnnnnnnnnnnnnnnnnnnnnnnnnnnnnnnnnnnnnnnnnnnnnnnnnnnncctagatcacagcctacacaCTGCAGCCCTGTGCCCCTCACACCCAGcAGGTTCCTGCTCCAGCACAACTCCTGGACTGGCCCCAGGTGCTGGCCCTGGAGGTTTCAATC…
TCONS_00229334	=	NR_026742	LOC158572	uncharacterized LOC158572 (LOC158572), non-coding RNA	XLOC_075854	TSS83044	2895	600	20.73	4	119052	X	49528013	49531250	-	49528013-49530090,49530434-49531250	GGCCGGGGTCGGCGGCGCGGGGCACGACTGCGACGCGGAGAGGGATCGGGGGGCCGCGGTGGATcGGAGGGAAGGGTGGGGGGAGGAACCTCGTCGCTGCTGCCGCCACCGCCGCTCCGCGCTGGGTTCTCATCCTCCAGCTCCAGCTTCGGCTCCTGCTCCGCCTCCCGGACCGGCTCGGGTTCGGGCTCCAGCTTGAGCcCAGCCCGGCGGCCCGGACCCTCCGCCGTCTCCACCTTCCCGGCGGCGTCCACCTTCCCCGCCGTCTCCACcTTCCCGGTGGCGTCCACCTTCCCCGCCGCCTCCACCTTCCCCGCCGCCTCCGCCTTCCCCTCCACCTTCGCCTCCGCCTCCACCTTCCTnnnnnnnnnnnnnnnnnnnnnnnnnnnnnnnnnnnnn…
TCONS_00078220	j	NR_027024	LOC645752	golgin A6 family, member A pseudogene (LOC645752), non-coding RNA	XLOC_025348	TSS28279	3434	1280	37.27	4	213290	15	75993337	76006310	-	75993337-75994708,75994795-75994948,75995037-75995140,75995224-75995326,75995891-75995982,75996414-75996489,75997817-75997885,75998162-75998685,75999121-75999208,75999401-75999508,75999617-75999703,76000733-76000839,76000936-76001017,76001118-76001168,76001426-76001469,76002327-76002407,76004333-76004452,76006139-76006310	ccctattctgcattcTAGTGgGGCCCTGGTTACGCCTCCTCTGGCTCAGTCACACAGCcGCCTgGTAGGTGACTGGAGGTGTTtGCTGATGTGGCCCCAACCCTgCCTCCCTCCCGnnnnnnnnnnnnnnnnnnnnnnnnnnnnnnnnnnnnnnnnnnnnnnnnnnnnnnnnnnnnnnnnnnnnnnnnnnnnnnnnnnnnnnnnnnnnnnnnnnnnnnCgAAGAaAAAAAAGAAGAAAACTGGCAGTAgCCCTGAGACAACCACTTCTGGTGGTTGCCACTCACCTGGGgCTAGCCgGAACCAAGAACAAGaAGTAGCCCTGGACTCAAGCTCCGcaACAATCAATCAACTCTATGAAAACATAGAATCACTGnnnnnnnnnnnnnnnnnnnnnnnnnn…
TCONS_00227847	=	NR_033262	PRRG3	proline rich Gla (G-carboxyglutamic acid) 3 (transmembrane) (PRRG3), transcript variant 2, non-coding RNA	XLOC_075456	TSS82455	1648	439	26.64	4	181418	X	150617435	150620723	+	150617435-150617793,150617912-150617949,150619124-150619284,150619634-150620723	nnnnnnnnnnnnnnnnnnnnnnnnnnnnnnnnnnnnnnnnnnnnnnnnnnnnnnnnnnnnnnnnnnnnnnnnnnnnnnnnnnnnnnnnnnnnnnnnnnnnnnnnnnnnnnnnnnnnnnnnnnnnnnnnnnnnnnnnnnnnnnnnnnnnnnnnnnnnnnnnnnnnnnnnnnnnnnnnnnnnnnnnnnnnnnnnnnnnnnnnnnnnnnnnnnnnnnnnnnnnnnnnnnnnnnnnnnnnnnnnnnnnnnnnnnnnnnnnnnnnnnnnnnnnnnnnnnnnnnnnnnnnnnnnnnnnnnnnnnnnnnnnnnnnnnnnnnnnnnnnnnnnnnnnnnnnnnnnnnnnnnnnnnnnnnnnnnnnnnnAGAAGTGAGACCCTGGAGCTGAGGGAGCATCATGGCAGTT…
TCONS_00026556	=	NR_024421	ZNF503-AS2	ZNF503 antisense RNA 2 (non-protein coding) (ZNF503-AS2), transcript variant 1, non-coding RNA	XLOC_008512	TSS9450	8427	2124	25.2	4	128391	10	76825327	76838746	+	76825327-76832025,76837019-76838746	GGAGAAAGCTGGAGAGAGTCGTGGGGCGCGCATTGGGcAGGGGCATTTGTCCCTCCGAGGAGGCTCGCACCTCGGCCTGGACGCGCAGCACATACTGGCACCCACCCTTCACTTACCTGGCGCCCGGGGTGACTCGGATCCGTCCAACACGTCGGGGAATCCTTTCTGTCCTCACCCCCGGGnnnnnnnnnnnnnnnnnnnnnnnnnnnnnnnnnnnnnnnnnnnnnnnnnnnnnnnnnnnnnnnnnnnnnnnnnnnnnnnnnnnnnnnnnnnnnnnnnnnnnnnnnnnnnnnnnnnnnnnnnnnnnnnnnnnnnnnnnnnnnnnnnnnnnnnnnnnnnnnnnnnnnnnnnnnnnnnnnnnnngtctaggtcctTCCcaGCCGGCAAGGTGTGGTgGCT…
TCONS_00129614	=	NR_026875	NEURL3	neuralized homolog 3 (Drosophila) pseudogene (NEURL3), non-coding RNA	XLOC_040887	TSS46869	1676	542	32.34	3.9	177274	2	96527110	96537574	-	96527110-96527910,96528842-96528913,96529903-96530388,96537258-96537574	nnnnnnnnnnnnnnnnnnnnnnnnnnnnnnnnnnnnnnnnnnnnnnnnnnnnnnnnnnnnnnnnnnnnnnnnnnnnnnnnnnnnnnnnnnnnnnnnnnnnnnnnnnnnnnnnnnnnnnnnnnnnnnnnnnnnnnnnnnnnnnnnnnnnnnnnnnnnnnnnnnnnnnnnnnnnnnnnnnnnnnnnnnnnnnnnnnnnnTCATGCCTAGTAagctgaacCagctgcgtCacCGTCGTGTGCCTCAGTTTCCCCACGTGTATAATGGAAATGATGACAATCAACAGGACCTTTTCGAGGAGTTGCnnnnnnnnnnnnnnnACGCCAAGGCGCCCCGGGaGGCACTTCGCTTCCAtGCCGAGACCAAGGGCGCGCAGGTGCGTCTGGACACGCGTGGcTGCAC…
TCONS_00192752	=	NR_023384	RNF216P1	ring finger protein 216 pseudogene 1 (RNF216P1), transcript variant 1, non-coding RNA	XLOC_062936	TSS70130	2516	855	33.98	3.9	214828	7	4980060	5004330	+	4980060-4980318,4982458-4982593,4989828-4989930,4991067-4991232,4992724-4992788,4995220-4995334,5001632-5001739,5002767-5004330	CGCGGCTAGGCGGCCCTCTCTGTGGTGAGCCCCCgGGTCCCTCCTCCaCAGCACCCGGAGTGCCTCTATGGTTCTTCCTGtcgttagtcgggagggggcgcnnnnnnnnnnnnnnnnnnnnnnnnnnnnnnnnnnnnnnnnnnnnnnnnnnnnnnnnnnnnnnnnnnnnnnnnnnnnnnnnnnnnnnnnnnnnnnnnnnnnnnnnnnnnnnnnnnnnnnnnnnnnnnnnnnCCTGGCTAGCCGGCGAGTTGAGTaGCGActcttttgaaacagaTGGTCACCATGtTTAGATATTAGCAGTCCTGTATGTGCAGGTCTGCGTTTGAAAATGGCAGAGGGAAACAGCAATGAaGAGGTGATTCACTTGAATAACTTTCACTGCCATCGGGGAaAAGnntt…
TCONS_00086951	=	NR_027460	RRN3P3	RNA polymerase I transcription factor homolog (S. cerevisiae) pseudogene 3 (RRN3P3), non-coding RNA	XLOC_027954	TSS31386	3398	2804	82.52	3.9	168384	16	22337462	22356537	-	22337462-22339416,22345035-22345188,22348618-22348770,22351548-22351656,22353449-22353633,22354504-22354634,22355827-22356537	nnnnnnnnnnnnnnnnnnnnnnnnnnnnnnnnnnnnnnnnnnnnnnnnnnnnnnnnnnnnnnnnnnnnnnnnnnnnnnnnnnnnnnnnnnnnnnnnnnnnnnnnnnnnnnnnnnnnnnnnnnnnnnnnnnnnnnnnnnnnnnnnnnnnnnnnnnnnnnnnnnnnnnnnnnnnnnnnnnnnnnnnnnnnnnnnnnnnnnnnnnnnnnnnnnnnnnnnnnnnnnnCTGGGTTGCCAGTCATTCCAGCTCCGCGGATAcTTGnnnnnnnnnnnnnnnnnnnnnnnnnnnnnnnnnnnnnnnnnnnnnnnnnnnnnnnnnnnnnnnnnnnnnnnnnnnnnnnnnnnnnnnnnnnnnnnnnnnnnnnnnnnnnnnnnnnnnnnnnnnnnnnnnnnnnnnnnnnn…
TCONS_00201716	=	NR_002206_dup1	GTF2IP1	general transcription factor IIi, pseudogene 1 (GTF2IP1), non-coding RNA.	XLOC_066148	TSS73172	3632	250	6.88	3.8	151988	7	74239039	74291390	-	74239039-74240184,74240878-74240953,74241732-74241773,74242870-74242911,74244194-74244222,74245702-74245885,74246554-74246637,74247560-74247640,74248314-74248369,74250271-74250454,74250632-74250697,74251606-74251707,74253307-74253381,74253777-74253835,74254777-74254960,74256194-74256265,74261612-74261670,74263033-74263216,74264183-74264254,74265734-74265792,74267061-74267244,74269408-74269473,742…	nnnnnnnnnnnnnnnnnnnnnnnnnnnnnnnnnnnnnnnnnnnnnnnnnnnnnnnnnnnnnnnnnnnnnnnnnnnnnnnnnnnnnnnnnnnnnnnnnnnnnnnnnnnnnnnnnnnnnnnnnnnnnnnnnnnnnnnnnnnnnnnnnnnnnnnnnnnnnnnnnnnnnnnnnnnnnnnnnnnnnnnnnnnnnnnnnnnnnnnnnnnnnnnnnnnnnnnnnnnnnnnnnnnnnnnnnGCGGAGGGGGCGGGGGCCGCGGCTCGTCCCCCCGCGGATGAGCCGCCGCGGACGGGGCGCGGGCGGACGATGGAACTCCACATCCTGGAGCACCGGCTGCAAGTTGCCAGCGTCGCCAAGGAGAGTATCCCGCTGTTCACCTACGGCCTGATCAAACTTGCCTTCn…
TCONS_00028844	=	NR_033848	LOC283038	uncharacterized LOC283038 (LOC283038), non-coding RNA	XLOC_009327	TSS10230	3154	2415	76.57	3.8	145134	10	127361797	127388236	+	127361797-127361890,127364836-127365006,127377683-127377746,127385141-127385242,127385514-127388236	nnnnnnnnnnnnnnnnnnnnnnnnnnnnnnnnnnnnnnnnnnnnnnnnnnnnnnnnnnnnnnnnnnnnnnnnnnnnnnnnnnnnnnnnnnnnnnnnnnnnnnnnnnnnnnnnnnnnnnnnnnnnnnnnnnnnnnnnnnnnnnnnnnnnnnnnnnnnnnnnnnnnnnnnnnnnnnnnnnnnnnnnnnnnnnnnnnnnnnnnnnnnnnnnnnnnnnnnnnnnnnnnnnnnnnnnnnnnnnnnnnnnnnnnnnnnnnnnnnnnnnnnnnnnnnnnnnnnnnnnnnnnnnnnnnnnnnnnnnnnnnnnnnnnnnnnnnnnnnnnnnnnnnnnnnnnnnnnnnnnnnnnnnnnnnnnnnnnnnnnnnnnnnnnnnnnnnnnnnnnnnnnnnnnnnnnnnnnnnn…
TCONS_00074580	=	NR_036652	LOC648809	elongation factor Tu GTP-binding domain-containing protein 1 pseudogene (LOC648809), non-coding RNA	XLOC_024232	TSS26858	1185	248	20.93	3.8	173316	15	82539925	82586357	+	82539925-82540082,82540902-82541001,82543956-82544023,82549965-82550049,82561787-82561920,82573383-82573463,82575801-82575900,82580846-82580997,82581259-82581425,82586218-82586357	nnnnnnnnnnnnnnnnnnnnnnnnnnnnnnnnnnnnnnnnnnnnnnnnnnnnnnnnnnnnnnnnnnnnnnnnnnnnnnnnnnnnnnnnnnnnnnnnnnnnnnnnnnnnnnnnnnnnnnnnnnnnnnnnnnnnnnnnnnnnnnnnnnnnnnnnnnnnnnnnnnnnnnnnnnnnnnnnnnnnnnnnnnnnnnnnnnnnnnnnnnnnnnnnnnnnnnnnnnnnnnnnnnnnnnnnnnnnnnnnnnnnnnnnGTTGACCATGGAAAAACTACTCTGACTGACTGTCTTATATCTAGCAATGGAATCATCTCCAGCCGCCTAGCAGGCAAGTTAAGGTACATGGACAGCAGAgAAGATGaACAGATcCGAGGGATcACTATGAAATCCAGTGCCATTTCACTAC…
TCONS_00102230	=	NR_033685	PCYT2	phosphate cytidylyltransferase 2, ethanolamine (PCYT2), transcript variant 6, non-coding RNA	XLOC_032447	TSS37053	3314	518	15.63	3.8	150635	17	77454069	77462369	-	77454069-77456112,77456234-77456322,77456550-77456615,77456838-77456903,77457268-77457345,77457632-77457714,77457928-77458066,77458722-77458766,77458941-77459025,77459736-77459802,77460044-77460205,77460682-77460770,77462069-77462369	AGCaGTTGCCCGGGGACCGGGCCCGCGTTCTGGGTGGcGTCCTCGTCCGGCgtGGGCCGGGGcTGGCAGGCnnnnnnnnnnnnnnnnnnnnnnnnnnnnnnnnnnnnnnnnnnnnnnnnnnnnnnnnnnnnnnnnnnnnnnnnnnnnnnnnnnCCCCGCCCGGTCACGCCGACCTCtcCGGTGCAGCCACCGCGCTGAGATCTGGAGCCCCGGCCTCTCTGCTTCTCCGTAACCACCAGCAACCAGCTTGGCCGGCTCCGGTCCAGGGGTTCCCCTGGCCTCCGGGCGAGCGTCCCTGTAGCTATGACATGGTGCATTACGGCCACTCTAACCAGCTGCGCCAGGCACGGGCCATGGGCGACTACCTCATCGTAGGCGTGCACACGGATGAGGAGATCG…
TCONS_00211205	=	NR_002734	PTTG3P	pituitary tumor-transforming 3, pseudogene (PTTG3P), non-coding RNA	XLOC_069728	-	682	157	23.02	3.8	129093	8	67842186	67842867	-	67842186-67842867	ATTCAAATGAAGATAGACTGTAATAAATTAAAGATATATACTTAAATCTGGTTGAGAGCaGCAATAATCCAGAATGGCTACTCTGATCTATGTTGATAAGGnnnnnnnnnnnnnnnnnnnnnnnnnnnnnnnnnnnnnnnnnnnnnnnnnnnnnnnnnnnnnnnnnnnnnnnnnnnnnnnnnnnnnnnnnnnnnnnnnnnnnnnnnnnnnnnnnnnnnnnnnnnnnnnnnnnnnnnnnnnnnnnnnnnnTACaAGAAAGGCTTTGGGAACcGTCAACAGAGCTACAGAAAAGTCTGTAAAGACCAAGGGACCCCTCAAACAAAAACAGCCAAACTTTTCTGCCAAAAAGATGACTGAGAAGACTGTTAAAACAAAAAGCTCTGTTCCTGCCTCAGATGA…
TCONS_00154982	=	NR_033965	FLJ33065	uncharacterized LOC440952 (FLJ33065), non-coding RNA	XLOC_049490	TSS56080	2710	1069	39.45	3.7	205529	3	40189637	40326786	-	40189637-40191217,40317732-40317891,40325818-40326786	AGGGCCGATCTAGGAGTCCACGAAATAGGGTCACCAAGGTTTCAAGGGGCAGAAgTGGAGGCGAGAGCCGGGTCAAGGACGGGGCAGGGGGTGGCGCATGGCCCGCGGCCGGGGCTCCGAGAGGAGGGCTCGGAGTCCGGCGCTGTCCTCGGGGAGGGGGTCGCCAGGGGCCCCGTCGCCATTTTCTGGGCGCCGAGACAAAGCCCCactAGGGGTGCGGGgAGGGCAGAgAGGGGGCCCCTAGGGGCGnnnnnnnnnnnnnnnnnnnnnnnnnnnnnnnnntGGGCAAGGGAGGGAGGCGGCGGCGACGGGATCTTGTCGAAAGATTGGAGGTTCTGGATAGTGGACATGCGATACTAGTGTGAGGCCGGTGAGGGGATAAAATTCCTGCGGGGCCCG…
TCONS_00223560	=	NR_024543	SNHG7	small nucleolar RNA host gene 7 (non-protein coding) (SNHG7), transcript variant 3, non-coding RNA	XLOC_073871	TSS81129	4082	2351	57.59	3.7	171670	9	138735639	138742458	-	138735639-138739212,138739328-138739383,138740584-138740689,138741319-138741359,138742154-138742458	nnnnnnnnnnnnnnnnnnnnnnnnnnnnnnnnnnnnnnnnnnnnnnnnnnnnnnnnnnnnnnnnnnnnnnnnnnnnnnnnnnnnnnnnnnnnnnnnnnnnnCTCGCgGGCGCTGCGCGGCCTAAGGGACTCGGCTgcCggcctcCGGGtgcggggaggGGGCgGGCTCtGAcctggGGCGTCCTGGCCGCGtGAGCCGCGGGaTGGgGgCnnnnnnnnnnnnnnnnnnnnnnnnnnnnnnnnnnnnnnnnnnnnnnnnnnncCCGGCCCTGCGCGGTTTCCAGCCAGGAAGCTTCGAGAATCCTGnnnnnnnnnnnnnnnnnnnnnnnnnnnnnnnnnnnnnnnnnCATTCTTGTTATTTAACACAGGAAGGAGGTGACTTCGCCTGTGATGGACTTCC…
TCONS_00195161	=	NR_026690	ABHD11-AS1	ABHD11 antisense RNA 1 (non-protein coding) (ABHD11-AS1), non-coding RNA	XLOC_063919	TSS70915	507	53	10.45	3.6	173113	7	72787301	72788266	+	72787301-72787356,72787507-72787765,72787994-72788114,72788196-72788266	CACCCgaCTGCCAAGAGTCCCAGTCaCCAGGCCACCCTgAGTCCCgGCCCTTGAGggtcCAcGAGACTGGGGCAGaAGCAGGGGCAGGTACAcAGCACCTCnnnnnnnnnnnnnnnnnnnnnnnnnnnnnnnnnnnnnGCCAAGGCGGGAGGGCCCAGAGTGGGACACCTCTTccagacaagCCTTGGTCGCCACCTCCTCCTCTGTCACCCTGCGACACAGCCCAGAGtACCAGGCGGCTGGAGCACTGGGGGACACCAGGACAGAACCTTCCCTGGACCAAGTCCTCCAGGAGCGGGATGAAGCCATTGCCAAGAAGCAGGCAGTGGAGGCAGAGCTGCAGAGGTGCGAAGCCAGGCTACACACCATGGAGGCCCAGCTGCTGGAGGTCCTGGAGGA…
TCONS_00053608	=	NR_026672	CD69	CD69 molecule (CD69), transcript variant 3, non-coding RNA	XLOC_017129	TSS19171	963	531	55.14	3.6	151649	12	9798431	9804765	-	9798431-9799124,9800160-9800282,9804620-9804765	nnnnnnnnnnnnnnnnnnnnnnnnnnnnnnnnnnnnnnnnnnnnnnnnnnnnnnnnnnnnnnnnnnnnnnnnnnnnnnnnnnnnnnnnnnnnnnnnnnnnnnnnnnnnnnnnnnnnnnnnnnnnnnnnnnnnnnnnnnnnnnnnnnnnnnnnnnnnnnnnnnnnnnnnnnnnnnnnnnCGTGAAGGATCCTTCCAAGTTCCTGTCCTGTGTGCTgTAATGAATGTGGTCTTCATCACCATTTTAATCATAGCTCTCATTGCCTTATCAGTGGGCCAATACAATTGTCCAGGCCAATACACATTCTCAATGCCATCAGATAGCCATGCTTCTTCATGCTCTGATGACTGGGTTAGCTACCAGAGGAAATGCTACTTTATTTCTACTGTGAAGAGGAGCTG…
TCONS_00208324	=	NR_036472	ENY2	enhancer of yellow 2 homolog (Drosophila) (ENY2), transcript variant 4, non-coding RNA	XLOC_068591	TSS75559	3778	986	26.1	3.6	117381	8	110414926	110427365	+	110414926-110415879,110417533-110417609,110420725-110420795,110421849-110421968,110424810-110427365	nnnnnnnnnnnnnnnnnnnnnnnnnnnnnnnnnnnnnnnnnnnnnnnnnnnnnnnnnnnnnnnnnnnnnnnnnnnnnnnnnnnnnnnnnnnnnnnnnnnnnnnnnnnnnnnnnnnnnnnnnnnnnnnnnnnnnnnnnnnnnnnnnnnnCGGAGGGGGCCCAGGGTCCCGTTACCGAAGAGtGCGCaAAGGCGGCTCCCACCaGGTTCTGGGATGGGCATCATTCCCCAGAAGCAGCGGCCTCcgtgagtnnnnnnnnnnnnnnnnnnnnnnnnnnnnnnnnnnnnnnnnnnnnnnnnnnnnnnnnnnnnnnnnnnnnnnnnnnnnnnnnnnnnnnnnnnnnnnnnnnnnncAAaGGCGCCGCCGCTTCCCAGCTGCGTCAAGCTCCAGCTGGTAACAAG…
TCONS_00019230	o	NR_036461	HIST2H2BC	histone cluster 2, H2bc (pseudogene) (HIST2H2BC), non-coding RNA	XLOC_006009	-	1434	301	20.99	3.6	139015	1	148088383	148089816	-	148088383-148089816	ccagcattaacaactcttttatttgaaaacgtgggtggctCTGAAAAGAGCCTTTTGAGTTCACAGGCGCCCTtTCGAGACGCGGGCCGGGATGGGCCCACTTGgGCCGGACGTCAGCCTCACttGCCCTTTGCCTTGTGGTGACTCTCCGTCTTCTTAGGGAGCAGCACGGCCTGGATGTTaGGCAGGACGCCGCCCTGGGCGATGGTGACTTTGCCCAGCAGCTTGTTCAGTTCCTCGTCGTTGCGGATGGCCAGCTGGAGGTGACGAGGGATGATCCGCGTCTTCTTGttgtcccgagccgcgttgcccgccagctccaggatctcggcggtcagatactcgnnnnnnnnnnnnnnnnnnnnnnnnnnnnnnnnnnnnnnnnnnctCGCGTAGTTG…
TCONS_00090621	=	NR_037146	TNFSF12	tumor necrosis factor (ligand) superfamily, member 12 (TNFSF12), transcript variant 2, non-coding RNA	XLOC_029027	TSS32799	2301	465	20.21	3.6	137992	17	7392423	7401931	+	7392423-7393353,7393515-7393562,7394161-7394236,7394840-7394893,7394984-7395019,7397628-7397866,7400819-7400943,7401140-7401931	nnnnnnnnnnnnnnnnnnnnnnnnnnnnnnnnnnnnnnnnnnnnnnnnnnnnnnnnnnnnnnnnnnnnnnnnnnnnnnnnnnnnnnnnnnnnnnnnnnnnnnnnnnnnnnnnnnnnnnnnnnnnnnnnnnnnnnnnnnnnnnnnnnnnnnnnnnnnnnnnnnnnnnnnnnnnnnnnnnnnnnnnnnnnnnnnnnnnnnnnnnnnnnnnnnnnnnnnnnnnnnnnnnnnAAAACCGCAGAAGCCGAAGGgTCTTTCTTACCgTCTCCTGCCCTTCTTCCCTGAACCAGGTCgTACAACCTGGAACTCCCTGtCCTTTTCCTGAAGcAGCAnnnnnnnnnnnnnnnnnnntGGCGCCCTCCCTGCACCTGGaGGAAAGGAGcGTCCTTATCgCTGAAGACA…
TCONS_00166858	=	NR_024010	UGT2A3	UDP glucuronosyltransferase 2 family, polypeptide A3 (UGT2A3), non-coding RNA	XLOC_053671	TSS60529	3107	892	28.71	3.6	173912	4	69828766	69852139	-	69828766-69830399,69830853-69831072,69831462-69831549,69832935-69833066,69843589-69843685,69845613-69845761,69851353-69852139	nnnnnnnnnnnnnnnnnnnnnnnnnnnnnnnnnnnnnnnnnnnnnnnnnnnnnnnnnnnnnnnnnnnnnncCATGAGGTCTGAGAAGTCAGCTTTGGTATTTCTGCTCCTGCAGCTCTTCTGTGCTGGCTGTGGATTCTGTGGGAAGGTCCTGGTGTGGCCCTGTGACATGAGCCATTGGCTTAATGTCAAGGTCATTCTAGAGGAGCTCATAGTGAGGGGCCATGAGGTAACAGTAttGACTCACTCAAAGTCTTTTTTAATTGactacaggAAGCCTTCTGCACTGAAATTTGAGGTGGTCCATATnnnnnnnnnnnnnnnnnnnnnnAAaGAAACATTTGTTGACCTAGCTCTGAATGTCTTGCCAGGCTTATCAACCTGGCAATCAGTTATAAAA…
TCONS_00003497	=	NR_030778	WDR65	WD repeat domain 65 (WDR65), transcript variant 4, non-coding RNA	XLOC_001171	TSS1161	3373	1113	33	3.6	146764	1	43410340	43449136	+	43410340-43410711,43410993-43411168,43415379-43415469,43419792-43420108,43421849-43422135,43423407-43423614,43424965-43425117,43435811-43435950,43436739-43436904,43437648-43437761,43444978-43445190,43448001-43449136	ATTCCGACTCCGAATCCGAGAGCGGAGGAGTGTCCATCTCGCCGCACGGACGTCCTATACCTACAGGAAGAAGCGGGGTATCCCGAGACCCAAGCGGCTAGCAGAGGGCGGCCCTGGCCGCCGCTGCCTGCCTTCAGCCCCCTACTCCCAGGTCGTGGCTCCACGTGCCACCGAnnnnnnnnnnnnnnnnnnactcacAGCTACTGCTCAACTTTTGATTGGGACTTCCGCTTCCGGCGGCAAACCATACTTCCGGTCTGTCGTTGCTATAGGAACCGCTACGGCGTTTGAAAGTGCCCGGGTTaCTTannnnnnnnnnnggtagcgcctctggatACATGCGTGGTCTGCTGACCCAGAGAGAAGTGAAAGAACTCTTTGGCGGGAGATCATGTCGGC…
TCONS_00119099	=	NR_036599	ZNF28	zinc finger protein 28 (ZNF28), transcript variant 2, non-coding RNA	XLOC_037226	TSS43052	4716	1808	38.34	3.6	190695	19	57992473	58016738	-	57992473-57996767,58000210-58000327,58003072-58003198,58013009-58013096,58016651-58016738	nnnnnnnnnnnnnnnnnnnnnnnnnnnnnnnnnnnnnnnnnnnnnnnnnnnnnnnnnnnnnnnnnnnnnnnnnnnnnnnnnnnnnnnngattgacttctaaagaatcttggtacgtgaggaagaaacccagaagaggaagaggaaagcaaaggagtcagggatggctcttcctcaggcTCTgTTGACATTCAGGGACGTGGCCATAGAATTCTCcCAGGAGGAGTGGAAATGCCTGGACCCTtCTCAGAGGACTCTaTACAGaGATGTGATGCTGGAGaattataggaacctggtctccctggattttcggtctgtnnnnnnnnnnnnnnnnnnnnnnnnnnnnnnnnnnnnnnnnnnnnnnnnnnnnnnnnnnnnnnnnnnnnnnnnnnnnnnnnnnn…
TCONS_00228845	=	NR_026545	APOO	apolipoprotein O (APOO), transcript variant 2, non-coding RNA	XLOC_075708	TSS82852	1024	7	0.68	3.5	121219	X	23761386	23836030	-	23761386-23761548,23768351-23768415,23784340-23784420,23786680-23786771,23796631-23796726,23806953-23807072,23808883-23808990,23835732-23836030	TTTCTTGCCGCCTAGCAACCACCGGCGCAGGGGCGGAGCCTCTTGGAGGGCGGGGTTTGCGTTCATCCgCCGCCCGGGCGCGACGCGCTGCAGCTCAGCGACGCGGCTTCTAGAACGGGGTGATTGAACTAAGCCTTCGCGGCACCGAGTCTGCAGTACGGCCGTTACCCGCACCGCGGCCCGCTTGCGGTTGGAGAAATCAAGGCCCTACCGGGCCTCCGTAGTCACCTCTCTGTAGTGGGCGTGGCCGAGGCCGGGGTGACCCTGCCGGAGCCACCGCTGCTAGCGACATGTTCAAGGTAATTCAGAGGTCCGTGGGGCCGGCCAGCCTGAGCTTGCTCACCTTCAAAGTCTATGCAGCACCAAAAAAGGACTCACCTCCCAAAAATTCCGTGAAGG…
TCONS_00157147	=	NR_027796	C3orf17	chromosome 3 open reading frame 17 (C3orf17), transcript variant 3, non-coding RNA	XLOC_050091	TSS56910	4844	1492	30.8	3.5	151127	3	114203981	114221387	-	114203981-114207541,114209708-114209967,114212180-114212241,114212582-114212943,114214271-114214348,114214809-114214940,114215490-114215569,114221079-114221387	nnnnnnnnnnnnnnnnnnnnnnnnnnnnnnnnnnnnnnnnnnnnnnnnnnnnnnnnnnnnnnnnnnnnnnnnnnnnnnnnnnnnnnnnnnnnnnnnnnnnnnnnnnnnnnnnnnnnnnnnnnnnnnnnnnnnnnnnnnnnnnnnnnnnnnnnnnnnnnnnnnnnnnnnnnnnnnnnnnnnnnnnnnnnnnnnnnnnnnnnnnnnnnnnnnnnnnnnnnnnnnnnnnnnnnnnnnnnnnnnnnnnnnnnnnnnnnnnnnnnnnnnnnnnnnnnnncgCAaTGACAGTGCAGAACCCCGGCGCGACCCTTGGTTGAGCAATGTTTAAAGCGTTTGAAAAACATGAATTTGGAGGGTTCAATTCAAGACCTGTTTGAGTTGTTTTCTTCCAATGAAAATCAG…
TCONS_00196811	=	NR_026879	FAM185A	family with sequence similarity 185, member A (FAM185A), transcript variant 3, non-coding RNA	XLOC_064511	TSS71421	2020	199	9.85	3.5	130819	7	102176635	102236911	+	102176635-102177100,102179375-102179484,102185537-102185629,102188956-102189094,102200092-102200133,102204936-102205031,102215018-102215152,102235973-102236911	nnnnnnnnnnnnnnnnnnnnnnnnnnnnnnnnnnnnnnnnnnnnnnnnnnnnnnnnnnnnnnnnnnnnnnnnnnnnnnnnnnnnnnnnnnnnnnnnnnnnnnnnnnnnnnnnnnAACCGGCTCCCTCTtgCttcagCAAACCCTGACAGACGTCTCctATTTGACTTGAGGCAGCATAGTGGCCAAGTCGATTGGCCGTGGCAAGTGACCCTCCCTGTAGCTGAAGTGTTCTAAGGACTGGAGAGATGGGCGCGCCATGCTTGCCCCCTGCTCAGGTTGGGAGCtTGGCTGCCTCCGTCTCTGTCTCCGTCAGGTCCGATTGTGGGCTGGCACTGGGCGCTGGGCTTCCTGGGCTTGCCAAGCcAGGCCGTACGGCTCAGGTCGGagcgagcgctggcc…
TCONS_00087558	=	NR_024348	FBXL19-AS1	FBXL19 antisense RNA 1 (non-protein coding) (FBXL19-AS1), non-coding RNA	XLOC_028105	-	4035	2253	55.84	3.5	115858	16	30838141	30842175	-	30838141-30842175	AACAGGATGGCGGAGGGCGTGCCCAGCCGGGAGCCAAGGATGCCGGGAGTTAGAGTCCCGTTGCCCCGAGGCTCCCAGTTGCAGAACATCGAGAAGGaGCGGGAACGATGACTACAAACAAGATGGCCTtCTCCCCCAACCCGACCTCCTTCCCAGGCACTCACaCGCCCTCctGTCCACAACCCTCCGCGTGTGTGATACCTGACGGGAGTCGCAGTCCATCTGCTGCCTTCCCGCTGCCATTTCTACTCgTCAGGAACaATGGAAAGGTGAAAAGgAACgAGGACTACAAGCAAGATGGCGGAAGAGGGACCTACACCTGACTAGTAGTCGATCTTACGAGGTGCGATGGGATTAGTAGTTTTCTAGCCTTCCAGTGTTCCTTCAGAATGGCGGAAC…
TCONS_00031721	=	NR_027428	LOC219347	uncharacterized LOC219347 (LOC219347), transcript variant 1, non-coding RNA	XLOC_010285	TSS11326	4074	3734	91.65	3.5	132980	10	81795969	81828957	-	81795969-81798914,81803132-81803322,81805652-81805862,81806055-81806141,81810526-81810669,81828463-81828957	nnnnnnnnnnnnnnnnnngcCCCaCCCcACGCCTCACCGCGAAGTACCCCAGCCCCAGGACTGTGATCAGAGAGGGCAAGGGTCTGGCTGGACGGAAATAGGCGGTAGCGGCATTGCTAGCCTCCGACTTCGCCATCCTCTTGAAAAACCCAGACACAGAnnnnnnnnnnnnnnnnnnnnnnnnnnnnnnnnnnnnnnnnnnnnnnnnnnnnnnnnnnnnnnnnnnnnnnnnnnnnnnnnnnnnnnnnnnnnnnnnnnnnnnnnnnnnnnnnnnnnnnnnnnnnnnnnnnnnnnnnnnnnnnnnnnnnnnnnnnnnnnnnnnnnnnnnnnnnnnnnnnnnnnnnnnnnnnnnnnnnnnnCTGTGgGCCTAGGTCCTGGGGTGAACCGAGCGCTTGCnnn…
TCONS_00158630	=	NR_027038	LOC401093	uncharacterized LOC401093 (LOC401093), transcript variant 1, non-coding RNA	XLOC_050483	TSS57528	6680	3864	57.84	3.5	110119	3	153463095	153470129	-	153463095-153469551,153469907-153470129	CTGAAATACAGCACTCTCCATATAAGGCAGCCCAGCTAAACATGTCATGCGTAATTTATGGGTAGCAGGCAGAGAATTAACCTTTGCGTGCACATATTTGGCCCAGATGAAAACCGGGCGGGATGGCAGCCCCGGGGCCAGGGATGCGGGAGCCGCCGGGAGGACCCGCGCGCcgctcgCctCGGAGGGACTCGcaccttCCCCCGACAAAGATCATTAAGTTAGGTGGCCCGACTGTCGACCGAATGCCCAAGGCATTGTGGGAGTCATGATTCCAAGATGCCCGCGACGGAAAATGgAACTTGTCAGCTCCTTGTCACGGGAGCATTGTGGGCGCTACAACTCACTCAGCTGCAGTGAAAAGACTGTTGCATGTCTCTGTGCAGCCTCTTATCGCGG…
TCONS_00175321	=	NR_003615	LOC728554	THO complex 3 pseudogene (LOC728554), non-coding RNA	XLOC_056897	TSS63625	1835	419	22.83	3.5	108769	5	177234867	177243882	+	177234867-177235467,177236139-177236295,177238251-177238455,177241976-177242137,177242259-177242359,177243274-177243882	nnnnnnnnnnnnnnnnnnnnnnnnnnnnnnnnnnnnnnnnnnnnnnnnnnnnnnnnnnnnnnnnnnnnnnnnnnnnnnnnnnnnnnnnnnnnnnnnnnnnnnnnnnnnnnnnnnnnnnnnnnnnnnnnnnnnnnnnnnnnnnnnnnnnnnnnnnnnnnnnnnnnnnnnnnnnnnnnnnnnnnnnnnnnnnnnnnnnnnnnnnnnnnnnnnnnnnnnnnnnnnnnnnnnnnnnnnnnnnnnnnnnnnnnnnnnnnnnnnnnnnnnnnnnnnnnnnnnnnnnnnnnnnnnnnnnnnnnnnnnnnnnnnnnnnnnnnnnnnnnnnnnnnnnnnnnnnnnnnnnnnnnnnnnnnnnnnnnnnnnnnnnnnnnnnnnnnnnnnnnnnCGGtCCCAGCTCGATGG…
TCONS_00062332	=	NR_027415	NEK3	NIMA (never in mitosis gene a)-related kinase 3 (NEK3), transcript variant 4, non-coding RNA	XLOC_019901	TSS22581	2399	281	11.71	3.5	132443	13	51604776	51631997	-	51604776-51605363,51605826-51605952,51607866-51608000,51608253-51608396,51608937-51609039,51613157-51613206,51616052-51616123,51616827-51617027,51620551-51620605,51623282-51623368,51623461-51623528,51624745-51624828,51626031-51626128,51626216-51626309,51628211-51628384,51631679-51631997	CACAcAGctagtaagtgCTAGCtagCAtTGAGTGCTGTGCCCaTGAAATTTATCTACATAGGCTTTCACTTAACCTGCAGnnnnnnnnnnnnnnnnnnnnnnnnnnnnnnnnnnnnnnnnnnnnnnnnnnnnnnnnnnnnnnnnnnnnnnnnnnnnnnnnnnnnnnnnnnnnnnnGCCCGGCTACTCCAAGAACAGcGnnnnnnnnnnnnnnnnnnnnnnnnnnnnnnnnnnnnnnnnnnnnnnnnnnncgccgggCCCGCCCCGCGGAAGCCGCtGGTTGCCAGGCCAAggagtgGACgAGGGTTGCCGAGGAAGCGGTTTGGGAGAGCCCATGGTGACTGCATGAGTGGAGCCCAGCTGTGTGGATGCCCCAGCATGGATGACTACATgGTCCTGAG…
TCONS_00202467	=	NR_033809	CYP3A5	cytochrome P450, family 3, subfamily A, polypeptide 5 (CYP3A5), transcript variant 5, non-coding RNA	XLOC_066375	TSS73447	1986	524	26.38	3.4	140425	7	99083749	99115557	-	99083749-99083959,99085632-99085791,99088112-99088338,99096058-99096218,99098375-99098441,99099527-99099654,99100725-99100873,99102160-99102248,99102511-99102624,99108139-99108238,99110092-99110144,99111674-99111767,99111876-99112135,99115385-99115557	nnnnnnnnnnnnnnnnnnnnnnnnnnnnnnnnnnnnnnnnnnnnnnnnnnnnnnnnnnnnnnnnnnnnnnnnnnnnnAGACAGTTGAAGAAGGAAAATGGCGATGGACCTCATCCCAAATTTGGCCATGGAAACCTGGCTTCTCCTGGCTGTCAGCCTGGTGCTCCTCTATCTnnnnnnnnnnnnnnnnnnnnnnnnnnnnnnnnnnnnnnnnnnnnnnnnnnnnnnnnnnnnnnnnnnnnnnnnnnnnnnnnnnnnnnnnnnnnnnnnnnnnnnnnnnnnnnnnnnnnnnnnnnnnnnnnnnnnnnnnnnnnnnnnnnnnnnnnnnnnnnnnnnnnnnnnnnnnnnnnnnnnnnnnnnnnnnnnnnnnnnnnnnnnnnnnnnnnnnnnnnnnnnnnnn…
TCONS_00129336	=	NR_026846	LOC285074	anaphase promoting complex subunit 1 pseudogene (LOC285074), non-coding RNA	XLOC_040796	TSS46747	2366	736	31.11	3.4	160379	2	87111309	87157212	-	87111309-87111541,87112450-87112532,87112703-87112837,87114786-87114877,87117928-87118162,87124347-87124618,87127822-87127940,87130223-87130437,87133448-87133626,87136292-87136434,87156553-87157212	nnnnnnnnnnnnnnnnnnnnnnnnnnnnnnnnnnnnnnnnnnnnnnnnnnnnnnnnnnnnnnnnnnnnnnnnnnnnnnnnnnnnnnnnnnnnnnnnnnnnnnnnnnnnnnnnnnnnnnnnnnnnnnnnnnnnnnnnnnnnnnnnnnnnnnnnnnnnnnnnnnnnnnnnnnnnnnnnnnnnnnnnnnnnnnnnnnnnnnnnnnnnnnnnnnnnnnnnnnnnnnnnnnnnnnnnnnnnnnnnnnnnnnnnnnnnnnnnnnnnnnnnnnnnnnnnnnnnnnnnnnnnnnnnnnnnnnnnnnnnnnnnnnnnnnnnnnnnnnnnnnnnnnnnnnnnnnnnnnnnnnnnnnnnnnnnnnnnnnnnnnnnnnnnnnCGCGGCTAGTGCGCCCGCCGCTTCGGCTG…
TCONS_00071134	=	NR_022011	PAR-SN	paternally expressed transcript PAR-SN (PAR-SN), non-coding RNA	XLOC_022905	-	1976	1137	57.54	3.4	151807	15	22778055	22780030	+	22778055-22780030	CTGAAAGGAAGAGAGAATCTGATCGCCAAAATTTGATGTGTCGTCAGTGTGGATCCTATTCAGTAGTGTCACAACGAGGCTGAAAATAATATTAAGTGCTTTTAGCACAGAAACGTAAACTGCTCAGGTAAAATAACCTTGTAAAgaAaaataagAATATATTGCGGAGGCCTTGGCTAGGTTCATGATGACACAGGACCTTGTCTGAACATAATGATTTCAACATTTGAGCTTAAAAATGACACTCTGAAATCCAGTCAGTGTGCCTCATTAGACTTTTCAATTTCAAGATTTTCTGCAGAAAGTGTTGTGAAAACTTTGAATACTTAAAAATGGCAGGTGTAGTATTGCACTTTGCCAGTTGCTCAGATACTCTTTTTTATTTGTATAGATGTTCTG…
TCONS_00222557	=	NR_027126	RBM18	RNA binding motif protein 18 (RBM18), transcript variant 3, non-coding RNA	XLOC_073632	TSS80733	5093	1346	26.43	3.4	128842	9	124039724	124066964	-	124039724-124044143,124047356-124047441,124049618-124049704,124053947-124054073,124056374-124056467,124063480-124063608,124066815-124066964	ACGAGGCGAGGAGGCGGCGCAGGCGTAACGCGTCACGGGCGGCCTGGCAGCTGGCGGCATTGAGGCAGACGCGGCTAGAGGTCCGTCTGACCGCGGCGTCGGGACTTGGTTTCCGGGCGTGAGCTGAGAGCACCACGCCGAGgCCACGAGTAtTTCGGAGACATTGATGGAAgCAGAAACCAAAACTCTTCCCCTGGAGAATGCATCCATCCTTTCAGAGGGCTCTCTGCAGGAAGGACACCGATTATGGATTGGCaACCTGGACCCCAAAATTACCGATGTTCCGATAgTTTTAAGAAATTATCAAACAAGAAAAGAAATCCTGGAGAAGTTGAAAGACACAgAnnnnnnnnnnnnnnnnnnnnnnnnnnnnATACCACCTCCTCAAGCTCCTCCAGA…
TCONS_00169405	=	NR_028085	UFSP2	UFM1-specific peptidase 2 (UFSP2), transcript variant 2, non-coding RNA	XLOC_054527	TSS61579	3017	513	17	3.4	124813	4	186557025	186584133	-	186557025-186558626,186561642-186561766,186563928-186564004,186566084-186566208,186566419-186566583,186571874-186572020,186573303-186573495,186573858-186574015,186576589-186576655,186576760-186576918,186580633-186580711,186584014-186584133	nnnnnnnnnnnnnnnnnnnnnnnnnnnnnnnnnnnnnnnnnnnnnnnnnnnnnnnnnnnnnnnnnnnnnnnnnnnnnnnnnnnnnnnnnncgcccgtgtcaccgccacgtcgcggacatgGTGATTTCAGAAAGTATGGATATACTCTTCAGAATAAGAGGAGGCCTTGATTTAGCTTTTCAGCTAGCTACTCCTAATGAAATTTTTCTCAAGAAGGCGCTGAAACATGTGTTGAGTGACCTGTCAACCAAGCTTTCTTCAAACGCCCTTGTGTTCAGAATTTGCCACAGTTCAGTGTATATATGGCCTAGCAGTGATGTAAACACCATTCCTGGAGAACTGACTGATGCTTCCGctTATTTGAGCCGGAAGAAGATATAAAACGAAAATTCATGAGAA…
TCONS_00227050	=	NR_033134	ALG13	asparagine-linked glycosylation 13 homolog (S. cerevisiae) (ALG13), transcript variant 12, non-coding RNA	XLOC_075125	TSS82200	3119	776	24.88	3.3	118045	X	110811001	110820279	+	110811001-110811308,110812016-110812178,110814849-110814987,110817771-110820279	nnnnnnnnnnnnnnnnnnnnnCAGAAGGCAGCCGCTGCAACGTGCGTGGCCTCAGTTGCGTCACATCCGGCCCTTGCGATCAGGGCTTGAGGAACCCGCGCCATGAaGTGCGTGTTTGTTACCGTAGGGACCACCAGCTTTGACGACCTCATTGCGTGTGTGTCGGCGCCCGACAGTCTGCAAAAGAGTGAGGGAGGCGAGCAGGCGGCGGCTTGGCTCGCCACCCGCCGTCTCcggccnnnnnnnnnnnnnnnnnnnnnnnGCCTGACCGTCACGCTCGGAAAGAAACCCCCGCAACTCTACCACAGAAAATCGAGAGCCTCGGTTACAACCGACTTATCCTGCAAATTGGTAGAGGAACGGTGGTACCTGAACCCTTCAGTACTGAGTCGTTTACTC…
TCONS_00102410	=	NR_036516	C17orf62	chromosome 17 open reading frame 62 (C17orf62), transcript variant 9, non-coding RNA	XLOC_032466	TSS37103	4243	1993	46.97	3.3	152320	17	77991537	78001996	-	77991537-77995289,77995612-77995756,77997029-77997125,77997788-77997861,77998745-77998786,78001865-78001996	nnnnnnnnnnnnnnnnnnnnnnnnnCGCCCCCGAAAGTCGGCTCCGCTCCGCTCCAATCCCGGAAGTCCGCGCgGCCCCGCCCCTGCCGGTTCGCGTCTCTCTGCTGcCGCGCGGGGACCGCTGTGCTCTCGGAATCTTGTCAATTGGCCTGGCTGCTGCCTACTACAGTGGAGATAGCCTGGGCTGGAAGCTCTTCTACGTCACAGGCTGCCTGTTTGTGGCCGTGCAGAACCTGGAGGACTGGGAGGAAGCCATCTTTGACAAGAGCACAGGGAAGGTTGTTTTGAAGACGTTCAGCCTCTACAAGAAGCTTCTGACTCTTTTCAGAGCAGGCCATGACCAGGTGGTGGTCCTGCTGCATGATGTCCGCGATGTGAGCGTGGAGGAgGAGAAGGTCC…
TCONS_00072473	=	NR_033252	LOC145663	uncharacterized LOC145663 (LOC145663), non-coding RNA	XLOC_023403	-	1424	698	49.02	3.3	78623.8	15	43458190	43459613	+	43458190-43459613	nnnnnnnnnnnnnnnnnnnnnnnnnnnnnnnnnnnnnnnnnnnnnnnnnnnnnnnnnnnnnnnnnnnnnnnnnnnnnnnnnnnnnnnGCCCtcTGGAGTCTCGCGCAactggGCAGGACGgGACTTCcGACGAAGTGACAATGGTCTATGCATATATTAAGTGAATATTTGAGAATTTAAATATGCAAAGCnnnnnnnnnnnnnnnngCTTAAATTCACATATGCGCACgGAcCCAGTCACCTCATTTTTCGGTAAACGAAACCACCTAAAaATTAGGTGGTTTCTTaGTGCAACATCGGGTgTGAGAnnnnnnnnnnnnnnnnnnnnnnnnnnnnnnnnnnnnnnnnnnnnnnnnnnnnnnnnnnnnnnnnnTACCCCGTCGGgTGTTATTTGGAACA…
TCONS_00031722	=	NR_027429	LOC219347	uncharacterized LOC219347 (LOC219347), transcript variant 2, non-coding RNA	XLOC_010285	TSS11326	3987	3647	91.47	3.3	126264	10	81795969	81828957	-	81795969-81798914,81803132-81803322,81805652-81805862,81810526-81810669,81828463-81828957	nnnnnnnnnnnnnnnnnngcCCCaCCCcACGCCTCACCGCGAAGTACCCCAGCCCCAGGACTGTGATCAGAGAGGGCAAGGGTCTGGCTGGACGGAAATAGGCGGTAGCGGCATTGCTAGCCTCCGACTTCGCCATCCTCTTGAAAAACCCAGACACAGAnnnnnnnnnnnnnnnnnnnnnnnnnnnnnnnnnnnnnnnnnnnnnnnnnnnnnnnnnnnnnnnnnnnnnnnnnnnnnnnnnnnnnnnnnnnnnnnnnnnnnnnnnnnnnnnnnnnnnnnnnnnnnnnnnnnnnnnnnnnnnnnnnnnnnnnnnnnnnnnnnnnnnnnnnnnnnnnnnnnnnnnnnnnnnnnnnnnnnnnCTGTGgGCCTAGGTCCTGGGGTGAACCGAGCGCTTGCnnn…
TCONS_00158631	=	NR_027037	LOC401093	uncharacterized LOC401093 (LOC401093), transcript variant 2, non-coding RNA	XLOC_050483	TSS57528	6730	3864	57.41	3.3	103951	3	153463095	153470190	-	153463095-153469551,153469918-153470190	GAGGCAGCCCTCTCCTgCAGGGCGTCTTCCGCCCTGTAAACTTGGCAAAAGGCAcACTGGCCTGAAATACAGCACTCTCCATATAAGGCAGCCCAGCTAAACATGTCATGCGTAATTTATGGGTAGCAGGCAGAGAATTAACCTTTGCGTGCACATATTTGGCCCAGATGAAAACCGGGCGGGATGGCAGCCCCGGGGCCAGGGATGCGGGAGCCGCCGGGAGGACCCGCGCGCcgctcgCctCGGAGGGACTCGcaccttCCCCCGACAAAGAGGTGGCCCGACTGTCGACCGAATGCCCAAGGCATTGTGGGAGTCATGATTCCAAGATGCCCGCGACGGAAAATGgAACTTGTCAGCTCCTTGTCACGGGAGCATTGTGGGCGCTACAACTCACTC…
TCONS_00188569	=	NR_001298	HLA-DRB6	major histocompatibility complex, class II, DR beta 6 (pseudogene) (HLA-DRB6), non-coding RNA	XLOC_061605	TSS68447	1255	508	40.48	3.2	144461	6	32628468	32635777	-	32628468-32628827,32629131-32629154,32629611-32629721,32630445-32630726,32633671-32633941,32635571-32635777	nnnnnnnnnnnnnnnnnnnnnnnnnnnnnnnnnnnnnnnnnnnnnnnnnnnnnnnnnnnnnnnnnnnnnnnnnnnnnnnnnnnnnnnnnnnnnnnnnnnnnnnnnnnnnnnnnnnnnnnnnnnnnnnnnnnnnnnnnnnnnnnnnnnnnnnnnnnnnnnnnnnnnnnnnnnnnnnnnnnnnnnnnnnnnnnnnnnnnnnnnnnnnnnCACGTTTCTTGAAGcAGATTAAGTCTGAGTGTCACTTCTTCAATGGGAnnnnnnnnnnnnnnnnnnnnnnnnnnnnnnnnnnnnnnnnnnnnnnnnnnnnnnnnnnnnnnnnnnnnnnnnnnnnnnnnnnnnnnnnnnnnnnnnnnnnnnnnnCTGTCGCCGAGAACTGGAACAGCCGGAAGnnnnnnnnnn…
TCONS_00025197	=	NR_003086	HSD17B7P2	hydroxysteroid (17-beta) dehydrogenase 7 pseudogene 2 (HSD17B7P2), non-coding RNA	XLOC_007994	TSS9018	1730	673	38.9	3.2	148477	10	38685180	38707634	+	38685180-38685423,38687246-38687449,38691174-38691272,38692430-38692544,38694368-38694563,38698887-38698943,38700009-38700107,38706919-38707634	cctcggcctatctcacccgacgccgtctccgagggcagggaacggttggcggactgagattggagggatcagctcagactcgatgacgcaacgggaggcggnnnnnnnnnnnnnnnnnnnnnnnnnnnnnnnnnnntGCCCGAAATCTTAGGACTTCCGAAAGCAGCGGCGGCgTTTACTTCACTGCTTGGAAGTGTGAATTCGCGAAGATGCGAAAGGTGGTTTTGATTACCGGCGCGAGCAGTGGCATTGGCCTGGCCCTCTGCAAGCGGCTGCTGgCGGAAGATGATGAGCTTCATCTGTGTTTGGCGTGCAGGAATAGGAACAAGGCAGAAGCTGTCCGTGCTTCTCTGCTGGCCTCTCACCCCACTGCTGAGGTCACCATTGTCCAGGTGGATA…
TCONS_00192778	=	NR_015343	LOC389458	uncharacterized LOC389458 (LOC389458), non-coding RNA	XLOC_062936	TSS70135	538	137	25.46	3.2	122677	7	5078258	5079380	+	5078258-5078357,5078519-5078654,5079079-5079380	nnnnnnnnnnnnnnnnnnnnnnnnnnnnnnnnnnnnnnnnnnnnnnnnnnnnnnnnnnnnnnnnnnnnnnnnnnnnnnnnnnnnCGGAGACCGGTGACcGCCGCCCgGCCCACAGGCCATGTGGCCCCCGCTGTTGCTGCTGCTGCTGCTGCTCCCGGCCGCCCCGGTCCCCACCGCCAAGGCCGCTcCCCTCCCAGATGCTAACACCCAGGAAGGCCTTCAGAACCTGCTTCAAGgaGTCCaGGCTGGCGGAGACGGAGAGCTGCAGGCCGACTCACACCTGGCCCCGGGCTCTGGCTGTAATAATGGGGCTGTGGTGGCCACGCGACCAGAAAGCCGGGGAGGAAGACCTGCGGCTCCGTGAGAGGCATCCAGGGCTGCAGGCCACGGCGACAGGCT…
TCONS_00220379	=	NR_024873	MCART1	mitochondrial carrier triple repeat 1 (MCART1), transcript variant 3, non-coding RNA	XLOC_072934	TSS79826	3696	2748	74.35	3.2	204314	9	37867572	37894350	-	37867572-37870745,37871515-37871628,37889826-37889947,37894065-37894350	nnnnnnnnnnnnnnnnnnnnnnnnnnnnnnnnCGCAaCCTGACAGGTGTGCTGGCGTGGCCTTCTACCTGCCCCGCCGCGGCGGCCTGCGGCCAGGAAAAGCAGGCTGGCGACATCTGGCGGGCCGCGGGCCGagggaggggannnnnnnnnnnnnnnnnnnnnnnnnnnnnnnnnnnnnnnnnnnnnnnnnnnnnnnnnnnnnnnnnnnnnnnnnnnnnnnnnnnnnnnnnnnnnnnnnnnnnnnnnnnnnnnnnnnnnnnnnnnnnnnnnnnnnnnnnnnnnnnGAAATCCAGTTATCAAAATTGACTCGAGAAGAGAGAACCTAACAGAACAATAACAATGGAAGAAATTGGGAACATTATCACAAAGTTGTCATCCTGCCAAACTCCAGGCTCAG…
TCONS_00144720	=	NR_003700	PI4KAP2	phosphatidylinositol 4-kinase, catalytic, alpha pseudogene 2 (PI4KAP2), non-coding RNA	XLOC_045894	TSS52416	2294	345	15.04	3.2	121794	22	20157287	20201802	-	20157287-20157694,20158886-20158969,20160291-20160449,20160933-20161053,20162079-20162204,20162286-20162390,20162874-20162983,20164048-20164118,20164219-20164291,20167309-20167379,20168294-20168423,20171089-20171216,20171854-20171961,20172161-20172312,20172513-20172670,20176283-20176383,20201614-20201802	nnnnnnnnnnnnnnnnnnnnnnnnnnnnnnnnnnnnnnnnnnnnnnnnnnnnnnnnnnnnnnnnnnnnnnnnnnnnnnnnnnnnnnnnnnnnnnnnnnnnnnnnnnnnnnnnnnnnnnnnnnnnnnnnnnnnnnnnnnnnnnnnnnncggccggccggcgggcggagcgccgccgccgacgcacacgagGtGACCAGGCATTGATGCGCCCCCaGGaAGGCCACGCGctCAgGaGGcCCCCCCgCCccnnnnnnnnnnnnnnnnnnnnnnnnnnnnnnnnnnnnnnnnnnttcatgcgggagatggcaggnnnnnnnnnnnnnnnnnngagcagaaatttggcctgttttctgctgagataaaggaagcagaccccctggctgcctcggaagcaagtca…
TCONS_00203239	=	NR_002330	ST7-AS1	ST7 antisense RNA 1 (non-protein coding) (ST7-AS1), antisense RNA	XLOC_066590	-	2085	760	36.45	3.2	136172	7	116379736	116381820	-	116379736-116381820	TtcTAATTACCTCCTGCATTTACCACCGACCAAGGATGGGAGGCACaCGGCACTTGCTtAGCATATGTAGCTTTACAGGGAAaGGAGACCAGCAAAGATCACTGAAAACTGCAACAGAAACCCTCAGAAATTCCAGCTTTCCCCTCTTCCCTCCGGTCCCTTCGACAATCCATTTGGTGACCTGACACGTCATCCATACACTGCCAAGAGTGCCTTCGGGAACCCCTCTCCCCACTACCCAACCAGAGAGACAGnnnnnnnnnnnnnnnnnnnnnnnnnnnnnnnnnnnnnnnnnnnnnnnnnnnnnnnnnnnnnnnnnnnnnnnnnnnnnnnnnnnnnnnnnnnnnnnnnnnnnnnnnnnnnnnnnnnnnnnnnnngggagggcgcctcccCGACTAC…
TCONS_00007469	=	NR_027484	FCGR1C	Fc fragment of IgG, high affinity Ic, receptor (CD64), pseudogene (FCGR1C), non-coding RNA	XLOC_002514	TSS2527	1351	406	30.05	3.1	138231	1	147635905	147644921	+	147635905-147635998,147636394-147636414,147637227-147637481,147641622-147641876,147643298-147643581,147644480-147644921	gcagaacctcttcaatatcttgcatgttacagatttcactgctcccaccagcttggagacaacatgtggttcttgacaactctgctcctttgggttccagttgatgggcaagtggacaccacaaaggcagtgatcactttgcagcctccatgggtcagcgtgttccaagaggaaaccgtaaccttgcactgtgaggtgctccatctgcctgggagnnnnnnnacacagtggtttctcaatggcacagccactcagacctcgacccccagctacagaatcacctctgccagtgtcaatgacagtggtgaatacaggtgccagagaggtctctcagggcgaagtgaccccatacagctggaaatccacagagnnnnnnnnnnnCTGCAGGTaTCCAGCAGA…
TCONS_00230164	j	NR_024608	LOC442459	X-ray repair complementing defective repair pseudogene (LOC442459), non-coding RNA	XLOC_076123	TSS83332	2431	1648	67.79	3.1	137719	X	98603256	99081497	-	98603256-98603358,98746633-98746741,98798199-98798294,98861133-98862683,98865129-98865137,98871893-98871908,98893870-98893881,98961993-98962000,98989874-98989949,99081047-99081497	ACTGTGGAACCATGGGGACTTGCGGCTGAGGCAGAGGTGGGAACATTTGTATCAGTTGAGTTAGCTTCGTGGCTCCCTGTGGAGCCAGGGCTGAGCCTTGTCACGTGCACTCGCCAATTAGAGATTGATCAgCcAGCAGTCAAGTGCATTCTCCAGTCCTTGCAAgAAGGATCAGCCCTTTCTGTACCAGCCTCGATCGCCTTGTGCTTTGGTCTCCTTTTCTCCCCCGCCTGGATCCTGCCTCGCGCGGGCCGTCCTGTTGCTGAGACTCGGGGTACCGTTCTGCTGACCCAGCtCCCTTTAGTCACGTTTGCTTGGCTCTGGTACCAAATAGTTGGGATTACCGAAGAGTCCCCtTCCTTGCGTGTCAGcACGGgTGCTGTGACTGCCACCCGCGTC…
TCONS_00075481	o	NR_027053	LOC646214	p21 protein (Cdc42/Rac)-activated kinase 2 pseudogene (LOC646214), non-coding RNA	XLOC_024561	TSS27188	7664	4056	52.92	3.1	123521	15	19185891	19194116	-	19185891-19188988,19189551-19194116	nnnnnnnnnnnnnnnnnnnnnnnnnnnnnnnnnnnnnnnnnnnnnnnnnnnnnnnnnnnnnnnnnnnnnnnnnnnnnnnnnnnnnnnnnnnnnnnnnnnnnnnnnnnnnnnnnnnnnnnnnnnnnnnnnnnnnnnnnnnnnnnnnnnnnnnnnnnnnnnnnnnnnnnnnnnnnnnnnnnnnnnnnnnnnnnnnnnnnnnnnnnnnnnnnnnnnnnnnnnnnnnnnnnnnnnnnnnnnnnnnnnnnnnnnnnnnnnnnnnnnnnnnnnnnnnnnnnnnnnnnnnnnnnnnnnnnnnnnnnnnnnnnnnnnnnnnnnnnnnnnnnnnnnnnnnnnnnnnnnnnnnnnnnnnnnnnnnnnnnnnnnnnnnnnnnnnnnnnnnnnnnnnnnnnnnnnnnnnnn…
TCONS_00200282	=	NR_024466	LSM5	LSM5 homolog, U6 small nuclear RNA associated (S. cerevisiae) (LSM5), transcript variant 4, non-coding RNA	XLOC_065703	TSS72642	3218	1450	45.06	3.1	131756	7	32491470	32497221	-	32491470-32493430,32493822-32493894,32494762-32494789,32495386-32495481,32496162-32497221	nnnnnnnnnnnnnnnnnnnnnnnnnnnnnnnnnnnnnnnnnnnnnnnnnnnnnnnnnnnnnnnnnnnnnnnnnnnnnnnnnnnnnnnnnnnnnnnnnnnnnnnnnnnnnnnnnnnnnnnnnnnnnnnnnnnnnnnnnnnnnnnnnnnnnnnnnnnnnnnnnnnnnnnnnnnnnnnnnnnnnnnnnnnnnnnnnnnnnnnnnnnnnnnnnnnnnnnnnnnnnnnnnnnnnnnnnnnnnnnnnnnnnnnnnnnnnnnnnnnnnnnnnnnnnnnnnnnnnnnnnnnnnnnnnnnnnnnnnnnnnnnnnCtTTAATGAGTAGTTGTGACGAAAAATtTAACAGTTAATTGATGGCAGGAAATACGAATTGATTTATACTGGTTTGAAGATTCTGGCTTGAGAG…
TCONS_00160590	=	NR_015453	NOP14-AS1	NOP14 antisense RNA 1 (non-protein coding) (NOP14-AS1), non-coding RNA	XLOC_051185	TSS58229	4525	4163	92	3.1	118243	4	2906410	2922596	+	2906410-2909667,2910218-2910317,2918398-2918645,2921678-2922596	nnnnnnnnnnnnnnnnnnnnnnnnnnnnnnnnnnnnnnnnnnnnnnnnnnnnnnnnnnnnnnnnnnnnnnnnnnnnnnnnnnnnnnnnnnnnnnnnnnnnnnnnnnnnnnnnnnnnnnnnnnnnnnnnnnnnnnnnnnnnnnnnnnnnnnnnnnnnnnnnnnnnnnnnnnnnnnnnnnnnnnnnnnnnnnnnnnnnnnnnnnnnnnnnnnnnnnnnnnnnnnnnnnnnnnnnnnnnnnnnnnnnnnnnnnncTCTGCGCCGTGCGGGCCTGGCCCTCCCCGTGGAAGGACCGCGGGCTTCGGGACCCCACGCCGGGGGGCTGACTCCTGCCACACACACAGCGGTGGTCGCGGGCCTGGGGCaGCAGCACaGnnnnnnnnnnnnnnnnnnnnnnnnnnn…
TCONS_00036228	=	NR_024091	ZFP91-CNTF	ZFP91-CNTF readthrough (ZFP91-CNTF), non-coding RNA	XLOC_011772	TSS13020	3553	458	12.89	3.1	121094	11	58103153	58149781	+	58103153-58103671,58108905-58108933,58133879-58134088,58134347-58134383,58134999-58135103,58135653-58135787,58136327-58136377,58136811-58136889,58138278-58138392,58140765-58140864,58141245-58141617,58146815-58146915,58148083-58149781	nnnnnnnnnnnnnGGGGGGGCGCCCTCGGAGCCGGGCGGAGGGGAGGGGGGAAAgAGGAGCGCAGGGTGAGAGTGAGCCGCAGGCTTCTGGAGGCGAGGGGGCGGGGGGAGCAGCGCCGAGGCCGCCGCCTcCGCCTCCGCaGCCTGGGACTAGGGGGTGGgGGACGGACAAGCCCCGATGCCgGGGGAGACGGAAGAGCCGAGACcCCCGGAGCAGCAGGACCAGGAAgGGGGAGAGGCGACCAAGGCGGCTCCGGAGGAGCCCCAACAACGGCCCCCTGAGGCGGCCGCGGCGGCGCCTGCAGGGACCACTAGCAGCCGCGTGCTGaGGGGAGGTCGGGATCGTGGCCGGGCCGCTGCGGCCGCCGCCGCTGCAGCTGTGtCCCGCCGGtGGAAGGC…
TCONS_00214643	=	NR_003582	ATP8B5P	ATPase, class I, type 8B, member 5, pseudogene (ATP8B5P), transcript variant 2, non-coding RNA	XLOC_070993	TSS77916	2520	396	15.71	3	101317	9	35396747	35441105	+	35396747-35396824,35398924-35399004,35423704-35423762,35427767-35427880,35428726-35428825,35430389-35430450,35434382-35434454,35434807-35434877,35436402-35436484,35437230-35437388,35439466-35441105	nnnnnnnnnnnnnnnnnnnnnnnnnnnnnnnnnnnnnnnnnnnnnnnnnnnnnnnnnnnnnnnnnnnnnnnnnnnnnnnnnnnnnnnnnnnnnnnnnnnnnnnnnnnnnnnnnnnnnnnnnnnnnnnnnnnnnnnnnnnnnnnnnnnnnnTGAACaTAGaacatgagagatatctgcaagccaacaacaaagaattcaacagtATTTTTGtATATCCGAACAATaCCATCAAGACCTCAAAATATAGTGTCTTTAATTTCCTGCCTCTGAACCTATTTGAAcAGTTCCAGAGACTTGCAAATGCATATTTCCTCATTTTGCTATTTTTACAGTTGATTCCCCAGATCTCCTCCTTGACATGGTATACAACTATgACACCCCTGATGGTGGTGCTGTCCA…
TCONS_00021288	=	NR_002578	GAS5	growth arrest-specific 5 (non-protein coding) (GAS5), non-coding RNA	XLOC_006433	TSS7522	1327	626	47.17	3	163038	1	172099009	172103790	-	172099009-172099836,172100018-172100065,172100245-172100267,172100436-172100465,172100990-172101043,172101232-172101308,172101618-172101655,172101938-172101967,172102289-172102328,172102522-172102557,172102752-172102804,172103721-172103790	nnnnnnnnnnnnnnnnnnnnnnnnnnnnnnnnnnnnnnnnnnnnnnnnnnnnnnnnnnnnnnnnnnnnnnnnnnnnnnnnnnnnnnnnnnnnnnnnnnnnnnnnnnnnnnnnnnnnnnnnnnnnnnnnnnnnnAAGGAGGGATGACAATAGCTACTGAAGTCCTAAAGAGCAAGCCGAACTCAAGCCATTGGCATACAGGCATTAGACAGAAAACTAGAAGTTGAAATGGTGGAGTCCAACTTGtCtnnnnnnnnnnnnnnnnnnnnCTCCTGGTAACATTTTTAtcCGTGGATGGCTTGCTTGGGTAAGnnnnnnnnnnnnnnnnnnnnnnGACCTTTTAAAGGTATGGGGAGTCgACTTGACTACACCGTGTGGAGCAAgTTTTAAAGAAGCAAAGG…
TCONS_00031725	=	NR_027432	LOC219347	uncharacterized LOC219347 (LOC219347), transcript variant 5, non-coding RNA	XLOC_010285	TSS11326	3750	3410	90.93	3	115858	10	81795969	81828957	-	81795969-81798914,81803132-81803322,81810552-81810669,81828463-81828957	nnnnnnnnnnnnnnnnnngcCCCaCCCcACGCCTCACCGCGAAGTACCCCAGCCCCAGGACTGTGATCAGAGAGGGCAAGGGTCTGGCTGGACGGAAATAGGCGGTAGCGGCATTGCTAGCCTCCGACTTCGCCATCCTCTTGAAAAACCCAGACACAGAnnnnnnnnnnnnnnnnnnnnnnnnnnnnnnnnnnnnnnnnnnnnnnnnnnnnnnnnnnnnnnnnnnnnnnnnnnnnnnnnnnnnnnnnnnnnnnnnnnnnnnnnnnnnnnnnnnnnnnnnnnnnnnnnnnnnnnnnnnnnnnnnnnnnnnnnnnnnnnnnnnnnnnnnnnnnnnnnnnnnnnnnnnnnnnnnnnnnnnnCTGTGgGCCTAGGTCCTGGGGTGAACCGAGCGCTTGCnnn…
TCONS_00064901	=	NR_026895	MUDENG	MU-2/AP1M2 domain containing, death-inducing (MUDENG), transcript variant 2, non-coding RNA	XLOC_020849	TSS23508	9474	1781	18.8	3	123766	14	56804922	56833138	+	56804922-56805859,56816666-56816893,56818560-56818699,56819405-56819490,56819583-56819701,56822694-56822790,56825273-56833138	TTTCACGCTCCGCCCGCGCTAACACGGAGCTGCCACcccaaCCtTTCAGTTTCGCGTCTCTCTCaCGAGGGCTCCTCCTGGGTAGCCAGCAAACGCCCGCTCCTCAGCCCGCCCACCTAGCTGCCTGCAAACCCCGAGCCTGCCACTCCCTGAAGAGCCGCCGGGGCCCACCTCGAAGAGCTCGGCCGTGGTAGCCATCCCGGCCGGCTGAGAGGCTCGCCCCGCACTGGATGCCGTCTCCgCTTCACATGCTGCGCCTCAGAGGCGCGGCGCACAGGTCTCCGCTCGGCTnnnnnnnnnnggctccGGgCCGCCGCGGGCTCCCCCgCtCCCCACAGATCCCAGGCGGGGCGGGAGAGCTGCCATGAAGCGAAGCCGCAAACGCCTGTCAGCTGCCTC…
TCONS_00069490	=	NR_029378	LOC100289511	uncharacterized LOC100289511 (LOC100289511), non-coding RNA	XLOC_022333	-	1706	741	43.43	2.9	93921.3	14	69302753	69304458	-	69302753-69304458	CtTGCAGACAAAATTAAAACCCAGCTCCCTCCCAACACGgTCCGTTACTGGGCCCAGACCGCAGCAACCGCAACGCCCACTGCCACCTCTCCAACTGCGCAGCCGCACACTCTCaAcGCTCTCCGGCCCCCTCCCATCTGCCGCAGTTAGGAAAGGCCGAGAAGTGCGGGCGGAGCCGCCCCCGCCCTCCGCAAAGCCAGCCCAATGGCGGCCTCGCgGGCGCGTCACAGCGGGTGGAAGCCGGATTCTCGCGACGCCaCGACCGCGCCTGCGCnnnnnnnnnnnnnnnnnnnnnnnnnnnnnnnnnnnnnnnnnnnnnnnnnnnnnnnnnnnnnnnnnnnnnnnnnnnnnnnnnnnnnnnnnnnnnnnnnnnnnnnnnnnnnnnnnnnnnnnnnnnnn…
TCONS_00159432	x	NR_033752	LOC344887	NmrA-like family domain containing 1 pseudogene (LOC344887), non-coding RNA	XLOC_050757	-	256	0	0	2.9	116477	3	187172092	187172347	-	187172092-187172347	CCAAGGTGTAGTAAtCTCCATCAGAGGCTTTCACTGGCCGCCAcGCCGTGAGAAAGTTTTcAAAGTAGGCCGCCAcGCGGACACTGGTCATGGGGATGCCAATGGACCAAAAGTACTCCTCCACCtcACCCTTGCTGTCAAAGTGCGGCACCTGCAGCTTGCCATCCGTCAGCCGCTTGAcGTTCTCCAGGCCGCTGTAAACCACGTGCTTCAGACCCAGATGCTTGGCGGTGTCTGCCACCAGCTTCCCCTGAAA
TCONS_00202143	=	NR_034169	LOC728066	family with sequence similarity 133, member B pseudogene (LOC728066), non-coding RNA	XLOC_066292	TSS73323	2025	239	11.8	2.9	102373	7	92028304	92057642	-	92028304-92029618,92037073-92037165,92043021-92043071,92044353-92044445,92044905-92044967,92045400-92045432,92045569-92045643,92046567-92046645,92048756-92048853,92057518-92057642	nnnnnnnnnnnnnnnnnnnnnnnnnnnnnnnnnnnnnnnnnnnnnnnnnnnnnnnnnnnnnnnnnnnnnnnnnnnnnnnnnnnnnnnnnnnnnnnnnnnnnnnnnnnnnnnnnnnnnnnnnnnnnGCCTATATGAACCCAATAGCAATGGCGAGATCAAGGGGTCCAGTCCAGTCTTCAGGGCCAACAATACAAGATTATCTGAATCGACCAAGGCCTACCTGnnnnnnnnnnnnnnnnnnnnnnnnnnnnnnnnnnnnnnnnnnnnnnnnnnnnnnnnnnnnnnnnnnnnnnnnnnnnnnnnnnnnnnnnnnnnnnnnnnnnnnnnnnnnnnnGAAATTaTTAAGTGGAAGTGAGAGCTCATCCAAAAAAAGACAGAGAAAGAAAAAAGAAAAGAAGA…
TCONS_00046918	=	NR_026947	MATL2963	uncharacterized LOC283314 (MATL2963), non-coding RNA	XLOC_015002	TSS16897	5367	2106	39.24	2.9	122867	12	7152085	7165723	+	7152085-7152353,7152545-7152819,7153936-7154019,7154170-7154444,7154897-7155478,7155879-7155936,7159002-7159091,7159258-7162549,7162771-7162898,7163372-7163425,7164378-7164497,7165584-7165723	CCACAGTCCTGGCGGGAcCCtCCCCATGCCCAGCTcaTTGTGACAGAGTCCCCtGCACAGTCCTGGGACGGCTCCACGTCGAAGTCCTGGAAGACGAGCCTCACAGCAAAGCCCTCTGGAGCCTTGATGTCCGTGCTGCTCTCGTGGCCTTTGCGATAAGGCTCTGGGTACCCGGGGGATGTCAGTTGCTGGGGTAGCTCTTGGGCCAAGAGGATGGAGCCCCCGGTGGGGCAAGCCTGGAGGACTCCCCAGAGGAGCAGCCACCACcTCCTCCCGtGCAGCCTGAGCTCTAGGATTGTcGGTTTTCCcTCCTCCGAAGACATCACCTTTGCTCATCTCtCAGGAGAGTCTCaTCCAAAnnnnnnnnnnnnnnnnnnnnnnnnnnnnnnnnnnnnnnnn…
TCONS_00220378	=	NR_024872	MCART1	mitochondrial carrier triple repeat 1 (MCART1), transcript variant 2, non-coding RNA	XLOC_072934	TSS79826	3723	2748	73.81	2.9	189840	9	37867572	37894350	-	37867572-37870745,37871515-37871628,37889826-37889947,37893528-37893554,37894065-37894350	nnnnnnnnnnnnnnnnnnnnnnnnnnnnnnnnCGCAaCCTGACAGGTGTGCTGGCGTGGCCTTCTACCTGCCCCGCCGCGGCGGCCTGCGGCCAGGAAAAGCAGGCTGGCGACATCTGGCGGGCCGCGGGCCGagggaggggannnnnnnnnnnnnnnnnnnnnnnnnnnnnnnnnnnnnnnnnnnnnnnnnnnnnnnnnnnnnnnnnnnnnnnnnnnnnnnnnnnnnnnnnnnnnnnnnnnnnnnnnnnnnnnnnnnnnnnnnnnnnnnnnnnnnnnnnnnnnnnGTTGGGGAAATGGACGCCTGGAGAACGGAAATCCAGTTATCAAAATTGACTCGAGAAGAGAGAACCTAACAGAACAATAACAATGGAAGAAATTGGGAACATTATCACAAAGT…
TCONS_00144103	=	NR_027691	PANX2	pannexin 2 (PANX2), transcript variant 3, non-coding RNA	XLOC_045735	TSS52166	3027	515	17.01	2.9	86540.2	22	48951278	48960851	+	48951278-48951512,48955988-48956038,48957495-48958958,48959490-48959691,48959777-48960851	CCGCCCCCCATGCACCACCTCCTGGAGCAGTCGGCGGACATGGCGACCGCGcTGCTGGCGGGAGAGAAGCTGCGGGAGCTGATCCTGCCGGGCGCGCAGGACGACAAGGCGGGCGCGCTGgCCGCGCTGCTTCTGCAgCTGAAGCTGGAGCTGCCGTTCGACCGCGTGGTCACCATCGGCACCGTGCTGGTGCCCATCCTGCTGGTCACCCTGGTCTTCACCAAGAACTTCGCAGGGTGGACGCTCTTCTCTGGCTCCTGGGATTGGCTGTGAGAACAAAACATAAAGGAACCCATTTACTGTTACACCCCGCACAACTtCACGCGCGACCAGGCGCTGTACGCCCGCGGCTACTGCTGGACGGAGCTGCGGGACGCGCTGCCCGGCgTGGACGCCAGC…
TCONS_00019038	=	NR_003377_dup1	PDZK1P1	PDZ domain containing 1 pseudogene 1 (PDZK1P1), non-coding RNA.	XLOC_005916	TSS6720	3633	1823	50.18	2.9	117206	1	145932717	145951089	-	145932717-145933210,145934452-145934742,145935444-145935603,145940175-145940371,145942643-145942838,145944229-145944365,145948199-145948448,145948993-145949124,145949314-145951089	nnnnnnnnnnnnnnnnnnnnnnnnnnnnnnnnnnnnnnnnnnnnnnnnnnnnnnnnnnnnnnnnnnnnnnnnnnnnnnnnnnnnnnnnnnnnnnnnnnnnnnnnnnnnnnnnnnnnnnnnnnnnnnnnnnnnnnnnnnnnnnnnnnnnnnnnnnnnnnnnnnnnnnnnnnnnnnnnnnnnnnnnnnnnnnnnnnnnnnnnnnnnnnnnnnnnnnnnnnnnnnnnnnnnnnnnnnnnnnnnnnnnnnnnnnnnnnnnnnnnnnnnnnnnnnnnnnnnnnnnnnnnnnnnnnnnnnnnnnnnnnnnnnnnnnnnnnnnnnnnnnnnnnnnnnnnnnnnnnnnnnnnnnnnnnnnnnnnnnnnnnnnnnnnnnnnnnnnnnnnnnnnnnnnnnnnnnnnnnn…
TCONS_00157148	=	NR_027794	C3orf17	chromosome 3 open reading frame 17 (C3orf17), transcript variant 2, non-coding RNA	XLOC_050091	TSS56910	4848	1494	30.82	2.8	140467	3	114203981	114221387	-	114203981-114207541,114209708-114209967,114212180-114212241,114212582-114212943,114214271-114214348,114214809-114214940,114215486-114215569,114221079-114221387	nnnnnnnnnnnnnnnnnnnnnnnnnnnnnnnnnnnnnnnnnnnnnnnnnnnnnnnnnnnnnnnnnnnnnnnnnnnnnnnnnnnnnnnnnnnnnnnnnnnnnnnnnnnnnnnnnnnnnnnnnnnnnnnnnnnnnnnnnnnnnnnnnnnnnnnnnnnnnnnnnnnnnnnnnnnnnnnnnnnnnnnnnnnnnnnnnnnnnnnnnnnnnnnnnnnnnnnnnnnnnnnnnnnnnnnnnnnnnnnnnnnnnnnnnnnnnnnnnnnnnnnnnnnnnnnnnncgCAaTGACAGTGCAGAACCCCGGCGCGACCCTTGGTTGAGCAATGTTTAAAGCGTTTGAAAAACATGAATTTGGAGGGTTCAATTCAAGACCTGTTTGAGTTGTTTTCTTCCAATGnnTGAAAA…
TCONS_00208323	=	NR_036471	ENY2	enhancer of yellow 2 homolog (Drosophila) (ENY2), transcript variant 3, non-coding RNA	XLOC_068591	TSS75559	3731	986	26.43	2.8	103325	8	110414926	110427365	+	110414926-110415879,110417533-110417609,110420725-110420795,110421896-110421968,110424810-110427365	nnnnnnnnnnnnnnnnnnnnnnnnnnnnnnnnnnnnnnnnnnnnnnnnnnnnnnnnnnnnnnnnnnnnnnnnnnnnnnnnnnnnnnnnnnnnnnnnnnnnnnnnnnnnnnnnnnnnnnnnnnnnnnnnnnnnnnnnnnnnnnnnnnnnCGGAGGGGGCCCAGGGTCCCGTTACCGAAGAGtGCGCaAAGGCGGCTCCCACCaGGTTCTGGGATGGGCATCATTCCCCAGAAGCAGCGGCCTCcgtgagtnnnnnnnnnnnnnnnnnnnnnnnnnnnnnnnnnnnnnnnnnnnnnnnnnnnnnnnnnnnnnnnnnnnnnnnnnnnnnnnnnnnnnnnnnnnnnnnnnnnnncAAaGGCGCCGCCGCTTCCCAGCTGCGTCAAGCTCCAGCTGGTAACAAG…
TCONS_00071216	=	NR_023915	IPW	imprinted in Prader-Willi syndrome (non-protein coding) (IPW), non-coding RNA	XLOC_022933	TSS25805	7712	2406	31.2	2.8	115786	15	22909571	22918716	+	22909571-22913755,22914508-22914622,22915305-22918716	nnnnnnnnnnnnnnnnnnnnnnnnnnnnnnnnnnnnnnnnnnnnnnnnnnnnnnnnnnnnnnnnnnnnnnnnACAACAGAAATACAAATTcTTTTCAAGCATACCTGGAACATTCGCCAGGGTAGAGTATGTGTTAGGCTATAAAACTGTACTCAATAAATTCGAGATTGAAAccatgtagaggATGTTGTGTaACCATAGAGGnnnnnnnnnnnnnnnnnnnnnnnnnnnnnnnnnnnnnnnnnnnnnnnnnnnnnnnnnnnnnnnnnnnnnnnnnnnnnnnnnnnnnnnnnnnnnnnnnnnnnnnnnnnnnnnnnnnnnnnnnnnnnnnnnnnnnnnnnnnnnnnnnnnnnnnnnnnnnnnnnnnnnnnnnnnnnnnnnnnnnnnnnnnnnnnnnnn…
TCONS_00152530	=	NR_033702	MYNN	myoneurin (MYNN), transcript variant 4, non-coding RNA	XLOC_048667	TSS55173	6005	1586	26.41	2.8	101293	3	170972712	170990198	+	170972712-170973944,170974747-170974913,170979250-170980043,170981072-170981231,170982947-170983125,170983959-170984042,170985104-170985190,170986898-170990198	nnnnnnnnnnnnnnnnnnnnnnnnnnnnnnnnnnnnnnnnnnnnnnnnnnnnnnnnnnnnnnnnnnnnnnnnnnnnnnnnnnnnnnnnnnnnnnnnnnnnnnnnnnnnnnnnnnnnnnnnnnnnnnnnnnnnnnnnnnnnnnnnnnnnnnnnnnnnnnnnnnnnnnnnnnnnnnnnnnnnnnnnnnnnnnnnnnnnnnnnnnnnnnnnnnnnnnnnnnnnnnnnnnnnnnnnnnnnnnnnnnnnnnnnnnnnnnnnnnnnnnnnnnnnnnnnnnnnnnnnnnnnnnnnnnnnnnnnnnnnnnnnnnnnnnnnnnnnnnnnnnnnnnnnnnnnnnnnnnnnnnnnnnnnnnnnnnnnnnnnnnnnnnnnnnnnnnnnnnnnnnnnTCAAAGTGTAAAAGT…
TCONS_00072442	=	NR_034039	SORD	sorbitol dehydrogenase (SORD), transcript variant 2, non-coding RNA	XLOC_023395	TSS26150	4994	1328	26.59	2.8	145075	15	43102594	43156675	+	43102594-43102839,43119898-43119931,43122747-43122911,43140472-43140716,43144761-43144879,43147671-43147736,43148367-43148542,43151807-43151928,43152855-43156675	nnnnnnnnnnnnnnnnnnnnnnnnnnnnnnnnnnnnnnnnnnnnnnnnnnnnnnnnnnnnnnnnnnnnnnnnnnnnnnnnnnnnnnnnnCTTGTGCCCTGGACCCTCgGCTGgGCAGCGCCACCAGAGCGACCAAACGTCCCGCGCCTTCCAGGCCGCACCCGAGAGCCAAAAGAGTTCCATGGCGGCGGCGGCCAAGCCCAAGAACCTTTCCCTGGTGGTGCACGGACCGGGGGACTTGCGCCTGGAGAACTATCCCATCCCTGAACCAGGCCCAAATGAGGTGTTGCTGAGGATGCATTCTGTTGGAATCTGTGGCTCAGATGTCCACTACTGGGAGGAGGGTCGAATTGGGAATTTTATCGTGAAAAAGCCCATGGTGCTGGGACATGAAGCTTCA…
TCONS_00059635	=	NR_036439	CDADC1	cytidine and dCMP deaminase domain containing 1 (CDADC1), transcript variant 3, non-coding RNA	XLOC_018975	TSS21521	3258	148	4.54	2.7	65550.8	13	48720013	48765623	+	48720013-48720256,48721008-48721102,48727976-48728050,48739627-48740196,48746428-48746477,48750487-48750656,48752646-48752835,48758359-48758419,48763821-48765623	nnnnnnnnnnnnnnnnnnnnnnnnnnnnnnnnnnnnnnnnnnnnnnnnnnnnnnnnnnnnnnnnnnnnnnnnnnnnGAGGAGGCGAgaggcgggggcgctgtGGCCAAGATCATGTCTGACTGGGAGAGGTTTCCTTGGCAGCAGAGGACGCTAGGTTTGgGATGAAAGAAGCTGGGCAgATGCAAAATTTGGAGAGCGCGAGGGCCGGgCGGTCAGTTAGCACCCAGACTGGCAGCATGACCGGTCAGATACCAAGACTTTCTAAAGTCAACCTTTTCACTCTGCTCAGCCTCTGGATGGAGCTTTTCCCAGTAGAAGCCCAGAGGCAAAAATCTCAGAAAAATGAAGAGGGAAAGCATGGACCCTTAGGAGATAATGAAGAGATGACCAGAGTATCT…
TCONS_00012962	=	NR_026588	EFCAB2	EF-hand calcium binding domain 2 (EFCAB2), transcript variant 5, non-coding RNA	XLOC_004217	TSS4371	2106	881	41.83	2.7	120991	1	243199664	243318110	+	243199664-243200368,243232046-243232157,243247167-243247251,243289311-243289383,243312008-243312087,243313367-243313409,243313547-243313613,243317170-243318110	nnnnnnnnnnnnnnnnnnnGTTGTCATAGGCTGTGCTGcCGCTTTCTCTGGGAAAGGACGGTGAgGACTGGACGGGAGAAACCGGGAGGGCAGGCGCGGCCGTTCTGCAGCAGCCgGGCcnnnnnnnnnnnnnnnnnnnnnnnncgATGGGAAGCGGGAGGAGGAGGCCGGGCCGCGGGCTGGTTCTGTCACCCCCTCGGGAGCCCAGCTCTTCACCTAGCTCTCCGGCGCTTTTCAAAATCTGCAGTTCACAACAAAAATcGAGCAACGCTACGTCGCACAAACAGGACAGGAGGGnnnnnnnnnnnnnnnnnnnnnnnnnnnnnnnnnnnnnnnnnnnnnnnnnnnnnnnnnnnnnnnnnnnnnnnnnnnnnnnnnnnnnnnnnnnnnnnnnnnnnn…
TCONS_00093591	=	NR_026680	MGC57346	uncharacterized LOC401884 (MGC57346), transcript variant 1, non-coding RNA	XLOC_030044	TSS33788	2114	1325	62.68	2.7	114110	17	41053478	41071112	+	41053478-41053521,41055057-41055190,41063053-41063307,41069432-41071112	nnnnnnnnnnnnnnnnnnnnnnnnnnnnnnnnnnnnnnnnnnnnataccttctcgaaacaaaagattttcctacctgcttatacttggtaaccgagnnnnnnnnnnnnnnnnnnnnnnnnnnnnnnnnnnnnnnnnnnnnnnnnnnnnnnnnnnnnnnnnnnnnnnnnnnnnnnnnnnnnnnnnnnnnnnnnnnnnnnnnnnnnnnnnnnnnnnnnnnnnnnnnnnnnnnnnnnnnnnnnnnnnnnnnnnnnnnnnnnnnnnnnnnnnnnnnnnnnnnnnnnnnnnnnnnnnnnnnnnnnnnnnnnnnnnGTTTTCACCACTGATCTTCAGTCCACCTCACAGAGCTCTATAAAAtGCTTggATCCTCTTTACATCATAGACTTTCAGCTACTTGAAGA…
TCONS_00034739	=	NR_034094	MRVI1-AS1	MRVI1 antisense RNA 1 (non-protein coding) (MRVI1-AS1), transcript variant 4, non-coding RNA	XLOC_011204	TSS12487	623	489	78.49	2.7	89107.1	11	10519363	10578059	+	10519363-10519665,10572240-10572351,10577852-10578059	nnnnnnnnnnnnnnnnnnnnnnnnnnnnnnnnnnnnnnnnnnnnnnnnnnnnnnnnnnnnnnnnnnnnnnnnnnnnnnnnnnnnnnnnnnnnnnnnnnnnnnnnnnnnnnnnnnnnnnnnnnnnnnnnnnnnnnnnnnnnnnnnnnnnnnnnnnnnnnnnnnnnnnnnnnnnnnnnnnnnnnnnnnnnnnnnnnnnnnnnnnnnnnnnnnnnnnnnnnnnnnnnnnnnnnnnnnnnnnnnnnnnnnnnnnnnnnnnnnnnnnnnnnnnnnnnnnnnnnnnnnnnnnnnnnnnnnnnnnnnnnnGAGCCCTGGTATTCCTTGAACATGCATAtCTTTCCCAGCGTGAGGGACATGGACCGTGCCGTGCGAGGGACCCCATCTTCTGCAGCAAGAGGGAGC…
TCONS_00153671	=	NR_003265	SDHAP2	succinate dehydrogenase complex, subunit A, flavoprotein pseudogene 2 (SDHAP2), non-coding RNA	XLOC_049088	TSS55567	4481	2241	50.01	2.7	91751.6	3	196870091	196903094	+	196870091-196870217,196873808-196873893,196874623-196874785,196875676-196875819,196876138-196876302,196878118-196878266,196880571-196880693,196883184-196883352,196884536-196884731,196885870-196886039,196889779-196889900,196893242-196893353,196893588-196893718,196895804-196895917,196900585-196903094	nnnnnnnnnnnnnnnnnnnnnnnnnnnnnnnnnnnnnnnnnnnnnnnnnnnnnnnnnnnnnnnnnnnnnnnnnnnnnnnnnnnnnnnnnnnnnnnnnnnnnnnnnnnnnnnnnnnnnnnnnnnnnnnnnnnnnnnnnnnnnnnnnnnnnnnnnnnnnnnnnnnnnnnnnnntgttgaagGAACaAGAGGGCATCTGCTAAAGTTTCAGATTCCATTTCTGCTCAGTATCCAGTAGTGGATCATGAATTTGATGCAGTGGTGGTAGGCGCTGGAGGGGCAGgctttgcgagctgcatttggccttnnnnnnnnnnnnnnnnnnacagcatgtgttaccaagctgtttcctaccAGGTCACACACTGTTGCgGCGCAGGgaGGAATCAATGCTGCTCTGGG…
TCONS_00059486	=	NR_024458	TPT1-AS1	TPT1 antisense RNA 1 (non-protein coding) (TPT1-AS1), non-coding RNA	XLOC_018913	TSS21472	2545	1387	54.5	2.7	70825.6	13	44813480	44864637	+	44813480-44813522,44815561-44815675,44816514-44816581,44842215-44842317,44849196-44849350,44850665-44850806,44851330-44851470,44853277-44853350,44855224-44855370,44861870-44861955,44863167-44864637	nnnnnnnnnnnnnnnnnnnnnnnnnnnnnGGGCACGCCAGcagnnnnnnnnnnnnnnnnnnnnnnnnnnnnnnnnnnnnnnnnnnnnnnnnnnnnnnnnnnnnnnnnnnnnnnnnnnnnnnnnnnnnnnnnnnnnnnnnnnnnnnnnnnnnnnnnnnnnnnnnnnnnnnnnnnnnnnnnnnnnnnnnnnnnnnnnnnnnnnnnnnnnnnnnnnnnnnnnnnnnnnnnnnnnnnnnnnnnnnnnnnnnnnnnnnnnnnnnnnnnnnnnnnnnnnnnnnnnnnnnnnnnnnnnnnnnnnnnnnnnnnnnnnnnnnnnnnnnnnnnnnnnnnnnnnnnnnnnnnnnnnnnnnnnnnnnnnnnnnnnnnnnnnnnnnnnnnnnnnnnnnnnnnnnnnnnnnnn…
TCONS_00054462	=	NR_034000	YAF2	YY1 associated factor 2 (YAF2), transcript variant 5, non-coding RNA	XLOC_017385	TSS19525	4303	1396	32.44	2.7	106122	12	40837174	40918425	-	40837174-40840895,40841682-40841834,40879205-40879304,40917668-40917793,40918224-40918425	CCCCGACAGCTGGAGGCTGCGTGGGATCCGGCGGCGGCTtCGGAGCGCGaCGGTGCGGCCTTCCCCGCCCCCTTCCTCCCTCCTCCCCCGCCCGCTTCcGCCCGGCTTATTATCCTCCTTATTGACAAACAGAGCGGCCGCGGcGgCGACTCTCGGCGTGCGTTCATAGCCAAGCCATGGGAGACAAGAAGAGCCCCACCAGGCCGAAGCGGCAGCCGAAGCCGTCCTCGGATgAGGGTTACTGGGACTGTAGCGTCTGCACCTTCCGGAACAGCGCCGAGGCCTTCAAGTGCATGATGTGCGATGTGCGGAAGGGCACCTCCACCCGAGATAACAGGAAGAGAGCCTGGTTaCCATTGGGTGGAACAATCCTGCCGGCTCAAGCCTCTGCCTAGAAAT…
TCONS_00059789	=	NR_036571	ALG11	asparagine-linked glycosylation 11, alpha-1,2-mannosyltransferase homolog (yeast) (ALG11), transcript variant B, non-coding RNA	XLOC_019029	TSS21576	5813	1582	27.21	2.6	124767	13	51484524	51506192	+	51484524-51484599,51500456-51506192	nnnnnnnnnnnnnGTTCGGGGGTCGGCGGAAGATGGCGGACGGCGAAAGGAgCTGGTACCTGTGCAAGTTgTTGAGGAGTTGTGGAGTGTATGGCGGCTGGCACAATTATCCTTgCACACAATTCAGGGGGCCCAAAGCTTGACATTGTCGTTCCTCACGAAGGAGATATAACTGGCTTTCTGGCTGAGAGTGAAGAAGACTATGCaGAaACTATCGCTCACATTCTTTCCATGTCTGCAGAAAAGAGACTCCAAATCAGAAAAAGTGCTCGTGCATCTGTAAGCAGATTCTCTGATCAGGAATTTGAAGTGACATTCCTATCATCTGTGGAAAAgTTATTTAAGTAATGCCATATCTGGAAAATTAAAGATATTTTATATAAACTGGTTAAACACCTT…
TCONS_00102398	=	NR_036518	C17orf62	chromosome 17 open reading frame 62 (C17orf62), transcript variant 11, non-coding RNA	XLOC_032466	TSS37103	4127	1993	48.29	2.6	119380	17	77991537	78001996	-	77991537-77995289,77995612-77995756,77997029-77997125,78001865-78001996	nnnnnnnnnnnnnnnnnnnnnnnnnCGCCCCCGAAAGTCGGCTCCGCTCCGCTCCAATCCCGGAAGTCCGCGCgGCCCCGCCCCTGCCGGTTCGCGTCTCTCTGCTGcCGCGCGGGGACCGCTGTGCTCTCGGAAGCCATCTTTGACAAGAGCACAGGGAAGGTTGTTTTGAAGACGTTCAGCCTCTACAAGAAGCTTCTGACTCTTTTCAGAGCAGGCCATGACCAGGTGGTGGTCCTGCTGCATGATGTCCGCGATGTGAGCGTGGAGGAgGAGAAGGTCCGGTACTTCGGGAAGGGCTACATGGTGGTGCTCCGGCTTGCGACGGGCTTCTCCCACCCCCTCACGCAGAGTGCAGTCATGGGCCACCGCAGTGATGTGGAAGCCATCGCCAAGCTC…
TCONS_00185006	=	NR_028595	CCDC162P	coiled-coil domain containing 162, pseudogene (CCDC162P), non-coding RNA	XLOC_060274	TSS67158	728	231	31.73	2.6	104736	6	109722199	109736129	+	109722199-109722354,109723423-109723588,109733855-109734008,109735878-109736129	nnnnnnnnnnnnnnnnnnnnnnnnnnnnnnnnnnnnnnnnnnnnnnnnnnnnnnnnnnnnnnnnnnnnnnnnnnnnnnnnnnnnnnnnnnnnnnnnnnnnnnnnnnnnnnnnnnnnnnnnnnnnnnnnnnnnnnnnnnnnnnnnnnnnnnnnnnnnnnnnnnnnnnnnnnnnnnnnGCGAACTCTACAgCTGATAGCTCCTCTGCATGATATCGTGGCCTACCTTGTCAGTTTTGCTAAGCTTGGCAATTGTGCAGCATGTTTTGAATTTCCTCTAAATCCCAACCCTTTGAGAGGAGACcGGGGAGGAACTGAnnnnnnnnnnnnnngTTTTTGGCAGCTGGAAATGTTCCTGCCTACCAGTCTGTCACAGACgGCATGTCCCATGGGCTACCAGCAT…
TCONS_00202477	=	NR_033810	CYP3A5	cytochrome P450, family 3, subfamily A, polypeptide 5 (CYP3A5), transcript variant 6, non-coding RNA	XLOC_066375	TSS73447	4254	2623	61.66	2.6	112723	7	99094392	99115557	-	99094392-99095932,99096058-99096218,99098375-99099654,99100725-99100873,99102160-99102248,99102511-99102624,99108139-99108238,99108343-99108474,99110092-99110144,99111674-99112135,99115385-99115557	nnnnnnnnnnnnnnnnnnnnnnnnnnnnnnnnnnnnnnnnnnnnnnnnnnnnnnnnnnnnnnnnnnnnnnnnnnnnnAGACAGTTGAAGAAGGAAAATGGCGATGGACCTCATCCCAAATTTGGCCATGGAAACCTGGCTTCTCCTGGCTGTCAGCCTGGTGCTCCTCTATCTnnnnnnnnnnnnnnnnnnnnnnnnnnnnnnnnnnnnnnnnnnnnnnnnnnnnnnnnnnnnnnnnnnnnnnnnnnnnnnnnnnnnnnnnnnnnnnnnnnnnnnnnnnnnnnnnnnnnnnnnnnnnnnnnnnnnnnnnnnnnnnnnnnnnnnnnnnnnnnnnnnnnnnnnnnnnnnnnnnnnnnnnnnnnnnnnnnnnnnnnnnnnnnnnnnnnnnnnnnnnnnnnnn…
TCONS_00159228	=	NR_033721	DNAJC19	DnaJ (Hsp40) homolog, subfamily C, member 19 (DNAJC19), transcript variant 3, non-coding RNA	XLOC_050691	TSS57739	1461	483	33.06	2.6	121840	3	182184192	182190316	-	182184192-182185192,182186408-182186478,182187425-182187504,182188505-182188578,182190082-182190316	TCGCTTTCTCCGCTCTGTCCACTGCTTGAGCGACTTTCCTTCTCCTCCGCGTCCCCTTTTACGACAGTTTTCCGGCCTAGTTTGCGGCTGCTCCTGCCGTGTtGCGtaGGGCGTTTgTGCTTGAGGTTGGGGGTTGCGTCGCTCTCTGGTAAAGGCGTGCAGGTGTTGGCCGCGCTCTCTGAGCTGGGATGAGCCGTGCTCCCGGTGGAAGCAAGGGAGCGCAGACggagccatgGCCGTTATGTTTTGCAAGCCATGAAGCATATGgAGcCGCaAGTAAAACAAGtTTTTCAAAGCCTACCAAAACCTGCcTTCaGTGGTGGCTATTATaGAGGTGGGTTTgAACCCAAAATGACAAAACGGGAAGCAGCATTAATACTAGGTGTAAGCCCTACTGCC…
TCONS_00144201	=	NR_021492	LOC100144603	uncharacterized transcript (LOC100144603), non-coding RNA	XLOC_045754	TSS52193	1503	542	36.06	2.6	80412.4	22	49367543	49369319	+	49367543-49368618,49368893-49369319	CCTGCAGGATGGCTCCGTACAGCCGCAGCAGCACCTCCCGGGGCTCCTCGCCAACGcTGGGCAGGTGGTCCGGGAGcGAGCAGCGGAAGAGCAGGTTGCTGAGGCCTCCGCTgcAGACCCACACCAGGCGCGCTCAGCCCGCGGGCGGCCCCACCTGCCGCGGCCCCGGCCCCCTCCCGGCCAGGCCGGCCCCGGnCCGCCCCAGGCtCGGGCGCAAGAgaGGGGCGaAAACATGGAGCATCCTGAGGGCCCCgCGGCTGACCCCTGATCCCGATCCGCGCACcGGAGAGGCTGaCCccTGACCtCCCAcCTCACGGGGTAAACCCTCAGCTCCTCGGGCTGCACtCGGCGCCAGGCCCCGCCCAAGTACTCCCGGCACCACTGGTAGGCTCGGCGCTC…
TCONS_00055423	=	NR_026658	LOC100240735	uncharacterized LOC100240735 (LOC100240735), non-coding RNA	XLOC_017594	TSS19929	1023	205	20.04	2.6	101530	12	52758890	52761992	-	52758890-52759491,52760278-52760395,52761690-52761992	GCGGTTTAATTAAAGTTCAGCGACTCCACTTaCCTCTCCTCTcaTTTCTTTCGGAAAGCGGAAACCAGACGACCCAGCGGCcACGGGCCGAGCCGCCCCAACTCAACCCCAGCAGGACGCTGGAGGGGcCTCCCTCGCCcGCCnnnCTTCGCCaGCGCTGGCCTCCCGCACCCGGGTCTGCAGTCCCTCCGCCATCTCGCAGGTGTGCAGCCGCTAGGCCTGGGGGGCCCGAATGACTGGGGCTGGATAGGAATGCCTTCATGTTTCCCAAGACCCCCGGGCTTGCTTCACAAAGTTTGGAGGAAGGAGGAGTTGAGGCGCCTTGAATTTTCCTTCGCGAGCTTGGAGACTAGCCGATTTTTCAtGAAGGAAGCAAAGACTTCGGTCCCGGATCCTGCA…
TCONS_00157915	=	NR_034179	LOC653712	intraflagellar transport 122 homolog (Chlamydomonas) pseudogene (LOC653712), non-coding RNA	XLOC_050276	TSS57221	1292	815	63.08	2.6	90361	3	130062853	130073074	-	130062853-130063455,130066815-130066979,130069347-130069459,130071137-130071326,130072854-130073074	nnnnnnnnnnnnnnnnnnnnnnnnnnnnnnnnnnnnnnnnnnnnnnnnnnnnnnnnnnnnnnnnnnnnnnnnnnnnnnnnnnnnnnnnnnnnnnnnnnnnnnnnnnnnnnnnnnnnnnnnnnnnnnnnnnnnnnnnnnnnnnnnnnnnnnnnnnnnnnnnCTGTATCTTATGTTTGCCACACAGTATTTGTTTCCTCAGCTCCACAAAGGTCTGACAAATGnnnnnnnnnnnnCTGTTCTGATGGGGGCTTCCATTTCTGCCCCTTCTGGAGGACCAGGAACACTGTATTGCCTGCCAGAGCTTGGAAGGAAGGACTCTnnnnnnnnnnnnnnnnnnnnnnnnncttcctccagcaccaggaagaagggcttgtctgccagcatcagagtgccctggtc…
TCONS_00001469	=	NR_033758	MINOS1	mitochondrial inner membrane organizing system 1 (MINOS1), transcript variant 3, non-coding RNA	XLOC_000542	TSS516	3818	1359	35.59	2.6	106105	1	19796044	19828901	+	19796044-19796190,19816339-19816417,19821181-19821228,19822555-19822664,19825468-19828901	CTTGTTTCCAGCTCTCGCGAGACTTGAAGGGGTCGGAGCgcGGGgGCCGGCCGAGAGGAAAGCTGGaGGCGCGGGTGGGGAACATGTCGGAGTCGGAGCTCGGCAGGAAGTGGGACCGGTGCCTGGCGGATGCGGTCGTGAAGATAGAATCCTGGTAATTGATGTCCACCCGAGAAATCCCTGCAGATGTTCTAGCCCCTGTCTAGTCCAGATAGCCACAGGAAGGGTaCGGGTTTTGGATTAGGAATTGTTTTCTCACTTACCTTCTTTAAAAGAAGAATGTGGCCATTAGCCTTCGGTTCTGGCATGGGATTAGGAATGGCTTACTCCAACTGTCAGCATGATTTCCAGGCTCCATATCTTCTACACGGAAAATATGTCAAAGAGCAgGAGCAGTGA…
TCONS_00005929	=	NR_033716	SNX7	sorting nexin 7 (SNX7), transcript variant 3, non-coding RNA	XLOC_001946	TSS1977	1866	65	3.48	2.6	99572.1	1	98899702	98998644	+	98899702-98900055,98900841-98900960,98923029-98923211,98929219-98929329,98929679-98929843,98933662-98933860,98936850-98937049,98939961-98940047,98998198-98998644	GgatgcGCCCGGCCCGGGCCGACGCTGGTCCCGGCAGTTCCGCGTCTGCGCAGCGGGCGAGGGGCTGGAGCGGGGCCGGCCGGGGAGGcGCAGGAGACGcGnnnnnnnnnnnnnnnnnnnnnnnnnnnnnnnnnnnCGGCGGCGGTGGCGGCCAGCCGGGCGCGCACTCTCGGGATGGAGGGCGAGCGCCGGGCATCTCAGGCGCGCTCCTCGGGCCTCCCGGCCGGGGGCGCCGACGGGGAGAgCCCGGGGGGCAGCGCCCCCTTCCCGGGCAGCAGCGGCTCTTCCGCGCTGTTGCAGGcGGAGGTGCTGGATCTGGACGAGGACGAGGACGACCTGGAGGTGTTCAGCAAGGGAGGTTGAATGTCgcTCCAGTTTCTCAAGTTGCTGCTGAGAGAA…
TCONS_00039618	=	NR_026691	IL10RA	interleukin 10 receptor, alpha (IL10RA), transcript variant 2, non-coding RNA	XLOC_012868	TSS14175	3829	951	24.84	2.5	127014	11	117362273	117377408	+	117362273-117362459,117362609-117362738,117364307-117364427,117365367-117365545,117369166-117369335,117369924-117370074,117371514-117371635,117374640-117377408	nnnnnnnnnnnnnnnnnnnnnnnnnnnnnnnnnnnnnnnnnnnnnnnnnnnnnnnnnnnnnnnnnnnnnnnnnnnnnnnnnnnnnnnnnnnnnnnnnnnnnnnnnnnnnnnnnGCCCAGGATGCTcCCGcGCCTCGTAGTGctgctggcgGCGtTCCTCAGTCGCCGTCTTGGCTCAGACGCTCATGnnnnnnnnnnnnnnnnnnnnnnnnnnnnnnnnnnnnnnnnnnnnnnnnnnATTGGGAAGGATAGAGAAGTATGTGCAAGGCCAAACCCCCACCCCGCAAACCTCATCATCCACCCACTTCtCCatgAGCCGGACAGAGCTGCCCAGCCCGCCATCTGTGTGGTTTGAAGCAGAATTTTTCCACCACATCCTCCACTGGAAACCCATCCCAAA…
TCONS_00113845	=	NR_027334	LOC100131691	uncharacterized LOC100131691 (LOC100131691), non-coding RNA	XLOC_036107	TSS41012	3225	1087	33.71	2.5	98438.5	19	63761746	63777976	+	63761746-63762588,63772092-63772174,63773563-63773636,63775037-63775134,63775757-63776002,63776096-63777976	CGGCTCCCGTAGTCCGGCCCCGGCCTGGCCCAGCGCCTCGGGCTCGCTCGGCAGCTCTCGGCCAAATTcgGCTGTTCTCGGGCCCGCCCGGCCcCGCCCCCACTGCCCCGGGCCGCTCCTTCCTTGCCCTCTCCCACTCTGGTCTCAGGCCCCGCTGCAGCTGCGGACTCGGGGCTCCCCGGACCGTGCCGTTTGGCCGCTCAGCTGATCCCTCcGCGAAGGGgTGCGGCTAGGGGTGGAAGGAGGACGCGGCAGCCGCGGTGACGGCGGGTGGGTATCGGAGGATCGTCCTCCGCGGCAGcaGCGGCTCTAGCGCGGAGGTCTGCAACGGCCTCGGGCGcCCCGCGGCTTCGGATACTTCCgcCGCCTGCCCGCTTTGGCTCTTCCCgCCCGGCCTGC…
TCONS_00044004	=	NR_029192	LOC100133315	transient receptor potential cation channel, subfamily C, member 2-like (LOC100133315), non-coding RNA	XLOC_013995	TSS15826	1451	593	40.87	2.5	109888	11	71254203	71317347	-	71254203-71254548,71304768-71304946,71306315-71306470,71307579-71307720,71312003-71312169,71314627-71314798,71317059-71317347	nnnnnnnnnnnnnnnnnnnnnnAGAAAGAGTTGTAGGGAGTGAAAATAAACATTAAAACACACGCAAATGTATTTTCCTGGCTGCAGCACCTGCCGTCTTGCCTCGGTAGGAGTCATTTTCAAAnnnnnnnnnnnnnnnnnnnnnnnnnnnnnnnnCCTGTGCTACGGAAagCGGAAGAGTAGCTCTCGGGGTCAGAAGGCGAAGnnnnnnnnnnnnnnnnnnnnnnnnnnnnnnnnnnnnnnnnnnnnnnncGAGGCAACGGTGGCTCCGCGAGGTCCACGGTCCCGGnnnnnnnnnnnnnnnnnnnnnnnnnnnnnnnnnnnnnnnnnnnnnnnnnnnnnnnnnnnnnnnnnnnnnnnnnnnnnnnnnnnnnnnnnnnnnnnnnnnnnnnnnnnnnn…
TCONS_00128553	=	NR_024444	LOC100133985	uncharacterized LOC100133985 (LOC100133985), non-coding RNA	XLOC_040639	TSS46456	716	242	33.8	2.5	134222	2	70204623	70205958	-	70204623-70205061,70205682-70205958	nnnnnnnnnnnnnnnnnnnnnnnnnnnnnnnnnnnnnnnnnnnnnnnnnnnnnnnnnnnnnnnnnnnnnnnnnnnnnnnnnnnnnnnnnnnnnnnnnnnnnnnnnnnnnnnnnnnnnnnnnnnnnnnnnnnnnnnnnnnnnnnnnnnnnnnnnnnnnnnnnnnnnnnnnnnnnnnnnnnnnnnnnnnnnnnnnnnnnnnnnnnnnnnnnnnnnnnnnnnnnnnnnnnnnnnnnnnnnnnnnnggttggcgTGCTTGTgCACTTGCTCCGTTTTCTCTAAACTGCCGCGATGAATGTCAGTCCCCaGAGCCGGAACCGTTCCCGGTTTTCTCCACTTGGATCTGAGAACTCTGACCCTCCAGCCCGGCGAGCTCTTTGCCAGGGTGACAGGAGGAAATGT…
TCONS_00191547	=	NR_033919	LOC645434	uncharacterized LOC645434 (LOC645434), non-coding RNA	XLOC_062411	TSS69684	1719	660	38.39	2.5	149139	6	139831825	139837455	-	139831825-139833290,139835357-139835425,139835762-139835885,139837396-139837455	TTAAAATGCTGCTTTGTTCCAAAGGCCGtTCTGCAATGATGAAGGgGGATGATTGAAAAGAGCTGGACTAAATTAGTCTAACTAGGACACTTGAAGGCTTGTGAATCAGTTCACACGATCAGTGTGAAGAACGGGTATGAAGACCCAGATGCTGGTGTGTGCGTGTGCGTATAAGCCCCAACAGnnnnnnnnnnnnnnnnnnnnnnnnnnnnnnnnnnnnnnnnnnnnnnnnnnnnnnnnnnnnnnnnnnnnnTTCTGGCGGTCAGAAGTCCGAAATGGGTCTTACACGACCAAAATaCAGAAGTCGACAGGGAGGAAGAACTGAGGATCCTACATCCTGTTAGGGAGCAGCGAGAGCACTGCAGTAAaACATAACCCTCCTTTGCCTCTCTATGTCCT…
TCONS_00211211	=	NR_002599	SNHG6	small nucleolar RNA host gene 6 (non-protein coding) (SNHG6), non-coding RNA	XLOC_069730	TSS76659	810	166	20.49	2.5	112347	8	67996431	68000381	-	67996431-67996903,67997113-67997181,67997403-67997514,68000226-68000381	nGAGGCGGGGCCAtcggaatgcCTAAGAGCTGCCCTCCGATGTCGCTCTTCCTTtCCCGCGCGACCGGCGAGGGAGGAAGAAGCGCGAAGAaCCGTCTGTCATGCTGGTGTGGTGGCGGCGGCGGAGCCTGCGGGCCcGTAGCTGTGCTCTGCGAGGTGCAAGAAAGCCTTTGCGGTGAAaGTGTATGnnnnnnnnnnnnnnnnATGTTTTCCAAAAACTTGTAGAAGTCTGTGAAAAAACTACTAGGATCACACATCATTTATTGAGCATATAGGTTGCTGTAGATGAATGTTCTTTGCTGTCGTGTTTAAAAATACTTCTGCTTCATTGCCTCAAGTGTGGCATGCAACATTTTGGAAGGAAAATTGAAGACTTGTTCAAGAAAACACGAACAGAAG…
TCONS_00025195	=	NR_024524	LOC100129055	cyclin Y-like pseudogene (LOC100129055), non-coding RNA	XLOC_007993	TSS9017	2797	1464	52.34	2.4	126828	10	38504583	38543279	+	38504583-38504894,38506835-38506909,38524542-38524577,38526434-38526485,38528226-38528345,38539585-38539747,38541241-38543279	ACCTGGGCCAGTGGGCTTCAGTCTGTAGGTGACTACAGAAGGAGGAGGAGCTCCCTCTGTTCTCTCTTCAGGCAGTTGTGTCTCTCAGCGCTTGTTGGGTTCAnnnnnnnnnnnnnnnnnnnnnnnnnnnnnnnnnnnnnnnnnnnnnnnnnnnnnnnnnnnnnnnnnnnnnnnnnnnnnnnnnnnnnnnnnnnnnnnnnnnnnnnnnnnnnnnnnnnnnnnnnnnnnnnnnnnnnnnnnnnnnnnnnnnnnnnnnnnnnnnnnnnnnnnnnnnnnnnnnnnnnnnnnnnnnnnnnnnnnnnnnnnnnnnnnatttacctttggagtccaacCCTTCTGACCATCCAGAGGCAAGCACAATATTCCTGAGAAAATCTCCAACAGATGtgtgaccttggt…
TCONS_00130631	=	NR_036537	LOC100131320	uncharacterized LOC100131320 (LOC100131320), non-coding RNA	XLOC_041202	TSS47335	3068	1709	55.7	2.4	107722	2	130440635	130455123	-	130440635-130442421,130442794-130442845,130451097-130451251,130452991-130453134,130454080-130454212,130454327-130455123	tcgttaaccaagccatactcatactgttgagatttccatcattttgaagtacattatcataacattaaaaaagaaaaaaatgttaagaaaatgtatctaatttttaaagttatcaccggaatatgctgaaataatttggctttttgtaaaatataaataatgaagacgcTGACTTTtTTTGTGCTTAtGAAGCTAATAGATCATCTCCACGAGACAGGCAGCAATGATGAATTGCAATACGTTATTACTGAAGGGAAAAGGTTCAAGCCAatattcacactgcagtcaatgaaagagtaagggggnnnnnnnngaagggttgaagatgacatgggagagtagcaggaacaacccccttcgctgactgtttgctccTGAGGCTTTTCcAgTTTTATGTCA…
TCONS_00031724	=	NR_027431	LOC219347	uncharacterized LOC219347 (LOC219347), transcript variant 4, non-coding RNA	XLOC_010285	TSS11326	3837	3497	91.14	2.4	94124.2	10	81795969	81828957	-	81795969-81798914,81803132-81803322,81806055-81806141,81810552-81810669,81828463-81828957	nnnnnnnnnnnnnnnnnngcCCCaCCCcACGCCTCACCGCGAAGTACCCCAGCCCCAGGACTGTGATCAGAGAGGGCAAGGGTCTGGCTGGACGGAAATAGGCGGTAGCGGCATTGCTAGCCTCCGACTTCGCCATCCTCTTGAAAAACCCAGACACAGAnnnnnnnnnnnnnnnnnnnnnnnnnnnnnnnnnnnnnnnnnnnnnnnnnnnnnnnnnnnnnnnnnnnnnnnnnnnnnnnnnnnnnnnnnnnnnnnnnnnnnnnnnnnnnnnnnnnnnnnnnnnnnnnnnnnnnnnnnnnnnnnnnnnnnnnnnnnnnnnnnnnnnnnnnnnnnnnnnnnnnnnnnnnnnnnnnnnnnnnCTGTGgGCCTAGGTCCTGGGGTGAACCGAGCGCTTGCnnn…
TCONS_00036500	=	NR_028473	TMEM138	transmembrane protein 138 (TMEM138), transcript variant 2, non-coding RNA	XLOC_011839	TSS13114	1995	458	22.96	2.4	87654.8	11	60885779	60893551	+	60885779-60886468,60888300-60888363,60888481-60888566,60890093-60890264,60891971-60892046,60892645-60893551	aCCCCTAACCACAGtGGGACGAAGTGGGGCCGGGATCTCCGGAaCCCGCCTCTCGCTACCAGGCGCCAGAGCTGCAGCTCCCGAGGTTCTTAAGAGATGCAGAAGACACTGCCCTGAATGCCCACAGCGGGCTGGCGnnnnnnnnnnnnnnnnnnnnnnnnnnnnnnnnnnnnnnnnnnnnnnnnnnnnnnnnnnnnnnnnnnnnnnnnnnnnnnnnnnnnnnnnnnnnnnnnnnnngCCCGGGGTGGCCGGCTCCCAGCGCGCCAAGGTGCTAGCCCCCTAACTCCCGTTCCTCCTCGGCGTTTCTTCCCCAGGTCCGAAGTCAGGGTCCAGGACTGCTGTGATTCATCAGCnnnnnnnnnnnnnnnnnnnnnnnnnnnnnnnnnnnnnnnnnggtga…
TCONS_00148156	=	NR_026746	ZNF619	zinc finger protein 619 (ZNF619), transcript variant 6, non-coding RNA	XLOC_046982	TSS53681	5319	1634	30.72	2.4	123057	3	40493608	40507867	+	40493608-40493852,40494413-40494498,40498358-40498511,40498695-40498844,40499083-40499199,40503301-40507867	nnnnnnnnnnnnnnnnnnnnnnnnnnnnnnnnnnnnnnnnnnnnnnnnnnCgCCTTGCGAGCGCTTGGGTcGAGTTTCCCGGGCTTCCCCGACTCGGCTGcctgttcTGGAGGTCGGGCGTTGGGCCCTTGCAGAGATCGCCGAGGGGCCCGCGCGGCCGCCCGAgCCTGGGCCCAGTCCCCAGTCCTCAGAGACGCACTCGACCTTCCTGCTCCGAAGAGCTGGCCTGATGTCCTCGGGTCGCGCTCAGCAGGTtCTTACTTTTCCAAACCTAGAGGGCAGTGCATGAAGCCAGGAGTCATCAGCCATGCTCCAGACAGTGTGGTTCCAGGGTTTGAGCAGGAACCTGTTGTTTCaGGAGCCAGTGACCTTTGAGGATGTGGCTGTGTACTTCACCCA…
TCONS_00227049	=	NR_033129	ALG13	asparagine-linked glycosylation 13 homolog (S. cerevisiae) (ALG13), transcript variant 9, non-coding RNA	XLOC_075125	TSS82200	3015	776	25.74	2.3	87199	X	110811001	110820279	+	110811001-110811308,110812120-110812178,110814849-110814987,110817771-110820279	nnnnnnnnnnnnnnnnnnnnnCAGAAGGCAGCCGCTGCAACGTGCGTGGCCTCAGTTGCGTCACATCCGGCCCTTGCGATCAGGGCTTGAGGAACCCGCGCCATGAaGTGCGTGTTTGTTACCGTAGGGACCACCAGCTTTGACGACCTCATTGCGTGTGTGTCGGCGCCCGACAGTCTGCAAAAGAGTGAGGGAGGCGAGCAGGCGGCGGCTTGGCTCGCCACCCGCCGTCTCcggccnnnnnnnnnnnnnnnnnnnnnnnGCCTGACCGTCACGCTCGGAAAGAAACCCCCGCAACTCTACCACAGGTACAAGGATTCCTTGAAAGAAGATATCCAGAAAGCAGATCTTGTTATTAGTCACGCAGGTGCAGGAAGCTGTTTGGAGGCTCTGGAAAAA…
TCONS_00214285	=	NR_003529	CDKN2B-AS1	CDKN2B antisense RNA 1 (non-protein coding) (CDKN2B-AS1), antisense RNA	XLOC_070809	TSS77792	4075	3452	84.71	2.3	87767.6	9	21984550	22111094	+	21984550-21985160,22019432-22019593,22022673-22022985,22036316-22036448,22036750-22036899,22039105-22039227,22046251-22046386,22048358-22049053,22051952-22052025,22053943-22054017,22055661-22055756,22056234-22056352,22086371-22086513,22087257-22087363,22102319-22102394,22103665-22103798,22108643-22108766,22110199-22110409,22110503-22111094	nnnnnnnnnnnnnnnnnnnnnnnnnnnnnnnnnnnnnnnnnnnnnnnnnnnnnnnnnnnnGAGAGGCGCGCGCGCGGGCGGCTCGGGGCCCGCGTTCCTCTCCCTCCCGCCTACCGCCACTTTCCCGCCCTGTGTGCGCCCCCACCCCCACCaCCaTCTTCnnnnnnnnnnnnnnnnnnnnnCGCGGTGACGGCCCAGGGGCCGGACGCCTGGAACGCAACTCCAGGCAGCTCGCCCCCTAGCTACATCCGTCACCTGACACGGCCCTACCAGGAACAGCCGCGCTCCCGCGGGTTCTGGTGCTGCTCGCGTCCCCGCTCCCCTATTCCCCTTGCTTTATTCCTAGCTCCCCTCGTCGAAAnnnnnnnnnnnnnnnnnnnnnnnnnnnnnnnnnnnnnn…
TCONS_00202474	=	NR_033811	CYP3A5	cytochrome P450, family 3, subfamily A, polypeptide 5 (CYP3A5), transcript variant 7, non-coding RNA	XLOC_066375	TSS73447	3037	2038	67.11	2.3	102660	7	99094392	99115551	-	99094392-99096218,99098375-99098441,99099527-99099654,99100725-99100873,99102272-99102369,99102511-99102624,99107330-99107437,99108139-99108238,99108343-99108474,99110092-99110144,99111674-99111767,99115385-99115551	nnnnnnnnnnnnnnnnnnnnnnnnnnnnnnnnnnnnnnnnnnnnnnnnnnnnnnnnnnnnnnnnnnnnnnnAGACAGTTGAAGAAGGAAAATGGCGATGGACCTCATCCCAAATTTGGCCATGGAAACCTGGCTTCTCCTGGCTGTCAGCCTGGTGCTCCTCTATCTATACGGGACCCGTTCATATGGACTTTTTAAGAGACAGGGAATTCCAGGGCCCACACCTCTGCCTTTTTTGGGAAATGTTTTGTCCTATCGTCAGGGTCTCTGGAAATTTGACACAGaATGTTATAAAAAGTATGGAAAAATGTGGAGnnnnnnnnnnnnnnnnnnnnnnnnnnnnnnnnnnnnnnnnnnnnnnnnnnnnnnnnnnnnnnnnnnnnnnnnnnnnnnnnnnnnn…
TCONS_00035829	=	NR_027134	DKFZp779M0652	uncharacterized DKFZp779M0652 (DKFZp779M0652), non-coding RNA	XLOC_011611	TSS12901	649	282	43.45	2.3	119493	11	45749559	45750485	+	45749559-45749841,45750120-45750485	nnnnnnnnnnnnnGGACGCTTAGAGAGtGGAGCTTCGGAGTTGTAGGGGGACCCACCCTTCCATTTAATAACTGAGAAAGCCACGGGAGGGGACTTGCTGGGCTCACAGCCAGTGATCCCTGCCCTGTTTCCTTATGGGGAATACGGnnnnnnnnnnnnnnnnnnnnnnnnnnnnnnnnnnnnnnnnnnnnnnnnnnnnnnnnnnnnnnnnnnnnnnnnnnnnnnnnnnnnnnnnnnnnnnnnnnnnnnnnnnnnnnnnnnnnnnnnnnnnnnnnnnnnnnnnnnnnnnnnnnnnnnnnnnnnnnnnnnnnnnnnnnnnnnnnnnnnnnnnnnnnnnnnnnnnnnnnnnnnnnnnnnnnnnnnnnnnnnnnnnnnaGAGAGGCGGCCTCAGCcGTgTGC…
TCONS_00054916	=	NR_027450	FAM186B	family with sequence similarity 186, member B (FAM186B), transcript variant 2, non-coding RNA	XLOC_017481	TSS19710	3122	1319	42.25	2.3	80150.9	12	48262925	48285700	-	48262925-48263159,48268504-48268673,48278805-48278997,48279519-48281184,48283235-48283417,48284363-48284588,48285252-48285700	nnnnnnnnnnnnnnnnnnnnnnnnnnnnnnnnnnnnnnnnnnnnnnnnnTGCCTGGGCAGAGGGTACCCAGGAGACACCCTGGTGCCCTTAACCTCCAAAGCAGGCAACATTGTGTGTCCAGGtCTGTGGACCAGAGACACAGGATGTTTTGTGACTGACAGAGTGATCCAAAATGGAGAAGGATGACCCTCCACAGTTGGTGACTCCCACATCAGTGAAAGCCATCATCTTGAGGATTGAGGCTGCCCAGCTAACTCGGGCTCAAGAnnnnnnnnnnnnnnnnnnnnnnnnnnnnnnnnnnnnnnnnnnnnnnnnnnnnnnnnnnnnnnnnnnnnnnnnnnnnnnnnnnnnnnnnnnnnnnnnnnCAGAGGtCCTGGGATATTCAGCAACCcaGGTCT…
TCONS_00029516	=	NR_024255	FLJ45983	uncharacterized LOC399717 (FLJ45983), transcript variant 1, non-coding RNA	XLOC_009570	TSS10483	1401	222	15.85	2.3	92690.3	10	8132419	8135485	-	8132419-8132693,8133218-8133588,8134404-8134606,8134934-8135485	gcgggttccaacctGCACAGCCCGCTCGGTCCTTTGAGCCACTGCATCCCCTAGTGGCGCCTGGGTGGCTGCAGCCGCCGGCCCGAAAATGCTGCTCGGGCGATCAGGGGTCAGGCGGGAAAaGAAGACTCCAAATCCACTCTCTGCTCGCCCCcAGGGCAATGCTGCGAGGAGAGGGAGTGGGTTCCCcCgcaggctatcccannnnnnnnnnnnnnnnnnnnnnnnnnnnnnnnnnnnnAtTTGGAGACATTGTTCCCTCTTCGCTCCTCTACCCCATAAAATTCCCTACAAATGCAAAAATTCGAGATAGAAGAAGCCGTCCCTGAAAGTAAGTTCTGAAGGATTCCTTTCATGCGGTGAAGGAACAtCAAtAATATTCAgCTTCAaCTTGGTGTG…
TCONS_00031723	=	NR_027430	LOC219347	uncharacterized LOC219347 (LOC219347), transcript variant 3, non-coding RNA	XLOC_010285	TSS11326	3863	3523	91.2	2.3	89128	10	81795969	81828957	-	81795969-81798914,81803132-81803322,81806055-81806141,81810526-81810669,81828463-81828957	nnnnnnnnnnnnnnnnnngcCCCaCCCcACGCCTCACCGCGAAGTACCCCAGCCCCAGGACTGTGATCAGAGAGGGCAAGGGTCTGGCTGGACGGAAATAGGCGGTAGCGGCATTGCTAGCCTCCGACTTCGCCATCCTCTTGAAAAACCCAGACACAGAnnnnnnnnnnnnnnnnnnnnnnnnnnnnnnnnnnnnnnnnnnnnnnnnnnnnnnnnnnnnnnnnnnnnnnnnnnnnnnnnnnnnnnnnnnnnnnnnnnnnnnnnnnnnnnnnnnnnnnnnnnnnnnnnnnnnnnnnnnnnnnnnnnnnnnnnnnnnnnnnnnnnnnnnnnnnnnnnnnnnnnnnnnnnnnnnnnnnnnnCTGTGgGCCTAGGTCCTGGGGTGAACCGAGCGCTTGCnnn…
[truncated: 136 more rows]
