# Supplementary material for: The Baboon Kidney Transcriptome: Analysis of Transcript Sequence, Splice Variants, and Abundance
Source: PLoS One. 2013 Apr 23;8(4):e57563. doi: 10.1371/journal.pone.0057563 (PMC3634053; doi:10.1371/journal.pone.0057563)
Supplement: Table S9 — Baboon RNAs identified using RABT assembly of sequences and annotated using human hg19 assembly. This table includes: Cufflinks tracking ID, class code, XLOC, TSS ID, transcript length, number of N's, percent N's, fold coverage, FPKM, hg18 chromosome, hg18 chromosome start, hg18 chromosome end, hg18 strand, hg18 exons, gene ID, gene description, hg19 NCBI RefSeq ID, hg19 chromosome, hg19 chromosome start, hg19 chromosome end, hg19 strand, hg19 start codon, hg19 stop codon, hg19 number of exons, hg19 exon lengths, hg19 exon start positions relative to chromosome start, and FASTA consensus sequence (baboon). (FASTQ sequences are deposited in GenBank, Accession # SRA053493). (XLSX) [file pone.0057563.s009.xlsx]

## Sheet: Additional file 9
Baboon Cufflink Tracking ID	Class Code	XLOC	TSS ID	Baboon Transcript Length	Baboon Transcript Number of N's	Baboon Transcript %N	Baboon Fold Coverage	FPKM	RABT hg18 Chromosome	RABT hg18 Chromosome Start	RABT hg18 Chromosome End	RABT hg18 Strand	RABT hg18 Exons	Gene ID	Description	hg19 RefSeq ID	hg19 Chromosome	hg19 Chromosome Start	hg19 Chromosome End	hg19 Strand	hg19 Thick Start (Start Codon)	hg19 Thick End (Stop Codon)	hg19 Number of Exons	hg19 Exon Lengths	hg19 Exon Start Positions Relative to Chromosome Start	Consensus Sequence
CODING RNAS
TCONS_00138123	u	XLOC_043681	-	101	0	0	762193	34567100000	20	3012057	3012157		3012057-3012157	AVP	arginine vasopressin (AVP), mRNA	NM_000490	20	3063201	3065370	-	3063275	3065320	3	247,202,170,	0,421,1999,	AGCGTCCTCCCCCTCACCTAGGGACGGGTCTCCGGCGGACTACAGCGTGGGGAGCCCTTCCTCGAGCCTCGGGGCCATCGCTGGTGGGCGCCACTCTTGCA
TCONS_00023778	u	XLOC_007354	-	101	0	0	606682	28422420000	1	177809174	177809274		177809174-177809274	NPHS2	nephrosis 2, idiopathic, steroid-resistant (podocin) (NPHS2), mRNA	NM_014625	1	179519673	179545084	-	179520307	179544999	8	913,79,56,204,83,73,104,359,	0,2064,3937,6488,9140,10750,14151,25052,	CATTCCTGGAGTTGCCAGTGCTCTTCAGGACATTGAAGCTATGAAAATCTCGCAAAGCATTCTTAGCTTTGTTTACCCaCATTTGACCAGGTAATATTTTC
TCONS_00023756	u	XLOC_007332	-	101	0	0	254143	9302290000	1	158945942	158946042		158945942-158946042	CD48	CD48 molecule , transcript variant 2, mRNA	NM_001256030	1	160650211	160681641	-	160650884	160681553	3	1047,303,170,	0,4465,31260,	TTCTACTTCACCCTGCTAAGTGTTGTGGACAGATGAGGAATTGGCtagttgtggagCGTGCCCTGAATCATTGCCTTGAAACCAAAGAGCTGAGAAACCCA
TCONS_00023756	u	XLOC_007332	-	101	0	0	254143	9302290000	1	158945942	158946042		158945942-158946042	CD48	CD48 molecule (CD48), transcript variant 1, mRNA	NM_001778	1	160648535	160681641	-	160648841	160681553	4	386,267,303,170,	0,2456,6141,32936,	TTCTACTTCACCCTGCTAAGTGTTGTGGACAGATGAGGAATTGGCtagttgtggagCGTGCCCTGAATCATTGCCTTGAAACCAAAGAGCTGAGAAACCCA
TCONS_00223918	u	XLOC_074004	-	101	0	0	244368	8944510000	9	129778271	129778371		129778271-129778371	FAM102A	family with sequence similarity 102, member A (FAM102A), transcript variant 1, mRNA	NM_001035254	9	130702860	130742812	-	130705470	130742416	11	2656,70,122,196,105,155,47,117,30,121,542,	0,4033,4195,4785,5067,7489,7786,9841,12993,13223,39410,	TTCCAGCCCACCGCCATCAAGGCAAGACAGGGCCTTAGAGCTGGACCTGCCCAAATTCAAACCCCATCTCTGCAATTTCAAGCTGAGTAGCACAGACCCAG
TCONS_00046160	u	XLOC_014695	-	101	0	0	205269	7513390000	11	85458563	85458663		85458563-85458663	PICALM	phosphatidylinositol binding clathrin assembly protein (PICALM), transcript variant 4, mRNA	NM_001206947	11	85668213	85780923	-	85670088	85742630	19	1890,105,60,100,31,132,108,104,137,124,86,42,107,112,94,103,76,143,162,	0,17537,19452,23958,24574,24701,26695,39655,43472,43864,46195,50371,53859,55110,57699,65196,69120,74297,112548,	GAAACACATAGCTTCACTGGAATTTGAAAAGGGAAGTAGTAGGATGATGTCAACAGCGATTAGCTTGACCCTACATGGCTGACTGCTGTGGTGATTAAAGG
TCONS_00138172	u	XLOC_043730	-	101	0	0	195495	7155610000	20	60403147	60403247		60403147-60403247	CABLES2	Cdk5 and Abl enzyme substrate 2 (CABLES2), mRNA	NM_031215	20	60963685	60982339	-	60966026	60982332	10	2482,205,107,104,166,109,78,93,72,369,	0,2619,3759,4290,4810,5527,6307,7685,7891,18285,	CCGGCCACCTGTACATCGACAGCGTGAACAGAAACCGGCCCCTCTGGAGAATGAGGACCTGAAACGGCCCCGGGTTCCTGAGGAGCTTTGGTGGAGGTTGA
TCONS_00089858	u	XLOC_028786	-	101	0	0	175945	6440050000	16	71608930	71609030		71608930-71609030	ZFHX3	zinc finger homeobox 3 (ZFHX3), transcript variant B, mRNA	NM_001164766	16	72816785	73092534	-	72821062	72984841	9	5962,5460,103,201,134,81,232,497,106,	0,10368,17140,28690,29018,46892,106844,167582,275643,	CCCCACCAATGTCTTGGCTGCCATCAGGACTAAATAATGCCTTCTGTTCTTCCCCTCCACCCACCTCTCTCTGGTCTTTAGCACAATCTATCAGCTGACTT
TCONS_00089858	u	XLOC_028786	-	101	0	0	175945	6440050000	16	71608930	71609030		71608930-71609030	ZFHX3	zinc finger homeobox 3 (ZFHX3), transcript variant A, mRNA	NM_006885	16	72816785	73082274	-	72821062	72994044	10	5962,5460,103,201,134,81,232,497,2768,624,	0,10368,17140,28690,29018,46892,106844,167582,174540,264865,	CCCCACCAATGTCTTGGCTGCCATCAGGACTAAATAATGCCTTCTGTTCTTCCCCTCCACCCACCTCTCTCTGGTCTTTAGCACAATCTATCAGCTGACTT
TCONS_00023803	u	XLOC_007379	-	101	0	0	107522	3935580000	1	214463977	214464077		214463977-214464077	USH2A	Usher syndrome 2A (autosomal recessive, mild) (USH2A), transcript variant 1, mRNA	NM_007123	1	216347291	216596738	-	216348579	216595678	21	1533,145,170,270,495,159,164,184,642,196,131,196,94,222,185,295,64,133,166,689,183,	0,16273,22603,24365,25677,33323,43437,58003,72635,76953,115330,118225,147933,149524,150218,151355,153641,191003,244564,247902,249264,	CCTTGGTGTCCTACCCTCTATGGACAACTTCAGTGTGTGTCAGCTAGTAAATGGGACAAATAGTGACACTACTAACTCCTTTAGGCTTAAAACAAGGTAAC
TCONS_00023803	u	XLOC_007379	-	101	0	0	107522	3935580000	1	214463977	214464077		214463977-214464077	USH2A	Usher syndrome 2A (autosomal recessive, mild) (USH2A), transcript variant 2, mRNA	NM_206933	1	215796235	216596738	-	215799122	216595678	72	2977,222,245,84,177,209,239,210,322,1517,228,355,163,159,158,184,108,199,155,198,205,224,219,169,199,113,203,210,164,123,335,629,143,151,180,163,152,148,172,160,162,114,192,81,204,274,131,180,102,127,131,231,145,170,270,495,159,164,184,642,196,131,196,94,222,185,295,64,133,166,689,183,	0,5920,11565,16261,17664,24628,25634,27698,48078,51206,57255,105136,118481,120283,135701,136766,143787,156949,159148,159844,163776,167165,176013,190842,194103,215097,221400,222930,244113,254864,255870,265532,277181,277861,311722,342423,347731,370126,375993,377509,423537,425640,447207,449995,450203,455195,460562,461804,463825,466119,474189,552358,567329,573659,575421,576733,584379,594493,609059,62…	CCTTGGTGTCCTACCCTCTATGGACAACTTCAGTGTGTGTCAGCTAGTAAATGGGACAAATAGTGACACTACTAACTCCTTTAGGCTTAAAACAAGGTAAC
TCONS_00211289	=	XLOC_069762	-	402	53	132	64733	3311342200	8	70764801	70765202	-	70764801-70765202	SLCO5A1	solute carrier organic anion transporter family, member 5A1 (SLCO5A1), transcript variant 2, mRNA	NM_001146008	8	70584567	70745625	-	70585521	70744908	8	994,242,160,199,165,218,133,1624,	0,7045,9851,32698,65707,83091,89410,159434,	nnnnnnnnnnnnnnnnnnnnnnnnnnnnnnnnnnnnCCCGcCTTGGGTGTTGACGCGATGTGATTTCTGCCCAGTtCTCTGAcTGTCAtAGTGAAGAAATTCAATGAAGCGCGGGTAAACGGCGGGAGTAACTATGACTCTCTTAAGGTAGCCAAATGCCTCGTCATCTAATTAGTGACGCGCATGAATGGATGAACGAGATTCCCACTGTCCCTACCTACTATCCAGCGGAACCACAGCCGAGGGAACGGGAGTGGCGGAATCAGCGGGGAAAGAAGACCCTGTTGAGCTTGACTCTAGTCTGGCGCGGTGAAGAGACATGAGAGGTGAAGAATAAGCGGGAGGCCCCCGGCGCCCCTCCGTCCCCGCgAgGGGGCGGGGCGGGnnnnnnnnnnnnnn…
TCONS_00211289	=	XLOC_069762	-	402	53	132	64733	3311342200	8	70764801	70765202	-	70764801-70765202	SLCO5A1	solute carrier organic anion transporter family, member 5A1 (SLCO5A1), transcript variant 3, mRNA	NM_001146009	8	70584567	70745404	-	70585103	70744908	8	994,65,242,160,199,218,133,1403,	0,4276,7045,9851,32698,83091,89410,159434,	nnnnnnnnnnnnnnnnnnnnnnnnnnnnnnnnnnnnCCCGcCTTGGGTGTTGACGCGATGTGATTTCTGCCCAGTtCTCTGAcTGTCAtAGTGAAGAAATTCAATGAAGCGCGGGTAAACGGCGGGAGTAACTATGACTCTCTTAAGGTAGCCAAATGCCTCGTCATCTAATTAGTGACGCGCATGAATGGATGAACGAGATTCCCACTGTCCCTACCTACTATCCAGCGGAACCACAGCCGAGGGAACGGGAGTGGCGGAATCAGCGGGGAAAGAAGACCCTGTTGAGCTTGACTCTAGTCTGGCGCGGTGAAGAGACATGAGAGGTGAAGAATAAGCGGGAGGCCCCCGGCGCCCCTCCGTCCCCGCgAgGGGGCGGGGCGGGnnnnnnnnnnnnnn…
TCONS_00211289	=	XLOC_069762	-	402	53	132	64733	3311342200	8	70764801	70765202	-	70764801-70765202	SLCO5A1	solute carrier organic anion transporter family, member 5A1 (SLCO5A1), transcript variant 1, mRNA	NM_030958	8	70584567	70747299	-	70585103	70744908	10	994,65,242,160,199,165,218,133,1403,211,	0,4276,7045,9851,32698,65707,83091,89410,159434,162521,	nnnnnnnnnnnnnnnnnnnnnnnnnnnnnnnnnnnnCCCGcCTTGGGTGTTGACGCGATGTGATTTCTGCCCAGTtCTCTGAcTGTCAtAGTGAAGAAATTCAATGAAGCGCGGGTAAACGGCGGGAGTAACTATGACTCTCTTAAGGTAGCCAAATGCCTCGTCATCTAATTAGTGACGCGCATGAATGGATGAACGAGATTCCCACTGTCCCTACCTACTATCCAGCGGAACCACAGCCGAGGGAACGGGAGTGGCGGAATCAGCGGGGAAAGAAGACCCTGTTGAGCTTGACTCTAGTCTGGCGCGGTGAAGAGACATGAGAGGTGAAGAATAAGCGGGAGGCCCCCGGCGCCCCTCCGTCCCCGCgAgGGGGCGGGGCGGGnnnnnnnnnnnnnn…
TCONS_00038702	=	XLOC_012486	-	304	76	25	432775	2293228700	11	84872649	84872952	+	84872649-84872952	DLG2	discs, large homolog 2 (Drosophila) (DLG2), transcript variant 1, mRNA	NM_001142699	11	83166055	85338314	-	83170860	85309740	28	4912,92,110,173,102,51,100,76,177,115,103,157,69,156,139,145,137,170,125,51,54,162,75,96,146,132,167,53,	0,6989,11695,14188,16613,17714,29116,77695,86669,178198,331677,378601,419407,475315,507872,510311,525493,604302,643910,708448,796225,1079557,1656649,1699544,1830208,2143645,2171575,2172206,	nnnnnnnaTGGGCCCGGGTCTTCCCGGAGTCGGGTTGCTTGGGAATGCAGCCCAAAGCGGGTGGTAAACTCCATCTAAGGCTAAATACCGGCACGAGACCGATAGTCAACAAGTACCGTAAGGGAAAGTTGAAAAGAACTTTGAAGAGAGAGTTCAAGAGGGCGTGAAACCGTTAAGAGGTAAACGGGTGGGGTCCGCGCAGTCCGCCCGGAGGATtCAACCCGGCGgCGGGTCcnnnnnnnnnnnnnnnnnnnnnnnnnnnnnnnnnnnnnnnnnnnnnnnnnnnnnnnnnnnnnnnnnnnnn
TCONS_00141060	u	XLOC_044725	-	160	0	0	365404	2074498300	21	38152429	38152588		38152429-38152588	KCNJ6	potassium inwardly-rectifying channel, subfamily J, member 6 (KCNJ6), mRNA	NM_002240	21	38996785	39288696	-	38997460	39212984	4	1001,921,52,510,	0,89728,216174,291401,	gtggcggGCGCCTGTAGTCCCAGCTACTCGGGAGGCCGAGgCCGGAGAATGGCGGAAACCCGGGAAGCGGAGcTTGCAGTGAGCTGAGATcTGGCCACtGCACTCCAGCCCGGGCGACAGAGCtAGACTCcATCtCAAAAAAaAAAAAAAAAAAAAAAAA
TCONS_00046156	u	XLOC_014691	-	165	0	0	22891	1023272000	11	76056550	76056714		76056550-76056714	LRRC32	leucine rich repeat containing 32 (LRRC32), transcript variant 2, mRNA	NM_001128922	11	76368567	76381791	-	76370647	76376998	3	3985,88,134,	0,8347,13090,	CCCAAACCTTCACTTCCTCCCCTCTCCTCTTCTACTAAAGACCTCCTCATCcTTGGGGTCCCAGCTTAGATGGGCCAAGAGGTCTTcTTTGGTTCCCCAAGTCTGGGCTATGTCCTCCAGTCCTCCCAGAGCCCCCGAGCTTCCAGTGAGCACAGCACCAAGCCC
TCONS_00046156	u	XLOC_014691	-	165	0	0	22891	1023272000	11	76056550	76056714		76056550-76056714	LRRC32	leucine rich repeat containing 32 (LRRC32), transcript variant 1, mRNA	NM_005512	11	76368567	76381044	-	76370647	76376998	3	3985,88,239,	0,8347,12238,	CCCAAACCTTCACTTCCTCCCCTCTCCTCTTCTACTAAAGACCTCCTCATCcTTGGGGTCCCAGCTTAGATGGGCCAAGAGGTCTTcTTTGGTTCCCCAAGTCTGGGCTATGTCCTCCAGTCCTCCCAGAGCCCCCGAGCTTCCAGTGAGCACAGCACCAAGCCC
TCONS_00119770	u	XLOC_037391	-	125	0	0	225804	909373900	19	6169349	6169473		6169349-6169473	MLLT1	myeloid/lymphoid or mixed-lineage leukemia (trithorax homolog, Drosophila); translocated to, 1 (MLLT1), mRNA	NM_005934	19	6210391	6279959	-	6213052	6279795	12	2790,72,72,100,109,88,564,126,144,83,181,176,	0,2956,3345,3558,6024,7573,11740,16596,20189,51847,60198,69392,	CACAGGGGACTGGGAGGGAGgCTGGGGCAGGGGCCTGAAGTCCCACAGGTGGGTGgGCCTTGCCTTCGTCCAAGAAGGCAGGCATTGACTGGTGTCGCAAAAAGGTCTGGAACAGGAAAGCTGGG
TCONS_00033774	u	XLOC_010885	-	204	0	0	189884	1009844500	10	101149849	101150052		101149849-101150052	GOT1	glutamic-oxaloacetic transaminase 1, soluble (aspartate aminotransferase 1) (GOT1), mRNA	NM_002079	10	101156626	101190530	-	101157303	101190322	9	817,143,166,151,105,113,124,182,326,	0,5710,6599,6854,8886,9267,9856,23754,33578,	GTTTGAGAaGCCAGTAAAAGTTATGGACTCTTTCCCTAGAGTAGGGCCAAAATACACATACACAATTTTTTAAACATCATTTCAGGGGCTTCATAGTTCTCCTAAAAGTACATCCAGGGACTCCAGGTTAAAAGCCCCATTCTGACAGAAAAAAGATAACAAAGGAAGTATTGTAAtGTGAGAATTGTAGAAAcTAGATGGCaA
TCONS_00223858	u	XLOC_073944	-	229	0	0	141399	753459380	9	34308992	34309220		34308992-34309220	KIF24	kinesin family member 24 (KIF24), mRNA	NM_194313	9	34252377	34329198	-	34254377	34311344	13	2141,94,2247,110,72,106,122,88,216,98,190,648,95,	0,2692,3355,7216,10721,16877,19429,34237,37794,44637,53872,58344,76726,	CGCCCTGCTAGTCAACGCCATGTTCTTCAAGCCACACtgGGATGAGAAATTCCACCACAAGATGGTGGACAACCGTGGCTTCATGGTGACTCGGTCCTATACTGTGGgTGTCATGATGATGCACCGGACAGGCCTCTACAACTACTATGACGACGAGAAGGAAAAGCTGCAAATCgTGGAGATGCCcCTGGCCCACAAGCtCtCCAGCctTATCATCCtCATGCCCggc
TCONS_00007116	=	XLOC_002388	-	252	61	242	97984	518595000	1	143988607	143988858	+	143988607-143988858	NOTCH2NL	notch 2 N-terminal like (NOTCH2NL), mRNA	NM_203458	1	145209110	145285912	+	145248856	145282031	5	326,82,260,336,3958,	0,39702,64074,72258,72844,	nnnnnnnnnnnnnnnnnnnnnnnnnnnnnnnnnnnnnnnnnnnnnnnnnnntgttaggacctgaaaggtggtgaactctgcctgggcagggcaaagccagagGAAACTCTggtggaggtccgtagcAGTCCTGACGTGCAAATCGGTCGTCCGACCTGGGTATAGGGGCGAAAGACTAATCGAACCATCTAGTAGCTGGTTCCCTCCGAAGTTTCCCTCAGGATAGCTGGCGCTCTCGCAAAnnnnnnnnnn
TCONS_00131824	u	XLOC_041637	-	219	0	0	70011	377624340	2	71201667	71201885		71201667-71201885	MCEE	methylmalonyl CoA epimerase (MCEE), mRNA	NM_032601	2	71336805	71357394	-	71337099	71357349	3	447,338,85,	0,14530,20504,	CAGGTGACACACCACTTTTTAAAAATCACCAAGTGTGGCATCCATTGATGGCCTTCAGTACCTTTCTCCTTTTCCTCCTTTTAATTATAGCAACCCCCAAGTTTCAGCAGGGCACACAACTGCCTAGCTAGAGACTACATTCCCGAGCCTCCCTTGcAGAGAAGTGTGTCATGTAACTAAGCTTGGGCCAATGGGATAAGGACAGAAGTGATCCTAGAG
TCONS_00182180	o	XLOC_059372	TSS66195	373	0	0	41606	211722800	6	31429627	31457781	+	31429627-31429980,31457763-31457781	HLA-B	major histocompatibility complex, class I, B (HLA-B), mRNA	NM_005514	6	31321648	31324989	-	31322259	31324935	8	425,48,33,117,276,276,270,127,	0,607,761,1235,1445,2295,2816,3214,	TTCTTGGAAGGTtCTCATCTCTTTACTTGTTCTTTGAGATTCTAGGATTTGATCTACTTAACTAGTGCATCCATCTCGCATTAGAGATATTTGAGAAAACTAATTACTATTCAGAGTCTtATTAGCTGTCgGGAAGTAAGAGGGTACAGCTCAGCGCCCACGAAGTTCAGACTGAGAGGGAGACATCCAACCCCACCTcTTTGGAACAGGAAGGATGACTgGGGGAGGAACACTGGTCAATGTGGGAACAGGGGTCACGGGGGACACGGGGATAGATTCTCCCTCCAcCTCCTCACACTATGCTTACAGAGTTACGGACAAATGCAGATGTCTTTGTAGcATGAGAGGTCAGAATCTCCtgaagtcacaaagg
TCONS_00231621	u	XLOC_076586	-	228	0	0	35808	200883802	X	15300123	15300350		15300123-15300350	FIGF	c-fos induced growth factor (vascular endothelial growth factor D) (FIGF), mRNA	NM_004469	X	15363712	15402535	-	15364254	15402068	7	669,196,101,149,191,211,557,	0,1573,7477,9559,12412,17518,38266,	ACCTGTTTACAATTTGGAGACAAAAAGGCAGGCTTCATTTTTCATATGTTTAATGAAAACTGGcTTAAGATATTTGTAAATAGAATCAAGAGCAAAACTGCACAAACtTGCACATTGGAAAGTGCAACAACTTCCCGTGATTGCAGTAAAAATACTTACTATTCTAAAAAAATGAGAATTGAAGACTTAGCCAGGCAGatAagTtttttcatgaaCCCGTTGTGGAAA
TCONS_00204580	u	XLOC_067059	-	217	0	0	33655	202335500	7	314901	315117		314901-315117	FAM20C	family with sequence similarity 20, member C (FAM20C), mRNA	NM_020223	7	192968	300740	+	193199	299946	10	836,179,79,93,116,181,110,82,60,1044,	0,2585,15929,93412,95312,102846,103651,104002,105643,106728,	GGGATCGGTCTGCAATTTCGaaggatTTTCTGTTCTGGTGTTAAAAATTCATGTTTCTCTCCCCTGTGGCCTCGCCGGCTCCAAAGGCAAACAGATTGCCCAATGGGCTGCGTGGGTGTGGACCCAGCAGAGGCCTGGACCTGACCAGACCTGGACAAGGACCCCtTTGTGTCCACACTCGGTGTGGGCCGGCCTCCAAGCCTGCTCCTCACCCTGG
TCONS_00023762	u	XLOC_007338	-	388	14	36	29234	137724060	1	163907211	163907598		163907211-163907598	ALDH9A1	aldehyde dehydrogenase 9 family, member A1 (ALDH9A1), mRNA	NM_000696	1	165631448	165667900	-	165632286	165667795	11	933,113,142,88,189,141,197,135,130,146,286,	0,2806,5097,6714,7050,17230,18275,19895,20769,33040,36166,	GGTTGAAGcTGACATCTGACGACGTGAAGGAGCAGATTTACAAACTGGCCAAGAAGGGCCTGACTCCTTCACAAATCGGTGTGATCCTGAGAGATTCACATGGTGTTGCACAAGTACGTTTTGTGACAGGCGATAAAATCTTAAGAATTCTTAAGTCTAAGGGAcTTnnnnnnnnnnnnnnGAAGATCTCTACCATTTAATTAAGAAAGCAGTTGCTGTTCGAAAGCATCTTGAGAGGAACAGAAAGGATAAGGATGCTAAATTCCGTCTGATTCTGATAGAGAGCCGGGTTCACCGTTTGGCTCGATATTATAAGACCAAGCGAGTCCTCCCTCCCAATTGGAAATATGAATCATCTACAGCCTCTGCCCTGGTCGCATAAATTTGT
TCONS_00023676	u	XLOC_007252	-	244	0	0	25988	132287890	1	49135042	49135285		49135042-49135285	AGBL4	ATP/GTP binding protein-like 4 (AGBL4), mRNA	NM_032785	1	48998526	50489626	-	48999844	50489468	14	1439,27,97,163,153,112,115,90,40,217,95,125,123,192,	0,2035,6787,54149,57978,101638,120482,130297,334336,512729,712915,1164458,1318541,1490908,	TTTTttTAGTACAAATAAAAAGATTTATTTTGAAGCAAACTAATAATTGAATAAAAGCACCTTTAATTAGACAATGATACAATAGTACGTATTCATTTTGGGACCAGTTCTGAATGAGACTTTTGGGGTCTTCAAGGGTTTCACAGGCTAACTGCACTCGTTATTTCAGATTTCTAATTTCCCTTTCAAATGGCAGATTTATCCCTAGTACAACTTTTACACTTATTGACATTGATGCCATTTG
TCONS_00160074	u	XLOC_050973	-	265	37	14	25655	154706623	3	79222883	79223147		79222883-79223147	ROBO1	roundabout, axon guidance receptor, homolog 1 (Drosophila) (ROBO1), transcript variant 1, mRNA	NM_002941	3	78646387	79817059	-	78648062	79639061	31	1690,197,309,153,407,249,145,108,336,155,43,27,198,172,122,232,122,167,169,82,206,172,125,128,139,121,158,327,84,138,158,	0,2875,9495,17410,20397,30083,33923,36697,38535,42506,48910,50391,54494,59860,62448,63792,64755,70645,70896,71246,72858,88508,91410,117159,120037,120525,149505,341363,528218,992586,1170514,	tggaaTTTAAATCTGTtGTAGGTCTTCAGATTTCGAGTACAGTATGCCTTTACATAACACCTCCACTTACTCATCTCTGTTCATTCTTCAGTAACACAACCCCCAACAAAATTTTGTGGGGAAAAAAnnnnnnnnnnnnnnnnnnnnnnnnnnnnnnnnnnnnnCTTTTTAAAAgATtgtgaaaatatcaaaatgtAcATGAATCAAGTTTTAATATACTGTATGATGGGTGGATGAGgCTGTCCATTGtACcATTTGTTTGAAT
TCONS_00131803	u	XLOC_041616	-	254	0	0	12072	61997471	2	36923448	36923701		36923448-36923701	STRN	striatin, calmodulin binding protein (STRN), mRNA	NM_003162	2	37064840	37193615	-	37076598	37193606	18	11928,87,108,141,168,122,48,176,137,144,111,136,136,168,79,74,104,243,	0,12016,13302,17514,20158,23434,30116,31856,40193,46234,49018,56200,61825,64886,67842,78380,87407,128532,	GCCGTATGTCAGTGCTTCTTTACagAACTGGAGTGTTCTGGTTGTCCTGAGAAGTAACAGGCAGAGAGATGCTCCATGATTATAATGTTTAGGTGAAAAGGTATGCTCGACTCCCCAGGTGTTCTGGGAATATTTTATATGCCAGGACAATGCTGGGACCCTGCAAAACATCAGTGATCTTGGGAAACCTAGAGGAGGTCAAAACACTACCTGGCAATCTtAGGCTGACCCCAGGGGGTTCATCAATCCATGAA
TCONS_00132817	u	XLOC_042043	-	103	0	0	9181	26148513	20	20319547	20319649	+	20319547-20319649	RALGAPA2	Ral GTPase activating protein, alpha subunit 2 (catalytic) (RALGAPA2), mRNA	NM_020343	20	20370271	20693266	-	20377373	20693123	40	3626,40,122,128,159,156,124,72,772,184,138,69,111,109,59,129,129,156,99,194,177,91,98,138,165,238,112,149,138,168,228,200,139,116,178,44,58,53,111,249,	0,7067,22399,83201,105489,113723,115783,121626,122885,131289,134778,135202,136624,142059,146117,147028,157076,181830,182220,183247,193422,195237,199640,201549,212054,215547,221687,226415,229649,230835,239735,245790,247735,250157,251073,253878,263902,286608,291063,322746,	TcCTCaGGGGTTACAGGAAGGTTGAGTTATTTGCTGCCTACCACTGAATTTCCCACCCCAAGGTCGGGATGGCTGGTTCGTGGAAGCAAAATGAAATCATGGA
TCONS_00033703	u	XLOC_010814	-	257	0	0	907	52963738	10	676814	677070		676814-677070	DIP2C	DIP2 disco-interacting protein 2 homolog C (Drosophila) (DIP2C), mRNA	NM_014974	10	320129	735608	-	323264	735518	37	3388,124,175,75,58,62,171,169,131,110,112,122,124,81,110,202,115,209,137,140,115,120,94,65,103,110,124,111,92,198,120,135,210,126,111,72,175,	0,7010,9082,12083,14174,35841,52816,55243,67009,70619,70809,74451,75141,82236,83638,88300,89007,90184,92085,95304,108457,109837,110356,113555,115801,116074,116550,124919,134736,139723,141579,144875,148634,166681,198249,212269,415304,	CACAGAGAAAGCACCACCCAGAGGGGCTGCAtGAACCAGCACCGACCCCAACCCAACgTGCTCATCGGACTGGGCACACgCACACGCTGTGAACACATGTGAATATGTTCCAATTAACGTGATGTTATgTAATAATCAACAATGTTAACCCCATGACTTCATTACATGGCATCTGGCACATTGAGACTTTTTATTCTGTCACTcTTCGTATACAAAGAAGTGGAAAATAGATCTAAGATCAtTcACAACAAATTATT
TCONS_00023683	u	XLOC_007259	-	303	16	53	8735	38140113	1	58466893	58467195		58466893-58467195	DAB1	disabled homolog 1 (Drosophila) (DAB1), mRNA	NM_021080	1	57463578	58716211	-	57476367	57756702	17	223,111,128,549,109,63,60,66,39,120,132,99,140,203,74,164,300,	0,12774,13239,16977,25625,28075,64978,71454,73117,73616,74377,138637,147384,293057,651685,886092,1252333,	TCACATGCCAAAGCAAAGCAGACGAGACCCgCCTGGCTTGGGGTGAGGGCTCAGTGCCTCTTAGCCTTGCCCTGGGGTTCTTGGACCTTCCGGAAACTGAGCCACATCAGGCCCACATTGATGGCATAGGTGGTGATGCAAACGAnnnnnnnnnnnnnnnnCACGAAGAACAGgATCCAGGCCAGGTAGACAGAACCAGCGAGAGACACCAGGGAGCTCAGCAGCAGCAGGACAGAGGCCCAGCGCGTCCGCAGGCAACCTAACAATAGCTGTAGTGTGTAGAAGATGCAACCAAATATGCTG
TCONS_00204660	u	XLOC_067139	-	255	0	0	8023	33397356	7	138296427	138296681		138296427-138296681	KIAA1549	KIAA1549 (KIAA1549), transcript variant 2, mRNA	NM_001164665	7	138516126	138666064	-	138522650	138666015	20	6779,146,158,47,318,154,224,206,116,197,185,178,149,60,184,131,178,89,2691,236,	0,8751,12935,20842,29758,36594,38157,39776,48157,50007,62961,67574,72207,73641,75538,77610,79765,80991,85367,149702,	CTCTAGGCACACACTGGGTGGTTAAAATCTCATTCTAAGTTGCTCCTGTTGTCCTCGGAGCAGTCTCAAGACTTGAAGTTTGGcACTTGGAAGGCACCCAATTAAAGGTCAAAGTACATAGGAAGGCTCCACGCCAGGAGATCTTGGCGTTCTTCTTTTGAAGTCTATGACGGAAACGCTGCATTTTGAAAGCTACTGGGGGAAGTGTTGTGAGACTGAGGCAAACACAGCAGCTGGGCAGAAAATAGATCTATT
TCONS_00204660	u	XLOC_067139	-	255	0	0	8023	33397356	7	138296427	138296681		138296427-138296681	KIAA1549	KIAA1549 (KIAA1549), transcript variant 1, mRNA	NM_020910	7	138516126	138666064	-	138522650	138666015	20	6731,146,158,47,318,154,224,206,116,197,185,178,149,60,184,131,178,89,2691,236,	0,8751,12935,20842,29758,36594,38157,39776,48157,50007,62961,67574,72207,73641,75538,77610,79765,80991,85367,149702,	CTCTAGGCACACACTGGGTGGTTAAAATCTCATTCTAAGTTGCTCCTGTTGTCCTCGGAGCAGTCTCAAGACTTGAAGTTTGGcACTTGGAAGGCACCCAATTAAAGGTCAAAGTACATAGGAAGGCTCCACGCCAGGAGATCTTGGCGTTCTTCTTTTGAAGTCTATGACGGAAACGCTGCATTTTGAAAGCTACTGGGGGAAGTGTTGTGAGACTGAGGCAAACACAGCAGCTGGGCAGAAAATAGATCTATT
TCONS_00046104	u	XLOC_014639	-	305	0	0	7364	378538758	11	13472599	13472903		13472599-13472903	PTH	parathyroid hormone (PTH), mRNA	NM_000315	11	13513600	13517567	-	13513951	13514402	3	613,91,110,	0,716,3857,	CGAgACCCTAAGAGCAAGGTTTGCTTCTGCTTCATCTAAAGCCACATCTTCCCTCAAATGTGTGGGCACCAAATGTTCTGCAAAAAGGGTCTCTAGCTTTTTACTTTTCTTTTTGGCAAATTAAGCCCTTTAAAATACTTCTGACCTATCTTTATaCCCAGATCTCAcCTCATCTCAAGTTTTACGGGGTAATGCGCCAATGAAAGGTACAGTGGTATTAGTGAGTTCTGAAGCTTCTAATTACAAAGACAATTGAGGCTGGCtgATGAGTCATGCTTCTCATGCTCCCTTCTGTCACACTGCGG
TCONS_00130040	u	XLOC_041009	TSS47080	101	0	0	6839	25031200	2	108760796	108769419	-	108760796-108760858,108769382-108769419	RANBP2	RAN binding protein 2 (RANBP2), mRNA	NM_006267	2	109335936	109402267	+	109336062	109400357	29	198,68,112,153,231,146,193,88,210,182,176,124,162,138,147,180,84,136,95,5152,171,93,179,205,102,161,274,335,2216,	0,9651,11293,11841,16051,16623,21008,27230,29439,31783,32047,32390,33517,33945,34344,35424,35695,38932,42620,43756,52220,53008,53387,56251,57649,61788,62647,63047,64115,	aCCTGCCTGCAGCGCTCCGCTTCAGCTCCATTTAACCTGTGGCAGGAGCTGtGAAAAAAGTGCAAATATGGAGGAGGAAAGAACAGAATTCTGAACTGCAT
TCONS_00160829	=	XLOC_051289	-	178	57	32	6216	54641917	4	7635087	7635264	+	7635087-7635264	SORCS2	sortilin-related VPS10 domain containing receptor 2 (SORCS2), mRNA	NM_020777	4	7194373	7744564	+	7194373	7741991	27	480,68,100,165,74,65,119,90,180,147,103,77,92,108,121,134,129,172,187,134,124,113,126,100,103,104,2638,	0,203641,338883,445681,461487,468853,471706,474477,483403,490096,496839,504551,510633,511530,520086,521593,522536,525365,531050,532507,534133,535703,536940,540675,541625,544422,547553,	nnnnnnnnnnnnnnnnnnnnnnnnnnnnnnnnnnnnnnnnnnnnnnnnnnnnnnnnnGTGGGGAACCTGGCGCTAAACCATTCGTAGACGACCTGCtTCTGGGTCGGGGTTTCGTACGTAGCAGAGCAGCTCCCTCGCTGCGATCTATTGAAAGTCAGCCCCCGACaCAAGGGTTTGT
TCONS_00046195	u	XLOC_014730	-	282	1	4	5639	26380376	11	117207473	117207754		117207473-117207754	FXYD6-FXYD2	FXYD6-FXYD2 readthrough (FXYD6-FXYD2), transcript variant 1, mRNA	NM_001204268	11	117690789	117747746	-	117691386	117713491	11	298,31,37,75,39,50,37,75,39,63,440,	0,591,784,2331,2604,19706,21073,21716,21915,22644,56517,	CaCCACcCACCCTGCATCTCCAGCCtCCCTTtCATCTCCACACAAAACCAAGAAGCCTCCTTTGTCTGATGGTTCCAGGCTGGAGACAAAGGGGCATCCAGCTGTGCTCTCCAGTTTTCTCCAAGACCCAAagctctGGGAGATGCTGGGAGGnAGAGGCAGCGCCCACTCCTGGATGCGTCAGCACTGTCACAGCTGATGAGACAGTGCCCTCAGTGGCGAGGCCTCCGTCTCCCCTGTCTCCCCCAAGCAGGCCTCCCTTTTGTCTCCTGACTCCTAAAT
TCONS_00046195	u	XLOC_014730	-	282	1	4	5639	26380376	11	117207473	117207754		117207473-117207754	FXYD6-FXYD2	FXYD6-FXYD2 readthrough (FXYD6-FXYD2), transcript variant 2, mRNA	NM_001243598	11	117690789	117747746	-	117691582	117713491	10	298,31,37,39,50,50,75,39,63,440,	0,591,784,2604,19706,20244,21716,21915,22644,56517,	CaCCACcCACCCTGCATCTCCAGCCtCCCTTtCATCTCCACACAAAACCAAGAAGCCTCCTTTGTCTGATGGTTCCAGGCTGGAGACAAAGGGGCATCCAGCTGTGCTCTCCAGTTTTCTCCAAGACCCAAagctctGGGAGATGCTGGGAGGnAGAGGCAGCGCCCACTCCTGGATGCGTCAGCACTGTCACAGCTGATGAGACAGTGCCCTCAGTGGCGAGGCCTCCGTCTCCCCTGTCTCCCCCAAGCAGGCCTCCCTTTTGTCTCCTGACTCCTAAAT
TCONS_00098952	o	XLOC_031647	TSS35754	415	1	2	5263	19474185	17	34141258	34143461	-	34141258-34141266,34143056-34143461	CISD3	CDGSH iron sulfur domain 3 (CISD3), mRNA	NM_001136498	17	36886509	36891858	+	36886611	36889708	4	150,36,120,2330,	0,503,1063,3019,	GCGgCTTGTTTttGCCATCTcCCCCATCAGCAAACATTGAACCAGGGCCCACTCCCGCCTGCCCCAGACTGGAGACTTTTAGGTTATAGGGAATAATTCTTCCTTCATGAGCCAGCTGTGTGTACCAGnCTTTCTTgGGCTCAGCACCTGTTTCCTTTCCCACAGAAAGGGGTGCCTGTCAGAGGCCGGGAGCCAAGGCCACCTGTGGCTGGACAGCAGCAGCCCCCTCAGAGTGGGGAGCCCACTTCTGCCTTCTGCACGCGCTCACTCCTGTGGGTGCCATCGCAGTACGGGGGCCTCTGAGTGGCCTTGCAGGTACAGAGTGCCACCGTGCGGGTCTCTTGGGCCTTGAACTTGAGGGGAGATAGGCCAGTGCGTTGGAAGAAGTGGGAGCCGTCA…
TCONS_00231620	u	XLOC_076585	-	500	43	86	4226	19648823	X	15299225	15299724		15299225-15299724	FIGF	c-fos induced growth factor (vascular endothelial growth factor D) (FIGF), mRNA	NM_004469	X	15363712	15402535	-	15364254	15402068	7	669,196,101,149,191,211,557,	0,1573,7477,9559,12412,17518,38266,	CATTGTTAATTTTAAAATTAGCAATCTATAAAGTGCATCAGGTCAACTTGAATAAAAACACTATGACAGCCAGGTTTGCCAGTTTGCAGAAACTATCTAACTCTCTcCTGTCACATCAACATTTGTAAAATTGATGTGnnnnnnnnnnnnnnnnnnnnnnnnnnnnnnnnnnnnnnnnnnnCTTTTTTCAAGAATATAGCTGGCTATCTTTAAGAAAATTGATATATCCTAAATAGTTTTGCAAGTAATTTTCTTTTTTCTTTCTAGCATTTGATGTCTAAATAATTTTGGACATCTTTTTATTAGACTGTGTTTCTGTCTTACTCTTAAACCTGGTAACACTTGATTTGCCTTCTATAACCTATTTATTTCAAGTGTTCATATTTGAATTTCTTTGGG…
TCONS_00033702	u	XLOC_010813	-	264	0	0	3907	26177125	10	674047	674310		674047-674310	DIP2C	DIP2 disco-interacting protein 2 homolog C (Drosophila) (DIP2C), mRNA	NM_014974	10	320129	735608	-	323264	735518	37	3388,124,175,75,58,62,171,169,131,110,112,122,124,81,110,202,115,209,137,140,115,120,94,65,103,110,124,111,92,198,120,135,210,126,111,72,175,	0,7010,9082,12083,14174,35841,52816,55243,67009,70619,70809,74451,75141,82236,83638,88300,89007,90184,92085,95304,108457,109837,110356,113555,115801,116074,116550,124919,134736,139723,141579,144875,148634,166681,198249,212269,415304,	tCAGCTGGGCACCGAGTCTGAGAACATGTTCTCAAGTAAAAATGAAAACAAGACTGCTGAGAAAAGTTCATGCTTAATCACCTCTGTGCTAAAATCTAAATGCAATGTtATTTCAGAGCTAGGTGGAAGTAATTCCTTAAAAATATATATGAACAGTGACTAGCAACCAGGGTGAGAAGTACTCAATGTGTGTTTGATGAATAAATGAATTTTTAAAATTTATGAAAAGAaCACGCTCcATTTAGGAGAATTCTATTTAATTgG
TCONS_00174257	o	XLOC_056497	TSS63233	101	0	0	3647	13350000	5	149945852	149968062	+	149945852-149945877,149967988-149968062	SYNPO	synaptopodin (SYNPO), transcript variant 3, mRNA	NM_001166208	5	149980641	150031903	+	149997929	150029895	3	109,665,4398,	0,17023,46864,	CAGGCCCGCATGCAGGACTGGCAGAGtccttcaacccaggagcttgatgtctcacaggcagagccaccttcatgaacctttggcccatggacccaaaaggg
TCONS_00131184	=	XLOC_041412	-	411	296	72	3511	18698653	2	159148638	159149048	-	159148638-159149048	PKP4	plakophilin 4 (PKP4), transcript variant 2, mRNA	NM_001005476	2	159313475	159537940	+	159389696	159537189	21	255,137,113,35,132,191,550,189,220,133,214,184,118,192,174,151,196,85,118,74,1000,	0,76216,120307,146106,164026,164267,167914,174789,177106,183663,185522,201167,204369,205933,206308,209449,212756,216713,216919,221617,223465,	ATTACATTTGGTGTATGTGCTTGGCTGAGGAGCCAATGGGGCGAAGCTACCATCTGTGGGATTATGACTGAACGCCTCTAAGTCAGAATCCCGCCCAGGCGGAACgnnnnnnnnnnnnnnnnnnnnnnnnnnnnnnnnnnnnnnnnnnnnnnnnnnnnnnnnnnnnnnnnnnnnnnnnnnnnnnnnnnnnnnnnnnnnnnnnnnnnnnnnnnnnnnnnnnnnnnnnnnnnnnnnnnnnnnnnnnnnnnnnnnnnnnnnnnnnnnnnnnnnnnnnnnnnnnnnnnnnnnnnnnnnnnnnnnnnnnnnnnnnnnnnnnnnnnnnnnnnctgtttctgnnnnnnnnnnnnnnnnnnnnnnnnnnnnnnnnnnnnnnnnnnnnnnnnnnnnnnnnnnnnnnnn…
TCONS_00131184	=	XLOC_041412	-	411	296	72	3511	18698653	2	159148638	159149048	-	159148638-159149048	PKP4	plakophilin 4 (PKP4), transcript variant 1, mRNA	NM_003628	2	159313475	159537940	+	159389696	159537189	22	255,137,113,35,132,191,550,189,220,133,214,184,118,192,174,151,196,85,118,129,74,1000,	0,76216,120307,146106,164026,164267,167914,174789,177106,183663,185522,201167,204369,205933,206308,209449,212756,216713,216919,219775,221617,223465,	ATTACATTTGGTGTATGTGCTTGGCTGAGGAGCCAATGGGGCGAAGCTACCATCTGTGGGATTATGACTGAACGCCTCTAAGTCAGAATCCCGCCCAGGCGGAACgnnnnnnnnnnnnnnnnnnnnnnnnnnnnnnnnnnnnnnnnnnnnnnnnnnnnnnnnnnnnnnnnnnnnnnnnnnnnnnnnnnnnnnnnnnnnnnnnnnnnnnnnnnnnnnnnnnnnnnnnnnnnnnnnnnnnnnnnnnnnnnnnnnnnnnnnnnnnnnnnnnnnnnnnnnnnnnnnnnnnnnnnnnnnnnnnnnnnnnnnnnnnnnnnnnnnnnnnnnnnctgtttctgnnnnnnnnnnnnnnnnnnnnnnnnnnnnnnnnnnnnnnnnnnnnnnnnnnnnnnnnnnnnnnnn…
TCONS_00188179	=	XLOC_061538	-	110	0	0	2977	9856822	6	30799272	30799381	-	30799272-30799381	TUBB	tubulin, beta class I (TUBB), mRNA	NM_178014	6	30688156	30693195	+	30688283	30692174	4	184,109,111,2079,	0,2157,2538,2960,	GAGAGGGTGGCATTGTAGGGCTCGACCACGGTGTCAGATACTTTGGGTGAAGGAACCACACTGAAGGTGTTCATGATGCGATCAGGGTACTCTTCTCGGATCTTGCTGAT
TCONS_00119782	u	XLOC_037403	-	307	0	0	2576	13448282	19	15865909	15866215		15865909-15866215	CYP4F2	cytochrome P450, family 4, subfamily F, polypeptide 2 (CYP4F2), mRNA	NM_001082	19	15988833	16008884	-	15989580	16008421	13	913,83,65,134,130,67,271,122,128,54,145,199,49,	0,1322,1580,1740,7900,8218,11399,12288,14285,14505,17482,19390,20002,	ACACCGTGTTTCCTGGGCTCTCATTCACCCCTTTTTCCAGATGAAGAGCCTGAGACTCTGAACAAGAAAGTCACTTGCCTACAGTCCCAGACCATGGCAAGTCTGAGGCCTGAGACTGGGTCTGTCTGCACCCATGGTCTGAGTCCTTAACCATCAAACTTCTTTGCGCCCCCAAAACAGTAGCTCTGGAAGACCCAGGCCTGCCAAGACTGGGCAATCGGAGACACAGGGTTTGGGTGAAAAATTGGTCCTGTGATCCAGGCCAGGAGAAGTAAATCATGGGCCTTTTCTGGGAACTCTGGGGGAA
TCONS_00213649	u	XLOC_070520	-	418	0	0	2504	11427883	8	105501381	105501798		105501381-105501798	DPYS	dihydropyrimidinase (DPYS), mRNA	NM_001385	8	105391651	105479277	-	105393425	105479148	10	420,131,208,143,142,157,190,180,159,393,	0,1760,13360,44823,48556,50121,64824,67900,71822,87233,	CTGTCTTGTACTATCTTTGCAACTTTTCTGTAAATCTAAAATATTCTAAAATAAAACATTTATTTTAAAAAATGGAACTAGACTCAAGAATATTAATGAGAAAGAAAAGGAAGAcAGATTGTGGTACAGGATTGTAAGTGGGTTTGCGGGATTCAGTAGAACTGAGGCTGCAAGGTGAGAAGAGGCAGACGGTGACGATGGTtGGGGTAGTGTCTAAGGACAGTGGAAAGCTATGGATGATTCATGGACAGTTAGAAAAGTCTAAAAATATTATTGCACTTCAGAAAGGTCCTAGTTGAGGTCATCAGCATAAATTTTGGTCGGGAACAGCCAGCCCAGATGAGCAACTTTCTCATAACAACCAGGCCAAGAATAGAGAAAGCTGGTGCTATGATCGAC…
TCONS_00200409	o	XLOC_065745	TSS72694	904	0	0	219	7897181	7	35910450	35980737	-	35910450-35911328,35980713-35980737	SEPT7	septin 7 (SEPT7), transcript variant 2, mRNA	NM_001011553	7	35840595	35946715	+	35840819	35943903	13	287,103,107,101,135,118,93,97,52,126,136,140,2852,	0,31812,62566,71680,72655,78837,81498,82905,84842,89682,97262,102090,103268,	TGGTGACTTTTTTTCTCTTCAAGAGGCTGTGATTCCCATTTCTAGTAAAATAAAGAGACTGCATATAGATAGAAACAGGTTGGTCATTAGCTTCACAATTTTGCCTAGAAATGATATATAAATGCATTTTCCCCCCCGCTACTTACCATAAAGTGTAAAAAGGGAGTTAAAGGAAAGTTTCCTTGTTGGTTCCTACCATATGAAAGATGCTATATTCTATTTTAGCTGGGCCAATATATGGAAAATATCTAAATCAAATGTTATTACAAAAATTAAGCAGTAATGAGAGTCTGGCTAAAGAGGGCACTAAATGAGAATAATATATATTTAAAGAATCTAAAACAAACAAACAAAAAGAGGTTGTTATAAAAAAGCTCTAGGTGCACTGTAAGCATATAG…
TCONS_00200409	o	XLOC_065745	TSS72694	904	0	0	219	7897181	7	35910450	35980737	-	35910450-35911328,35980713-35980737	SEPT7	septin 7 (SEPT7), transcript variant 3, mRNA	NM_001242956	7	35840595	35946715	+	35840819	35943903	12	285,107,101,135,118,93,97,52,126,136,140,2852,	0,62566,71680,72655,78837,81498,82905,84842,89682,97262,102090,103268,	TGGTGACTTTTTTTCTCTTCAAGAGGCTGTGATTCCCATTTCTAGTAAAATAAAGAGACTGCATATAGATAGAAACAGGTTGGTCATTAGCTTCACAATTTTGCCTAGAAATGATATATAAATGCATTTTCCCCCCCGCTACTTACCATAAAGTGTAAAAAGGGAGTTAAAGGAAAGTTTCCTTGTTGGTTCCTACCATATGAAAGATGCTATATTCTATTTTAGCTGGGCCAATATATGGAAAATATCTAAATCAAATGTTATTACAAAAATTAAGCAGTAATGAGAGTCTGGCTAAAGAGGGCACTAAATGAGAATAATATATATTTAAAGAATCTAAAACAAACAAACAAAAAGAGGTTGTTATAAAAAAGCTCTAGGTGCACTGTAAGCATATAG…
TCONS_00200409	o	XLOC_065745	TSS72694	904	0	0	219	7897181	7	35910450	35980737	-	35910450-35911328,35980713-35980737	SEPT7	septin 7 (SEPT7), transcript variant 1, mRNA	NM_001788	7	35840595	35946715	+	35840819	35943903	13	288,103,107,101,135,118,93,97,52,126,136,140,2852,	0,31812,62566,71680,72655,78837,81498,82905,84842,89682,97262,102090,103268,	TGGTGACTTTTTTTCTCTTCAAGAGGCTGTGATTCCCATTTCTAGTAAAATAAAGAGACTGCATATAGATAGAAACAGGTTGGTCATTAGCTTCACAATTTTGCCTAGAAATGATATATAAATGCATTTTCCCCCCCGCTACTTACCATAAAGTGTAAAAAGGGAGTTAAAGGAAAGTTTCCTTGTTGGTTCCTACCATATGAAAGATGCTATATTCTATTTTAGCTGGGCCAATATATGGAAAATATCTAAATCAAATGTTATTACAAAAATTAAGCAGTAATGAGAGTCTGGCTAAAGAGGGCACTAAATGAGAATAATATATATTTAAAGAATCTAAAACAAACAAACAAAAAGAGGTTGTTATAAAAAAGCTCTAGGTGCACTGTAAGCATATAG…
TCONS_00160069	u	XLOC_050968	-	434	0	0	2082	11099900	3	72904559	72904992		72904559-72904992	SHQ1	SHQ1 homolog (S cerevisiae) (SHQ1), mRNA	NM_018130	3	72798427	72897598	-	72799434	72897491	11	1560,121,124,54,155,128,113,155,123,65,250,	0,43639,63394,66073,67953,75147,83092,91768,93003,95082,98921,	GAATTCCTATTGATGCTACTCccAtTgATGATCTTGATGGAGTCCCTATAAAAAGTCTTGATGATGATCTTGATGGAGTGCCTTTGGATGCAACTGAAGACTCAAAGAAGAATGAGCCTATATTTAAAGTTGCCCCATCAAAATGGGAAGCTGTGGATGAATCTGAATTGGAAGCACAGGCTGTTACAACTTCTAAATGGGAATTATTTGACCAGCaTGAAGAATCAGAAGAAGATCAAAATCAAGAAGAAGAAAGTGAAGATGAAGAAGATACTCAAAGTTCCAAATCTGAAGAACATCATTTGTACTcTAATCCAATCAAAGAAGAAATGACTGAGTCCGAGTTCTCTAAGTACTCTgaaaTGAGTGAGGAAAAACGAGCCAAACTTCGTGAAATTG…
TCONS_00066048	u	XLOC_021237	-	303	35	116	1975	8240452	14	77042165	77042467	+	77042165-77042467	SPTLC2	serine palmitoyltransferase, long chain base subunit 2 (SPTLC2), mRNA	NM_004863	14	77972339	78083110	-	77978626	78082922	12	6407,130,136,127,220,106,94,125,149,155,195,320,	0,12041,15449,46099,49303,51044,56399,64387,70770,72958,91189,110451,	CGCCCCTTCAGTTCTTAACATGCACTCTCAAAATCAACACACCTACCCCAAcCCAATACTCATCGCTTcaCAGTCATCCAATAAAGTACAAAATAAAAATAAAAnnnnnnnnnnnnnnnnnnnnnnnnnnnnnnnnnnnGAGAGACTGGCATTTTAACACATTACTAAAATGTTTAAGCTTTTATTTACACATCCCCTTCTCTCAGTTTCCCAGGTTATATGAACATTACAGCAATAGAAAGCGGTTATCATCACAGCACCCCCTTGCAAATTCCCGTTTACAGGTAACTTGGTCAGGGGAAA
TCONS_00222362	u	XLOC_073570	-	170	0	0	1944	11255443	9	116589038	116589207	-	116589038-116589207	TNFSF15	tumor necrosis factor (ligand) superfamily, member 15 (TNFSF15), transcript variant 2, mRNA	NM_001204344	9	117546914	117554810	-	117552731	117554810	2	6272,124,	0,7772,	CCTTAAAAATATTAGAACTTCATGGATGACCTAGAAATTCTTTGAAAATCTGTGTTTCTCAGCAATTACAGAGACCATGAACAAAATGCACAGAATCACTAACAGTTTGATGCTAGCATGGTTTCAGTCTATTTGGGAGAACAGAATTGCTTATGCTACTAAAATTTCTa
TCONS_00222362	u	XLOC_073570	-	170	0	0	1944	11255443	9	116589038	116589207	-	116589038-116589207	TNFSF15	tumor necrosis factor (ligand) superfamily, member 15 (TNFSF15), transcript variant 1, mRNA	NM_005118	9	117546914	117568408	-	117552731	117568292	4	6272,48,43,326,	0,7772,8891,21168,	CCTTAAAAATATTAGAACTTCATGGATGACCTAGAAATTCTTTGAAAATCTGTGTTTCTCAGCAATTACAGAGACCATGAACAAAATGCACAGAATCACTAACAGTTTGATGCTAGCATGGTTTCAGTCTATTTGGGAGAACAGAATTGCTTATGCTACTAAAATTTCTa
TCONS_00102464	u	XLOC_032497	-	293	5	17	1855	11445282	17	19543002	19543294		19543002-19543294	SLC47A2	solute carrier family 47, member 2 (SLC47A2), transcript variant 2, mRNA	NM_001099646	17	19581627	19620043	-	19581998	19619868	17	592,88,95,133,70,76,109,68,114,98,98,45,43,149,69,102,298,	0,1637,3052,3223,24290,24777,25755,27121,28333,29431,29987,30401,34388,35510,36406,36801,38118,	GATCAGTGGAATGGAAGAGAGAGCCCAGAAACAGACTCATACAAATACAGTCAACTGATTTAGACAAAGGAGCAAAGGCAACTGGAGAAAGCCTAGTTTTTTCnnnnnAAGAAATGGTACTGGAACAACTAGACATCCACATACAAAATAATGAATTTAGATATCCTGTTTTACAAAAGTTAAAACCACAGACCTAAAAGCAACATGCAAAACTATAAAACTCCTACAAAATAATAGAAAGTTTAGGTGAATTTGGGTTACACAGTGACTTTTAAAAAATTTTTATTTTACTT
TCONS_00102464	u	XLOC_032497	-	293	5	17	1855	11445282	17	19543002	19543294		19543002-19543294	SLC47A2	solute carrier family 47, member 2 , transcript variant 3, mRNA	NM_001256663	17	19581627	19620043	-	19581998	19619868	18	592,88,95,133,70,76,109,42,68,114,98,98,45,43,149,69,102,298,	0,1637,3052,3223,24290,24777,25755,26338,27121,28333,29431,29987,30401,34388,35510,36406,36801,38118,	GATCAGTGGAATGGAAGAGAGAGCCCAGAAACAGACTCATACAAATACAGTCAACTGATTTAGACAAAGGAGCAAAGGCAACTGGAGAAAGCCTAGTTTTTTCnnnnnAAGAAATGGTACTGGAACAACTAGACATCCACATACAAAATAATGAATTTAGATATCCTGTTTTACAAAAGTTAAAACCACAGACCTAAAAGCAACATGCAAAACTATAAAACTCCTACAAAATAATAGAAAGTTTAGGTGAATTTGGGTTACACAGTGACTTTTAAAAAATTTTTATTTTACTT
TCONS_00102464	u	XLOC_032497	-	293	5	17	1855	11445282	17	19543002	19543294		19543002-19543294	SLC47A2	solute carrier family 47, member 2 (SLC47A2), transcript variant 1, mRNA	NM_152908	17	19581627	19620043	-	19581998	19619868	17	592,88,95,133,70,76,109,68,114,98,206,45,43,149,69,102,298,	0,1637,3052,3223,24290,24777,25755,27121,28333,29431,29987,30401,34388,35510,36406,36801,38118,	GATCAGTGGAATGGAAGAGAGAGCCCAGAAACAGACTCATACAAATACAGTCAACTGATTTAGACAAAGGAGCAAAGGCAACTGGAGAAAGCCTAGTTTTTTCnnnnnAAGAAATGGTACTGGAACAACTAGACATCCACATACAAAATAATGAATTTAGATATCCTGTTTTACAAAAGTTAAAACCACAGACCTAAAAGCAACATGCAAAACTATAAAACTCCTACAAAATAATAGAAAGTTTAGGTGAATTTGGGTTACACAGTGACTTTTAAAAAATTTTTATTTTACTT
TCONS_00204595	u	XLOC_067074	-	362	0	0	184	8874362	7	27932162	27932523		27932162-27932523	JAZF1	JAZF zinc finger 1 (JAZF1), mRNA	NM_175061	7	27870192	28220437	-	27872418	28220196	5	2403,170,197,73,356,	0,10124,64646,161335,349889,	GATGAGGGAGTCCCCAAAGGGAAGTGATGTTATCATTAGGGCAGGCAGAGTGTGGACAGGCTCAAGATAGACAGGACACCTTGAgGACAGGCTCAAGATGGAGAGGAAGGCTGGTTTGGGAAGAGTGTATGATGAGTTGGAAACTCCTTTGTACCCATCTTCCTGGACACAGTACTTGGGCTTGGGGAAATcATGGCTGAGAGTACAATTATGAAACAAAGCTGTGAACAGAGGCCCACATGAGGATCTACCATGGTGTGAGCCATAAATGTACCTGCAAACCTCCCAAATAGCAGCTAATCCTTGGAACTGGCAGGACATACCtTCAACACAAACACTGCACAAGGGAGATAGTGAAAAAC
TCONS_00204581	u	XLOC_067060	-	452	0	0	1712	6789521941	7	1573637	1574088		1573637-1574088	PSMG3	proteasome (prosome, macropain) assembly chaperone 3 (PSMG3), transcript variant 2, mRNA	NM_001134340	7	1606969	1609668	-	1607333	1608975	3	517,237,24,	0,1790,2675,	ATTCACGACTCCTCCGGCaCCCGTTCCACCCTCCCCGTCATGCGCAGATGATCTTAGTAACCAGAGTAAGAGTtTGCCTGAGACACGAATATTTTTTCCTGGCTCCAAGGGCTAGaGACAGACTTCCTCCCTCCACCGGGGAGGGTGGCGAGACTTGAGTCCCTGAGTGGGTGTCTGGGTCCTCACGTGTCCTGCTGAGCAGTGCGGGGCTgCTGCCTCCAGGTCaCCACACTTGGCACACCCGGATCACCTCCCTCAGCGCCTTCAGCCCCTCCATGCTTTTGTCCTTCAGGGCCACGGCAAGGAGGACTGCTCTGTTTCCAGCTTCTTGAGACACAAATGCTACCAGGTTCTTTGCAAAGACATGGATGAGAGGCTCATAAAGGAAGGAGAAGAAAC…
TCONS_00204581	u	XLOC_067060	-	452	0	0	1712	6789521941	7	1573637	1574088		1573637-1574088	PSMG3	proteasome (prosome, macropain) assembly chaperone 3 (PSMG3), transcript variant 1, mRNA	NM_032302	7	1606969	1609629	-	1607333	1608975	2	517,870,	0,1790,	ATTCACGACTCCTCCGGCaCCCGTTCCACCCTCCCCGTCATGCGCAGATGATCTTAGTAACCAGAGTAAGAGTtTGCCTGAGACACGAATATTTTTTCCTGGCTCCAAGGGCTAGaGACAGACTTCCTCCCTCCACCGGGGAGGGTGGCGAGACTTGAGTCCCTGAGTGGGTGTCTGGGTCCTCACGTGTCCTGCTGAGCAGTGCGGGGCTgCTGCCTCCAGGTCaCCACACTTGGCACACCCGGATCACCTCCCTCAGCGCCTTCAGCCCCTCCATGCTTTTGTCCTTCAGGGCCACGGCAAGGAGGACTGCTCTGTTTCCAGCTTCTTGAGACACAAATGCTACCAGGTTCTTTGCAAAGACATGGATGAGAGGCTCATAAAGGAAGGAGAAGAAAC…
TCONS_00063299	u	XLOC_020264	-	735	125	17	1627	7334776	13	29768342	29769076		29768342-29769076	KATNAL1	katanin p60 subunit A-like 1 (KATNAL1), transcript variant 2, mRNA	NM_001014380	13	30776766	30881163	-	30782676	30857914	11	6109,127,135,127,159,106,128,169,161,176,87,	0,7686,24782,27838,28684,37830,38329,52817,77433,80986,104310,	TGGTTGACGGcGCCTTCAAAGAGGTGAAGCTGTCGGACTACAAAGGGAAGTACGTGGTCCTCTTTTTCTACCCTCTGGACTTCACTTTTGTGTGCCCCACGGAGATCATCGCnnTCAGCAACCGTGCCGAGGACTTCcGCAAGCTGGGCTGCGAAGTGCTGGGCGTCTCGGTGGACTCTCAGTTCACCCACCTGGCTTGGATCAACACCCCCCGGAAGGAAGGAGGCTTGGGCCCCCTGAACATCCCCCTGCtTGCCGACGTGnnnnnnnnnnnnnnnnnnnnnnnnnnnnnnnnnnnnnnGCATTGCCTACAGGGGCCTATTTATCAtCgatGGCAAGGGTGTCCTTCGCCAGATCACTGTTAATGATTTGCCTGTGGGACGCTCCGTGGATGAGGCT…
TCONS_00063299	u	XLOC_020264	-	735	125	17	1627	7334776	13	29768342	29769076		29768342-29769076	KATNAL1	katanin p60 subunit A-like 1 (KATNAL1), transcript variant 1, mRNA	NM_032116	13	30776766	30881584	-	30782676	30857914	11	6109,127,135,127,159,106,128,169,161,176,117,	0,7686,24782,27838,28684,37830,38329,52817,77433,80986,104701,	TGGTTGACGGcGCCTTCAAAGAGGTGAAGCTGTCGGACTACAAAGGGAAGTACGTGGTCCTCTTTTTCTACCCTCTGGACTTCACTTTTGTGTGCCCCACGGAGATCATCGCnnTCAGCAACCGTGCCGAGGACTTCcGCAAGCTGGGCTGCGAAGTGCTGGGCGTCTCGGTGGACTCTCAGTTCACCCACCTGGCTTGGATCAACACCCCCCGGAAGGAAGGAGGCTTGGGCCCCCTGAACATCCCCCTGCtTGCCGACGTGnnnnnnnnnnnnnnnnnnnnnnnnnnnnnnnnnnnnnnGCATTGCCTACAGGGGCCTATTTATCAtCgatGGCAAGGGTGTCCTTCGCCAGATCACTGTTAATGATTTGCCTGTGGGACGCTCCGTGGATGAGGCT…
TCONS_00046194	u	XLOC_014729	-	626	15	24	1064	46251877	11	117204966	117205591		117204966-117205591	FXYD6-FXYD2	FXYD6-FXYD2 readthrough (FXYD6-FXYD2), transcript variant 1, mRNA	NM_001204268	11	117690789	117747746	-	117691386	117713491	11	298,31,37,75,39,50,37,75,39,63,440,	0,591,784,2331,2604,19706,21073,21716,21915,22644,56517,	CCAGGCAGTCGCTGTTCCTCGGCCACCAAGGCCTTGCCCACAGCTAAGCTGCAGTGAGCAGTCTCTGTGTAGCTGACTTGGGACCACAGGGTCTCCCTTAGGTTCCTGTGGCCGCCCTGGCACGGCCACCCCAACGCGGACACAGAGAAGCAgGgttGGGAGGGGCTGGCTCTGGCCCCnnnnnnnnnnCCGGGCTCTGGTCACTGTGACTCCTGCCTCTCTGTCCCTCCTTTGCAACACTCCCTGTCCTGAGGGGAGGACTCATGACATCCCAGGGAGCCCTCACAGGGCTGAAATGGAGACCAGgAGGTCTAggnnGTGCTATTTCTtACCAGGATGGGCTGAGATCGGCGCTGGGGTCCCTGAGCACAGCCCTGACTCCAGGCTCTCTGCACCTTT…
TCONS_00046194	u	XLOC_014729	-	626	15	24	1064	46251877	11	117204966	117205591		117204966-117205591	FXYD6-FXYD2	FXYD6-FXYD2 readthrough (FXYD6-FXYD2), transcript variant 2, mRNA	NM_001243598	11	117690789	117747746	-	117691582	117713491	10	298,31,37,39,50,50,75,39,63,440,	0,591,784,2604,19706,20244,21716,21915,22644,56517,	CCAGGCAGTCGCTGTTCCTCGGCCACCAAGGCCTTGCCCACAGCTAAGCTGCAGTGAGCAGTCTCTGTGTAGCTGACTTGGGACCACAGGGTCTCCCTTAGGTTCCTGTGGCCGCCCTGGCACGGCCACCCCAACGCGGACACAGAGAAGCAgGgttGGGAGGGGCTGGCTCTGGCCCCnnnnnnnnnnCCGGGCTCTGGTCACTGTGACTCCTGCCTCTCTGTCCCTCCTTTGCAACACTCCCTGTCCTGAGGGGAGGACTCATGACATCCCAGGGAGCCCTCACAGGGCTGAAATGGAGACCAGgAGGTCTAggnnGTGCTATTTCTtACCAGGATGGGCTGAGATCGGCGCTGGGGTCCCTGAGCACAGCCCTGACTCCAGGCTCTCTGCACCTTT…
TCONS_00182945	o	XLOC_059542	-	2102	62	29	1023	36253107	6	36569564	36571665	+	36569564-36571665	STK38	serine/threonine kinase 38 (STK38), mRNA	NM_007271	6	36461668	36515247	-	36463560	36507979	14	2023,95,96,124,118,62,103,155,124,84,123,52,136,281,	0,2819,3888,4471,5981,12691,13608,21446,23825,27842,30449,31699,46180,53298,	nnnnnnnnnnnnnnnnnnnnnnnnnnnnnnnnnnnnnnnnnGTTCTTATCAGTTTAATAAATCACATCACATTTTTCCACTACTGTTTTCACACAGTTTATTCATAAGTTTAAAAGTTAAAaTGCtGGCaTTTTCCCCTAAAACAAATCaTCCCCTGCCACTCCCCCACACAAAGACTCTCCCAACACTGCAGTTACTTCTCTTTACCCAGGCTTACCAAACATTCTTGCAAAACACACAGGAGTCAACACCCCAAATATTTGGTAATACAAAGAGACTACAAAGTTACACAAAAGAATCTCATTTACTTCCTTTTTACTAGCAGGCTATGAATGAAAGACTGAGAGGCAAACACATCACCTTCATCCAGAGTTGAGACTTCCCTAACCTTTTTTCTTC…
TCONS_00204596	u	XLOC_067075	-	468	4	9	951	4535403	7	27964771	27965238		27964771-27965238	JAZF1	JAZF zinc finger 1 (JAZF1), mRNA	NM_175061	7	27870192	28220437	-	27872418	28220196	5	2403,170,197,73,356,	0,10124,64646,161335,349889,	CCaGGCTCTCCGATTCGTTCTTGTTTCGAGCCGGGGGTCCAGTTCTGTGTGACTTACCTTTCCTCACCATAACGTGGGAGTAAAGTAAGGTCAAACGTTCTGGCTTTGACTTCAGCCTTCAAATTTGATTTTGCAGTCCAGACGATACCAGATCCACCCTGCCATCCCCAAGTCAGGGCTCCTTACAAATAATTTTTGGAAAGAAGAATGGATGACAATGGGGAGGGCAGAGGGGGACAAGCAGGGAAGGAGCTGGGATGTGACCTGCAAATATAAATTAtAnnnnTACTAATAGCaGTAACTGGTTTTACTAGTAGTACCATAAAAGTGCAAGAGTAaTGGCAAGATTAGCAATAGCAGTGGTGGTGGCAGAACAGTGACAGCAGTACGAGTAATGTT…
TCONS_00089802	u	XLOC_028730	-	528	0	0	888	42743183	16	20464162	20464689		20464162-20464689	ACSM2B	acyl-CoA synthetase medium-chain family member 2B (ACSM2B), transcript variant 2, mRNA	NM_001105069	16	20548082	20587695	-	20548579	20576167	14	602,120,100,128,102,81,124,80,154,144,208,211,185,167,	0,3893,6153,6374,8396,9633,11301,11633,15383,17016,18508,22476,27908,39446,	CAAATGAAAgACCCTCTTGCTCTAGTGGAGACTGAAAACAACAACCAGAAACCAAGGAAACCCAAGAGCCTTAAACTCAGATCTCTGATCCATCTGTCTGGAATAGTTTAGGTGAATCCTTTTATTGAGACTGGCCCAGATGAGTCTGGGGAGCTGCTTTTGGCTTTAGGaGCTCAGATAAAATAATAGCCTCCCCTTATCTTTGAGACCTACCTCGCCTTTGGAcTTAGAAATCAGGCAGATCAAAaCTCACATTTACTCTGCTACCTTACTAGCTGACTTTGAACTACTTAAACTCTGTGCTTCAGTGTTTTCACCCATAAAACAGAGATACTGACAGCTTATTTCACAGGATTTTTATAGGAATGAAATAAGATACTAAGAAAGGGACTTAGCAAA…
TCONS_00089802	u	XLOC_028730	-	528	0	0	888	42743183	16	20464162	20464689		20464162-20464689	ACSM2B	acyl-CoA synthetase medium-chain family member 2B (ACSM2B), nuclear gene encoding mitochondrial protein, transcript variant 1, mRNA	NM_182617	16	20548082	20587695	-	20548579	20576167	15	602,120,100,128,102,81,124,80,154,144,208,211,185,35,167,	0,3893,6153,6374,8396,9633,11301,11633,15383,17016,18508,22476,27908,38661,39446,	CAAATGAAAgACCCTCTTGCTCTAGTGGAGACTGAAAACAACAACCAGAAACCAAGGAAACCCAAGAGCCTTAAACTCAGATCTCTGATCCATCTGTCTGGAATAGTTTAGGTGAATCCTTTTATTGAGACTGGCCCAGATGAGTCTGGGGAGCTGCTTTTGGCTTTAGGaGCTCAGATAAAATAATAGCCTCCCCTTATCTTTGAGACCTACCTCGCCTTTGGAcTTAGAAATCAGGCAGATCAAAaCTCACATTTACTCTGCTACCTTACTAGCTGACTTTGAACTACTTAAACTCTGTGCTTCAGTGTTTTCACCCATAAAACAGAGATACTGACAGCTTATTTCACAGGATTTTTATAGGAATGAAATAAGATACTAAGAAAGGGACTTAGCAAA…
TCONS_00058517	u	XLOC_018463	-	1029	5	5	881	33218425	12	47467758	47468786		47467758-47468786	ADCY6	adenylate cyclase 6 (ADCY6), transcript variant 2, mRNA	NM_020983	12	49159980	49182820	-	49162373	49177217	21	2519,125,205,264,130,36,179,117,88,98,148,26,129,142,159,128,112,122,150,868,132,	0,2739,4568,5512,6097,6310,7271,8204,8493,8759,9105,9475,9765,10011,10230,10906,11212,11417,11910,16373,22708,	CCTCCTCCTTCCCTGAGTGTTGGTCCATTTGCTCTCTCACAGATCTGCTGCTCTTCACACCACCGGCTCCCACAGCCAGAGCCATGTCCCATTCAGCCTGGCAGGCCCAGGCTCAGTCCCACCCAGACCTCAAGTCCCTCCCAAACCCTGATCAGGCTGAGGcCAGAGTTTGGAACCCGCCAAGGCCAAGGCCCAGCCCTAAGGATGGCTcTGCCTACTGCCTTGCCAAGCCTTCCtGGCCACCTCCTGTCTATTCCATCCCCAGGGCCCATCTGCCCCTGCCCTCCTTGGCAAAAGGAGGCTCCAGGGGATTTAAAACGACTTCAGAAAGTTCATGGCAAGAGGCACTGCCCAGGCAGGGCCCAGCAGTGcCAGCACCGCCCACCATACTGGGACATG…
TCONS_00070897	u	XLOC_022791	-	759	24	32	85	35022294	14	73090754	73091512		73090754-73091512	HEATR4	HEAT repeat containing 4 (HEATR4), transcript variant 1, mRNA	NM_001220484	14	73945188	74025651	-	73945310	73989856	18	359,59,160,79,190,70,181,119,105,161,162,144,204,141,188,953,79,197,	0,14581,16743,18116,19670,20586,22065,24410,27982,29649,30827,33521,35546,40538,42367,43787,51681,80266,	aCAAGCATAAAAGGTCAATAAGTTgTAATCTTgatagtaaaagtggaacACTAACTATAAATGGAAAGAAAGTTTTGATTTCCTTTTTTGTTTGATGGGCAGTATGCCATATTATACCCAAAGTTGGTTTAAAAAATATTTCCATCAACTATTTTnnnnnnnnnTAAAcATTTGAGGGAAGTTACCAAGGCAGCTTTTTTCCTCAAAAGTAACCTGTTCCTCTTTGGAATAGCACATTTTAGGGGCATGGTTAATAACTGAGATTTTTACTCAGTAAATCCTGGTGGTTACTGTGTGTAAAATATCTTTAAGTAAGATTGAAGGCCTCTGTGGGGAATAAAATATTACCAAAGTCTATAAAAATAAAtTTTACATGTTCTCTTTTATGACAGAGAGCAG…
TCONS_00070897	u	XLOC_022791	-	759	24	32	85	35022294	14	73090754	73091512		73090754-73091512	HEATR4	HEAT repeat containing 4 (HEATR4), transcript variant 2, mRNA	NM_203309	14	73945188	74025651	-	73945310	73989856	17	359,59,160,79,190,70,181,119,105,161,162,144,204,141,188,953,197,	0,14581,16743,18116,19670,20586,22065,24410,27982,29649,30827,33521,35546,40538,42367,43787,80266,	aCAAGCATAAAAGGTCAATAAGTTgTAATCTTgatagtaaaagtggaacACTAACTATAAATGGAAAGAAAGTTTTGATTTCCTTTTTTGTTTGATGGGCAGTATGCCATATTATACCCAAAGTTGGTTTAAAAAATATTTCCATCAACTATTTTnnnnnnnnnTAAAcATTTGAGGGAAGTTACCAAGGCAGCTTTTTTCCTCAAAAGTAACCTGTTCCTCTTTGGAATAGCACATTTTAGGGGCATGGTTAATAACTGAGATTTTTACTCAGTAAATCCTGGTGGTTACTGTGTGTAAAATATCTTTAAGTAAGATTGAAGGCCTCTGTGGGGAATAAAATATTACCAAAGTCTATAAAAATAAAtTTTACATGTTCTCTTTTATGACAGAGAGCAG…
TCONS_00058571	u	XLOC_018517	-	706	42	59	814	34336106	12	109577195	109577900		109577195-109577900	HVCN1	hydrogen voltage-gated channel 1 (HVCN1), transcript variant 1, mRNA	NM_001040107	12	111086490	111127617	-	111087214	111121050	8	790,113,232,105,285,40,84,87,	0,1482,2531,6548,12478,34539,39939,41040,	CACTAGCCTAGCATCGCCCAGGATTCCAGCCATCATGTGAAACAAGGTTTCCTGCTTGTAGTAAATGCTAATCCATAATCTGGAAAGGAAGATGAAAACACCTATTAAACTACCACAGACCTTGCtACtCCaAGTGGGGTGTCAGCTGCTCCACtCTGCACCCCAGTTGTGCAGATAACACAAGCAAAACATATCAGTAAGACCCCAGAAGAGCTGTCAACCCCTACcATGTCGGCATAGTTATTCTTGTCGGGCTGGATGATCTTCAGGTCCAGGATGAGCTCAGCAAGCACCAGGAGGGCGTCCAGAACCACCAAGCAGATGATGATGACCTGTGGgCCGaGGGAAGGCACCAGAGnnnnnnnnnnnnnnnnnnnnnnnnnnnnnnnnnnnnnnnnn…
TCONS_00058571	u	XLOC_018517	-	706	42	59	814	34336106	12	109577195	109577900		109577195-109577900	HVCN1	hydrogen voltage-gated channel 1 , transcript variant 3, mRNA	NM_001256413	12	111086490	111127617	-	111087214	111099214	7	790,113,232,105,285,84,87,	0,1482,2531,6548,12478,39939,41040,	CACTAGCCTAGCATCGCCCAGGATTCCAGCCATCATGTGAAACAAGGTTTCCTGCTTGTAGTAAATGCTAATCCATAATCTGGAAAGGAAGATGAAAACACCTATTAAACTACCACAGACCTTGCtACtCCaAGTGGGGTGTCAGCTGCTCCACtCTGCACCCCAGTTGTGCAGATAACACAAGCAAAACATATCAGTAAGACCCCAGAAGAGCTGTCAACCCCTACcATGTCGGCATAGTTATTCTTGTCGGGCTGGATGATCTTCAGGTCCAGGATGAGCTCAGCAAGCACCAGGAGGGCGTCCAGAACCACCAAGCAGATGATGATGACCTGTGGgCCGaGGGAAGGCACCAGAGnnnnnnnnnnnnnnnnnnnnnnnnnnnnnnnnnnnnnnnnn…
TCONS_00058571	u	XLOC_018517	-	706	42	59	814	34336106	12	109577195	109577900		109577195-109577900	HVCN1	hydrogen voltage-gated channel 1 (HVCN1), transcript variant 2, mRNA	NM_032369	12	111086490	111126962	-	111087214	111121050	8	790,113,232,105,285,40,84,78,	0,1482,2531,6548,12478,34539,39939,40394,	CACTAGCCTAGCATCGCCCAGGATTCCAGCCATCATGTGAAACAAGGTTTCCTGCTTGTAGTAAATGCTAATCCATAATCTGGAAAGGAAGATGAAAACACCTATTAAACTACCACAGACCTTGCtACtCCaAGTGGGGTGTCAGCTGCTCCACtCTGCACCCCAGTTGTGCAGATAACACAAGCAAAACATATCAGTAAGACCCCAGAAGAGCTGTCAACCCCTACcATGTCGGCATAGTTATTCTTGTCGGGCTGGATGATCTTCAGGTCCAGGATGAGCTCAGCAAGCACCAGGAGGGCGTCCAGAACCACCAAGCAGATGATGATGACCTGTGGgCCGaGGGAAGGCACCAGAGnnnnnnnnnnnnnnnnnnnnnnnnnnnnnnnnnnnnnnnnn…
TCONS_00033777	u	XLOC_010888	-	384	0	0	686	30315049	10	101170681	101171064		101170681-101171064	GOT1	glutamic-oxaloacetic transaminase 1, soluble (aspartate aminotransferase 1) (GOT1), mRNA	NM_002079	10	101156626	101190530	-	101157303	101190322	9	817,143,166,151,105,113,124,182,326,	0,5710,6599,6854,8886,9267,9856,23754,33578,	AAGTTCGTTCACTTACTGAGTACCTAATTTGAGCCAAGCACTGGGGTAGGTGTTGGGCAAACATAAGGGCAGgTATGGTCCCCATCCTTGTGGAACTTACAGCTCTTAACTATGTGACCTCCAAAAAGTAGAATGCTGAAATGAAACTGGGACATCCCAGAGCCTGGTCACATAAGACAGTACATAGAAAAGCACTCTGCAAAGTAAAAAGCAACTTGCAAATGTCATGTCAATATCGctaTtgCATTGAAGTCTCTAGGCCATTGGCCCAGCAGtcGTCTTCCTTCTGCATCTCCCCAAGAGACTTCCAGAAAaAGCCTAGGTGCTACTTCCACATGAACTTGGCACCTTCAACACAAACATGGAGAAGGAGCAGAAGAAGGC
TCONS_00033704	u	XLOC_010815	-	386	0	0	684	33779739	10	678407	678792		678407-678792	DIP2C	DIP2 disco-interacting protein 2 homolog C (Drosophila) (DIP2C), mRNA	NM_014974	10	320129	735608	-	323264	735518	37	3388,124,175,75,58,62,171,169,131,110,112,122,124,81,110,202,115,209,137,140,115,120,94,65,103,110,124,111,92,198,120,135,210,126,111,72,175,	0,7010,9082,12083,14174,35841,52816,55243,67009,70619,70809,74451,75141,82236,83638,88300,89007,90184,92085,95304,108457,109837,110356,113555,115801,116074,116550,124919,134736,139723,141579,144875,148634,166681,198249,212269,415304,	CACCAGGtCACCAGGTGTCTATTTAAATGCAAACCCGTCAAACAGCTTAAGTCAAACAGATTCATTCTCCTAACACACTGACCAACACAGCTAGTGGTAAATATCACTGCTGTTAGACCTTCTGcTCACTGACAACTAGAGCAATGGCCTGAAACATCAAAGCTGAAGgGTGTGTGtCACGGTCAGGGCTCTGCACACCCCCATCCCAGGCCATCTCACGCTGGTGCCTTCACCGGCACcGGGGTCTCACAGACCAGCTCCATGCTCACACTTACTGGGACGCAACCACCCtTTCAGCCCTTCATgTGTCTGTACCTTATAGCAGTGTTCAAGGGAGGCTAATtTAAGAAACAAATGTAATACGGACATCTGTGAACTCTTCCTCC
TCONS_00131835	u	XLOC_041648	-	319	0	0	681	31890417	2	88109940	88110258		88109940-88110258	KRCC1	lysine-rich coiled-coil 1 (KRCC1), mRNA	NM_016618	2	88326723	88355248	-	88327302	88328082	4	1381,159,109,104,	0,6929,9738,28421,	CAGATATAGAATTTGATTTTTAAAATCtTCAGTTTACTCAAGATAAAATAAACATACTCACCTGGCGAGAGTACTGTAAgACTTAACAATAAAaGGATGTTTATAAAATGGATTGGGAATGCTGAAAATTGGAAATTCAGTTATACGATGAAAACTACTTTTAGGTATCAGGTATAAGGGAAGATGAAGGAACAGAGTTCTGTATCTTCTGTGTAGGCTTGGATTTCATTCCACTACTTCTGATTGGTGAAAAAAGCATTCTAGAATGTCTTCTGGTTTGTTCTCTCTTAAAGTGATGGTGAGAGGCATAAGGGAAGAA
TCONS_00191080	o	XLOC_062300	TSS69476	407	0	0	668	26301139	6	126342617	126343084	-	126342617-126342715,126342777-126343084	HINT3	histidine triad nucleotide binding protein 3 (HINT3), mRNA	NM_138571	6	126277860	126301389	+	126278123	126298822	5	464,118,70,127,2600,	0,10172,15544,18132,20929,	tTTCGACGGTATTcTTCCATTTTTATTTCATTTTCTTCTAGCAGTTTGAAATAGCTCATTATACAATTCCACAAATAGTATCACAACATGCATAAACAATGcTCTTGATATCACTTCAAACATTTTTAATACAGGTTATGAATTAGCCTTGTTTTGAACTAGTGTTATAGATGGCTAGGGAGTTTCCAAATATTTAGACTACTGAAAAAGCTAAATGGATATTAATTGTAGTAATTTGATTATTAATCTTTATAAGTAAATGAGAACCTCTACTAAAAAATGTGTTTCCAAGGATTTTTAACAAATAGGTTTATATGAGAGCATATAAACCCATAAAAGTTGAATCAATTGGCTAACCACATTTTTTAAGAGGTCCATAAAGCATTTGAGAATTCCTTA…
TCONS_00169589	u	XLOC_054624	-	2057	21	1	663	19955801	4	141761504	141763560		141761504-141763560	TBC1D9	TBC1 domain family, member 9 (with GRAM domain) (TBC1D9), mRNA	NM_015130	4	141541935	141677471	-	141543348	141677199	21	2136,104,75,87,66,241,69,99,130,286,118,215,151,171,207,208,262,229,119,111,402,	0,3334,3532,6659,7518,13166,18304,18548,36315,36745,38806,41111,48135,48852,49938,56112,58160,58833,65562,80722,135134,	TAAAACAGGGACACAATGTATAATAAAATAAAGGAATGTGTTGAAAGGAACATTTCAAAGAAGCAAAGGAAATGAGACCATGATTACAAATTCAACAATCGGAAGAAAAAATCgTCCAACATCTGTAAAAAGCAAAATCATAACAGTAATAAAAAAGAAGCAATAATTCAAAGTGCaGGTGCGCTAGTTTTCATTTCCACATCCATTCAGGAAATAGAGCATACTATTCTTTTATATAAAGTGACAAGTTCTGTTTTTAAAACATTCAGTTACATTATCTTGCAGAATTTTTTtCAGTTTACATTATCTCTACATTGATTTAATGGAAAGATGGTCATATGCGATATGTGGTATAAATTTCTTCAATCTATGGAGAATACGGAAATGGTAAAGTTGAGT…
TCONS_00180434	u	XLOC_058622	-	546	30	55	654	28452036	5	55527356	55527901		55527356-55527901	ANKRD55	ankyrin repeat domain 55 (ANKRD55), mRNA	NM_024669	5	55395506	55529186	-	55396009	55528740	12	625,93,665,168,185,129,61,110,131,123,91,119,	0,2814,11438,16935,27242,44121,60153,71014,76472,83832,133176,133561,	AAACATGTCAAAATCATGACTCTTTGAATGGTATATTTGAGaGAATGTTCATTTCATTGGCTAACCATGGACTACTCTGCCCACATAGTGAAAACATGCgCCAATTTTTACCTATTATCATGGTAGTATCATCTGCCAAAATTTCAAGGCATTCATTTGATTCTTTGAACAGCTCTtnnnCATgGTGTGTACATGAATTTTCATATGTGTTACTTGACTAGAAGTATAAATGGTTtACTATCAATATCCAAAAACCTTAAGATTTGCTCATAGgAAATGAATGTTGTGATGACTCCTGGGCTCTAgAGTCAGACTTGCTTGGATTTAAATTCTTGCTCCAACACTTACTGTTTTTGTAACCTTGAACAATTTTAnnnnnnnnnnnnnnnnnnnnnnnnn…
TCONS_00131887	u	XLOC_041700	-	1255	15	12	625	24227236	2	135984712	135985966		135984712-135985966	ZRANB3	zinc finger, RAN-binding domain containing 3 (ZRANB3), mRNA	NM_032143	2	135957573	136288806	-	135957911	136262059	21	437,132,403,111,143,102,92,204,415,153,180,120,120,117,172,86,232,179,19,168,110,	0,2828,7430,8864,17461,19073,24422,27808,30509,65530,68958,71764,75632,113485,115355,145546,149980,153446,190798,304325,331123,	ATCTCGTCGGtCGCCTCCCCTGGCAGCTCGAGTCTTCTTCTCTTCGACATTCAGACGGACCTCACCTCTGAACATGATAGGCCTGTTGCTAAGGACCTTCTGAACAGGCTCAGAATCATCAAACAAAAACCAAAATTGGGTAATTTCCCACCACTGTTAATGCGCAACTCCACCACGTTCCCATAATTTTGAAAGAAATCTTTAAGCTCTGATTTGTCCACTTCATGAGGCAGGTTGCCAATGAAGAGTTGGTGACTGTCAGGGTGTCTCACCATTCTTCGGGGTTCAATGTCACCTTGCTCACCAGCCTCACGGATTGGTCTGGGTCCCCTTTGGGGAGGAATATTTATTCGCTGTTCTCnnnnnnnnnnnnnCCTCTGAGGTCTCTGTGGTGGAATC…
TCONS_00119803	u	XLOC_037424	-	561	10	18	616	25681752	19	50428499	50429059		50428499-50429059	EXOC3L2	exocyst complex component 3-like 2 (EXOC3L2), mRNA	NM_138568	19	45715878	45737469	-	45716326	45735110	10	737,122,156,123,136,111,101,102,112,19,	0,3452,4907,5576,12157,15041,15353,15544,19142,21572,	CTAGGCTCTAAAGAGAGAGCAgTGCAGGATTCTAGAATTCTAAGTGTCATTGTATTAAGGTTAAGGGTCAGTGGGGCTaTGGTTCTAGGAAGGAATGGTCAACAGTGCTAAAACTCTAGGACTcnnnnnnTGAACAGCTAAGATTCCAATcGCGTAAGTGTCATGAAGCCCAGGTTCTTGGACTGGTGACCCCACGGTGCTGAGCTACTAGGATTGAAACTGTTGATAGTGCTACAATTGTAGAACTTGAAGACTCAATGGTGCCAATAGGTTCTAGGTCTGAAAGGGTGGGAATGCTAGGATTCTAAGACTGGAAGCATCGGTGTTACTTAGGTGCTAGGAGTGTAACTGTCgATGATGCTAAGGTTGTATGTAGGTCTAGAAGAATGAATGGTGTTG…
TCONS_00033773	u	XLOC_010884	-	448	78	174	599	32579082	10	101148833	101149280		101148833-101149280	GOT1	glutamic-oxaloacetic transaminase 1, soluble (aspartate aminotransferase 1) (GOT1), mRNA	NM_002079	10	101156626	101190530	-	101157303	101190322	9	817,143,166,151,105,113,124,182,326,	0,5710,6599,6854,8886,9267,9856,23754,33578,	GcGGGCCTACATACACAAGTAGCCCTGCAAAGCTgTCTTTTGTGAGAGAGATCTGTTTCTGTAGAGAAAATCTGCATGGCTGCAGCTAGACTTTCTCTGAGGACCTCCCTTGTCCAGATCTACGGGAAATTAACTGAGAGTCTGATGCCTTTAAAGGTCTAAATgAAATAGACCTTTACCACTATTTTCTCCGAGGGCTGCTACnnnnnnnnnnnnnnnnnnnnnnnnnnnnnnnnnnnnnnnnnnnnnnnnnnnnnnnnnnnnnnnnnnnnnnnnnnnnnnCCAAGCTCCAAGCTTCCATTCTTTCTGTAACCCCAAGATGATATAAAAGCATCAATCATCTGGCCATTTATTTTAGTTTTATTTTGTAAGACACCTGTGCAAGTTAATAAATTTGCA…
TCONS_00023744	u	XLOC_007320	-	489	43	88	593	32230505	1	148041486	148041974		148041486-148041974	HIST2H2BF	histone cluster 2, H2bf (HIST2H2BF), transcript variant 2, mRNA	NM_001161334	1	149754244	149783928	-	149754788	149783878	2	572,427,	0,29257,	TAGATATATTCCATTCCTAGGTGTTAAAAACACTAATATTAAAAAGTGGTATGGATCTCCACCTACCCTCTGGTAATTTGCAGTTATTGCCCTTTGaTCATGTAAAGCAACTGAGATCATTCGCTCCTGACTTCACGTCACTAATCTGTATCCTTCAGTTTTTGCTCCAAGTGTTGCTTCTTCTGAGTGCctagtgctgcnnnnnnnnnnnnnnnnnnnnnnnnnnnnnnnnnnnnnnnnnnnAgTATCCAAcCAATCCCAAgCTGTATTACCTCTTTACCATCTTTGGGAAAGTGGACCAGTATCCAGGCTTGGATAAGCCAAGGAAAAATACTAAGGAACTGCTTAAAGCTCTAGTTCTTCTTCTACTTTGCTGTTTTTGGCTTTGGCCATCTAAAG…
TCONS_00131802	u	XLOC_041615	-	597	87	146	587	30854208	2	36920565	36921161		36920565-36921161	STRN	striatin, calmodulin binding protein (STRN), mRNA	NM_003162	2	37064840	37193615	-	37076598	37193606	18	11928,87,108,141,168,122,48,176,137,144,111,136,136,168,79,74,104,243,	0,12016,13302,17514,20158,23434,30116,31856,40193,46234,49018,56200,61825,64886,67842,78380,87407,128532,	GCCCTGCTGGAGTGCTGTCAGAAAACCAATGACAGAGATGTTCCTAGGAGAGTTAATAAACATTGGTATAATTACTATAAAATCTTCAAGACAAAAACCAGCCTgAGAGCATCCTGAGGAACTTTGTCCCAGAGTTTTCATCTCCAAAGAAAGCTCCCCAGAGGGATGCCTTTCCTGACAAGATTCCACTGGGAGGTTCCTCTTTCTCCTTGnnnnnnnnnnnnnnnnnnnnnnnnnnnnnnnnnnnnnnnnnnnnnnnnnnnnnnnnnnnnnnnnnnnnnnnnnnnnnnnnnnnnnnnCTCAGGTTCCAGGCTAGAAAATCTCCCCATCAACTGATCAGACGCCAGTgGGGAACaGGGGATGAGCAAAGGAGATATGGGGGTGCAGGGATAGATGGGA…
TCONS_00098953	o	XLOC_031648	-	533	0	0	542	19842909	17	34141579	34142111	-	34141579-34142111	CISD3	CDGSH iron sulfur domain 3 (CISD3), mRNA	NM_001136498	17	36886509	36891858	+	36886611	36889708	4	150,36,120,2330,	0,503,1063,3019,	TGGAGTTAGGgtgggatggaaGAgAGGTGAAAGAAGCGTGCAAATAGAAACCAGCAACTTGTCTTAGAGGGCTTGAGGTGTGTGGACCTAAGTGGGACTCAGGGACCCTGGGCTGCTGACACCATgCCACACAGCTTGAAGGAACACCaGTCAGAGCTCTGCTCAGGAAGGAAAGGGGCCAGGGAGGCAAACAATATGGGCAGGTTCCTGCTGGGATGAAAGGTTCCTGGGCAGAAGGGGAAGCAGGTGGGGCAGGCAGCgAAGCTGAGAAGAcAGCAAACTGTGGCAGGCgGCCAGGACGTCCCATAAACTAAGAAGGAAGAGTTTTCTGGAAGAAGAGTGGAGAGCGGCACAGGGGAAGGCTGGGAGGCTTTGGAGGCAGGAGAGCCTGAGCAGAAT…
TCONS_00089804	u	XLOC_028732	-	464	0	0	508	19079751	16	20547524	20547987		20547524-20547987	ACSM1	acyl-CoA synthetase medium-chain family member 1 (ACSM1), mRNA	NM_052956	16	20634558	20702578	-	20634807	20702510	13	336,120,100,128,102,81,124,80,160,141,208,211,260,	0,859,2186,3952,13502,14134,17224,38557,46590,48294,59019,61956,67760,	TTGTCTTCAGGTTTTGACGATTTTGAGTAAAGCTGCTATGTAcATTTACATACCTGTTTTTGTGTGAAGCTGGCACTTTTTTTGTAGCCCATTTTAAATAAGAAAAAaACCTAGGCCTGAGGGAGGCACCTTTGCCTGCTCAAAGTCACTCAGCTGCTCACTGAGAGGGCTGATATTTGAATTTCATCCTTGCTTCATGACCGATTCACTTGATCCCTAAGCAATACCTCTTGTGGAACATGAAATGGTTTTAAGAGCTACCTGAAAAAAACATTTTATAAACATCAAATTACATCCCTTTTTGGATTCACTTCGGATTGTTCTGAGTATATCAAGTTGATtCTTACTTTAGTGCTGATATGCTTTGAACTCTCTGGAAGTCTCAAGAGGAAGCCATGC…
TCONS_00141068	u	XLOC_044732	-	1004	93	93	505	17987773	21	44920603	44921606		44920603-44921606	TSPEAR	thrombospondin-type laminin G domain and EAR repeats (TSPEAR), mRNA	NM_144991	21	45917774	46131495	-	45919665	46131429	12	2045,102,188,230,187,227,132,157,91,239,221,148,	0,6888,11307,23991,27761,29400,30560,31906,33151,35793,69894,213573,	TCACTGTACACCCCAcGGGTCAGGGACTCTGGAGGgATAGCTGcGgttaaagctttagtaaattCgTTATCAGAACAGTTGGCTTTGATGGCCTCAACTGCnnnnnnnnnnnnnnnnnnnnntGTTTCTGCAGATGAGGTCTTCATGCTGTACTTTAATGCCTCCACTGAAAGCCAGAGTTGGTGGGCTTTTCTAGCTTCCTCTTCGGCAATTGCATGACTCTGAACAGCCTGTTCGATTCCTCTGAGTCTGGCATAGGCAGTGTTTATATCCAGAGTAAAGTTGTCAACTTGCTCTTGACTGAGACGACGAAACTGTAATTCTTGTTCAGATAGTTTCTCAGACAGGTTCTGCTCAAATTCAGACTTCAGTTCCTGTTCttgTACCCTAAGGACATCT…
TCONS_00102480	u	XLOC_032513	-	335	0	0	503	2633365	17	31270903	31271237		31270903-31271237	RDM1	RAD52 motif 1 (RDM1), transcript variant 3, mRNA	NM_001163120	17	34245084	34257780	-	34245345	34257731	4	363,123,180,145,	0,7434,11995,12551,	TTGAAAGGCATTATAGTTTTTGAAAGCTGTAGCACGATCATTCTTAAGGCCAGTTACTTTTTCCCCATATCTCTGGGATCCTGTTTGAAGAAAGTTCTAAAAAGGCcTATGTTCAAGCAGCCTGGCATCCCTAAATCCTGGGGGAAGACTAACCCCTCTCCTGTGTCCACAACTGTAATAACACTCTGACAGTCCTCAGTTCTGCTCTCCAAACTTCAAATAACGGGTCAgAGTCAAAGGTCAAGACTTCAGGAAAAGCCCCAGAAATACTCTGCACTCAAAAGTAGTATCAATTTCACATTTTCCTAAGAATGAAACAAATTGTCCTCCAAATT
TCONS_00102480	u	XLOC_032513	-	335	0	0	503	2633365	17	31270903	31271237		31270903-31271237	RDM1	RAD52 motif 1 (RDM1), transcript variant 4, mRNA	NM_001163121	17	34245084	34257780	-	34245345	34257731	6	363,86,169,123,180,145,	0,2106,6523,7434,11995,12551,	TTGAAAGGCATTATAGTTTTTGAAAGCTGTAGCACGATCATTCTTAAGGCCAGTTACTTTTTCCCCATATCTCTGGGATCCTGTTTGAAGAAAGTTCTAAAAAGGCcTATGTTCAAGCAGCCTGGCATCCCTAAATCCTGGGGGAAGACTAACCCCTCTCCTGTGTCCACAACTGTAATAACACTCTGACAGTCCTCAGTTCTGCTCTCCAAACTTCAAATAACGGGTCAgAGTCAAAGGTCAAGACTTCAGGAAAAGCCCCAGAAATACTCTGCACTCAAAAGTAGTATCAATTTCACATTTTCCTAAGAATGAAACAAATTGTCCTCCAAATT
TCONS_00102480	u	XLOC_032513	-	335	0	0	503	2633365	17	31270903	31271237		31270903-31271237	RDM1	RAD52 motif 1 (RDM1), transcript variant 5, mRNA	NM_001163122	17	34245084	34257303	-	34245345	34257286	5	363,86,169,123,224,	0,2106,6523,7434,11995,	TTGAAAGGCATTATAGTTTTTGAAAGCTGTAGCACGATCATTCTTAAGGCCAGTTACTTTTTCCCCATATCTCTGGGATCCTGTTTGAAGAAAGTTCTAAAAAGGCcTATGTTCAAGCAGCCTGGCATCCCTAAATCCTGGGGGAAGACTAACCCCTCTCCTGTGTCCACAACTGTAATAACACTCTGACAGTCCTCAGTTCTGCTCTCCAAACTTCAAATAACGGGTCAgAGTCAAAGGTCAAGACTTCAGGAAAAGCCCCAGAAATACTCTGCACTCAAAAGTAGTATCAATTTCACATTTTCCTAAGAATGAAACAAATTGTCCTCCAAATT
TCONS_00102480	u	XLOC_032513	-	335	0	0	503	2633365	17	31270903	31271237		31270903-31271237	RDM1	RAD52 motif 1 (RDM1), transcript variant 6, mRNA	NM_001163124	17	34245084	34257303	-	34245345	34257286	3	363,123,224,	0,7434,11995,	TTGAAAGGCATTATAGTTTTTGAAAGCTGTAGCACGATCATTCTTAAGGCCAGTTACTTTTTCCCCATATCTCTGGGATCCTGTTTGAAGAAAGTTCTAAAAAGGCcTATGTTCAAGCAGCCTGGCATCCCTAAATCCTGGGGGAAGACTAACCCCTCTCCTGTGTCCACAACTGTAATAACACTCTGACAGTCCTCAGTTCTGCTCTCCAAACTTCAAATAACGGGTCAgAGTCAAAGGTCAAGACTTCAGGAAAAGCCCCAGAAATACTCTGCACTCAAAAGTAGTATCAATTTCACATTTTCCTAAGAATGAAACAAATTGTCCTCCAAATT
TCONS_00102480	u	XLOC_032513	-	335	0	0	503	2633365	17	31270903	31271237		31270903-31271237	RDM1	RAD52 motif 1 (RDM1), transcript variant 8, mRNA	NM_001163130	17	34245084	34257303	-	34245345	34257286	6	363,86,99,169,123,224,	0,2106,4496,6523,7434,11995,	TTGAAAGGCATTATAGTTTTTGAAAGCTGTAGCACGATCATTCTTAAGGCCAGTTACTTTTTCCCCATATCTCTGGGATCCTGTTTGAAGAAAGTTCTAAAAAGGCcTATGTTCAAGCAGCCTGGCATCCCTAAATCCTGGGGGAAGACTAACCCCTCTCCTGTGTCCACAACTGTAATAACACTCTGACAGTCCTCAGTTCTGCTCTCCAAACTTCAAATAACGGGTCAgAGTCAAAGGTCAAGACTTCAGGAAAAGCCCCAGAAATACTCTGCACTCAAAAGTAGTATCAATTTCACATTTTCCTAAGAATGAAACAAATTGTCCTCCAAATT
TCONS_00102480	u	XLOC_032513	-	335	0	0	503	2633365	17	31270903	31271237		31270903-31271237	RDM1	RAD52 motif 1 (RDM1), transcript variant 1, mRNA	NM_145654	17	34245084	34257780	-	34245345	34257731	7	363,86,99,169,123,180,145,	0,2106,4496,6523,7434,11995,12551,	TTGAAAGGCATTATAGTTTTTGAAAGCTGTAGCACGATCATTCTTAAGGCCAGTTACTTTTTCCCCATATCTCTGGGATCCTGTTTGAAGAAAGTTCTAAAAAGGCcTATGTTCAAGCAGCCTGGCATCCCTAAATCCTGGGGGAAGACTAACCCCTCTCCTGTGTCCACAACTGTAATAACACTCTGACAGTCCTCAGTTCTGCTCTCCAAACTTCAAATAACGGGTCAgAGTCAAAGGTCAAGACTTCAGGAAAAGCCCCAGAAATACTCTGCACTCAAAAGTAGTATCAATTTCACATTTTCCTAAGAATGAAACAAATTGTCCTCCAAATT
TCONS_00160095	u	XLOC_050994	-	1250	54	43	501	18021061	3	113386287	113387536		113386287-113387536	SLC9A10	solute carrier family 9, member 10 (SLC9A10), mRNA	NM_183061	3	111859751	112013074	-	111860118	112005638	29	377,107,53,127,186,132,171,99,126,149,52,150,186,196,120,98,126,167,82,175,144,103,162,129,166,129,101,175,135,	0,10952,14092,26316,27972,28292,38626,39659,41228,58416,59806,61345,63313,67273,76537,80223,90456,98935,103090,122019,123295,125333,129011,133992,136790,137824,139778,145799,153188,	CCCCGCCGGACTCCCTGAGGCTACAAACCATGATGCCACTGACTCAAAGCTCAGAGGTCTAGGAGCCCACAGGGCATAGACAGGGTATAGTGACTGGGTCCCTaAAGAGGATTTATGGGGTCAGGAAAAtagcagggtctagcaagacaatacaccaccgggatatactgacctTcGACCTACCACTTGGTGTGTGCATCACAGAGCACATTAGAAAAggggaaAGgattctcccccaTcccaggCTGGGGTACTCAGAGACCTGGGAAATGGGGGnnnnnnnnnnnnnnnnnnnnnnnnnnngtccagcctccagcaatagTGGGACAGGAGGGCCAGGGGCAGTTCtCCAGGGAAgTTCttagaaccAGAGCACAGAGtgTTGGAGAACTCCCAAGG…
TCONS_00023777	u	XLOC_007353	-	516	0	0	452	18527336	1	177795779	177796294		177795779-177796294	NPHS2	nephrosis 2, idiopathic, steroid-resistant (podocin) (NPHS2), mRNA	NM_014625	1	179519673	179545084	-	179520307	179544999	8	913,79,56,204,83,73,104,359,	0,2064,3937,6488,9140,10750,14151,25052,	CCCAGATCTCAATTGCATGTCTGTCCTTTCACTAGAATTGAACTCCCTAAGTAGTGTCCTATACACTATTGTTAGCCTTAGTGTCTGACTTACTGCCTTTTAGGTGCTcTCTAAAATTGTTTTTtAATCCATGAGTGTACGCAGATGTCAGACTTTAGAGTCAGCAACCTCCATGTCATATTCCTTAGAAAGTGGGCCCCAGAAGTAATCAGAATAGCAATTATTATGAtGCCAGCTTTCTGGTTGGCTAGTTAGTCCTCACCCACCCAATATAATATACAGGATCAATGTGCAGTAAACATTTGTAGATTGATTTGTTGAGaTTTTGTGAGAGCCCATTGGATTCTGTGGGCTCCTGCAAGAGCGAAAGCTTTGTTGAAACAAGcAgCACcTCACAGa…
TCONS_00033769	u	XLOC_010880	-	1587	199	125	45	20054378	10	87756440	87758026		87756440-87758026	GRID1	glutamate receptor, ionotropic, delta 1 (GRID1), mRNA	NM_017551	10	87359311	88126250	-	87362029	88126149	16	3147,241,167,196,139,325,198,102,120,162,171,54,206,285,156,180,	0,13852,20312,47647,123448,124797,128300,129958,254941,256474,269455,316631,539264,606809,764386,766759,	TTTTTTTcTTCTTTATAAACACAAGTACATGAGGTTTATTTGAAATTCCAATTTATTACAAGTTCACCCTTTAATGGGGCCCTTCCTCCTTGAAGACAATAAtAAAAnnnnnnnnnnnnnnnntgtCACTaAAGTtGGAACACAGGATTCTCACTATGAACAAGAACAGACTGGATgTAGGAGGCAGGGGAAGCTGGCGGtGGTGGGGTTATGAAGCTGTGATGTCAgTGCCAACTCCATGCCTAGAGAAGGGACGGTAAACTACCCAGCAGCCCTGGAGCAATCCCCGTCGTCCTTGGGCAGGAGGAcggagAAAGCaGGgGCCACACTCcGCAGTTTAATATTGAGAGGCTTGATTCTCATGTTCTAGGAGCTGCAGTCCCCTTGGTGGACTTTAAT…
TCONS_00192407	u	XLOC_062730	-	694	0	0	443	18622699	6	44189427	44190120		44189427-44190120	MRPL14	mitochondrial ribosomal protein L14 (MRPL14), nuclear gene encoding mitochondrial protein, mRNA	NM_032111	6	44081372	44095191	-	44081579	44084348	3	574,89,111,	0,2905,13708,	CTCTCACAGGACATTACACTGTTaCCCAGTGTGAAGGGAGCAGCCAAGTGGCTCCCAAGCTCCCTTAGCAAAAGAGTCGTTCTCAGAACTGCTCCATTCACGACCCCTGCAACCAGAGGCCTGGGCTCAaCTCACACAAAGTTCTGAGCAATGGACAGCACCTTGGAATACTCGCCTTCCCGCTTGCGCAGGCTGCTGGGGATGGGTGTCTTAATTCGTGTCCCCACAGGGTTCCCATTGTCCTCAAgGAGGACCACGTTGTTGGAATCTAATCTGGGGGTCATTCGGGGGCCAGGCATGCAATGTCCCACAATGAGCGCCTTTTTCTTCTGTCCCTTGATGGCCAGTAGTATCTGGTCGCCCACCTTGCCCACTCCATTCTTGTTATAGACGTGAATG…
TCONS_00089953	u	XLOC_028848	TSS32558	178	0	0	428	2402068	17	1422600	1438003	+	1422600-1422651,1437878-1438003	SLC43A2	solute carrier family 43, member 2 (SLC43A2), mRNA	NM_152346	17	1477695	1532130	-	1478897	1531168	14	1364,124,74,133,139,147,203,134,93,77,56,208,206,43,	0,2195,3848,8802,11511,16400,16867,17164,18785,38793,40577,42160,53313,54392,	ACAATAGGAAAACATGTCACCTGTCAGCTCCACACAAGGTAAAGTAGGATGGGTGGCCCCTGACTAGAGGCTAGGGGTGCAGGGGGCaCCCAATCCATCTGGCCAGCCACAGCCTCTGGACCCTGCGCCCACTTTCAGGCCTCAGTCCCCAAGCACTGCTGGCCCTGGACTGTTTTCC
TCONS_00033779	u	XLOC_010890	-	421	0	0	414	18000676	10	101173695	101174115		101173695-101174115	GOT1	glutamic-oxaloacetic transaminase 1, soluble (aspartate aminotransferase 1) (GOT1), mRNA	NM_002079	10	101156626	101190530	-	101157303	101190322	9	817,143,166,151,105,113,124,182,326,	0,5710,6599,6854,8886,9267,9856,23754,33578,	GCCTGGCCCAACTCACAATACTCTCATACCATTCATAGTATACCCCTTAGTCCACCAAACTTCTCAACAAGTTCAAAAAGCTTcCTTCGTCAGCTGGGATTTGGTCTGGTTTCTCCAAAGATGTACCAAAATAACTACTTCCAAGTAAGAGTTGTCCCTAAAGAACATCAACCTATCTATGATCACAATGCTACCATTGTTCAAAATAGTCTTGAAACTTCTTTTGGAATTGTTTTTAGAGGCCACATCTCATTATTTTGAATATCCTCGATAGTGCCAAATCTTTGTCCTTTCAAAGTTAATTATTTTTTGGGAATAGCATTTGCATCATCTCCATTGAAGAGCGTGAGTGAATAAActggGTAAAACTCACGGAGAACAATTATTTTAAAAAATGAT…
TCONS_00033776	u	XLOC_010887	-	769	87	113	382	20476075	10	101154609	101155377		101154609-101155377	GOT1	glutamic-oxaloacetic transaminase 1, soluble (aspartate aminotransferase 1) (GOT1), mRNA	NM_002079	10	101156626	101190530	-	101157303	101190322	9	817,143,166,151,105,113,124,182,326,	0,5710,6599,6854,8886,9267,9856,23754,33578,	TCTGCAGACTACATCCCTtCCCTGTCAACGCCTGTCTGCTGATGCCTTCTTAACTCTTCCCCATCCTACAGGaCTCAACATGGAAACCACTTCTTCCAGGAAGGTTCCTGCCACCAACCCCCAnnnnnnnnnnnnnnnnnnnnnnnnnnnnnnnnnnnnnnnnnnnnnnATAACACCATCAACACAGCTATCTCACAGTATCGCAGCTGCCTTAGTACTCGTCCATCTCCACAAACAGGCTGTCTGTCTTTGAGGGTAGGGACTGCATCTGCTCCGTTCAATACTGTATTCCCACAGTGCCCAATACACAGCAGTTCCTCAGTAAGTATTCTACaGactcGTTAACGAAGAATAGACACACTTTCAGCTAGGAATTCCCACCTAGAAAnnnnnnnnnnn…
TCONS_00046159	u	XLOC_014694	-	1293	44	34	372	1810981	11	82651812	82653104		82651812-82653104	CCDC90B	coiled-coil domain containing 90B (CCDC90B), mRNA	NM_021825	11	82972501	82997377	-	82972952	82997015	9	507,115,54,72,42,102,104,120,462,	0,4405,12188,12334,12492,13180,17267,18682,24414,	ATTTGTTATCCTTATTACATACTGTGACACCTGAAAAACTCAATCTGTCATTTATTTGAGTCACATAGTGCTATCTAAGTGGTTACATCCTcTGCTGATTCAACAGCTGATAAATTAAGTTTTAGATAACCAAATGAACACTTACTnnnnnnnnnnnnnnnnnTTCCTTCAGTAGAGTATACAATCGTTACTGCATTTAAGTTTCTCTCTCATGTCTTGCTGCTGTTATTTCAGCTTTTATTTCTCATGGCTGTTGTTGTAGTAACTnnnnnnnnnnnnnnnnnnnnnnnnnntATTTAAGTTTGCTGTTTATCCTCTATACCCTGTCTAGGGAGACACTCTACATATATGTAAAATGCTTAGGTGAGCATGTGCCTGGTACATTTTAAGCACTCTGTA…
TCONS_00012787	=	XLOC_004135	-	476	174	366	372	1794467627	1	235832912	235833387	+	235832912-235833387	RYR2	ryanodine receptor 2 (cardiac) (RYR2), mRNA	NM_001035	1	237205701	237997288	+	237205821	237995947	105	168,120,105,21,15,75,79,113,100,97,75,157,165,122,184,136,96,119,134,242,193,217,105,104,84,160,148,209,175,209,353,115,161,160,87,227,805,201,106,144,274,115,133,104,136,187,106,121,170,221,91,141,164,79,90,138,78,76,124,116,65,122,50,61,239,82,131,321,241,88,93,171,60,135,36,113,97,104,52,54,100,80,77,74,81,89,129,105,82,1298,68,148,87,219,131,43,134,61,147,135,157,65,101,52,1437,	0,228095,288476,313563,321956,327132,332315,334921,344879,345685,374647,380690,398917,402999,411989,414198,426690,449404,450552,454109,458309,460887,464308,469286,488025,506029,508142,524165,526743,547391,548238,549337,551074,553096,559623,568360,571637,574884,581363,583259,585405,589025,591176,592487,595955,596613,598495,600925,606042,607475,609009,611872,613419,615542,617583,618408,624110,62548…	nnnnnnnnnnnnnnnnnnnnnnnnnnnnnnnnnnnnnnnnnnTGACGCGATGtGAtTTCTGCCcAGTGCTCTGAATGTCAAAGTGAAGAAATTCAATGAAGCGTGGGTAAACGGCGgGAGTaACTATGACTCTCTTAAGGTAGCCAAATGCCACGTCATCTAATTAGTGACgCGCATGAATGGATGAACGAGATTCCCACTGTCCCTACCTACTATCCAGCGAAACCACAGCCAAGGGAACGGGCTTGGCGGAATCAGCGGGGAAAGAAGACCCTGTTGAGCTTGACTCTAGTcTGGCACGGTGAAGAGACATGAGAGGTGTAGAgTAAGTGGGAGGCCCCCGGnnnnnnnnnnnnnnnnnnnnnnnnnnnnnnnnnnnnnnnnnnnnnnnnnnnnnnn…
TCONS_00102462	u	XLOC_032495	-	786	96	122	37	18139521	17	19192475	19193260		19192475-19193260	B9D1	B9 protein domain 1 (B9D1), transcript variant 1, mRNA	NM_001243473	17	19246482	19266046	-	19246859	19266034	6	688,63,97,112,69,134,	0,4099,4614,14670,17150,19430,	AAcGCATAGTAAGTGCTCAGTAAATGTGAGGGAGAGGTTTGtGCCCTTAcCATTACTACCTTCCACCAAAGTTAACCATCATTCTGAATTTTATGAAACTACCTCTTTACTTTTCTTTAAGACTTCACTGCCAAAGAATGCATCCCAAAGannnnnnnnnnnnnnnnnnnnnnnTTTTGAAACTTTATACAAAAGGAATTATACAGTATGTTTATTTTTGTGCCCAGCCTCTAATTCAAAATTATGTCCATGAGATTTTCTCAAATGGTTTCCTGTAAAGGGGTGTGTTCATGTTCCATACCATGTAACATTCTGCGTGGGAATCTGCCACAATGACCGTTCATTCCAGTGCTGATGGACACGTGGGCTGCCCTTCCTGTGGGGGCCACGCACACAGTG…
TCONS_00102462	u	XLOC_032495	-	786	96	122	37	18139521	17	19192475	19193260		19192475-19193260	B9D1	B9 protein domain 1 (B9D1), transcript variant 3, mRNA	NM_001243475	17	19240866	19281495	-	19241016	19263691	7	195,68,63,97,112,69,324,	0,6236,9715,10230,20286,22766,40305,	AAcGCATAGTAAGTGCTCAGTAAATGTGAGGGAGAGGTTTGtGCCCTTAcCATTACTACCTTCCACCAAAGTTAACCATCATTCTGAATTTTATGAAACTACCTCTTTACTTTTCTTTAAGACTTCACTGCCAAAGAATGCATCCCAAAGannnnnnnnnnnnnnnnnnnnnnnTTTTGAAACTTTATACAAAAGGAATTATACAGTATGTTTATTTTTGTGCCCAGCCTCTAATTCAAAATTATGTCCATGAGATTTTCTCAAATGGTTTCCTGTAAAGGGGTGTGTTCATGTTCCATACCATGTAACATTCTGCGTGGGAATCTGCCACAATGACCGTTCATTCCAGTGCTGATGGACACGTGGGCTGCCCTTCCTGTGGGGGCCACGCACACAGTG…
TCONS_00102462	u	XLOC_032495	-	786	96	122	37	18139521	17	19192475	19193260		19192475-19193260	B9D1	B9 protein domain 1 (B9D1), transcript variant 2, mRNA	NM_015681	17	19246482	19266046	-	19246631	19265882	7	292,68,63,97,112,69,227,	0,620,4099,4614,14670,17150,19337,	AAcGCATAGTAAGTGCTCAGTAAATGTGAGGGAGAGGTTTGtGCCCTTAcCATTACTACCTTCCACCAAAGTTAACCATCATTCTGAATTTTATGAAACTACCTCTTTACTTTTCTTTAAGACTTCACTGCCAAAGAATGCATCCCAAAGannnnnnnnnnnnnnnnnnnnnnnTTTTGAAACTTTATACAAAAGGAATTATACAGTATGTTTATTTTTGTGCCCAGCCTCTAATTCAAAATTATGTCCATGAGATTTTCTCAAATGGTTTCCTGTAAAGGGGTGTGTTCATGTTCCATACCATGTAACATTCTGCGTGGGAATCTGCCACAATGACCGTTCATTCCAGTGCTGATGGACACGTGGGCTGCCCTTCCTGTGGGGGCCACGCACACAGTG…
TCONS_00119771	u	XLOC_037392	-	344	0	0	359	20224529	19	6172347	6172690		6172347-6172690	MLLT1	myeloid/lymphoid or mixed-lineage leukemia (trithorax homolog, Drosophila); translocated to, 1 (MLLT1), mRNA	NM_005934	19	6210391	6279959	-	6213052	6279795	12	2790,72,72,100,109,88,564,126,144,83,181,176,	0,2956,3345,3558,6024,7573,11740,16596,20189,51847,60198,69392,	TGCCATCCCAGGCCCCAAACAGGGTCTGGCCACAAGACCATGAGGtGATTACCGGCTCTTGTGGCTCAAGTCATGTCTGATGCAGTCCTCTGAGAATGtCCGGACGCAGTGCTGTGGGACAAGCCCGCAGCCTCTCATGGTGAGAAGGCCGGTCcCTGAGAGGGGTCCTCGTTCCAAGCTCAGACACCGGTGGGGACAGATGTGAGcaTCtCCAAGTCACAGCTGTaTGtGATGGGTGTGGGCGGGAGGGATGCTCTTGACCCCACCAGCCACCTAAGAagggagccgggcacggCccAGTTGCTCCTCATGGCTAGGGGCTGTCTGAAGTCCTCATCATTAAC
TCONS_00106389	u	XLOC_034018	-	593	0	0	359	11651826	18	71043694	71044286		71043694-71044286	ZADH2	zinc binding alcohol dehydrogenase domain containing 2 (ZADH2), mRNA	NM_175907	18	72909277	72921281	-	72913370	72921013	2	5018,477,	0,11527,	GAAATTAATTGGCCTCTTAACAAAGATGTTAAAAACAACACTGGGATAAAATATATTCAAAGaAGTAGACTTGTATTGATcCTGGCAACAATTTAACACTTAAGATAATAATAGTAATGACAATGATATTATTAAAGATtGATGGAATGTACAAGgTCACTGGTTGCTACATGTTcCTGCAGGGGTTGTTTGAAGCACTGTTAGAGTGGCTGTCGCAAATTTTCTTTCTGATGTAACTaCATCCAGTGTGAAAAtACGcATTTTGATTAATTGAACAAAAATtGGGTAGAGCGATTTTTATGAAACATTCAACATTTCACAGTCCTTTTCAGATGAAAAGGAAAGCAAATCGTCACTATATTTTTCCTCAACAAGaaGCAGAGACATAACTTGATTAAT…
TCONS_00092498	u	XLOC_029707	TSS33420	577	0	0	342	164037664	17	31261695	31281375	+	31261695-31261768,31275742-31275871,31281003-31281375	RDM1	RAD52 motif 1 (RDM1), transcript variant 2, mRNA	NM_001034836	17	34249481	34257780	-	34249536	34257731	5	198,169,123,180,145,	0,2126,3037,7598,8154,	CTTAAGGGGATTTGGAGTCTGAGCTGTAGCCTCTTGCTGGGCTGAAGATTCACTCTCTTCAGGAGACTCCAGAGGCTCCTCCACCAAGCCAACGCCAGGACTCCTGaAGTCATAGGATGGCAACATCACCTCTAAAGCACAGAaGAACTTCAGGCTTTGCTTtGGAAGTGGcACCATGCTATCTTCATTTTCTCTTTCTTCAAGGAACCTTAAACAAGTCACTCAACCATCTTGAGTTTGAGTTTCTTCATCTAAAAAACCCAGAGgACTGGAAGATTAGTGTGGCAATGCATCTGAAAATATTCCGTAAACCaGAGAGCTAGACAAATGCTAACCTATTATTGAATTCAGCACTTCATCACAGCGGAGCTAGGAATTCCATATTTGGACCCACCTTGA…
TCONS_00092498	u	XLOC_029707	TSS33420	577	0	0	342	164037664	17	31261695	31281375	+	31261695-31261768,31275742-31275871,31281003-31281375	RDM1	RAD52 motif 1 (RDM1), transcript variant 3, mRNA	NM_001163120	17	34245084	34257780	-	34245345	34257731	4	363,123,180,145,	0,7434,11995,12551,	CTTAAGGGGATTTGGAGTCTGAGCTGTAGCCTCTTGCTGGGCTGAAGATTCACTCTCTTCAGGAGACTCCAGAGGCTCCTCCACCAAGCCAACGCCAGGACTCCTGaAGTCATAGGATGGCAACATCACCTCTAAAGCACAGAaGAACTTCAGGCTTTGCTTtGGAAGTGGcACCATGCTATCTTCATTTTCTCTTTCTTCAAGGAACCTTAAACAAGTCACTCAACCATCTTGAGTTTGAGTTTCTTCATCTAAAAAACCCAGAGgACTGGAAGATTAGTGTGGCAATGCATCTGAAAATATTCCGTAAACCaGAGAGCTAGACAAATGCTAACCTATTATTGAATTCAGCACTTCATCACAGCGGAGCTAGGAATTCCATATTTGGACCCACCTTGA…
TCONS_00092498	u	XLOC_029707	TSS33420	577	0	0	342	164037664	17	31261695	31281375	+	31261695-31261768,31275742-31275871,31281003-31281375	RDM1	RAD52 motif 1 (RDM1), transcript variant 4, mRNA	NM_001163121	17	34245084	34257780	-	34245345	34257731	6	363,86,169,123,180,145,	0,2106,6523,7434,11995,12551,	CTTAAGGGGATTTGGAGTCTGAGCTGTAGCCTCTTGCTGGGCTGAAGATTCACTCTCTTCAGGAGACTCCAGAGGCTCCTCCACCAAGCCAACGCCAGGACTCCTGaAGTCATAGGATGGCAACATCACCTCTAAAGCACAGAaGAACTTCAGGCTTTGCTTtGGAAGTGGcACCATGCTATCTTCATTTTCTCTTTCTTCAAGGAACCTTAAACAAGTCACTCAACCATCTTGAGTTTGAGTTTCTTCATCTAAAAAACCCAGAGgACTGGAAGATTAGTGTGGCAATGCATCTGAAAATATTCCGTAAACCaGAGAGCTAGACAAATGCTAACCTATTATTGAATTCAGCACTTCATCACAGCGGAGCTAGGAATTCCATATTTGGACCCACCTTGA…
TCONS_00092498	u	XLOC_029707	TSS33420	577	0	0	342	164037664	17	31261695	31281375	+	31261695-31261768,31275742-31275871,31281003-31281375	RDM1	RAD52 motif 1 (RDM1), transcript variant 5, mRNA	NM_001163122	17	34245084	34257303	-	34245345	34257286	5	363,86,169,123,224,	0,2106,6523,7434,11995,	CTTAAGGGGATTTGGAGTCTGAGCTGTAGCCTCTTGCTGGGCTGAAGATTCACTCTCTTCAGGAGACTCCAGAGGCTCCTCCACCAAGCCAACGCCAGGACTCCTGaAGTCATAGGATGGCAACATCACCTCTAAAGCACAGAaGAACTTCAGGCTTTGCTTtGGAAGTGGcACCATGCTATCTTCATTTTCTCTTTCTTCAAGGAACCTTAAACAAGTCACTCAACCATCTTGAGTTTGAGTTTCTTCATCTAAAAAACCCAGAGgACTGGAAGATTAGTGTGGCAATGCATCTGAAAATATTCCGTAAACCaGAGAGCTAGACAAATGCTAACCTATTATTGAATTCAGCACTTCATCACAGCGGAGCTAGGAATTCCATATTTGGACCCACCTTGA…
TCONS_00092498	u	XLOC_029707	TSS33420	577	0	0	342	164037664	17	31261695	31281375	+	31261695-31261768,31275742-31275871,31281003-31281375	RDM1	RAD52 motif 1 (RDM1), transcript variant 6, mRNA	NM_001163124	17	34245084	34257303	-	34245345	34257286	3	363,123,224,	0,7434,11995,	CTTAAGGGGATTTGGAGTCTGAGCTGTAGCCTCTTGCTGGGCTGAAGATTCACTCTCTTCAGGAGACTCCAGAGGCTCCTCCACCAAGCCAACGCCAGGACTCCTGaAGTCATAGGATGGCAACATCACCTCTAAAGCACAGAaGAACTTCAGGCTTTGCTTtGGAAGTGGcACCATGCTATCTTCATTTTCTCTTTCTTCAAGGAACCTTAAACAAGTCACTCAACCATCTTGAGTTTGAGTTTCTTCATCTAAAAAACCCAGAGgACTGGAAGATTAGTGTGGCAATGCATCTGAAAATATTCCGTAAACCaGAGAGCTAGACAAATGCTAACCTATTATTGAATTCAGCACTTCATCACAGCGGAGCTAGGAATTCCATATTTGGACCCACCTTGA…
TCONS_00092498	u	XLOC_029707	TSS33420	577	0	0	342	164037664	17	31261695	31281375	+	31261695-31261768,31275742-31275871,31281003-31281375	RDM1	RAD52 motif 1 (RDM1), transcript variant 7, mRNA	NM_001163125	17	34249481	34257303	-	34249658	34257286	3	198,123,224,	0,3037,7598,	CTTAAGGGGATTTGGAGTCTGAGCTGTAGCCTCTTGCTGGGCTGAAGATTCACTCTCTTCAGGAGACTCCAGAGGCTCCTCCACCAAGCCAACGCCAGGACTCCTGaAGTCATAGGATGGCAACATCACCTCTAAAGCACAGAaGAACTTCAGGCTTTGCTTtGGAAGTGGcACCATGCTATCTTCATTTTCTCTTTCTTCAAGGAACCTTAAACAAGTCACTCAACCATCTTGAGTTTGAGTTTCTTCATCTAAAAAACCCAGAGgACTGGAAGATTAGTGTGGCAATGCATCTGAAAATATTCCGTAAACCaGAGAGCTAGACAAATGCTAACCTATTATTGAATTCAGCACTTCATCACAGCGGAGCTAGGAATTCCATATTTGGACCCACCTTGA…
TCONS_00092498	u	XLOC_029707	TSS33420	577	0	0	342	164037664	17	31261695	31281375	+	31261695-31261768,31275742-31275871,31281003-31281375	RDM1	RAD52 motif 1 (RDM1), transcript variant 8, mRNA	NM_001163130	17	34245084	34257303	-	34245345	34257286	6	363,86,99,169,123,224,	0,2106,4496,6523,7434,11995,	CTTAAGGGGATTTGGAGTCTGAGCTGTAGCCTCTTGCTGGGCTGAAGATTCACTCTCTTCAGGAGACTCCAGAGGCTCCTCCACCAAGCCAACGCCAGGACTCCTGaAGTCATAGGATGGCAACATCACCTCTAAAGCACAGAaGAACTTCAGGCTTTGCTTtGGAAGTGGcACCATGCTATCTTCATTTTCTCTTTCTTCAAGGAACCTTAAACAAGTCACTCAACCATCTTGAGTTTGAGTTTCTTCATCTAAAAAACCCAGAGgACTGGAAGATTAGTGTGGCAATGCATCTGAAAATATTCCGTAAACCaGAGAGCTAGACAAATGCTAACCTATTATTGAATTCAGCACTTCATCACAGCGGAGCTAGGAATTCCATATTTGGACCCACCTTGA…
TCONS_00092498	u	XLOC_029707	TSS33420	577	0	0	342	164037664	17	31261695	31281375	+	31261695-31261768,31275742-31275871,31281003-31281375	RDM1	RAD52 motif 1 (RDM1), transcript variant 1, mRNA	NM_145654	17	34245084	34257780	-	34245345	34257731	7	363,86,99,169,123,180,145,	0,2106,4496,6523,7434,11995,12551,	CTTAAGGGGATTTGGAGTCTGAGCTGTAGCCTCTTGCTGGGCTGAAGATTCACTCTCTTCAGGAGACTCCAGAGGCTCCTCCACCAAGCCAACGCCAGGACTCCTGaAGTCATAGGATGGCAACATCACCTCTAAAGCACAGAaGAACTTCAGGCTTTGCTTtGGAAGTGGcACCATGCTATCTTCATTTTCTCTTTCTTCAAGGAACCTTAAACAAGTCACTCAACCATCTTGAGTTTGAGTTTCTTCATCTAAAAAACCCAGAGgACTGGAAGATTAGTGTGGCAATGCATCTGAAAATATTCCGTAAACCaGAGAGCTAGACAAATGCTAACCTATTATTGAATTCAGCACTTCATCACAGCGGAGCTAGGAATTCCATATTTGGACCCACCTTGA…
TCONS_00033775	u	XLOC_010886	-	607	8	13	324	16528655	10	101150700	101151306		101150700-101151306	GOT1	glutamic-oxaloacetic transaminase 1, soluble (aspartate aminotransferase 1) (GOT1), mRNA	NM_002079	10	101156626	101190530	-	101157303	101190322	9	817,143,166,151,105,113,124,182,326,	0,5710,6599,6854,8886,9267,9856,23754,33578,	AAAGTTGGGAGGAAAACAAAACCCCTGTTTTTAGTAAGGGCAAATGATGTCAAGTGCTAAAAATACAACTTTTGTGTTATAAGCACAGTtCTATTCTCATCATTTTCCCAATTCATAATATTAATAAAACTAATTTCCTCCTGTGGATAATGGGAAGATATGAATATTTTATAGGGAGACATTCCCATATTGTGAACTTTTAGACTATTACTACTAAAGATTATTAATACTTCTGnnnnnnnnAATATTTTTACAATTGTGAgtgaaTTAATTCTCCGTTCCACAGTCAAGAGGACATCTACAGCTAACTGAGCTATTTCTTTACTTTCTTAGGTAGCTTCATTTTACCCCAAAGTATTTTGAGGGGTCCACAATACAAGCTCTATTAACTTTCATTTA…
TCONS_00079273	u	XLOC_025679	-	550	86	156	309	1401887	15	59128295	59128844		59128295-59128844	RORA	RAR-related orphan receptor A (RORA), transcript variant 1, mRNA	NM_134261	15	60780482	61521502	-	60789653	61521417	11	9336,113,111,108,133,122,396,142,86,30,251,	0,11608,12675,14476,15251,17224,22942,26332,43482,190373,740769,	CAAGCACCGGCCATTTCCTGGAGTTTCATGGGAGTCAAGACCTACTTTtGGCCTCAGATACAGTCaAGGATCATCTTGATGCAAAAAACAAAATCACCTTTGAACCTCTTGCTCCACACCATCTTCCACTTTGgTTTaCCACTATGCCATTGTnnnnnnnnnnnnnnnnnnnnnnnnnnnnnnnnnnnnnnnnnnnnnnnnnnnnnnnnnnnnnnnnnnnnnnnnnnnnnnnnnnnnnnTCTGAACACCCTCATGTCCCAACACCACATCTGCTGAAGTTGACCGGACCTGAAATGCTGGCGGCTCAGTGTTTTCGGAAACCGCGGAGGGTTCTCCTGCCACAATTCTCTTGTTGTCGTCAAAAGCAATTACATGTTTCAGATGAAGAAAAGCACTGTC…
TCONS_00058508	u	XLOC_018454	-	555	0	0	289	11443433	12	37366490	37367044		37366490-37367044	CPNE8	copine VIII (CPNE8), mRNA	NM_153634	12	39046001	39299420	-	39047683	39299336	20	1871,74,58,103,128,182,47,62,54,76,42,105,104,64,77,40,104,47,41,182,	0,18529,23517,25252,33290,41457,50675,71572,72646,78083,108647,109912,115435,124038,177179,187716,196359,220804,222271,253237,	TGGCTTTTTCATACCTTAAATGCTCTGTCATTATTAGGTTTAATTTTCCTACTCCAAATTATACAAATAACACAAGACCATGTATTAGTTATCTATTGCTATGTAACAAATTACCTCCAAAGTTATACCCTGTGTATAGTGGCTTGAAGCAATGAACATTTGTTATCTCATACATTTTTGAAGTCTCAGGAATCCAGAAGCAGCTTAGCAGGGTGGTTCCTGAGCAGgATCTCTCATGAGGTTGCAGTGAAGATGCCGACCTGGGcTGAAGTCATCTGAaAGCTTGACAGTGGACAGAAAGATCTATTTCCAAAAAGGCTCACTTACATGGCTGTTGGCAGGAGACCAAAtGGACTCTCcACAGGGTTGCTTGAGTGTTCTCATAACATGGCAGCTAAC…
TCONS_00180415	u	XLOC_058603	-	623	0	0	28	11178037	5	35260802	35261424		35260802-35261424	PRLR	prolactin receptor (PRLR), transcript variant 1, mRNA	NM_000949	5	35055801	35230823	-	35065190	35089722	10	10403,70,100,142,170,170,133,113,62,454,	0,12516,13079,14424,16875,28770,30508,33851,62361,174568,	TTTTGTGATGCCCCTGGAGCAGCACTTCTGGAAACTGGGACTACTTTTTGTTCATGCTaTTTTAAGCAAGAGGACAGGGAGAAACATTTATTACTGCATGAGATTACTTATTTAATGAGCTTTGCACAAAAACATGAAGCTCTACTTGTCTCCTCGTCTGATTTTACAAAGTGCCgAAAACTACAAAGACAATGTACTAGGAAGTGATTTAAAGGTAAAACTTTAAATCCAGATTTAAAATGACCTTTTCATTGTAGGATGTTTGAAAGCCTCATGAGATTTGCCTGAGTGAGAGGATTGGTCTTGGTGATGAATATAATCACTGGGTCTATTTTATCAGATCCCAAAGTGACATGGTATAGTGGtgTTCAAATGATCACCTGCTAACCAGCAGCATGA…
TCONS_00070023	=	XLOC_022509	-	213	83	39	277	14277578	14	89411118	89411330	-	89411118-89411330	EFCAB11	EF-hand calcium binding domain 11 (EFCAB11), mRNA	NM_145231	14	90263468	90421089	-	90263586	90421004	6	200,91,102,46,96,160,	0,134416,135401,152972,156781,157461,	nnnnnnnnnnnnnnnnnnnnnnnnnnnnnnnnnnnnnnnnnnnnnnGATAACGAACGAGACTCTGGCATGCTAACTAGTTACgcgaCccccgagcGGTCGGCGTCCCCCAACttctTAGAGGGACAAGTGGCGTTCAGCCACCCGAGATTGaGCAATAACAGGTCTgTGAcGCCCtnnnnnnnnnnnnnnnnnnnnnnnnnnnnnnnnnnnnn
TCONS_00064004	u	XLOC_020490	TSS23220	1677	52	31	273	14177137	14	24344282	24353907	+	24344282-24344564,24352514-24353907	STXBP6	syntaxin binding protein 6 (amisyn) (STXBP6), mRNA	NM_014178	14	25281305	25519095	-	25281914	25444024	6	633,158,166,131,186,683,	0,6937,43836,44927,162565,237107,	CCAGCACTTTGGAATGGGAAGCAGGAGGATCACTTGAGGCCAGGCACAAGCGTAATGCACAGTGCAATATtTAGAGGAGTAGAGTTTGATATTTTGGTTGGGGCAGGTCCACTATTATAAGTAGCATGATCCCCCTtGCTTGGACTGTCCTTTCCAAATGACCTAATAATAATGTTGGTCGTTAATAGCATCAAGGCAACTATGgGAGAACATGGTATGCTGACAACATAGAATTTCTGAGACCTTCCTTTTAACTGAACGCCTCAAGATGCTTCCATAAAAGCCAGATCTTTCCCAAGGAGTCCATACAGTGATGTGAACCAGAAGGcAGAACAGAGGCTGAACTGTAACTCCTCATGTATCCAGAGTTTGATATCAGGGACTAATTCCCGTGGTTGG…
TCONS_00046155	u	XLOC_014690	-	635	0	0	271	10425875	11	76054951	76055585		76054951-76055585	LRRC32	leucine rich repeat containing 32 (LRRC32), transcript variant 2, mRNA	NM_001128922	11	76368567	76381791	-	76370647	76376998	3	3985,88,134,	0,8347,13090,	CCCGGAGGGGATGCACAGAAGGCTGACAGACCCTAAGGGTTACCCTAGGCCATGCTCAGGGCCAGGGAATGGGGGCATGGGGATGTAGAGGGGGTTTGGAGGGTGGGCCTCTGACTACATTTCCACCCAGGCCACACAAGTCCTCCATACCAGCTCCTCAGTCCCCATATGGAATTCGTCGTTTTCTGCCCACTCCCCCACCTTTATTTTGCCCTTTTCcTTTTGATTCTCTGATTCTCGAGCCCTTGCCATTGTTCAAGGCTTGGGCCCGGGCCTTGACAGGAAGCCCCACAGGAGGCCTGGCTGCCCCAGCACTGCTCTGCGGACTTCCCCAGgAGCAGCCTGGCAGGCCCTGTACTTTCACTGAAGCCACTCTCTGGCCTCCTGGGCCAGCCCTTC…
TCONS_00046155	u	XLOC_014690	-	635	0	0	271	10425875	11	76054951	76055585		76054951-76055585	LRRC32	leucine rich repeat containing 32 (LRRC32), transcript variant 1, mRNA	NM_005512	11	76368567	76381044	-	76370647	76376998	3	3985,88,239,	0,8347,12238,	CCCGGAGGGGATGCACAGAAGGCTGACAGACCCTAAGGGTTACCCTAGGCCATGCTCAGGGCCAGGGAATGGGGGCATGGGGATGTAGAGGGGGTTTGGAGGGTGGGCCTCTGACTACATTTCCACCCAGGCCACACAAGTCCTCCATACCAGCTCCTCAGTCCCCATATGGAATTCGTCGTTTTCTGCCCACTCCCCCACCTTTATTTTGCCCTTTTCcTTTTGATTCTCTGATTCTCGAGCCCTTGCCATTGTTCAAGGCTTGGGCCCGGGCCTTGACAGGAAGCCCCACAGGAGGCCTGGCTGCCCCAGCACTGCTCTGCGGACTTCCCCAGgAGCAGCCTGGCAGGCCCTGTACTTTCACTGAAGCCACTCTCTGGCCTCCTGGGCCAGCCCTTC…
TCONS_00046161	u	XLOC_014696	-	783	74	95	267	10384034	11	86018180	86018962		86018180-86018962	ME3	malic enzyme 3, NADP(+)-dependent, mitochondrial (ME3), nuclear gene encoding mitochondrial protein, transcript variant 2, mRNA	NM_001014811	11	86152149	86383240	-	86152320	86382986	14	333,99,174,143,106,114,98,110,104,162,76,150,134,437,	0,1713,5206,5957,7042,8781,9193,23983,46229,56855,67684,115445,118582,230654,	ACCAGGAACTGGTATACTTATACTGGTTACAGCTCCCTTCATCACTTGGAGCtTGAcGCACTGTATGAAGATAAAACGACTTGAAGTTTTACTCTCtGAGAAAACATATCAGCCAGTCTACGCTGTCCTCCAATATTAAAGTCAGCTCTGCCTGTCTTGGGTATCTTCTGTGTCTTGGTGTCCCATTGTTTGTTTCCAGAGTTCAAGAGTAGCcctgCggacacaGgccaGGGGTATTTGAGGCTTTGAGCAAAGCAGCCATTCTTATCTAATGAGGCAGCTTACAGAACTTACCCTGCTAGCTGGGCTTACTACCACCCACCCGCTACTGCCAGGTGCCTTACTAGCAGCTTAGATGGCTGAGAACTTGTGATTGAAGTCGGATGTAAATAACACTCT…
TCONS_00046161	u	XLOC_014696	-	783	74	95	267	10384034	11	86018180	86018962		86018180-86018962	ME3	malic enzyme 3, NADP(+)-dependent, mitochondrial (ME3), nuclear gene encoding mitochondrial protein, transcript variant 3, mRNA	NM_001161586	11	86152149	86383678	-	86152320	86382986	15	333,99,174,143,106,114,98,110,104,162,76,150,134,197,313,	0,1713,5206,5957,7042,8781,9193,23983,46229,56855,67684,115445,118582,230654,231216,	ACCAGGAACTGGTATACTTATACTGGTTACAGCTCCCTTCATCACTTGGAGCtTGAcGCACTGTATGAAGATAAAACGACTTGAAGTTTTACTCTCtGAGAAAACATATCAGCCAGTCTACGCTGTCCTCCAATATTAAAGTCAGCTCTGCCTGTCTTGGGTATCTTCTGTGTCTTGGTGTCCCATTGTTTGTTTCCAGAGTTCAAGAGTAGCcctgCggacacaGgccaGGGGTATTTGAGGCTTTGAGCAAAGCAGCCATTCTTATCTAATGAGGCAGCTTACAGAACTTACCCTGCTAGCTGGGCTTACTACCACCCACCCGCTACTGCCAGGTGCCTTACTAGCAGCTTAGATGGCTGAGAACTTGTGATTGAAGTCGGATGTAAATAACACTCT…
TCONS_00046161	u	XLOC_014696	-	783	74	95	267	10384034	11	86018180	86018962		86018180-86018962	ME3	malic enzyme 3, NADP(+)-dependent, mitochondrial (ME3), nuclear gene encoding mitochondrial protein, transcript variant 1, mRNA	NM_006680	11	86152149	86383427	-	86152320	86382986	15	333,99,174,143,106,114,98,110,104,162,76,150,134,197,88,	0,1713,5206,5957,7042,8781,9193,23983,46229,56855,67684,115445,118582,230654,231190,	ACCAGGAACTGGTATACTTATACTGGTTACAGCTCCCTTCATCACTTGGAGCtTGAcGCACTGTATGAAGATAAAACGACTTGAAGTTTTACTCTCtGAGAAAACATATCAGCCAGTCTACGCTGTCCTCCAATATTAAAGTCAGCTCTGCCTGTCTTGGGTATCTTCTGTGTCTTGGTGTCCCATTGTTTGTTTCCAGAGTTCAAGAGTAGCcctgCggacacaGgccaGGGGTATTTGAGGCTTTGAGCAAAGCAGCCATTCTTATCTAATGAGGCAGCTTACAGAACTTACCCTGCTAGCTGGGCTTACTACCACCCACCCGCTACTGCCAGGTGCCTTACTAGCAGCTTAGATGGCTGAGAACTTGTGATTGAAGTCGGATGTAAATAACACTCT…
TCONS_00090047	=	XLOC_028873	-	281	127	452	263	79957018	17	2531000	2531280	+	2531000-2531280	PAFAH1B1	platelet-activating factor acetylhydrolase 1b, regulatory subunit 1 (45kDa) (PAFAH1B1), mRNA	NM_000430	17	2496922	2588909	+	2541582	2585096	11	378,222,85,75,207,169,103,229,102,157,3887,	0,44470,71743,72387,73363,76534,79026,80431,82876,86535,88100,	nnnnnnnnGTCCCAGCTACTCAGGAGGCTGAGGCTGGAGGATTGCTTGAGCCCAGGAGTTCTGGGTTACAGTGTGCTGTGCTGATCGGATGTCTGCACTAAGTGCAGCATCAATATGGTGACCTCCTGGGAACAGGAGACTCCCAGGTTGCCTAAGGAGGGGnnnnnnnnnnnnnnnnnnnnnnnnnnnnnnnnnnnnnnnnnnnnnnnnnnnnnnnnnnnnnnnnnnnnnnnnnnnnnnnnnnnnnnnnnnnnnnnnnnnnnnnnnnnnnnnnnnnnnnn
TCONS_00179162	u	XLOC_058231	TSS65207	1867	88	47	253	10823117	5	149073839	149093697	-	149073839-149073869,149091862-149093697	PPARGC1B	peroxisome proliferator-activated receptor gamma, coactivator 1 beta (PPARGC1B), transcript variant 2, mRNA	NM_001172698	5	149109814	149234585	+	149109905	149227121	11	169,174,213,1123,37,65,811,76,122,155,7565,	0,90181,96421,102404,104422,105049,106011,109789,112004,115508,117206,	ATATTTCTCATTTTTTTCTTTATGCTTGGCAGTATTTTCTAACAATTCTATAATTAAATATTTTTAAATAAGATGTTAGAACAGATGATTTCTAAAATTCCCGCCGCCAACTCTGACATTTTGTGcATCTATGACTGATGCCCTAAGCAACTCCAAATAGTCCAnnnnnnnnnnnnnnnnnnnnnnnnnnnnnnnnnnnnnnnnnnnTTGCCCACAGCTGTAGCCCTCTGCATTCCTCTCTCCcACACTCACTGCCCAGCTGTCTCCCCTGCCAGCCTGGGAGcTTCTGCTTGGCAGGACCCAGCTGCGACCCTGTCTGTAATCCATGTGCCTAGCCAAGAGCTAAGCAAAGGAACACGGCTCAGCATATTGACAGGTGCCTTGCGGgCACAATGATAA…
TCONS_00179162	u	XLOC_058231	TSS65207	1867	88	47	253	10823117	5	149073839	149093697	-	149073839-149073869,149091862-149093697	PPARGC1B	peroxisome proliferator-activated receptor gamma, coactivator 1 beta (PPARGC1B), transcript variant 1, mRNA	NM_133263	5	149109814	149234585	+	149109905	149227121	12	169,174,213,117,1123,37,65,811,76,122,155,7565,	0,90181,96421,100515,102404,104422,105049,106011,109789,112004,115508,117206,	ATATTTCTCATTTTTTTCTTTATGCTTGGCAGTATTTTCTAACAATTCTATAATTAAATATTTTTAAATAAGATGTTAGAACAGATGATTTCTAAAATTCCCGCCGCCAACTCTGACATTTTGTGcATCTATGACTGATGCCCTAAGCAACTCCAAATAGTCCAnnnnnnnnnnnnnnnnnnnnnnnnnnnnnnnnnnnnnnnnnnnTTGCCCACAGCTGTAGCCCTCTGCATTCCTCTCTCCcACACTCACTGCCCAGCTGTCTCCCCTGCCAGCCTGGGAGcTTCTGCTTGGCAGGACCCAGCTGCGACCCTGTCTGTAATCCATGTGCCTAGCCAAGAGCTAAGCAAAGGAACACGGCTCAGCATATTGACAGGTGCCTTGCGGgCACAATGATAA…
TCONS_00181155	u	XLOC_059012	-	108	0	0	239	12302338	6	17868262	17868369	+	17868262-17868369	KIF13A	kinesin family member 13A (KIF13A), transcript variant 4, mRNA	NM_001105568	6	17759413	17987854	-	17761087	17987694	38	1695,792,152,106,48,78,153,93,177,125,56,127,100,147,133,152,174,162,150,141,163,214,167,87,131,135,111,213,112,113,135,88,181,93,61,13,91,215,	0,4972,12725,14295,15832,18094,19764,20409,21547,21994,24463,26332,28593,35066,35389,37486,40083,40769,45178,46292,49585,57837,66585,66855,69057,71918,74778,77695,78289,90194,91140,92772,96254,96847,114194,138985,227871,228226,	AAGAATATAGCTGTGAGATTTCTCAGTGTGCTTATGAAACAAAGGACAGAGAACGGCAGCACGTGGCTTGgTAGCCAAGGGAATTATGGCACCAAACTTGCAGTCAAA
TCONS_00033748	u	XLOC_010859	-	432	0	0	238	1103581	10	55880997	55881428		55880997-55881428	PCDH15	protocadherin-related 15 (PCDH15), transcript variant A, mRNA	NM_001142763	10	55580859	56561051	-	55581617	56424022	35	2259,5,157,9,219,177,89,216,128,141,110,113,141,117,225,306,129,94,80,133,194,150,135,207,113,109,171,111,120,156,161,66,15,119,367,	0,2329,6292,7465,10215,19220,36075,45542,82143,117715,119766,138632,140652,174549,199092,201792,245657,258231,268884,311775,332000,362344,364034,374583,392836,415723,496171,508496,525265,548020,557682,706712,707288,843072,979825,	GAAACTATTTATAAACTCATACTCTTATTGCTAACATCAATTATTTTGCAAATACTTGAAATTTTTACTGAcTTCATAAATAATGCATGAAAGCTTATAGACTTCAACTAGTGAGCATTATCtTTTGTGGTTTATAAATACAGAATAAAGAATAAGGTATAGTTTGaATGAGTCTGAACAACAGATGTTTCTACTTTATGAATTCTGGTCAAATCATTGGGAAAGAGTTTTAtttaGacAATAAGCATCTGCATTTTGGAAAATTAAACTAAAAATTATTTTGTCATTTTCTCTAATAGCTTGGGACCTACGTAAATCTATTAAGTTGACCTTAAATAGAACTGAAGGTGATAGTAGAGGTGTTTAAAATAAGTTTGGATAGTTTTTACACATGTAAAT…
TCONS_00033748	u	XLOC_010859	-	432	0	0	238	1103581	10	55880997	55881428		55880997-55881428	PCDH15	protocadherin-related 15 (PCDH15), transcript variant B, mRNA	NM_001142764	10	55580859	56561051	-	55581617	56424022	34	2259,5,157,9,219,177,89,216,128,141,110,113,141,117,225,306,129,94,80,133,194,150,135,207,113,109,171,111,120,156,161,66,119,367,	0,2329,6292,7465,10215,19220,36075,45542,82143,117715,119766,138632,140652,174549,199092,201792,245657,258231,268884,311775,332000,362344,364034,374583,392836,415723,496171,508496,525265,548020,557682,706712,843072,979825,	GAAACTATTTATAAACTCATACTCTTATTGCTAACATCAATTATTTTGCAAATACTTGAAATTTTTACTGAcTTCATAAATAATGCATGAAAGCTTATAGACTTCAACTAGTGAGCATTATCtTTTGTGGTTTATAAATACAGAATAAAGAATAAGGTATAGTTTGaATGAGTCTGAACAACAGATGTTTCTACTTTATGAATTCTGGTCAAATCATTGGGAAAGAGTTTTAtttaGacAATAAGCATCTGCATTTTGGAAAATTAAACTAAAAATTATTTTGTCATTTTCTCTAATAGCTTGGGACCTACGTAAATCTATTAAGTTGACCTTAAATAGAACTGAAGGTGATAGTAGAGGTGTTTAAAATAAGTTTGGATAGTTTTTACACATGTAAAT…
TCONS_00033748	u	XLOC_010859	-	432	0	0	238	1103581	10	55880997	55881428		55880997-55881428	PCDH15	protocadherin-related 15 (PCDH15), transcript variant D, mRNA	NM_001142765	10	55580859	56561051	-	55581617	56424022	32	2259,5,157,9,219,177,89,216,128,141,110,113,141,117,225,306,129,94,194,150,135,207,113,109,171,111,120,156,161,66,119,367,	0,2329,6292,7465,10215,19220,36075,45542,82143,117715,119766,138632,140652,174549,199092,201792,245657,258231,332000,362344,364034,374583,392836,415723,496171,508496,525265,548020,557682,706712,843072,979825,	GAAACTATTTATAAACTCATACTCTTATTGCTAACATCAATTATTTTGCAAATACTTGAAATTTTTACTGAcTTCATAAATAATGCATGAAAGCTTATAGACTTCAACTAGTGAGCATTATCtTTTGTGGTTTATAAATACAGAATAAAGAATAAGGTATAGTTTGaATGAGTCTGAACAACAGATGTTTCTACTTTATGAATTCTGGTCAAATCATTGGGAAAGAGTTTTAtttaGacAATAAGCATCTGCATTTTGGAAAATTAAACTAAAAATTATTTTGTCATTTTCTCTAATAGCTTGGGACCTACGTAAATCTATTAAGTTGACCTTAAATAGAACTGAAGGTGATAGTAGAGGTGTTTAAAATAAGTTTGGATAGTTTTTACACATGTAAAT…
TCONS_00033748	u	XLOC_010859	-	432	0	0	238	1103581	10	55880997	55881428		55880997-55881428	PCDH15	protocadherin-related 15 (PCDH15), transcript variant E, mRNA	NM_001142766	10	55580859	56561051	-	55581617	56424022	32	2259,156,219,177,89,216,128,141,110,113,141,117,225,306,129,94,80,133,194,150,135,207,113,109,171,111,120,156,161,66,119,367,	0,6293,10215,19220,36075,45542,82143,117715,119766,138632,140652,174549,199092,201792,245657,258231,268884,311775,332000,362344,364034,374583,392836,415723,496171,508496,525265,548020,557682,706712,843072,979825,	GAAACTATTTATAAACTCATACTCTTATTGCTAACATCAATTATTTTGCAAATACTTGAAATTTTTACTGAcTTCATAAATAATGCATGAAAGCTTATAGACTTCAACTAGTGAGCATTATCtTTTGTGGTTTATAAATACAGAATAAAGAATAAGGTATAGTTTGaATGAGTCTGAACAACAGATGTTTCTACTTTATGAATTCTGGTCAAATCATTGGGAAAGAGTTTTAtttaGacAATAAGCATCTGCATTTTGGAAAATTAAACTAAAAATTATTTTGTCATTTTCTCTAATAGCTTGGGACCTACGTAAATCTATTAAGTTGACCTTAAATAGAACTGAAGGTGATAGTAGAGGTGTTTAAAATAAGTTTGGATAGTTTTTACACATGTAAAT…
TCONS_00033748	u	XLOC_010859	-	432	0	0	238	1103581	10	55880997	55881428		55880997-55881428	PCDH15	protocadherin-related 15 (PCDH15), transcript variant F, mRNA	NM_001142767	10	55580859	56561051	-	55581617	56424022	31	2259,156,219,177,89,216,128,141,110,113,141,117,225,306,129,94,80,133,194,150,135,207,113,109,171,120,156,161,66,119,367,	0,6293,10215,19220,36075,45542,82143,117715,119766,138632,140652,174549,199092,201792,245657,258231,268884,311775,332000,362344,364034,374583,392836,415723,496171,525265,548020,557682,706712,843072,979825,	GAAACTATTTATAAACTCATACTCTTATTGCTAACATCAATTATTTTGCAAATACTTGAAATTTTTACTGAcTTCATAAATAATGCATGAAAGCTTATAGACTTCAACTAGTGAGCATTATCtTTTGTGGTTTATAAATACAGAATAAAGAATAAGGTATAGTTTGaATGAGTCTGAACAACAGATGTTTCTACTTTATGAATTCTGGTCAAATCATTGGGAAAGAGTTTTAtttaGacAATAAGCATCTGCATTTTGGAAAATTAAACTAAAAATTATTTTGTCATTTTCTCTAATAGCTTGGGACCTACGTAAATCTATTAAGTTGACCTTAAATAGAACTGAAGGTGATAGTAGAGGTGTTTAAAATAAGTTTGGATAGTTTTTACACATGTAAAT…
TCONS_00033748	u	XLOC_010859	-	432	0	0	238	1103581	10	55880997	55881428		55880997-55881428	PCDH15	protocadherin-related 15 (PCDH15), transcript variant G, mRNA	NM_001142768	10	55580859	56561051	-	55581617	56424022	33	2259,5,157,9,219,177,89,216,128,141,110,113,141,117,225,306,129,94,80,133,194,150,135,207,113,109,171,111,120,156,161,119,367,	0,2329,6292,7465,10215,19220,36075,45542,82143,117715,119766,138632,140652,174549,199092,201792,245657,258231,268884,311775,332000,362344,364034,374583,392836,415723,496171,508496,525265,548020,557682,843072,979825,	GAAACTATTTATAAACTCATACTCTTATTGCTAACATCAATTATTTTGCAAATACTTGAAATTTTTACTGAcTTCATAAATAATGCATGAAAGCTTATAGACTTCAACTAGTGAGCATTATCtTTTGTGGTTTATAAATACAGAATAAAGAATAAGGTATAGTTTGaATGAGTCTGAACAACAGATGTTTCTACTTTATGAATTCTGGTCAAATCATTGGGAAAGAGTTTTAtttaGacAATAAGCATCTGCATTTTGGAAAATTAAACTAAAAATTATTTTGTCATTTTCTCTAATAGCTTGGGACCTACGTAAATCTATTAAGTTGACCTTAAATAGAACTGAAGGTGATAGTAGAGGTGTTTAAAATAAGTTTGGATAGTTTTTACACATGTAAAT…
TCONS_00033748	u	XLOC_010859	-	432	0	0	238	1103581	10	55880997	55881428		55880997-55881428	PCDH15	protocadherin-related 15 (PCDH15), transcript variant I, mRNA	NM_001142769	10	55568451	56561051	-	55568451	56424022	36	855,111,160,9,219,177,89,216,128,141,110,113,141,117,225,306,129,94,80,133,194,150,135,21,207,113,109,171,111,120,156,161,66,15,119,367,	0,1864,18697,19873,22623,31628,48483,57950,94551,130123,132174,151040,153060,186957,211500,214200,258065,270639,281292,324183,344408,374752,376442,380672,386991,405244,428131,508579,520904,537673,560428,570090,719120,719696,855480,992233,	GAAACTATTTATAAACTCATACTCTTATTGCTAACATCAATTATTTTGCAAATACTTGAAATTTTTACTGAcTTCATAAATAATGCATGAAAGCTTATAGACTTCAACTAGTGAGCATTATCtTTTGTGGTTTATAAATACAGAATAAAGAATAAGGTATAGTTTGaATGAGTCTGAACAACAGATGTTTCTACTTTATGAATTCTGGTCAAATCATTGGGAAAGAGTTTTAtttaGacAATAAGCATCTGCATTTTGGAAAATTAAACTAAAAATTATTTTGTCATTTTCTCTAATAGCTTGGGACCTACGTAAATCTATTAAGTTGACCTTAAATAGAACTGAAGGTGATAGTAGAGGTGTTTAAAATAAGTTTGGATAGTTTTTACACATGTAAAT…
TCONS_00033748	u	XLOC_010859	-	432	0	0	238	1103581	10	55880997	55881428		55880997-55881428	PCDH15	protocadherin-related 15 (PCDH15), transcript variant J, mRNA	NM_001142770	10	55568451	56561051	-	55569239	56424022	35	855,109,73,160,9,219,177,89,216,128,141,110,113,141,117,225,306,129,94,80,133,194,150,135,207,113,109,171,111,120,156,161,66,119,367,	0,1864,2857,18697,19873,22623,31628,48483,57950,94551,130123,132174,151040,153060,186957,211500,214200,258065,270639,281292,324183,344408,374752,376442,386991,405244,428131,508579,520904,537673,560428,570090,719120,855480,992233,	GAAACTATTTATAAACTCATACTCTTATTGCTAACATCAATTATTTTGCAAATACTTGAAATTTTTACTGAcTTCATAAATAATGCATGAAAGCTTATAGACTTCAACTAGTGAGCATTATCtTTTGTGGTTTATAAATACAGAATAAAGAATAAGGTATAGTTTGaATGAGTCTGAACAACAGATGTTTCTACTTTATGAATTCTGGTCAAATCATTGGGAAAGAGTTTTAtttaGacAATAAGCATCTGCATTTTGGAAAATTAAACTAAAAATTATTTTGTCATTTTCTCTAATAGCTTGGGACCTACGTAAATCTATTAAGTTGACCTTAAATAGAACTGAAGGTGATAGTAGAGGTGTTTAAAATAAGTTTGGATAGTTTTTACACATGTAAAT…
TCONS_00033748	u	XLOC_010859	-	432	0	0	238	1103581	10	55880997	55881428		55880997-55881428	PCDH15	protocadherin-related 15 (PCDH15), transcript variant K, mRNA	NM_001142771	10	55562532	56561051	-	55566338	56424022	35	4358,111,160,9,219,177,89,216,128,141,110,113,141,117,225,306,129,94,80,133,194,150,135,207,113,109,171,111,120,156,161,66,15,119,367,	0,7783,24616,25792,28542,37547,54402,63869,100470,136042,138093,156959,158979,192876,217419,220119,263984,276558,287211,330102,350327,380671,382361,392910,411163,434050,514498,526823,543592,566347,576009,725039,725615,861399,998152,	GAAACTATTTATAAACTCATACTCTTATTGCTAACATCAATTATTTTGCAAATACTTGAAATTTTTACTGAcTTCATAAATAATGCATGAAAGCTTATAGACTTCAACTAGTGAGCATTATCtTTTGTGGTTTATAAATACAGAATAAAGAATAAGGTATAGTTTGaATGAGTCTGAACAACAGATGTTTCTACTTTATGAATTCTGGTCAAATCATTGGGAAAGAGTTTTAtttaGacAATAAGCATCTGCATTTTGGAAAATTAAACTAAAAATTATTTTGTCATTTTCTCTAATAGCTTGGGACCTACGTAAATCTATTAAGTTGACCTTAAATAGAACTGAAGGTGATAGTAGAGGTGTTTAAAATAAGTTTGGATAGTTTTTACACATGTAAAT…
TCONS_00033748	u	XLOC_010859	-	432	0	0	238	1103581	10	55880997	55881428		55880997-55881428	PCDH15	protocadherin-related 15 (PCDH15), transcript variant L, mRNA	NM_001142772	10	55562532	56561051	-	55566338	56424022	34	4358,111,160,9,219,177,89,216,128,141,110,113,141,117,225,306,129,94,80,133,194,150,135,207,113,109,171,111,120,156,161,66,119,367,	0,7783,24616,25792,28542,37547,54402,63869,100470,136042,138093,156959,158979,192876,217419,220119,263984,276558,287211,330102,350327,380671,382361,392910,411163,434050,514498,526823,543592,566347,576009,725039,861399,998152,	GAAACTATTTATAAACTCATACTCTTATTGCTAACATCAATTATTTTGCAAATACTTGAAATTTTTACTGAcTTCATAAATAATGCATGAAAGCTTATAGACTTCAACTAGTGAGCATTATCtTTTGTGGTTTATAAATACAGAATAAAGAATAAGGTATAGTTTGaATGAGTCTGAACAACAGATGTTTCTACTTTATGAATTCTGGTCAAATCATTGGGAAAGAGTTTTAtttaGacAATAAGCATCTGCATTTTGGAAAATTAAACTAAAAATTATTTTGTCATTTTCTCTAATAGCTTGGGACCTACGTAAATCTATTAAGTTGACCTTAAATAGAACTGAAGGTGATAGTAGAGGTGTTTAAAATAAGTTTGGATAGTTTTTACACATGTAAAT…
TCONS_00033748	u	XLOC_010859	-	432	0	0	238	1103581	10	55880997	55881428		55880997-55881428	PCDH15	protocadherin-related 15 (PCDH15), transcript variant H, mRNA	NM_001142773	10	55580859	56561051	-	55581617	56424022	32	2259,5,157,219,177,89,216,128,141,110,113,141,117,225,306,129,94,80,133,194,150,135,207,113,109,171,111,120,156,161,119,367,	0,2329,6292,10215,19220,36075,45542,82143,117715,119766,138632,140652,174549,199092,201792,245657,258231,268884,311775,332000,362344,364034,374583,392836,415723,496171,508496,525265,548020,557682,843072,979825,	GAAACTATTTATAAACTCATACTCTTATTGCTAACATCAATTATTTTGCAAATACTTGAAATTTTTACTGAcTTCATAAATAATGCATGAAAGCTTATAGACTTCAACTAGTGAGCATTATCtTTTGTGGTTTATAAATACAGAATAAAGAATAAGGTATAGTTTGaATGAGTCTGAACAACAGATGTTTCTACTTTATGAATTCTGGTCAAATCATTGGGAAAGAGTTTTAtttaGacAATAAGCATCTGCATTTTGGAAAATTAAACTAAAAATTATTTTGTCATTTTCTCTAATAGCTTGGGACCTACGTAAATCTATTAAGTTGACCTTAAATAGAACTGAAGGTGATAGTAGAGGTGTTTAAAATAAGTTTGGATAGTTTTTACACATGTAAAT…
TCONS_00033748	u	XLOC_010859	-	432	0	0	238	1103581	10	55880997	55881428		55880997-55881428	PCDH15	protocadherin-related 15 (PCDH15), transcript variant C, mRNA	NM_033056	10	55580859	56561051	-	55581617	56424022	33	2259,156,9,219,177,89,216,128,141,110,113,141,117,225,306,129,94,80,133,194,150,135,207,113,109,171,111,120,156,161,66,119,367,	0,6293,7465,10215,19220,36075,45542,82143,117715,119766,138632,140652,174549,199092,201792,245657,258231,268884,311775,332000,362344,364034,374583,392836,415723,496171,508496,525265,548020,557682,706712,843072,979825,	GAAACTATTTATAAACTCATACTCTTATTGCTAACATCAATTATTTTGCAAATACTTGAAATTTTTACTGAcTTCATAAATAATGCATGAAAGCTTATAGACTTCAACTAGTGAGCATTATCtTTTGTGGTTTATAAATACAGAATAAAGAATAAGGTATAGTTTGaATGAGTCTGAACAACAGATGTTTCTACTTTATGAATTCTGGTCAAATCATTGGGAAAGAGTTTTAtttaGacAATAAGCATCTGCATTTTGGAAAATTAAACTAAAAATTATTTTGTCATTTTCTCTAATAGCTTGGGACCTACGTAAATCTATTAAGTTGACCTTAAATAGAACTGAAGGTGATAGTAGAGGTGTTTAAAATAAGTTTGGATAGTTTTTACACATGTAAAT…
TCONS_00125973	u	XLOC_039816	TSS45419	385	0	0	237	11862259	2	169731953	169736375	+	169731953-169732309,169736348-169736375	LRP2	low density lipoprotein receptor-related protein 2 (LRP2), mRNA	NM_004525	2	169983618	170219122	-	169985172	170218909	79	1722,72,108,102,130,121,68,91,120,177,221,129,166,144,132,132,129,123,138,117,117,120,129,246,197,178,224,171,153,517,296,202,132,120,126,243,204,290,159,166,921,189,240,214,178,110,144,167,129,178,229,185,212,249,378,117,120,240,282,138,131,126,193,204,141,203,207,224,170,129,120,153,117,114,111,117,123,108,292,	0,1904,5465,10283,11468,12142,12434,13346,15565,18638,19630,23789,25690,27351,29165,30262,35363,38823,41430,42593,43442,44906,45987,46810,48084,49302,50694,54339,55058,58394,60861,64723,66652,69802,71677,74519,75647,76873,78370,78914,79221,82344,84859,86548,89144,93345,98201,99313,104605,106302,108731,109994,110982,112418,113879,115847,116294,117584,119596,120269,128997,130015,131916,143795,14581…	AGTCTCATGAAGTTCAAAGCAAAACAAGGTTAGTTCCTAAGAAGTAAAGAAAAATGTTGGGATGCAACTGTGAAATATAATGAACACTAATTAAAGTTTTCTGAGGAGAAACAAAATACTAAGACATACCATTTTCACAAGTCAAATCTCTGGGCTAAAAATGAGTAGTGATGAAGCTGGGAAAGGGGATGGAAGATGCAATGTGAACtTCCAACAGGAGTGCTtCTCAAGGTCTTGTCTCCGAGGTTTAGGGCTTTTACTTACACAAAATCCTGACACTTTAGTTTGCATCAGAATCAtTTGAGGGGACTGTTAATGTATAGATTGCTTGGCCCTTAATTTTCTCACAAAATTAAGGCCATCTTGGGGAAAGAGCTTAGAAAGC
TCONS_00038362	u	XLOC_012339	-	458	8	17	237	88025555	11	74653278	74653735	+	74653278-74653735	ARRB1	arrestin, beta 1 (ARRB1), transcript variant 1, mRNA	NM_004041	11	74971165	75062875	-	74977206	75062651	16	6153,52,71,24,84,138,73,85,136,68,60,197,45,61,31,244,	0,7530,8767,11579,12773,13952,16717,17242,18487,20953,21840,23165,24113,27193,29887,91466,	GAGTTGGTGCTCCATAGGGCCCTGCCACCTCTGAGGTCCAATAAATCCACTCTGGAGACAGAGagaccagGcagcagcTCTGGATCCACCCACCAGACCAGnnnnnnnnATATTGCCAAATTCTTGgTGGCcAGAGCTAGGAAGGCCCATTGTGATCATCTGGTCAAACTCCTTGCTTTCCCAAGTGAGAAACTGAGGCGTAGAGTGGGGAAGGAACTTGCCCAAAGTCACACAGTAAGTTATTCTCAAAGGCCAGGCAAAGAGGATAACTCCTAACACTTTCTACCTCATCTCCCATCTGGCTTCTTGCCCCAGGAATTGCCCTAGGTCTCAATCAAGCCAACACCAGCCAATGCGTACTGGGTACCCATGACACTGGGAGCTACTGGAGGTCATCAA…
TCONS_00038362	u	XLOC_012339	-	458	8	17	237	88025555	11	74653278	74653735	+	74653278-74653735	ARRB1	arrestin, beta 1 (ARRB1), transcript variant 2, mRNA	NM_020251	11	74971165	75062875	-	74977206	75062651	15	6153,52,71,84,138,73,85,136,68,60,197,45,61,31,244,	0,7530,8767,12773,13952,16717,17242,18487,20953,21840,23165,24113,27193,29887,91466,	GAGTTGGTGCTCCATAGGGCCCTGCCACCTCTGAGGTCCAATAAATCCACTCTGGAGACAGAGagaccagGcagcagcTCTGGATCCACCCACCAGACCAGnnnnnnnnATATTGCCAAATTCTTGgTGGCcAGAGCTAGGAAGGCCCATTGTGATCATCTGGTCAAACTCCTTGCTTTCCCAAGTGAGAAACTGAGGCGTAGAGTGGGGAAGGAACTTGCCCAAAGTCACACAGTAAGTTATTCTCAAAGGCCAGGCAAAGAGGATAACTCCTAACACTTTCTACCTCATCTCCCATCTGGCTTCTTGCCCCAGGAATTGCCCTAGGTCTCAATCAAGCCAACACCAGCCAATGCGTACTGGGTACCCATGACACTGGGAGCTACTGGAGGTCATCAA…
TCONS_00121267	u	XLOC_037991	-	1003	18	18	231	76443035	2	36927163	36928165	+	36927163-36928165	STRN	striatin, calmodulin binding protein (STRN), mRNA	NM_003162	2	37064840	37193615	-	37076598	37193606	18	11928,87,108,141,168,122,48,176,137,144,111,136,136,168,79,74,104,243,	0,12016,13302,17514,20158,23434,30116,31856,40193,46234,49018,56200,61825,64886,67842,78380,87407,128532,	CtTCATTATCTCCAAAAGAAATTTATAGCAAGAATATTGAAGGAACGAAaGTCAGATTAAAAAAAAAATTTCTCACAAAGTTCATCATCAGTGATGCAGCTCAATTTCCCCCCtTTTAGTCATAACTAAAATGATTATAAAAGCTAAATACTTTGCATAACTAAGTATTTGTTTAATGGCAAAAGTTGTTAAACTTGTTCAATAGAAAAATACtGAAGGTCATTATATCACTTCTGTTAAATAAcCTGTCTATGGTTTGAGTAGCAAATGAGCTCCATATGACAGTTGAGTTTTGAGAAGGGTGCTGCAAGCTCCCAGAGATGTATCCATAGCATATGAAAATAAGGCAGGGATCCAAACCTCCTGCTAATTTTCATACTATTCCAATACATTTCAAAC…
TCONS_00102481	u	XLOC_032514	-	791	5	6	225	10434565	17	31278822	31279612		31278822-31279612	RDM1	RAD52 motif 1 (RDM1), transcript variant 2, mRNA	NM_001034836	17	34249481	34257780	-	34249536	34257731	5	198,169,123,180,145,	0,2126,3037,7598,8154,	aATCTATTGAGTTGTAGAACATATCCTTCATTACTGTCTCAGTGATGGtCTTTATGCTGTGAAATTCTCAAAACCTAAAGCTTATGAAATGGTCTCAATGtCCAAAGAGCACTAAAAACTCATTACTcaCAAAATGATACCAAGTAAATGTTTCATAATCTTAGTTGCACCTTTATAATATTTGAGTGGCTATGTGAAATgGTCACAGGTTAGAAACAGAcCATAGTtCAAAAGTTAAATAATATCTCACAGGCAATCATTTcAGTCACAGGAAGTGGAACCAGGATTGAAGAGGGTGTTGAACAGGCTAAGAGGGCATTGAACAGGCTACCGAAGTGGGAGTAGTATATCTGtAGTCATTACTGAGCAGAGTTCTCAGATTTGATCAAGGTTAATTCA…
TCONS_00102481	u	XLOC_032514	-	791	5	6	225	10434565	17	31278822	31279612		31278822-31279612	RDM1	RAD52 motif 1 (RDM1), transcript variant 3, mRNA	NM_001163120	17	34245084	34257780	-	34245345	34257731	4	363,123,180,145,	0,7434,11995,12551,	aATCTATTGAGTTGTAGAACATATCCTTCATTACTGTCTCAGTGATGGtCTTTATGCTGTGAAATTCTCAAAACCTAAAGCTTATGAAATGGTCTCAATGtCCAAAGAGCACTAAAAACTCATTACTcaCAAAATGATACCAAGTAAATGTTTCATAATCTTAGTTGCACCTTTATAATATTTGAGTGGCTATGTGAAATgGTCACAGGTTAGAAACAGAcCATAGTtCAAAAGTTAAATAATATCTCACAGGCAATCATTTcAGTCACAGGAAGTGGAACCAGGATTGAAGAGGGTGTTGAACAGGCTAAGAGGGCATTGAACAGGCTACCGAAGTGGGAGTAGTATATCTGtAGTCATTACTGAGCAGAGTTCTCAGATTTGATCAAGGTTAATTCA…
TCONS_00102481	u	XLOC_032514	-	791	5	6	225	10434565	17	31278822	31279612		31278822-31279612	RDM1	RAD52 motif 1 (RDM1), transcript variant 4, mRNA	NM_001163121	17	34245084	34257780	-	34245345	34257731	6	363,86,169,123,180,145,	0,2106,6523,7434,11995,12551,	aATCTATTGAGTTGTAGAACATATCCTTCATTACTGTCTCAGTGATGGtCTTTATGCTGTGAAATTCTCAAAACCTAAAGCTTATGAAATGGTCTCAATGtCCAAAGAGCACTAAAAACTCATTACTcaCAAAATGATACCAAGTAAATGTTTCATAATCTTAGTTGCACCTTTATAATATTTGAGTGGCTATGTGAAATgGTCACAGGTTAGAAACAGAcCATAGTtCAAAAGTTAAATAATATCTCACAGGCAATCATTTcAGTCACAGGAAGTGGAACCAGGATTGAAGAGGGTGTTGAACAGGCTAAGAGGGCATTGAACAGGCTACCGAAGTGGGAGTAGTATATCTGtAGTCATTACTGAGCAGAGTTCTCAGATTTGATCAAGGTTAATTCA…
TCONS_00102481	u	XLOC_032514	-	791	5	6	225	10434565	17	31278822	31279612		31278822-31279612	RDM1	RAD52 motif 1 (RDM1), transcript variant 5, mRNA	NM_001163122	17	34245084	34257303	-	34245345	34257286	5	363,86,169,123,224,	0,2106,6523,7434,11995,	aATCTATTGAGTTGTAGAACATATCCTTCATTACTGTCTCAGTGATGGtCTTTATGCTGTGAAATTCTCAAAACCTAAAGCTTATGAAATGGTCTCAATGtCCAAAGAGCACTAAAAACTCATTACTcaCAAAATGATACCAAGTAAATGTTTCATAATCTTAGTTGCACCTTTATAATATTTGAGTGGCTATGTGAAATgGTCACAGGTTAGAAACAGAcCATAGTtCAAAAGTTAAATAATATCTCACAGGCAATCATTTcAGTCACAGGAAGTGGAACCAGGATTGAAGAGGGTGTTGAACAGGCTAAGAGGGCATTGAACAGGCTACCGAAGTGGGAGTAGTATATCTGtAGTCATTACTGAGCAGAGTTCTCAGATTTGATCAAGGTTAATTCA…
TCONS_00102481	u	XLOC_032514	-	791	5	6	225	10434565	17	31278822	31279612		31278822-31279612	RDM1	RAD52 motif 1 (RDM1), transcript variant 6, mRNA	NM_001163124	17	34245084	34257303	-	34245345	34257286	3	363,123,224,	0,7434,11995,	aATCTATTGAGTTGTAGAACATATCCTTCATTACTGTCTCAGTGATGGtCTTTATGCTGTGAAATTCTCAAAACCTAAAGCTTATGAAATGGTCTCAATGtCCAAAGAGCACTAAAAACTCATTACTcaCAAAATGATACCAAGTAAATGTTTCATAATCTTAGTTGCACCTTTATAATATTTGAGTGGCTATGTGAAATgGTCACAGGTTAGAAACAGAcCATAGTtCAAAAGTTAAATAATATCTCACAGGCAATCATTTcAGTCACAGGAAGTGGAACCAGGATTGAAGAGGGTGTTGAACAGGCTAAGAGGGCATTGAACAGGCTACCGAAGTGGGAGTAGTATATCTGtAGTCATTACTGAGCAGAGTTCTCAGATTTGATCAAGGTTAATTCA…
TCONS_00102481	u	XLOC_032514	-	791	5	6	225	10434565	17	31278822	31279612		31278822-31279612	RDM1	RAD52 motif 1 (RDM1), transcript variant 7, mRNA	NM_001163125	17	34249481	34257303	-	34249658	34257286	3	198,123,224,	0,3037,7598,	aATCTATTGAGTTGTAGAACATATCCTTCATTACTGTCTCAGTGATGGtCTTTATGCTGTGAAATTCTCAAAACCTAAAGCTTATGAAATGGTCTCAATGtCCAAAGAGCACTAAAAACTCATTACTcaCAAAATGATACCAAGTAAATGTTTCATAATCTTAGTTGCACCTTTATAATATTTGAGTGGCTATGTGAAATgGTCACAGGTTAGAAACAGAcCATAGTtCAAAAGTTAAATAATATCTCACAGGCAATCATTTcAGTCACAGGAAGTGGAACCAGGATTGAAGAGGGTGTTGAACAGGCTAAGAGGGCATTGAACAGGCTACCGAAGTGGGAGTAGTATATCTGtAGTCATTACTGAGCAGAGTTCTCAGATTTGATCAAGGTTAATTCA…
TCONS_00102481	u	XLOC_032514	-	791	5	6	225	10434565	17	31278822	31279612		31278822-31279612	RDM1	RAD52 motif 1 (RDM1), transcript variant 8, mRNA	NM_001163130	17	34245084	34257303	-	34245345	34257286	6	363,86,99,169,123,224,	0,2106,4496,6523,7434,11995,	aATCTATTGAGTTGTAGAACATATCCTTCATTACTGTCTCAGTGATGGtCTTTATGCTGTGAAATTCTCAAAACCTAAAGCTTATGAAATGGTCTCAATGtCCAAAGAGCACTAAAAACTCATTACTcaCAAAATGATACCAAGTAAATGTTTCATAATCTTAGTTGCACCTTTATAATATTTGAGTGGCTATGTGAAATgGTCACAGGTTAGAAACAGAcCATAGTtCAAAAGTTAAATAATATCTCACAGGCAATCATTTcAGTCACAGGAAGTGGAACCAGGATTGAAGAGGGTGTTGAACAGGCTAAGAGGGCATTGAACAGGCTACCGAAGTGGGAGTAGTATATCTGtAGTCATTACTGAGCAGAGTTCTCAGATTTGATCAAGGTTAATTCA…
TCONS_00102481	u	XLOC_032514	-	791	5	6	225	10434565	17	31278822	31279612		31278822-31279612	RDM1	RAD52 motif 1 (RDM1), transcript variant 1, mRNA	NM_145654	17	34245084	34257780	-	34245345	34257731	7	363,86,99,169,123,180,145,	0,2106,4496,6523,7434,11995,12551,	aATCTATTGAGTTGTAGAACATATCCTTCATTACTGTCTCAGTGATGGtCTTTATGCTGTGAAATTCTCAAAACCTAAAGCTTATGAAATGGTCTCAATGtCCAAAGAGCACTAAAAACTCATTACTcaCAAAATGATACCAAGTAAATGTTTCATAATCTTAGTTGCACCTTTATAATATTTGAGTGGCTATGTGAAATgGTCACAGGTTAGAAACAGAcCATAGTtCAAAAGTTAAATAATATCTCACAGGCAATCATTTcAGTCACAGGAAGTGGAACCAGGATTGAAGAGGGTGTTGAACAGGCTAAGAGGGCATTGAACAGGCTACCGAAGTGGGAGTAGTATATCTGtAGTCATTACTGAGCAGAGTTCTCAGATTTGATCAAGGTTAATTCA…
TCONS_00144904	o	XLOC_045942	-	1033	354	343	223	8636418	22	22550574	22551606	-	22550574-22551606	SLC2A11	solute carrier family 2 (facilitated glucose transporter), member 11 (SLC2A11), transcript variant 3, mRNA	NM_001024938	22	24199058	24227725	+	24199157	24227036	12	120,99,161,125,130,149,188,111,102,76,128,890,	0,5232,11609,18245,20170,20849,25587,25887,26900,27077,27430,27777,	nnnnnnnnnnnnnnnnnnnnnnnnnnnnnnnnnnnnnnnnnnnnnnnnnnnnnnnnnnnnnnnnnnnnnnnnnnnnnnnnnnnnnnnnnnnnnnnnnnnnnnnnnnnnnnnnnnnnnnnnnnnnnnnnnnnnnnnnnnnnnnnnnnnnnnnnnnnnnnnnnnnnnnnnnnnnnnnnnnnnnnnnnnnnnnnnnnnnnnnnnnnnnnnnnnnnnnnnnnnnnnnnnnnnnnnnnnnnnnnnnnnnnnnnnnnnnnnnnnnnnnnnnnnnnnnnnnnnnnnnnnnnnnnnnnnnnnnnnnnnnnnnnnnnnnnnnnnnnnnnnnnnnnnnnnnnnnnnnnnnnnnnnnnnnnnnnnCCCTACCCCCAAGGCAGGGGACATGGCCGTATTTTCCTAGGGGCA…
TCONS_00144904	o	XLOC_045942	-	1033	354	343	223	8636418	22	22550574	22551606	-	22550574-22551606	SLC2A11	solute carrier family 2 (facilitated glucose transporter), member 11 (SLC2A11), transcript variant 2, mRNA	NM_001024939	22	24200040	24227725	+	24200186	24227036	12	176,99,161,125,130,149,188,111,102,76,128,890,	0,4250,10627,17263,19188,19867,24605,24905,25918,26095,26448,26795,	nnnnnnnnnnnnnnnnnnnnnnnnnnnnnnnnnnnnnnnnnnnnnnnnnnnnnnnnnnnnnnnnnnnnnnnnnnnnnnnnnnnnnnnnnnnnnnnnnnnnnnnnnnnnnnnnnnnnnnnnnnnnnnnnnnnnnnnnnnnnnnnnnnnnnnnnnnnnnnnnnnnnnnnnnnnnnnnnnnnnnnnnnnnnnnnnnnnnnnnnnnnnnnnnnnnnnnnnnnnnnnnnnnnnnnnnnnnnnnnnnnnnnnnnnnnnnnnnnnnnnnnnnnnnnnnnnnnnnnnnnnnnnnnnnnnnnnnnnnnnnnnnnnnnnnnnnnnnnnnnnnnnnnnnnnnnnnnnnnnnnnnnnnnnnnnnnnCCCTACCCCCAAGGCAGGGGACATGGCCGTATTTTCCTAGGGGCA…
TCONS_00144904	o	XLOC_045942	-	1033	354	343	223	8636418	22	22550574	22551606	-	22550574-22551606	SLC2A11	solute carrier family 2 (facilitated glucose transporter), member 11 (SLC2A11), transcript variant 1, mRNA	NM_030807	22	24199058	24227725	+	24199676	24227036	13	120,111,99,161,125,130,149,188,111,102,76,128,890,	0,549,5232,11609,18245,20170,20849,25587,25887,26900,27077,27430,27777,	nnnnnnnnnnnnnnnnnnnnnnnnnnnnnnnnnnnnnnnnnnnnnnnnnnnnnnnnnnnnnnnnnnnnnnnnnnnnnnnnnnnnnnnnnnnnnnnnnnnnnnnnnnnnnnnnnnnnnnnnnnnnnnnnnnnnnnnnnnnnnnnnnnnnnnnnnnnnnnnnnnnnnnnnnnnnnnnnnnnnnnnnnnnnnnnnnnnnnnnnnnnnnnnnnnnnnnnnnnnnnnnnnnnnnnnnnnnnnnnnnnnnnnnnnnnnnnnnnnnnnnnnnnnnnnnnnnnnnnnnnnnnnnnnnnnnnnnnnnnnnnnnnnnnnnnnnnnnnnnnnnnnnnnnnnnnnnnnnnnnnnnnnnnnnnnnnnCCCTACCCCCAAGGCAGGGGACATGGCCGTATTTTCCTAGGGGCA…
TCONS_00033778	u	XLOC_010889	-	601	62	103	22	10182771	10	101172398	101172998		101172398-101172998	GOT1	glutamic-oxaloacetic transaminase 1, soluble (aspartate aminotransferase 1) (GOT1), mRNA	NM_002079	10	101156626	101190530	-	101157303	101190322	9	817,143,166,151,105,113,124,182,326,	0,5710,6599,6854,8886,9267,9856,23754,33578,	AAATAACAACTGTTAGTTTCTTAAATATCCTTCCAGCAtTTCCCTATGCTTACACAAACAAACACAGCTTCTTACATATGCCTTTTTAAACAAAAGGTAGCATACGGCGtACTATACACTGTTTTGTGTTCCTTGCTTTTTCannnnnnnnnnnnnnnnnnnnnnnnnnnnnnnnnnnnnnnnnnnnnnnnnnnnnnnnnnnnnnACTGATGAATGTACCATATTtTACTTTGTCAGTCTCTTGTTGGACATTTGAATTGTTTACAATCTTtGGCTATTAAAACAATACTTCAGTGAACAACCCTGTACATACGTCATCTCACACGTATGCAAATATATTTGTAAGATGCCGGGTGGAAAACAAAAGGGTGGGCTAAGAAGTATGTGTTTTTGTAGTTT…
TCONS_00098931	u	XLOC_031641	-	988	9	9	219	84663097	17	33814359	33815346	-	33814359-33815346	SOCS7	suppressor of cytokine signaling 7 (SOCS7), mRNA	NM_014598	17	36508006	36561846	+	36508127	36552221	10	909,65,105,102,131,169,129,136,151,6081,	0,9587,12628,13184,14163,15758,25533,43555,44094,47759,	TCTCTTTTCACCCCTCCCCAAAAAGACATGGGTAGGTACAGCAATCATAAAAAGGAGATACAAACACAAGAGtCAAATGTCTCTCGCACTGACACTTACAAAAAACTGGGAATTGTACATGGGGTTTCCAAACAGGAACTGCAGCAGCTACTAATGTCCCTTTACGAGAGTCAAACATGCCTATTAATACAGTATATACAGACACCCCATTCTGGAACTAATCTACAGGGACATCCCTAACccCCCCCCCTCTATCCCCAGAAAAATACCAAAACACACCCAAAGTGCATTTGTTTTGTTTATATCAAAACCTCTTTCCCTTTCCCCATCCCACCCTCAGACCCCCCcCACCCCATTTAaGATTgGCCTGCAAGTCTATTTTAACCATTTAGTATTTTT…
TCONS_00065079	o	XLOC_020917	-	317	61	192	217	700417205	14	60510587	60510903	+	60510587-60510903	TRMT5	TRM5 tRNA methyltransferase 5 homolog (S cerevisiae) (TRMT5), mRNA	NM_020810	14	61438166	61447782	-	61441826	61447691	5	3746,652,125,656,102,	0,4026,6065,7782,9514,	AGTCCACTTTTCTTGTTTtGCTATAATAGATATGTTCTGGTAATAAAAAATAAAAtGTGGGTTCACGTGATATACATGGCACTCAAAATGCTGTTGTTACAACCACGTCAGTGATTTGTGATGTGCCAAACAGCAGTGTGAAGTGATGACAGTGACATTCAGTGTGTGTTGCAACCACTCAACTCTGCTGTTGTTCAAGAAAGCAGCTGCAGTCCTCACTTCAGCAGCACATATACTAAAAAACTGGAATGGTAnnnnnnnnnnnnnnnnnnnnnnnnnnnnnnnnnnnnnnnnnnnnnnnnnnnnnnnnnnnnnTT
TCONS_00102479	u	XLOC_032512	-	813	17	21	214	9187982	17	31269782	31270594		31269782-31270594	RDM1	RAD52 motif 1 (RDM1), transcript variant 3, mRNA	NM_001163120	17	34245084	34257780	-	34245345	34257731	4	363,123,180,145,	0,7434,11995,12551,	CTGTCATCCTGCCCTGCCTTAACACgGCCATTACCCTAGAAATTACAGCaCCACTCTTCAGAGGTCTACCCTGTGTGCACACATGGAcAAGAGGCTTAGGTTGTTAAAGTCaGCTGTTAAATAATTTCCTGAAATGTGACTATAACTAGAACCCAGCTGACTTCCTCCACAGCCATTATTACCTATTGTATTTCTCATTGTCTGGCACAATCAcCAGCATGCGAACTCTAAGAAGGTGCTTCATCTTATGCCAGtGCCTCGCATAGGCACATGGTGCAGATTAATGGTTTTACAATGAAAGGGATTCCAAGACTCGCCTCATTTAGGGGTGGATCTATTATTATAATCAGATTTCTGAAATCAGTGCTAACTTtGTCTCACATTTCACAGGAAcCTAGA…
TCONS_00102479	u	XLOC_032512	-	813	17	21	214	9187982	17	31269782	31270594		31269782-31270594	RDM1	RAD52 motif 1 (RDM1), transcript variant 4, mRNA	NM_001163121	17	34245084	34257780	-	34245345	34257731	6	363,86,169,123,180,145,	0,2106,6523,7434,11995,12551,	CTGTCATCCTGCCCTGCCTTAACACgGCCATTACCCTAGAAATTACAGCaCCACTCTTCAGAGGTCTACCCTGTGTGCACACATGGAcAAGAGGCTTAGGTTGTTAAAGTCaGCTGTTAAATAATTTCCTGAAATGTGACTATAACTAGAACCCAGCTGACTTCCTCCACAGCCATTATTACCTATTGTATTTCTCATTGTCTGGCACAATCAcCAGCATGCGAACTCTAAGAAGGTGCTTCATCTTATGCCAGtGCCTCGCATAGGCACATGGTGCAGATTAATGGTTTTACAATGAAAGGGATTCCAAGACTCGCCTCATTTAGGGGTGGATCTATTATTATAATCAGATTTCTGAAATCAGTGCTAACTTtGTCTCACATTTCACAGGAAcCTAGA…
TCONS_00102479	u	XLOC_032512	-	813	17	21	214	9187982	17	31269782	31270594		31269782-31270594	RDM1	RAD52 motif 1 (RDM1), transcript variant 5, mRNA	NM_001163122	17	34245084	34257303	-	34245345	34257286	5	363,86,169,123,224,	0,2106,6523,7434,11995,	CTGTCATCCTGCCCTGCCTTAACACgGCCATTACCCTAGAAATTACAGCaCCACTCTTCAGAGGTCTACCCTGTGTGCACACATGGAcAAGAGGCTTAGGTTGTTAAAGTCaGCTGTTAAATAATTTCCTGAAATGTGACTATAACTAGAACCCAGCTGACTTCCTCCACAGCCATTATTACCTATTGTATTTCTCATTGTCTGGCACAATCAcCAGCATGCGAACTCTAAGAAGGTGCTTCATCTTATGCCAGtGCCTCGCATAGGCACATGGTGCAGATTAATGGTTTTACAATGAAAGGGATTCCAAGACTCGCCTCATTTAGGGGTGGATCTATTATTATAATCAGATTTCTGAAATCAGTGCTAACTTtGTCTCACATTTCACAGGAAcCTAGA…
TCONS_00102479	u	XLOC_032512	-	813	17	21	214	9187982	17	31269782	31270594		31269782-31270594	RDM1	RAD52 motif 1 (RDM1), transcript variant 6, mRNA	NM_001163124	17	34245084	34257303	-	34245345	34257286	3	363,123,224,	0,7434,11995,	CTGTCATCCTGCCCTGCCTTAACACgGCCATTACCCTAGAAATTACAGCaCCACTCTTCAGAGGTCTACCCTGTGTGCACACATGGAcAAGAGGCTTAGGTTGTTAAAGTCaGCTGTTAAATAATTTCCTGAAATGTGACTATAACTAGAACCCAGCTGACTTCCTCCACAGCCATTATTACCTATTGTATTTCTCATTGTCTGGCACAATCAcCAGCATGCGAACTCTAAGAAGGTGCTTCATCTTATGCCAGtGCCTCGCATAGGCACATGGTGCAGATTAATGGTTTTACAATGAAAGGGATTCCAAGACTCGCCTCATTTAGGGGTGGATCTATTATTATAATCAGATTTCTGAAATCAGTGCTAACTTtGTCTCACATTTCACAGGAAcCTAGA…
TCONS_00102479	u	XLOC_032512	-	813	17	21	214	9187982	17	31269782	31270594		31269782-31270594	RDM1	RAD52 motif 1 (RDM1), transcript variant 8, mRNA	NM_001163130	17	34245084	34257303	-	34245345	34257286	6	363,86,99,169,123,224,	0,2106,4496,6523,7434,11995,	CTGTCATCCTGCCCTGCCTTAACACgGCCATTACCCTAGAAATTACAGCaCCACTCTTCAGAGGTCTACCCTGTGTGCACACATGGAcAAGAGGCTTAGGTTGTTAAAGTCaGCTGTTAAATAATTTCCTGAAATGTGACTATAACTAGAACCCAGCTGACTTCCTCCACAGCCATTATTACCTATTGTATTTCTCATTGTCTGGCACAATCAcCAGCATGCGAACTCTAAGAAGGTGCTTCATCTTATGCCAGtGCCTCGCATAGGCACATGGTGCAGATTAATGGTTTTACAATGAAAGGGATTCCAAGACTCGCCTCATTTAGGGGTGGATCTATTATTATAATCAGATTTCTGAAATCAGTGCTAACTTtGTCTCACATTTCACAGGAAcCTAGA…
TCONS_00102479	u	XLOC_032512	-	813	17	21	214	9187982	17	31269782	31270594		31269782-31270594	RDM1	RAD52 motif 1 (RDM1), transcript variant 1, mRNA	NM_145654	17	34245084	34257780	-	34245345	34257731	7	363,86,99,169,123,180,145,	0,2106,4496,6523,7434,11995,12551,	CTGTCATCCTGCCCTGCCTTAACACgGCCATTACCCTAGAAATTACAGCaCCACTCTTCAGAGGTCTACCCTGTGTGCACACATGGAcAAGAGGCTTAGGTTGTTAAAGTCaGCTGTTAAATAATTTCCTGAAATGTGACTATAACTAGAACCCAGCTGACTTCCTCCACAGCCATTATTACCTATTGTATTTCTCATTGTCTGGCACAATCAcCAGCATGCGAACTCTAAGAAGGTGCTTCATCTTATGCCAGtGCCTCGCATAGGCACATGGTGCAGATTAATGGTTTTACAATGAAAGGGATTCCAAGACTCGCCTCATTTAGGGGTGGATCTATTATTATAATCAGATTTCTGAAATCAGTGCTAACTTtGTCTCACATTTCACAGGAAcCTAGA…
TCONS_00169088	u	XLOC_054410	-	455	80	176	211	8099936	4	170880000	170880454	-	170880000-170880454	CLCN3	chloride channel 3 (CLCN3), transcript variant a, mRNA	NM_001243372	4	170541671	170644338	+	170557079	170641148	12	543,176,158,100,188,123,207,546,187,399,217,3281,	0,15392,59529,67137,68522,70009,71593,76668,83477,86347,92558,99386,	GATAGAAATACACCAAAAAAGAAAATTAATGCTTTAATTAATATCCACTCTGAAATGTCAGTCTCTGAAGCAAGATGGGCAATGAAAGGAGGAGCAGAAATAAAAAAGAGAAATATGGnnnnnnnnnnnnnnnnnnnnnnnnnnnnnnnnnnnnnnnnnnnnnnnnnnnnnnnnnnnnnnnnnnnnnnnnnnnnnnnnCAGTAAGTTATCCaGcAGCCATGCTGAGGAGTTCATAGTCTAGCAATATCTTGCACAGAGGCAAATACACTTAAGACAAGTTGAAGATATACAGAACTATCATTGAGAAATGATTTTAGTCTGGATGGCCCAAAAACCTTTGAAAGGGCTATGAAGAAAACTTGAAGTCTATCAAAGGAGGGAAGTAATAAGGACTAATCT…
TCONS_00169088	u	XLOC_054410	-	455	80	176	211	8099936	4	170880000	170880454	-	170880000-170880454	CLCN3	chloride channel 3 (CLCN3), transcript variant c, mRNA	NM_001243374	4	170581212	170644338	+	170581520	170641148	12	387,158,100,188,123,207,81,546,187,399,217,3281,	0,19988,27596,28981,30468,32052,35550,37127,43936,46806,53017,59845,	GATAGAAATACACCAAAAAAGAAAATTAATGCTTTAATTAATATCCACTCTGAAATGTCAGTCTCTGAAGCAAGATGGGCAATGAAAGGAGGAGCAGAAATAAAAAAGAGAAATATGGnnnnnnnnnnnnnnnnnnnnnnnnnnnnnnnnnnnnnnnnnnnnnnnnnnnnnnnnnnnnnnnnnnnnnnnnnnnnnnnnCAGTAAGTTATCCaGcAGCCATGCTGAGGAGTTCATAGTCTAGCAATATCTTGCACAGAGGCAAATACACTTAAGACAAGTTGAAGATATACAGAACTATCATTGAGAAATGATTTTAGTCTGGATGGCCCAAAAACCTTTGAAAGGGCTATGAAGAAAACTTGAAGTCTATCAAAGGAGGGAAGTAATAAGGACTAATCT…
TCONS_00169088	u	XLOC_054410	-	455	80	176	211	8099936	4	170880000	170880454	-	170880000-170880454	CLCN3	chloride channel 3 (CLCN3), transcript variant b, mRNA	NM_001829	4	170541671	170644338	+	170557079	170641148	13	543,176,158,100,188,123,207,81,546,187,399,217,3281,	0,15392,59529,67137,68522,70009,71593,75091,76668,83477,86347,92558,99386,	GATAGAAATACACCAAAAAAGAAAATTAATGCTTTAATTAATATCCACTCTGAAATGTCAGTCTCTGAAGCAAGATGGGCAATGAAAGGAGGAGCAGAAATAAAAAAGAGAAATATGGnnnnnnnnnnnnnnnnnnnnnnnnnnnnnnnnnnnnnnnnnnnnnnnnnnnnnnnnnnnnnnnnnnnnnnnnnnnnnnnnCAGTAAGTTATCCaGcAGCCATGCTGAGGAGTTCATAGTCTAGCAATATCTTGCACAGAGGCAAATACACTTAAGACAAGTTGAAGATATACAGAACTATCATTGAGAAATGATTTTAGTCTGGATGGCCCAAAAACCTTTGAAAGGGCTATGAAGAAAACTTGAAGTCTATCAAAGGAGGGAAGTAATAAGGACTAATCT…
TCONS_00169088	u	XLOC_054410	-	455	80	176	211	8099936	4	170880000	170880454	-	170880000-170880454	CLCN3	chloride channel 3 (CLCN3), transcript variant e, mRNA	NM_173872	4	170541671	170644338	+	170557079	170641216	14	543,176,158,100,188,123,207,81,546,187,399,217,76,3281,	0,15392,59529,67137,68522,70009,71593,75091,76668,83477,86347,92558,97271,99386,	GATAGAAATACACCAAAAAAGAAAATTAATGCTTTAATTAATATCCACTCTGAAATGTCAGTCTCTGAAGCAAGATGGGCAATGAAAGGAGGAGCAGAAATAAAAAAGAGAAATATGGnnnnnnnnnnnnnnnnnnnnnnnnnnnnnnnnnnnnnnnnnnnnnnnnnnnnnnnnnnnnnnnnnnnnnnnnnnnnnnnnCAGTAAGTTATCCaGcAGCCATGCTGAGGAGTTCATAGTCTAGCAATATCTTGCACAGAGGCAAATACACTTAAGACAAGTTGAAGATATACAGAACTATCATTGAGAAATGATTTTAGTCTGGATGGCCCAAAAACCTTTGAAAGGGCTATGAAGAAAACTTGAAGTCTATCAAAGGAGGGAAGTAATAAGGACTAATCT…
TCONS_00046117	u	XLOC_014652	-	535	0	0	208	7898658	11	30384006	30384540		30384006-30384540	MPPED2	metallophosphoesterase domain containing 2 (MPPED2), transcript variant 2, mRNA	NM_001145399	11	30406039	30607930	-	30410435	30601920	7	4464,114,116,226,182,249,342,	0,29735,33025,110803,151501,195753,201549,	CTTTTCTACAAGTGTGGAATCTGAGGCTGAGAGAAGTAAAAGAGCACATCCAAGGCTACCCAGCATGTCTGATTCCAAAGCTGGGTGCTCTTACCAACACCCAACAGCTTCCAGACCTGATATACACATGTATGTCAAAACGCATGTCAAAGAGCCATCATGTTCTGAGGTAGAAAAGGTAGAAATTGAGCACCCATCTCTCTTGTAGAAGGAGGAATTGGAAGCCTATCGGAATTGTTGCGGGTGGACGGGTTGAAGAAAAGGAAAATGAATCCTCATGGGAACATTAATGGGAAACCTCAGATTCCGAGGTTTCTTTCAAATAATCTTGTTCTCTCTTCATAGATtGGCAGCTTGTCCTGTGCTACAAAATCACACTATGTCAGGCCAAAACTGATC…
TCONS_00070875	u	XLOC_022769	-	932	12	13	206	100549905	14	38572402	38573333		38572402-38573333	SEC23A	Sec23 homolog A (S cerevisiae) (SEC23A), mRNA	NM_006364	14	39501122	39572437	-	39502442	39565322	20	1410,66,156,87,162,78,154,107,90,81,124,116,159,145,80,237,87,58,242,202,	0,7112,8813,10867,13244,16733,23224,29846,31405,32994,35254,42496,44016,53843,55010,59558,60622,61268,63979,71113,	AAAGAATCTAACTTGCCTCCGTCCCTGGTTCCTGGGAGGAAGACTCTACATCCTTAGAATTCCCCGATAATAGGAGTGTCTTTATTCATAGGCTGATGGGATCACATATGAGTTTATGCTATGAGATGAGATGAATCAGGATGGCGGCTAGTCACTACAAAGACTAACAATGTAATTAGAGGCTTGGgGCTtttaaaaGAAAGCCTGACCTCCAGACCCTTTCTCCCTGGCATTTTAACAGAAATCCCAGCTGGAAGGAAGCAAACTCATAATATCATTTTTAAAATAAACTATGCTTCTCAACTTTTCAGGTCATTTTAATTGATTTCTGTAGGTTCCAAGTAATTAACAAGAGTTAGGGAAAATTCCTATTATCCATTTTAATAAAAACTGTGTTGA…
TCONS_00070876	u	XLOC_022770	-	1194	150	126	181	8736615	14	38573757	38574950		38573757-38574950	SEC23A	Sec23 homolog A (S cerevisiae) (SEC23A), mRNA	NM_006364	14	39501122	39572437	-	39502442	39565322	20	1410,66,156,87,162,78,154,107,90,81,124,116,159,145,80,237,87,58,242,202,	0,7112,8813,10867,13244,16733,23224,29846,31405,32994,35254,42496,44016,53843,55010,59558,60622,61268,63979,71113,	GAAAGGTACAAGCTTTACATTATTCAGTATACGAAGCACTACAGCAACAGAGGCCTCCAGCACCGTCACAGAAGTGTTGCAGTGGCGCCCTCTtACGGCCGTTCGTGGATAATACTTATCATAGGGTCCTTGATTTCTGACCCCCAAAAAATCCTGTGAGTTATTAGAGTCCATTAATTTTTAGTAAAATGCTTGTTTAnnnnnnnnnnnnnnnnnnnnnnnnnnnnnnnnnnnnnnnnnnnnnnnnnnnnnnnnnnnnncAGACCTTGGCTAAAATCTAGACCCTGCCACAGTTTAGCTACATGATCTTGCATAAAATACTTAATCTATATGAGTcTCAATTTCCTCTCATGAAATATAAgATTACTAGTATCCACCTTATAAAAGTTAATTAAATGA…
TCONS_00046163	u	XLOC_014698	-	585	35	6	181	8533435	11	86024090	86024674		86024090-86024674	ME3	malic enzyme 3, NADP(+)-dependent, mitochondrial (ME3), nuclear gene encoding mitochondrial protein, transcript variant 2, mRNA	NM_001014811	11	86152149	86383240	-	86152320	86382986	14	333,99,174,143,106,114,98,110,104,162,76,150,134,437,	0,1713,5206,5957,7042,8781,9193,23983,46229,56855,67684,115445,118582,230654,	CCAGCCTCCAGAACTGTGAGAATAAGCCACCCAGTCTATGGTATTTTGTTATGATAGCCTGCTGTGGTTTGAATGTGTCCCCCAAATTTCATGTATTGGAAnnnnnnnnnnnnnnnnnnnnnnTGGTATTtAaAGGTGGGACCATTAAGAGATGATTAGagccctAaagaatagATGAATGCCATTATCTTGGGTGTGGGTTAGTTATCTCAGGAGTAGGTTTCTAAAGAAAGGATGAGTTCTACTTTATTTCCTGTCTCTGTCTTGCAGGCTTGCTATCGCCAGATTCCAGAACCATGTTCTTGGACTTCCCAGCTCCAGAGaTGTGAGGAAATAcCTTTTTTTcnnnnnnnnnnnnnCTGGTCTATGATATTCTGTTACAGCAGCAGCAAATGGATT…
TCONS_00046163	u	XLOC_014698	-	585	35	6	181	8533435	11	86024090	86024674		86024090-86024674	ME3	malic enzyme 3, NADP(+)-dependent, mitochondrial (ME3), nuclear gene encoding mitochondrial protein, transcript variant 3, mRNA	NM_001161586	11	86152149	86383678	-	86152320	86382986	15	333,99,174,143,106,114,98,110,104,162,76,150,134,197,313,	0,1713,5206,5957,7042,8781,9193,23983,46229,56855,67684,115445,118582,230654,231216,	CCAGCCTCCAGAACTGTGAGAATAAGCCACCCAGTCTATGGTATTTTGTTATGATAGCCTGCTGTGGTTTGAATGTGTCCCCCAAATTTCATGTATTGGAAnnnnnnnnnnnnnnnnnnnnnnTGGTATTtAaAGGTGGGACCATTAAGAGATGATTAGagccctAaagaatagATGAATGCCATTATCTTGGGTGTGGGTTAGTTATCTCAGGAGTAGGTTTCTAAAGAAAGGATGAGTTCTACTTTATTTCCTGTCTCTGTCTTGCAGGCTTGCTATCGCCAGATTCCAGAACCATGTTCTTGGACTTCCCAGCTCCAGAGaTGTGAGGAAATAcCTTTTTTTcnnnnnnnnnnnnnCTGGTCTATGATATTCTGTTACAGCAGCAGCAAATGGATT…
TCONS_00046163	u	XLOC_014698	-	585	35	6	181	8533435	11	86024090	86024674		86024090-86024674	ME3	malic enzyme 3, NADP(+)-dependent, mitochondrial (ME3), nuclear gene encoding mitochondrial protein, transcript variant 1, mRNA	NM_006680	11	86152149	86383427	-	86152320	86382986	15	333,99,174,143,106,114,98,110,104,162,76,150,134,197,88,	0,1713,5206,5957,7042,8781,9193,23983,46229,56855,67684,115445,118582,230654,231190,	CCAGCCTCCAGAACTGTGAGAATAAGCCACCCAGTCTATGGTATTTTGTTATGATAGCCTGCTGTGGTTTGAATGTGTCCCCCAAATTTCATGTATTGGAAnnnnnnnnnnnnnnnnnnnnnnTGGTATTtAaAGGTGGGACCATTAAGAGATGATTAGagccctAaagaatagATGAATGCCATTATCTTGGGTGTGGGTTAGTTATCTCAGGAGTAGGTTTCTAAAGAAAGGATGAGTTCTACTTTATTTCCTGTCTCTGTCTTGCAGGCTTGCTATCGCCAGATTCCAGAACCATGTTCTTGGACTTCCCAGCTCCAGAGaTGTGAGGAAATAcCTTTTTTTcnnnnnnnnnnnnnCTGGTCTATGATATTCTGTTACAGCAGCAGCAAATGGATT…
TCONS_00046162	u	XLOC_014697	-	378	80	212	172	8866441	11	86022822	86023199		86022822-86023199	ME3	malic enzyme 3, NADP(+)-dependent, mitochondrial (ME3), nuclear gene encoding mitochondrial protein, transcript variant 2, mRNA	NM_001014811	11	86152149	86383240	-	86152320	86382986	14	333,99,174,143,106,114,98,110,104,162,76,150,134,437,	0,1713,5206,5957,7042,8781,9193,23983,46229,56855,67684,115445,118582,230654,	AAGGAGAAGGAAGAGTGGAGGGAGGAGAGATTGGGAAACCTgAGAGGGGTATTCAgGGAGGCCTCCATCTGGTCAGTCAGAAGTGGGGGCCCTGATTTAAATCCCCCTCCCAAATGGACTGGGTTGTATGGAGCCAGAGCCTGGGTTCATGTCTCTACATGGGTGCCAnnnnnnnnnnnnnnnnnnnnnnnnnnnnnnnnnnnnnnnnnnnnnnnnnnnnnnnnnnnnnnnnnnnnnnnnnnnnnnnnAGCAGGTCAGCTAATGGTCAGCGTGCCCGTGGGACAGCTTCTTAAACTCTAGACTTCCCAGTTTTCTTAGCTCACAATGAGATCATGAGATTGTCTTTcTTAcTGTCGCTCAACTTACCTGTCTCTCAGC
TCONS_00046162	u	XLOC_014697	-	378	80	212	172	8866441	11	86022822	86023199		86022822-86023199	ME3	malic enzyme 3, NADP(+)-dependent, mitochondrial (ME3), nuclear gene encoding mitochondrial protein, transcript variant 3, mRNA	NM_001161586	11	86152149	86383678	-	86152320	86382986	15	333,99,174,143,106,114,98,110,104,162,76,150,134,197,313,	0,1713,5206,5957,7042,8781,9193,23983,46229,56855,67684,115445,118582,230654,231216,	AAGGAGAAGGAAGAGTGGAGGGAGGAGAGATTGGGAAACCTgAGAGGGGTATTCAgGGAGGCCTCCATCTGGTCAGTCAGAAGTGGGGGCCCTGATTTAAATCCCCCTCCCAAATGGACTGGGTTGTATGGAGCCAGAGCCTGGGTTCATGTCTCTACATGGGTGCCAnnnnnnnnnnnnnnnnnnnnnnnnnnnnnnnnnnnnnnnnnnnnnnnnnnnnnnnnnnnnnnnnnnnnnnnnnnnnnnnnAGCAGGTCAGCTAATGGTCAGCGTGCCCGTGGGACAGCTTCTTAAACTCTAGACTTCCCAGTTTTCTTAGCTCACAATGAGATCATGAGATTGTCTTTcTTAcTGTCGCTCAACTTACCTGTCTCTCAGC
TCONS_00046162	u	XLOC_014697	-	378	80	212	172	8866441	11	86022822	86023199		86022822-86023199	ME3	malic enzyme 3, NADP(+)-dependent, mitochondrial (ME3), nuclear gene encoding mitochondrial protein, transcript variant 1, mRNA	NM_006680	11	86152149	86383427	-	86152320	86382986	15	333,99,174,143,106,114,98,110,104,162,76,150,134,197,88,	0,1713,5206,5957,7042,8781,9193,23983,46229,56855,67684,115445,118582,230654,231190,	AAGGAGAAGGAAGAGTGGAGGGAGGAGAGATTGGGAAACCTgAGAGGGGTATTCAgGGAGGCCTCCATCTGGTCAGTCAGAAGTGGGGGCCCTGATTTAAATCCCCCTCCCAAATGGACTGGGTTGTATGGAGCCAGAGCCTGGGTTCATGTCTCTACATGGGTGCCAnnnnnnnnnnnnnnnnnnnnnnnnnnnnnnnnnnnnnnnnnnnnnnnnnnnnnnnnnnnnnnnnnnnnnnnnnnnnnnnnAGCAGGTCAGCTAATGGTCAGCGTGCCCGTGGGACAGCTTCTTAAACTCTAGACTTCCCAGTTTTCTTAGCTCACAATGAGATCATGAGATTGTCTTTcTTAcTGTCGCTCAACTTACCTGTCTCTCAGC
TCONS_00138152	u	XLOC_043710	-	810	5	6	163	64680109	20	35588316	35589125		35588316-35589125	BLCAP	bladder cancer associated protein (BLCAP), transcript variant 2, mRNA	NM_001167820	20	36145818	36156333	-	36147312	36147576	3	1934,133,139,	0,3902,10376,	TTCCTGAGCATTTCCAGAGCAGGAAGTCAGACAGGCAGGCAACGCATGGTTCTTGGTATATGGCACAGGGACAGGCTTGAAATGGAATGCATGTGTTTCAAAGATAGGAGAACAACAACAAAAAAAGGCAGCCTAACCCAGATTCCTCTTTGAAACAACATATTACAGATTAAAGGTTAAACTGGTTTTGGCAGCAACTCTAATAAGACCAATTTCAGATATGGAATTGAGCTGGTCACTGGAAACCGACCAGGCTTCCCGTGATCAAATCTTTTAACAGATTTGCTTGACATTAATTAGTCTCTGATTTAAAACAAACAAGCAAACAAGATCcAACACTTgGCATTAGCACTTAAACTGGAACTTTTTTTTGGTCCCAGCTTTGGTGTCGCCGTCCAG…
TCONS_00138152	u	XLOC_043710	-	810	5	6	163	64680109	20	35588316	35589125		35588316-35589125	BLCAP	bladder cancer associated protein (BLCAP), transcript variant 3, mRNA	NM_001167821	20	36145818	36156134	-	36147312	36147576	2	1934,102,	0,10214,	TTCCTGAGCATTTCCAGAGCAGGAAGTCAGACAGGCAGGCAACGCATGGTTCTTGGTATATGGCACAGGGACAGGCTTGAAATGGAATGCATGTGTTTCAAAGATAGGAGAACAACAACAAAAAAAGGCAGCCTAACCCAGATTCCTCTTTGAAACAACATATTACAGATTAAAGGTTAAACTGGTTTTGGCAGCAACTCTAATAAGACCAATTTCAGATATGGAATTGAGCTGGTCACTGGAAACCGACCAGGCTTCCCGTGATCAAATCTTTTAACAGATTTGCTTGACATTAATTAGTCTCTGATTTAAAACAAACAAGCAAACAAGATCcAACACTTgGCATTAGCACTTAAACTGGAACTTTTTTTTGGTCCCAGCTTTGGTGTCGCCGTCCAG…
TCONS_00138152	u	XLOC_043710	-	810	5	6	163	64680109	20	35588316	35589125		35588316-35589125	BLCAP	bladder cancer associated protein (BLCAP), transcript variant 4, mRNA	NM_001167822	20	36145818	36156083	-	36147312	36147576	2	1934,108,	0,10157,	TTCCTGAGCATTTCCAGAGCAGGAAGTCAGACAGGCAGGCAACGCATGGTTCTTGGTATATGGCACAGGGACAGGCTTGAAATGGAATGCATGTGTTTCAAAGATAGGAGAACAACAACAAAAAAAGGCAGCCTAACCCAGATTCCTCTTTGAAACAACATATTACAGATTAAAGGTTAAACTGGTTTTGGCAGCAACTCTAATAAGACCAATTTCAGATATGGAATTGAGCTGGTCACTGGAAACCGACCAGGCTTCCCGTGATCAAATCTTTTAACAGATTTGCTTGACATTAATTAGTCTCTGATTTAAAACAAACAAGCAAACAAGATCcAACACTTgGCATTAGCACTTAAACTGGAACTTTTTTTTGGTCCCAGCTTTGGTGTCGCCGTCCAG…
TCONS_00138152	u	XLOC_043710	-	810	5	6	163	64680109	20	35588316	35589125		35588316-35589125	BLCAP	bladder cancer associated protein (BLCAP), transcript variant 1, mRNA	NM_006698	20	36145818	36156333	-	36147312	36147576	2	1934,139,	0,10376,	TTCCTGAGCATTTCCAGAGCAGGAAGTCAGACAGGCAGGCAACGCATGGTTCTTGGTATATGGCACAGGGACAGGCTTGAAATGGAATGCATGTGTTTCAAAGATAGGAGAACAACAACAAAAAAAGGCAGCCTAACCCAGATTCCTCTTTGAAACAACATATTACAGATTAAAGGTTAAACTGGTTTTGGCAGCAACTCTAATAAGACCAATTTCAGATATGGAATTGAGCTGGTCACTGGAAACCGACCAGGCTTCCCGTGATCAAATCTTTTAACAGATTTGCTTGACATTAATTAGTCTCTGATTTAAAACAAACAAGCAAACAAGATCcAACACTTgGCATTAGCACTTAAACTGGAACTTTTTTTTGGTCCCAGCTTTGGTGTCGCCGTCCAG…
TCONS_00142893	o	XLOC_045347	-	135	0	0	159	1035947	22	35739169	35739303	+	35739169-35739303	TST	thiosulfate sulfurtransferase (rhodanese) (TST), nuclear gene encoding mitochondrial protein, mRNA	NM_003312	22	37406905	37415491	-	37407067	37414773	3	461,616,51,	0,7273,8535,	CCTGGGGCCAAtGCGGATTCCAAAATCTATTAGTACAAGTCGAGTTTGATTGGCAGTGGTGTTTACAATCAACTGATCACCAGTTACAGATTTCTTTCTTCCTTCTCCACTCCCACTGCTTCATTTGAATAGCCT
TCONS_00180435	u	XLOC_058623	-	1249	42	34	157	6399353	5	58782052	58783300		58782052-58783300	PDE4D	phosphodiesterase 4D, cAMP-specific (PDE4D), transcript variant 1, mRNA	NM_001104631	5	58264865	59189621	-	58270490	59189449	15	6042,183,123,155,100,165,99,173,94,113,50,74,37,192,627,	0,6618,7311,8152,19454,20716,21765,22793,24333,69820,211555,216149,224460,246737,924129,	TCTAAAGAGGTTTCACAGCATAAAGAATAAAACAcaaggtggCTGGTTTTTCTAAAACAACTTTAACCCAAACACTGTGCACACaTTTTTAAATTCTAACAACTATTAATCAAATCACTTTCATTTTCCGCAAAGACTATAACAAACGTCCTTCTTCTTTCTTCTCAAATACTTGAGTCTCCACTTCCCACACACAGCAGATGATATTCCTACTCAAAGAGAAAATAGTAACCATCAAAAAGGAACATTCTCCATGTCCAGCCATCAAAGTGACAAACACATCTACTCCCACAGTCATCATTTCCATTTTCCCTCCTGTTACCAACTCGGGCAAATCCTTCCACCTGTGCTTTGGTTCTCTGTCCTTCTCACATTCTCTGATACTCAGCTTCATCCATT…
TCONS_00180435	u	XLOC_058623	-	1249	42	34	157	6399353	5	58782052	58783300		58782052-58783300	PDE4D	phosphodiesterase 4D, cAMP-specific (PDE4D), transcript variant 3, mRNA	NM_001165899	5	58264865	59783925	-	58270490	59481425	17	6042,183,123,155,100,165,99,173,94,113,50,74,37,192,230,131,157,	0,6618,7311,8152,19454,20716,21765,22793,24333,69820,211555,216149,224460,246737,1019449,1216518,1518903,	TCTAAAGAGGTTTCACAGCATAAAGAATAAAACAcaaggtggCTGGTTTTTCTAAAACAACTTTAACCCAAACACTGTGCACACaTTTTTAAATTCTAACAACTATTAATCAAATCACTTTCATTTTCCGCAAAGACTATAACAAACGTCCTTCTTCTTTCTTCTCAAATACTTGAGTCTCCACTTCCCACACACAGCAGATGATATTCCTACTCAAAGAGAAAATAGTAACCATCAAAAAGGAACATTCTCCATGTCCAGCCATCAAAGTGACAAACACATCTACTCCCACAGTCATCATTTCCATTTTCCCTCCTGTTACCAACTCGGGCAAATCCTTCCACCTGTGCTTTGGTTCTCTGTCCTTCTCACATTCTCTGATACTCAGCTTCATCCATT…
TCONS_00180435	u	XLOC_058623	-	1249	42	34	157	6399353	5	58782052	58783300		58782052-58783300	PDE4D	phosphodiesterase 4D, cAMP-specific (PDE4D), transcript variant 4, mRNA	NM_001197218	5	58264865	59064438	-	58270490	59064335	15	6042,183,123,155,100,165,99,173,94,113,50,74,37,192,366,	0,6618,7311,8152,19454,20716,21765,22793,24333,69820,211555,216149,224460,246737,799207,	TCTAAAGAGGTTTCACAGCATAAAGAATAAAACAcaaggtggCTGGTTTTTCTAAAACAACTTTAACCCAAACACTGTGCACACaTTTTTAAATTCTAACAACTATTAATCAAATCACTTTCATTTTCCGCAAAGACTATAACAAACGTCCTTCTTCTTTCTTCTCAAATACTTGAGTCTCCACTTCCCACACACAGCAGATGATATTCCTACTCAAAGAGAAAATAGTAACCATCAAAAAGGAACATTCTCCATGTCCAGCCATCAAAGTGACAAACACATCTACTCCCACAGTCATCATTTCCATTTTCCCTCCTGTTACCAACTCGGGCAAATCCTTCCACCTGTGCTTTGGTTCTCTGTCCTTCTCACATTCTCTGATACTCAGCTTCATCCATT…
TCONS_00180435	u	XLOC_058623	-	1249	42	34	157	6399353	5	58782052	58783300		58782052-58783300	PDE4D	phosphodiesterase 4D, cAMP-specific (PDE4D), transcript variant 2, mRNA	NM_006203	5	58264865	58882324	-	58270490	58882201	15	6042,183,123,155,100,165,99,173,94,113,50,74,37,192,170,	0,6618,7311,8152,19454,20716,21765,22793,24333,69820,211555,216149,224460,246737,617289,	TCTAAAGAGGTTTCACAGCATAAAGAATAAAACAcaaggtggCTGGTTTTTCTAAAACAACTTTAACCCAAACACTGTGCACACaTTTTTAAATTCTAACAACTATTAATCAAATCACTTTCATTTTCCGCAAAGACTATAACAAACGTCCTTCTTCTTTCTTCTCAAATACTTGAGTCTCCACTTCCCACACACAGCAGATGATATTCCTACTCAAAGAGAAAATAGTAACCATCAAAAAGGAACATTCTCCATGTCCAGCCATCAAAGTGACAAACACATCTACTCCCACAGTCATCATTTCCATTTTCCCTCCTGTTACCAACTCGGGCAAATCCTTCCACCTGTGCTTTGGTTCTCTGTCCTTCTCACATTCTCTGATACTCAGCTTCATCCATT…
TCONS_00169534	u	XLOC_054569	-	640	38	59	155	8375524	4	7953129	7953768		7953129-7953768	AFAP1	actin filament associated protein 1 (AFAP1), transcript variant a, mRNA	NM_001134647	4	7760439	7941653	-	7765491	7873805	18	5079,165,191,165,115,252,118,146,212,150,82,96,180,212,109,98,129,271,	0,10131,14107,16026,20049,22663,27481,34968,41729,50901,57305,60363,79811,84426,96753,109909,113239,180943,	GCCAGGAGGATGGTACTTtCTAGGAAGCAATTACTTCATCTCTGCCCAtGAAGCaGGCAGCTGTTACTGTCCCCCAGGCCCAcGTCAGCCACTCGAAGTAGGTTCTAACCAAACTACCTCcaacaATCAACaTcAATACACCACACAATTGGCTnnnnnnnnnnnnnnnnnnnnnnnnnnnnnnnnnnnnnnCACAACTTTGAcAAACTGTgCAACTAAAAACCTTGGAAAGGGATAAACACTTCCACATTTTGACTCAAATACTGTTTCGTGGTAgCACtGCCATAATTCACTgAAACAAAAGAATGAATGAGGAATATGTTTATaTAGGAATCAGaGGAAGCATGAcTAAtCATTTAAAGAAATAGGTCAAGAAAgTGCTACGTTCAGATGCTACCG…
TCONS_00169534	u	XLOC_054569	-	640	38	59	155	8375524	4	7953129	7953768		7953129-7953768	AFAP1	actin filament associated protein 1 (AFAP1), transcript variant 2, mRNA	NM_198595	4	7760439	7941653	-	7765491	7873805	17	5079,165,191,165,115,118,146,212,150,82,96,180,212,109,98,129,271,	0,10131,14107,16026,20049,27481,34968,41729,50901,57305,60363,79811,84426,96753,109909,113239,180943,	GCCAGGAGGATGGTACTTtCTAGGAAGCAATTACTTCATCTCTGCCCAtGAAGCaGGCAGCTGTTACTGTCCCCCAGGCCCAcGTCAGCCACTCGAAGTAGGTTCTAACCAAACTACCTCcaacaATCAACaTcAATACACCACACAATTGGCTnnnnnnnnnnnnnnnnnnnnnnnnnnnnnnnnnnnnnnCACAACTTTGAcAAACTGTgCAACTAAAAACCTTGGAAAGGGATAAACACTTCCACATTTTGACTCAAATACTGTTTCGTGGTAgCACtGCCATAATTCACTgAAACAAAAGAATGAATGAGGAATATGTTTATaTAGGAATCAGaGGAAGCATGAcTAAtCATTTAAAGAAATAGGTCAAGAAAgTGCTACGTTCAGATGCTACCG…
TCONS_00046116	u	XLOC_014651	-	1020	93	91	15	6067193	11	30381939	30382958		30381939-30382958	MPPED2	metallophosphoesterase domain containing 2 (MPPED2), transcript variant 2, mRNA	NM_001145399	11	30406039	30607930	-	30410435	30601920	7	4464,114,116,226,182,249,342,	0,29735,33025,110803,151501,195753,201549,	CTACTATGCAAAACTCAGAGGAAGAAGGGGTTATATGTCTTCAGCATGGGGAGATGGAGTTCAAGGAAGTGAGATGAATTGAAAAAGGAAAAGAAAATGCACTCAGATATGTAACACCCTTTCTCTTCCTGTTATGAGTTCCAGAGAGCTCATGAGGGAATCTCATTGCTTGTTCAAATGCCCACTCATAGCCAAAGGCCAAAGCCCTGGTTTTCATTTCCCATCGTCCAACCCTAGTAGCCATACCCAGAAGAATACAAGGTCTTGCATCCAGGAGTTATATACCACCATGGAGACCTGGCCTAGCTTCCCGGGAAACATTGGTCAGGAAGATACCATTGTAGCCCAGACCAAAGTCACACTTCAATACAaGTTGAGAGATGTACAAAGAAATAAGCG…
TCONS_00011734	u	XLOC_003785	TSS3966	452	9	2	148	6835445	1	215373826	215427017	+	215373826-215373878,215426619-215427017	ESRRG	estrogen-related receptor gamma (ESRRG), transcript variant 4, mRNA	NM_001134285	1	216676587	217311097	-	216680280	216850820	9	3938,270,162,111,117,416,92,124,89,	0,15906,60973,64742,147727,173830,436336,456316,634421,	CTGAGAGCTACTGAGACATCGCACCTCCAGCACCTGAATTCCAACATTTATAGcttggaacatttacccctgtggagctgagacaacaaggagtccagcccatagggagaannnnnnTGGAGAATCAAGGTGCTCTAGTCAACAGTCCCAGATGAACTGCCACATGACAGTCAGAATCAGCCACCGGTCATATGAGTGGGCCATCATGAGTGCTCCAGTCTACTCAGATCCCCAGATGACTGTAGTCTAGCnnnCATCTCCAGATGAACCATCCTGCTGAGCCCTGTCAACTCTCAGAATCATGAGAAATAACAAACCATTGTTATTTCAAGCTGCTAGGTTCTAGAGTGATTTTTTTCCtTGCAACCTAAGAGTATAGAGACTCAAGATGCCCTAAAT…
TCONS_00098930	u	XLOC_031640	-	821	38	46	147	55498659	17	33812951	33813771	-	33812951-33813771	SOCS7	suppressor of cytokine signaling 7 (SOCS7), mRNA	NM_014598	17	36508006	36561846	+	36508127	36552221	10	909,65,105,102,131,169,129,136,151,6081,	0,9587,12628,13184,14163,15758,25533,43555,44094,47759,	TCTTTTTTTTCTTTTTCTTTTTTTAATAAAAAAGGTTTTACTCCCCAGGAGCAAATAAATCATTTTCAACTACTGATaAACACtGCTGCAGTGAAAAGAAaGATGGCTACAAGTATGCAATAGCACAAATTCAGTGGAAGAACAGCTGTGTTGACGATTAGAGATAAAAATCACTTCTCCATTCCCTCCTTTCCCATAAACCAAACCCAGGATTCCCATAGGGAAAATGTCTAACTCAATAGCTCCTCCCTTACATGACAGGGGGCGTGTCATTCTCTTAAAAGTGGAAAaCAAATGCCAGGTCTCCGCCCAGTGGAGATGCTCTTAACACCCCAACTGGTAGCAAGACTTCTGCAAAnnnnnnnnnnnnnnnnnnnnnnnnnnnncGCATATGCACAC…
TCONS_00181153	o	XLOC_059010	-	218	23	106	145	850714	6	17727627	17727844	+	17727627-17727844	NUP153	nucleoporin 153kDa (NUP153), mRNA	NM_005124	6	17615268	17706818	-	17616327	17706618	22	1144,169,273,357,885,195,618,126,88,99,138,127,53,147,54,45,117,129,140,249,223,311,	0,1489,9523,10770,13617,17612,22115,24901,31029,32769,34125,46615,46980,50201,53937,54255,54392,59867,60191,60484,73358,91239,	AAGGAATCTCCAAAAGAGTGGTAAAAAGAGGTTTCCCAAGAGTACAGTTAAACAGCAAGCCAAGAAAGCCTGGTAGGAGGAACAGGTTGAAAGACCCTGTGAGAAAAGTTCTTTCAGTGCTTGCTTCAGCAGCACATACCCACAACTTGAACAAAGAAGATTAGCATGGCCCCCTGCACAAGGATGACACCCAAAnnnnnnnnnnnnnnnnnnnnnnn
TCONS_00058492	u	XLOC_018438	-	934	17	18	143	5472507	12	16313585	16314518		16313585-16314518	SLC15A5	solute carrier family 15, member 5 (SLC15A5), mRNA	NM_001170798	12	16341418	16430619	-	16342601	16430619	9	1331,109,132,189,187,221,170,223,361,	0,5860,28408,35929,51196,56095,69216,84076,88840,	CTCTAACCAATGTAgTCAGAATCTTTGGTGGCAGGACCCAGGCATTTGTaCTTTTTAAAAAAGAATCCTCAGGTGGCTTTAATGTGCACCTAGGATTAACAATCATTGTTCTCAGTGTTCTTGTGAATATTAAAATAGATTCTGGAAAAATGCTGTGGGATCATATATTTTTACCTCTAGTGCTTCTCTAAGATAAAATATATTTAATTTGAGaAAGTGTTAAAnnnnnnnnnnnnnnnnnACCACGTAGAGTCAATTTGAGTACCAGATAGTCAACATTTCTGGGGTGAAATAAGTCAGTCTCCAGACTTTTTTCAAGAACTTTACCAATATTCTACTTGGGCTTTTAATCATGTATATAATTCACCCTAGTAACCCCTTAGCAACAGACTGTGATAT…
TCONS_00079274	u	XLOC_025680	-	1742	163	94	138	4450947	15	59130569	59132310		59130569-59132310	RORA	RAR-related orphan receptor A (RORA), transcript variant 1, mRNA	NM_134261	15	60780482	61521502	-	60789653	61521417	11	9336,113,111,108,133,122,396,142,86,30,251,	0,11608,12675,14476,15251,17224,22942,26332,43482,190373,740769,	CACAATGCTATGGCACCTCAGGTGGcAGGGAGGGTATCGTGGGCTGGACTGATCTTCAGAAGGTTGCATCTGAGCAGGGTGTGGAAGGATGGCAGAAGGAAGAGGGGAGCGAGGCACTCAGGGTAGACAGaAGGTGATACTGCCACATCCTCCACTTGGAAGGAATCTGGAAGGTTTTGACAAATATGTACAGTTTGGAATGGGAACAGCAGAAaGTAGGGGCTGGCTACCTACCTTCCACTACCCCTATCCCCACTCCCCCTAGAGGGTGAGGCAGACATAAGCATGCTTTGTGGGGCACACTGATCCACAAACTTGAAAGCCTGAGCTCCACTCAGCAGCGGCCTGGGCAGGATGAACGGTGGTGTGCAGGTGTTTGCGGCAAGCGTAGCTTCTCTT…
TCONS_00030999	=	XLOC_010044	-	293	12	41	137	5415248	10	61117842	61118134	-	61117842-61118134	SLC16A9	solute carrier family 16, member 9 (monocarboxylic acid transporter 9) (SLC16A9), mRNA	NM_194298	10	61410521	61469649	-	61412529	61444049	6	2187,915,96,144,232,413,	0,2911,13463,22006,33332,58715,	nnnnnnnnnnnnCTGCGCATTGCTCTGAAATCAAAGTGAAGAAATAAATCCACAGAAGCCCAGGCAAATGATGGGTATAGCTATGACTCTCTAAAGGTAgCCAAATGCCTTGTCATCTAATTAGGCTGCGTGTGAATGGATACTTGATATTCCTACTGTCTTCAGACATTATCTGTTGAAACCACAGCCAAGTGCATGGTTTGGCAGCATCTGTGGGCAAAGACTCTGTTGCACCTGACTGTAAACCTgGCATAGTGAAGAGACGTGGAAGGTGCAGGTTAAGTGGGAGGCCC
TCONS_00230532	o	XLOC_076217	-	141	0	0	127	763263	X	107806839	107806979	-	107806839-107806979	COL4A5	collagen, type IV, alpha 5 (COL4A5), transcript variant 1, mRNA	NM_000495	X	107683073	107940775	+	107683355	107939608	51	363,60,90,45,45,63,54,27,81,63,36,42,93,54,57,45,54,42,133,174,84,93,71,192,169,93,105,98,151,114,168,90,150,99,90,140,127,81,99,51,186,134,73,72,129,99,213,178,115,173,1249,	0,99902,119220,124038,128785,128915,131569,131967,133730,136066,138108,138234,138447,140689,140838,141139,143040,144640,146771,151214,151717,155665,157154,157533,158858,161549,162041,163120,166898,175067,180415,181959,182832,184392,185861,186366,215487,225663,226652,227289,228475,237656,240835,241041,241916,246187,247638,252904,254963,255423,256453,	CtACCCCAAGAgttttggattcaGTAAGACCTAGGAGACTGGTCTGAAGGTAGTGAGTTATCTCAATTGATCATTCAGTTATAGATTGAACTCCTTGTTCAACTCTTTCCTCCCTTCTTGTTACTGCACTTGACCAGCCTT
TCONS_00230532	o	XLOC_076217	-	141	0	0	127	763263	X	107806839	107806979	-	107806839-107806979	COL4A5	collagen, type IV, alpha 5 (COL4A5), transcript variant 2, mRNA	NM_033380	X	107683073	107940775	+	107683355	107939608	51	363,60,90,45,45,63,54,27,81,63,36,42,93,54,57,45,54,42,133,174,84,93,71,192,169,93,105,98,151,114,168,90,150,99,90,140,127,81,99,51,188,137,73,72,129,99,213,178,115,173,1249,	0,99902,119220,124038,128785,128915,131569,131967,133730,136066,138108,138234,138447,140689,140838,141139,143040,144640,146771,151214,151717,155665,157154,157533,158858,161549,162041,163120,166898,175067,180415,181959,182832,184392,185861,186366,215487,225663,226652,227289,228475,237653,240835,241041,241916,246187,247638,252904,254963,255423,256453,	CtACCCCAAGAgttttggattcaGTAAGACCTAGGAGACTGGTCTGAAGGTAGTGAGTTATCTCAATTGATCATTCAGTTATAGATTGAACTCCTTGTTCAACTCTTTCCTCCCTTCTTGTTACTGCACTTGACCAGCCTT
TCONS_00102463	u	XLOC_032496	-	447	37	83	117	5378758	17	19197928	19198374		19197928-19198374	B9D1	B9 protein domain 1 (B9D1), transcript variant 1, mRNA	NM_001243473	17	19246482	19266046	-	19246859	19266034	6	688,63,97,112,69,134,	0,4099,4614,14670,17150,19430,	TGtAAATTtAAATAGCTCAGTATTTTTATTATCATTCAATTCAAAATTCCATTATTCCATCgGTATTTCTTCTTTGACATATGGGTTATTTTTAGAAGTTGTTTTCTTATTTTTCAAACATATGGAGATTTTTCTCATGATCCTTGTTATTGGTTCCTAGCTTAAGTTCACTGTGGTCAAAGAAAATACTcCAnnnnnnnnnnnnnnnnnnnnnnnnnnnnnnnnnnnnnCTCTGACTCACTACCGGATCATCACTGACAGCTGAGTCTACTTGCTTTATTGCCTCTcCccatgcctcagTCGACTCATTCTACTTGTGAGGAATTTCAAAGTAAATTACAGATCTCTGGACACCTTCcccaaaataGttcactaTGTGTGTCAGCAAATAGAGCTCAA…
TCONS_00102463	u	XLOC_032496	-	447	37	83	117	5378758	17	19197928	19198374		19197928-19198374	B9D1	B9 protein domain 1 (B9D1), transcript variant 3, mRNA	NM_001243475	17	19240866	19281495	-	19241016	19263691	7	195,68,63,97,112,69,324,	0,6236,9715,10230,20286,22766,40305,	TGtAAATTtAAATAGCTCAGTATTTTTATTATCATTCAATTCAAAATTCCATTATTCCATCgGTATTTCTTCTTTGACATATGGGTTATTTTTAGAAGTTGTTTTCTTATTTTTCAAACATATGGAGATTTTTCTCATGATCCTTGTTATTGGTTCCTAGCTTAAGTTCACTGTGGTCAAAGAAAATACTcCAnnnnnnnnnnnnnnnnnnnnnnnnnnnnnnnnnnnnnCTCTGACTCACTACCGGATCATCACTGACAGCTGAGTCTACTTGCTTTATTGCCTCTcCccatgcctcagTCGACTCATTCTACTTGTGAGGAATTTCAAAGTAAATTACAGATCTCTGGACACCTTCcccaaaataGttcactaTGTGTGTCAGCAAATAGAGCTCAA…
TCONS_00102463	u	XLOC_032496	-	447	37	83	117	5378758	17	19197928	19198374		19197928-19198374	B9D1	B9 protein domain 1 (B9D1), transcript variant 2, mRNA	NM_015681	17	19246482	19266046	-	19246631	19265882	7	292,68,63,97,112,69,227,	0,620,4099,4614,14670,17150,19337,	TGtAAATTtAAATAGCTCAGTATTTTTATTATCATTCAATTCAAAATTCCATTATTCCATCgGTATTTCTTCTTTGACATATGGGTTATTTTTAGAAGTTGTTTTCTTATTTTTCAAACATATGGAGATTTTTCTCATGATCCTTGTTATTGGTTCCTAGCTTAAGTTCACTGTGGTCAAAGAAAATACTcCAnnnnnnnnnnnnnnnnnnnnnnnnnnnnnnnnnnnnnCTCTGACTCACTACCGGATCATCACTGACAGCTGAGTCTACTTGCTTTATTGCCTCTcCccatgcctcagTCGACTCATTCTACTTGTGAGGAATTTCAAAGTAAATTACAGATCTCTGGACACCTTCcccaaaataGttcactaTGTGTGTCAGCAAATAGAGCTCAA…
TCONS_00070574	u	XLOC_022660	-	218	0	0	117	42794131	14	102445743	102445960	-	102445743-102445960	TRAF3	TNF receptor-associated factor 3 (TRAF3), transcript variant 4, mRNA	NM_001199427	14	103243815	103377837	+	103336538	103372121	8	197,262,52,105,168,141,175,6288,	0,92706,94438,98145,98879,119782,125776,127734,	GACTACCACCAGACACCATCAAGCAAAAGGGGTGCtGGAATGTGACGTTGGCATGGCCGACATCCATGGGACATGTGGCCCCTGGCCCAGGGTGACTGAGGACCCTGGAGCAGGCTGAGGTGGTCTGGGAGGCAGcTGGTTGTCCCAGGGACTGTGCCTGGAACTGCATCCTCACCGAGCTGGGCCACACGGGGTTATGGGGAAGCCTCCTGTCACAG
TCONS_00070574	u	XLOC_022660	-	218	0	0	117	42794131	14	102445743	102445960	-	102445743-102445960	TRAF3	TNF receptor-associated factor 3 (TRAF3), transcript variant 3, mRNA	NM_003300	14	103243815	103377837	+	103336538	103372121	11	197,262,52,105,168,81,75,93,141,175,6288,	0,92706,94438,98145,98879,108710,112081,113846,119782,125776,127734,	GACTACCACCAGACACCATCAAGCAAAAGGGGTGCtGGAATGTGACGTTGGCATGGCCGACATCCATGGGACATGTGGCCCCTGGCCCAGGGTGACTGAGGACCCTGGAGCAGGCTGAGGTGGTCTGGGAGGCAGcTGGTTGTCCCAGGGACTGTGCCTGGAACTGCATCCTCACCGAGCTGGGCCACACGGGGTTATGGGGAAGCCTCCTGTCACAG
TCONS_00070574	u	XLOC_022660	-	218	0	0	117	42794131	14	102445743	102445960	-	102445743-102445960	TRAF3	TNF receptor-associated factor 3 (TRAF3), transcript variant 1, mRNA	NM_145725	14	103243815	103377837	+	103336538	103372121	12	197,139,262,52,105,168,81,75,93,141,175,6288,	0,52855,92706,94438,98145,98879,108710,112081,113846,119782,125776,127734,	GACTACCACCAGACACCATCAAGCAAAAGGGGTGCtGGAATGTGACGTTGGCATGGCCGACATCCATGGGACATGTGGCCCCTGGCCCAGGGTGACTGAGGACCCTGGAGCAGGCTGAGGTGGTCTGGGAGGCAGcTGGTTGTCCCAGGGACTGTGCCTGGAACTGCATCCTCACCGAGCTGGGCCACACGGGGTTATGGGGAAGCCTCCTGTCACAG
TCONS_00070574	u	XLOC_022660	-	218	0	0	117	42794131	14	102445743	102445960	-	102445743-102445960	TRAF3	TNF receptor-associated factor 3 (TRAF3), transcript variant 2, mRNA	NM_145726	14	103243815	103377837	+	103336538	103372121	11	197,139,262,52,105,168,81,93,141,175,6288,	0,52855,92706,94438,98145,98879,108710,113846,119782,125776,127734,	GACTACCACCAGACACCATCAAGCAAAAGGGGTGCtGGAATGTGACGTTGGCATGGCCGACATCCATGGGACATGTGGCCCCTGGCCCAGGGTGACTGAGGACCCTGGAGCAGGCTGAGGTGGTCTGGGAGGCAGcTGGTTGTCCCAGGGACTGTGCCTGGAACTGCATCCTCACCGAGCTGGGCCACACGGGGTTATGGGGAAGCCTCCTGTCACAG
TCONS_00125319	=	XLOC_039499	-	129	7	54	116	560136	2	135610668	135610796	+	135610668-135610796	RAB3GAP1	RAB3 GTPase activating protein subunit 1 (catalytic) (RAB3GAP1), transcript variant 1, mRNA	NM_001172435	2	135809834	135928279	+	135809877	135926351	25	61,56,76,133,79,120,166,100,82,69,74,93,170,90,173,55,369,138,228,97,104,116,103,21,2165,	0,165,5746,38733,41350,60886,62951,68554,71900,73916,74318,77730,78287,80630,81596,83000,83299,98104,101384,110290,110483,110721,112329,115428,116280,	nnnnnnnAaATATGTTTTTGTTTAACTTaTGGACAAAGACTTATGGATaGGTGCAAAAAATAAATCCTCTTTTGCAACCTAGAACTCATTGTTCAGTATGAGTTTTGATATATATAAGAAGGGATATTT
TCONS_00125319	=	XLOC_039499	-	129	7	54	116	560136	2	135610668	135610796	+	135610668-135610796	RAB3GAP1	RAB3 GTPase activating protein subunit 1 (catalytic) (RAB3GAP1), transcript variant 2, mRNA	NM_012233	2	135809834	135928279	+	135809877	135926351	24	61,56,76,133,79,120,166,100,82,69,74,93,170,90,173,55,369,138,228,97,104,116,103,2165,	0,165,5746,38733,41350,60886,62951,68554,71900,73916,74318,77730,78287,80630,81596,83000,83299,98104,101384,110290,110483,110721,112329,116280,	nnnnnnnAaATATGTTTTTGTTTAACTTaTGGACAAAGACTTATGGATaGGTGCAAAAAATAAATCCTCTTTTGCAACCTAGAACTCATTGTTCAGTATGAGTTTTGATATATATAAGAAGGGATATTT
TCONS_00058491	u	XLOC_018437	-	919	46	5	107	44176006	12	16310333	16311251		16310333-16311251	SLC15A5	solute carrier family 15, member 5 (SLC15A5), mRNA	NM_001170798	12	16341418	16430619	-	16342601	16430619	9	1331,109,132,189,187,221,170,223,361,	0,5860,28408,35929,51196,56095,69216,84076,88840,	AAAAAGTTATAATTTTCTAGGACAACTGGATGGAGTCCCTAGGCTCAGCCACAGGTTATCCTTTCATGCTGCTGCAAGCCGTACACTTGACTTGTGGCTGTAGCAACACAGAGAATCTGGAGCCAAAAGCACTGTTACAGTGCTTTCAGTCTTTAGGAAACTCTTTTTAAAATGTTAAGCATTGTTGAGAAAATCTaAGaGAacactgTGTGACTCTTCAGTGTACCACATGGTGATGTAAACTGCATTGCTCTAAAGAGGGTCAAGGAAAATTACAATTATTCCAAGACTTAAATCTTGTGAAAAGTAGTTAGAAACCAAAAnnnnnnnnnnTGAATATTTATGTCTAGGAAGAGATTTTACATGAAGTACTAAATGTATTTTAACAAATGTCACCCA…
TCONS_00079272	u	XLOC_025678	-	463	30	65	102	4637594	15	59126624	59127086		59126624-59127086	RORA	RAR-related orphan receptor A (RORA), transcript variant 1, mRNA	NM_134261	15	60780482	61521502	-	60789653	61521417	11	9336,113,111,108,133,122,396,142,86,30,251,	0,11608,12675,14476,15251,17224,22942,26332,43482,190373,740769,	GCTGAGCGGCCTTCAAAACCACAGAGGGCCTTCTTTGATGCCCTGGATGAATGGGTTCTGACCGTCCTTATGCCCAGCATCCAGGGATTTGCACTAGCTCTCTTCAGGTCACCTGGCACATGGCCGGGGCCCCCTGCAGAAGCCCTTGCCACACAGGAATGGGAAATAAGATAGACTGACCAGGGGACTGATTTGTGTTCCCTTACTTTCAAAGGATTTCAGAAGGAAGACCAGTTTTCTCATTnnnnnnnnnnnnnnnnnnnnnnnnnnnnnnCAACAGGgCTTGGGTTTTTGCGAGTGGGAGGGCATAAAATGCATTAACACCATACAAGTGCCTCTAGAGGGCTTGGTAATTGCAGCCTCAATGTGTTCTCTACCTTCTTAAAAGGGCAAATGGAA…
TCONS_00121266	u	XLOC_037990	-	1523	40	26	102	33863114	2	36923950	36925472	+	36923950-36925472	STRN	striatin, calmodulin binding protein (STRN), mRNA	NM_003162	2	37064840	37193615	-	37076598	37193606	18	11928,87,108,141,168,122,48,176,137,144,111,136,136,168,79,74,104,243,	0,12016,13302,17514,20158,23434,30116,31856,40193,46234,49018,56200,61825,64886,67842,78380,87407,128532,	CAAAGAGATTGTGAGTTCTGGGCAGGCCACAGGCCTTGAAAAATAATGTTGATTTGAAGGGGCAAGGAATGTGGAAGGCTTGTGTGTGTCTGTTAAGTAGCCAAAGAAAAAATAAAAACACTGTATTTATATACGTGTATAAATTTTAAAAGCCATTTAAACTGAACATTTGAAAAACATAAAACCTATTcATTAAACATATGTGTCTCTGAAAGTATCACTGACCCAATCCTAGAAGGTATTTTAnnnnGGCTTTtCAGAGGCCCAAATTCTCTATAAACTTCTCCTTCCTCACAATCAGTAATTAAGACTGGTTCATTAATTTTGGACTCACATATACTTTGTCTAATATCCTTTTATTTCTCTGCACCCCTCTAAGACTCCTCCCCCAAAAGCCCC…
TCONS_00101274	=	XLOC_032253	-	134	18	134	101	5039966	17	68326571	68326704	-	68326571-68326704	SLC39A11	solute carrier family 39 (metal ion transporter), member 11 (SLC39A11), transcript variant 1, mRNA	NM_001159770	17	70642084	71088853	-	70643722	71084903	10	1717,159,99,70,171,145,159,39,119,104,	0,2857,3224,90704,203688,301785,385610,438862,442711,446665,	nnnATTtATTTTTATCCAGTTTCTTCTCAAGGTGAAGATAACTCTTTGTAAATGTCCTAAAGTCGTGTAGAATGTGGTAGCTTTCTGTTCACACTTTACAAATAAAAAGGATGGATCATnnnnnnnnnnnnnnn
TCONS_00101274	=	XLOC_032253	-	134	18	134	101	5039966	17	68326571	68326704	-	68326571-68326704	SLC39A11	solute carrier family 39 (metal ion transporter), member 11 (SLC39A11), transcript variant 2, mRNA	NM_139177	17	70642084	71088853	-	70643722	71084903	10	1717,159,99,70,171,124,159,39,119,104,	0,2857,3224,90704,203688,301806,385610,438862,442711,446665,	nnnATTtATTTTTATCCAGTTTCTTCTCAAGGTGAAGATAACTCTTTGTAAATGTCCTAAAGTCGTGTAGAATGTGGTAGCTTTCTGTTCACACTTTACAAATAAAAAGGATGGATCATnnnnnnnnnnnnnnn
TCONS_00000792	=	XLOC_000265	-	245	82	335	97	5000633	1	9929963	9930207	+	9929963-9930207	NMNAT1	nicotinamide nucleotide adenylyltransferase 1 (NMNAT1), mRNA	NM_022787	1	10003485	10045556	+	10032131	10042759	5	88,171,184,140,3198,	0,28590,32164,37603,38873,	GGATGTGAGGGCAATCTGGCTGTGACATCTCTCACCCCGTTGATCACCAGGGTTGATCTAGCTGATCTGGCTGACTAGGCCAGTGTCTCCTTCCTCCCTCACTGCTCCATGTATGTCCCTCCGGAAGCTGCnnnnnnnnnnnnnnnnnnnnnnnnnnnCCCAATAGAGGAGGACTAGTCTTCAGTCAAGannnnnnnnnnnnnnnnnnnnnnnnnnnnnnnnnnnnnnnnnnnnnnnnnnnnnnn
TCONS_00176951	o	XLOC_057505	-	335	11	33	92	2919119	5	66319046	66319380	-	66319046-66319380	MAST4	microtubule associated serine/threonine kinase family member 4 (MAST4), transcript variant 3, mRNA	NM_001164664	5	65892175	66465423	+	65892483	66462879	29	671,154,125,32,89,70,79,158,76,210,102,133,68,86,209,139,133,166,102,123,113,128,236,201,230,123,137,182,6449,	0,163361,192322,303603,458056,493814,499249,504087,506188,508018,513750,517739,522334,524669,533862,535465,537166,538175,540215,545767,546073,548321,548796,553041,556289,557110,564108,566259,566799,	gGGCTCATTAGTTTAcATAATCATCCCTAAAACTAGGACAGCACTAGCACTGTCACTCCGCAGTAAAATATTAATCCTACCAAGCCAAATATTTGACATGATCTGTAGGGCTTGAAATATTTTCCTTAAACCATTAACTTCTCAGTGGTATAGGCAGACAAAATAAAgagacaGAAAAACACCACATGTTTTCAGTACAGTTTTGTTACATAAGGAACATTTTACAAAGGAAACTGGATTTTCTTTAAGAGTATTGAAATTAAACACCATACTTTAGGGATCATTTCTaAGTCTGTTACTAGAGAAGTTTCTCTGAACCTGCAGnnnnnnnnnnn
TCONS_00176951	o	XLOC_057505	-	335	11	33	92	2919119	5	66319046	66319380	-	66319046-66319380	MAST4	microtubule associated serine/threonine kinase family member 4 (MAST4), transcript variant 1, mRNA	NM_015183	5	66124603	66465423	+	66124671	66462879	28	107,32,36,89,70,79,158,76,210,102,133,68,86,209,139,133,166,102,123,113,128,236,201,230,123,137,182,6449,	0,71175,88207,225628,261386,266821,271659,273760,275590,281322,285311,289906,292241,301434,303037,304738,305747,307787,313339,313645,315893,316368,320613,323861,324682,331680,333831,334371,	gGGCTCATTAGTTTAcATAATCATCCCTAAAACTAGGACAGCACTAGCACTGTCACTCCGCAGTAAAATATTAATCCTACCAAGCCAAATATTTGACATGATCTGTAGGGCTTGAAATATTTTCCTTAAACCATTAACTTCTCAGTGGTATAGGCAGACAAAATAAAgagacaGAAAAACACCACATGTTTTCAGTACAGTTTTGTTACATAAGGAACATTTTACAAAGGAAACTGGATTTTCTTTAAGAGTATTGAAATTAAACACCATACTTTAGGGATCATTTCTaAGTCTGTTACTAGAGAAGTTTCTCTGAACCTGCAGnnnnnnnnnnn
TCONS_00089793	u	XLOC_028721	-	562	136	242	91	5171249	16	20290027	20290588		20290027-20290588	PDILT	protein disulfide isomerase-like, testis expressed (PDILT), mRNA	NM_174924	16	20370491	20416033	-	20370640	20410622	12	398,90,179,121,198,126,111,138,134,207,209,216,	0,1398,3234,6250,10322,13632,13842,15652,16898,25475,39929,45326,	CAGAGATCCAGTAAGGAGCCTGGGTTTAGTCTGAACATAATGGTGGGCCACTGAAGGATGGTAAGCTAGAAAGTGACATGCTAAAAATTTTGAGAAGGTCATTCTGGTTGCAGAGAAGAAACAAAAGTGGAAGTAGGGAGATGAGTTGGAGnnnnnnnnnnnnnnnnnnnnnnnnnnnnnnnnnnnnnnnnnnnnnnnnnnnnnnTTAAAGGCCCCACTGCGTGCTCCTCTTCTAGGTGCCAGGGAAATTGAAAAACACAGCAAACATATTAAAACCATCCTTGTGTACTTTCAACAAATATTTGCTGCCTTCTGTTGGCACTGAAGCACAGAGGTGAGCAAGATAAGAGGTGCAATCTGTTGAAACAGTATccATTCAnnnnnnnnnnnnnnnnnnnn…
TCONS_00148456	=	XLOC_047086	-	296	92	311	8	4615972	3	45759171	45759466	+	45759171-45759466	SACM1L	SAC1 suppressor of actin mutations 1-like (yeast) (SACM1L), mRNA	NM_014016	3	45730753	45786900	+	45730957	45785161	20	236,98,75,128,150,60,34,102,86,87,69,80,99,139,70,73,94,93,58,1876,	0,14176,15873,17518,20236,23875,24784,30238,32738,33607,34213,42039,42791,45973,48321,48510,49316,49519,50325,54271,	GCTgagtGCTGTGGTGTGTGCCTgnnnnnnnnnnnnnnnnnnnnnnnnnnnnnnnnnnnnnnnnnnnnnnnnnGAGTTCTGGTCTGTAGTGTGCTATGCTGATCGGATGTCCGCACTAAGTTCAGCATCAATATGGTGACCTCTTTGAGCAGGAGATCACCAGGTTGCCTAAGGAATGGTGAACCAGTACAGGTCGGAAACAGCAAGACAAAACTTTCGTGCTGATCAGTAGTGGAATCGTGCTTGTGAATAGnnnnnnnnnnnnnnnnnnnnnnnnnnnnnnnnnnnnnnnnnnn
TCONS_00213606	u	XLOC_070477	-	980	80	82	76	361390482	8	6656444	6657423		6656444-6657423	XKR5	XK, Kell blood group complex subunit-related family, member 5 (XKR5), mRNA	NM_207411	8	6666040	6693166	-	6668718	6693015	7	3820,113,170,210,185,184,209,	0,7287,13350,15002,16646,24198,26917,	CGAcGCAGGCTGGGCAGGGCAGCTCTTTCCCAGACTCCTTCCAGAGTGGGCTGTTTGCAGAGTAGCTGGGCTGCCTTCttcTtGTGAGGATGTGGCCACTTCTGCAGTGGCGCTGAAGTACAATGTGGAACTCTGCTGTCCTtCCCCTCCTCTTGGCTCCCCACCCGTCCCCTTCCCCTGTGTCCCAGAAACAGCGTCGGCTCCtTCCTTTGGGGTGCCCACCCTCTGCGTGGCTGCTGGGTTCTGGCTAGGTGCCTCATCCTGCTGATTGCTGGCAAAAGATATATAACTTGAGGTTTCCAATGGGTTAGCCTCTaCTTTAGGGACACCTTCAAATGCAGAGCTGTTCTCTAAGGTTGACGGGTCAcGGGATGAGGATGGGAGCTCTTGCTGGGCGGA…
TCONS_00050213	o	XLOC_016023	-	207	1	5	74	3756021	12	67591822	67592028	+	67591822-67592028	CPM	carboxypeptidase M (CPM), transcript variant 3, mRNA	NM_001005502	12	69244955	69326979	-	69250216	69326617	9	5504,149,153,171,185,173,98,163,40,	0,7747,15720,18149,19039,20608,34616,81502,81984,	TATTTTAaAAAATAGGAAATAGGCACAGATAGGGTAAGACAGTAGTTCAAGATCACAGCTACTGAATAGCAGAACCAGGATTTGAACCCAGGCAATCTGTGTTCTTCGGGCTCTGTGTTCTCAACCATTATTAAACAGTCTTATTATAGTGTTACAGGTCTTTTAAAGTTTGTCTAAtAGGTTTTCTGGTTTTTGCTAGAAAGCCCn
TCONS_00050213	o	XLOC_016023	-	207	1	5	74	3756021	12	67591822	67592028	+	67591822-67592028	CPM	carboxypeptidase M (CPM), transcript variant 1, mRNA	NM_001874	12	69244955	69357020	-	69250216	69326617	9	5504,149,153,171,185,173,98,163,72,	0,7747,15720,18149,19039,20608,34616,81502,111993,	TATTTTAaAAAATAGGAAATAGGCACAGATAGGGTAAGACAGTAGTTCAAGATCACAGCTACTGAATAGCAGAACCAGGATTTGAACCCAGGCAATCTGTGTTCTTCGGGCTCTGTGTTCTCAACCATTATTAAACAGTCTTATTATAGTGTTACAGGTCTTTTAAAGTTTGTCTAAtAGGTTTTCTGGTTTTTGCTAGAAAGCCCn
TCONS_00050213	o	XLOC_016023	-	207	1	5	74	3756021	12	67591822	67592028	+	67591822-67592028	CPM	carboxypeptidase M (CPM), transcript variant 2, mRNA	NM_198320	12	69244955	69326979	-	69250216	69326617	9	5504,149,153,171,185,173,98,163,58,	0,7747,15720,18149,19039,20608,34616,81502,81966,	TATTTTAaAAAATAGGAAATAGGCACAGATAGGGTAAGACAGTAGTTCAAGATCACAGCTACTGAATAGCAGAACCAGGATTTGAACCCAGGCAATCTGTGTTCTTCGGGCTCTGTGTTCTCAACCATTATTAAACAGTCTTATTATAGTGTTACAGGTCTTTTAAAGTTTGTCTAAtAGGTTTTCTGGTTTTTGCTAGAAAGCCCn
TCONS_00063930	=	XLOC_020474	-	122	19	156	71	358892	14	23697652	23697773	+	23697652-23697773	RNF31	ring finger protein 31 (RNF31), mRNA	NM_017999	14	24616658	24629870	+	24616907	24629782	21	441,147,156,60,76,178,388,291,249,186,207,174,99,90,115,119,114,58,97,169,142,	0,526,808,1192,1351,1956,2611,3148,3681,4035,4336,7707,7964,8153,9840,10070,10448,10692,12414,12789,13070,	GTCTACAGTCCATACCACCCTGAATGTGACTAATCTTTTCTGATCTTGGAGGCTAAGCAGGTTCGGGCCTAGTTAGTACTTGGATGAGAGATTGGCTGGGAATnnnnnnnnnnnnnnnnnnn
TCONS_00212931	u	XLOC_070303	-	348	8	23	68	2440793863	8	134312186	134312533	-	134312186-134312533	WISP1	WNT1 inducible signaling pathway protein 1 (WISP1), transcript variant 3, mRNA	NM_001204869	8	134203281	134243932	+	134203387	134239772	3	175,280,4279,	0,21825,36372,	TGATAACTCTGAATCATTTTCAAAGTTAAAATTGCAGCTATTGTCAGTAAAGTGCCTCTTATAAAGGTCATGCCTTCTGATTTGCGGGACAGAATAACTAGGTGTAGCACAAGAAGAGATGGCTCAGGTATCGGACTATCCTGGGTTTCCAGTCTTGGTCTGCTGTTCACCAGCTGGTAAGACCTTGAGTAnnnnnnnnAACcTCTGTGAGACTCAGATGAtagTGCCATattctgtaggTCTGCTGTGAAGATTAAATGAGATATGGTAGGAAAGCACTTTCCACAAGGCTTGGTGTATGCTAAGCGCTCATCAAATGCTTATAATAAGGTTTAGCAAGATTTAATT
TCONS_00212931	u	XLOC_070303	-	348	8	23	68	2440793863	8	134312186	134312533	-	134312186-134312533	WISP1	WNT1 inducible signaling pathway protein 1 (WISP1), transcript variant 4, mRNA	NM_001204870	8	134203281	134243932	+	134203387	134239953	2	175,4279,	0,36372,	TGATAACTCTGAATCATTTTCAAAGTTAAAATTGCAGCTATTGTCAGTAAAGTGCCTCTTATAAAGGTCATGCCTTCTGATTTGCGGGACAGAATAACTAGGTGTAGCACAAGAAGAGATGGCTCAGGTATCGGACTATCCTGGGTTTCCAGTCTTGGTCTGCTGTTCACCAGCTGGTAAGACCTTGAGTAnnnnnnnnAACcTCTGTGAGACTCAGATGAtagTGCCATattctgtaggTCTGCTGTGAAGATTAAATGAGATATGGTAGGAAAGCACTTTCCACAAGGCTTGGTGTATGCTAAGCGCTCATCAAATGCTTATAATAAGGTTTAGCAAGATTTAATT
TCONS_00212931	u	XLOC_070303	-	348	8	23	68	2440793863	8	134312186	134312533	-	134312186-134312533	WISP1	WNT1 inducible signaling pathway protein 1 (WISP1), transcript variant 1, mRNA	NM_003882	8	134203281	134243932	+	134203387	134239953	5	175,280,261,194,4279,	0,21825,29542,34351,36372,	TGATAACTCTGAATCATTTTCAAAGTTAAAATTGCAGCTATTGTCAGTAAAGTGCCTCTTATAAAGGTCATGCCTTCTGATTTGCGGGACAGAATAACTAGGTGTAGCACAAGAAGAGATGGCTCAGGTATCGGACTATCCTGGGTTTCCAGTCTTGGTCTGCTGTTCACCAGCTGGTAAGACCTTGAGTAnnnnnnnnAACcTCTGTGAGACTCAGATGAtagTGCCATattctgtaggTCTGCTGTGAAGATTAAATGAGATATGGTAGGAAAGCACTTTCCACAAGGCTTGGTGTATGCTAAGCGCTCATCAAATGCTTATAATAAGGTTTAGCAAGATTTAATT
TCONS_00212931	u	XLOC_070303	-	348	8	23	68	2440793863	8	134312186	134312533	-	134312186-134312533	WISP1	WNT1 inducible signaling pathway protein 1 (WISP1), transcript variant 2, mRNA	NM_080838	8	134203281	134243932	+	134203387	134239953	4	175,280,194,4279,	0,21825,34351,36372,	TGATAACTCTGAATCATTTTCAAAGTTAAAATTGCAGCTATTGTCAGTAAAGTGCCTCTTATAAAGGTCATGCCTTCTGATTTGCGGGACAGAATAACTAGGTGTAGCACAAGAAGAGATGGCTCAGGTATCGGACTATCCTGGGTTTCCAGTCTTGGTCTGCTGTTCACCAGCTGGTAAGACCTTGAGTAnnnnnnnnAACcTCTGTGAGACTCAGATGAtagTGCCATattctgtaggTCTGCTGTGAAGATTAAATGAGATATGGTAGGAAAGCACTTTCCACAAGGCTTGGTGTATGCTAAGCGCTCATCAAATGCTTATAATAAGGTTTAGCAAGATTTAATT
TCONS_00229170	o	XLOC_075825	-	316	31	98	63	183313618	X	48305463	48305778	-	48305463-48305778	TBC1D25	TBC1 domain family, member 25 (TBC1D25), mRNA	NM_002536	X	48398074	48420997	+	48398185	48419363	6	234,110,155,128,189,2996,	0,1646,5182,19210,19471,19927,	TGTCCTGCTCTTCAAGGGACTGGGCTCTCATCTGAGGAATAGTCAGCTTCCCCCcAATACTGGGGGTGACGGGaGCCTTTTAAGGGTCATCCCCAGGTTTGTATGGCATTCTTGGGGCAAACAGCAGAGGGAATGACTGCCCTGATGCCTCCTTATCTCTGGCAGCATTGCCTAGTGCAACAGCTCAGGCCnnnnnnnnnnnnnnnnnnnnnnnnnnnnnnntgGAACATGCCAGATCTTGTCTGACCTCTGAAGCTAAGCAGGGTCACGCCTGGTTAGTACTTGGAAGAAGCTGGTGTGGCTAGACCGTGACCTG
TCONS_00061535	=	XLOC_019693	-	118	0	0	61	317436	13	31892529	31892646	-	31892529-31892646	N4BP2L1	NEDD4 binding protein 2-like 1 (N4BP2L1), transcript variant 2, mRNA	NM_001079691	13	32974859	33002315	-	32977280	33002219	5	2478,69,89,128,275,	0,3480,6527,6922,27181,	ATCAAAGATTCAGCTGCCTTCCCATTTAAGCAGCATAGACAGCCCAAAGTGACAGTTTTCCTGTACAGTTACTCTTCTGTTATCTGTAACTGATCTATGACATTTTGGGAAAAGACAG
TCONS_00061535	=	XLOC_019693	-	118	0	0	61	317436	13	31892529	31892646	-	31892529-31892646	N4BP2L1	NEDD4 binding protein 2-like 1 (N4BP2L1), transcript variant 1, mRNA	NM_052818	13	32974859	33002315	-	32977078	33002219	5	2478,77,89,128,275,	0,3598,6527,6922,27181,	ATCAAAGATTCAGCTGCCTTCCCATTTAAGCAGCATAGACAGCCCAAAGTGACAGTTTTCCTGTACAGTTACTCTTCTGTTATCTGTAACTGATCTATGACATTTTGGGAAAAGACAG
TCONS_00098929	u	XLOC_031639	-	718	7	1	58	21479565	17	33811194	33811911	-	33811194-33811911	SOCS7	suppressor of cytokine signaling 7 (SOCS7), mRNA	NM_014598	17	36508006	36561846	+	36508127	36552221	10	909,65,105,102,131,169,129,136,151,6081,	0,9587,12628,13184,14163,15758,25533,43555,44094,47759,	AGACACAGTTCaacacgacCTtccccAAGAGAAGAAAGGTGGGTGGTGAGGTTGGGTCACACCTCCTCAGTTGGGTTGTTTTGTACCTGAGTGTATGAGTTCTCCAGAAGAAACCCCAGTAACAtAannnnnnnGCAGGTTCTGCCTCCCTCACATGGCCTGAGCTGACCATAGTGAGGCCCTGGCAATGGGCAGAAGCCTTGCTGACTCCTTTGGGCTTTGGGCTCCACCTAACCAGCATAAACCCTCGGCACTCAGGTCTGCCtGGTGGCTGAGAAGcTTCCATCTAGACAACTGCACTGAAAAGGATTCTTTAACCATGTAGCTCTAACAGGGCTGTGCACTGTTCAGTACATGCCATGCAGATTTCTGTTTCCTTGCTTTTGTTCATGTGTTTCT…
TCONS_00026376	o	XLOC_008443	-	363	75	207	57	2981243	10	74776448	74776810	+	74776448-74776810	TTC18	tetratricopeptide repeat domain 18 (TTC18), mRNA	NM_145170	10	75013515	75118617	-	75013732	75114554	28	298,48,102,90,162,153,122,159,219,116,134,126,132,191,65,92,81,171,135,100,95,183,180,80,99,187,102,82,	0,2611,15856,19170,20675,21688,23482,24421,37468,37882,38123,39505,43284,45149,45843,56400,58076,58715,69205,77419,81672,87641,91307,94398,94665,99798,100976,105020,	TCCATCACTAGGGATATAAAGACAAAGAAGACATAGTTCCTTTCAACATAGAACTCAtGTCATAGTGCCAAGATTTATGCGAAATCTATACTAGAGACCTGTACAAAATGCTGCAGTCAAGGAAACnnnnnnnnnnnnnnnnnnnnnnnnnnnnnnnnnnnnnnnnnnnnTTATAGGATAAATAGGCATTTACAACCTGGATTAGCAGAGGAAGGAAAGAAAAAACCATTCTGGATAAGAACAGTTTTTGTGGGCTGGTCCAAAGGTAGTGAGTTATTTCAACTGACTGTTCGCAGTCAGTTACAGATCAAATTCTTTGTTCTATTCTTTCCnnnnnnnnnnnnnnnnnnnnnnnnnnnnnnn
TCONS_00166349	o	XLOC_053470	-	118	0	0	54	264135	4	39388102	39388219	-	39388102-39388219	UBE2K	ubiquitin-conjugating enzyme E2K (UBE2K), transcript variant 2, mRNA	NM_001111112	4	39699663	39784410	+	39699947	39780054	6	347,94,59,83,100,4431,	0,39376,47708,57613,76790,80316,	GAACTAAAGGGAAGAGAAAGgAAAAAAGGGTTTTGCAGTGGTGTTaACAATTAATTGATCATAACCAGTTACAGACTTTTTTCCTTTTCCATTTCCACTGCTTCGTTgGACTAGCCTT
TCONS_00166349	o	XLOC_053470	-	118	0	0	54	264135	4	39388102	39388219	-	39388102-39388219	UBE2K	ubiquitin-conjugating enzyme E2K (UBE2K), transcript variant 3, mRNA	NM_001111113	4	39699663	39784410	+	39699947	39780054	5	347,83,100,129,4431,	0,57613,76790,79638,80316,	GAACTAAAGGGAAGAGAAAGgAAAAAAGGGTTTTGCAGTGGTGTTaACAATTAATTGATCATAACCAGTTACAGACTTTTTTCCTTTTCCATTTCCACTGCTTCGTTgGACTAGCCTT
TCONS_00166349	o	XLOC_053470	-	118	0	0	54	264135	4	39388102	39388219	-	39388102-39388219	UBE2K	ubiquitin-conjugating enzyme E2K (UBE2K), transcript variant 1, mRNA	NM_005339	4	39699663	39784410	+	39699947	39780054	7	347,94,59,83,100,129,4431,	0,39376,47708,57613,76790,79638,80316,	GAACTAAAGGGAAGAGAAAGgAAAAAAGGGTTTTGCAGTGGTGTTaACAATTAATTGATCATAACCAGTTACAGACTTTTTTCCTTTTCCATTTCCACTGCTTCGTTgGACTAGCCTT
TCONS_00095564	=	XLOC_030741	-	115	0	0	49	277007	17	71827032	71827146	+	71827032-71827146	PRPSAP1	phosphoribosyl pyrophosphate synthetase-associated protein 1 (PRPSAP1), mRNA	NM_002766	17	74306867	74350230	-	74307622	74349784	10	914,147,71,146,56,116,173,67,53,616,	0,2083,3034,17930,19256,19764,21476,33884,37742,42747,	GGTTTCTAAATACCATTCTtgGCTGGTCTGATGCTAATGGGTTATCAATACTTATTAATATTAGTGTTACTAAAAAGTTGGCATACATTACAGCACTGCTAAAcCTGACCGATTT
TCONS_00180436	u	XLOC_058624	-	643	25	39	48	193018	5	59263585	59264227		59263585-59264227	PDE4D	phosphodiesterase 4D, cAMP-specific (PDE4D), transcript variant 3, mRNA	NM_001165899	5	58264865	59783925	-	58270490	59481425	17	6042,183,123,155,100,165,99,173,94,113,50,74,37,192,230,131,157,	0,6618,7311,8152,19454,20716,21765,22793,24333,69820,211555,216149,224460,246737,1019449,1216518,1518903,	GCCAgGGATTAAATCTcAACATGAGTTTTAGAGAAGACAAATATTCAAGCCATGGCACATAgGCCTTTCTGATCCTGCCATACAtTCTAAACAGCATTAAAAGcTATTTcACTTTTAGAAACCATCCACATTCAGGTAGGTCAAGTGTcAAAAGCATAGCCATCAtGACTTTTATGAcAGTATAAATnnnnnnnnnnnnnnnnnnnnnnnnnGCTGTCTCCTGTCAAAAATGCAGTTCAACTCAACAGATAATGTATTGAGCACTGACTATATCAACAAAGAAATACACATGTTATGGTCACAATTATTAAGGAGCTTTCTACCTAAAGTGGCAGGAGGAGTCTATGAGGGATAATAGAGAGAGCTGACATTCACTGACAATTTTCTACATTGCAGCTC…
TCONS_00208562	o	XLOC_068700	-	115	14	122	46	619960	8	124344238	124344352	+	124344238-124344352	ZHX1	zinc fingers and homeoboxes 1 (ZHX1), transcript variant 1, mRNA	NM_001017926	8	124260689	124286727	-	124265564	124268186	4	1871,2850,114,366,	0,4872,18823,25672,	AACATGGCTACATAAAGGATTTTCCAGTGCTGGCTTCCACAGCACAAATACTAAAATTGGAACCATGCaGAGAAGATTAGCATGGCCCTTGGGCAAGGATGnnnnnnnnnnnnnn
TCONS_00208562	o	XLOC_068700	-	115	14	122	46	619960	8	124344238	124344352	+	124344238-124344352	ZHX1	zinc fingers and homeoboxes 1 (ZHX1), transcript variant 2, mRNA	NM_007222	8	124260689	124286727	-	124265564	124268186	4	1871,2850,114,271,	0,4872,18823,25767,	AACATGGCTACATAAAGGATTTTCCAGTGCTGGCTTCCACAGCACAAATACTAAAATTGGAACCATGCaGAGAAGATTAGCATGGCCCTTGGGCAAGGATGnnnnnnnnnnnnnn
TCONS_00070575	u	XLOC_022661	-	1018	0	0	45	16360823	14	102446565	102447582	-	102446565-102447582	TRAF3	TNF receptor-associated factor 3 (TRAF3), transcript variant 4, mRNA	NM_001199427	14	103243815	103377837	+	103336538	103372121	8	197,262,52,105,168,141,175,6288,	0,92706,94438,98145,98879,119782,125776,127734,	CATAATCAGATTTATTtTCCTCTAATAaGACAGTTTAGCATCTCCGGGTTTTGCATTCTACAGTCTTACAAACTTTAGTTATTAGcGTCAGAAACACAAAAACATTGCAAGACCTCAAAACACAAATAAATACCAAATAAAaCCACACATAATATACAATAAACAAAAATATAAAACAGTAATGCTATCAGAAAGTCAGGCATGTTGCCAACTCACAGTAACAACATGATTATTGCTGGGCAATCACTGACGGTCTTTTGTTTTTTTCTTAGAAGAGCGGAAAACAGGGCCCGAATCACTGGTCACAGAATCACTTGGACTGTCGAGATGTGTCCTCACAGCAAGCGGCTACTACAGACGcAATTTTTAAAACAGGCAGATTAAAAAGATAGGGTCGAA…
TCONS_00070575	u	XLOC_022661	-	1018	0	0	45	16360823	14	102446565	102447582	-	102446565-102447582	TRAF3	TNF receptor-associated factor 3 (TRAF3), transcript variant 3, mRNA	NM_003300	14	103243815	103377837	+	103336538	103372121	11	197,262,52,105,168,81,75,93,141,175,6288,	0,92706,94438,98145,98879,108710,112081,113846,119782,125776,127734,	CATAATCAGATTTATTtTCCTCTAATAaGACAGTTTAGCATCTCCGGGTTTTGCATTCTACAGTCTTACAAACTTTAGTTATTAGcGTCAGAAACACAAAAACATTGCAAGACCTCAAAACACAAATAAATACCAAATAAAaCCACACATAATATACAATAAACAAAAATATAAAACAGTAATGCTATCAGAAAGTCAGGCATGTTGCCAACTCACAGTAACAACATGATTATTGCTGGGCAATCACTGACGGTCTTTTGTTTTTTTCTTAGAAGAGCGGAAAACAGGGCCCGAATCACTGGTCACAGAATCACTTGGACTGTCGAGATGTGTCCTCACAGCAAGCGGCTACTACAGACGcAATTTTTAAAACAGGCAGATTAAAAAGATAGGGTCGAA…
TCONS_00070575	u	XLOC_022661	-	1018	0	0	45	16360823	14	102446565	102447582	-	102446565-102447582	TRAF3	TNF receptor-associated factor 3 (TRAF3), transcript variant 1, mRNA	NM_145725	14	103243815	103377837	+	103336538	103372121	12	197,139,262,52,105,168,81,75,93,141,175,6288,	0,52855,92706,94438,98145,98879,108710,112081,113846,119782,125776,127734,	CATAATCAGATTTATTtTCCTCTAATAaGACAGTTTAGCATCTCCGGGTTTTGCATTCTACAGTCTTACAAACTTTAGTTATTAGcGTCAGAAACACAAAAACATTGCAAGACCTCAAAACACAAATAAATACCAAATAAAaCCACACATAATATACAATAAACAAAAATATAAAACAGTAATGCTATCAGAAAGTCAGGCATGTTGCCAACTCACAGTAACAACATGATTATTGCTGGGCAATCACTGACGGTCTTTTGTTTTTTTCTTAGAAGAGCGGAAAACAGGGCCCGAATCACTGGTCACAGAATCACTTGGACTGTCGAGATGTGTCCTCACAGCAAGCGGCTACTACAGACGcAATTTTTAAAACAGGCAGATTAAAAAGATAGGGTCGAA…
TCONS_00070575	u	XLOC_022661	-	1018	0	0	45	16360823	14	102446565	102447582	-	102446565-102447582	TRAF3	TNF receptor-associated factor 3 (TRAF3), transcript variant 2, mRNA	NM_145726	14	103243815	103377837	+	103336538	103372121	11	197,139,262,52,105,168,81,93,141,175,6288,	0,52855,92706,94438,98145,98879,108710,113846,119782,125776,127734,	CATAATCAGATTTATTtTCCTCTAATAaGACAGTTTAGCATCTCCGGGTTTTGCATTCTACAGTCTTACAAACTTTAGTTATTAGcGTCAGAAACACAAAAACATTGCAAGACCTCAAAACACAAATAAATACCAAATAAAaCCACACATAATATACAATAAACAAAAATATAAAACAGTAATGCTATCAGAAAGTCAGGCATGTTGCCAACTCACAGTAACAACATGATTATTGCTGGGCAATCACTGACGGTCTTTTGTTTTTTTCTTAGAAGAGCGGAAAACAGGGCCCGAATCACTGGTCACAGAATCACTTGGACTGTCGAGATGTGTCCTCACAGCAAGCGGCTACTACAGACGcAATTTTTAAAACAGGCAGATTAAAAAGATAGGGTCGAA…
TCONS_00101464	=	XLOC_032293	-	111	10	9	44	224224	17	70597554	70597664	-	70597554-70597664	SLC16A5	solute carrier family 16, member 5 (monocarboxylic acid transporter 6) (SLC16A5), mRNA	NM_004695	17	73084054	73102248	+	73089731	73102128	7	85,154,247,144,810,211,274,	0,1191,5629,10078,12047,16010,17920,	nnnnnnnnCAAAGGTaGTGAGTtATTTCAGTTAATTGTTCACAGGCAGGTACAGATCaatCTCCTTGTtctactctttccCTgCTTCTcACTACaGCTCCTGAGTAGTCnn
TCONS_00230349	o	XLOC_076162	-	159	44	277	42	221261	X	101820291	101820449	-	101820291-101820449	ARMCX5-GPRASP2	ARMCX5-GPRASP2 readthrough (ARMCX5-GPRASP2), mRNA	NM_001199818	X	101854275	101972661	+	101969797	101972314	7	225,154,46,172,68,78,3197,	0,358,2116,6134,114434,114841,115189,	CTCCAACTTTATAACTAAATTTTACACATTTAAATTAATATGAAAAATGATTGTGCTCACTTTGGCAGCACATATACTAAAATTGGAACGATATAGAGAAGATTAGCATGGCCCCnnnnnnnnnnnnnnnnnnnnnnnnnnnnnnnnnnnnnnnnnnnn
TCONS_00179372	=	XLOC_058274	-	120	19	158	42	203934	5	150837212	150837331	-	150837212-150837331	SLC36A1	solute carrier family 36 (proton/amino acid symporter), member 1 (SLC36A1), mRNA	NM_078483	5	150827162	150871940	+	150838353	150867815	11	212,148,91,89,96,85,219,99,167,170,4397,	0,11186,15951,16912,17472,19597,20105,26071,28988,31718,40381,	nTCTATAGCCATACCATTCTGAATGTGCTCAATcTCAtCTGATCTTGGAAGCTAAGCAGgGTCAAGCCTGGTTCGTACTTGAAtGGGAAAGCCCCTGGAAATnnnnnnnnnnnnnnnnnn
TCONS_00150739	o	XLOC_047968	-	211	0	0	37	2623926	3	120730803	120731013	+	120730803-120731013	CD80	CD80 molecule (CD80), mRNA	NM_005191	3	119243139	119278481	-	119246617	119276575	7	1457,109,96,282,318,300,195,	0,3440,5549,12844,20257,33336,35147,	GTagGATCACCTGTAGCCatgtaGTTTCTCgACTGTATtAGTGCATCTTGCCCTCCTCCAAGAAAATGATTCTTGGCCCCAAAATTTGTCAATTTGCCTTTTCTCTAACTCCAAATCAAAATTAGAATATCAGCAGGATGGTGGCCATGGAAGTTGGAATTCACTAAGGAGTGTTTAACAACTCACCTGCCAAATtGACTAGCCCTTAAAA
TCONS_00057268	=	XLOC_018097	-	289	66	228	37	1825485	12	108788409	108788697	-	108788409-108788697	GLTP	glycolipid transfer protein (GLTP), mRNA	NM_016433	12	110288747	110318293	-	110290359	110318179	5	1795,151,134,59,217,	0,4676,6583,7740,29329,	nnnnnnnnnnnnGGTGCACAGCTGTAGTCCCgGGTACTCAGGAAGCTGAGGCAGGAAGATCACTTGAGCCCAGGAGTTCTTGGCTGtAGTGTGCTACACTGATTGGGTGTCTGCACTAAGTTTGGCATCAATATGGTGACCTCCTGGCAAAGGGGACCACCAGGTTGCTTAAAGAGGTGTGAACTGGCCCAGGTTGGAAACAGCAGGTcaaaattCCCATGCTGATCAATAGAgGnnnnnnnnnnnnnnnnnnnnnnnnnnnnnnnnnnnnnnnnnnnnnnnnnnnnnn
TCONS_00168039	=	XLOC_054016	-	130	29	223	36	175539	4	110659744	110659873	-	110659744-110659873	SEC24B	SEC24 family, member B (S cerevisiae) (SEC24B), transcript variant 2, mRNA	NM_001042734	4	110354970	110461615	+	110355025	110460831	23	188,744,183,81,242,185,103,127,110,113,119,56,207,124,159,174,111,176,138,105,93,104,899,	0,29086,39189,57512,60800,72513,76194,78142,79932,82713,86551,87302,87605,91003,91531,92411,93507,96474,97570,98824,99778,104678,105746,	nnnnnnnnnCTTTTCCATgCAAGGCTAATAGAtTAAATgGatttctggagcatAGTGAtgcaataggagcttgctccattCACTCtATGCATCAACCTGGTATTTTAGTAnnnnnnnnnnnnnnnnnnnn
TCONS_00168039	=	XLOC_054016	-	130	29	223	36	175539	4	110659744	110659873	-	110659744-110659873	SEC24B	SEC24 family, member B (S cerevisiae) (SEC24B), transcript variant 1, mRNA	NM_006323	4	110354970	110461615	+	110355025	110460831	24	188,744,183,105,81,242,185,103,127,110,113,119,56,207,124,159,174,111,176,138,105,93,104,899,	0,29086,39189,47862,57512,60800,72513,76194,78142,79932,82713,86551,87302,87605,91003,91531,92411,93507,96474,97570,98824,99778,104678,105746,	nnnnnnnnnCTTTTCCATgCAAGGCTAATAGAtTAAATgGatttctggagcatAGTGAtgcaataggagcttgctccattCACTCtATGCATCAACCTGGTATTTTAGTAnnnnnnnnnnnnnnnnnnnn
TCONS_00024278	o	XLOC_007608	-	182	81	445	33	2709102	10	12005086	12005267	+	12005086-12005267	UPF2	UPF2 regulator of nonsense transcripts homolog (yeast) (UPF2), transcript variant 2, mRNA	NM_015542	10	11962020	12084840	-	11963296	12077422	22	1286,121,142,168,99,105,140,184,276,204,186,117,114,109,86,104,150,198,161,780,383,87,	0,9843,11619,16523,22643,23042,28347,32044,35210,36298,39149,43987,47319,59035,77650,79884,81654,84508,94002,108723,115037,122733,	TAAAAGTCAGATAGTATACTCCCATGCCACTAAGTGTAGGCCACACACCAGCAGCTTTGACATCACTGGAGAGCTTGTTTAAAAGTAACCAGAGCTTGTGCnnnnnnnnnnnnnnnnnnnnnnnnnnnnnnnnnnnnnnnnnnnnnnnnnnnnnnnnnnnnnnnnnnnnnnnnnnnnnnnnn
TCONS_00024278	o	XLOC_007608	-	182	81	445	33	2709102	10	12005086	12005267	+	12005086-12005267	UPF2	UPF2 regulator of nonsense transcripts homolog (yeast) (UPF2), transcript variant 1, mRNA	NM_080599	10	11962020	12085169	-	11963296	12077422	22	1286,121,142,168,99,105,140,184,276,204,186,117,114,109,86,104,150,198,161,780,383,257,	0,9843,11619,16523,22643,23042,28347,32044,35210,36298,39149,43987,47319,59035,77650,79884,81654,84508,94002,108723,115037,122892,	TAAAAGTCAGATAGTATACTCCCATGCCACTAAGTGTAGGCCACACACCAGCAGCTTTGACATCACTGGAGAGCTTGTTTAAAAGTAACCAGAGCTTGTGCnnnnnnnnnnnnnnnnnnnnnnnnnnnnnnnnnnnnnnnnnnnnnnnnnnnnnnnnnnnnnnnnnnnnnnnnnnnnnnnnn
TCONS_00115880	=	XLOC_036513	-	289	112	388	33	1793382	19	16370482	16370770	-	16370482-16370770	EPS15L1	epidermal growth factor receptor pathway substrate 15-like 1 (EPS15L1), mRNA	NM_021235	19	16472407	16582762	-	16472580	16582756	23	388,133,83,61,137,51,124,165,198,162,73,86,157,158,234,60,126,63,96,48,90,42,39,	0,15525,23532,24574,30707,32354,33747,40724,42136,42991,52176,55955,56351,59722,63486,67105,72768,75340,76173,79265,80295,80581,110316,	GCCAGGCATGGTGGCGAGTGCnnnnnnnnnnnnnnnnnnnnnnnnnnGAgaCAGGAGGATCCTTGAGCCCGGGAGTTCCGGGCTGTAGTGTGCTGTGCTCATTGGGTGTCTACACTAAGTTAGTCATCAGTACGGTACCTTCTGGGAGCAGGGGACCACCAGTCGCCTAAGGAGAGGTAAACCTGCCCTGaTCAGAAaCGGAGnnnnnnnnnnnnnnnnnnnnnnnnnnnnnnnnnnnnnnnnnnnnnnnnnnnnnnnnnnnnnnnnnnnnnnnnnnnnnnnnnnnnnn
TCONS_00230817	o	XLOC_076337	-	147	16	109	33	1684829	X	122845336	122845482	-	122845336-122845482	XIAP	X-linked inhibitor of apoptosis (XIAP), transcript variant 1, mRNA	NM_001167	X	122994016	123047829	+	123019512	123041031	7	127,909,100,79,43,201,6992,	0,25464,28452,31071,32564,40326,46821,	GAAAACATTCCAACATTAGCTTCAAGGCCCTTTGTTGAATCAGCATAATAAACCGAATGACAAAAATCAAGATTCAAAGAAACCAAGGCTGATCAAACCCCTTGTTCTACTCTTTtCCCtCTTCTCACTCTnnnnnnnnnnnnnnnn
TCONS_00230817	o	XLOC_076337	-	147	16	109	33	1684829	X	122845336	122845482	-	122845336-122845482	XIAP	X-linked inhibitor of apoptosis (XIAP), transcript variant 2, mRNA	NM_001204401	X	122993661	123047829	+	123019512	123041031	7	94,909,100,79,43,201,6992,	0,25819,28807,31426,32919,40681,47176,	GAAAACATTCCAACATTAGCTTCAAGGCCCTTTGTTGAATCAGCATAATAAACCGAATGACAAAAATCAAGATTCAAAGAAACCAAGGCTGATCAAACCCCTTGTTCTACTCTTTtCCCtCTTCTCACTCTnnnnnnnnnnnnnnnn
TCONS_00097557	=	XLOC_031262	-	123	22	179	32	180313	17	11880565	11880687	-	11880565-11880687	MAP2K4	mitogen-activated protein kinase kinase 4 (MAP2K4), mRNA	NM_003010	17	11924134	12047051	+	11924203	12044577	11	184,103,175,120,120,52,128,78,149,46,2588,	0,34071,60538,74757,86972,89557,92415,104476,108321,119021,120329,	TTTCTAAAAAAGGGGGCTTCTGTCATGAGTGGCACACgTTGggcaactcagttgctctTCAcGAGGAATCAACATCAGGAGGTTTTGGAAGAatgattttTnnnnnnnnnnnnnnnnnnnnnn
TCONS_00065567	=	XLOC_021090	-	165	34	206	3	1656608	14	69897374	69897538	+	69897374-69897538	SYNJ2BP-COX16	SYNJ2BP-COX16 readthrough (SYNJ2BP-COX16), transcript variant 1, mRNA	NM_001202547	14	70791797	70883807	-	70793049	70883680	6	1369,63,99,96,137,191,	0,4093,47952,50595,63389,91819,	nnnnnnnnnnnnnnnnnnnnnnnGTATCTGTTCTTATCAGTTTAATAttTGACACATTCTCTATCCAAGGAAAATATGTTAAATGGGTTTTTGAAGCAAGGAGATGGAATAGGAGTTTGCTCCAGCnnnnnnnnnnnCAACCTGTATTTCAATACCTCCAGAAAC
TCONS_00065567	=	XLOC_021090	-	165	34	206	3	1656608	14	69897374	69897538	+	69897374-69897538	SYNJ2BP-COX16	SYNJ2BP-COX16 readthrough (SYNJ2BP-COX16), transcript variant 2, mRNA	NM_001202548	14	70791797	70883807	-	70793049	70883680	6	1369,63,72,96,137,191,	0,4093,17577,50595,63389,91819,	nnnnnnnnnnnnnnnnnnnnnnnGTATCTGTTCTTATCAGTTTAATAttTGACACATTCTCTATCCAAGGAAAATATGTTAAATGGGTTTTTGAAGCAAGGAGATGGAATAGGAGTTTGCTCCAGCnnnnnnnnnnnCAACCTGTATTTCAATACCTCCAGAAAC
TCONS_00065567	=	XLOC_021090	-	165	34	206	3	1656608	14	69897374	69897538	+	69897374-69897538	SYNJ2BP-COX16	SYNJ2BP-COX16 readthrough (SYNJ2BP-COX16), transcript variant 3, mRNA	NM_001202549	14	70791797	70883807	-	70793049	70883680	5	1369,63,96,137,191,	0,4093,50595,63389,91819,	nnnnnnnnnnnnnnnnnnnnnnnGTATCTGTTCTTATCAGTTTAATAttTGACACATTCTCTATCCAAGGAAAATATGTTAAATGGGTTTTTGAAGCAAGGAGATGGAATAGGAGTTTGCTCCAGCnnnnnnnnnnnCAACCTGTATTTCAATACCTCCAGAAAC
TCONS_00059459	=	XLOC_018906	-	298	143	48	29	172535	13	44474285	44474582	+	44474285-44474582	KIAA1704	KIAA1704 (KIAA1704), mRNA	NM_018559	13	45563686	45602404	+	45563789	45602138	8	191,133,102,85,132,165,99,485,	0,14753,16650,19243,25400,25880,30778,38233,	nnnnnnnnnnnnnnnnnnnnnnnnnnnnnnnnnnnnnnnnnnnnnnnnnnnnnnnnnnnnnnnnnnnnnnnnnnnnnnnnnnnnnnnnnnnnnnnnnnnnnnCTGGTGTCCACGCTAAGTTCAACATCAGTATGGTGACCTCCGGGAGTGAAGGACCACCAGATTGCCCTAAGGAGGGGTGAACCAGCCCGGGTCAGAAACAAAGCATGTGAAAACTCTgaTGCTnnnnnnnnnnnnnnnnnnnnnnnnnnnnnnnnnnnnnnnnnCAACCTGGACAACACAGgGAGATCTTGCCTCT
TCONS_00066296	o	XLOC_021354	-	144	43	299	28	186055	14	89121711	89121854	+	89121711-89121854	FOXN3	forkhead box N3 (FOXN3), transcript variant 1, mRNA	NM_001085471	14	89622515	90085494	-	89628757	89878820	7	6798,106,66,65,137,557,123,	0,24529,34212,124778,194500,255762,462856,	GAGTTGACATTCTAGCAGAAGGAGAcGGATAataataaataaattaTAGGCtGGTCTGAGTACAGTGGTATTTACAACTAACTGATCACAAcAACTAATAGnnnnnnnnnnnnnnnnnnnnnnnnnnnnnnnnnnnnnnnnnnn
TCONS_00072462	o	XLOC_023399	-	342	0	0	28	868994	15	43280371	43280712	+	43280371-43280712	SHF	Src homology 2 domain containing F (SHF), mRNA	NM_138356	15	45459411	45493373	-	45460144	45491272	8	920,120,172,141,207,142,349,449,	0,4669,4933,6362,8005,10951,31558,33513,	CcCAGGGGCTTCacaccattgcAGGCCCGGaCcCATAGGAATCCTTTGGTTGCAAAGCGCTTTCATGTCCCTTCTTTTGCGGTCCGTGTGTACAGCCAAGAGGAGACTTCGcGCTAGGGAGTCCACAGCGCTCCCGGCTGCTGTTGCGGGTGAACGTGGGTGCCAGAGGAACCTGGTAgataatGGAAGCTTAGGAAACCTGGAATGGCCGCCATCTAGACGAGAAGGGCAACACTGGGTCAcCTGCTCATCGTGGCGTCCCGGTAGCTCGCCGTGATCGTATAGTGGTTAGTACTCTGCGTTGTGGCCGCAGCAACCTCGGTTCGAATCCGAGTCACGGCA
TCONS_00032580	o	XLOC_010500	-	125	24	192	28	137528	10	103121602	103121726	-	103121602-103121726	BTRC	beta-transducin repeat containing E3 ubiquitin protein ligase , transcript variant 3, mRNA	NM_001256856	10	103113789	103317078	+	103113937	103310617	14	196,108,90,232,187,97,138,119,250,119,111,79,193,4167,	0,76312,125335,167606,171980,177204,178262,178919,180628,181321,182510,184260,196666,199122,	AGAAAGAAAAGGAAAAAAAGAATTCTGATCCTTTTGTAGTTTGTAAGCATGACGAcTGGGTTTTCAtCCTCATGTGTGAGGTGTGCCTCCCTCAAACCTTGnnnnnnnnnnnnnnnnnnnnnnnn
TCONS_00032580	o	XLOC_010500	-	125	24	192	28	137528	10	103121602	103121726	-	103121602-103121726	BTRC	beta-transducin repeat containing (BTRC), transcript variant 2, mRNA	NM_003939	10	103113789	103317078	+	103113937	103310617	14	196,78,90,232,187,97,138,119,250,119,111,79,193,4167,	0,107948,125335,167606,171980,177204,178262,178919,180628,181321,182510,184260,196666,199122,	AGAAAGAAAAGGAAAAAAAGAATTCTGATCCTTTTGTAGTTTGTAAGCATGACGAcTGGGTTTTCAtCCTCATGTGTGAGGTGTGCCTCCCTCAAACCTTGnnnnnnnnnnnnnnnnnnnnnnnn
TCONS_00032580	o	XLOC_010500	-	125	24	192	28	137528	10	103121602	103121726	-	103121602-103121726	BTRC	beta-transducin repeat containing (BTRC), transcript variant 1, mRNA	NM_033637	10	103113789	103317078	+	103113937	103310617	15	196,108,78,90,232,187,97,138,119,250,119,111,79,193,4167,	0,76312,107948,125335,167606,171980,177204,178262,178919,180628,181321,182510,184260,196666,199122,	AGAAAGAAAAGGAAAAAAAGAATTCTGATCCTTTTGTAGTTTGTAAGCATGACGAcTGGGTTTTCAtCCTCATGTGTGAGGTGTGCCTCCCTCAAACCTTGnnnnnnnnnnnnnnnnnnnnnnnn
TCONS_00216257	o	XLOC_071660	-	145	44	303	27	126173	9	93912126	93912270	+	93912126-93912270	SPTLC1	serine palmitoyltransferase, long chain base subunit 1 (SPTLC1), transcript variant 1, mRNA	NM_006415	9	94793426	94877690	-	94794746	94877652	15	1414,74,118,55,97,96,108,90,130,133,73,94,95,108,95,	0,3665,7103,14854,16027,16468,18815,24260,28034,36821,48871,49725,77595,81310,84169,	CGCCACcTGATATTGACACTcTGTAGATGTCGTATGACTATTCCtATGTGTCTCTATCTACTGaTGAGGGTCCTACTACTCTTTcAGTATAAGCAGTACCAnnnnnnnnnnnnnnnnnnnnnnnnnnnnnnnnnnnnnnnnnnnn
TCONS_00216257	o	XLOC_071660	-	145	44	303	27	126173	9	93912126	93912270	+	93912126-93912270	SPTLC1	serine palmitoyltransferase, long chain base subunit 1 (SPTLC1), transcript variant 2, mRNA	NM_178324	9	94841345	94877690	-	94841843	94877652	6	503,73,94,95,108,95,	0,952,1806,29676,33391,36250,	CGCCACcTGATATTGACACTcTGTAGATGTCGTATGACTATTCCtATGTGTCTCTATCTACTGaTGAGGGTCCTACTACTCTTTcAGTATAAGCAGTACCAnnnnnnnnnnnnnnnnnnnnnnnnnnnnnnnnnnnnnnnnnnnn
TCONS_00154091	o	XLOC_049244	-	136	35	257	26	147261	3	9935735	9935870	-	9935735-9935870	IL17RC	interleukin 17 receptor C (IL17RC), transcript variant 4, mRNA	NM_001203263	3	9958757	9975305	+	9958999	9975277	18	347,22,153,75,110,112,45,140,60,55,182,51,46,122,60,49,96,669,	0,639,849,1261,1426,3417,3851,6807,7158,11092,11231,11506,12778,12954,13326,13821,15534,15879,	GCAGTAAAATTATTACAATTACAACACCTATGCTTGTTTTGGCACCACATATACTACAACTGGAACAATACAGAAAAGATTAGCATGGCCCCTGCCTGAGGnnnnnnnnnnnnnnnnnnnnnnnnnnnnnnnnnnn
TCONS_00154091	o	XLOC_049244	-	136	35	257	26	147261	3	9935735	9935870	-	9935735-9935870	IL17RC	interleukin 17 receptor C (IL17RC), transcript variant 5, mRNA	NM_001203264	3	9958757	9975305	+	9958999	9975277	17	347,22,153,75,110,112,45,140,60,55,182,46,122,60,49,96,669,	0,639,849,1261,1426,3417,3851,6807,7158,11092,11231,12778,12954,13326,13821,15534,15879,	GCAGTAAAATTATTACAATTACAACACCTATGCTTGTTTTGGCACCACATATACTACAACTGGAACAATACAGAAAAGATTAGCATGGCCCCTGCCTGAGGnnnnnnnnnnnnnnnnnnnnnnnnnnnnnnnnnnn
TCONS_00154091	o	XLOC_049244	-	136	35	257	26	147261	3	9935735	9935870	-	9935735-9935870	IL17RC	interleukin 17 receptor C (IL17RC), transcript variant 6, mRNA	NM_001203265	3	9958757	9975305	+	9958999	9975277	17	347,22,153,75,110,112,140,60,55,182,46,122,60,49,96,39,669,	0,639,849,1261,1426,3417,6807,7158,11092,11231,12778,12954,13326,13821,15534,15746,15879,	GCAGTAAAATTATTACAATTACAACACCTATGCTTGTTTTGGCACCACATATACTACAACTGGAACAATACAGAAAAGATTAGCATGGCCCCTGCCTGAGGnnnnnnnnnnnnnnnnnnnnnnnnnnnnnnnnnnn
TCONS_00154091	o	XLOC_049244	-	136	35	257	26	147261	3	9935735	9935870	-	9935735-9935870	IL17RC	interleukin 17 receptor C (IL17RC), transcript variant 3, mRNA	NM_032732	3	9958757	9975305	+	9958999	9975277	18	347,22,153,75,110,112,140,60,55,182,51,46,122,60,49,96,39,669,	0,639,849,1261,1426,3417,6807,7158,11092,11231,11506,12778,12954,13326,13821,15534,15746,15879,	GCAGTAAAATTATTACAATTACAACACCTATGCTTGTTTTGGCACCACATATACTACAACTGGAACAATACAGAAAAGATTAGCATGGCCCCTGCCTGAGGnnnnnnnnnnnnnnnnnnnnnnnnnnnnnnnnnnn
TCONS_00154091	o	XLOC_049244	-	136	35	257	26	147261	3	9935735	9935870	-	9935735-9935870	IL17RC	interleukin 17 receptor C (IL17RC), transcript variant 1, mRNA	NM_153460	3	9958757	9975305	+	9958999	9975277	19	347,22,153,75,110,112,45,140,60,55,182,51,46,122,60,49,96,39,669,	0,639,849,1261,1426,3417,3851,6807,7158,11092,11231,11506,12778,12954,13326,13821,15534,15746,15879,	GCAGTAAAATTATTACAATTACAACACCTATGCTTGTTTTGGCACCACATATACTACAACTGGAACAATACAGAAAAGATTAGCATGGCCCCTGCCTGAGGnnnnnnnnnnnnnnnnnnnnnnnnnnnnnnnnnnn
TCONS_00154091	o	XLOC_049244	-	136	35	257	26	147261	3	9935735	9935870	-	9935735-9935870	IL17RC	interleukin 17 receptor C (IL17RC), transcript variant 2, mRNA	NM_153461	3	9958781	9975305	+	9958999	9975277	19	536,22,153,75,110,112,45,140,60,55,182,51,46,122,60,49,96,39,669,	0,615,825,1237,1402,3393,3827,6783,7134,11068,11207,11482,12754,12930,13302,13797,15510,15722,15855,	GCAGTAAAATTATTACAATTACAACACCTATGCTTGTTTTGGCACCACATATACTACAACTGGAACAATACAGAAAAGATTAGCATGGCCCCTGCCTGAGGnnnnnnnnnnnnnnnnnnnnnnnnnnnnnnnnnnn
TCONS_00077447	o	XLOC_025167	-	275	0	0	26	1269597	15	63650365	63650639	-	63650365-63650639	PTPLAD1	protein tyrosine phosphatase-like A domain containing 1 (PTPLAD1), mRNA	NM_016395	15	65822826	65870693	+	65822969	65868717	11	230,43,74,165,52,111,128,113,107,132,2053,	0,21187,24398,26250,28191,32285,33726,39602,41059,41746,45814,	CaGTaGGTAAGGATATTAGATACTTTATTTCTGGATAAGTGAGTTGTTAGCAAAATTAAAGTGTACAAAAGACCTCtaatctaGAATCAGACATACTCTATTTTAAAagagatcccTTGAGAAAAGAAATGTTCCTTCTCAAACAGTAAACATTGCATTAAGGACCCATAATCTGATCCTTTTATAGCTCATAAGTGTGATAATTGGATTTTCGCTCTCCTGTGTGAGATGTGCTTCCCTCAAACCTTGTTACATCAGCACATTACCTGTcTGAT
TCONS_00068863	=	XLOC_022123	-	291	173	595	25	177252	14	50174159	50174449	-	50174159-50174449	SAV1	salvador homolog 1 (Drosophila) (SAV1), mRNA	NM_021818	14	51100359	51135023	-	51101900	51134685	5	1743,144,271,441,432,	0,7108,11102,31537,34232,	GCnnnnnnnnnnnnnnnnnnnnnnnnnnnnnnnnnnnnnnnnnnnnnnnnnnnnnnnnnnnnnnnnnnnnnnnnnnGGCTGTGGTGCACTATGCCAGTCGGATGTCTGTACTCTTTGGCATCCATATGGTGACCTCCCAGGAGCAGGGACCACCAGGTTGCCTAAGGAGGGGtGAACTGGCCCAGGTTGGAAnnnnnnnnnnnnnnnnnnnnnnnnnnnnnnnnnnnnnnnnnnnnnnnnnnnnnnnnnnnnnnnnnnnnnnnnnnnnnnnnnnnnnnnnnnnnnnnnnnn
TCONS_00116611	=	XLOC_036687	-	128	18	141	24	118965	19	37791084	37791211	-	37791084-37791211	ANKRD27	ankyrin repeat domain 27 (VPS9 domain) (ANKRD27), mRNA	NM_032139	19	33087906	33166102	-	33089050	33149921	29	1378,73,79,112,162,120,198,123,45,120,60,198,93,116,83,128,93,133,79,122,77,66,54,60,155,157,111,132,126,	0,2703,2971,5014,7262,8834,10634,18657,20588,22259,22493,25421,28873,29711,31082,31721,34401,42355,43306,45023,46122,46286,46430,46571,47324,49458,52681,61913,78070,	CACCTAAAgCCAAGAATCACTGTTTCTTGTAGcAgtggtttaaacagagGTATAAACAGCAAGTGAATCTCGTCGCCTTTGCGGGGCTGTGGCCATGCCCCTCAAAGtgAnnnnnnnnnnnnnnnnnn
TCONS_00044178	=	XLOC_014044	-	139	0	0	23	128536	11	73641107	73641245	-	73641107-73641245	PPME1	protein phosphatase methylesterase 1 (PPME1), mRNA	NM_016147	11	73882367	73965748	+	73882466	73964555	14	200,94,93,58,52,155,91,66,124,130,45,65,68,1212,	0,32405,33030,50989,53882,58922,59589,64578,67810,74753,75756,79631,80325,82169,	GAGCTTCCAGGATCACCtCTGCgGAGTGGCTAATATTcTGCCAGCTTCGGAAAAGGAGGGGAAGCAAGCATGGCAGAGgCACCCATTCCATTCCCAGCTTGCTTAGTAGCTGGCCATGGGAAGACACTCTGCAACACTG
TCONS_00182594	o	XLOC_059427	-	250	60	24	23	103212	6	33275198	33275447	+	33275198-33275447	RXRB	retinoid X receptor, beta (RXRB), mRNA	NM_021976	6	33161364	33168432	-	33162458	33168253	10	1242,106,92,133,130,173,180,157,248,414,	0,1357,1775,1982,2319,2846,4174,4720,5581,6654,	CAGACACAAAAGAGACAGAAGAGACAAAAAAAGAAAATGAGTCTTCAAACATCCAACTAGAGACTTTAATTCTCTAATACCCCACCGTGCCGGACCCAGCCCACTCCACCaATCCCCAAGTCCAGAGACACCCTGCTGTCAAACAACTGTGTAACTCCGGCTGGTCCGATGGTAGTGGGTTATCAGAACtnnnnnnnnnnnnnnnnnnnnnnnnnnnnnnnnnnnnnnnnnnnnnnnnnnnnnnnnnnnn
TCONS_00155137	o	XLOC_049543	-	287	11	38	22	1214067	3	45051014	45051300	-	45051014-45051300	CLEC3B	C-type lectin domain family 3, member B (CLEC3B), mRNA	NM_003278	3	45067758	45077563	+	45067854	45077416	3	205,99,548,	0,4560,9257,	aGACTGCAAGAGACAAGACAGGAAGGGCTGGGCACAGGCTGTGGTCAGGGGCCAGCAATCAGGCAAGGGACTCTGAGGTGTCCACAAATTCTCAGTTTGAGCCTGGCCCCAAAGGTTGTGAGGAAGGCACCTATTTGGTCAAGTTAGGAGGATAGAATCTGTTTTTGTTTTGCAGTTTGCATTGTCAGCTTGATTTCTAGCTGAAATATCTAGACATACTCTGATTTCTCtTGnnnnnnnnnnnATCGTTCATCTTTTACTAAAGATTTATGTGGAGaggaataCct
TCONS_00161662	o	XLOC_051673	-	286	59	206	22	878824	4	40686764	40687049	+	40686764-40687049	APBB2	amyloid beta (A4) precursor protein-binding, family B, member 2 (APBB2), transcript variant 2, mRNA	NM_001166050	4	40812043	41216635	-	40818108	41035271	18	6233,180,116,84,88,115,128,147,61,86,63,206,816,69,98,112,156,214,	0,11844,13617,15860,17105,20436,80337,83238,124429,124587,125050,134838,203556,223209,255549,290612,332960,404378,	CTTTTATTAAATGATACtTGGGTTGCTGCTCCACAAGGGTTCTCAAAAGTGGGAGTGGtacaatAtggaaaccacccCAGTGTCCATGCATAGATGACTGAATAAGCAAAACGTGGTATATACAGAnnnnnnnnnnnnnnnnnnnCAACTTTAAAGTGGAAGGGGTCTATGGCCACAAAACCCTGAACTTGCCAGATCTCATCTGATTTGGGAAGCTAAGCAGGGTCGGGTCTAGTTAGAACTTGTnnnnnnnnnnnnnnnnnnnnnnnnnnnnnnnnnnnnnnnn
TCONS_00161662	o	XLOC_051673	-	286	59	206	22	878824	4	40686764	40687049	+	40686764-40687049	APBB2	amyloid beta (A4) precursor protein-binding, family B, member 2 (APBB2), transcript variant 1, mRNA	NM_004307	4	40812043	41216635	-	40818108	41035271	18	6233,180,116,84,88,115,128,147,61,86,63,209,816,69,98,112,156,214,	0,11844,13617,15860,17105,20436,80337,83238,124429,124587,125050,134838,203556,223209,255549,290612,332960,404378,	CTTTTATTAAATGATACtTGGGTTGCTGCTCCACAAGGGTTCTCAAAAGTGGGAGTGGtacaatAtggaaaccacccCAGTGTCCATGCATAGATGACTGAATAAGCAAAACGTGGTATATACAGAnnnnnnnnnnnnnnnnnnnCAACTTTAAAGTGGAAGGGGTCTATGGCCACAAAACCCTGAACTTGCCAGATCTCATCTGATTTGGGAAGCTAAGCAGGGTCGGGTCTAGTTAGAACTTGTnnnnnnnnnnnnnnnnnnnnnnnnnnnnnnnnnnnnnnnn
TCONS_00161662	o	XLOC_051673	-	286	59	206	22	878824	4	40686764	40687049	+	40686764-40687049	APBB2	amyloid beta (A4) precursor protein-binding, family B, member 2 (APBB2), transcript variant 3, mRNA	NM_173075	4	40812043	41216635	-	40818108	41035271	17	6233,180,116,81,88,115,128,147,61,86,206,816,69,98,112,156,214,	0,11844,13617,15860,17105,20436,80337,83238,124429,124587,134838,203556,223209,255549,290612,332960,404378,	CTTTTATTAAATGATACtTGGGTTGCTGCTCCACAAGGGTTCTCAAAAGTGGGAGTGGtacaatAtggaaaccacccCAGTGTCCATGCATAGATGACTGAATAAGCAAAACGTGGTATATACAGAnnnnnnnnnnnnnnnnnnnCAACTTTAAAGTGGAAGGGGTCTATGGCCACAAAACCCTGAACTTGCCAGATCTCATCTGATTTGGGAAGCTAAGCAGGGTCGGGTCTAGTTAGAACTTGTnnnnnnnnnnnnnnnnnnnnnnnnnnnnnnnnnnnnnnnn
TCONS_00040425	o	XLOC_013106	-	202	68	337	22	1172392	11	128405474	128405675	+	128405474-128405675	ARHGAP32	Rho GTPase activating protein 32 (ARHGAP32), transcript variant 1, mRNA	NM_001142685	11	128834954	129062093	-	128838801	129062093	22	6100,980,879,72,146,196,146,108,83,145,103,150,82,78,123,93,138,87,85,92,109,116,	0,7393,9064,11503,13710,15493,16356,16769,20943,21464,22963,33259,75868,97220,98842,99781,101671,128561,158386,159743,199259,227023,	CTGGAATTAGGTAATACTGAAaGTAAAATAACATAAAAAGCAAGATACTAGAGGACTGGTTTCCTGAAACACTACTACAAATAAAAGCCCGGCTGGTCCAAAGgTACTGAGTTATCTCAATtGATTGTACCCATnnnnnnnnnnnnnnnnnnnnnnnnnnnnnnnnnnnnnnnnnnnnnnnnnnnnnnnnnnnnnnnnnnnn
TCONS_00032577	=	XLOC_010499	-	188	79	42	22	1003794	10	103114595	103114782	-	103114595-103114782	BTRC	beta-transducin repeat containing E3 ubiquitin protein ligase , transcript variant 3, mRNA	NM_001256856	10	103113789	103317078	+	103113937	103310617	14	196,108,90,232,187,97,138,119,250,119,111,79,193,4167,	0,76312,125335,167606,171980,177204,178262,178919,180628,181321,182510,184260,196666,199122,	nnnnnnnnnnnnnnnnnnnnnnnnnnnnnnnnnnnnnnnnnnnnnnnnnnnnnnnnnnnnnnnnnnnnnnnnnnnnnnnAGGACAATATATTAAATGGATTTTTGGAGCAGGGAGATGGAATAGGAGCTTGCTCCGTCCACTCCACGCATCGACCTGGTATTGCAGTACCTCCAGGAACGGTGCACCC
TCONS_00032577	=	XLOC_010499	-	188	79	42	22	1003794	10	103114595	103114782	-	103114595-103114782	BTRC	beta-transducin repeat containing (BTRC), transcript variant 2, mRNA	NM_003939	10	103113789	103317078	+	103113937	103310617	14	196,78,90,232,187,97,138,119,250,119,111,79,193,4167,	0,107948,125335,167606,171980,177204,178262,178919,180628,181321,182510,184260,196666,199122,	nnnnnnnnnnnnnnnnnnnnnnnnnnnnnnnnnnnnnnnnnnnnnnnnnnnnnnnnnnnnnnnnnnnnnnnnnnnnnnnAGGACAATATATTAAATGGATTTTTGGAGCAGGGAGATGGAATAGGAGCTTGCTCCGTCCACTCCACGCATCGACCTGGTATTGCAGTACCTCCAGGAACGGTGCACCC
TCONS_00032577	=	XLOC_010499	-	188	79	42	22	1003794	10	103114595	103114782	-	103114595-103114782	BTRC	beta-transducin repeat containing (BTRC), transcript variant 1, mRNA	NM_033637	10	103113789	103317078	+	103113937	103310617	15	196,108,78,90,232,187,97,138,119,250,119,111,79,193,4167,	0,76312,107948,125335,167606,171980,177204,178262,178919,180628,181321,182510,184260,196666,199122,	nnnnnnnnnnnnnnnnnnnnnnnnnnnnnnnnnnnnnnnnnnnnnnnnnnnnnnnnnnnnnnnnnnnnnnnnnnnnnnnAGGACAATATATTAAATGGATTTTTGGAGCAGGGAGATGGAATAGGAGCTTGCTCCGTCCACTCCACGCATCGACCTGGTATTGCAGTACCTCCAGGAACGGTGCACCC
TCONS_00228672	=	XLOC_075670	-	129	13	101	22	122716	X	16972424	16972552	-	16972424-16972552	REPS2	RALBP1 associated Eps domain containing 2 (REPS2), transcript variant 2, mRNA	NM_001080975	X	16964813	17171403	+	16964984	17165604	18	444,124,149,124,98,136,64,143,95,70,54,46,137,62,84,146,106,5868,	0,59530,75432,78371,82835,100656,105691,108117,115747,121711,123249,127423,130580,157027,187133,188570,192165,200722,	nnnnnnnntcacagCTGCAGCTGCTTCCACATAGCTGCTGTGGTCAAAAAGAAGCCCAGAGTCAGTTCCCTTGACCATCACCATTCTGTTTGCTATAACTGATCTGTAACATTTTGGGAAAATAnnnnn
TCONS_00228672	=	XLOC_075670	-	129	13	101	22	122716	X	16972424	16972552	-	16972424-16972552	REPS2	RALBP1 associated Eps domain containing 2 (REPS2), transcript variant 1, mRNA	NM_004726	X	16964813	17171403	+	16964984	17165604	18	444,124,149,127,98,136,64,143,95,70,54,46,137,62,84,146,106,5868,	0,59530,75432,78368,82835,100656,105691,108117,115747,121711,123249,127423,130580,157027,187133,188570,192165,200722,	nnnnnnnntcacagCTGCAGCTGCTTCCACATAGCTGCTGTGGTCAAAAAGAAGCCCAGAGTCAGTTCCCTTGACCATCACCATTCTGTTTGCTATAACTGATCTGTAACATTTTGGGAAAATAnnnnn
TCONS_00147362	=	XLOC_046680	-	263	71	27	21	1099806	3	15755026	15755288	+	15755026-15755288	ANKRD28	ankyrin repeat domain 28 (ANKRD28), transcript variant 2, mRNA	NM_001195098	3	15708743	15839691	-	15711776	15777004	28	3320,92,83,83,146,84,88,220,118,88,202,75,27,112,141,69,64,83,115,79,213,143,88,201,71,79,84,214,	0,8661,9737,10243,10972,12064,12239,17989,18765,18985,22782,27502,27951,28897,40687,42431,43974,44903,46290,47341,53678,57145,68173,69796,84513,98997,127986,130734,	nnnnnnnnnngtggcgcgtgcctgtagtcccagctactcgggaggctgaggtgggaggatcgcttgagcccAGGAGTTCTGGGCTGTAGTGCGCTATGCCGATCGGGTGTCCGCACTAAGTTCGGCATCAATATGGTGACCTCCCGGGAGCGGGGGgCCACCAGGTTGCCTAAGGAGGGGTGAACCGGCCCAGGTCGGaaacnnnnnnnnnnnnnnnnnnnnnnnnnnnnnnnnnnnnnnnnnnnnnnnnnnnnnnnnnnnnn
TCONS_00147362	=	XLOC_046680	-	263	71	27	21	1099806	3	15755026	15755288	+	15755026-15755288	ANKRD28	ankyrin repeat domain 28 (ANKRD28), transcript variant 3, mRNA	NM_001195099	3	15708743	15798058	-	15711776	15777004	26	3320,92,83,83,146,84,88,220,118,88,202,75,27,112,141,69,64,83,115,79,213,143,88,201,71,68,	0,8661,9737,10243,10972,12064,12239,17989,18765,18985,22782,27502,27951,28897,40687,42431,43974,44903,46290,47341,53678,57145,68173,69796,84513,89247,	nnnnnnnnnngtggcgcgtgcctgtagtcccagctactcgggaggctgaggtgggaggatcgcttgagcccAGGAGTTCTGGGCTGTAGTGCGCTATGCCGATCGGGTGTCCGCACTAAGTTCGGCATCAATATGGTGACCTCCCGGGAGCGGGGGgCCACCAGGTTGCCTAAGGAGGGGTGAACCGGCCCAGGTCGGaaacnnnnnnnnnnnnnnnnnnnnnnnnnnnnnnnnnnnnnnnnnnnnnnnnnnnnnnnnnnnnn
TCONS_00147362	=	XLOC_046680	-	263	71	27	21	1099806	3	15755026	15755288	+	15755026-15755288	ANKRD28	ankyrin repeat domain 28 (ANKRD28), transcript variant 1, mRNA	NM_015199	3	15708743	15901053	-	15711776	15900910	28	3320,92,83,83,146,84,88,220,118,88,202,75,27,112,141,69,64,83,115,79,213,143,88,201,71,79,84,170,	0,8661,9737,10243,10972,12064,12239,17989,18765,18985,22782,27502,27951,28897,40687,42431,43974,44903,46290,47341,53678,57145,68173,69796,84513,98997,127986,192140,	nnnnnnnnnngtggcgcgtgcctgtagtcccagctactcgggaggctgaggtgggaggatcgcttgagcccAGGAGTTCTGGGCTGTAGTGCGCTATGCCGATCGGGTGTCCGCACTAAGTTCGGCATCAATATGGTGACCTCCCGGGAGCGGGGGgCCACCAGGTTGCCTAAGGAGGGGTGAACCGGCCCAGGTCGGaaacnnnnnnnnnnnnnnnnnnnnnnnnnnnnnnnnnnnnnnnnnnnnnnnnnnnnnnnnnnnnn
TCONS_00212930	u	XLOC_070302	-	693	100	144	21	78768119	8	134310893	134311585	-	134310893-134311585	WISP1	WNT1 inducible signaling pathway protein 1 (WISP1), transcript variant 3, mRNA	NM_001204869	8	134203281	134243932	+	134203387	134239772	3	175,280,4279,	0,21825,36372,	ATGGCGACTGGGTTTTTCTGACCACCTTCTTCCACCCATTGCCAGAATAATcCCTAGTTTCTCCAACCCgACTTCCTATGATCTTTGAAAGCTAAGTTcAGTTTTCCAAATTGAGATGCAAATTCAGTAAGAACCTAGCTCTTAGGTTTCCACTGAATTTCAAATGGAGTGAGCTGTTATCCAGCCTTGTAATTTGTAGATGGCAGGTgTTTTCACTCTAAGAAAATCTAATATGATTCACACTGACTTACAGAAGAGATCATTCATGGGGTAAATTCTCTTTATACAAGAAnnnnnnnnnnnnnnnnnnnnnnnnnnnnnnnnnnnnnnnnnnnnnnnnnnnaAAATATTAAATGTCTCTTTTGCTAAGGCACTTAATATAAaATTTTGACTGTTAAA…
TCONS_00212930	u	XLOC_070302	-	693	100	144	21	78768119	8	134310893	134311585	-	134310893-134311585	WISP1	WNT1 inducible signaling pathway protein 1 (WISP1), transcript variant 4, mRNA	NM_001204870	8	134203281	134243932	+	134203387	134239953	2	175,4279,	0,36372,	ATGGCGACTGGGTTTTTCTGACCACCTTCTTCCACCCATTGCCAGAATAATcCCTAGTTTCTCCAACCCgACTTCCTATGATCTTTGAAAGCTAAGTTcAGTTTTCCAAATTGAGATGCAAATTCAGTAAGAACCTAGCTCTTAGGTTTCCACTGAATTTCAAATGGAGTGAGCTGTTATCCAGCCTTGTAATTTGTAGATGGCAGGTgTTTTCACTCTAAGAAAATCTAATATGATTCACACTGACTTACAGAAGAGATCATTCATGGGGTAAATTCTCTTTATACAAGAAnnnnnnnnnnnnnnnnnnnnnnnnnnnnnnnnnnnnnnnnnnnnnnnnnnnaAAATATTAAATGTCTCTTTTGCTAAGGCACTTAATATAAaATTTTGACTGTTAAA…
TCONS_00212930	u	XLOC_070302	-	693	100	144	21	78768119	8	134310893	134311585	-	134310893-134311585	WISP1	WNT1 inducible signaling pathway protein 1 (WISP1), transcript variant 1, mRNA	NM_003882	8	134203281	134243932	+	134203387	134239953	5	175,280,261,194,4279,	0,21825,29542,34351,36372,	ATGGCGACTGGGTTTTTCTGACCACCTTCTTCCACCCATTGCCAGAATAATcCCTAGTTTCTCCAACCCgACTTCCTATGATCTTTGAAAGCTAAGTTcAGTTTTCCAAATTGAGATGCAAATTCAGTAAGAACCTAGCTCTTAGGTTTCCACTGAATTTCAAATGGAGTGAGCTGTTATCCAGCCTTGTAATTTGTAGATGGCAGGTgTTTTCACTCTAAGAAAATCTAATATGATTCACACTGACTTACAGAAGAGATCATTCATGGGGTAAATTCTCTTTATACAAGAAnnnnnnnnnnnnnnnnnnnnnnnnnnnnnnnnnnnnnnnnnnnnnnnnnnnaAAATATTAAATGTCTCTTTTGCTAAGGCACTTAATATAAaATTTTGACTGTTAAA…
TCONS_00212930	u	XLOC_070302	-	693	100	144	21	78768119	8	134310893	134311585	-	134310893-134311585	WISP1	WNT1 inducible signaling pathway protein 1 (WISP1), transcript variant 2, mRNA	NM_080838	8	134203281	134243932	+	134203387	134239953	4	175,280,194,4279,	0,21825,34351,36372,	ATGGCGACTGGGTTTTTCTGACCACCTTCTTCCACCCATTGCCAGAATAATcCCTAGTTTCTCCAACCCgACTTCCTATGATCTTTGAAAGCTAAGTTcAGTTTTCCAAATTGAGATGCAAATTCAGTAAGAACCTAGCTCTTAGGTTTCCACTGAATTTCAAATGGAGTGAGCTGTTATCCAGCCTTGTAATTTGTAGATGGCAGGTgTTTTCACTCTAAGAAAATCTAATATGATTCACACTGACTTACAGAAGAGATCATTCATGGGGTAAATTCTCTTTATACAAGAAnnnnnnnnnnnnnnnnnnnnnnnnnnnnnnnnnnnnnnnnnnnnnnnnnnnaAAATATTAAATGTCTCTTTTGCTAAGGCACTTAATATAAaATTTTGACTGTTAAA…
TCONS_00019435	o	XLOC_006052	-	275	78	284	21	1117261	1	149261851	149262125	-	149261851-149262125	PRUNE	prune homolog (Drosophila) (PRUNE), mRNA	NM_021222	1	150980972	151008189	+	150981108	151006710	8	175,93,203,185,159,95,159,1908,	0,9315,9970,16114,17018,18736,20289,25309,	TCCAGCTGTGCAAAACAAAcTCCATTTCCCCTAGCTCACCATGCTATTTCACACCTGCCTGCATTTAATTCTATTAATTACTCCCTCTGCCTGGAATGCCTTTCCTAACCACCTTCCCTCCTTCCTCCCAATTCAACAAGCAAACACCTAGTCCTCTTTCAAGACTGAGATCAGTGCTCACTTCAGCAGCACAgGtGnnnnnnnnnnnnnnnnnnnnnnnnnnnnnnnnnnnnnnnnnnnnnnnnnnnnnnnnnnnnnnnnnnnnnnnnnnnnnn
TCONS_00174556	o	XLOC_056627	-	323	97	30	2	1026332	5	159651325	159651647	+	159651325-159651647	CCNJL	cyclin J-like (CCNJL), mRNA	NM_024565	5	159678670	159739573	-	159680384	159738930	7	2135,160,303,144,214,115,203,	0,3885,7805,24605,28861,60194,60700,	GCCCCGGTAAGAACGTCCACATGGCCATGGCATCAGGAGCCTAGGAGAGGCTTACAAAAAGCACATGCCAGCTCACAGAAGCCCCAGGCAGCCAAGTGCCGGGTGTCCTGCCTTGGGAGGTCCAGcCGCCCATCTCTTATATATTATGTATATAATATAGTGACTTCCCAGGGGTGGGGAACCAGCAGGTTGTTTAAGGAGGGGTGAACTGGCCCaACTTGGAAATnnnnnnnnnnnnnnnnnnnnnnnnnnnnnnnnnnnnnnnnnnnnnnnnnnnnnnnnnnnnnnnnnnnnnnnnnnnnnnnnnnnnnnnnnnnnnnnnn
TCONS_00139767	=	XLOC_044333	-	297	114	384	2	970815	21	46780137	46780433	+	46780137-46780433	DIP2A	DIP2 disco-interacting protein 2 homolog A (Drosophila) (DIP2A), transcript variant 5, mRNA	NM_001146114	21	47878861	47976432	+	47879044	47976342	28	274,120,252,129,120,198,92,111,124,110,103,65,94,120,115,140,137,81,128,115,202,110,81,124,122,112,110,117,	0,38039,39633,45412,50308,52468,70143,73178,74575,75055,75636,78275,78497,79534,80928,82807,86188,86932,87966,90822,91594,92685,92875,95220,95626,95873,97033,97454,	GCCAGGCGTGgTGgTGTGTGnnnnnnnnnnnnnnnnnnnnnnnnnnnnnnnnnnnnnnnnnnnnnnnnnnnnnnnnnnnnnnnnnnnnnnnnnnnnnnnnnnnnnnnnnnnnnCACGAAGTTTGGCAGCAACATGGTGACCTTCTAGGAGTGGAGAACCACCAGCTTGCTAAGGAGAGGAGAACCGACCCAAGTAGGAAAGGGAGCAGGTCAAAACTCCCGaGCCGATGAGTAATGGgattGTGCCTATGATTATCCACTGCACTGCAGCCTGGCAnnnnnnnnnnnnnnnnnnnnn
TCONS_00139767	=	XLOC_044333	-	297	114	384	2	970815	21	46780137	46780433	+	46780137-46780433	DIP2A	DIP2 disco-interacting protein 2 homolog A (Drosophila) (DIP2A), transcript variant 6, mRNA	NM_001146115	21	47878861	47967120	+	47879044	47966959	20	274,72,120,120,252,120,198,92,111,124,110,103,65,94,120,115,140,137,81,293,	0,25808,31651,38039,39633,50308,52468,70143,73178,74575,75055,75636,78275,78497,79534,80928,82807,86188,86932,87966,	GCCAGGCGTGgTGgTGTGTGnnnnnnnnnnnnnnnnnnnnnnnnnnnnnnnnnnnnnnnnnnnnnnnnnnnnnnnnnnnnnnnnnnnnnnnnnnnnnnnnnnnnnnnnnnnnnCACGAAGTTTGGCAGCAACATGGTGACCTTCTAGGAGTGGAGAACCACCAGCTTGCTAAGGAGAGGAGAACCGACCCAAGTAGGAAAGGGAGCAGGTCAAAACTCCCGaGCCGATGAGTAATGGgattGTGCCTATGATTATCCACTGCACTGCAGCCTGGCAnnnnnnnnnnnnnnnnnnnnn
TCONS_00139767	=	XLOC_044333	-	297	114	384	2	970815	21	46780137	46780433	+	46780137-46780433	DIP2A	DIP2 disco-interacting protein 2 homolog A (Drosophila) (DIP2A), transcript variant 7, mRNA	NM_001146116	21	47878861	47989926	+	47879044	47987535	38	274,72,120,120,252,129,120,186,92,111,124,110,103,65,94,120,115,140,137,81,128,115,202,110,81,124,122,112,110,131,169,171,62,58,75,175,124,2644,	0,25808,31651,38039,39633,45412,50308,52480,70143,73178,74575,75055,75636,78275,78497,79534,80928,82807,86188,86932,87966,90822,91594,92685,92875,95220,95626,95873,97033,97990,98636,99274,101773,102799,104909,106764,107611,108421,	GCCAGGCGTGgTGgTGTGTGnnnnnnnnnnnnnnnnnnnnnnnnnnnnnnnnnnnnnnnnnnnnnnnnnnnnnnnnnnnnnnnnnnnnnnnnnnnnnnnnnnnnnnnnnnnnnCACGAAGTTTGGCAGCAACATGGTGACCTTCTAGGAGTGGAGAACCACCAGCTTGCTAAGGAGAGGAGAACCGACCCAAGTAGGAAAGGGAGCAGGTCAAAACTCCCGaGCCGATGAGTAATGGgattGTGCCTATGATTATCCACTGCACTGCAGCCTGGCAnnnnnnnnnnnnnnnnnnnnn
TCONS_00139767	=	XLOC_044333	-	297	114	384	2	970815	21	46780137	46780433	+	46780137-46780433	DIP2A	DIP2 disco-interacting protein 2 homolog A (Drosophila) (DIP2A), transcript variant 1, mRNA	NM_015151	21	47878861	47989926	+	47879044	47987535	38	274,72,120,120,252,129,120,198,92,111,124,110,103,65,94,120,115,140,137,81,128,115,202,110,81,124,122,112,110,131,169,171,62,58,75,175,124,2644,	0,25808,31651,38039,39633,45412,50308,52468,70143,73178,74575,75055,75636,78275,78497,79534,80928,82807,86188,86932,87966,90822,91594,92685,92875,95220,95626,95873,97033,97990,98636,99274,101773,102799,104909,106764,107611,108421,	GCCAGGCGTGgTGgTGTGTGnnnnnnnnnnnnnnnnnnnnnnnnnnnnnnnnnnnnnnnnnnnnnnnnnnnnnnnnnnnnnnnnnnnnnnnnnnnnnnnnnnnnnnnnnnnnnCACGAAGTTTGGCAGCAACATGGTGACCTTCTAGGAGTGGAGAACCACCAGCTTGCTAAGGAGAGGAGAACCGACCCAAGTAGGAAAGGGAGCAGGTCAAAACTCCCGaGCCGATGAGTAATGGgattGTGCCTATGATTATCCACTGCACTGCAGCCTGGCAnnnnnnnnnnnnnnnnnnnnn
TCONS_00139767	=	XLOC_044333	-	297	114	384	2	970815	21	46780137	46780433	+	46780137-46780433	DIP2A	DIP2 disco-interacting protein 2 homolog A (Drosophila) (DIP2A), transcript variant 2, mRNA	NM_206889	21	47878861	47970023	+	47879044	47969831	22	274,72,120,120,252,129,120,198,92,111,124,110,103,65,94,120,115,140,137,81,128,340,	0,25808,31651,38039,39633,45412,50308,52468,70143,73178,74575,75055,75636,78275,78497,79534,80928,82807,86188,86932,87966,90822,	GCCAGGCGTGgTGgTGTGTGnnnnnnnnnnnnnnnnnnnnnnnnnnnnnnnnnnnnnnnnnnnnnnnnnnnnnnnnnnnnnnnnnnnnnnnnnnnnnnnnnnnnnnnnnnnnnCACGAAGTTTGGCAGCAACATGGTGACCTTCTAGGAGTGGAGAACCACCAGCTTGCTAAGGAGAGGAGAACCGACCCAAGTAGGAAAGGGAGCAGGTCAAAACTCCCGaGCCGATGAGTAATGGgattGTGCCTATGATTATCCACTGCACTGCAGCCTGGCAnnnnnnnnnnnnnnnnnnnnn
TCONS_00139767	=	XLOC_044333	-	297	114	384	2	970815	21	46780137	46780433	+	46780137-46780433	DIP2A	DIP2 disco-interacting protein 2 homolog A (Drosophila) (DIP2A), transcript variant 3, mRNA	NM_206890	21	47878861	47967120	+	47879044	47966959	21	274,72,120,120,252,129,120,198,92,111,124,110,103,65,94,120,115,140,137,81,293,	0,25808,31651,38039,39633,45412,50308,52468,70143,73178,74575,75055,75636,78275,78497,79534,80928,82807,86188,86932,87966,	GCCAGGCGTGgTGgTGTGTGnnnnnnnnnnnnnnnnnnnnnnnnnnnnnnnnnnnnnnnnnnnnnnnnnnnnnnnnnnnnnnnnnnnnnnnnnnnnnnnnnnnnnnnnnnnnnCACGAAGTTTGGCAGCAACATGGTGACCTTCTAGGAGTGGAGAACCACCAGCTTGCTAAGGAGAGGAGAACCGACCCAAGTAGGAAAGGGAGCAGGTCAAAACTCCCGaGCCGATGAGTAATGGgattGTGCCTATGATTATCCACTGCACTGCAGCCTGGCAnnnnnnnnnnnnnnnnnnnnn
TCONS_00139767	=	XLOC_044333	-	297	114	384	2	970815	21	46780137	46780433	+	46780137-46780433	DIP2A	DIP2 disco-interacting protein 2 homolog A (Drosophila) (DIP2A), transcript variant 4, mRNA	NM_206891	21	47878861	47966219	+	47879044	47965919	20	274,72,120,120,252,129,120,198,92,111,124,110,103,65,94,120,115,140,137,426,	0,25808,31651,38039,39633,45412,50308,52468,70143,73178,74575,75055,75636,78275,78497,79534,80928,82807,86188,86932,	GCCAGGCGTGgTGgTGTGTGnnnnnnnnnnnnnnnnnnnnnnnnnnnnnnnnnnnnnnnnnnnnnnnnnnnnnnnnnnnnnnnnnnnnnnnnnnnnnnnnnnnnnnnnnnnnnCACGAAGTTTGGCAGCAACATGGTGACCTTCTAGGAGTGGAGAACCACCAGCTTGCTAAGGAGAGGAGAACCGACCCAAGTAGGAAAGGGAGCAGGTCAAAACTCCCGaGCCGATGAGTAATGGgattGTGCCTATGATTATCCACTGCACTGCAGCCTGGCAnnnnnnnnnnnnnnnnnnnnn
TCONS_00083899	o	XLOC_027049	-	130	27	208	19	964003	16	67950084	67950213	+	67950084-67950213	TERF2	telomeric repeat binding factor 2 (TERF2), mRNA	NM_005652	16	69389463	69419874	-	69390800	69419748	10	1496,44,86,393,107,147,87,131,96,379,	0,1957,5843,11246,12815,14922,16708,29019,29830,30032,	nnnnnnnnnnnnnnnnnnnnnnnnnnnATGcCCCCtTGTCTAACAACATGGCTTTCTCAACTTTTAAAGGATTGGAGTCcTCCACTGGACTTAGAAACCAAAAACATTGGTGCAACTCCAAATAAAAGTA
TCONS_00062964	=	XLOC_020140	-	161	60	373	18	106558	13	101229236	101229396	-	101229236-101229396	FGF14	fibroblast growth factor 14 (FGF14), transcript variant 1, mRNA	NM_004115	13	102373204	102568995	-	102375180	102568995	5	2113,199,104,111,193,	0,5757,147870,154331,195598,	nnnnnnnnnnnnnnnnnATGGCATGATCATGAAAATGGTTTTTCCCAGGGTGAGCTTcCCCATTGCATTCTGATGTGCTGATTTCCGTGATcTCCCCAAATGTGGGAAACTCACTCGGnnnnnnnnnnnnnnnnnnnnnnnnnnnnnnnnnnnnnnnnnnn
TCONS_00062964	=	XLOC_020140	-	161	60	373	18	106558	13	101229236	101229396	-	101229236-101229396	FGF14	fibroblast growth factor 14 (FGF14), transcript variant 2, mRNA	NM_175929	13	102373204	103054124	-	102375180	103054028	5	2113,199,104,111,304,	0,5757,147870,154331,680616,	nnnnnnnnnnnnnnnnnATGGCATGATCATGAAAATGGTTTTTCCCAGGGTGAGCTTcCCCATTGCATTCTGATGTGCTGATTTCCGTGATcTCCCCAAATGTGGGAAACTCACTCGGnnnnnnnnnnnnnnnnnnnnnnnnnnnnnnnnnnnnnnnnnnn
TCONS_00210753	o	XLOC_069553	-	232	86	371	17	799948	8	42923692	42923923	-	42923692-42923923	HOOK3	hook homolog 3 (Drosophila) (HOOK3), mRNA	NM_032410	8	42752032	42885682	+	42752274	42873641	22	299,86,73,51,133,68,63,84,164,141,202,111,88,70,141,88,35,83,101,105,72,12182,	0,9283,28667,33232,46423,53498,60204,62341,67421,69583,71123,76399,77217,85737,89765,100660,105217,110957,113415,116161,116439,121468,	CTTCaACAGCAAAtAAAAAAAATGAAACTGAGAGCTGCTTAGGACAAAGAATTGAGATGAATTTAACATACAAATTGATACCATAGTTAAACAAATATTGTATAATCCCAGGCTTTAAAATAATTATTGACTGGTCTAAgGGTAGTnnnnnnnnnnnnnnnnnnnnnnnnnnnnnnnnnnnnnnnnnnnnnnnnnnnnnnnnnnnnnnnnnnnnnnnnnnnnnnnnnnnnnn
TCONS_00048883	o	XLOC_015672	-	145	44	303	16	645143	12	49842912	49843056	+	49842912-49843056	TFCP2	transcription factor CP2 (TFCP2), transcript variant 2, mRNA	NM_001173452	12	51487538	51566926	-	51489023	51566205	15	1520,52,143,125,91,94,49,89,111,153,107,106,77,152,843,	0,2233,5020,5899,8179,9914,10399,12769,13480,15365,17121,22559,23915,24865,78545,	TCCTCTTcTTATTCATTTGGTGTTTAAGTGTGTTGTTTAATGCTCACTTCAGCAGCACATATACTAAAGTTGGAATGATTCAGAGAAGATTAGCATGGCCTnnnnnnnnnnnnnnnnnnnnnnnnnnnnnnnnnnnnnnnnnnnn
TCONS_00048883	o	XLOC_015672	-	145	44	303	16	645143	12	49842912	49843056	+	49842912-49843056	TFCP2	transcription factor CP2 (TFCP2), transcript variant 3, mRNA	NM_001173453	12	51487538	51566926	-	51489023	51566205	14	1520,52,143,125,91,94,49,89,111,107,106,77,152,843,	0,2233,5020,5899,8179,9914,10399,12769,13480,17121,22559,23915,24865,78545,	TCCTCTTcTTATTCATTTGGTGTTTAAGTGTGTTGTTTAATGCTCACTTCAGCAGCACATATACTAAAGTTGGAATGATTCAGAGAAGATTAGCATGGCCTnnnnnnnnnnnnnnnnnnnnnnnnnnnnnnnnnnnnnnnnnnnn
TCONS_00048883	o	XLOC_015672	-	145	44	303	16	645143	12	49842912	49843056	+	49842912-49843056	TFCP2	transcription factor CP2 (TFCP2), transcript variant 1, mRNA	NM_005653	12	51487538	51566926	-	51489023	51566205	15	1523,52,143,125,91,94,49,89,111,153,107,106,77,152,843,	0,2233,5020,5899,8179,9914,10399,12769,13480,15365,17121,22559,23915,24865,78545,	TCCTCTTcTTATTCATTTGGTGTTTAAGTGTGTTGTTTAATGCTCACTTCAGCAGCACATATACTAAAGTTGGAATGATTCAGAGAAGATTAGCATGGCCTnnnnnnnnnnnnnnnnnnnnnnnnnnnnnnnnnnnnnnnnnnnn
TCONS_00195849	o	XLOC_064155	-	149	0	0	16	636877	7	82485116	82485264	+	82485116-82485264	PCLO	piccolo (presynaptic cytomatrix protein) (PCLO), transcript variant 2, mRNA	NM_014510	7	82449795	82792197	-	82451793	82791908	20	2210,181,72,94,27,125,51,215,68,109,126,91,137,2188,2015,5080,717,1407,1645,537,	0,3756,6109,7393,15187,17738,20979,24791,26087,26659,58857,82171,88397,94206,128996,131376,145291,313770,334268,341865,	TAAGAAAGAAGTTAAAATAAAAAACTCTGTGATTATTTATAGCCaTACCATCTTGAATTCACCTGATCTGATCTTGGCACCTAAGCAGGGTTGGGCCTGGTTagtactaggatgagagattatctgggactgctgggtgctgtAGGCTT
TCONS_00195849	o	XLOC_064155	-	149	0	0	16	636877	7	82485116	82485264	+	82485116-82485264	PCLO	piccolo (presynaptic cytomatrix protein) (PCLO), transcript variant 1, mRNA	NM_033026	7	82383320	82792197	-	82387890	82791908	25	4711,146,135,74,142,195,181,72,94,27,125,51,215,68,109,126,91,137,2188,2015,5080,717,1407,1645,537,	0,6634,7354,47513,51683,68490,70231,72584,73868,81662,84213,87454,91266,92562,93134,125332,148646,154872,160681,195471,197851,211766,380245,400743,408340,	TAAGAAAGAAGTTAAAATAAAAAACTCTGTGATTATTTATAGCCaTACCATCTTGAATTCACCTGATCTGATCTTGGCACCTAAGCAGGGTTGGGCCTGGTTagtactaggatgagagattatctgggactgctgggtgctgtAGGCTT
TCONS_00220876	=	XLOC_073136	-	177	76	429	16	817025	9	71993310	71993486	-	71993310-71993486	MAMDC2	MAM domain containing 2 (MAMDC2), mRNA	NM_153267	9	72658496	72841888	+	72659113	72840948	14	651,114,272,85,138,257,94,144,266,94,153,260,85,1005,	0,1003,64630,66139,69414,82578,87938,96564,99973,125121,126898,174756,182169,182387,	nnnnnnnnnnnnnnnnnnnnnnnnnnTCAAGTGTAGTATCTGTTCTTATAAGcTTAATATCTGATATGTCCTCTATCTGAGGATACTATATTAAATGGGTTTTTGGAGCAGGGAGATGGGATAGGAGnnnnnnnnnnnnnnnnnnnnnnnnnnnnnnnnnnnnnnnnnnnnnnnnnn
TCONS_00222190	=	XLOC_073522	-	215	114	53	14	805792	9	114074693	114074907	-	114074693-114074907	PTBP3	polypyrimidine tract binding protein 3 (PTBP3), transcript variant 2, mRNA	NM_001163788	9	114979994	115095944	-	114986130	115060145	14	6269,78,217,93,34,140,78,175,111,165,147,170,85,195,	0,6418,9696,10665,13665,14384,17105,33214,34963,44720,50334,58129,80117,115755,	nnnnnnnnnnnnnnnnnnnnnnTcTGGACTGTAGTGTACTAAGCCaATTTGGTATCCACACTAAGTTTGACATCAGTGTGGTCCAGGctgCCTAAGGAGGGGTGAACTGGCCCAGACCAGAACnnnnnnnnnnnnnnnnnnnnnnnnnnnnnnnnnnnnnnnnnnnnnnnnnnnnnnnnnnnnnnnnnnnnnnnnnnnnnnnnnnnnnnnnnnnn
TCONS_00222190	=	XLOC_073522	-	215	114	53	14	805792	9	114074693	114074907	-	114074693-114074907	PTBP3	polypyrimidine tract binding protein 3 (PTBP3), transcript variant 3, mRNA	NM_001163790	9	114979994	115095944	-	114986130	115095757	15	6269,78,217,93,34,140,78,175,111,165,147,170,85,34,195,	0,6418,9696,10665,13665,14384,17105,33214,34963,44720,50334,58129,80117,112726,115755,	nnnnnnnnnnnnnnnnnnnnnnTcTGGACTGTAGTGTACTAAGCCaATTTGGTATCCACACTAAGTTTGACATCAGTGTGGTCCAGGctgCCTAAGGAGGGGTGAACTGGCCCAGACCAGAACnnnnnnnnnnnnnnnnnnnnnnnnnnnnnnnnnnnnnnnnnnnnnnnnnnnnnnnnnnnnnnnnnnnnnnnnnnnnnnnnnnnnnnnnnnnn
TCONS_00222190	=	XLOC_073522	-	215	114	53	14	805792	9	114074693	114074907	-	114074693-114074907	PTBP3	polypyrimidine tract binding protein 3 (PTBP3), transcript variant 4, mRNA	NM_001244896	9	114979994	115095944	-	114986130	115060114	13	6269,78,217,93,34,140,78,175,111,165,147,85,195,	0,6418,9696,10665,13665,14384,17105,33214,34963,44720,50334,80117,115755,	nnnnnnnnnnnnnnnnnnnnnnTcTGGACTGTAGTGTACTAAGCCaATTTGGTATCCACACTAAGTTTGACATCAGTGTGGTCCAGGctgCCTAAGGAGGGGTGAACTGGCCCAGACCAGAACnnnnnnnnnnnnnnnnnnnnnnnnnnnnnnnnnnnnnnnnnnnnnnnnnnnnnnnnnnnnnnnnnnnnnnnnnnnnnnnnnnnnnnnnnnnn
TCONS_00222190	=	XLOC_073522	-	215	114	53	14	805792	9	114074693	114074907	-	114074693-114074907	PTBP3	polypyrimidine tract binding protein 3 (PTBP3), transcript variant 5, mRNA	NM_001244897	9	114979994	115095944	-	114982451	115060145	14	2659,78,217,93,34,140,78,175,111,165,147,170,85,195,	0,6418,9696,10665,13665,14384,17105,33214,34963,44720,50334,58129,80117,115755,	nnnnnnnnnnnnnnnnnnnnnnTcTGGACTGTAGTGTACTAAGCCaATTTGGTATCCACACTAAGTTTGACATCAGTGTGGTCCAGGctgCCTAAGGAGGGGTGAACTGGCCCAGACCAGAACnnnnnnnnnnnnnnnnnnnnnnnnnnnnnnnnnnnnnnnnnnnnnnnnnnnnnnnnnnnnnnnnnnnnnnnnnnnnnnnnnnnnnnnnnnnn
TCONS_00222190	=	XLOC_073522	-	215	114	53	14	805792	9	114074693	114074907	-	114074693-114074907	PTBP3	polypyrimidine tract binding protein 3 (PTBP3), transcript variant 6, mRNA	NM_001244898	9	114979994	115095306	-	114986130	115095123	14	6269,78,217,93,34,140,78,175,111,165,147,170,76,243,	0,6418,9696,10665,13665,14384,17105,33214,34963,44720,50334,58129,80126,115069,	nnnnnnnnnnnnnnnnnnnnnnTcTGGACTGTAGTGTACTAAGCCaATTTGGTATCCACACTAAGTTTGACATCAGTGTGGTCCAGGctgCCTAAGGAGGGGTGAACTGGCCCAGACCAGAACnnnnnnnnnnnnnnnnnnnnnnnnnnnnnnnnnnnnnnnnnnnnnnnnnnnnnnnnnnnnnnnnnnnnnnnnnnnnnnnnnnnnnnnnnnnn
TCONS_00222190	=	XLOC_073522	-	215	114	53	14	805792	9	114074693	114074907	-	114074693-114074907	PTBP3	polypyrimidine tract binding protein 3 (PTBP3), transcript variant 1, mRNA	NM_005156	9	114979994	115095944	-	114986130	115095757	15	6269,78,217,93,34,140,78,175,111,165,147,170,76,34,195,	0,6418,9696,10665,13665,14384,17105,33214,34963,44720,50334,58129,80126,112726,115755,	nnnnnnnnnnnnnnnnnnnnnnTcTGGACTGTAGTGTACTAAGCCaATTTGGTATCCACACTAAGTTTGACATCAGTGTGGTCCAGGctgCCTAAGGAGGGGTGAACTGGCCCAGACCAGAACnnnnnnnnnnnnnnnnnnnnnnnnnnnnnnnnnnnnnnnnnnnnnnnnnnnnnnnnnnnnnnnnnnnnnnnnnnnnnnnnnnnnnnnnnnnn
TCONS_00025837	o	XLOC_008246	-	231	71	307	14	691339	10	61511385	61511615	+	61511385-61511615	ANK3	ankyrin 3, node of Ranvier (ankyrin G) (ANK3), transcript variant 2, mRNA	NM_001149	10	61786055	61900774	-	61802448	61900125	21	3529,88,379,91,309,144,132,75,82,123,126,229,97,208,212,155,225,107,103,124,665,	0,16374,29360,33042,33400,36813,37859,41637,54239,56317,57194,58304,58859,60379,61849,79607,82532,87927,107973,112666,114054,	TTTGTACAATAAAATcGCACATATTAAACGTGATCTTGATTTAAATGTTATAACATGCTGGATAGTAGGATATAGTTGATAGTAAAATAGGCACATGAAACTTTtgCaaaatgtctatttggcgggTcCgaaggtagtgggttaTCTCAaTTGACTGTTCnnnnnnnnnnnnnnnnnnnnnnnnnnnnnnnnnnnnnnnnnnnnnnnnnnnnnnnnnnnnnnnnnnnnnnn
TCONS_00025837	o	XLOC_008246	-	231	71	307	14	691339	10	61511385	61511615	+	61511385-61511615	ANK3	ankyrin 3, node of Ranvier (ankyrin G) (ANK3), transcript variant 3, mRNA	NM_001204403	10	61786055	62493284	-	61802448	62493077	44	3529,88,379,91,309,144,132,75,82,123,126,229,97,208,212,155,225,107,103,124,63,73,96,99,99,99,198,99,99,198,99,99,99,198,99,99,99,186,99,99,99,102,39,264,	0,16374,29360,33042,33400,36813,37859,41637,54239,56317,57194,58304,58859,60379,61849,79607,82532,87927,107973,112666,140293,140526,146010,146602,146790,155031,160417,169847,170229,172042,173831,176704,179494,181738,187114,208390,235561,237537,243833,252476,252752,253240,588888,706965,	TTTGTACAATAAAATcGCACATATTAAACGTGATCTTGATTTAAATGTTATAACATGCTGGATAGTAGGATATAGTTGATAGTAAAATAGGCACATGAAACTTTtgCaaaatgtctatttggcgggTcCgaaggtagtgggttaTCTCAaTTGACTGTTCnnnnnnnnnnnnnnnnnnnnnnnnnnnnnnnnnnnnnnnnnnnnnnnnnnnnnnnnnnnnnnnnnnnnnnn
TCONS_00025837	o	XLOC_008246	-	231	71	307	14	691339	10	61511385	61511615	+	61511385-61511615	ANK3	ankyrin 3, node of Ranvier (ankyrin G) (ANK3), transcript variant 4, mRNA	NM_001204404	10	61786055	62332714	-	61802448	62332285	44	3529,88,379,91,309,144,132,75,82,123,126,229,97,208,212,155,225,107,103,124,54,63,73,96,99,99,99,198,99,99,198,99,99,99,198,99,99,99,186,99,99,99,102,492,	0,16374,29360,33042,33400,36813,37859,41637,54239,56317,57194,58304,58859,60379,61849,79607,82532,87927,107973,112666,119670,140293,140526,146010,146602,146790,155031,160417,169847,170229,172042,173831,176704,179494,181738,187114,208390,235561,237537,243833,252476,252752,253240,546167,	TTTGTACAATAAAATcGCACATATTAAACGTGATCTTGATTTAAATGTTATAACATGCTGGATAGTAGGATATAGTTGATAGTAAAATAGGCACATGAAACTTTtgCaaaatgtctatttggcgggTcCgaaggtagtgggttaTCTCAaTTGACTGTTCnnnnnnnnnnnnnnnnnnnnnnnnnnnnnnnnnnnnnnnnnnnnnnnnnnnnnnnnnnnnnnnnnnnnnnn
TCONS_00025837	o	XLOC_008246	-	231	71	307	14	691339	10	61511385	61511615	+	61511385-61511615	ANK3	ankyrin 3, node of Ranvier (ankyrin G) (ANK3), transcript variant 1, mRNA	NM_020987	10	61786055	62149634	-	61802448	62149296	44	3529,88,379,91,144,132,75,7812,82,27,123,126,229,97,208,212,155,225,107,103,124,63,73,96,99,99,99,198,99,99,198,99,99,99,198,99,99,99,186,99,99,99,102,452,	0,16374,29360,33042,36813,37859,41637,42339,54239,55852,56317,57194,58304,58859,60379,61849,79607,82532,87927,107973,112666,140293,140526,146010,146602,146790,155031,160417,169847,170229,172042,173831,176704,179494,181738,187114,208390,235561,237537,243833,252476,252752,253240,363127,	TTTGTACAATAAAATcGCACATATTAAACGTGATCTTGATTTAAATGTTATAACATGCTGGATAGTAGGATATAGTTGATAGTAAAATAGGCACATGAAACTTTtgCaaaatgtctatttggcgggTcCgaaggtagtgggttaTCTCAaTTGACTGTTCnnnnnnnnnnnnnnnnnnnnnnnnnnnnnnnnnnnnnnnnnnnnnnnnnnnnnnnnnnnnnnnnnnnnnnn
TCONS_00200321	o	XLOC_065716	-	169	10	59	14	683595	7	33008097	33008265	-	33008097-33008265	FKBP9	FK506 binding protein 9, 63 kDa (FKBP9), mRNA	NM_007270	7	32997004	33046543	+	32997185	33044963	10	402,146,190,146,190,146,187,146,164,1757,	0,17224,17789,18961,22971,31114,38770,42722,45283,47782,	ctttgtacctctagaaaagataggtattgtgtcatgaaacttgagtttaaattttataTATAAAACTAAAAGTAATGCTCACTTcAGCAACACATACTAAAATTGGAACCATACaGAGAAGAATAGCATGACCcCCGTGCAAACAGGACAcGCAAATTTnnnnnnnnnn
TCONS_00157079	o	XLOC_050077	-	176	75	426	14	761931	3	113080873	113081048	-	113080873-113081048	PHLDB2	pleckstrin homology-like domain, family B, member 2 (PHLDB2), transcript variant 3, mRNA	NM_001134437	3	111451326	111695364	+	111564715	111693410	18	224,115,1349,384,144,138,156,111,90,144,141,100,205,91,147,220,86,2095,	0,113341,151584,180839,186592,187802,206995,208055,212788,216452,220092,221450,229628,234133,235198,237210,241252,241943,	CTCCTCCTCTTCCTCCTCCTCAGCCTACTCAACATGAAGACGAAGAGGATGAAGACCTTCATgATGATCCACTTCCACTTAATAAATgGTAAATATAAGACnnnnnnnnnnnnnnnnnnnnnnnnnnnnnnnnnnnnnnnnnnnnnnnnnnnnnnnnnnnnnnnnnnnnnnnnnnn
TCONS_00157079	o	XLOC_050077	-	176	75	426	14	761931	3	113080873	113081048	-	113080873-113081048	PHLDB2	pleckstrin homology-like domain, family B, member 2 (PHLDB2), transcript variant 1, mRNA	NM_001134438	3	111578026	111695364	+	111602924	111693410	18	397,1349,384,144,138,129,156,111,90,144,141,100,205,91,147,220,86,2095,	0,24884,54139,59892,61102,73089,80295,81355,86088,89752,93392,94750,102928,107433,108498,110510,114552,115243,	CTCCTCCTCTTCCTCCTCCTCAGCCTACTCAACATGAAGACGAAGAGGATGAAGACCTTCATgATGATCCACTTCCACTTAATAAATgGTAAATATAAGACnnnnnnnnnnnnnnnnnnnnnnnnnnnnnnnnnnnnnnnnnnnnnnnnnnnnnnnnnnnnnnnnnnnnnnnnnnn
TCONS_00157079	o	XLOC_050077	-	176	75	426	14	761931	3	113080873	113081048	-	113080873-113081048	PHLDB2	pleckstrin homology-like domain, family B, member 2 (PHLDB2), transcript variant 2, mRNA	NM_001134439	3	111578567	111695364	+	111602924	111693410	18	158,1349,384,144,138,129,156,111,90,144,141,100,205,91,147,220,86,2095,	0,24343,53598,59351,60561,72548,79754,80814,85547,89211,92851,94209,102387,106892,107957,109969,114011,114702,	CTCCTCCTCTTCCTCCTCCTCAGCCTACTCAACATGAAGACGAAGAGGATGAAGACCTTCATgATGATCCACTTCCACTTAATAAATgGTAAATATAAGACnnnnnnnnnnnnnnnnnnnnnnnnnnnnnnnnnnnnnnnnnnnnnnnnnnnnnnnnnnnnnnnnnnnnnnnnnnn
TCONS_00157079	o	XLOC_050077	-	176	75	426	14	761931	3	113080873	113081048	-	113080873-113081048	PHLDB2	pleckstrin homology-like domain, family B, member 2 (PHLDB2), transcript variant 4, mRNA	NM_145753	3	111578026	111695364	+	111602924	111693410	17	397,1349,384,144,138,156,111,90,144,141,100,205,91,147,220,86,2095,	0,24884,54139,59892,61102,80295,81355,86088,89752,93392,94750,102928,107433,108498,110510,114552,115243,	CTCCTCCTCTTCCTCCTCCTCAGCCTACTCAACATGAAGACGAAGAGGATGAAGACCTTCATgATGATCCACTTCCACTTAATAAATgGTAAATATAAGACnnnnnnnnnnnnnnnnnnnnnnnnnnnnnnnnnnnnnnnnnnnnnnnnnnnnnnnnnnnnnnnnnnnnnnnnnnn
TCONS_00192821	o	XLOC_062954	-	171	70	409	13	860448	7	5491487	5491657	+	5491487-5491657	FBXL18	F-box and leucine-rich repeat protein 18 (FBXL18), mRNA	NM_024963	7	5515427	5553399	-	5521405	5553305	5	6135,219,1544,219,112,	0,15434,24691,29615,37860,	TGCGGCTTCATAGTCTGCTACaTACATAAcGAGgctcaaaaagaccgagtTTGaGAAAcGTTAAGATCCTCCTATAGTTCCTCAATGTGATGACTGGGTGannnnnnnnnnnnnnnnnnnnnnnnnnnnnnnnnnnnnnnnnnnnnnnnnnnnnnnnnnnnnnnnnnnnnn
TCONS_00162498	=	XLOC_052020	-	522	408	782	13	6705658	4	77026200	77026721	+	77026200-77026721	PPEF2	protein phosphatase, EF-hand calcium binding domain 2 (PPEF2), mRNA	NM_006239	4	76781025	76823681	-	76781819	76817478	17	1048,88,164,107,143,186,387,150,37,167,47,115,176,58,128,113,299,	0,4567,6316,7440,12152,13254,16414,23053,23293,24721,26979,28341,30084,31775,31978,36398,42357,	nnnnnnnnnnnnnnnnnnnnnnnnnnnnnnnnnnnnnnnnnnnnnnnnnnnnnnnnnnnnnnnnnnnnnnnnnnnnnnCGCAGGTTCAGACATTTGGTGTATGTGCTTGGCTGAGGAGCCAATGGGGCGaagcTACCAtctgtgggaTTATGACTGAACGCCTCTAAGTCAGAATCCCGCCCAGGCGGgACgnnnnnnnnnnnnnnnnnnnnnnnnnnnnnnnnnnnnnnnnnnnnnnnnnnnnnnnnnnnnnnnnnnnnnnnnnnnnnnnnnnnnnnnnnnnnnnnnnnnnnnnnnnnnnnnnnnnnnnnnnnnnnnnnnnnnnnnnnnnnnnnnnnnnnnnnnnnnnnnnnnnnnnnnnnnnnnnnnnnnnnnnnnnnnnnnnnnnnnnnnnnnnnn…
TCONS_00177781	=	XLOC_057808	-	164	40	244	12	486473	5	96537410	96537573	-	96537410-96537573	RIOK2	RIO kinase 2 (yeast) (RIOK2), transcript variant 2, mRNA	NM_001159749	5	96502449	96519005	-	96503142	96518895	8	1246,93,192,89,176,117,139,176,	0,2014,4460,6429,10370,10986,12309,16380,	nnnnnnnnnnnnnnnnnnnnnnnnnnnnnnnnnnnnnnnnGGTTTTCTCAGGGTTAGGCCTATTCATTGCACTTCAGGTATGCTGATCCCTGCAGTTACCCCAAATATTGGAACTTGACTGCATATTTTGGGGTACTGGCGgactacatttGTACTCTCCCCTG
TCONS_00177781	=	XLOC_057808	-	164	40	244	12	486473	5	96537410	96537573	-	96537410-96537573	RIOK2	RIO kinase 2 (yeast) (RIOK2), transcript variant 1, mRNA	NM_018343	5	96496570	96519005	-	96498764	96518895	10	2359,97,525,93,192,89,176,117,139,176,	0,4184,6600,7893,10339,12308,16249,16865,18188,22259,	nnnnnnnnnnnnnnnnnnnnnnnnnnnnnnnnnnnnnnnnGGTTTTCTCAGGGTTAGGCCTATTCATTGCACTTCAGGTATGCTGATCCCTGCAGTTACCCCAAATATTGGAACTTGACTGCATATTTTGGGGTACTGGCGgactacatttGTACTCTCCCCTG
TCONS_00035483	o	XLOC_011496	-	171	70	409	12	650948	11	34167224	34167394	+	34167224-34167394	ABTB2	ankyrin repeat and BTB (POZ) domain containing 2 (ABTB2), mRNA	NM_145804	11	34172533	34379555	-	34173933	34379130	17	1598,114,69,91,103,106,179,230,136,97,102,90,166,153,214,147,1308,	0,3278,3714,8309,8919,9261,9916,11589,13699,14273,16272,16916,19919,22168,46338,53557,205714,	ccactgacctacagctTGACCTTGAAGtATTTGCCTAGATAAACAACAAtCAGcGATGACTTAAAAAACCAACTGCTGcTCTGAGTGCAGcGGTTTCTACAnnnnnnnnnnnnnnnnnnnnnnnnnnnnnnnnnnnnnnnnnnnnnnnnnnnnnnnnnnnnnnnnnnnnnn
TCONS_00004145	o	XLOC_001313	-	178	77	433	12	680056	1	48582397	48582574	+	48582397-48582574	SPATA6	spermatogenesis associated 6 (SPATA6), mRNA	NM_019073	1	48761043	48937876	-	48764384	48937680	13	3522,92,100,185,41,88,294,81,125,42,49,138,247,	0,10415,60298,64214,89937,99895,103979,108430,116092,117738,156180,157622,176586,	CAAAAATGTTAAAAGTGTtAGTATGAAAGAAGAttttccTTGCAAAACACTAAtCACATAAAGCTATTTTAGTGCTCACTTTGGCAGTACATATACTAACAnnnnnnnnnnnnnnnnnnnnnnnnnnnnnnnnnnnnnnnnnnnnnnnnnnnnnnnnnnnnnnnnnnnnnnnnnnnnn
TCONS_00050370	o	XLOC_016067	-	188	87	463	12	682892	12	70319343	70319530	+	70319343-70319530	ZFC3H1	zinc finger, C3H1-type containing (ZFC3H1), mRNA	NM_144982	12	72003378	72057749	-	72004207	72057390	35	967,63,40,102,101,166,105,111,95,199,106,238,189,187,184,120,102,122,132,110,543,132,175,150,122,138,165,210,98,124,224,199,65,417,957,	0,1096,1459,2187,3736,4936,5235,5607,9716,10327,10611,13761,14505,16661,18152,19319,20010,21001,21224,22179,22373,23287,23665,24556,25105,25844,26891,27251,28819,32837,34496,35278,38150,47286,53414,	ATATGGGGTTGACTTGAGTCCCAAATGAGATcATCTGAATcTACACTAATCTTTGGAACATTTTACATAGCGCTGCAGATGTGGCTGCTGTGTCACATTTGnnnnnnnnnnnnnnnnnnnnnnnnnnnnnnnnnnnnnnnnnnnnnnnnnnnnnnnnnnnnnnnnnnnnnnnnnnnnnnnnnnnnnnn
TCONS_00018722	=	XLOC_005813	-	252	75	298	12	670316	1	120345397	120345648	-	120345397-120345648	NOTCH2	notch 2 (NOTCH2), transcript variant 2, mRNA	NM_001200001	1	120477735	120612317	-	120478041	120612020	22	492,185,154,202,229,153,120,114,146,193,111,234,114,114,189,156,234,123,336,260,82,370,	0,2169,2744,5442,6413,13301,13894,15611,18430,19927,24279,28461,30340,31263,32320,32964,34398,51847,61884,70216,94793,134212,	nnnnnnnnnnnnnnnnnnnnnnnnnnnnnnnnnnnnnnnnnnnnnnnnnnntgttaggacctgaaaggtggtgaactctgcctgggcagggcaaagccagaggaaactctggtggaggtccgtagcaGTCCTGACGTGCAAatcggtcGtccGacCTGGGtAtaggggcGAAAGACTAATCGAACCATCTAGtAGCTGGTTCCCTCCGAAGTTTCCCTCAGGATAGTTnnnnnnnnnnnnnnnnnnnnnnnn
TCONS_00018722	=	XLOC_005813	-	252	75	298	12	670316	1	120345397	120345648	-	120345397-120345648	NOTCH2	notch 2 (NOTCH2), transcript variant 1, mRNA	NM_024408	1	120454175	120612317	-	120457928	120612020	34	5142,98,148,302,169,97,211,143,348,506,113,237,133,185,154,202,229,153,120,114,146,193,111,234,114,114,189,156,234,123,336,260,82,370,	0,6112,6853,7759,8676,10160,10683,11083,12084,13752,14946,17423,23919,25729,26304,29002,29973,36861,37454,39171,41990,43487,47839,52021,53900,54823,55880,56524,57958,75407,85444,93776,118353,157772,	nnnnnnnnnnnnnnnnnnnnnnnnnnnnnnnnnnnnnnnnnnnnnnnnnnntgttaggacctgaaaggtggtgaactctgcctgggcagggcaaagccagaggaaactctggtggaggtccgtagcaGTCCTGACGTGCAAatcggtcGtccGacCTGGGtAtaggggcGAAAGACTAATCGAACCATCTAGtAGCTGGTTCCCTCCGAAGTTTCCCTCAGGATAGTTnnnnnnnnnnnnnnnnnnnnnnnn
TCONS_00190320	=	XLOC_062037	-	180	79	439	11	190717	6	89480680	89480859	-	89480680-89480859	RNGTT	RNA guanylyltransferase and 5'-phosphatase (RNGTT), mRNA	NM_003800	6	89319988	89673348	-	89322437	89673128	16	2613,124,67,101,69,165,72,136,102,110,241,76,89,104,110,284,	0,4002,68083,159504,191294,234087,239485,243359,280225,281536,294445,296095,318715,318894,330801,353076,	nnnnnnnnnnnnnnnnnnnnnnnnnnnnnnnnnnnnnnnnnnnnnnngtGTcCCaTGATGTACAGTCCCTTTACACAATGTTGGAGATcAAACTTGGCtTCATGTCTTGCTTCATATTCcCACAGCCTCTCAGAGTCCTGTGGACgATnnnnnnnnnnnnnnnnnnnnnnnnnnnnnnnn
TCONS_00004953	o	XLOC_001612	-	190	89	468	1	508913	1	67655399	67655588	+	67655399-67655588	SERBP1	SERPINE1 mRNA binding protein 1 (SERBP1), transcript variant 1, mRNA	NM_001018067	1	67873492	67896123	-	67878889	67895983	8	5454,174,178,123,90,141,151,453,	0,7356,12199,16390,17078,17273,18325,22178,	AGGCTGCAGTAAGCTGTGACCATGCTACTGCATTCCAGCCTACATGACAGAcCAAGACCTTGTCTCAAAATAAAGTGTATGgGGGAGTGCTCACTTTGGCAnnnnnnnnnnnnnnnnnnnnnnnnnnnnnnnnnnnnnnnnnnnnnnnnnnnnnnnnnnnnnnnnnnnnnnnnnnnnnnnnnnnnnnnnn
TCONS_00004953	o	XLOC_001612	-	190	89	468	1	508913	1	67655399	67655588	+	67655399-67655588	SERBP1	SERPINE1 mRNA binding protein 1 (SERBP1), transcript variant 2, mRNA	NM_001018068	1	67873492	67896123	-	67878889	67895983	8	5454,174,178,123,72,141,151,453,	0,7356,12199,16390,17078,17273,18325,22178,	AGGCTGCAGTAAGCTGTGACCATGCTACTGCATTCCAGCCTACATGACAGAcCAAGACCTTGTCTCAAAATAAAGTGTATGgGGGAGTGCTCACTTTGGCAnnnnnnnnnnnnnnnnnnnnnnnnnnnnnnnnnnnnnnnnnnnnnnnnnnnnnnnnnnnnnnnnnnnnnnnnnnnnnnnnnnnnnnnnn
TCONS_00004953	o	XLOC_001612	-	190	89	468	1	508913	1	67655399	67655588	+	67655399-67655588	SERBP1	SERPINE1 mRNA binding protein 1 (SERBP1), transcript variant 3, mRNA	NM_001018069	1	67873492	67896123	-	67878889	67895983	8	5454,174,178,78,90,141,151,453,	0,7356,12199,16390,17078,17273,18325,22178,	AGGCTGCAGTAAGCTGTGACCATGCTACTGCATTCCAGCCTACATGACAGAcCAAGACCTTGTCTCAAAATAAAGTGTATGgGGGAGTGCTCACTTTGGCAnnnnnnnnnnnnnnnnnnnnnnnnnnnnnnnnnnnnnnnnnnnnnnnnnnnnnnnnnnnnnnnnnnnnnnnnnnnnnnnnnnnnnnnnn
TCONS_00004953	o	XLOC_001612	-	190	89	468	1	508913	1	67655399	67655588	+	67655399-67655588	SERBP1	SERPINE1 mRNA binding protein 1 (SERBP1), transcript variant 4, mRNA	NM_015640	1	67873492	67896123	-	67878889	67895983	8	5454,174,178,78,72,141,151,453,	0,7356,12199,16390,17078,17273,18325,22178,	AGGCTGCAGTAAGCTGTGACCATGCTACTGCATTCCAGCCTACATGACAGAcCAAGACCTTGTCTCAAAATAAAGTGTATGgGGGAGTGCTCACTTTGGCAnnnnnnnnnnnnnnnnnnnnnnnnnnnnnnnnnnnnnnnnnnnnnnnnnnnnnnnnnnnnnnnnnnnnnnnnnnnnnnnnnnnnnnnnn
TCONS_00031115	=	XLOC_010096	-	257	156	607	1	167897	10	68475217	68475473	-	68475217-68475473	CTNNA3	catenin (cadherin-associated protein), alpha 3 (CTNNA3), transcript variant 2, mRNA	NM_001127384	10	67679724	69425416	-	67680087	69407271	18	651,135,106,182,93,152,201,157,93,153,81,204,264,120,167,193,104,118,	0,46645,68725,149341,183190,360503,459185,600650,701725,846297,855477,1260350,1299640,1601875,1619536,1686890,1727448,1745574,	nnnnnnnnnnnnnnnnnnnnnnnnnnnnnnnnnnnnnnnnnnnnnnnnnnnnnnnnnnnnnnnnnnnnnnnnnnnnnnnnnnnnnnnnnnnnnnnnnnnnnnnnnnnnnnnnnnnnnnnnnnnnnnnnnnnnnnnnnnnnnACCTGGCGCTAAACCATTCGTAGACGACCTGCTTCTGGGTCggggtTTCGTACGTAGCAGAGCAGTTCCCTCGCTGCGATCTATTGAAAGTCAGCCCTCGAnnnnnnnnnnnnnnn
TCONS_00031115	=	XLOC_010096	-	257	156	607	1	167897	10	68475217	68475473	-	68475217-68475473	CTNNA3	catenin (cadherin-associated protein), alpha 3 (CTNNA3), transcript variant 1, mRNA	NM_013266	10	67679724	69455949	-	67680087	69407271	18	651,135,106,182,93,152,201,157,93,153,81,204,264,120,167,193,104,192,	0,46645,68725,149341,183190,360503,459185,600650,701725,846297,855477,1260350,1299640,1601875,1619536,1686890,1727448,1776033,	nnnnnnnnnnnnnnnnnnnnnnnnnnnnnnnnnnnnnnnnnnnnnnnnnnnnnnnnnnnnnnnnnnnnnnnnnnnnnnnnnnnnnnnnnnnnnnnnnnnnnnnnnnnnnnnnnnnnnnnnnnnnnnnnnnnnnnnnnnnnnACCTGGCGCTAAACCATTCGTAGACGACCTGCTTCTGGGTCggggtTTCGTACGTAGCAGAGCAGTTCCCTCGCTGCGATCTATTGAAAGTCAGCCCTCGAnnnnnnnnnnnnnnn
TCONS_00203057	=	XLOC_066521	-	192	91	474	1	560725	7	107427472	107427663	-	107427472-107427663	LAMB1	laminin, beta 1 (LAMB1), mRNA	NM_002291	7	107564245	107643804	-	107564395	107643330	34	287,160,177,142,208,145,204,242,185,370,97,215,225,164,232,144,205,124,128,159,136,80,113,180,189,121,203,64,189,74,136,176,123,249,	0,429,2382,5263,5611,7555,8373,11614,13292,16188,27425,28208,29729,31666,35448,35890,36644,37405,37748,39104,40751,49191,51185,51433,51888,54246,56808,62221,62374,71086,74556,77757,79048,79310,	nnnnnnnnnnnnnnnnnnnnnnnnnnnnnnnnnnnnnnnnnnnnnnnnnnnnnnnnnnnnnnnnnnnnnnTCAGAAACCACAAgAAAGAGGcGCAGCGGTCTCTCCTGAGTGTGAAGCTGGCTCTTGGTgTTGCTTCTTGGTTCTTCTCTTCCTTTGGaAGAGgAAGAGGAnnnnnnnnnnnnnnnnnnnnn
TCONS_00031115	=	XLOC_010096	-	257	156	607	1	167897	10	68475217	68475473	-	68475217-68475473	LRRTM3	leucine rich repeat transmembrane neuronal 3 (LRRTM3), mRNA	NM_178011	10	68685791	68860867	+	68686341	68857554	3	554,1532,3523,	0,887,171553,	nnnnnnnnnnnnnnnnnnnnnnnnnnnnnnnnnnnnnnnnnnnnnnnnnnnnnnnnnnnnnnnnnnnnnnnnnnnnnnnnnnnnnnnnnnnnnnnnnnnnnnnnnnnnnnnnnnnnnnnnnnnnnnnnnnnnnnnnnnnnnACCTGGCGCTAAACCATTCGTAGACGACCTGCTTCTGGGTCggggtTTCGTACGTAGCAGAGCAGTTCCCTCGCTGCGATCTATTGAAAGTCAGCCCTCGAnnnnnnnnnnnnnnn
HYPOTHETICAL PROTEINS AND OPEN READING FRAMES
TCONS_00160054	u	XLOC_050953	-	101	0	0	977474	3577800000	3	43109897	43109997		43109897-43109997	C3orf39	chromosome 3 open reading frame 39 (C3orf39), mRNA	NM_032806	3	43120728	43147565	-	43121180	43122923	2	2300,238,	0,26599,	CCCCACTCTCAGGCCCTGCCAGAATAGTGTTGATGGAAGGCAGGACAGACTGGCCTGCATGGACCTGCACTGGGCATTTCAGGTTTCCGAGTTACCCTTCC
TCONS_00046190	u	XLOC_014725	-	927	79	85	457	2377818	11	113771346	113772272		113771346-113772272	C11orf71	chromosome 11 open reading frame 71 (C11orf71), mRNA	NM_019021	11	114262169	114271139	-	114262286	114271053	2	218,429,	0,8541,	CTGGGGGAATTAAGGAGAAAAGGCTGGCAATGCGGCTTGGTCACACTatGGAAAGTCTTGAATGTTTCTGGAGTGTGCAATGTATTAGAGTTGCaCTGCTTCAGTAACTCTCAGGTCTTCGGGAAGTTGAAGGCAACATTTTCTTCCTCCGATTTAGAAGTGCATTTTGAAGTAGGGCAGCCTTCAGATATTCTAGTGAAATAAGGAGCCAAGTAAATTGTTACTTTAAAAAGAAAATACATCATTAGCATTGTTAAGAAACACTTGCACTCACCTATATTCATCAGTGGATGTTCCTAATGTCTGTCATCAGTAATAATGCCAATTTTGATCCTCAGCGTCTAGGGAATCTGCAGCTGCAGGCTTGCCTCCCTtCTCCTATCCACTTGCCAAAGACAT…
TCONS_00046201	u	XLOC_014736	-	709	0	0	44	19352054	11	124153225	124153933		124153225-124153933	C11orf61	chromosome 11 open reading frame 61 (C11orf61), mRNA	NM_024631	11	124636393	124670299	-	124637071	124670276	4	1531,61,100,533,	0,6496,8221,33373,	CAACTTAAAAACCTATTCTAGAGCTGAGATTACAATAATGCTCACAAAAACGAAGCCTCAATTCCCATTTCAGACAGCTCTCAAATCCAACAAGAACCTCAGTTTGGCTTTCTGGGgGAACCACGTCCTATTCAACACAAAAACCTCGcTtCCCTTCCTTCTTCCTTTATTTTACTCATCCTAGAAATTTGTAGTAACTTAAGCTTAATCGtTTCTAAAAATTAAGGTCTGGGGTAGGGGCAGAAATGTGCTTAAAATTATTAAAAACGATTCTATTCACAATTAGAGATTGTAATTTTCCTTACTGTCGGAAATCTCCCCAGTAAACTGACATGATGCTGTTGTCTCCCCCTGGAGGAAGAGTTGTGAGAGAATACTGTATCCTGAATGAAGCTGTAG…
TCONS_00046191	u	XLOC_014726	-	1236	97	78	342	15576183	11	113772382	113773617		113772382-113773617	C11orf71	chromosome 11 open reading frame 71 (C11orf71), mRNA	NM_019021	11	114262169	114271139	-	114262286	114271053	2	218,429,	0,8541,	TTCGTCATGTGATCAGAGATGtGCTTTAGGAATATTAATTTGGAGGCTATGCACATTTAGGATGAAGTAGAGAGAcAGAGGCAAAGAAAACAGGCTACATATCCAGGTAAATATAGTGCAGGTGATGAGnGATTACAAAAAGGTAAcataaataCatTGTGAATTTTAATTGGGCAGGACTTTGCAACTGAATGGAAATAGGCAATGAGGAAAGGACACAGGTGGTATAGAGTCATAGGTATTCAAACATACATTTTGTtGGCTAGAAAAATTGGTACACTCTTCATAGAAATTAAGAAAACAAAAGCTGCACCTTAGTGGGATCTGGATAAACTTACCAAGGGAATGAAAGACATACAATTAATTTTGCTGGAAAGACAGTTGAACCTTACnnnnnnn…
TCONS_00126672	o	XLOC_040051	-	399	0	0	109	4899871	2	10212650	10213048	-	10212650-10213048	C2orf48	chromosome 2 open reading frame 48 (C2orf48), mRNA	NM_182626	2	10281980	10350942	+	10282009	10350723	3	101,121,506,	0,401,68456,	GTCTAATTCCAGGCCCATGTCCCCTCCACTCCTCCCTCCGGGCTGCCCCCTGGCTCACCAGCTAGATGGATGAATGAGCAGGGTACCTTCTGTCCACAGCAAAAGGGCACAGAGAGAAAACcCAGAGGAGGGAGTCTCATGTAGCgAGGTGGAAATTAACAATAATACTCGGATGTACAAAATACTTATTTATTTCTCTGCAATTTATCTAATCATTTTCACAAGACTCCATGAATGTAAACTTGCTAATTAAAGAAACCCCATTAGGCTCTGAATCAAGACTAGTGTTTTGCTGTAGCTGTTgGTTTCAAACAGGATCCAAGAGTgATGTCTTCCTTGTGGTCTGTTCGCTGCTCAGTATCCCAGTGTGAGTGGCcAATTCAGTTGGAAGCAACATGG
TCONS_00208562	o	XLOC_068700	-	115	14	122	46	619960	8	124344238	124344352	+	124344238-124344352	ZHX1-C8ORF76	ZHX1-C8ORF76 readthrough (ZHX1-C8ORF76), mRNA	NM_001204180	8	124238428	124286727	-	124238712	124279533	6	444,458,144,96,114,271,	0,5111,11609,12860,41084,48028,	AACATGGCTACATAAAGGATTTTCCAGTGCTGGCTTCCACAGCACAAATACTAAAATTGGAACCATGCaGAGAAGATTAGCATGGCCCTTGGGCAAGGATGnnnnnnnnnnnnnn
NONCODING RNAS
TCONS_00079287	u	XLOC_025693	-	101	0	0	136846	5008920000	15	73846461	73846561		73846461-73846561	DNM1P35	DNM1 pseudogene 35 , non-coding RNA	NR_024595	15	76020010	76085024	-	76085024	76085024	6	2765,186,206,240,108,60,	0,4297,10717,11266,12238,64954,	TCTGTCCCTACCAGACAGGTGACCTCAAGCAAGCTGCTTTCTTTGCCTAGGGCCAAGGATagtcacaggggaaggTCCACATTAAGAGGGCTCCCCCCTGG
TCONS_00058555	u	XLOC_018501	-	207	0	0	1274305	6919567100	12	92042278	92042484		92042278-92042484	LOC643339	uncharacterized LOC643339 , non-coding RNA	NR_040096	12	93397533	93771512	-	93771512	93771512	5	66,85,98,29,300,	0,756,211824,324269,373679,	TAGACATCTGGTTTTGTGATGACaAAGAGGATATTCTTAGATTTCCGGATAGTGACTCTAGTAACTCCTGTAACCTGTCGAAGACCCAGTTTGGACATAGCCTTCCGTGCCTTCTTTTCACTCCGACTCTGTTTTGCTTTACTGACTGGTTCTTCATCAATTTCAGCTGCTGCCGCCAGAATGCACCCTTTATTATGGCTAcACCAG
TCONS_00082497	=	XLOC_026666	-	1871	337	18	97715	483811300	16	33869998	33871868	+	33869998-33871868	LINC00273	long intergenic non-protein coding RNA 273 , non-coding RNA	NR_038368	16	33961051	33962503	-	33962503	33962503	1	1452,	0,	nnnnnGGTTGATCCTGCCAGTAGCATATGCTTGTCTCAAAGATTAAGCCATGCATGTCTAAGTACGCACGGCCGGTACaGTGAAACTGCGAATGGCTCATTAAATCAGTTATGGTTCCTTTGGTCGCTCGCTCCTCTCCTACTTGGATAACTGTGGTAATTCTAGAGCTAATACATGCCGACGGGCGCTGACCCCCTTCGCGGGGGGGATGCGTGCATTTATCAGATCAAAACCAACCCGGTCAGCCCCTCTCCGGCCCCGannnnnnnnnnnnnnnnnnnnnnnnnnnnnnnnnnnnnnnnnnnnnnnnnnnnnnnnnnncCCCCCTGTGGCGGCGACGACCCATTCGAACGTCTGCCCTATCAACTTTCGATGGTAGTCGCCGTGCCTACCATGGTG…
TCONS_00146689	u	XLOC_046423	-	241	0	0	7240	362371200	22	22069694	22069934		22069694-22069934	ZDHHC8P1	zinc finger, DHHC-type containing 8 pseudogene 1 , non-coding RNA	NR_003950	22	23732791	23744799	-	23744799	23744799	6	1120,107,132,824,113,252,	0,2122,3321,9155,11236,11756,	CTGGATGCCTCTGTCCATCTCTGGGACCCGTCCGTAAGGGGGCCATTGGGGGCTGGCCTGGCGATGATCTGGGGTGCATGGGTGATGGGAGTGGGCCAAGCTTGGCTGAGAGAGGGTGCCCCAAAGAGGCTGACTGGGGCCCCTCACTGCCCCAGCCATGGGACGGGCCcAGACACAGAACAGCCCAGTGGCCCTTGGCCCAGTGAGCCGACTTCCCCATGGGCAGATGAGTGGACaGaCA
TCONS_00231621	u	XLOC_076586	-	228	0	0	35808	200883802	X	15300123	15300350		15300123-15300350	PIR-FIGF	PIR-FIGF readthrough , non-coding RNA	NR_037859	X	15363712	15509432	-	15509432	15509432	15	669,196,101,149,191,211,67,83,253,45,85,207,84,93,148,	0,1573,7477,9559,12412,17518,44594,51858,61539,61915,80316,110258,114067,134139,145572,	ACCTGTTTACAATTTGGAGACAAAAAGGCAGGCTTCATTTTTCATATGTTTAATGAAAACTGGcTTAAGATATTTGTAAATAGAATCAAGAGCAAAACTGCACAAACtTGCACATTGGAAAGTGCAACAACTTCCCGTGATTGCAGTAAAAATACTTACTATTCTAAAAAAATGAGAATTGAAGACTTAGCCAGGCAGatAagTtttttcatgaaCCCGTTGTGGAAA
TCONS_00130771	=	XLOC_041257	-	1865	428	229	18819	87533750	2	132728374	132730238	-	132728374-132730238	ANKRD30BL	ankyrin repeat domain 30B-like , transcript variant 2, non-coding RNA	NR_027020	2	132905163	133015542	-	133015542	133015542	5	638,65,107,174,441,	0,3321,7071,9382,109938,	tacctggttgatcctatCAGTAGCATATGCtTgTCTCAAAGATTAAGCCATGCATGTCTAAGTACGCACGGCCGGTACAGTGAAACTGCGAATGGCTCATTAAATCAGTTATGGTTCCTTTGGTCGCTCGCTCCTCTCCTACTTGGATAaCTgTGGTAATTCTAGAGCTAATACATGCCGACGGGCgCTGACCCCCTTCnnnnnnnnnnnnnnnnnnnnnnnnnnnnnnnnnnnnnnnnnnnnnnnnnnnnnnnnnnnnnnnnnncGGGGTCGGnnnnnnnnnGCTTTGGTGaCTCTAGATAACCTCGGGCCGATCGCACGCCCCCCGTGGCGGCGACGACCCATTCGAACGTCTGCCCTATCAACTTTCGATGGTAGTCGCCGTGCCTACCATGGTGA…
TCONS_00079303	u	XLOC_025709	-	282	0	0	14424	64458106	15	80404650	80404931		80404650-80404931	LOC390660	FLJ00317 protein , non-coding RNA	NR_045529	15	82585620	82626915	+	82626915	82626915	24	52,356,166,50,84,125,130,163,145,93,146,170,136,122,245,142,127,214,1406,153,174,147,168,318,	0,5265,7718,8174,11038,11467,12450,13919,23085,23831,24320,25853,26349,27423,28799,29325,32431,33025,33566,35911,36498,36752,38056,40977,	ctggCATGGATCGAGCTCTTAGGATGTGCGgGGCACAGGCCGAGCCTGCACATGCAAGAACACACGCAGTCCTCCCTCCAGGGCTTGGAGGAGGCAGGATTGTTGCTCCCACTTCCCAGAGGAGGACGCTGAGGTTCAGAGaggccaaatgagctgcccaGGCATCTCAGTTAGGAAGCAGAGGGTCTGGGCACCCAACCCACGAAACCTCCACACtCTGCCACCTGTCCAGGGGCAGTCAGAGGGGAGGCTACATAGGAGAGGGTGTGAGTGAGAACCAGG
TCONS_00231723	u	XLOC_076688	-	403	52	129	4436	23124365	X	130764891	130765293		130764891-130765293	LOC286467	family with sequence similarity 195, member A pseudogene , non-coding RNA	NR_026975	X	130836677	130964671	-	130964671	130964671	13	869,59,70,153,149,99,148,153,143,523,66,144,352,	0,6848,9001,46656,52948,53961,65899,81237,91674,93159,102322,122572,127642,	GGGTAGGGTttggcagcagccTgggcttTATGCGCCCTCTGGTGGACCTCAGAGGCAAGAACTGGaatccGggcGGaacctgagggcttcaCAGTCAATAGnnnnnnnnnnnnnnnnnnnnnnnnnnnnnnnnnnnnnnnnnnnnnnnnnnnnGGATGGGGCaCGCTGGGAGGAGGCCCTGAACCTCTGGCTCTCATACTCGCCCGTGTTGGACAACCGCATGTTCTGCCGAGCCTTCATCTGCTTCACACGGTCCTTGTCCaCTTCCCGCTTGGTGAGGATGAAGAGGAGGATACCACAAGGGAAGCCGATGGCCCAGGCCAGTCCCACAGCTTTCATGGGGTTCTTGCCCCTCTTTCTGGGAATGTATTCCAGCTCCggggataggGgttCAGGTTC…
TCONS_00058554	u	XLOC_018500	-	308	27	88	4277	25032580	12	92041853	92042160		92041853-92042160	LOC643339	uncharacterized LOC643339 , non-coding RNA	NR_040096	12	93397533	93771512	-	93771512	93771512	5	66,85,98,29,300,	0,756,211824,324269,373679,	TTTTTTTTCATCCaaCAagAAGCCATAACTTTATTTATGATAGAAACAGTACAAATTTCAAACCAAGCTGCAGTTAcTCCTTTGAGACACCAAAAAAAGTTGCTTTCAGATGATTACATTGTTAATTCCATAATCGCATTTnnnnnnnnnnnnnnnnnnnnnnnnnnnCTCcaACTGcctttgctctcGACACATTTGCTTGTGACATGACCAATTCTATGTCCTTAACTTCTACACCTGTTTCATCGACCTCTTCCTCTTCACTCTCCTCTTGTACGGTTGGAGTCTGTGTGTTTTCTTGAATGTTT
TCONS_00231620	u	XLOC_076585	-	500	43	86	4226	19648823	X	15299225	15299724		15299225-15299724	PIR-FIGF	PIR-FIGF readthrough , non-coding RNA	NR_037859	X	15363712	15509432	-	15509432	15509432	15	669,196,101,149,191,211,67,83,253,45,85,207,84,93,148,	0,1573,7477,9559,12412,17518,44594,51858,61539,61915,80316,110258,114067,134139,145572,	CATTGTTAATTTTAAAATTAGCAATCTATAAAGTGCATCAGGTCAACTTGAATAAAAACACTATGACAGCCAGGTTTGCCAGTTTGCAGAAACTATCTAACTCTCTcCTGTCACATCAACATTTGTAAAATTGATGTGnnnnnnnnnnnnnnnnnnnnnnnnnnnnnnnnnnnnnnnnnnnCTTTTTTCAAGAATATAGCTGGCTATCTTTAAGAAAATTGATATATCCTAAATAGTTTTGCAAGTAATTTTCTTTTTTCTTTCTAGCATTTGATGTCTAAATAATTTTGGACATCTTTTTATTAGACTGTGTTTCTGTCTTACTCTTAAACCTGGTAACACTTGATTTGCCTTCTATAACCTATTTATTTCAAGTGTTCATATTTGAATTTCTTTGGG…
TCONS_00063297	u	XLOC_020262	-	385	0	0	2001	7739987	13	24408741	24409125		24408741-24409125	TPTE2P1	transmembrane phosphoinositide 3-phosphatase and tensin homolog 2 pseudogene 1 , non-coding RNA	NR_026730	13	25502892	25542607	-	25542607	25542607	5	5909,122,90,92,264,	0,13232,14177,22642,39451,	ggaatattccctgggcttttgaggcaataaagcAAGCAAGTGAATGGGTAAGAAGAACTGAAGGACAGTACCCATCTATCTGCCCACGGCTTGAACTGGGGAAAGACTGGGACTCTGCCACCAAGCAGTTGCTGGGACTCCAGCCCATAAACACCGTGTCCCCTCTTCATAGAGTCCTTCATtACAGTCAAGACtAAATCAAaTGAAACTGAATTTTAAACTTTTTGCATGCTTCTATGTAGAAAATAATAGAATGATAATAGATACTTATAATGAAACTTCATTAAGGTTTTATTCAGTGTAGCAATTACTGTCTTTAAAAATAAAGTAAGTGGAAGCAGaATTACTTTAATCAACTAACAAGCaAgAATAAAATGAAACTTAA
TCONS_00169606	u	XLOC_054641	-	289	0	0	185	11118173	4	171094121	171094409		171094121-171094409	LOC100506085	uncharacterized LOC100506085 , non-coding RNA	NR_037878	4	170838911	170897053	-	170897053	170897053	5	3937,127,76,138,87,	0,5300,16230,24945,58055,	CTGACAGAGAGAGGTAAACATGGCATGCTACAAGAATTCATAAGACAAAGATATTACTTGTATTTGGTGGGTCACAGAAGTTCTGCCTAAGAGGTGACATCGTTGATGGGCCTTGGAGAATGGGTAGCAGGTGGGTGTGAAGAAATTAGaGCATCAGAGGCAAGACAAAGGCGTGGATATAGGAGCATGGCTTGTGTATGGAGGTTATTGCTTGTGAATCCGTTGCACATGAGGCATTTGGAATGTTATAACTTTGAATTTTCCCAGAACCTGTGTGAGCTAAGCTAAA
TCONS_00079285	u	XLOC_025691	-	358	32	89	1248	40116784	15	73845317	73845674		73845317-73845674	DNM1P35	DNM1 pseudogene 35 , non-coding RNA	NR_024595	15	76020010	76085024	-	76085024	76085024	6	2765,186,206,240,108,60,	0,4297,10717,11266,12238,64954,	GAGGAGAAGGGGCAGCCGCCCATCAGGCCATTGCCCAGAcTGACGCCGCTGAAgCTAGGTCCCAACAGGtAAGTGTGATCCCTGAcTATCCCAGGCCCAGCCCAaGGCAGTCCTGTCTcTGGTGAGGACCTGGTAGACAGGAGATGTGATGTCCCCaCgtggctctataaACCTCTAATTGAGGATAATCAAGGAAATGGGCAACnnnnnnnnnnnnnnnnnnnnnnnnnnnnnnnnCGAGAAGGACCAgGGGCAGGCAAAAGTCAGTTTGGGCCCAGGCCTGGCCCCTGGAAGGATGGTGGACGAGGGGcCAGCCACAGTGAAGGGGAATGgATGGcCaCGGcCTGGCTGGTCAGGG
TCONS_00074070	u	XLOC_024058	TSS26674	598	19	32	956	4972276	15	73856849	73862000	+	73856849-73856866,73858789-73858869,73859729-73859767,73860032-73860082,73860183-73860264,73860361-73860467,73861482-73861568,73861676-73861783,73861976-73862000	DNM1P35	DNM1 pseudogene 35 , non-coding RNA	NR_024595	15	76020010	76085024	-	76085024	76085024	6	2765,186,206,240,108,60,	0,4297,10717,11266,12238,64954,	TGCCACTCACCTGGGGATAGCCGGAaCCAAGAACTGGAAGTAGCTCTGGACTCAAGCTCTACAGCAATCAATCAACTCTATGAAAACGTAGAATCACTgAAACAACAGAAGAAACAagtggaacatCAGCTGGAAGAAGAAAAGAAAGCAAACaATGACATACACAAAGCACAAACGGAGCAGTTAGAGACAATCAACATCCTCACGCTgGAAAAGGCAGACTTGAAGACCACCCTTTACCATACTAAACGTGCCGCCAGACACTTCAAAGaAGAGTCCAAGGATCTGGCCGGCCGCTTgCAATCCTCTTTACAGCGTATTCAAGAATTGGGGCGGGCTCTCTCTGCTGGTTGTACACAGCAGCGGGAAGAGGACAGGTCCTCGAGCCGCAGTGAAGCn…
TCONS_00160108	u	XLOC_051007	-	473	42	89	818	4503141	3	132573954	132574426		132573954-132574426	LOC339874	uncharacterized LOC339874 , non-coding RNA	NR_038976	3	131043935	131100319	-	131100319	131100319	4	1185,554,96,143,	0,2085,51520,56241,	cTCCAGGCTGTGGATGTAGGGAAAGGCCAGGTAAACAGGGAGGGGAGAACAGGTGAATGACCCCAATGGTTTGAGAGCAAAAGAGCAGAATAATTGCcTCTGATTAAGTAAACAGAAAGTAATATTCATAGATCTGTTCCAGAAGTACTACAAAATAGAAGAGTATGTGAGCACCAGACGCACGTGATGAAGACCATGCTCTGAAAGATTCATTCCAAGGAGTAGAAGCAGTATTTGCTCAGGGCATTTAACGAGAGCACGGACTCTGGAATGAGGGGAGAGAAAAGGTAAGACATGCAGGAACAGCTGGCAACACCAAGGAAAGnnnnnnnnnnnnnnnnnnnnnnnnnnnnnnnnnnnnnnnnnnccTAGAAACAGCAAGAGCATCATCAGCCCCAG…
TCONS_00079286	u	XLOC_025692	-	404	0	0	713	29380659	15	73845800	73846203		73845800-73846203	DNM1P35	DNM1 pseudogene 35 , non-coding RNA	NR_024595	15	76020010	76085024	-	76085024	76085024	6	2765,186,206,240,108,60,	0,4297,10717,11266,12238,64954,	TGGCCACATGTGGGCGCCTAAGCATGGGACAGAGGGGTATCCTGCCCCAAAGAGACCACAGAGGCCAAGAATTTAAGCAGATGTGACACCATCAATAAACCcCCTTGTCCTGGGTCACATCAATTAaTTCAGAACCTACTCTGAtCCTGAAGCTGCGGcTCAGTCTGgtTGAGACTCACAGAGAGATGTTAGTGCTGGGCAGGGGGcCTGGCCCAGCCTGTGATGTCCGGCAAAGCTGTGGGCTGAACAAGAATCTCtGAAGATTAGTCCAGGACAAGGACAGCTGTGTCTGCGCAAGGAGTGGGGGCAATGCCCAGGGGGCAGGAGGCCTGAAGACCTTTAACTAGGTAGGGTGCCAGGTCAGGACGTGCAGAAGAAAAGgtgAcatgGcagcatcCT…
TCONS_00194593	o	XLOC_063653	TSS70745	325	0	0	602	30541376	7	57244558	57268160	+	57244558-57244874,57268153-57268160	GUSBP10	glucuronidase, beta pseudogene 10 , non-coding RNA	NR_030766	7	57233376	57247863	-	57247863	57247863	4	350,154,186,288,	0,11705,12531,14199,	CACCCTCAAAGATTATTCAACTTCCCACACTCATAAAATTAACTATGATCACCACCCCATCATACTCACTATTCATCAAAgTAACACCAACTCTATTAGTAGCCGCAATAATAAAGTTTCTAAAACTTCAATACTTGATCCTCATTACTCAGGGTATTCCTCAATAGCCATTGCCACAGTATAACCAAAAACAACCATCATCCaCCCCAAATAAATCAAAAAGACTATTAATCCCATAAAAGCCCCACCATGGTTCAACACAATAACACAACCTACAGCAGCACTAAGAATGAACCCTAAGCCCCCATAAATAGGAGaaggttta
TCONS_00023739	u	XLOC_007315	-	483	0	0	552	29846971	1	144977189	144977671		144977189-144977671	LOC728989	phosphodiesterase 4D interacting protein pseudogene , non-coding RNA	NR_024442	1	146490894	146514599	-	146514599	146514599	6	359,139,144,227,117,90,	0,2375,3600,4677,5472,23615,	TATGCTTCCAATTAAGTATGGCCTaAGGAAAAATTTACTTCATTATTTTTATTTGAAGATTATTTTTACTCAAGCACAAGGTTCTATAAGCACATGATGCTTTATCTAAAATTACTGTCATGTTGAAAAATGACTGTCAAAGGTAGAATAATCCAGTATGAGAAAGAGTCTGTGCTCCTGAAGAGAAAATGGAATATTATATCATGCTAAATACTATTAAATGATGTGTCCAacacCCAAAGTTGTTAGACCAGCAAGCTCTCTCCAGGTAACACTGTTtGCAAGCCTCATTCCAGCTATCTAGACCAGAAGAAGTTAGTACCATATTTTAGTCATATTTATGACATTAAGATCAGACTTTTAATTTATCCTGCTCTCAATCTACTCTTGCTGGAGGTT…
TCONS_00194587	o	XLOC_063649	-	188	15	8	516	26723786	7	57240604	57240791	+	57240604-57240791	GUSBP10	glucuronidase, beta pseudogene 10 , non-coding RNA	NR_030766	7	57233376	57247863	-	57247863	57247863	4	350,154,186,288,	0,11705,12531,14199,	CCATgTGCCCTTCAAACaagcaaCcTGACACTAATAATCAGCACaGCCCTTATACTAGTCATCATTTTAGTCCTAGGGTTAACCTATGAATGAGCTCAAAAAGGATTAGATTGAAcTGAATTGGTAGATAGTTTAAGCCAAAATCAATGATTTCGACTCATTAGATTATGAGAnnnnnnnnnnnnnnn
TCONS_00102480	u	XLOC_032513	-	335	0	0	503	2633365	17	31270903	31271237		31270903-31271237	RDM1	RAD52 motif 1 , transcript variant 13, non-coding RNA	NR_028000	17	34245084	34257303	-	34257303	34257303	5	363,86,99,123,224,	0,2106,4496,7434,11995,	TTGAAAGGCATTATAGTTTTTGAAAGCTGTAGCACGATCATTCTTAAGGCCAGTTACTTTTTCCCCATATCTCTGGGATCCTGTTTGAAGAAAGTTCTAAAAAGGCcTATGTTCAAGCAGCCTGGCATCCCTAAATCCTGGGGGAAGACTAACCCCTCTCCTGTGTCCACAACTGTAATAACACTCTGACAGTCCTCAGTTCTGCTCTCCAAACTTCAAATAACGGGTCAgAGTCAAAGGTCAAGACTTCAGGAAAAGCCCCAGAAATACTCTGCACTCAAAAGTAGTATCAATTTCACATTTTCCTAAGAATGAAACAAATTGTCCTCCAAATT
TCONS_00102480	u	XLOC_032513	-	335	0	0	503	2633365	17	31270903	31271237		31270903-31271237	RDM1	RAD52 motif 1 , transcript variant 12, non-coding RNA	NR_027999	17	34245084	34257303	-	34257303	34257303	4	363,86,123,224,	0,2106,7434,11995,	TTGAAAGGCATTATAGTTTTTGAAAGCTGTAGCACGATCATTCTTAAGGCCAGTTACTTTTTCCCCATATCTCTGGGATCCTGTTTGAAGAAAGTTCTAAAAAGGCcTATGTTCAAGCAGCCTGGCATCCCTAAATCCTGGGGGAAGACTAACCCCTCTCCTGTGTCCACAACTGTAATAACACTCTGACAGTCCTCAGTTCTGCTCTCCAAACTTCAAATAACGGGTCAgAGTCAAAGGTCAAGACTTCAGGAAAAGCCCCAGAAATACTCTGCACTCAAAAGTAGTATCAATTTCACATTTTCCTAAGAATGAAACAAATTGTCCTCCAAATT
TCONS_00102480	u	XLOC_032513	-	335	0	0	503	2633365	17	31270903	31271237		31270903-31271237	RDM1	RAD52 motif 1 , transcript variant 11, non-coding RNA	NR_027998	17	34245084	34257780	-	34257780	34257780	5	363,86,123,180,145,	0,2106,7434,11995,12551,	TTGAAAGGCATTATAGTTTTTGAAAGCTGTAGCACGATCATTCTTAAGGCCAGTTACTTTTTCCCCATATCTCTGGGATCCTGTTTGAAGAAAGTTCTAAAAAGGCcTATGTTCAAGCAGCCTGGCATCCCTAAATCCTGGGGGAAGACTAACCCCTCTCCTGTGTCCACAACTGTAATAACACTCTGACAGTCCTCAGTTCTGCTCTCCAAACTTCAAATAACGGGTCAgAGTCAAAGGTCAAGACTTCAGGAAAAGCCCCAGAAATACTCTGCACTCAAAAGTAGTATCAATTTCACATTTTCCTAAGAATGAAACAAATTGTCCTCCAAATT
TCONS_00102480	u	XLOC_032513	-	335	0	0	503	2633365	17	31270903	31271237		31270903-31271237	RDM1	RAD52 motif 1 , transcript variant 10, non-coding RNA	NR_027997	17	34245084	34257780	-	34257780	34257780	6	363,86,99,123,180,145,	0,2106,4496,7434,11995,12551,	TTGAAAGGCATTATAGTTTTTGAAAGCTGTAGCACGATCATTCTTAAGGCCAGTTACTTTTTCCCCATATCTCTGGGATCCTGTTTGAAGAAAGTTCTAAAAAGGCcTATGTTCAAGCAGCCTGGCATCCCTAAATCCTGGGGGAAGACTAACCCCTCTCCTGTGTCCACAACTGTAATAACACTCTGACAGTCCTCAGTTCTGCTCTCCAAACTTCAAATAACGGGTCAgAGTCAAAGGTCAAGACTTCAGGAAAAGCCCCAGAAATACTCTGCACTCAAAAGTAGTATCAATTTCACATTTTCCTAAGAATGAAACAAATTGTCCTCCAAATT
TCONS_00102480	u	XLOC_032513	-	335	0	0	503	2633365	17	31270903	31271237		31270903-31271237	RDM1	RAD52 motif 1 , transcript variant 9, non-coding RNA	NR_027996	17	34245084	34257780	-	34257780	34257780	5	363,86,99,123,145,	0,2106,4496,7434,12551,	TTGAAAGGCATTATAGTTTTTGAAAGCTGTAGCACGATCATTCTTAAGGCCAGTTACTTTTTCCCCATATCTCTGGGATCCTGTTTGAAGAAAGTTCTAAAAAGGCcTATGTTCAAGCAGCCTGGCATCCCTAAATCCTGGGGGAAGACTAACCCCTCTCCTGTGTCCACAACTGTAATAACACTCTGACAGTCCTCAGTTCTGCTCTCCAAACTTCAAATAACGGGTCAgAGTCAAAGGTCAAGACTTCAGGAAAAGCCCCAGAAATACTCTGCACTCAAAAGTAGTATCAATTTCACATTTTCCTAAGAATGAAACAAATTGTCCTCCAAATT
TCONS_00226074	u	XLOC_074773	TSS81942	540	3	6	426	13137782	X	70451521	70452388	+	70451521-70451875,70452204-70452388	BCYRN1	brain cytoplasmic RNA 1 , non-coding RNA	NR_001568	X	70430034	70948962	-	70948962	70948962	4	19,11,22,139,	0,119027,373820,518789,	CTTTTCTTTATCCTTGGGCGTCTTGAATCATCTGATGTtGcGGGGCCTCCTGAACTGGGTTTCCATTTTTGTTCTTCTTCAATTTTGGCTTGCTGGAATGCTATGGCCTGACTGAGGCTGTCAAGAGCAGGATCCtCCCCTTCATCTTCACTTTCTTCTACTTCCTCAATTTCTTCTTGTTCAGGAGCTTTCTTTTTTTtCTTTTTTTTCTTTCTTCTTTGGAGGCTCACGTTCTCcAAGCATATTTTTCGGACAGGCGTAACTTAAGTGTCCACTTTCCCCACATTCATAACACTTAGATTTATCAAAGTAGTTTCGCCTTCGGATGAACTCAGCTGCTCTTCCATTGTCAATAGCAATGCTTGCTTTTATCACTCTGCCAAATAACTGTTTGTTGTT…
TCONS_00071166	o	XLOC_022922	TSS25800	164	0	0	383	17758131	15	22870150	22871996	+	22870150-22870291,22871975-22871996	SNORD116-10	small nucleolar RNA, C/D box 116-10 , small nucleolar RNA	NR_003325	15	25319259	25319363	+	25319363	25319363	1	104,	0,	ACCTTCCCAGTGTCATTGGCATGGAAGGAAGGCCCTTGTCCAAGAAAGATTGtCTTCGTCTTGTGTGATCTTTGAGATGCCATGAGGCCCCTGGATACACATGGTGTGGGCTCCTTTGGAGGCTTTTGGATTTGTCCTGAATGTGGCGTTGGTATGAAAgGAAG
TCONS_00092498	u	XLOC_029707	TSS33420	577	0	0	342	164037664	17	31261695	31281375	+	31261695-31261768,31275742-31275871,31281003-31281375	RDM1	RAD52 motif 1 , transcript variant 13, non-coding RNA	NR_028000	17	34245084	34257303	-	34257303	34257303	5	363,86,99,123,224,	0,2106,4496,7434,11995,	CTTAAGGGGATTTGGAGTCTGAGCTGTAGCCTCTTGCTGGGCTGAAGATTCACTCTCTTCAGGAGACTCCAGAGGCTCCTCCACCAAGCCAACGCCAGGACTCCTGaAGTCATAGGATGGCAACATCACCTCTAAAGCACAGAaGAACTTCAGGCTTTGCTTtGGAAGTGGcACCATGCTATCTTCATTTTCTCTTTCTTCAAGGAACCTTAAACAAGTCACTCAACCATCTTGAGTTTGAGTTTCTTCATCTAAAAAACCCAGAGgACTGGAAGATTAGTGTGGCAATGCATCTGAAAATATTCCGTAAACCaGAGAGCTAGACAAATGCTAACCTATTATTGAATTCAGCACTTCATCACAGCGGAGCTAGGAATTCCATATTTGGACCCACCTTGA…
TCONS_00092498	u	XLOC_029707	TSS33420	577	0	0	342	164037664	17	31261695	31281375	+	31261695-31261768,31275742-31275871,31281003-31281375	RDM1	RAD52 motif 1 , transcript variant 12, non-coding RNA	NR_027999	17	34245084	34257303	-	34257303	34257303	4	363,86,123,224,	0,2106,7434,11995,	CTTAAGGGGATTTGGAGTCTGAGCTGTAGCCTCTTGCTGGGCTGAAGATTCACTCTCTTCAGGAGACTCCAGAGGCTCCTCCACCAAGCCAACGCCAGGACTCCTGaAGTCATAGGATGGCAACATCACCTCTAAAGCACAGAaGAACTTCAGGCTTTGCTTtGGAAGTGGcACCATGCTATCTTCATTTTCTCTTTCTTCAAGGAACCTTAAACAAGTCACTCAACCATCTTGAGTTTGAGTTTCTTCATCTAAAAAACCCAGAGgACTGGAAGATTAGTGTGGCAATGCATCTGAAAATATTCCGTAAACCaGAGAGCTAGACAAATGCTAACCTATTATTGAATTCAGCACTTCATCACAGCGGAGCTAGGAATTCCATATTTGGACCCACCTTGA…
TCONS_00092498	u	XLOC_029707	TSS33420	577	0	0	342	164037664	17	31261695	31281375	+	31261695-31261768,31275742-31275871,31281003-31281375	RDM1	RAD52 motif 1 , transcript variant 11, non-coding RNA	NR_027998	17	34245084	34257780	-	34257780	34257780	5	363,86,123,180,145,	0,2106,7434,11995,12551,	CTTAAGGGGATTTGGAGTCTGAGCTGTAGCCTCTTGCTGGGCTGAAGATTCACTCTCTTCAGGAGACTCCAGAGGCTCCTCCACCAAGCCAACGCCAGGACTCCTGaAGTCATAGGATGGCAACATCACCTCTAAAGCACAGAaGAACTTCAGGCTTTGCTTtGGAAGTGGcACCATGCTATCTTCATTTTCTCTTTCTTCAAGGAACCTTAAACAAGTCACTCAACCATCTTGAGTTTGAGTTTCTTCATCTAAAAAACCCAGAGgACTGGAAGATTAGTGTGGCAATGCATCTGAAAATATTCCGTAAACCaGAGAGCTAGACAAATGCTAACCTATTATTGAATTCAGCACTTCATCACAGCGGAGCTAGGAATTCCATATTTGGACCCACCTTGA…
TCONS_00092498	u	XLOC_029707	TSS33420	577	0	0	342	164037664	17	31261695	31281375	+	31261695-31261768,31275742-31275871,31281003-31281375	RDM1	RAD52 motif 1 , transcript variant 10, non-coding RNA	NR_027997	17	34245084	34257780	-	34257780	34257780	6	363,86,99,123,180,145,	0,2106,4496,7434,11995,12551,	CTTAAGGGGATTTGGAGTCTGAGCTGTAGCCTCTTGCTGGGCTGAAGATTCACTCTCTTCAGGAGACTCCAGAGGCTCCTCCACCAAGCCAACGCCAGGACTCCTGaAGTCATAGGATGGCAACATCACCTCTAAAGCACAGAaGAACTTCAGGCTTTGCTTtGGAAGTGGcACCATGCTATCTTCATTTTCTCTTTCTTCAAGGAACCTTAAACAAGTCACTCAACCATCTTGAGTTTGAGTTTCTTCATCTAAAAAACCCAGAGgACTGGAAGATTAGTGTGGCAATGCATCTGAAAATATTCCGTAAACCaGAGAGCTAGACAAATGCTAACCTATTATTGAATTCAGCACTTCATCACAGCGGAGCTAGGAATTCCATATTTGGACCCACCTTGA…
TCONS_00092498	u	XLOC_029707	TSS33420	577	0	0	342	164037664	17	31261695	31281375	+	31261695-31261768,31275742-31275871,31281003-31281375	RDM1	RAD52 motif 1 , transcript variant 9, non-coding RNA	NR_027996	17	34245084	34257780	-	34257780	34257780	5	363,86,99,123,145,	0,2106,4496,7434,12551,	CTTAAGGGGATTTGGAGTCTGAGCTGTAGCCTCTTGCTGGGCTGAAGATTCACTCTCTTCAGGAGACTCCAGAGGCTCCTCCACCAAGCCAACGCCAGGACTCCTGaAGTCATAGGATGGCAACATCACCTCTAAAGCACAGAaGAACTTCAGGCTTTGCTTtGGAAGTGGcACCATGCTATCTTCATTTTCTCTTTCTTCAAGGAACCTTAAACAAGTCACTCAACCATCTTGAGTTTGAGTTTCTTCATCTAAAAAACCCAGAGgACTGGAAGATTAGTGTGGCAATGCATCTGAAAATATTCCGTAAACCaGAGAGCTAGACAAATGCTAACCTATTATTGAATTCAGCACTTCATCACAGCGGAGCTAGGAATTCCATATTTGGACCCACCTTGA…
TCONS_00201190	o	XLOC_065962	TSS72996	294	0	0	248	13308376	7	57244070	57267647	-	57244070-57244095,57267380-57267647	GUSBP10	glucuronidase, beta pseudogene 10 , non-coding RNA	NR_030766	7	57233376	57247863	-	57247863	57247863	4	350,154,186,288,	0,11705,12531,14199,	TAGGCCTCTTTGAGTAGTTATGGTAaTGGAGGCTGTGATTTGGGTCTGTGAAATTGTCTTTGGTAAGGactTTTCTAGTCAAATtaGGTCTAGCAGAAGTGCtGGCAGGTTTTGGCTTGTAGATAGGTTTGAGTGAGGGGTTGTGTGGTGAACTGTGATTGAGTAGAATCCTAATATATTGGAGAAGCtGAATGTTTGTAATGGATATTTTATCTTAAGATTATTAGTTATAAAACTAAGTTCCATTGCCAGTAAGAGTCCTAGGATGGTTACCCCTTGGGCTGTGAGTTTTAG
TCONS_00131847	u	XLOC_041660	-	483	0	0	23	7207857	2	104796017	104796499		104796017-104796499	LOC100506421	uncharacterized LOC100506421 , non-coding RNA	NR_037883	2	105421882	105467934	-	105467934	105467934	4	2419,186,104,165,	0,7008,7284,45887,	CAGCAACATTGACAAGTATTGTATTACAAAGaCTCCCCTGCTTCCAGGCAAAAACTGATCACCaGCTGGGGTCAGGAAGAAAATTTTCCCTTTGGTGTAGTATTTCATGGCTCTGTTATcTAATATTGAACAACtCTCCCGGGCTGAGTAGCATTTGCACCTCCATTCACGGCACCTGCCTCTGGGATCCAGGATGGAATATTGAAaTAGGCTATTGTTTTAATCCCCGGATGGCAACACCTGTATGCCTGTATTTAGGCAACACCTTGTGTTTCCAAAAAGTAAACACAATGAATATAATCAAAATTGTTCCTAACACTACTGTTTTTATATCAACAATCTATAAATACATGGAAGAACTCAATATATGTGAGAAATAAACAGAAAGCATGCCTACAT…
TCONS_00102481	u	XLOC_032514	-	791	5	6	225	10434565	17	31278822	31279612		31278822-31279612	RDM1	RAD52 motif 1 , transcript variant 13, non-coding RNA	NR_028000	17	34245084	34257303	-	34257303	34257303	5	363,86,99,123,224,	0,2106,4496,7434,11995,	aATCTATTGAGTTGTAGAACATATCCTTCATTACTGTCTCAGTGATGGtCTTTATGCTGTGAAATTCTCAAAACCTAAAGCTTATGAAATGGTCTCAATGtCCAAAGAGCACTAAAAACTCATTACTcaCAAAATGATACCAAGTAAATGTTTCATAATCTTAGTTGCACCTTTATAATATTTGAGTGGCTATGTGAAATgGTCACAGGTTAGAAACAGAcCATAGTtCAAAAGTTAAATAATATCTCACAGGCAATCATTTcAGTCACAGGAAGTGGAACCAGGATTGAAGAGGGTGTTGAACAGGCTAAGAGGGCATTGAACAGGCTACCGAAGTGGGAGTAGTATATCTGtAGTCATTACTGAGCAGAGTTCTCAGATTTGATCAAGGTTAATTCA…
TCONS_00102481	u	XLOC_032514	-	791	5	6	225	10434565	17	31278822	31279612		31278822-31279612	RDM1	RAD52 motif 1 , transcript variant 12, non-coding RNA	NR_027999	17	34245084	34257303	-	34257303	34257303	4	363,86,123,224,	0,2106,7434,11995,	aATCTATTGAGTTGTAGAACATATCCTTCATTACTGTCTCAGTGATGGtCTTTATGCTGTGAAATTCTCAAAACCTAAAGCTTATGAAATGGTCTCAATGtCCAAAGAGCACTAAAAACTCATTACTcaCAAAATGATACCAAGTAAATGTTTCATAATCTTAGTTGCACCTTTATAATATTTGAGTGGCTATGTGAAATgGTCACAGGTTAGAAACAGAcCATAGTtCAAAAGTTAAATAATATCTCACAGGCAATCATTTcAGTCACAGGAAGTGGAACCAGGATTGAAGAGGGTGTTGAACAGGCTAAGAGGGCATTGAACAGGCTACCGAAGTGGGAGTAGTATATCTGtAGTCATTACTGAGCAGAGTTCTCAGATTTGATCAAGGTTAATTCA…
TCONS_00102481	u	XLOC_032514	-	791	5	6	225	10434565	17	31278822	31279612		31278822-31279612	RDM1	RAD52 motif 1 , transcript variant 11, non-coding RNA	NR_027998	17	34245084	34257780	-	34257780	34257780	5	363,86,123,180,145,	0,2106,7434,11995,12551,	aATCTATTGAGTTGTAGAACATATCCTTCATTACTGTCTCAGTGATGGtCTTTATGCTGTGAAATTCTCAAAACCTAAAGCTTATGAAATGGTCTCAATGtCCAAAGAGCACTAAAAACTCATTACTcaCAAAATGATACCAAGTAAATGTTTCATAATCTTAGTTGCACCTTTATAATATTTGAGTGGCTATGTGAAATgGTCACAGGTTAGAAACAGAcCATAGTtCAAAAGTTAAATAATATCTCACAGGCAATCATTTcAGTCACAGGAAGTGGAACCAGGATTGAAGAGGGTGTTGAACAGGCTAAGAGGGCATTGAACAGGCTACCGAAGTGGGAGTAGTATATCTGtAGTCATTACTGAGCAGAGTTCTCAGATTTGATCAAGGTTAATTCA…
TCONS_00102481	u	XLOC_032514	-	791	5	6	225	10434565	17	31278822	31279612		31278822-31279612	RDM1	RAD52 motif 1 , transcript variant 10, non-coding RNA	NR_027997	17	34245084	34257780	-	34257780	34257780	6	363,86,99,123,180,145,	0,2106,4496,7434,11995,12551,	aATCTATTGAGTTGTAGAACATATCCTTCATTACTGTCTCAGTGATGGtCTTTATGCTGTGAAATTCTCAAAACCTAAAGCTTATGAAATGGTCTCAATGtCCAAAGAGCACTAAAAACTCATTACTcaCAAAATGATACCAAGTAAATGTTTCATAATCTTAGTTGCACCTTTATAATATTTGAGTGGCTATGTGAAATgGTCACAGGTTAGAAACAGAcCATAGTtCAAAAGTTAAATAATATCTCACAGGCAATCATTTcAGTCACAGGAAGTGGAACCAGGATTGAAGAGGGTGTTGAACAGGCTAAGAGGGCATTGAACAGGCTACCGAAGTGGGAGTAGTATATCTGtAGTCATTACTGAGCAGAGTTCTCAGATTTGATCAAGGTTAATTCA…
TCONS_00102481	u	XLOC_032514	-	791	5	6	225	10434565	17	31278822	31279612		31278822-31279612	RDM1	RAD52 motif 1 , transcript variant 9, non-coding RNA	NR_027996	17	34245084	34257780	-	34257780	34257780	5	363,86,99,123,145,	0,2106,4496,7434,12551,	aATCTATTGAGTTGTAGAACATATCCTTCATTACTGTCTCAGTGATGGtCTTTATGCTGTGAAATTCTCAAAACCTAAAGCTTATGAAATGGTCTCAATGtCCAAAGAGCACTAAAAACTCATTACTcaCAAAATGATACCAAGTAAATGTTTCATAATCTTAGTTGCACCTTTATAATATTTGAGTGGCTATGTGAAATgGTCACAGGTTAGAAACAGAcCATAGTtCAAAAGTTAAATAATATCTCACAGGCAATCATTTcAGTCACAGGAAGTGGAACCAGGATTGAAGAGGGTGTTGAACAGGCTAAGAGGGCATTGAACAGGCTACCGAAGTGGGAGTAGTATATCTGtAGTCATTACTGAGCAGAGTTCTCAGATTTGATCAAGGTTAATTCA…
TCONS_00102479	u	XLOC_032512	-	813	17	21	214	9187982	17	31269782	31270594		31269782-31270594	RDM1	RAD52 motif 1 , transcript variant 13, non-coding RNA	NR_028000	17	34245084	34257303	-	34257303	34257303	5	363,86,99,123,224,	0,2106,4496,7434,11995,	CTGTCATCCTGCCCTGCCTTAACACgGCCATTACCCTAGAAATTACAGCaCCACTCTTCAGAGGTCTACCCTGTGTGCACACATGGAcAAGAGGCTTAGGTTGTTAAAGTCaGCTGTTAAATAATTTCCTGAAATGTGACTATAACTAGAACCCAGCTGACTTCCTCCACAGCCATTATTACCTATTGTATTTCTCATTGTCTGGCACAATCAcCAGCATGCGAACTCTAAGAAGGTGCTTCATCTTATGCCAGtGCCTCGCATAGGCACATGGTGCAGATTAATGGTTTTACAATGAAAGGGATTCCAAGACTCGCCTCATTTAGGGGTGGATCTATTATTATAATCAGATTTCTGAAATCAGTGCTAACTTtGTCTCACATTTCACAGGAAcCTAGA…
TCONS_00102479	u	XLOC_032512	-	813	17	21	214	9187982	17	31269782	31270594		31269782-31270594	RDM1	RAD52 motif 1 , transcript variant 12, non-coding RNA	NR_027999	17	34245084	34257303	-	34257303	34257303	4	363,86,123,224,	0,2106,7434,11995,	CTGTCATCCTGCCCTGCCTTAACACgGCCATTACCCTAGAAATTACAGCaCCACTCTTCAGAGGTCTACCCTGTGTGCACACATGGAcAAGAGGCTTAGGTTGTTAAAGTCaGCTGTTAAATAATTTCCTGAAATGTGACTATAACTAGAACCCAGCTGACTTCCTCCACAGCCATTATTACCTATTGTATTTCTCATTGTCTGGCACAATCAcCAGCATGCGAACTCTAAGAAGGTGCTTCATCTTATGCCAGtGCCTCGCATAGGCACATGGTGCAGATTAATGGTTTTACAATGAAAGGGATTCCAAGACTCGCCTCATTTAGGGGTGGATCTATTATTATAATCAGATTTCTGAAATCAGTGCTAACTTtGTCTCACATTTCACAGGAAcCTAGA…
TCONS_00102479	u	XLOC_032512	-	813	17	21	214	9187982	17	31269782	31270594		31269782-31270594	RDM1	RAD52 motif 1 , transcript variant 11, non-coding RNA	NR_027998	17	34245084	34257780	-	34257780	34257780	5	363,86,123,180,145,	0,2106,7434,11995,12551,	CTGTCATCCTGCCCTGCCTTAACACgGCCATTACCCTAGAAATTACAGCaCCACTCTTCAGAGGTCTACCCTGTGTGCACACATGGAcAAGAGGCTTAGGTTGTTAAAGTCaGCTGTTAAATAATTTCCTGAAATGTGACTATAACTAGAACCCAGCTGACTTCCTCCACAGCCATTATTACCTATTGTATTTCTCATTGTCTGGCACAATCAcCAGCATGCGAACTCTAAGAAGGTGCTTCATCTTATGCCAGtGCCTCGCATAGGCACATGGTGCAGATTAATGGTTTTACAATGAAAGGGATTCCAAGACTCGCCTCATTTAGGGGTGGATCTATTATTATAATCAGATTTCTGAAATCAGTGCTAACTTtGTCTCACATTTCACAGGAAcCTAGA…
TCONS_00102479	u	XLOC_032512	-	813	17	21	214	9187982	17	31269782	31270594		31269782-31270594	RDM1	RAD52 motif 1 , transcript variant 10, non-coding RNA	NR_027997	17	34245084	34257780	-	34257780	34257780	6	363,86,99,123,180,145,	0,2106,4496,7434,11995,12551,	CTGTCATCCTGCCCTGCCTTAACACgGCCATTACCCTAGAAATTACAGCaCCACTCTTCAGAGGTCTACCCTGTGTGCACACATGGAcAAGAGGCTTAGGTTGTTAAAGTCaGCTGTTAAATAATTTCCTGAAATGTGACTATAACTAGAACCCAGCTGACTTCCTCCACAGCCATTATTACCTATTGTATTTCTCATTGTCTGGCACAATCAcCAGCATGCGAACTCTAAGAAGGTGCTTCATCTTATGCCAGtGCCTCGCATAGGCACATGGTGCAGATTAATGGTTTTACAATGAAAGGGATTCCAAGACTCGCCTCATTTAGGGGTGGATCTATTATTATAATCAGATTTCTGAAATCAGTGCTAACTTtGTCTCACATTTCACAGGAAcCTAGA…
TCONS_00102479	u	XLOC_032512	-	813	17	21	214	9187982	17	31269782	31270594		31269782-31270594	RDM1	RAD52 motif 1 , transcript variant 9, non-coding RNA	NR_027996	17	34245084	34257780	-	34257780	34257780	5	363,86,99,123,145,	0,2106,4496,7434,12551,	CTGTCATCCTGCCCTGCCTTAACACgGCCATTACCCTAGAAATTACAGCaCCACTCTTCAGAGGTCTACCCTGTGTGCACACATGGAcAAGAGGCTTAGGTTGTTAAAGTCaGCTGTTAAATAATTTCCTGAAATGTGACTATAACTAGAACCCAGCTGACTTCCTCCACAGCCATTATTACCTATTGTATTTCTCATTGTCTGGCACAATCAcCAGCATGCGAACTCTAAGAAGGTGCTTCATCTTATGCCAGtGCCTCGCATAGGCACATGGTGCAGATTAATGGTTTTACAATGAAAGGGATTCCAAGACTCGCCTCATTTAGGGGTGGATCTATTATTATAATCAGATTTCTGAAATCAGTGCTAACTTtGTCTCACATTTCACAGGAAcCTAGA…
TCONS_00194592	o	XLOC_063652	TSS70744	780	122	156	201	1006643	7	57243447	57267526	+	57243447-57243542,57266843-57267526	GUSBP10	glucuronidase, beta pseudogene 10 , non-coding RNA	NR_030766	7	57233376	57247863	-	57247863	57247863	4	350,154,186,288,	0,11705,12531,14199,	GTTTAGGGGCTATTACCACCTTATTTACAGCAATCTGTGCTCTAACACAAAATGGTATCAAcaaaatcgtagcatTCCCCATCTCAAGTCAACTAGgccttataatagtcacaactggcattnnnnnnnnnnnnnnnnnnnnnnnnnnnnnnnnnnnnnnnGCCTTTTTTAAACCTATATTATTTATATGTTCAGGATCCATCATCCATAACCTCAATGAtGAACAAGATATCCGAAAAATAGGAGGACTATTGAAGACTTTACCCCTTACTTCCtCCTCCCTTATTATTGGCAGCCTGGCATTTACnnnnnnnnnTTTCCTCACAGGATTTTACTCTAAAGATCTCATTATCAAAACCgCAAACACATCATATACCAATGCCTgAGCCCTcTCTATTA…
TCONS_00160126	u	XLOC_051025	-	377	76	202	173	8488846	3	171159823	171160199		171159823-171160199	LOC100128164	four and a half LIM domains 1 pseudogene , transcript variant 1, non-coding RNA	NR_027622	3	169661771	169684522	-	169684522	169684522	2	5274,757,	0,21994,	ATATGTACTATAGCAGTGACTTTTACAAAATGTTGTAGGAGCCCAGAAAAAGGGTcAATGGAGTTTGCTGAAGAAATAAGTCAGAGAAGCTTCCATTGTGGGGGTAACATGTTAAnnnnnnnnnnnnnnnnnnnnnnnnnnnnnnnnnnnnnnnnnnnnnnnnnnnnnnnnnnnnnnnnnnnnnnnnnnnnTGGAAGCATACATGGTGAGGTAGGGGAGTGACAGGAGAAGaGTGGTCTCACAGTGGTTCTTTAGGAAGGCGAAAAGGTAGGAGTGAAGTGGTTACTCTAAGAAAGAAGACAGTGATATTAGATGTGGTCAACTGGCACACAGCAAAAGATGGAAAGCTAGTCTTCATTTCCCAGACTCCCTCAACT
TCONS_00160126	u	XLOC_051025	-	377	76	202	173	8488846	3	171159823	171160199		171159823-171160199	LOC100128164	four and a half LIM domains 1 pseudogene , transcript variant 2, non-coding RNA	NR_024409	3	169672014	169684522	-	169684522	169684522	2	981,757,	0,11751,	ATATGTACTATAGCAGTGACTTTTACAAAATGTTGTAGGAGCCCAGAAAAAGGGTcAATGGAGTTTGCTGAAGAAATAAGTCAGAGAAGCTTCCATTGTGGGGGTAACATGTTAAnnnnnnnnnnnnnnnnnnnnnnnnnnnnnnnnnnnnnnnnnnnnnnnnnnnnnnnnnnnnnnnnnnnnnnnnnnnnTGGAAGCATACATGGTGAGGTAGGGGAGTGACAGGAGAAGaGTGGTCTCACAGTGGTTCTTTAGGAAGGCGAAAAGGTAGGAGTGAAGTGGTTACTCTAAGAAAGAAGACAGTGATATTAGATGTGGTCAACTGGCACACAGCAAAAGATGGAAAGCTAGTCTTCATTTCCCAGACTCCCTCAACT
TCONS_00201191	o	XLOC_065963	-	349	77	221	136	6614535	7	57244941	57245289	-	57244941-57245289	GUSBP10	glucuronidase, beta pseudogene 10 , non-coding RNA	NR_030766	7	57233376	57247863	-	57247863	57247863	4	350,154,186,288,	0,11705,12531,14199,	AATATAAGCCTCCACCAACGTGTAGGAAGAGGCAGACGAAGAATGTTGAAGAGCCGTTAGTGTGAAAATAGCgGACTCTTCAGCCgTAGTCCACATCTTGGTTAATATGGGCAACAGAAGAGAAAGCAATTGAGGTATCGGGTGTnnnnnnnnnnnnnnnAAGCAGGTACCAAGAAGTGAGCTGAAGTTTCATCATGTAGAGATATTAGATGGTGTGGGGAGATCAATGTATGAGTAATTAATGATTTTTATTAgCGGGCTTGTTTTACATATAATGGTCATTAGTGnnnnnnnnnnnnnnnnnnnnnnnnnnnnnnnnnnnnnnnnnnnnnnnnnnnnnnnnnnnnnn
TCONS_00131848	u	XLOC_041661	-	667	0	0	121	3081795	2	104803033	104803699		104803033-104803699	LOC100506421	uncharacterized LOC100506421 , non-coding RNA	NR_037883	2	105421882	105467934	-	105467934	105467934	4	2419,186,104,165,	0,7008,7284,45887,	ATGATTCTTATTTTAGGTAAGTGACTAGCAAAAATTCAACAAAATTCTACTAAAGTGTCCCTCTGAGTCTGCATTTTGAATAAGCATTCAGCCTCCTACTGTTATTAGTTGGCACTCCCCTTTAACTGGTAGGATTGGAACCTCCCACACACGTCAATCAATTTTCCCAGCAAGGAAGCCACCCCCACAAAGTGTGGCACTTGGCACAGTCTGCAAGAAGTCCTTACAGCCTCTGGGGTACCATTTTGTTACCCCATAGGATCGTTGTCATATTCCAAATTAACTCAAGTCATCTGCTTTGAGTTGTTTTTCCCATAAATGGTGAAAAATTTTGTTGATTCTTTCTGAAAaGGCCATTTGTGACCAGTGGCCATTTGGAGACCTGACTGGGGCTTGGAG…
TCONS_00196881	o	XLOC_064543	-	279	122	437	111	471550	7	104417718	104417996	+	104417718-104417996	LOC100216546	uncharacterized LOC100216546 , non-coding RNA	NR_039981	7	104622193	104631612	-	104631612	104631612	1	9419,	0,	TTTTCAATCTGGGGAAACCCTATACTTTAACTTGAATAAAACAAtAAAGTCCTCCAAACTAATATGTGATTTCTGCCCAGAGCTCcaAAAGTCAAAGTAAAnnnnnnnnnnnnnnnnnnnnnnnnnnnnnnnnnnnnnnnnnnnnnnnnnnnnnnnnnnnnnnnnnnnnnnnnnnnnnnnnnnnnnnnnnnnnnnnnnnnnnnnnnnnnnnnnnnnnnnnnnnTCCAGTGAAACACAGCCAATTTGACAACTTGTGCAGGGAAAGACTCTGTTTAGCTT
TCONS_00194586	o	XLOC_063648	-	463	21	45	11	5381613	7	57239911	57240373	+	57239911-57240373	GUSBP10	glucuronidase, beta pseudogene 10 , non-coding RNA	NR_030766	7	57233376	57247863	-	57247863	57247863	4	350,154,186,288,	0,11705,12531,14199,	cctcccgaatacatctgtattacttgcatcaggggtttcaattacctgagcccatCcCAGCCTAACAGAAAATAATCgAAAACAAATAATTCAAGCATTACTTACCACAATTACCTTAGGTATTTACTTCACcCTCCTACAAGTCTCAGAATACTTTGAGGCTCCCTTTgCTATTTCTGATGGAATTTAtggcccaacattctttannnnnnnnnnCTTTCACGGACTTCATGTCATTATTGGATCAACATTCCTCACTATCTGTCTCCTCTGCCAATTAAAATACCactTTACATCTAGCCATCAAGTTGGCTTTGAAGnnnnnnnCTGATACTGACACTCTGTAGATGTAGTATGACTATTCTTGTATATTTCTATTTACTGATGAGGATCTTACTC…
TCONS_00177606	o	XLOC_057746	-	336	81	241	79	3504158	5	87605831	87606166	-	87605831-87606166	LOC100505894	uncharacterized LOC100505894 , transcript variant 3, non-coding RNA	NR_039995	5	87564698	87732491	+	87732491	87732491	3	146,60,402,	0,1644,167391,	ATATAATGTATATAACATGAGGTGGGGCAGTAAATGAAGTTGATGTGTTCTCAGGTCCTTTCATTGTCCCGGAAGAAGTATAATACCAAATTATCTTAAAGATGATAAACCAAGGTTCTATGTTTTAATACCTGAGGTGAACAGTAAAAAGATACTAAAAGATACCTGTCAAGCTTATGAGGTAGAAAAAATGGAATAATTAAAAATAATCTAAAAGGTCTATATCCATACCACCCTGAATATGCTTGTTCTCATnnnnnnnnnnnnnnnnnnnnnnnnnnnnnnnnnnnnnnnnnnnnnnnnnnnnnnnnnnnnnnnnnnnnnnnnnnnnnnnnn
TCONS_00177606	o	XLOC_057746	-	336	81	241	79	3504158	5	87605831	87606166	-	87605831-87606166	LOC100505894	uncharacterized LOC100505894 , transcript variant 2, non-coding RNA	NR_039994	5	87564840	87732491	+	87732491	87732491	4	96,60,122,402,	0,1502,141049,167249,	ATATAATGTATATAACATGAGGTGGGGCAGTAAATGAAGTTGATGTGTTCTCAGGTCCTTTCATTGTCCCGGAAGAAGTATAATACCAAATTATCTTAAAGATGATAAACCAAGGTTCTATGTTTTAATACCTGAGGTGAACAGTAAAAAGATACTAAAAGATACCTGTCAAGCTTATGAGGTAGAAAAAATGGAATAATTAAAAATAATCTAAAAGGTCTATATCCATACCACCCTGAATATGCTTGTTCTCATnnnnnnnnnnnnnnnnnnnnnnnnnnnnnnnnnnnnnnnnnnnnnnnnnnnnnnnnnnnnnnnnnnnnnnnnnnnnnnnnn
TCONS_00177606	o	XLOC_057746	-	336	81	241	79	3504158	5	87605831	87606166	-	87605831-87606166	LOC100505894	uncharacterized LOC100505894 , transcript variant 1, non-coding RNA	NR_039993	5	87564698	87732491	+	87732491	87732491	4	146,60,122,402,	0,1644,141191,167391,	ATATAATGTATATAACATGAGGTGGGGCAGTAAATGAAGTTGATGTGTTCTCAGGTCCTTTCATTGTCCCGGAAGAAGTATAATACCAAATTATCTTAAAGATGATAAACCAAGGTTCTATGTTTTAATACCTGAGGTGAACAGTAAAAAGATACTAAAAGATACCTGTCAAGCTTATGAGGTAGAAAAAATGGAATAATTAAAAATAATCTAAAAGGTCTATATCCATACCACCCTGAATATGCTTGTTCTCATnnnnnnnnnnnnnnnnnnnnnnnnnnnnnnnnnnnnnnnnnnnnnnnnnnnnnnnnnnnnnnnnnnnnnnnnnnnnnnnnn
TCONS_00212931	u	XLOC_070303	-	348	8	23	68	2440793863	8	134312186	134312533	-	134312186-134312533	WISP1	WNT1 inducible signaling pathway protein 1 , transcript variant 5, non-coding RNA	NR_037944	8	134203281	134243932	+	134243932	134243932	3	175,194,4279,	0,34351,36372,	TGATAACTCTGAATCATTTTCAAAGTTAAAATTGCAGCTATTGTCAGTAAAGTGCCTCTTATAAAGGTCATGCCTTCTGATTTGCGGGACAGAATAACTAGGTGTAGCACAAGAAGAGATGGCTCAGGTATCGGACTATCCTGGGTTTCCAGTCTTGGTCTGCTGTTCACCAGCTGGTAAGACCTTGAGTAnnnnnnnnAACcTCTGTGAGACTCAGATGAtagTGCCATattctgtaggTCTGCTGTGAAGATTAAATGAGATATGGTAGGAAAGCACTTTCCACAAGGCTTGGTGTATGCTAAGCGCTCATCAAATGCTTATAATAAGGTTTAGCAAGATTTAATT
TCONS_00040929	=	XLOC_013235	-	2665	350	131	58	28968685	11	1972987	1975651	-	1972987-1975651	MIR675	microRNA 675 , microRNA	NR_030533	11	2017988	2018061	-	2018061	2018061	1	73,	0,	nnnnnnnnnnnnnnnnnnnTGGGAGGGGgGGGGGGTAACGTGgGAAACTGGGGAAGTGGGGAACCGTGGGGCAACCAGGGGAAGATGGGGTGCtGGAGGAGAGTTTGTGGGAGCCAAGGAGCACCTTGGACATCTGGAGTCTGGCAGGCGTGACGACGGGTGGAGGGGCTAGCTCGGGGCAGGGCTGgtggggncTGGGGCCAGTGAGGAGTGTGGAGTAGGCGCCCAGGCATCGTGCAGAcGgAGCAACATCAGCTGGGGGCGATGGGCCCGAGCtAGGGCTGGAGAGAAGGGGGAGCCAGACATTCATCCCGGTCACTTTTGGTTACAGGACGTGGCAGCTGGTTTGACGAGGGGAGCTGATGGGCAGGGTTTGATCCCAGGGCCTGGGCAACGGAG…
TCONS_00040929	=	XLOC_013235	-	2665	350	131	58	28968685	11	1972987	1975651	-	1972987-1975651	H19	H19, imprinted maternally expressed transcript , non-coding RNA	NR_002196	11	2016405	2019065	-	2019065	2019065	5	619,123,113,135,1318,	0,700,903,1111,1342,	nnnnnnnnnnnnnnnnnnnTGGGAGGGGgGGGGGGTAACGTGgGAAACTGGGGAAGTGGGGAACCGTGGGGCAACCAGGGGAAGATGGGGTGCtGGAGGAGAGTTTGTGGGAGCCAAGGAGCACCTTGGACATCTGGAGTCTGGCAGGCGTGACGACGGGTGGAGGGGCTAGCTCGGGGCAGGGCTGgtggggncTGGGGCCAGTGAGGAGTGTGGAGTAGGCGCCCAGGCATCGTGCAGAcGgAGCAACATCAGCTGGGGGCGATGGGCCCGAGCtAGGGCTGGAGAGAAGGGGGAGCCAGACATTCATCCCGGTCACTTTTGGTTACAGGACGTGGCAGCTGGTTTGACGAGGGGAGCTGATGGGCAGGGTTTGATCCCAGGGCCTGGGCAACGGAG…
TCONS_00208562	o	XLOC_068700	-	115	14	122	46	619960	8	124344238	124344352	+	124344238-124344352	ZHX1	zinc fingers and homeoboxes 1 , transcript variant 4, non-coding RNA	NR_037874	8	124260689	124286727	-	124286727	124286727	3	1871,114,366,	0,18823,25672,	AACATGGCTACATAAAGGATTTTCCAGTGCTGGCTTCCACAGCACAAATACTAAAATTGGAACCATGCaGAGAAGATTAGCATGGCCCTTGGGCAAGGATGnnnnnnnnnnnnnn
TCONS_00208562	o	XLOC_068700	-	115	14	122	46	619960	8	124344238	124344352	+	124344238-124344352	ZHX1	zinc fingers and homeoboxes 1 , transcript variant 3, non-coding RNA	NR_037873	8	124260689	124287781	-	124287781	124287781	4	1871,2850,114,202,	0,4872,18823,26890,	AACATGGCTACATAAAGGATTTTCCAGTGCTGGCTTCCACAGCACAAATACTAAAATTGGAACCATGCaGAGAAGATTAGCATGGCCCTTGGGCAAGGATGnnnnnnnnnnnnnn
TCONS_00066983	o	XLOC_021605	-	120	0	0	43	260464	14	100565687	100565806	+	100565687-100565806	MIR494	microRNA 494 , microRNA	NR_030174	14	101495970	101496051	+	101496051	101496051	1	81,	0,	ATTTTTTTTGTTTGTTTTTTGATCAGTGCTAATCGTCGATACTCGAAGGAGAGGTTGTCCGTGTTGTCTTCTCTTTATTTATGATGAAACATACACGGGAAACCTCTTCTTTAGTATCAA
TCONS_00152957	=	XLOC_048844	-	127	26	205	35	180932	3	184652344	184652470	+	184652344-184652470	LOC100505687	uncharacterized LOC100505687 , transcript variant 2, non-coding RNA	NR_038302	3	183165395	183173800	+	183173800	183173800	4	158,435,82,814,	0,4470,6404,7591,	nnATTCATTGTTACAAcATAGCTGTGAAGTGCTATGTTGTCCTTGtCCCCTGCTgAAAGCAATTGTTTCCCACAATCTCTGTCTCACTCaGTTCTATAGTAAGnnnnnnnnnnnnnnnnnnnnnnnn
TCONS_00152957	=	XLOC_048844	-	127	26	205	35	180932	3	184652344	184652470	+	184652344-184652470	LOC100505687	uncharacterized LOC100505687 , transcript variant 1, non-coding RNA	NR_038301	3	183165438	183173800	+	183173800	183173800	4	297,435,82,814,	0,4427,6361,7548,	nnATTCATTGTTACAAcATAGCTGTGAAGTGCTATGTTGTCCTTGtCCCCTGCTgAAAGCAATTGTTTCCCACAATCTCTGTCTCACTCaGTTCTATAGTAAGnnnnnnnnnnnnnnnnnnnnnnnn
TCONS_00230817	o	XLOC_076337	-	147	16	109	33	1684829	X	122845336	122845482	-	122845336-122845482	XIAP	X-linked inhibitor of apoptosis , transcript variant 3, non-coding RNA	NR_037916	X	122994016	123047829	+	123047829	123047829	6	127,100,79,43,201,6992,	0,28452,31071,32564,40326,46821,	GAAAACATTCCAACATTAGCTTCAAGGCCCTTTGTTGAATCAGCATAATAAACCGAATGACAAAAATCAAGATTCAAAGAAACCAAGGCTGATCAAACCCCTTGTTCTACTCTTTtCCCtCTTCTCACTCTnnnnnnnnnnnnnnnn
TCONS_00198683	o	XLOC_065217	-	236	88	373	29	1494777	7	148884571	148884806	+	148884571-148884806	ZNF767	zinc finger family member 767 , transcript variant 2, non-coding RNA	NR_027789	7	149244244	149321881	-	149321881	149321881	9	623,182,79,253,216,114,127,300,249,	0,2039,3714,4420,5647,72770,73892,74106,77388,	GCTAGGGTTTGGGAATTGGGGATGGACTTTTCTGGGGTGAGTTTGTGGTAAAATCCGTTGCTGGTCTTAcTCTCTAAAAGCAAGCGGGAACTTTCAATGTGCTGTAGGACTGCTGGGTGTGATTACCAACATGAAAGGTGCTTnnnnnnnnnnnnnnnnnnnnnnnnnnnnnnnnnnnnnnnnnnnnnnnnnnnnnnnnnnnnnnnnnnnnnnnnnnnnnnnnnnnnnnnnccaCT
TCONS_00198683	o	XLOC_065217	-	236	88	373	29	1494777	7	148884571	148884806	+	148884571-148884806	ZNF767	zinc finger family member 767 , transcript variant 1, non-coding RNA	NR_027788	7	149244244	149321881	-	149321881	149321881	8	2221,79,172,216,232,114,300,249,	0,3714,4501,5647,11454,72770,74106,77388,	GCTAGGGTTTGGGAATTGGGGATGGACTTTTCTGGGGTGAGTTTGTGGTAAAATCCGTTGCTGGTCTTAcTCTCTAAAAGCAAGCGGGAACTTTCAATGTGCTGTAGGACTGCTGGGTGTGATTACCAACATGAAAGGTGCTTnnnnnnnnnnnnnnnnnnnnnnnnnnnnnnnnnnnnnnnnnnnnnnnnnnnnnnnnnnnnnnnnnnnnnnnnnnnnnnnnnnnnnnnnccaCT
TCONS_00154091	o	XLOC_049244	-	136	35	257	26	147261	3	9935735	9935870	-	9935735-9935870	IL17RC	interleukin 17 receptor C , transcript variant 7, non-coding RNA	NR_037807	3	9958757	9975305	+	9975305	9975305	17	347,22,153,75,110,112,411,55,182,51,46,122,60,49,96,39,669,	0,639,849,1261,1426,3417,6807,11092,11231,11506,12778,12954,13326,13821,15534,15746,15879,	GCAGTAAAATTATTACAATTACAACACCTATGCTTGTTTTGGCACCACATATACTACAACTGGAACAATACAGAAAAGATTAGCATGGCCCCTGCCTGAGGnnnnnnnnnnnnnnnnnnnnnnnnnnnnnnnnnnn
TCONS_00194590	o	XLOC_063650	-	233	46	197	26	1411152	7	57242391	57242623	+	57242391-57242623	GUSBP10	glucuronidase, beta pseudogene 10 , non-coding RNA	NR_030766	7	57233376	57247863	-	57247863	57247863	4	350,154,186,288,	0,11705,12531,14199,	CTAAACCTTAAGATTATTATAGGTTTTATACCCTGTAAAGATACTTTAATCAAAAcattagattGTGGGTCTACTGATAGAAGTCTGCAACTTCTTATTTACTGAGAAAtTATGCAAGAACTGCtaactcatgcccctgtgcctaacaacatggctttctcaagttgtagaggataagagctatccgnnnnnnnnnnnnnnnnnnnnnnnnnnnnnnnnnnnnnnnnnnnnnn
TCONS_00196878	o	XLOC_064541	-	991	320	323	25	11934277	7	104338830	104339820	+	104338830-104339820	LOC723809	uncharacterized LOC723809 , non-coding RNA	NR_027374	7	104535074	104567092	-	104567092	104567092	4	1437,161,41,193,	0,17288,25757,31825,	cgggtgcctgtagtcccagctactcgggaggctgaggcaggagaatggcgtgaacccggggggcggagcttgcagtgagccgagatcgcgccactgcactccggcctgggagacannnnnnnnnnnnnnnnnnnnnnnnnnnnnnnnnnnnnnnnnnnnnnnnnnnnnnnnnnnnnnnnnnnnnnnnnnnnnnnnnnnnnnnnnnnnnnnnCCCCACAGATTTTAGATAGTGGAATTACCAGATACACAATATAAAGTAATCATGTTTTACATGTTAAGAAAATAAAGACAGCGTCTAAAACAATGAATACAATAAAGAGTACATTAGATATAACCAGAtagattagaAGGAAAATTTTAAAGTCTTAGAAATTAAAATTATAATCATTGAAATTTAAA…
TCONS_00212930	u	XLOC_070302	-	693	100	144	21	78768119	8	134310893	134311585	-	134310893-134311585	WISP1	WNT1 inducible signaling pathway protein 1 , transcript variant 5, non-coding RNA	NR_037944	8	134203281	134243932	+	134243932	134243932	3	175,194,4279,	0,34351,36372,	ATGGCGACTGGGTTTTTCTGACCACCTTCTTCCACCCATTGCCAGAATAATcCCTAGTTTCTCCAACCCgACTTCCTATGATCTTTGAAAGCTAAGTTcAGTTTTCCAAATTGAGATGCAAATTCAGTAAGAACCTAGCTCTTAGGTTTCCACTGAATTTCAAATGGAGTGAGCTGTTATCCAGCCTTGTAATTTGTAGATGGCAGGTgTTTTCACTCTAAGAAAATCTAATATGATTCACACTGACTTACAGAAGAGATCATTCATGGGGTAAATTCTCTTTATACAAGAAnnnnnnnnnnnnnnnnnnnnnnnnnnnnnnnnnnnnnnnnnnnnnnnnnnnaAAATATTAAATGTCTCTTTTGCTAAGGCACTTAATATAAaATTTTGACTGTTAAA…
TCONS_00222190	=	XLOC_073522	-	215	114	53	14	805792	9	114074693	114074907	-	114074693-114074907	MIR3134	microRNA 3134 , microRNA	NR_036085	9	114758831	115112545	-	115112545	115112545	4	25,13,6,25,	0,336215,336287,353689,	nnnnnnnnnnnnnnnnnnnnnnTcTGGACTGTAGTGTACTAAGCCaATTTGGTATCCACACTAAGTTTGACATCAGTGTGGTCCAGGctgCCTAAGGAGGGGTGAACTGGCCCAGACCAGAACnnnnnnnnnnnnnnnnnnnnnnnnnnnnnnnnnnnnnnnnnnnnnnnnnnnnnnnnnnnnnnnnnnnnnnnnnnnnnnnnnnnnnnnnnnnn
TCONS_00019633	o	XLOC_006085	-	150	42	28	1	308017	1	150080839	150080988	-	150080839-150080988	LOC100132111	uncharacterized LOC100132111 , non-coding RNA	NR_024237	1	151810944	151816641	+	151816641	151816641	4	269,80,291,121,	0,557,3272,5576,	AGAAGGAAGGAAATACATTCCATCCTTCCTATGCAGTCAGGAAAAGGAAGAGGTTGGTCCAAGTGCAGTAGTGTTTACAACTAATTGATCACAACCAGTTGCAGATTTnnnnnnnnnnnnnnnnnnnnnnnnnnnnnnnnnnnnnnnnnn
