# Supplementary material for: The Baboon Kidney Transcriptome: Analysis of Transcript Sequence, Splice Variants, and Abundance
Source: PLoS One. 2013 Apr 23;8(4):e57563. doi: 10.1371/journal.pone.0057563 (PMC3634053; doi:10.1371/journal.pone.0057563)
Supplement: Table S10 — Splice variant count of novel baboon coding RNAs compared with human hg18 reference genome. This table includes gene ID and number of variants per gene. (XLSX) [file pone.0057563.s010.xlsx]

## Sheet: Additional file 10
Gene ID	Number of Variants
RDM1	28
PDE9A	18
CREM	15
DIP2A	13
PCDH15	12
ME3	11
SYBU	11
TRAF3	11
PDE4D	10
SERPINA1	10
ST3GAL3	10
WISP1	10
BTRC	9
APBB2	8
BHLHB9	8
GOT1	8
MSLNL	8
OPA1	8
PML	8
PQBP1	8
SERBP1	8
TCF7L2	8
UBE2D3	8
VEGFA	8
ANAPC11	7
DBNDD2	7
NEK6	7
NFIA	7
PCBP2	7
PDE4DIP	7
PPHLN1	7
TSPAN4	7
ZNF419	7
ATP2A3	6
ATP5SL	6
B9D1	6
CHCHD7	6
CLCN3	6
CLIP2	6
CPEB2	6
ENSA	6
GNAS	6
HK1	6
HSD11B1L	6
IL17RC	6
LEPR	6
MAX	6
MEIS2	6
MLF1	6
MYADM	6
MYD88	6
NUDT1	6
ODF2	6
PCSK6	6
PRSS41	6
PTBP3	6
PTGER3	6
PTPRO	6
RAB40C	6
RAD17	6
RPAIN	6
SDCBP	6
SLC2A11	6
SLC3A2	6
TGIF1	6
TNN	6
TPD52L2	6
YIF1B	6
MARCH2	5
ADCY1	5
AMACR	5
ANKRD33B	5
APP	5
ARHGEF12	5
ARMC10	5
ARRB1	5
ASTN2	5
ATP2A2	5
ATXN2L	5
AURKA	5
BANP	5
BLCAP	5
BTN2A2	5
CALD1	5
CASP1	5
CBFA2T2	5
CD44	5
CNNM2	5
CYB561D1	5
DDIT3	5
EFEMP1	5
EIF4E3	5
EIF4G1	5
EPB41	5
ESRP1	5
FNBP1L	5
GCH1	5
GNB4	5
GPR137	5
GTF2I	5
H2AFV	5
LCLAT1	5
MAFF	5
MBD1	5
MIER1	5
MRPL52	5
NAT1	5
NME2	5
NOTCH2	5
NRG1	5
PCDH7	5
PDLIM5	5
PIP5K1A	5
PNPLA1	5
POMT1	5
PPARGC1B	5
RAB34	5
RAB3IP	5
RAB8B	5
RAPGEF1	5
RGMA	5
SDHC	5
SEC23B	5
SH2D2A	5
SLC47A2	5
STRN	5
SUFU	5
SYNPO	5
TM2D2	5
TMEM184B	5
TMEM91	5
TOM1	5
TP53	5
TRAF5	5
TRMT2B	5
TXNRD1	5
UBE2I	5
WIPI2	5
YWHAZ	5
ZDHHC16	5
ZNF507	5
ACSM2B	4
ADAMTS15	4
ADD1	4
AGTR1	4
ALDOA	4
ANK3	4
ANKRD28	4
ARF1	4
ARHGAP24	4
ARHGAP25	4
ARL6IP4	4
ARMC5	4
ASXL1	4
ATP6V1H	4
BAIAP2	4
BAX	4
BBS9	4
BCL2	4
BEND3	4
BNIP1	4
CBFB	4
CCDC120	4
CDKN1A	4
CHM	4
CLEC2D	4
CLEC4A	4
CRYZ	4
CSGALNACT2	4
CSNK1G3	4
DACH1	4
DIO1	4
DISC1	4
DNMT3B	4
DPH3	4
DPP8	4
DPYSL3	4
DTNA	4
DYNC2LI1	4
EDEM3	4
EGFLAM	4
EGFR	4
ELN	4
EPB41L5	4
ERBB2IP	4
ESR1	4
EXD2	4
FAIM	4
FAM213B	4
FAM76A	4
FAN1	4
FBLN1	4
FBLN2	4
FCGR3A	4
FGF13	4
FHL2	4
FOLR2	4
FOXI1	4
FOXO3	4
FOXP2	4
FUT8	4
FXYD6-FXYD2	4
GAB2	4
GAS2	4
GCNT1	4
GIPC3	4
GPC3	4
GPN1	4
GPR56	4
GPRASP1	4
GPRASP2	4
GPT2	4
HFE2	4
HMGB2	4
HRH2	4
HTATIP2	4
IFT122	4
IGF1	4
IL24	4
IMPDH1	4
ING1	4
INPP5F	4
KCNJ2	4
KDM4C	4
KIAA0040	4
KIF26A	4
KLHDC10	4
KLHL24	4
KTN1	4
LAMA3	4
LAT	4
LHFPL2	4
LMX1B	4
LRCH1	4
LRRC32	4
MAPRE2	4
MEF2C	4
MEPCE	4
MGST1	4
MLLT10	4
MME	4
MOSPD3	4
MPPED2	4
MSL3	4
MSRB3	4
MXRA7	4
N4BP2L1	4
NCS1	4
NFAT5	4
NFIC	4
NFYC	4
NPHP1	4
NPNT	4
NR2F2	4
NRXN2	4
OPTN	4
OS9	4
OSGIN2	4
OTUD5	4
PAK4	4
PARP9	4
PCDH10	4
PDHA1	4
PDPN	4
PELI2	4
PGAM5	4
PHLDB2	4
PHTF2	4
PI4KB	4
PKP4	4
PPARD	4
PPARG	4
PPFIBP1	4
PRKACB	4
PSEN1	4
PTAFR	4
PTBP1	4
RAB6A	4
RB1CC1	4
RBBP6	4
RBM20	4
RCOR1	4
RGS3	4
RNF14	4
RNF170	4
RNF7	4
RNH1	4
SCD	4
SENP5	4
SF1	4
SGK223	4
SLC22A6	4
SLC22A8	4
SLC23A2	4
SLC25A24	4
SLC29A1	4
SLC30A6	4
SLC30A8	4
SLC39A8	4
SLC6A18	4
SLC7A2	4
SMG7	4
SMOX	4
SNX18	4
SPON1	4
SPTLC2	4
STOX1	4
STX16	4
SUPT5H	4
SYK	4
TAC1	4
TAZ	4
TCF12	4
TFCP2	4
TFG	4
TGFBR2	4
THOC5	4
TMEM106C	4
TMEM176B	4
TMPRSS4	4
TNNT2	4
TNRC6B	4
TRPT1	4
UBE2K	4
UBE2L3	4
UPF2	4
USP16	4
VAPA	4
VCAN	4
VHL	4
VPS13A	4
WASL	4
WBP5	4
WRAP53	4
YPEL5	4
YTHDF2	4
ZNF282	4
ZYG11B	4
MARCH8	3
SEPT7	3
ABCB10	3
ABCG1	3
ACBD5	3
ACOT7	3
ACTN1	3
ACTR2	3
ACVR1B	3
ADAM22	3
ADIPOR2	3
AFAP1	3
AFTPH	3
AGL	3
AHCYL2	3
AJAP1	3
AK4	3
AMMECR1L	3
AMPD3	3
ANP32A	3
ANTXR1	3
ANXA11	3
ANXA2	3
APEX1	3
ARHGEF1	3
ARHGEF17	3
ARHGEF7	3
ARID2	3
ARID4A	3
ARL5A	3
ARL6	3
ARL6IP5	3
ARMCX3	3
ARNT	3
ARNTL	3
ATG4C	3
ATP11B	3
ATP7A	3
ATPIF1	3
ATRN	3
AVP	3
AZI2	3
BBC3	3
BCCIP	3
BCLAF1	3
BID	3
BIRC5	3
BRD8	3
BRWD1	3
BTF3L4	3
BTN2A1	3
BTN3A1	3
BTN3A2	3
CA12	3
CACNA1D	3
CAMK2D	3
CAMK2G	3
CAPRIN2	3
CASK	3
CASP7	3
CASP8AP2	3
CASR	3
CBL	3
CCDC117	3
CCDC169	3
CCT7	3
CD2AP	3
CD300LG	3
CD302	3
CDC42	3
CDC7	3
CDK13	3
CHAMP1	3
CHMP3	3
CHMP7	3
CHRAC1	3
CHST13	3
CHSY1	3
CISD3	3
CKMT2	3
CLDN19	3
CMTM3	3
CNOT4	3
CNOT6	3
COL6A2	3
COMT	3
COPB1	3
COPE	3
CPM	3
CSK	3
CSNK1A1	3
CSNK2A1	3
CSTF1	3
CTNNB1	3
CTSA	3
CUL2	3
CUX1	3
CXCL12	3
CYB5D2	3
CYP3A43	3
DBNL	3
DCDC2	3
DCP1A	3
DDX19B	3
DDX3X	3
DGKZ	3
DHPS	3
DIP2C	3
DKKL1	3
DLG2	3
DNAJA4	3
DNASE1L1	3
DNM1L	3
DTX4	3
DYNLL1	3
ECE2	3
EDNRA	3
EDNRB	3
EIF2B4	3
ELL2	3
ENDOU	3
EPS8L3	3
ERBB3	3
ERLEC1	3
ERLIN2	3
ETV6	3
EXOC1	3
EXOC3L2	3
EYA1	3
EYA4	3
FAF2	3
FAM102A	3
FAM189A2	3
FAM65A	3
FAM98B	3
FBXW11	3
FIGF	3
FIP1L1	3
FKBP2	3
FLYWCH2	3
FMN1	3
FMO5	3
FNDC3B	3
FOXD2	3
FOXP4	3
FXYD5	3
GAA	3
GAB1	3
GAS2L1	3
GATAD2B	3
GBA3	3
GEMIN2	3
GFM2	3
GGT5	3
GLCE	3
GLDC	3
GLI1	3
GNA13	3
GNRH2	3
GOSR1	3
GOSR2	3
GP2	3
GPX4	3
GRHL3	3
GRSF1	3
GSR	3
GSTK1	3
GSTO1	3
GSTZ1	3
GTF3C5	3
GYG1	3
H2AFY	3
HEPH	3
HERPUD1	3
HINFP	3
HIP1	3
HIST2H2BF	3
HM13	3
HMOX2	3
HNF1B	3
HNF4G	3
HNRNPD	3
HNRNPR	3
HOPX	3
HPGD	3
HPS5	3
HPSE	3
HS6ST3	3
HVCN1	3
ID4	3
IFT27	3
IGF2	3
IKZF1	3
IL17RD	3
IL1RAP	3
IL37	3
IMPA1	3
INTS6	3
INTS9	3
IRAK1	3
IRF5	3
ISOC2	3
ISYNA1	3
ITPK1	3
ITSN2	3
JHDM1D	3
KCNJ15	3
KCNK3	3
KCNK5	3
KDM2A	3
KDM5D	3
KIAA1804	3
KIF3B	3
KLC1	3
KLF11	3
KLF12	3
KLHL2	3
LAMA4	3
LARP1B	3
LEPROT	3
LIMK2	3
LIMS1	3
LLGL2	3
LPPR4	3
LRP12	3
LRRC48	3
LRRN3	3
LSR	3
MAD1L1	3
MAGED1	3
MAGED2	3
MAGIX	3
MAN1A2	3
MANEA	3
MAPK14	3
MAPK9	3
MDK	3
MED13	3
MED13L	3
MEF2A	3
MET	3
MINPP1	3
MITF	3
MLLT3	3
MLX	3
MORC3	3
MOXD1	3
MPST	3
MRAS	3
MRI1	3
MRPL11	3
MRPL4	3
MRPL42	3
MSRA	3
MTF2	3
MTMR3	3
MX1	3
N4BP2L2	3
NAA20	3
NARF	3
NBL1	3
NCOA1	3
NDRG1	3
NDUFC1	3
NEIL2	3
NFATC2	3
NIM1	3
NLK	3
NOVA1	3
NPM1	3
NSMAF	3
NT5C3	3
NTRK1	3
NUCKS1	3
NUDT2	3
OLA1	3
OTUD7B	3
OXR1	3
P2RY2	3
PAICS	3
PANK1	3
PAOX	3
PAPD7	3
PAX8	3
PCYT2	3
PDCD10	3
PDCD6IP	3
PDGFB	3
PDHX	3
PDIK1L	3
PGM1	3
PHF8	3
PHLDB1	3
PKD2	3
PKIB	3
PKIG	3
PKP2	3
PLA2G4A	3
PLAC8	3
PLS1	3
POGK	3
POLL	3
PPP1R16B	3
PPP1R21	3
PPP2R5D	3
PPTC7	3
PQLC1	3
PRDX5	3
PROZ	3
PRR15	3
PRR7	3
PRRG1	3
PTEN	3
PTK2B	3
PTP4A2	3
PTPN12	3
PTPN3	3
PUM1	3
PVRL1	3
RAB10	3
RASGRP2	3
RASSF2	3
RASSF5	3
RASSF7	3
RBM14	3
RBMS1	3
RBPMS	3
RCOR3	3
REPS2	3
RFWD2	3
RGS4	3
RHOC	3
RIF1	3
RNF128	3
RNF135	3
RNF216	3
RNF41	3
RORA	3
RPAP3	3
RPL28	3
RPL32	3
RPP38	3
RPS6KA1	3
RPS6KC1	3
RRP1B	3
RTKN	3
RTN3	3
RWDD1	3
RXRA	3
RYBP	3
SAMD13	3
SATB1	3
SCAF1	3
SCARA3	3
SEC14L1	3
SERPINB8	3
SFMBT1	3
SGK3	3
SGMS2	3
SH2D4A	3
SH3BP2	3
SH3GLB1	3
SH3KBP1	3
SHISA2	3
SHROOM1	3
SIK1	3
SIRPA	3
SIRT5	3
SKIL	3
SLC11A2	3
SLC25A19	3
SLC25A25	3
SLC25A3	3
SLC25A38	3
SLC25A42	3
SLC34A2	3
SLC35G1	3
SLC39A11	3
SLC41A3	3
SLC5A1	3
SLC9A6	3
SLCO5A1	3
SMAD5	3
SMAD9	3
SMARCD3	3
SMOC1	3
SNIP1	3
SNTB2	3
SNURF	3
SNX1	3
SOCS7	3
SP3	3
SPINT1	3
SPP1	3
SPTLC1	3
SRC	3
SRSF10	3
ST6GAL1	3
STAT3	3
STAU2	3
STK24	3
STX7	3
SULF1	3
SULT1A1	3
SUOX	3
SWAP70	3
SYNCRIP	3
SYNGR1	3
SYNJ2BP-COX16	3
SYT7	3
TACC1	3
TAF4B	3
TAF9	3
TBCK	3
TBX10	3
TEAD4	3
TEF	3
TFRC	3
TGFB1I1	3
TGFBR1	3
THRA	3
THRAP3	3
THRB	3
TLR4	3
TMCC3	3
TMEM205	3
TMEM216	3
TMEM22	3
TMEM82	3
TMEM99	3
TNFRSF1B	3
TNFSF13	3
TOR2A	3
TP63	3
TPD52L1	3
TRIB1	3
TRIB2	3
TRIM35	3
TRIM36	3
TRIM43	3
TRIOBP	3
TRPM3	3
TSC2	3
TSEN2	3
TSPAN11	3
TSPAN3	3
UBE2A	3
UBE2C	3
UBE3C	3
UBP1	3
ULK2	3
USP51	3
USP8	3
VAMP1	3
VANGL1	3
VASN	3
VDAC2	3
VRK2	3
WDR20	3
WFS1	3
WWC1	3
WWP2	3
XRCC4	3
XRN1	3
ZCCHC14	3
ZCCHC9	3
ZFAND5	3
ZFY	3
ZHX2	3
ZMYND11	3
ZNF136	3
ZNF292	3
ZNF319	3
ZNF37A	3
ZNF384	3
ZNF532	3
ZNF566	3
ZNF611	3
ZNF619	3
ZNF641	3
ZNF644	3
ZNF673	3
ZNF780B	3
ZNRF2	3
MARCH3	2
SEPT8	2
ABAT	2
ABCC2	2
ABCC3	2
ABCE1	2
ABCF2	2
ABCG4	2
ABCG5	2
ABLIM1	2
ABTB1	2
ACADM	2
ACADVL	2
ACAP2	2
ACOT11	2
ACOT9	2
ACPL2	2
ACSF3	2
ACSM3	2
ACTL6A	2
ACTR3B	2
ACTR5	2
ACVRL1	2
ADAL	2
ADAM10	2
ADAM9	2
ADAMTS13	2
ADAMTSL2	2
ADAMTSL4	2
ADCK1	2
ADCYAP1	2
ADK	2
ADSL	2
ADSSL1	2
AGPAT5	2
AGT	2
AHI1	2
AIF1	2
AK5	2
AKAP10	2
AKAP12	2
AKAP14	2
AKAP7	2
AKAP9	2
AKIRIN1	2
AKR1A1	2
AKT1	2
AKTIP	2
ALAS1	2
ALDH16A1	2
ALDH18A1	2
ALDH2	2
ALDH3B1	2
ALDH9A1	2
ALKBH2	2
AMD1	2
AMIGO1	2
AMPD1	2
AMPD2	2
ANAPC7	2
ANGPT2	2
ANKRD12	2
ANKRD2	2
ANKRD5	2
ANO6	2
ANP32E	2
ANTXR2	2
ANXA6	2
ANXA7	2
AOC2	2
AP1M1	2
AP2A1	2
AP2B1	2
AP3M2	2
AP4S1	2
APH1B	2
APLP1	2
APOBEC3H	2
APOC3	2
AQP2	2
AQP8	2
AR	2
ARCN1	2
ARFGAP1	2
ARHGAP21	2
ARHGEF25	2
ARID1B	2
ARL4A	2
ARMCX1	2
ARRB2	2
ARRDC2	2
ASB3	2
ASB7	2
ASCC1	2
ASCC3	2
ASH2L	2
ASNS	2
ASPH	2
ASS1	2
ATF3	2
ATF7	2
ATG4A	2
ATL2	2
ATOH8	2
ATP12A	2
ATP1A1	2
ATP1B3	2
ATP2A1	2
ATP2B4	2
ATP2C1	2
ATP5C1	2
ATP5D	2
ATP5G1	2
ATP5G2	2
ATP5G3	2
ATP5H	2
ATP6V0B	2
ATP6V0C	2
ATP6V0E2	2
ATP6V1G2	2
ATP7B	2
AXL	2
AZIN1	2
B4GALNT2	2
B4GALT2	2
B4GALT4	2
BACH1	2
BANF1	2
BARX2	2
BBS12	2
BCAS4	2
BCAT2	2
BCKDHA	2
BCL2L12	2
BCL7A	2
BCL7B	2
BCMO1	2
BCO2	2
BEST1	2
BMP5	2
BMS1	2
BOD1	2
BRCC3	2
BRE	2
BRF1	2
BRI3BP	2
BRP44	2
BSND	2
BTBD3	2
BTF3	2
BTNL8	2
BZW2	2
C1D	2
C1QA	2
C1QTNF9B-AS1	2
C1S	2
C4B	2
CACYBP	2
CAGE1	2
CALCOCO2	2
CALU	2
CAMK2B	2
CAMKK2	2
CANX	2
CAP1	2
CAPNS1	2
CAPRIN1	2
CARD16	2
CARD6	2
CASC4	2
CASP2	2
CASP6	2
CASP9	2
CASZ1	2
CAV1	2
CBWD3	2
CBX1	2
CCDC151	2
CCDC34	2
CCDC50	2
CCDC64	2
CCDC81	2
CCDC90B	2
CCL11	2
CCL14	2
CCNC	2
CCNE1	2
CCNG1	2
CCNY	2
CD3D	2
CD40	2
CD47	2
CD48	2
CD53	2
CD63	2
CD74	2
CD79A	2
CD80	2
CD82	2
CD83	2
CD86	2
CDADC1	2
CDC20B	2
CDC42SE2	2
CDCA7L	2
CDH11	2
CDHR2	2
CDK16	2
CDK5RAP1	2
CDK6	2
CDKL3	2
CDKL5	2
CDKN2A	2
CDKN3	2
CDR2L	2
CDYL	2
CEACAM19	2
CECR1	2
CELSR2	2
CEP78	2
CFHR3	2
CFL2	2
CHAC1	2
CHD2	2
CHEK2	2
CHKA	2
CHORDC1	2
CHRNB1	2
CHST11	2
CHST3	2
CHST7	2
CKAP2	2
CKLF	2
CLCC1	2
CLCN2	2
CLCN5	2
CLCN7	2
CLDN10	2
CLDN2	2
CLEC18A	2
CLEC3B	2
CLGN	2
CLIC4	2
CLP1	2
CLU	2
CMKLR1	2
CMTM7	2
CNDP2	2
CNGA3	2
CNN2	2
CNOT7	2
CNTN5	2
CNTROB	2
COL12A1	2
COL18A1	2
COL4A5	2
COL8A1	2
COLEC11	2
COMMD5	2
COQ10A	2
COQ6	2
CORO1A	2
COX15	2
COX4NB	2
CPE	2
CPT1B	2
CPT1C	2
CPZ	2
CRB3	2
CRBN	2
CRK	2
CRTC3	2
CSNK1D	2
CSPG4	2
CTBP1	2
CTDSPL	2
CTF1	2
CTNNA3	2
CTNNBIP1	2
CTPS2	2
CTSL1	2
CUL4A	2
CX3CL1	2
CXCL16	2
CXXC1	2
CYB5B	2
CYBRD1	2
CYFIP2	2
CYP21A2	2
DAG1	2
DAP	2
DAZAP1	2
DCAF4	2
DCAF6	2
DCAKD	2
DCLRE1C	2
DCT	2
DCTD	2
DDC	2
DDR2	2
DDT	2
DDX10	2
DDX4	2
DEFA1	2
DEK	2
DENND4A	2
DEPDC5	2
DERL3	2
DFFA	2
DFNB31	2
DGUOK	2
DHCR7	2
DHRS9	2
DHX16	2
DHX33	2
DHX36	2
DIDO1	2
DIS3	2
DIS3L	2
DKC1	2
DLC1	2
DLEC1	2
DMAP1	2
DNAJA3	2
DNAJB6	2
DNAJC1	2
DNAJC2	2
DNAJC28	2
DNASE2B	2
DOCK11	2
DOK1	2
DOPEY2	2
DPH5	2
DPP10	2
DPP6	2
DPY19L3	2
DPYSL2	2
DSC2	2
DSP	2
DSTYK	2
DTWD1	2
DUSP6	2
DVL3	2
DYNC2H1	2
DYRK2	2
DYX1C1	2
DZIP1L	2
EBAG9	2
ECI1	2
EDARADD	2
EDN1	2
EFNA1	2
EFNA2	2
EFNA5	2
EGLN2	2
EGR2	2
EHD3	2
EI24	2
EIF3C	2
EIF4EBP1	2
EIF4EBP2	2
EIF4G2	2
EIF4H	2
EIF5	2
EIF6	2
ELAC2	2
ELF3	2
ELFN1	2
ELMO1	2
ELMOD3	2
ELOVL6	2
EME1	2
EML1	2
EN2	2
ENAH	2
ENDOV	2
ENO3	2
ENTPD4	2
ENTPD6	2
ENTPD8	2
ENY2	2
EPAS1	2
EPHX1	2
EPO	2
EPX	2
ERBB2	2
ERC1	2
ERCC1	2
ERCC4	2
ERGIC1	2
ERGIC3	2
ERMAP	2
ERP29	2
ESM1	2
ESYT1	2
ETF1	2
ETFA	2
ETNK1	2
ETS1	2
ETS2	2
ETV3	2
EXOSC3	2
EYA2	2
F3	2
FAHD1	2
FAM104B	2
FAM108B1	2
FAM190B	2
FAM19A4	2
FAM208A	2
FAM20C	2
FAM217B	2
FAM3B	2
FAM3C	2
FAM53A	2
FAM54A	2
FAM58A	2
FAM96A	2
FARP1	2
FBP1	2
FBXO18	2
FBXO21	2
FBXO33	2
FBXO38	2
FBXO4	2
FBXO7	2
FBXO9	2
FDX1	2
FERMT3	2
FES	2
FGF14	2
FGGY	2
FGR	2
FIGN	2
FIGNL2	2
FKBP11	2
FKBP1B	2
FKBP4	2
FKBP9	2
FLAD1	2
FLI1	2
FLYWCH1	2
FMO3	2
FNDC3A	2
FOSB	2
FOXJ3	2
FOXK1	2
FOXN2	2
FOXO1	2
FOXO4	2
FRMD6	2
FSD1L	2
FSTL3	2
FTSJ1	2
FXN	2
FYTTD1	2
G3BP1	2
G3BP2	2
G6PC	2
G6PD	2
GAN	2
GAR1	2
GAS6	2
GCFC1	2
GCK	2
GCLM	2
GCNT2	2
GDE1	2
GDF1	2
GDPD2	2
GGA3	2
GGPS1	2
GHR	2
GJB1	2
GJB3	2
GLRX	2
GLT8D1	2
GM2A	2
GMCL1	2
GMEB1	2
GNAL	2
GNAO1	2
GNG10	2
GNL3	2
GNPTAB	2
GOLGA7	2
GOLPH3L	2
GOPC	2
GPATCH4	2
GPHN	2
GPM6A	2
GPM6B	2
GPNMB	2
GPR83	2
GPR85	2
GPRC5C	2
GPSM1	2
GPX3	2
GRAMD1A	2
GRAMD1C	2
GRAMD3	2
GRASP	2
GREM2	2
GRIA1	2
GRK6	2
GSK3B	2
GSPT1	2
GTDC1	2
GTF2A1	2
GTF2H1	2
GTF2IRD1	2
GTF2IRD2B	2
GTPBP10	2
GUCY1A2	2
GUCY1A3	2
GUCY2D	2
GUK1	2
HABP2	2
HAUS2	2
HAX1	2
HDAC11	2
HDAC5	2
HDAC7	2
HDGFRP2	2
HEATR4	2
HEPACAM2	2
HERC6	2
HGSNAT	2
HIF1A	2
HILPDA	2
HINT3	2
HIPK3	2
HMBOX1	2
HMGA1	2
HMGCS1	2
HMGN3	2
HMX2	2
HNMT	2
HNRNPA1L2	2
HNRNPA2B1	2
HNRNPAB	2
HNRNPC	2
HNRNPH2	2
HNRPLL	2
HOXC4	2
HOXD4	2
HP	2
HPCAL1	2
HS2ST1	2
HS3ST3B1	2
HSD11B1	2
HSF2	2
HSPA12B	2
HSPA4	2
HTATSF1	2
HTRA2	2
HYAL1	2
HYI	2
IFI27	2
IFI27L1	2
IFI6	2
IFT81	2
IGFL1	2
IGSF10	2
IGSF3	2
IKBKE	2
IKBKG	2
IL1R2	2
IL25	2
IL34	2
IL4R	2
IL6R	2
IMPAD1	2
INCENP	2
ING3	2
ING4	2
INVS	2
IQCB1	2
IRAK2	2
IRAK3	2
ISCU	2
ISLR	2
ISM1	2
ITGB1BP1	2
ITGB4	2
ITIH1	2
ITM2A	2
ITPRIPL1	2
JAK2	2
JAZF1	2
JDP2	2
JMJD5	2
JPH2	2
KAL1	2
KANK1	2
KANK2	2
KARS	2
KAT5	2
KAT6B	2
KATNAL1	2
KCNC4	2
KCND3	2
KCNH6	2
KCNIP1	2
KCNIP3	2
KCNIP4	2
KCNJ16	2
KCNJ3	2
KCNMB2	2
KCNN2	2
KCNQ1	2
KCTD11	2
KCTD3	2
KCTD6	2
KDM1A	2
KDM3A	2
KDM6B	2
KIAA1239	2
KIAA1549	2
KIF13A	2
KIF1B	2
KIF23	2
KIF24	2
KIF2A	2
KIF3C	2
KIFC3	2
KITLG	2
KLC2	2
KLC4	2
KLF10	2
KLHDC9	2
KLHL13	2
KLHL14	2
KLHL5	2
KLHL7	2
KLK3	2
KNG1	2
KRAS	2
KXD1	2
KYNU	2
LACTB	2
LAMB1	2
LAPTM4B	2
LARGE	2
LATS2	2
LBR	2
LCMT1	2
LEMD2	2
LETMD1	2
LGALS14	2
LGALS3	2
LGALS8	2
LIAS	2
LIN52	2
LIX1L	2
LONRF3	2
LOX	2
LOXL4	2
LPAR5	2
LPCAT2	2
LPIN2	2
LPPR1	2
LRIF1	2
LRPAP1	2
LRRC36	2
LRRC43	2
LRRC47	2
LRRC61	2
LRRCC1	2
LRSAM1	2
LSM14A	2
LSM14B	2
LTB	2
LTBP1	2
LY6E	2
LY75-CD302	2
LY96	2
MACROD2	2
MAD2L1BP	2
MADCAM1	2
MAEA	2
MAF	2
MALT1	2
MAMDC2	2
MAML1	2
MAML2	2
MAN2A2	2
MANBAL	2
MANEAL	2
MANF	2
MAP1A	2
MAP2K4	2
MAP4K4	2
MAPK1	2
MAPK15	2
MAPK7	2
MAPKBP1	2
MARK3	2
MARVELD1	2
MAST2	2
MAST4	2
MAT2B	2
MATN2	2
MATR3	2
MAVS	2
MBD3	2
MBNL1	2
MCCC2	2
MCF2L	2
MCFD2	2
MCM4	2
MCTP1	2
MCTS1	2
MDFIC	2
ME2	2
MED15	2
MED18	2
MEF2BNB	2
MEMO1	2
METRNL	2
METTL2B	2
METTL9	2
MFAP1	2
MFSD1	2
MFSD10	2
MGRN1	2
MKNK1	2
MLEC	2
MLL5	2
MLLT1	2
MMP15	2
MMP2	2
MOB3C	2
MOCS2	2
MORF4L1	2
MOSPD2	2
MOV10	2
MPRIP	2
MRO	2
MRPL22	2
MRPL24	2
MRPL33	2
MRPL35	2
MRPS11	2
MRPS21	2
MSL2	2
MSMO1	2
MSN	2
MSR1	2
MTDH	2
MTM1	2
MVK	2
MXD3	2
MYNN	2
MYO1C	2
MYPOP	2
N6AMT1	2
NAA25	2
NAALAD2	2
NACA	2
NACAD	2
NAF1	2
NAP1L4	2
NAT10	2
NBR1	2
NCAPH2	2
NCBP2	2
NCF4	2
NCK1	2
NCK2	2
NCKAP1L	2
NCOA2	2
NDE1	2
NDEL1	2
NDFIP1	2
NDUFB11	2
NDUFB4	2
NDUFS2	2
NDUFV3	2
NECAP1	2
NECAP2	2
NEFM	2
NEK7	2
NF2	2
NFATC3	2
NFE2L3	2
NFIB	2
NFIX	2
NFKB1	2
NFKB2	2
NFKBIB	2
NFKBIL1	2
NGDN	2
NHLRC3	2
NHS	2
NIPAL2	2
NKIRAS2	2
NLE1	2
NLRX1	2
NMB	2
NME1	2
NMNAT1	2
NNAT	2
NOL9	2
NOTCH2NL	2
NOX4	2
NPHS2	2
NQO1	2
NR1D2	2
NR3C1	2
NR4A1	2
NR6A1	2
NRG3	2
NSD1	2
NSMCE4A	2
NT5M	2
NTM	2
NTN1	2
NUDCD3	2
NUDT16L1	2
NUDT4	2
NUDT7	2
NUDT9	2
NUP62	2
NUPL2	2
NUPR1	2
NVL	2
OAS2	2
OAZ3	2
OCIAD1	2
OCIAD2	2
OCRL	2
ODF2L	2
OGN	2
OPHN1	2
OR2T2	2
ORAI2	2
ORC3	2
OSBPL10	2
OSBPL2	2
OSTBETA	2
P2RY10	2
P2RY6	2
P4HA2	2
PACS2	2
PACSIN2	2
PAFAH1B1	2
PAFAH1B2	2
PAIP2	2
PALM	2
PAPSS2	2
PARD6A	2
PARK7	2
PARP3	2
PARVB	2
PATZ1	2
PAX6	2
PCK2	2
PCLO	2
PCMTD1	2
PDE10A	2
PDE4A	2
PDE4B	2
PDILT	2
PDK3	2
PDLIM2	2
PDLIM4	2
PDPK1	2
PDZD7	2
PDZRN4	2
PELI3	2
PEX16	2
PEX26	2
PEX5	2
PFKFB2	2
PFN3	2
PHF11	2
PHF16	2
PHF19	2
PHF7	2
PHKB	2
PHYHIPL	2
PI4K2B	2
PICALM	2
PICK1	2
PIGG	2
PIGQ	2
PIH1D2	2
PIK3AP1	2
PIR	2
PKHD1	2
PKIA	2
PKN1	2
PLA2G4C	2
PLBD2	2
PLCB1	2
PLCB3	2
PLCD1	2
PLCE1	2
PLCXD2	2
PLD3	2
PLEC	2
PLEKHA2	2
PLEKHG2	2
PLEKHO2	2
PLIN4	2
PLSCR4	2
PLTP	2
PLVAP	2
PMFBP1	2
POFUT1	2
POLR1C	2
PON2	2
POP1	2
POU5F1	2
PPAP2A	2
PPCS	2
PPM1B	2
PPM1H	2
PPM1L	2
PPP1CB	2
PPP1R15A	2
PPP1R15B	2
PPP1R1B	2
PPP1R32	2
PPP2R5E	2
PPP3CA	2
PPP4R4	2
PRCP	2
PRKCB	2
PRKCD	2
PRKCZ	2
PRMT2	2
PRMT7	2
PRNP	2
PRPF38B	2
PRPS2	2
PRPSAP1	2
PRR13	2
PRRX1	2
PRSS35	2
PSAT1	2
PSEN2	2
PSMA1	2
PSMA3	2
PSMC3IP	2
PSMC4	2
PSME1	2
PSME3	2
PSMG1	2
PSMG3	2
PTCH2	2
PTER	2
PTGER4	2
PTGES2	2
PTGFR	2
PTGS1	2
PTH1R	2
PTPDC1	2
PTPLAD1	2
PTPLB	2
PTPN18	2
PTPN6	2
PTPRC	2
PUF60	2
PUS1	2
PWWP2B	2
PXMP2	2
PYCRL	2
QDPR	2
QRICH1	2
QSOX1	2
RAB11FIP1	2
RAB11FIP3	2
RAB27A	2
RAB31	2
RAB3GAP1	2
RAB42	2
RAB9A	2
RABEPK	2
RABGAP1	2
RABGAP1L	2
RAC1	2
RAD51C	2
RAD54L	2
RALB	2
RALY	2
RANBP2	2
RANBP6	2
RAP1A	2
RAP2A	2
RAPGEF4	2
RBBP4	2
RBBP7	2
RBCK1	2
RBM10	2
RBM14-RBM4	2
RBM38	2
RBM4	2
RCL1	2
REG3G	2
REM1	2
REPS1	2
REST	2
RFC3	2
RFC4	2
RFXANK	2
RGN	2
RGS5	2
RGS7	2
RHBDD2	2
RHBG	2
RHOBTB2	2
RIOK2	2
RNASEH2B	2
RND3	2
RNF11	2
RNF144B	2
RNF152	2
RNF180	2
RNF31	2
RNF34	2
RNF38	2
RNGTT	2
RNPS1	2
ROCK1	2
RPIA	2
RPL14	2
RPL3	2
RPL34	2
RPL38	2
RPL41	2
RPL9	2
RPLP1	2
RPN2	2
RPRD1A	2
RPS14	2
RPS15A	2
RPS27A	2
RPS29	2
RPS4Y2	2
RPS6KA4	2
RPTOR	2
RPUSD2	2
RRAGB	2
RREB1	2
RSL24D1	2
RSPH9	2
RTN1	2
RUFY1	2
RUSC2	2
SACM1L	2
SALL1	2
SAMD5	2
SAR1B	2
SBK1	2
SC5DL	2
SCAMP5	2
SCFD1	2
SCG3	2
SCN1B	2
SCNN1G	2
SCP2	2
SCRN1	2
SCYL1	2
SCYL3	2
SDCBP2	2
SDK1	2
SEC23A	2
SEC24B	2
SEC61A2	2
SELK	2
SEMA3B	2
SERPINI1	2
SETD2	2
SETDB1	2
SFPQ	2
SFRP1	2
SGK2	2
SGPL1	2
SH3BGR	2
SHB	2
SIPA1	2
SIRT3	2
SIVA1	2
SKP2	2
SLAIN1	2
SLAIN2	2
SLC12A1	2
SLC12A3	2
SLC13A2	2
SLC15A2	2
SLC15A5	2
SLC16A10	2
SLC16A2	2
SLC16A3	2
SLC16A5	2
SLC1A3	2
SLC22A7	2
SLC25A14	2
SLC25A16	2
SLC27A2	2
SLC28A1	2
SLC30A2	2
SLC30A5	2
SLC33A1	2
SLC35A2	2
SLC35B4	2
SLC35E3	2
SLC36A1	2
SLC39A2	2
SLC39A6	2
SLC43A1	2
SLC44A2	2
SLC44A3	2
SLC4A11	2
SLC5A8	2
SLC6A12	2
SLC9A3R2	2
SLCO2A1	2
SLCO2B1	2
SLCO4C1	2
SLMO1	2
SLTM	2
SMAD1	2
SMAD2	2
SMAD3	2
SMAD4	2
SMAD6	2
SMAD7	2
SMAGP	2
SMAP1	2
SMARCB1	2
SMARCE1	2
SMN1	2
SMN2	2
SMPD1	2
SMPD4	2
SMTN	2
SMTNL1	2
SMTNL2	2
SNAP23	2
SNN	2
SNRPB2	2
SNX11	2
SNX5	2
SNX7	2
SOCS4	2
SOCS5	2
SON	2
SORCS1	2
SORCS2	2
SORT1	2
SOX17	2
SP1	2
SP4	2
SPACA5	2
SPAG1	2
SPARCL1	2
SPAST	2
SPATC1	2
SPDYA	2
SPDYC	2
SPECC1	2
SPG7	2
SPINT2	2
SPOP	2
SPOPL	2
SPPL2B	2
SPPL3	2
SPRED1	2
SREK1	2
SRP9	2
SRPX	2
SRSF1	2
SRSF11	2
SS18L1	2
[truncated: 5,002 more rows]
