# Supplementary material for: The Baboon Kidney Transcriptome: Analysis of Transcript Sequence, Splice Variants, and Abundance
Source: PLoS One. 2013 Apr 23;8(4):e57563. doi: 10.1371/journal.pone.0057563 (PMC3634053; doi:10.1371/journal.pone.0057563)
Supplement: Table S11 — Splice variant count of novel baboon noncoding RNAs compared with human hg18 reference genome. This table includes gene ID and number of variants per gene. (XLSX) [file pone.0057563.s011.xlsx]

## Sheet: Additional file 11
Gene ID	Number of Variants
RDM1	20
RPAIN	8
ALG13	7
GUSBP10	7
MEG3	6
LOC219347	5
C17orf62	4
DCAF8	4
DNM1P35	4
EFCAB2	4
FKBP9L	4
GGT8P	4
LOC100507463	4
ADAM9	3
BPHL	3
CASC2	3
CYP3A5	3
DNAJC19	3
LINC00152	3
LOC100128164	3
LOC100505894	3
PTGER3	3
RNF216P1	3
SCARF1	3
SMPD4	3
SNHG8	3
VDAC1	3
ABCC6P2	2
ABHD16A	2
ALG3	2
ANKRD30BL	2
APOC1P1	2
ATP1A1OS	2
BCAT2	2
C15orf40	2
C3orf17	2
C6orf52	2
CCL14-CCL15	2
CCT7	2
CD69	2
COL18A1-AS1	2
COX11	2
DEFT1P	2
DIABLO	2
ENY2	2
FLJ31306	2
FLJ39653	2
FMR1-AS1	2
H19	2
HCG18	2
HINT1	2
IGFALS	2
IPW	2
KLHDC9	2
LINC00086	2
LINC00339	2
LMF1	2
LOC100131067	2
LOC100133957	2
LOC100288842	2
LOC100505687	2
LOC100506421	2
LOC158376	2
LOC286467	2
LOC386758	2
LOC401093	2
LOC401397	2
LOC442459	2
LOC643339	2
LOC644714	2
LOC645212	2
LOC646214	2
LOC648987	2
LST1	2
LYRM2	2
MCART1	2
MEF2BNB-MEF2B	2
MGC14436	2
MICA	2
MINOS1	2
MIR143HG	2
MKNK1	2
MRVI1-AS1	2
MYNN	2
PCYT2	2
PIR-FIGF	2
PLEKHM1	2
RBM18	2
RNF170	2
SEC61A2	2
SF1	2
SLC11A2	2
SNHG7	2
THAP7-AS1	2
TOM1	2
WISP1	2
ZFAND1	2
ZHX1	2
ZNF28	2
ZNF503-AS2	2
ZNF767	2
ABCA11P	1
ABCC6P1	1
ABHD11	1
ABHD11-AS1	1
ABTB1	1
ACBD5	1
ACSF3	1
ADAT1	1
AKR7A2P1	1
ALG11	1
ALG2	1
ANKRD19P	1
ANKRD54	1
ANP32A-IT1	1
ANXA2P1	1
AP3S2	1
APITD1	1
APLNR	1
APOO	1
APTX	1
ARMCX6	1
ATL2	1
ATP5I	1
ATP5L	1
ATP5SL	1
ATP8B5P	1
ATXN8OS	1
AVPR2	1
BAX	1
BCAP29	1
BCYRN1	1
BK250D10.8	1
BRCA1	1
BTN2A3P	1
BZW2	1
C10orf108	1
C14orf132	1
C15orf34	1
C17orf69	1
C1orf133	1
C1orf213	1
C1orf52	1
C20orf7	1
C21orf59	1
C22orf45	1
C3P1	1
C5orf44	1
C8ORFK29	1
C9orf95	1
CA5BP1	1
CATSPER2P1	1
CCDC162P	1
CD58	1
CDADC1	1
CDKN1A	1
CDKN2B-AS1	1
CDYL	1
CEP170P1	1
CHMP3	1
CHRAC1	1
CIDECP	1
CIRBP-AS1	1
CLK2P	1
CNKSR1	1
COX7A2	1
CRAT	1
CSNK2A1P	1
CTAGE11P	1
CXADRP3	1
DANCR	1
DBIL5P2	1
DCTN1	1
DDX49	1
DHX9	1
DKFZp779M0652	1
DLST	1
DNAJC25	1
DNMBP-AS1	1
E2F6	1
EARS2	1
ECD	1
EFCAB10	1
EFHC1	1
EGOT	1
EIF3IP1	1
EPR1	1
EXD2	1
EXOC7	1
EXOSC7	1
FAM104B	1
FAM114A1	1
FAM13A-AS1	1
FAM185A	1
FAM186B	1
FAM20A	1
FAS	1
FBXL19-AS1	1
FBXO22-AS1	1
FCGR1C	1
FLJ12825	1
FLJ13197	1
FLJ20021	1
FLJ32224	1
FLJ33065	1
FLJ33630	1
FLJ35024	1
FLJ37035	1
FLJ37201	1
FLJ39051	1
FLJ42709	1
FLJ43826	1
FLJ44511	1
FLJ45983	1
FLJ46906	1
FLJ90757	1
FLVCR1-AS1	1
FOXP2	1
FRMD8P1	1
FUNDC2P2	1
FXYD5	1
FYTTD1	1
GAS5	1
GBAP1	1
GBP1P1	1
GCFC1	1
GCSH	1
GFOD2	1
GGA3	1
GGPS1	1
GHDC	1
GMCL1P1	1
GNAS	1
GPN1	1
GTF2H2B	1
GTF2IP1	1
GYS1	1
H1FX-AS1	1
HAT1	1
HCG11	1
HDAC2	1
HHATL	1
HIGD2B	1
HIST2H2BC	1
HLA-DRB6	1
HNRNPA3P1	1
HNRPDL	1
HOMER3	1
HOXD-AS1	1
HSD17B7P2	1
HSP90AA4P	1
HSP90AA6P	1
HSP90AB2P	1
HSP90AB3P	1
HSP90B3P	1
HTR7P1	1
IFT27	1
IGLL3P	1
IL10RA	1
IL17RC	1
INE2	1
INGX	1
INTS2	1
INTS4L1	1
INTS9	1
KANSL1-AS1	1
KCNMB3	1
KDM2A	1
KIAA1324L	1
KIAA1967	1
KPNA1	1
LDHA	1
LGALS3	1
LIMS3-LOC440895	1
LINC00085	1
LINC00087	1
LINC00094	1
LINC00115	1
LINC00116	1
LINC00184	1
LINC00226	1
LINC00239	1
LINC00263	1
LINC00273	1
LINC00324	1
LINC00338	1
LINC00476	1
LINC00477	1
LINC00485	1
LINC00493	1
LITAF	1
LOC100093631	1
LOC100128252	1
LOC100128788	1
LOC100129055	1
LOC100129138	1
LOC100129427	1
LOC100129726	1
LOC100129917	1
LOC100130015	1
LOC100130275	1
LOC100130581	1
LOC100130894	1
LOC100131193	1
LOC100131320	1
LOC100131691	1
LOC100132111	1
LOC100132163	1
LOC100132774	1
LOC100133315	1
LOC100133612	1
LOC100133985	1
LOC100133991	1
LOC100134259	1
LOC100144603	1
LOC100190938	1
LOC100216546	1
LOC100240735	1
LOC100268168	1
LOC100270710	1
LOC100271831	1
LOC100287216	1
LOC100287846	1
LOC100289255	1
LOC100289361	1
LOC100289511	1
LOC100306951	1
LOC100499405	1
LOC100506085	1
LOC139201	1
LOC144571	1
LOC145663	1
LOC147804	1
LOC148413	1
LOC148696	1
LOC150381	1
LOC158572	1
LOC255130	1
LOC283038	1
LOC283104	1
LOC283335	1
LOC284648	1
LOC285074	1
LOC285441	1
LOC338758	1
LOC338799	1
LOC339290	1
LOC339874	1
LOC341056	1
LOC344887	1
LOC387647	1
LOC387723	1
LOC388499	1
LOC389033	1
LOC389247	1
LOC389332	1
LOC389458	1
LOC389906	1
LOC390660	1
LOC390705	1
LOC399753	1
LOC400043	1
LOC400456	1
LOC400657	1
LOC440600	1
LOC440700	1
LOC550643	1
LOC642852	1
LOC644145	1
LOC644172	1
LOC644242	1
LOC644649	1
LOC645434	1
LOC645752	1
LOC646471	1
LOC646938	1
LOC648809	1
LOC653712	1
LOC653786	1
LOC723809	1
LOC728024	1
LOC728066	1
LOC728554	1
LOC728723	1
LOC728989	1
LOC729080	1
LOC729513	1
LOC729678	1
LOC730668	1
LOC731789	1
LOC92249	1
LOC93622	1
LOH12CR2	1
LSM5	1
LYPLA2P1	1
MASP1	1
MATL2963	1
MBL1P	1
MCM3AP-AS1	1
MDM4	1
MEIS3P1	1
MGC16121	1
MGC57346	1
MIR106A	1
MIR10B	1
MIR1279	1
MIR135A1	1
MIR17HG	1
MIR199A1	1
MIR200A	1
MIR200B	1
MIR210	1
MIR215	1
MIR222	1
MIR3134	1
MIR3197	1
MIR3199-1	1
MIR320C1	1
MIR320D1	1
MIR374C	1
MIR376B	1
MIR377	1
MIR3926-2	1
MIR412	1
MIR4279	1
MIR429	1
MIR4327	1
MIR494	1
MIR541	1
MIR631	1
MIR675	1
MIR758	1
MIR873	1
MIR920	1
MIR99B	1
MKRN9P	1
MLF2	1
MORC2-AS1	1
MPST	1
MST1P9	1
MT1JP	1
MT1L	1
MTHFD2	1
MTHFSD	1
MTX2	1
MUDENG	1
MYCNOS	1
NAPSB	1
NDUFA11	1
NEAT1	1
NECAP1	1
NEK3	1
NENF	1
NEURL3	1
NME1-NME2	1
NOP14-AS1	1
NOP56	1
NOX4	1
NPHP3-AS1	1
NT5C3	1
NT5C3L	1
OIP5-AS1	1
OR2L1P	1
OSTCP1	1
OTUB1	1
PA2G4P4	1
PANX2	1
PAR-SN	1
PART1	1
PCNA-AS1	1
PDCD6IP	1
PDHB	1
PDIA5	1
PDXDC2P	1
PDZD9	1
PDZK1P1	1
PES1	1
PEX19	1
PFKL	1
PGM5P2	1
PHF1	1
PI4KAP2	1
PIGP	1
PLAC2	1
PLEKHM1P	1
POLL	1
POLR2J4	1
POM121L1P	1
POU6F1	1
PP2D1	1
PP7080	1
PPP1R21	1
PPP2R2D	1
PRKY	1
PRO1768	1
PRPF38B	1
PRRG3	1
PTGES2	1
PTTG3P	1
RAI2	1
RBM5	1
REREP3	1
RNF185	1
RNF5P1	1
RPL13AP6	1
RPL18AP3	1
RPL21P28	1
RPL23P8	1
RPS2P32	1
RPSAP58	1
RRN3P3	1
SAT1	1
SBDSP1	1
SCAND2	1
SCARNA10	1
SDHAP1	1
SDHAP2	1
SEC1	1
SEC13	1
SELL	1
SERHL	1
SETMAR	1
SHISA4	1
SHMT2	1
SLC13A2	1
SLC15A3	1
SLC25A1	1
SLC25A5-AS1	1
SLC6A10P	1
SLED1	1
SMAD5-AS1	1
SMAD6	1
SNAPC2	1
SNHG10	1
SNHG12	1
SNHG4	1
SNHG5	1
SNHG6	1
SNHG9	1
SNORA16B	1
SNORA38	1
SNORD113-4	1
SNORD114-26	1
SNORD115-16	1
SNORD116-10	1
SNORD116-16	1
SNORD116-9	1
SNORD121B	1
SNORD17	1
SNX7	1
SORD	1
SPATA5L1	1
SRGN	1
SRSF1	1
SRSF10	1
SRSF3	1
SRSF6	1
ST7-AS1	1
ST7-OT4	1
STAT6	1
STK19	1
STX8	1
SULT1C2P1	1
TAZ	1
TERC	1
TEX264	1
TFDP1	1
THTPA	1
TIMM8B	1
TJAP1	1
TMEM11	1
TMEM138	1
TMEM150A	1
TMEM41B	1
TMEM48	1
TMEM79	1
TMX2	1
TNFSF12	1
TNPO3	1
TP53TG1	1
TPI1	1
TPT1-AS1	1
TPTE2P1	1
TRAF3IP2	1
TRIB2	1
TRNAU1AP	1
TTC28-AS1	1
TUG1	1
TYRO3P	1
TYROBP	1
TYW3	1
UBE2MP1	1
UFSP2	1
UGGT1	1
UGT2A3	1
UQCRBP1	1
UROD	1
USP32P1	1
VAMP4	1
VRK2	1
WASH3P	1
WDR65	1
WDR83	1
WNT2	1
XIAP	1
XIST	1
YAF2	1
YWHAE	1
ZDHHC8P1	1
ZFAT-AS1	1
ZFP91-CNTF	1
ZMAT1	1
ZNF252	1
ZNF273	1
ZNF30	1
ZNF619	1
ZNF833P	1
ZNF847P	1
ZWILCH	1
Sum of Variants=	789
AVG Variants/Gene=	1.27464
