# Supplementary material for: The Baboon Kidney Transcriptome: Analysis of Transcript Sequence, Splice Variants, and Abundance
Source: PLoS One. 2013 Apr 23;8(4):e57563. doi: 10.1371/journal.pone.0057563 (PMC3634053; doi:10.1371/journal.pone.0057563)
Supplement: Table S12 — Baboon RNAs identified using RABT sequence assembly and annotated using ponAbe2 and rheMac2 genomes. This table includes: Cufflinks tracking ID, class code, XLOC, TSS ID, transcript length, number of N's, percent N's, fold coverage, FPKM, hg18 chromosome, hg18 chromosome start, hg18 chromosome end, hg18 strand, hg18 exons, gene ID, gene description, ponAbe2/rheMac2 NCBI RefSeq ID, ponAbe2/rheMac2 chromosome, ponAbe2/rheMac2 chromosome start, ponAbe2/rheMac2 chromosome end, ponAbe2/rheMac2 strand, ponAbe2/rheMac2 start codon, ponAbe2/rheMac2 stop codon, ponAbe2/rheMac2 number of exons, ponAbe2/rheMac2 exon lengths, ponAbe2/rheMac2 exon start positions relative to chromosome start, and FASTA consensus sequence (baboon). (FASTQ sequences are deposited in GenBank, Accession # SRA053493). (XLSX) [file pone.0057563.s012.xlsx]

## Sheet: Additional file 12
Baboon Cufflink Tracking ID	Class Code	XLOC	TSS ID	Baboon Transcript Length	Baboon Transcript Number of N's	Baboon Transcript %N	Baboon Fold Coverage	FPKM	RABT hg18 Chromosome	RABT hg18 Chromosome Start	RABT hg18 Chromosome End	RABT hg18 Strand	RABT hg18 Exons	Gene ID	Description	ponAbe2 RefSeq ID	ponAbe2 Chromosome	ponAbe2 Chromosome Start	ponAbe2 Chromosome End	ponAbe2 Strand	ponAbe2 Thick Start (Start Codon)	ponAbe2 Thick End (Stop Codon)	ponAbe2 Number of Exons	ponAbe2 Exon Lengths	ponAbe2 Exon Start Positions Relative to Chromosome Start	Consensus Sequence
TCONS_00180534	u	XLOC_058721		627	0	0	1528.4	5.69933e+07	chr5	180069155	180069781	.	180069155-180069781	CLIC4	chloride intracellular channel 4	NM_001131088	chr1	205566667	205663607	-	205570062	205663454	6	3560,182,107,126,110,225,	0,4293,14479,27168,41618,96715,	ttTTTTAATACcATAGCTGCCAGcAATATACTgGTGTTGATGTTCCAAAGAGAAAAGAAAATACATGCATCcTATAATAAGCTTTCATTTGTCTGTTCCAGAAATTCTAAAGAAAATACTCCAATTCTGTTCAACATGATGGCTTGAGgAGTTGAAATTTTTCCATGATAAAAATATACTTTGTGTGgCCCAAATCTTGACTATTTATAAAGGATAGAGTTTTTAAAAGCCCaCATATATCAATAATGAATGCTCCCCTCTCTTTGAATTAAATGCTTTAATTCAAATTAATGCAAGAAATTGATGAATCATTAAATGATGAAATTTGTATCAAAATGTTCATGAAAAAATACATTTCGATTTCCTCTACATTTTTACTTTGTAGTTATTTTCTAAATG…
TCONS_00160086	u	XLOC_050985		335	0	0	527.2	20544064	chr3	102298778	102299112	.	102298778-102299112	RPL7L1	ribosomal protein L7-like 1	NM_001131135	chr6	42957061	42967097	+	42957083	42963599	8	36,106,164,138,110,215,982,1758,	0,931,3510,4671,6047,6329,7244,8278,	ATTTATTTTTAGTCAACTTTCtCCCTTTTATTTACCAGCAGTTTGCTCTGACAGAGTAAATTACAAACTCTTGTTTTGCTTAATCCTTTTAGCCATCaTGTCAGGCACACAGGTTGGAGGGTATTAGCTCCCATTTTACGGACAGAGTGGAAACACTGTACTCATATTTAGTGTAAGACAGAGCTGGGATATAAGCCTTGGGATTCCATAGTCACAAcTGCTTTTTTCCATAACTTTGTAATACATCATTTTAAAGTAATCCgATTTCACAAGTTTTACAgTATAAGAGTAACATCTACAGCATCTCTTCTTGACAGGTTACCTCTGGAGAGAAC
TCONS_00063322	u	XLOC_020287		379	0	0	281.7	1.40587e+07	chr13	72587325	72587703	.	72587325-72587703	NMD3	NMD3 homolog (S. cerevisiae)	NM_001133839	chr3	164538118	164569158	+	164538794	164568072	16	88,56,135,97,81,129,91,79,97,118,146,113,73,107,71,1217,	0,664,3608,5929,12078,13408,13829,17134,17738,20058,21516,25347,26261,28469,29294,29823,	cagagagttatcttaATTTTTATTGCAGTAGGAGGaAATACATTTAAAATGTCTGTAGATTTATAGGAAATAGAGACTCATTATTTAAAGGTTAAATAACAATTTGTTCTTTTGTTATTTTTGCCAGTTTAGGGTAGTAGCTGCTTTTcTCATaaATATATTCCTACCACATCaAAAATGCTGCTTTTAAAATTTTTGTTTATAAATTGAGAAGGAATTTTCTCTCTATAAATTTCTGTCATTGAACACATCACCATCAAAAAGAATATTAGAATCCAGCATGAAGATAATGACTaATAAAAATGAGGTACATACTTTATAAAACCATTAATCAGGTTTGAATGAGGAATGCTTTCCACATCCTTGAAAGACAAACTGG
TCONS_00079255	u	XLOC_025661		826	0	0	141.9	5054217	chr15	46804829	46805654	.	46804829-46805654	OXR1	oxidation resistance 1	NM_001159779	chr8	113531914	113557502	+	113532028	113556578	7	180,81,126,153,96,74,1060,	0,11323,13262,14147,16024,19555,24528,	AACTTTTACTGCCAgATCAAATTGAAAAGCTTACCAAGCATCTTCCACCAAGAACAATTGGCTATCCATGGACTCTTGTTTATGGTACTGGAAAACaTGGCACAAgCAAGCTTGAAAACTCTTTATcGAACAATGACAGGTTTAGACACCCCAGTGCTGATGGTGATTAAAGACAGTGATGGACAGGTTTTTGGTGCATTAGCATCTGAgCCGTTTAAAGTGAGTGATGGCTTTTATGGTACTGGAGAGACCTTTGTTTTTACATTCTGTCCAGAGTTTGAGCTCTTTAAGTGGACAGGAGATAATATGTTTTTTATCAAAGGAGACATGGATTCACTAGCTTTCGGTGGTGGAGGAGGAGAATTTGCTCTTTGGCTTGATGGAGATCTCTACCATGGA…
TCONS_00231712	u	XLOC_076677		564	0	0	138.7	4.18729e+06	chrX	115153131	115153694	.	115153131-115153694	API5	apoptosis inhibitor 5	NM_001133144	chrX	114990544	114994685	-	114993103	114994618	5	1317,4,740,1022,580,	0,1347,1788,2537,3561,	aAATAGAACAAATTCTTCACCAGTCACATCTTCTAGGACTTTTTGGATTCAGTTAGTATAAGCTCTTCCACTTCCTTTGTTAAGACTTCATCTGGTAAAGTCTTAAGTTTCGTAGAAAGGAATTTAATcGCTCGTTCTCTAACAATGTCCTCTCCTTGAAGTATTTGGCTGAACAACCCACCTAAAGTCCCTTTTGCATCCATTTTAAATATACTTAACAGGGCATTGTTCACTAGGTTAAATTCTGCAGAGTCATCTGTCTGCAAAAGTTGCGTTAATATATCTGCCACTCGAGGAAGATTTTCTCCAGTGGCAAACTGAGGCAGTTCTTTAATTGCTTGACGTCGAATAGATACATCTTCATCCTCACAGAGGTCTAACTGTGCATTGATAGCAGAA…
TCONS_00036033	u	XLOC_011686	tss_id=TSS12971	300	0	0	105.6	4.37295e+06	chr11	49283904	49329411	+	49283904-49284060,49312794-49312854,49329330-49329411	DKFZP469I1231	DKFZP469I1231 protein	NM_001135418	chr11	85182645	85348762	-	85183055	85348715	18	531,101,69,109,120,82,61,63,165,217,81,73,28,98,85,111,96,104,	0,6544,8180,10793,12802,25694,44552,68739,68937,71049,90701,101584,108955,112395,117669,119856,165278,166013,	CCGAACCAGCTCTCAGAATATTTCCTTACCAGAATATTTCTCAGAACATTTTCATGAACCTTTCCCTGAAGAATTTTCAAAACCAGAAGAGTTTACCCAGAACACGTTTGTGAAGATTTGTATGGAAGAGCCCAGATTCCAAGCTAATTTTCCACAGTGTCCAACTGaAACCAAAGCAACATTTGGGGTTCATCTTAAAATAGTAGGAGACTGGACAGAGCGATTTCGAGAtTTACTACTGCCTCCATCTAGTCAAGACTCCGAAATTCTGCCCTTCATTCAATCTAGAaATTATCCCAA
TCONS_00036033	u	XLOC_011686	tss_id=TSS12971	300	0	0	105.6	4.37295e+06	chr11	49283904	49329411	+	49283904-49284060,49312794-49312854,49329330-49329411	NOX4	NADPH oxidase 4	NM_001131440	chr11	85181512	85348600	-	85183055	85348441	18	1664,101,69,109,120,82,61,63,165,217,81,73,28,98,85,111,96,282,	0,7677,9313,11926,13935,26827,45685,69872,70070,72182,91834,102717,110088,113528,118802,120989,166411,166806,	CCGAACCAGCTCTCAGAATATTTCCTTACCAGAATATTTCTCAGAACATTTTCATGAACCTTTCCCTGAAGAATTTTCAAAACCAGAAGAGTTTACCCAGAACACGTTTGTGAAGATTTGTATGGAAGAGCCCAGATTCCAAGCTAATTTTCCACAGTGTCCAACTGaAACCAAAGCAACATTTGGGGTTCATCTTAAAATAGTAGGAGACTGGACAGAGCGATTTCGAGAtTTACTACTGCCTCCATCTAGTCAAGACTCCGAAATTCTGCCCTTCATTCAATCTAGAaATTATCCCAA
TCONS_00102499	u	XLOC_032532		688	0	0	94.4	4306549	chr17	44969157	44969844	.	44969157-44969844	SEPHS1	selenophosphate synthetase 1	NM_001131218	chr10	13940545	13965427	-	13942253	13965348	14	1772,4,27,28,10,34,48,213,100,91,155,108,104,272,	0,1774,1779,1807,1837,1848,1883,5629,10875,12292,13690,16123,18555,24610,	gcCACATAGGCTCTTTTTAAAGGTGCTTTCACATAGCACAGACATTACCAGTAGTCATTTCAAATAGCAGTTGGTGTCTTCATTTTATGTATATTTATCATATAAGTCTGATTCTTTTTTTAAGCGTCTTGAATGGTTTTCTGGAGAGCCAGCATTGGTAAGtTgcacaTGAGGATAtCCCAGTCATAGGAGGGTTGCATGATTCCTTTGAGTGTTTGATTTGAAAAGCCTAGTCTTGTCTCTCAAGAGCATCTTGGACCCAGAACATTCTCCGGTAGTGCATTCATTTCAACAcGGCAAGTGCTTCACTGCATGGAAAACCCTTTGAAGAAAAAAAAGAAATCTTATTTCTTTTTTTGTAGCCTTCCTGATATTTACAGTAATATCATTAACTGTTTT…
TCONS_00082502	u	XLOC_026671	tss_id=TSS29745	485	1	0.21	75.5	2.9631e+06	chr16	34182407	34186837	+	34182407-34182472,34183807-34183903,34184482-34184604,34185133-34185315,34186822-34186837	VPS35	vacuolar protein sorting 35 homolog (S. cerevisiae)	NM_001133655	chr16_random	9810405	10358031	+	9810405	10357768	16	99,97,124,183,214,79,115,97,149,208,155,123,180,240,144,443,	0,1438,2112,2775,460367,462123,462833,464868,465066,534639,535254,538075,544567,545230,545952,547183,	GAAAAGCTCTTGGATGAAGCCATACAGGCTGTaAAGGTCCAGTCATTCCAAATGAAGAGATgCCTGGACAAAAACAAGCTTATGGATGCTCTAAAACATGCtTCTAATATGCTTGGTGAACTCCGGACTTCTATGTTATCACCAAAGAGCTACtATGAACTTTATATGGCCATTTCTGAnAACTGCACTACTTGGAGGTCTACCTGACAGATGAGTTTGCTAAAGGAAGGAAAGTGGCAGATCTCTATGAACTTGTACAGTATGCTGGAAACATTATCCCAAGGCTTTACCTTTTGATCACAGtTGGAGtTGTATATGTCAAGTCATTTCCTCAGTCCAGGAAGGATATTTTGAAAGATTTGGTAGAAATGTGCCGTGGTGTGCAGCATCCCTTGAGGG…
TCONS_00082502	u	XLOC_026671	tss_id=TSS29745	485	1	0.21	75.5	2.9631e+06	chr16	34182407	34186837	+	34182407-34182472,34183807-34183903,34184482-34184604,34185133-34185315,34186822-34186837	DKFZP468J242	DKFZP468J242 protein	NM_001135292	chr16_random	9810405	10358026	+	9810405	10357768	16	99,97,124,183,214,79,115,97,149,208,155,123,180,240,144,438,	0,1438,2112,2775,460367,462123,462833,464868,465066,534639,535254,538075,544567,545230,545952,547183,	GAAAAGCTCTTGGATGAAGCCATACAGGCTGTaAAGGTCCAGTCATTCCAAATGAAGAGATgCCTGGACAAAAACAAGCTTATGGATGCTCTAAAACATGCtTCTAATATGCTTGGTGAACTCCGGACTTCTATGTTATCACCAAAGAGCTACtATGAACTTTATATGGCCATTTCTGAnAACTGCACTACTTGGAGGTCTACCTGACAGATGAGTTTGCTAAAGGAAGGAAAGTGGCAGATCTCTATGAACTTGTACAGTATGCTGGAAACATTATCCCAAGGCTTTACCTTTTGATCACAGtTGGAGtTGTATATGTCAAGTCATTTCCTCAGTCCAGGAAGGATATTTTGAAAGATTTGGTAGAAATGTGCCGTGGTGTGCAGCATCCCTTGAGGG…
TCONS_00138854	u	XLOC_044035		391	0	0	37.6	1.52337e+06	chr21	37357904	37358294	+	37357904-37358294	PIGP	phosphatidylinositol glycan anchor biosynthesis, class P	NM_001133929	chr21	38183962	38194136	-	38186655	38193984	4	2824,119,73,234,	0,4565,7050,9940,	GCATCAGAAGCAGAAATCTTAATAATTTAATGAtttttAaaaaacaTTTATTATCTCCATGTaaCCATAACCACCACCCaGATCAAGAGGTAGGGCATTTTCAATTCACCAGCAGGTTCCTTCATGCCTCCTCCCAGTTAATACTCTTCTCCAAAGGTAACCATTATTCTAATATTtGCAACCATAGATTAGTTTTTGCTGATTTTGAACTTCAAATAAAGGGAATCACACAGTAGTTTATTCTTTTGTGTCTGGCTTTTTTTGCCCAATGTTATGGCCATATTAATTCATATTATTAGGTAGCGAAGTAATGCATTCTTGTTTGCACGGCTGTGTAGTGTTCCACTGTAAAAACAGACCATGATTTATTTACCATTCTATACTTGCTGGA
TCONS_00079234	u	XLOC_025640		1080	204	18.89	33.8	1.70773e+06	chr15	21182466	21183545	.	21182466-21183545	PARN	poly(A)-specific ribonuclease	NM_001131885	chr16	14910959	15105135	-	14911941	15105038	25	1038,194,190,75,87,55,70,111,76,43,44,78,57,81,43,39,66,166,61,82,68,4,76,78,116,	0,11330,47232,116673,119597,121190,146998,148320,150487,150894,152448,157511,164063,168226,170571,172377,173154,174737,181683,191063,191226,192119,192124,193556,194060,	CTTTTAATGAAGATTGTATGAATTAAATGCCCACTGTAGTGCCAGCAAAGAATCCAGCGTGGTGCTCAGTGAGGAATACTGCGCATGGCTACAGTTTAACTCCTGTGAAATAgATAGnnnCTGGAGGCGGGGAGGTGCTTCCTCTGCCCCCCTGTGATGTTTCTGTGGTTTCACCTTCCCATGCTGGGCAATtCCCTCCTTAGACAAGACCTGTCTGTGGACTCTTTCnnnnnnnnnnnnnnnnnnnnnnnnnnnnnnnnnnnnnnnnnnnnnnnnGCCCTCTGTCTCTCTGCTGGTCGTGTCGTGTTCTCCTCAAGGTGCCGTCCTGCTGTTCATATTGTTTCGTTCTTTCCCACCAGGAAGCATCTCGATGAACAnnnnnnnnnnnnnnnnnnnnnn…
TCONS_00204627	u	XLOC_067106		1104	15	1.36	21.5	619562	chr7	56323663	56324766	.	56323663-56324766	XPOT	exportin, tRNA (nuclear export receptor for tRNAs)	NM_001132357	chr12	64437651	64481973	+	64443199	64481416	25	330,134,83,57,70,219,185,169,237,39,63,125,145,120,95,70,239,286,190,117,116,48,72,57,584,	0,5474,10377,12176,13505,14340,15541,15824,16706,18474,18636,20048,20482,20781,21259,23546,25554,27029,28958,30060,30349,31191,34801,40699,43738,	CGCTTATATCATGGCTGCAAGCTCAGATGCTGAATCCCCAACCAGAGAAGACCTTTATACGAAATAAAGCCGCcCAAGTCTTCGCCTTGCTTTTTGTTACAGAGTATCTCACTAAGTGGCCCAAGTTTTTTTTTTGACATTCTCTCAGTAGTGGACCTAAATCCAAGGGGAgTAGATCTGTACCTGCGAATCCTCATGGCTATTGATTCAGAGTTGGTGGATCGTGATGTGGTGCATACATCAGAGGAGGctCGTAGGAATACTCTCATAAaAgATACCATGAGgGAACAGTGCaTTCCAAATCTGGTGGAATCATGGTACCAAATATTACAAAATTATCAGTATACTAATTCTGAAnnnnnnnnnnnnnnnTTGAAGTAGTTGGGGCTTATGTCTCTT…
TCONS_00122657	u	XLOC_038527		1289	48	3.72	20.9	762662	chr2	72256505	72257793	+	72256505-72257793	EXOC6B	exocyst complex component 6B	NM_001131582	chr2a	37987394	38648760	+	37987527	38645417	22	247,166,48,91,46,205,177,69,84,47,121,72,98,106,110,112,135,180,142,74,113,3470,	0,84821,93436,95304,95496,108242,250437,266619,311069,311511,312903,326093,327519,332652,333681,337542,349035,364717,449679,495368,653211,657896,	CTGCTCTAGTCCTCAGTCCAGCTGAGTGGGGATCCAATGTCAGTCATCCAGTTCACCAACCACAGTTGCACTGTGCAAATGGGATGGAAGAACAAAATACCnnnnnnnnnnnnnCtTGGCTTTTGAAACAGGTATGTAGGCTTTCTTGTTTAATAGCAGTTAAAAGAGGAAAATGTACAAGAGGAATAAACATGCTCTTTTCACAGAGGAGATTTCCCCTAACCATGCGGCCCATCCATATCAGTAGCTTTACTAGTAAGTTTTAGAGAAAAAAGTtCCCTTCAGAGTTAAAAATGGACTTTCCTAATTTTCTCTATAAATGTGCAACTATCTGTGCAAAATAAAAACGCCATTTCCAACACCTTTGTGAAAAGTACTTGTGAATGCAGGCAAAAAAAA…
TCONS_00088633	o	XLOC_028427		329	76	23.1	14.6	755220	chr16	68299978	68300306	-	68299978-68300306	NQO1	NAD(P)H dehydrogenase, quinone 1	NM_001131680	chr16	57183423	57202068	-	57186224	57201950	6	3107,102,114,131,165,125,	0,4853,6869,9994,10238,18520,	CCAGGTGAGGCTGACAAGTAGGCAGTTGGATAGGAGGAACCTGGAGTTAAGGCAGAAGTTATGGCTGGAGATGCACATTTGGGAATCTTCAACATATAGATGGTGGTGAAAGCAATGAGAtTGGCTGGGATCAATCTCATTGAGTTTTGAGAGAAGAGATTTGATGATTTACCTCTGGGGCTCGACAATGTTAGGAGGTGAAGATGAGAGTGAAAAGCAGTGGTCAGATCCTTTTGTAGTTCCTAAGTGTGagnnnnnnnnnnnnnnnnnnnnnnnnnnnnnnnnnnnnnnnnnnnnnnnnnnnnnnnnnnnnnnnnnnnnnnnnnnnn
TCONS_00131801	u	XLOC_041614		666	0	0	8.5	380996	chr2	30976450	30977115	.	30976450-30977115	GALNT14	UDP-N-acetyl-alpha-D-galactosamine:polypeptide N-acetylgalactosaminyltransferase 14 (GalNAc-T14)	NM_001131380	chr2a	80914886	81154188	+	80914889	81149892	17	132,170,99,68,66,73,35,88,84,106,128,93,33,38,149,125,4455,	0,149307,176076,187443,189930,190177,190270,199634,200628,203268,213514,216265,220992,221045,221570,233561,234847,	ATGGGTAAACTATGGTGGACCGCAGGTACAAGGTGGACCCtTCTTTGAAGGCCAGCCAGGACTcTGGTTGCCAGATGTGAGTGAATCTGCCTGAGATTCATGTAGATGAAATACAGGGCTTCCCaTCAACCCTTCCATCaCCATCCCCCAGAGTTTATAAGAACAAATTCTCTCTTTTTGGGCTCTACTGAAGTGTTAAAGACTTCCATTACTGATAGTTCTTTCCAGTTAGCATTTTCAGTATTAAACTCTGTCATTATGAAGTAAAATATGCATGATCCCTAAATCTATGTGTATTATAACAAGAaTTTTATTGTTATAAATTTGTCTTCTCGGTCCTCTGTTTCTGCTTTTGCTGTCTTTTTAAAACTCTAACGTTtGATAACTGTAGCCAgGAGG…
						Average=	200.713	7.84786e+06
Baboon Cufflink Tracking ID	Class Code	XLOC	TSS ID	Baboon Transcript Length	Baboon Transcript Number of N's	Baboon Transcript %N	Baboon Fold Coverage	FPKM	RABT hg18 Chromosome	RABT hg18 Chromosome Start	RABT hg18 Chromosome End	RABT hg18 Strand	RABT hg18 Exons	Gene ID	Description	rheMac2 RefSeq ID	rheMac2 Chromosome	rheMac2 Chromosome Start	rheMac2 Chromosome End	rheMac2 Strand	rheMac2 Thick Start (Start Codon)	rheMac2 Thick End (Stop Codon)	rheMac2 Number of Exons	rheMac2 Exon Lengths	rheMac2 Exon Start Positions Relative to Chrmomosome Start	Consensus Sequence
TCONS_00223931	o	XLOC_074015		2727	1812	66.45	1843.2	97136472	chrM	579	3305	+	579-3305	LOC100499547	MTRNR2-like	NM_001195058	chr1	163186407	163187886	-	163186864	163186939	1	1479,	0,	nnnnnnnnnnnnnnnnnnnnnnnnnnnnnnnnnnnnnnnnnnnnnnnnnnnnnnnnnnnnnnnnnnnnnnnnnnnnnnnnnnnnnnnnnnnnnnnnnnnnnnnnnnnnnnnnnnnnnnnnnnnnnnnnnnnnnnnnnnnnnnnnnnnnnnnnnnnnnnnnnnnnnnnnnnnnnnnnnnnnnnnnnnnnnnnnnnnnnnnnnnnnnnnnnnnnnnnnnnnnnnnnnnnnnnnnnnnnnnnnnnnnnnnnnnnnnnnnnnnnnnnnnnnnnnnnnnnnnnnnnnnnnnnnnnnnnnnnnnnnnnnnnnnnnnnnnnnnnnnnnnnnnnnnnnnnnnnnnnnnnnnnnnnnnnnnnnnnnnnnnnnnnnnnnnnnnnnnnnnnnnnnnnnnnnnnnnnnnnn…
TCONS_00058486	u	XLOC_018432		455	0	0	267	9312229	chr12	10155647	10156101	.	10155647-10156101	LOC732516	NKG2-FE2	NM_001042637	chr11	10194169	10574339	-	10194182	10574329	4	48,15,43,197,	0,75771,379141,379973,	CGCCGAGGGCGACCAGATCAACGCCAGCAAGAACGAGGAGGACGCGGGAAAAATGTTCGTTggtggCCTGAGCTGGGATACTAGCAAAAAAGATTTAAAAGACAATTTTACTAAATTTGGAGAGGTCGTTGACTGTACAATAAAAATGGATCCCAACACTGGACGGTCAAGAGGGTTTGGGTTTATCCTGTTCAAAGATGCAGCCAGTGTGGAGAAGGTCCTAGACCAGAAGGAGCACAGGCTGGATGGCCGTGTCATTGACCCTAAAAAGGCCATGGCTATGAAGAAGGACCCGGTGAAGAAAATCTTCGTTGGGGGTCTGAATCCTGAAGCCACTGAGGAAAAGATCAGGGAGTACTTTGGCGAGTTTGGGGAGATTGAGGCCATTGAACTTCCAAT…
TCONS_00215707	u	XLOC_071422	tss_id=TSS78253	1971	56	2.84	182.3	7632007	chr9	74843616	74861547	+	74843616-74843741,74847356-74848194,74850079-74850202,74854714-74854803,74854883-74855003,74857965-74858051,74860964-74861547	CYP1D1	cytochrome P450 1D1	NM_001246671	chr15	81798287	81816377	+	81802359	81816347	7	146,839,124,90,121,87,400,	0,4055,6750,11695,11865,14947,17690,	CCGCTGCTGCTGTGGAAGAGACTGTTGgTGTTTCTTAGGACACACACAGCTTCGCCAAAATCCTTCTCTGTCTTCTGGTTCCTGCACCAGGTTCCTCACACTGACCCGCAAGATTTCTGGGCACAGGTGATATATTCCcnnAAATGATTCTCAACCTAGCAGTCACTCCTGGAGAGGTTACCACTTCTCTCATCATTTTGGTGATGGTTTTTGTTTTTGTGAGAGCTCTCAGGAGCAAGGGCAGAAAGCAGCTGTCTCCTCCTGGCCCTTGGTCCTTCCCCATCATAGGGAATCTTCTCCAGCTTGGAGAGCATCCTTACCTTACGTTAATGGAGATGAGGAAGAAATATGGAGATGTCTTTCTCCTCAAACTTGGCATGGTGCCTGTCTTGGTGGTAA…
TCONS_00215709	u	XLOC_071422	tss_id=TSS78255	1300	54	4.15	125.1	5.11252e+06	chr9	74849785	74861547	+	74849785-74850202,74854714-74854803,74854883-74855003,74857965-74858051,74860964-74861547	CYP1D1	cytochrome P450 1D1	NM_001246671	chr15	81798287	81816377	+	81802359	81816347	7	146,839,124,90,121,87,400,	0,4055,6750,11695,11865,14947,17690,	TTTCAAGTTGTGCTTATAGAGACAGGAACTCTTTTGTATTTATTGAAAGAAGTTCTGAGGAGAAAATTGAGTTTGGTAACTTGGTTTTCTATTCCACGCTATCAAGATTAAGCATTGTAAATTTTAAGCAAAAATGGTTGcAAGGTTTAAGATGATCTATTTCCTTTCCTTATATTCCAAGACTCAATGGGTTCCCTTCAAGTTATATGGTGATATGGCTCTTTCTGCGTGGGATTTAAATTGATATACAACATAGACAGgaGtGAGTAGTCATGCTAAGGTTTGTCTCcTAAGGATCATATCCGAGACATTACTGATGCTCTGATTAATGTATGCCACAACAAATATGCTGCTACCAAAACAGACACTTTGAATGACAGTGAAATCATAAGCACTGTG…
TCONS_00115859	u	XLOC_036503	tss_id=TSS41843	205	0	0	106.9	5.49933e+06	chr19	15964252	15969180	-	15964252-15964266,15964902-15965023,15969113-15969180	CYP4F12	cytochrome P450, family 4, subfamily F, polypeptide 12	NM_001194560	chr19	15289562	15310571	+	15289608	15310514	12	244,145,54,128,122,271,67,130,134,65,83,235,	0,3429,5414,5562,7571,8659,9987,10239,19800,20025,20299,20774,	CTGCCTTCCATTTCAACATCCTGAAGCCCTATATGAAGATTTTCAATGACAGTGTGAACATCATGCATGCCAAGTGGCaGCTCCTGGCCTCGGgGGGCAGTGCCCGTCTGGACATGTTTGAGCACATCAGCCTCATGACCTTGGACAGTCTGCAgAAATGTGTCTTCAGCTTTGACAGCCATTGTCaGGAGAAGCCCAGTGAATA
TCONS_00156737	u	XLOC_049965	tss_id=TSS56744	345	8	2.32	103	5244390	chr3	90334121	90338002	-	90334121-90334316,90337854-90338002	PROS1	protein S (alpha)	NM_001044726	chr2	14335823	14391596	-	14336915	14391545	14	1253,226,152,169,168,190,114,122,126,132,123,87,25,153,	0,4327,6590,12197,13992,20318,23956,25806,28259,32627,32864,40310,52652,55620,	TCTGGAATTTAGAGCCAACAGAAACAATCTGGAGTTATTGACACCACTTAAAATAgaAaccaTCTCCCACGAAGAGCTACAAACACAACTTGCCATCTTGGACAAAGCAATGAAAGGAAAAGTGGCCACnnnnnnnngtggccttccagATGTTCCATTCAGTGCCACACCAGTGAATGCCTTTTATAATGGCTGCATGGAAGTGAATATTAATGGTGTAGAGTTGGATCTGGATGAAGCCATTTCTAAACATAATGATATTAGAGCTCACTCATGTCCATCAATTTGGAAAAAGACaAAGaattcttaaggcaccttttctctgctgataataccttttccttg
TCONS_00156738	u	XLOC_049966	tss_id=TSS56745	407	0	0	61	2.50697e+06	chr3	90357450	90366332	-	90357450-90357489,90359252-90359373,90361684-90361809,90366214-90366332	PROS1	protein S (alpha)	NM_001044726	chr2	14335823	14391596	-	14336915	14391545	14	1253,226,152,169,168,190,114,122,126,132,123,87,25,153,	0,4327,6590,12197,13992,20318,23956,25806,28259,32627,32864,40310,52652,55620,	CAAAGATCCCTCAAaTATAAATGGAGGTTGCAGTCAAaTTTGTGATAATAcACCTGGAAGTTACCACTGTTCCTGTAAAAGTGGTTTTGTTATGCTTTCAAATAAGAAAGACTGTAAAGATGTGGATGAATGCTCTTTGAAGCCAAACATGTGTGGCACAGCTGTGTGCAAGAACATTCCGGGAGATTTTGAATGTGAATGCCCTGAAGGCTACAGATATAATCTCAAATCAAAGTCTTGTGAAGATATAGATGAATGCTCtGAGAACATGTGTGCTCAgCTTTGTGTCAATTACCCtGGAGGTTACACTTGCTACTGTGaTGGGaAGAAAGGATTCAAACTTGCCCAAGATCAGAAGAGTTGTGAGGCTGTTTCAtTGTGCCTTCCCTTGAACCTTGa…
TCONS_00231699	u	XLOC_076664		1478	88	5.95	36.9	1.29587e+06	chrX	105457604	105459081	.	105457604-105459081	CSGALNACT2	chondroitin sulfate N-acetylgalactosaminyltransferase 2	NM_001172170	chr9	43286957	43332780	+	43303584	43330713	9	57,924,217,102,179,95,82,1753,306,	0,16364,20112,22196,25560,28679,37087,43463,45517,	ATGAGGCCTCTCACTCCCACCTGGGAATGCTGGTCTTCAGGGAGGAAATAGAGACGCATCTTCATAAACAGGCATACAGGACAAACAGCGAAGCTGTTGGTTGAAATCAnnnnnnnnnnnnnnnnnnnnnnnnnnnnnnnnnnnnnTATTTAGCCTTaCTTCTACTTcCAGATGCAGTGCCTCTTTTGGAAAAGACTTGTTTATTTTTCATATTCTTTCTGACATTACTTTAGCAATTCAACTTGATGTAAGAAGAAAAAGCAAATGTTTCaaCACGAAATCTCTGTTTTGTGAGAATATTGCACTATGGAATAATTGACAAATTGAAATCTCACATTTGTCCCAAAAGTTGTTTTGAGTTAGTTCTACCTGGTGCCCATGTTCTGACTGTGTGTGGGA…
TCONS_00215708	u	XLOC_071422	tss_id=TSS78254	1126	54	4.8	32.5	1.43195e+06	chr9	74847373	74861547	+	74847373-74847405,74848108-74848194,74850079-74850202,74854714-74854803,74854883-74855003,74857965-74858051,74860964-74861547	CYP1D1	cytochrome P450 1D1	NM_001246671	chr15	81798287	81816377	+	81802359	81816347	7	146,839,124,90,121,87,400,	0,4055,6750,11695,11865,14947,17690,	ATGATTCTCAACCTAGCAGTCACTCCTGGAGAGATTATAAACGCTCCTCGGGAGTTTTATCGgGCCCTGAATGGGTTTATTGCACtACACGTACAAGACCATCTTGCTACATATGATAAGGATCATATCCGAGACATTACTGATGCTCTGATTAATGTATGCCACAACAAATATGCTGCTACCAAAACAGACACTTTGAATGACAGTGAAATCATAAGCACTGTGAACGACCTCTTTGGAGCTGGGTTTGAAACAGTATCAACATGTCTATATTGGAGCTTTCTTTATTTGATACACTATCCAGAAATTCAAGCCAAAATTCAAGGAGAAATTGATGGAAACATTGGGCTGAAACCACCCAGATTTGAAGACAGGAAAATTTTGCCATACACAGAAGCT…
TCONS_00215706	u	XLOC_071422	tss_id=TSS78253	1219	54	4.43	22.3	1.0768e+06	chr9	74843616	74861547	+	74843616-74843741,74848108-74848194,74850079-74850202,74854714-74854803,74854883-74855003,74857965-74858051,74860964-74861547	CYP1D1	cytochrome P450 1D1	NM_001246671	chr15	81798287	81816377	+	81802359	81816347	7	146,839,124,90,121,87,400,	0,4055,6750,11695,11865,14947,17690,	CCGCTGCTGCTGTGGAAGAGACTGTTGgTGTTTCTTAGGACACACACAGCTTCGCCAAAATCCTTCTCTGTCTTCTGGTTCCTGCACCAGGTTCCTCACACTGACCCGCAAGATTTCTGGGCACAGATTATAAACGCTCCTCGGGAGTTTTATCGgGCCCTGAATGGGTTTATTGCACtACACGTACAAGACCATCTTGCTACATATGATAAGGATCATATCCGAGACATTACTGATGCTCTGATTAATGTATGCCACAACAAATATGCTGCTACCAAAACAGACACTTTGAATGACAGTGAAATCATAAGCACTGTGAACGACCTCTTTGGAGCTGGGTTTGAAACAGTATCAACATGTCTATATTGGAGCTTTCTTTATTTGATACACTATCCAGAA…
TCONS_00204602	u	XLOC_067081		692	58	8.38	21.9	889516	chr7	37591436	37592127	.	37591436-37592127	NECAP1	NECAP endocytosis associated 1	NM_001194593	chr11	8458009	8474215	+	8458014	8472530	8	100,101,105,82,109,184,103,1734,	0,7883,8139,10064,11408,11604,14031,14472,	TTTCTTGGCTGCACAAGTAACAACACATGGGaGTGaCATAAACCAGCTTGAATGTAATGGAGAAGCTATGAAAAAGATTGTCCAGTCATTTTGGTTCTGGGGAGGAAATGGGTTCctAacTTCCCTCACAGATTGGTGCCCTCAAGGTCtTTTTnnnnnnnnnnnnnnnCCTTAtTcTCCTGCCAATGCCATTCAGAACTGGACCCAGTTGGATGGCTGTGGTGCCTGGTTtGGAACAGAGCTGGATGCAGTGCTGAAGTCCCCCCACAAGTCATTGCTTGCAGAAACTGGAGTTGGTGCTGGTGTCGTGACGGGAGCAGGAGAATCCAAATCTAAAAGGATATCTGCATCACTGCCTCCATGGTTAGATTTCGGAATGGGTGGTGGGGTGACATGATT…
TCONS_00215710	u	XLOC_071422	tss_id=TSS78256	898	54	6.01	10.6	464770	chr9	74850211	74861547	+	74850211-74850226,74854714-74854803,74854883-74855003,74857965-74858051,74860964-74861547	CYP1D1	cytochrome P450 1D1	NM_001246671	chr15	81798287	81816377	+	81802359	81816347	7	146,839,124,90,121,87,400,	0,4055,6750,11695,11865,14947,17690,	CAGAATTTAGCAACATGGTTTGAAACAGTATCAACATGTCTATATTGGAGCTTTCTTTATTTGATACACTATCCAGAAATTCAAGCCAAAATTCAAGGAGAAATTGATGGAAACATTGGGCTGAAACCACCCAGATTTGAAGACAGGAAAATTTTGCCATACACAGAAGCTTTCATAAGTGAAGTATTCAGACATGCCTCTTTTCTTCCATTTACTATTCCACATTGTACTACAGCGGACACTACTCTGAATGGCTATTTCATTCCCCGGAAAACGTGCACCTTTATTAACATGTAACAAGTAAACCACGATGAAACTATTTGGGATAATCCTAGCTTATTtCGACCTGACAGATTTTTAAACGAAAACAGAGAACTGAATAAAAGCCTCGTGGAGAAA…
TCONS_00037111	o	XLOC_011987		397	33	8.31	1.2	37481	chr11	64671426	64671822	+	64671426-64671822	FAU	Finkel-Biskis-Reilly murine sarcoma virus (FBR-MuSV) ubiquitously expressed	NM_001194638	chr14	9133114	9318013	+	9316819	9317954	6	23,24,83,145,56,185,	0,183403,183697,183874,184482,184714,	CTTCTCCACCCCCTTAATTCTAGACTTGGCCAATGACTTGCTTTGAACCAGTAGAATATGGTGGAAATGAtGCTGTGCCCAATTCTGGACTTACCCTTTAAgACAGAACTGGCAGCTTCTGTTTTCTTCTCTTAGAATTCAGCCACCATGCTGTGAGGAAGCCCAGGCAGTCCTGTGGGGAGGTCCATGTAGAGGAGAATCAAAGCTCCATTCTCAGCCTTTTGGGTAAGATCAAGTGTAGTATCTGTTtTTATCAGTTTAATATCTGnnnnnnnnnnnnnnnnnnnnnnnnnnnnnnnnnAAATAGATTTTTGGAACTAAGAGATaGAATAGGAGCTTGCCCCACCCACTCCACACATCGACCTAGCATTGCAGTACCTCCAGGAACAGTGTACCC
						Average=	216.454	1.05877e+07
