# Supplementary material for: The Baboon Kidney Transcriptome: Analysis of Transcript Sequence, Splice Variants, and Abundance
Source: PLoS One. 2013 Apr 23;8(4):e57563. doi: 10.1371/journal.pone.0057563 (PMC3634053; doi:10.1371/journal.pone.0057563)
Supplement: Table S13 — Baboon RNAs identified using RABT sequence assembly and annotated using rn4 genome assembly. This table includes: Cufflinks tracking ID, class code, XLOC, TSS ID, transcript length, number of N's, percent N's, fold coverage, FPKM, hg18 chromosome, hg18 chromosome start, hg18 chromosome end, hg18 strand, hg18 exons, gene ID, gene description, rn4 NCBI RefSeq ID, rn4 chromosome, rn4 chromosome start, rn4 chromosome end, rn4 strand, rn4 start codon, rn4 stop codon, rn4 number of exons, rn4 exon lengths, rn4 exon start positions relative to chromosome start, and FASTA consensus sequence (baboon). (FASTQ sequences are deposited in GenBank, Accession # SRA053493). (XLSX) [file pone.0057563.s013.xlsx]

## Sheet: Additional file 13
Baboon Cufflink Tracking ID	Class Code	XLOC	TSS ID	Baboon Transcript Length	Baboon Transcript Number of N's	Baboon Transcript %N	Baboon Fold Coverage	FPKM	RABT hg18 Chromosome	RABT hg18 Chromosome Start	RABT hg18 Chromosome End	RABT hg18 Strand	RABT hg18 Exons	Gene ID	Description	rn4 RefSeq ID	rn4 Chromosome	rn4 Chromosome Start	rn4 Chromosome End	rn4 Strand	rn4 Thick Start (Start Codon)	rn4 Thick End (Stop Codon)	rn4 Number of Exons	rn4 Exon Lengths	rn4 Exon Start Positions Relative to Chrmomosome Start	Consensus Sequence
TCONS_00231641	u	XLOC_076606	-	104	0	0	883506	41977200000	chrX	45696458	45696561	.	45696458-45696561	MED28	mediator of RNA polymerase II transcription	NM_001107217	chr14	70666488	70675285	-	70667998	70675243	4	1708,113,67,201,	0,4768,5789,8596,	CTTGCAATATCCAGAAACTTCTGGAtaCACTGATCAACACCAGTTCGAATTTCTTCCTGATCAGTGCCATTGACATAGTCCTGACTCACCAGAGACGCAAAGCA
TCONS_00131844	u	XLOC_041657	-	101	0	0	412369	20626540000	chr2	101504257	101504357	.	101504257-101504357	PRCP	lysosomal Pro-X carboxypeptidase precursor	NM_001106281	chr1	149711288	149763876	+	149711350	149763050	9	221,141,102,182,158,170,165,188,1043,	0,32279,34761,38464,39318,40690,45934,46794,51545,	CTAAAATCTgTAGTTACAATCTTCATAAATACACCACAAGGTACTAAATCCTCAAACTGCCAGATAGGGGCAGAAGCTGCAAGAGCTCCAACTGCCATATG
TCONS_00192464	u	XLOC_062787	-	152	0	0	314117	17136723500	chr6	139977744	139977895	.	139977744-139977895	ATP5F1	ATP synthase subunit b, mitochondrial precursor	NM_134365	chr2	201195387	201206666	-	201195683	201206526	7	374,180,126,164,146,37,180,	0,935,3084,5313,7273,10812,11099,	tgCgGTAATCACATATATTtCTTTGGATAAAGCATACAAGATAAGCCCAGTTCCGAGCACATAGGGTCCTGTTACACCAGTTTTAGGATAAAGAAACTGGAAGAATTCCTCAGGGATCAGTCCAaaatgaacttttcctccATATTCAGGAA
TCONS_00231729	u	XLOC_076694	-	101	0	0	293242	10733400000	chrX	144520184	144520284	.	144520184-144520284	TRMT1	N(2),N(2)-dimethylguanosine tRNA	NM_001013870	chr19	25119863	25130026	-	25121921	25129563	16	184,130,120,77,637,135,70,87,149,113,116,188,137,56,201,78,	0,300,509,1335,1511,2234,2454,2596,2823,4586,4788,8026,8484,8851,9518,10085,	ATGGCCCTCAAGAgCCGGGCCTGCCACGAGAtGGCCCTGAGAATCGTCCTGCACAGCCTgGACCTCCGCGCCAACTGCTACCAGCGCTTCGTGGTGCCGCT
TCONS_00231689	u	XLOC_076654	-	101	0	0	264607	10722640000	chrX	99944462	99944562	.	99944462-99944562	RAD21	double-strand-break repair protein rad21 homolog	NM_001025701	chr7	88267647	88294703	-	88269091	88286210	14	1636,84,150,149,172,224,123,126,207,107,100,130,175,174,	0,2288,3851,4856,5386,6805,8603,9068,9735,10520,12602,14152,18419,26882,	CAGGAAGAAAGAAGATGGAACAAAAGGACTCAGCAGatgctTCATGGTCTTCAGCGTGCTCTTGCTAAAACTGGAGCTGAATCTATCAGTTTGCTTGAGTT
TCONS_00160091	u	XLOC_050990	-	101	0	0	200727	7865790000	chr3	111117616	111117716	.	111117616-111117716	NFYB	nuclear transcription factor Y subunit beta	NM_031553	chr7	23190294	23205611	+	23192428	23203907	8	133,86,94,131,198,82,80,1737,	0,2054,7171,8845,11383,12571,13289,13580,	TTAGTAAATGCCTTCTCTGTAAGCTCTTCACTTaGTCCATCTGTAGCTGTGACTGCTCCACcAATTCCCTTTTCTCCTTTCATAGCCTCTCTGAATTTCTG
TCONS_00102468	u	XLOC_032501	-	245	0	0	161405	8648073600	chr17	21103781	21104025	.	21103781-21104025	EIF1	eukaryotic translation initiation factor 1	NM_001105837	chr10	89255636	89257728	+	89255783	89257143	4	178,164,102,630,	0,774,1052,1462,	tgaggtttttaAACTTGTGAcaagggACaGAAGGgaaattcTACTCATTGCAAGGAAATCCTCACTTAAGCTTCAGTGAGCCACAAGCACTTAACGCCCATGAACCTTCAGCTGATCGTCCTTAGCCAGTCCAATCTCTACGAGGAACTGGCATATGTTCTTGCGTTGGTCACCCTGTAGCTGAATTACTTCTCCATATTCTGGATGCTCAATTACAGTACCATTGCAGGCAAACTTCTTCTTAA
TCONS_00231670	u	XLOC_076635	-	119	0	0	145163	7564778800	chrX	71864681	71864799	.	71864681-71864799	CAPZA1	F-actin-capping protein subunit alpha-1	NM_001109625	chr2	200080803	200125881	-	200082895	200125594	10	2233,63,72,79,80,207,64,52,64,326,	0,2556,5702,10218,10907,15697,16627,19911,21991,44752,	TCTGCATTCTCTATGATTTTAATAAACTCCTTGGCAGTTTGGGCTTCATTTGAAACAGTTAGTGAATCCTGTACATCTTTATGACTAACCAACTGAACATTGCCATCTTCATAATAGTG
TCONS_00231657	u	XLOC_076622	-	123	0	0	144160	7589936800	chrX	53851080	53851202	.	53851080-53851202	MRPL32	39S ribosomal protein L32, mitochondrial precursor	NM_001106116	chr17	58747046	58749913	+	58747083	58749746	3	164,182,422,	0,1539,2445,	GGCTTTCCCAGTCCTCCGTGGGGACCAGCATTAGCAGTACAGGGCCCAGCCATATTTACAGAGCCAGCAAATGATACCAGTGGAGGTAAAGAGAATTCCAGCCTTTTGGATAGTATCTTTTGg
TCONS_00192460	u	XLOC_062783	-	101	0	0	136846	5008920000	chr6	128023249	128023349	.	128023249-128023349	TBL1XR1	F-box-like/WD repeat-containing protein TBL1XR1	NM_001108941	chr2	107561414	107688872	+	107653187	107682886	16	114,67,103,146,223,133,142,64,98,61,122,75,128,166,102,6013,	0,58415,91728,100668,102053,102796,103328,103955,104121,105106,115096,115361,117874,118589,120554,121445,	TTTCTTTATTATGTGCTTGCAAATCATGGACACAATTGTCTTGTTTCATACTCCATATCTTTAAAGTCATGTCATCAGAACAGGaGGCCAGGAGATTGCCA
TCONS_00119820	u	XLOC_037441	-	146	0	0	134231	7047821700	chr19	62378513	62378658	.	62378513-62378658	PTCD3	pentatricopeptide repeat-containing protein 3, mitochondrial	NM_001134718	chr4	105159833	105187103	-	105160353	105187053	24	608,159,42,149,86,91,79,107,29,90,54,145,86,61,88,56,116,124,105,69,46,37,53,154,	0,874,1546,2634,3736,4319,4512,7417,8385,8647,11593,12330,13233,13753,14583,15859,17504,18896,20791,21360,22867,25372,25510,27116,	GATTTTATTCTGgTagtgcaTCCCTCTCAAAGGTTGAAGGAACTGATATAACAGGGaTTGAAGAAGTAGTAATTCCAAAAAAGAAAACTTGGGATAAAGTAGCTGTTCTTCAGGCACTTGCAACCACAGTAAACAGGGATACCACG
TCONS_00070893	u	XLOC_022787	-	135	0	0	129132	7083334400	chr14	65417289	65417423	.	65417289-65417423	NCOA4	nuclear receptor coactivator 4	NM_001034008	chr16	7642115	7662460	+	7653547	7661016	10	89,155,141,89,109,90,144,1008,141,1450,	0,11418,13088,13323,13609,14183,15664,17086,18371,18895,	GCTCTGGCATTGGGATATAGCCTCTCTTCTCCAGGAAGGGCCCAATATTTGATGAACTAGCATGAGCCATCAAGTGCTCAGGAATTTGAATGGTTTTGAGAGACCCAAATGTGGTGATGGTCTGGCGCAGAGCag
TCONS_00070893	u	XLOC_022787	-	135	0	0	129132	7083334400	chr14	65417289	65417423	.	65417289-65417423	NCOA4	nuclear receptor coactivator 4	NM_001034007	chr16	7648404	7662460	+	7653547	7661016	10	43,155,141,89,109,90,144,1008,141,1450,	0,5129,6799,7034,7320,7894,9375,10797,12082,12606,	GCTCTGGCATTGGGATATAGCCTCTCTTCTCCAGGAAGGGCCCAATATTTGATGAACTAGCATGAGCCATCAAGTGCTCAGGAATTTGAATGGTTTTGAGAGACCCAAATGTGGTGATGGTCTGGCGCAGAGCag
TCONS_00213622	u	XLOC_070493	-	129	0	0	107461	5727987000	chr8	43246009	43246137	.	43246009-43246137	AFG3L2	AFG3-like protein 2	NM_001134864	chr18	63930651	63976211	-	63931141	63976036	17	727,195,201,116,111,126,108,154,138,274,125,75,153,104,78,100,289,	0,3457,5533,10410,12237,15235,15452,18768,23771,26427,29220,31543,38431,38692,40906,41345,45271,	TCCaATTTtTTCCATTAGGAAAGTACTTTTCaAATCCTTTTGGGGGTCGGGAACAGAATCTTTGATAAGCAGCAATTACATCTGTCAAAAGAGAATTTCTGCTGGCCCTTGTTTGAGtTGTAACAAATC
TCONS_00213654	u	XLOC_070525	-	141	0	0	69032.2	3875582700	chr8	124370014	124370154	.	124370014-124370154	HSD17B4	peroxisomal multifunctional enzyme type 2	NM_024392	chr18	45157434	45251606	+	45157483	45251279	24	107,54,108,60,22,47,85,188,92,25,129,101,237,52,72,104,66,70,107,87,87,139,128,417,	0,1905,12765,23096,25076,25201,27058,28645,36986,40170,41942,44280,46273,48610,62733,64026,65419,68767,69906,71148,73950,75234,86859,93755,	caGCACTGGATGCTTTAAGAATAGATgTTGTGGTCAACAATGCTGGAATTCTGAGGGATCGTTCTTTTgCTAGGATAAGTGATGAAGACTGGGATATAATCCACAGAGTTCATTTGCGGGGCtCATTcCAAGTGACACGGG
TCONS_00180445	u	XLOC_058633	-	152	0	0	65181.3	3261050100	chr5	75252241	75252392	.	75252241-75252392	ACO2	aconitate hydratase, mitochondrial precursor	NM_024398	chr7	120223787	120266938	+	120223791	120266023	18	40,137,259,93,159,151,105,92,106,158,74,112,123,156,192,133,122,1050,	0,16754,22758,27123,31526,31903,32826,34019,35317,37248,37597,38175,39519,39837,40591,41140,41724,42101,	TCTCcCTCaCTGCTGCAGCTCCTTCATTCTGTTGAGGGCACTGCCGGCGCGGAACCACTCGATCTGCGTCTCGTTGAAGGTGTGGTTCAGGAGGATGGTCTCCTGGGTCCCGTTGGGGTGCTTGATGATGCACTTCAGGGGCTTGCCAGGGG
TCONS_00160031	u	XLOC_050930	-	177	0	0	60699	3280889200	chr3	12274711	12274887	.	12274711-12274887	GSTM1	glutathione S-transferase Mu 1	NM_017014	chr2	203575443	203580821	-	203575805	203580784	8	452,111,96,101,82,65,76,73,	0,2510,2703,3967,4157,4485,4935,5305,	GGCAATGTAGCGCAGgATGGCGTTGCTCTGAGTGATCTTGTGAGTCCCATCAATCAAGTAGGGCAGATTGGGAAAGTCCAGGCCCAGCTTGAATTTTTCATTCAGcCACTGgcttctgtcatagtcaGGAGCATCCCCCATTGTGTACTTCTTTTCCTCGTAACTTGAGCCTGTGTA
TCONS_00231617	u	XLOC_076582	-	187	0	0	48506	2621888280	chrX	12772986	12773172	.	12772986-12773172	MRPL35	39S ribosomal protein L35, mitochondrial	NM_001106596	chr4	105103324	105111093	-	105104344	105111049	4	1209,145,190,87,	0,2474,3530,7682,	cGTCATCTTATCTAAGAGTTTACTCTGGGTTTTATTGCAGAACACAAATTTCCTCAAtCGCTTTTTTCTTGCAGGTGTCTTTTTCCATAATTTTTTCTTATAGCCAGCCTTTCTCCtCACCCATAGGCCAGAATGAAGTCGAAGAAACCTATAGATGACAGCTTTCACAGTCTTTCTCTTGCCTTTT
TCONS_00131811	u	XLOC_041624	-	154	0	0	47065.4	2652215100	chr2	52651719	52651872	.	52651719-52651872	CRTC1	CREB-regulated transcription coactivator 1	NM_001047115	chr16	19494579	19536785	+	19494579	19536785	8	126,117,138,62,95,86,41,212,	0,30847,33550,34457,37356,39381,41656,41994,	GCCCTGCACCAGAGCACAATGACGCCCACTCAGCCaGAATCCTTTACCAGTGGGTCCCAGGATGTGCACCAGAAAAGAGTCTTACTGTTAACAGTCCCAGGAATGGAAGAGACCACATCAGAGgCAGACAAAAACCTTTCCAAGCgAGCATGGG
TCONS_00146691	u	XLOC_046425	-	154	0	0	40021.3	2083230800	chr22	23412168	23412321	.	23412168-23412321	ARL5A	ADP-ribosylation factor-like protein 5A	NM_053979	chr3	33905755	33926681	-	33906172	33926490	6	466,152,84,148,61,237,	0,2927,10362,12041,12626,20689,	AAAGTTATCATTGTTGGGCTGGATAATGCAGGGAAAACGACCATTCTTTACCAATTTTCTATGAATGAAGTTGTACATACATCTCCTACAATAGGAAGTAATGTAGAAGAGATAGTGATTAATAATACACGTTTCCTAAtGTGGGATATTGGtG
TCONS_00046114	u	XLOC_014649	-	151	0	0	35709.4	1828075400	chr11	23383828	23383978	.	23383828-23383978	WIZ	protein Wiz	NM_001108064	chr7	12923847	12951555	-	12924819	12950645	9	1132,196,420,528,552,504,324,263,41,	0,2609,3034,3609,5182,7626,13825,26593,27667,	AGCCCACCAGGCACCGTGAAGGCTGAGGAGCACCAGCGGCAGAACATCAACAAATTCGAACGCCGACAAGCCCGCCCTCCAGATGCCTCCGCAGCCCGGGGAGGCGAGGACACCAATGACCTACAGCAGAAGCTGGAGGAGGTGCGACAAC
TCONS_00180458	u	XLOC_058646	-	169	0	0	25163.8	1343983400	chr5	92628927	92629095	.	92628927-92629095	POLD2	DNA polymerase delta subunit 2	NM_001013050	chr14	86535756	86541920	-	86535832	86540640	11	237,102,128,158,81,199,115,124,122,277,19,	0,481,852,1197,1476,1800,2091,2535,2833,4664,6145,	AGCTGCAGCCTGGGGAGAAGTGCTGTGTGGTGGGCACTCTGTTCAAGGCCATGCCGCTGCAGCCCTCCATCCTGCGGGAGATCAGCGAGGAGCACAACCTGCTCCCCCAGCCTCCTCGGAGCAAATACATACACCCAGaTGATGAActggtCTTGGAAGATGAACTGCA
TCONS_00180467	u	XLOC_058655	-	213	0	0	23555.1	1281733660	chr5	114877112	114877324	.	114877112-114877324	CCT5	T-complex protein 1 subunit epsilon	NM_001004078	chr2	83681784	83692937	-	83681895	83692935	11	239,181,138,186,120,150,193,199,165,61,107,	0,1671,2024,2258,3056,3599,3828,5210,7063,7569,11046,	TGAAGGAGatgaaccctgctctTggCaTCgactgtttgcacaagggGaCAAATGATATGAAGCAACAGCATGTCATAGAAACCTTGAtTGGCAAAAAGCAACAaACATCTCTTGCAACACAAATGGTTAGAATGATTTTGAAGATTGATGAcATTCGTAaGCCTGGAGAATCTGAAGAATGAAGACACTGAGAATACTATGTAGTAAGATCCA
TCONS_00106362	u	XLOC_033991	-	207	0	0	19570.5	1070927200	chr18	12182244	12182450	.	12182244-12182450	PMM2	phosphomannomutase 2	NM_001106973	chr10	7001339	7022517	-	7003163	7022453	9	1010,140,116,76,100,92,77,112,118,	0,1786,6643,9371,9570,11781,12587,15197,21060,	GGAGTAGCCCACGGTCCTGGGGtCTGTGAAGATCTCATggtcATTGCCACCTGGCATGGTTTTGTCTCCAAAGAAATAAATGGTCTTATAACCGTCATTTTCCACATGTCGCAGGCAATACCTCTTGTCCCATCCGTCAGGAAAGACATCAAAGCTGATCTGGCCTCCTATGGAAAACGTGAGGCCTTTTCCTGCAAACTCTTTCCG
TCONS_00070903	u	XLOC_022797	-	174	0	0	16664.3	868835000	chr14	94168054	94168227	.	94168054-94168227	ADIPOR1	adiponectin receptor protein 1	NM_207587	chr13	47358624	47379564	+	47367149	47378882	8	123,235,117,172,187,188,194,811,	0,8431,11094,13209,14373,16327,19680,20129,	CTGCTAGAAGAGAAGGGCAAACGGGTAATCGCCAACCCAACCAAAGCTgAAGAAGaGCAAACATGTCCAGtGCCcCAGGAAGAAGAGGAGGAGGTGCGGGTACTGACACTTCCCCTGCAAGCCCACCACGCCATGGAGAAGATGGAGGAGTTTGTGTACaAGGTCTGGGAGGGA
TCONS_00192459	u	XLOC_062782	-	168	0	0	15346.5	787041300	chr6	128022458	128022625	.	128022458-128022625	TBL1XR1	F-box-like/WD repeat-containing protein TBL1XR1	NM_001108941	chr2	107561414	107688872	+	107653187	107682886	16	114,67,103,146,223,133,142,64,98,61,122,75,128,166,102,6013,	0,58415,91728,100668,102053,102796,103328,103955,104121,105106,115096,115361,117874,118589,120554,121445,	CATGGGTCAGGGACAGTCATTTTGGCTATGTACACATTCATAGTCGGTCCATGGCTTCCAACTAGTAGCGCTATTTCCGAAGGTCTAATACACAAACTGAACCATCTGATGCACTGGCTCCAACTTTGTCTCCTGCTGCATTCCAGCAAACTTCAAAAATTCCACCTG
TCONS_00079248	u	XLOC_025654	-	225	0	0	13050.9	681182100	chr15	35333376	35333600	.	35333376-35333600	PNO1	RNA-binding protein PNO1	NM_199083	chr14	98102420	98110989	-	98103138	98110952	7	786,71,118,61,84,150,241,	0,1296,5511,5859,6097,8057,8328,	TAGAGAATGTGACACGGACGCGGATAGTTTTGGCTGATGtGAAAGTTCACATCCTTGGCTCCTTCCAAAACATCAAGATGGCAAGAACTGCCATTTGCAACCTAATCTTGGGAAATCCTCCTTCCAAGGTTTaTGGCAATATTCGAGCTGTGGCTAGCAGATCAGCAGATCGATTCTGATTTCAAGTCAGAGACTTTTTATCTTGCCTTTGGACTCTGGAGAAAA
TCONS_00089859	u	XLOC_028787	-	264	0	0	11355.7	643892640	chr16	73203974	73204237	.	73203974-73204237	CCT6B	T-complex protein 1 subunit zeta-2	NM_001014228	chr10	72107075	72144993	-	72107172	72144993	11	170,73,103,134,148,97,83,160,111,104,176,	0,645,2529,3940,17492,18136,20230,21826,22576,36582,37742,	TTTCAATagtgATttatttcagtctaGGtactTTCCAAGAATGTCACCATCTCTAAATAGGAAATAATCCTTGTCATCTAGAACTACTTTGGTGCCTCCATgCTCTGGCAGAAGAACTTTATCTCCAACTTTCACGCTAACCGGTTGAATCTCTCCACCCTTTCCTTTAGAACCCGATCCAACAGCGACTACTGTTGCTTGCAATACTTTTCCTTGAGATTTTTCTGGAAGCATAAtACCTCcTTTGGTTACAGTTTCAGCAGC
TCONS_00089859	u	XLOC_028787	-	264	0	0	11355.7	643892640	chr16	73203974	73204237	.	73203974-73204237	HNF1B	hepatocyte nuclear factor 1-beta	NM_013103	chr10	72081090	72187014	+	72081120	72186393	7	374,200,164,134,91,119,642,	0,4994,81035,87623,93978,96665,105282,	TTTCAATagtgATttatttcagtctaGGtactTTCCAAGAATGTCACCATCTCTAAATAGGAAATAATCCTTGTCATCTAGAACTACTTTGGTGCCTCCATgCTCTGGCAGAAGAACTTTATCTCCAACTTTCACGCTAACCGGTTGAATCTCTCCACCCTTTCCTTTAGAACCCGATCCAACAGCGACTACTGTTGCTTGCAATACTTTTCCTTGAGATTTTTCTGGAAGCATAAtACCTCcTTTGGTTACAGTTTCAGCAGC
TCONS_00169568	u	XLOC_054603	-	245	0	0	9597.7	544253410	chr4	88550948	88551192	.	88550948-88551192	MRPL19	39S ribosomal protein L19, mitochondrial	NM_001029898	chr4	116207541	116211771	-	116207829	116211769	5	510,182,135,119,223,	0,632,2148,2458,4007,	ATCCTCTGAAATTTCAAATAGAAAGAAAAGATATGTTAGAAAGGAGAAAAGTACTCCACATCCCAGAGTTCTATGTTGGAAGTATTCTTCGTGTTACTACAGCTGACCCATATGCCAGTGGAAAAATCAGCCAGTTTCTGGGGATTTGCATCCAGAGATCAGGAAGAGGCcttGGAGCTACTtttaTCCTTAGGAATGTTATCGAAGGACAAGGTGTTGAGAtTTGCTTTGAACTTTATAATCCT
TCONS_00180433	u	XLOC_058621	-	270	0	0	7442.8	419396790	chr5	55171174	55171443	.	55171174-55171443	HNRPH1	heterogeneous nuclear ribonucleoprotein H	NM_080896	chr10	35922839	35930132	+	35922896	35928798	12	79,144,139,179,72,134,136,60,90,93,50,756,	0,275,1908,2996,3266,3394,3643,4457,4608,5410,5909,6537,	AGTCCACCGGCAATGTTcTCCCATTTGGCGCGATTTCCAACCCTGAGAAGAACTGAACAATTTCTTCCTTGCTACATCCAAAGGGAAGTCCTCTAAGCCGTACAAAGCCATCATTGGCCGTGTCAGGACTATTTGGACCAGTAtGCTTCAACACCCAATCCATTTCAACGTTGTTTGACTTGAATACTTCAACATATCTGTGTCCCATAGTTTCTCTGTCTTTTTTCAGGGCCAATTTgACTTCATCTTCTGATTCAAGTTCAACAAAAG
TCONS_00141050	u	XLOC_044715	-	220	0	0	6848	353458100	chr21	13970892	13971111	.	13970892-13971111	CXADR	coxsackievirus and adenovirus receptor homolog precursor	NM_053570	chr11	17193504	17241549	+	17193575	17241063	8	114,167,205,156,123,139,184,528,	0,23119,27173,31423,32270,32928,34110,47517,	AACGTAGTCCCTCCTTCAAATAAAGCTGGACTAATTGCAGGAGCCATTATAGGAACTTTGCTTGCTCtGGTGcTCATTGGTcTTATCATCtTtTGCTGTCATAAAAAGCGCAGAGAAGAAAAATATGAAAAGGAAGTTCATCACGATATCAGGGAAGATGTGCCACCtCCAAAGAGCCGTACGTCCACTGCCAtAAGCTACATAGGCAGTAATCATTCAT
TCONS_00033728	u	XLOC_010839	-	314	0	0	3915.3	176857140	chr10	31957225	31957538	.	31957225-31957538	GLUD1	glutamate dehydrogenase 1, mitochondrial precursor	NM_012570	chr16	9965717	9999252	+	9965777	9998124	13	505,81,56,64,95,180,138,138,81,124,92,63,1248,	0,11300,13497,15911,19475,24061,25161,26063,26477,28475,29510,30748,32287,	TTTAAAGGCAAaATaCCCAaACTGCTCTCTGGTGTAGGTGATTTCTACTTTCACACTCAGCTTGTACATGATCCCCTAACCTTAATTTCTTTCTCCTTCAGGGGCTGATTTGGATTGACTTGTTGAGAATGGTATCCATTATTAACTGaGTCaGGAGAGAAAGGGATTTCTGTGGTTACATGTAAACTTGTGATAGGTCTGCAGAAGTTACAGGTGAAGAGGGTAGTGAGGAAGTCAGCCACGATCCATCTATGTGAAGGTCACACCAGCTTCATTGTACACTTTGAAGACTTTCTCAATGGCATTGACATAGa
TCONS_00033718	u	XLOC_010829	-	233	0	0	3568.5	189868080	chr10	8243661	8243893	.	8243661-8243893	PRPF38A	pre-mRNA-splicing factor 38A	NM_001106672	chr5	129866097	129877797	-	129866612	129877595	10	558,49,98,27,113,111,86,122,160,332,	0,2667,3132,3327,4007,5763,6855,8171,9797,11368,	ATGAGTTTATTGATGAACTATtGCACAGTGAGAGAGTCTGTGATATCATTCTGCCCCGGCTGCAGAaacGCTATGTATTAGAGGAAGCTGAGCAACTGGAGCCTCGAGTTAGCGCTCTGGAAGAGGACATGGATGATGTGGAGTCCAGTGAAGAGGAAGAAGAGGAGGATGAGAAGTTGGAAAGAGTGCCATCACCTGATCACCGCCGGAGAAGCTACCGAGACTTGGACAAG
TCONS_00033721	u	XLOC_010832	-	229	0	0	3141.1	159111943	chr10	17659369	17659597	.	17659369-17659597	PRPF38A	pre-mRNA-splicing factor 38A	NM_001106672	chr5	129866097	129877797	-	129866612	129877595	10	558,49,98,27,113,111,86,122,160,332,	0,2667,3132,3327,4007,5763,6855,8171,9797,11368,	GCGAATCTATGAGTCCAAGTACTGGAAAGAGGAGTGCTTCGGCCTTACGGCTGAACTTGTAGTCGATAAAGCCATGGAGTTAAGGTTTGTGGGTGGCGTcTATGGTGGCAACATAAAACCAACACCCATTCTGTGTCTAACCTTGAAGATGCTTCAGATTCAACCCGAGAAGGATATCATTGTAGAGTTTATCAAAAATGAAGATTTCAAGTATGTTCGCATGCTGGGG
TCONS_00169612	u	XLOC_054647	-	319	6	1.88	3134.5	125494703	chr4	182680811	182681129	.	182680811-182681129	EPCAM	epithelial cell adhesion molecule precursor	NM_138541	chr6	11176663	11192628	+	11176730	11192183	9	143,108,241,66,64,102,204,45,487,	0,3430,3785,5127,5917,7446,9928,13893,15478,	CTCAGAATGATGTGGACATAGCTGATGTGGCTTATTATTTTGAAAAAGATGTTAAAGGTGAATCCTTGTTTCAttcTTCCAAGAAAATGGACCTGAGAGTAAATGGGGAACAACTGGATCTGGATCCTGGTCAAACTTTAATTTATTATGTCGATnnnnnnGCACCTGAATTCTCAATGCAGGGTCTAAAAGCTGGTGTTATTGCTGTTATTGTGGTTGTGGTGATAGCAGTTGTTGCTGGAATTGTTGTGCTGGTTATTTCCAGAAAGAAGAGAATGGCAAAGTATGAGAAGGCTGAGATAAAGGAGATGGGTGAGAT
TCONS_00180536	u	XLOC_058723	-	249	0	0	2558	126611569	chr5	180474991	180475239	.	180474991-180475239	TMTC4	transmembrane and tetratricopeptide repeat	NM_001134414	chr15	108061643	108118409	-	108061887	108113477	18	393,70,113,115,142,108,80,132,172,203,165,93,104,88,217,116,213,62,	0,1320,6108,7730,11609,11870,12101,17659,18186,19496,21390,21940,26229,38307,45754,46929,51675,56704,	GCAGTTGGAAGAGAGGCACTGGAATTAAtaCCTAATGATCACTCTCTCATGTTCTCGTTGGCAAACGTGCTGGGGAAATCCCAGAAATACAAGGAATCTGAAGCTTTATTCCTCAAGGCAATTAAAGCAAATCCAAATGCTGCAAGTTACCATGGTAATTTGGCTGTgCTTTATCATCGCTGGGGACATCTAGACTTGGCCAAGAAACACTATGAAATCTCCTTGCAGCTTGACCCCACGGCATCAGGg
TCONS_00169613	u	XLOC_054648	-	253	3	1.19	2145.2	114585000	chr4	185717419	185717671	.	185717419-185717671	GAR1	H/ACA ribonucleoprotein complex subunit 1	NM_001024306	chr2	227267774	227275054	-	227268176	227274547	7	416,72,160,60,155,232,257,	0,788,1683,4495,5011,6553,7023,	GCCTCCCCTGCCACCACCTCTTGGAGGTCCTTTCTCACCTGGAGGTCGAGGTAAAAACCTCTGGAGTGGCAGCAGCTTATATGGGTCTATATAAAACTTCTnnnGTTTTTTAAAGGATGAAGCCTTCATGTTTTCTGACAATTTAACTGAAAAATAAAAATCTCTAAGTTGTCCAAATATTTCATCCACTTTTCCAATTTGTTCTTTGTTTTCTAAGTAAACAGGAGCATTGAAATAAGGCACCTTATTTTCA
TCONS_00131880	u	XLOC_041693	-	256	0	0	1949.2	119938684	chr2	128674023	128674278	.	128674023-128674278	DYNLT3	dynein light chain Tctex-type 3	NM_001013228	chrX	25480915	25490476	+	25480923	25488786	5	38,42,124,78,1767,	0,2303,6651,7389,7794,	CGCAAGCATAGTGGAACAATCCTTAACACaTTTGGTTAAGTTGGGAAAAGCTTATAAATATATTGTGACCTGTGCAGTGGTCCAGAAGAGCGCATATGGCTTTCACACAGCCAGCTCCTGCTTTTGGGATACCACATCTGATGGAACCTGTACCGTAAGATGGGAGAACCGGACCATGAACTGTATTGTCAATGTTTTTGCCATTGCTATTGTTCTTTAACTGACTAAAAATGTTGGGCaAAAGCCGTTAACTTAG
TCONS_00146704	u	XLOC_046438	-	295	0	0	1218.3	52468610	chr22	35263272	35263566	.	35263272-35263566	HPS1	Hermansky-Pudlak syndrome 1 homolog	NM_040669	chr1	248109642	248134450	+	248110008	248133996	19	66,117,138,143,109,161,118,99,70,50,168,180,62,135,66,145,114,83,617,	0,366,7211,7571,8895,11503,11948,12526,12783,14915,16980,17376,18543,18952,19170,20103,22153,23640,24191,	AGCTTCCGCCgcaggtcGccctcGCTCTCAGTGTGGTCGCCATTGATGGcAATGAAGAGGCATTCTCCAAACAGGTgAaGGACATACAGGGAGTTGCCGTTTTCTGTGGAGAAgCAGGtGTaGGTGTCTGAGAGCTTCTCCAGCATCGTCATGGAGGAGATGATGACCGGGGCTAGGAGGGTGCTGAGCTGGTCCTCCAGGGCAGGGAGCTCTTCTTCCTCATTCTCTGACTGCCCGAACTTCAGCCGGAGACTCTCTTCAAACTCGTCATCTGTCCAGTAGAAGAGGACCTCTG
TCONS_00231612	u	XLOC_076577	-	282	0	0	1072.8	55825502	chrX	8784737	8785018	.	8784737-8785018	RGD1311634	uncharacterized protein LOC293155	NM_001170435	chr1	159357815	159361360	+	159359171	159361051	6	16,85,130,60,138,357,	0,1294,1502,2535,2891,3188,	CTTCCATGTCCACCTCATTGACCTCTCCGTCATCAGGCGACTCATTGTAGTCATTCATCTCGTCCATGTCCTGCATGTCCTcATCATCCTCTGAGTCCTCTTCACTATCCTCATCGTCTTCATCATCCTCTTCTTCCTCGTCATCATAGTGCTCTGAGGCTGGCTTGCCAATAGGAACCAGGTTGTTGTCTTTCTCTGCGATGCTTTGGAGCCAGGCCTGATGCTGCTGTTCCTgCTGCTGCAGCTCTGTCTCTTcCACACAGGGTCGATCCAGATTAAACC
TCONS_00030465	u	XLOC_009906	TSS10844	195	0	0	1000.6	58154585	chr10	45062158	45062697	-	45062158-45062307,45062653-45062697	CUBN	cubilin precursor	NM_053332	chr17	87545892	87772079	-	87546271	87772079	60	487,241,186,148,206,163,209,218,130,201,150,157,188,226,125,208,172,182,141,210,179,175,184,191,147,194,197,185,125,163,175,182,151,188,157,182,161,190,131,217,166,179,145,191,163,182,235,113,187,122,102,132,163,127,104,102,39,96,130,113,	0,2106,5870,6545,8939,9489,15326,27687,29839,31993,35623,37676,42776,44378,45528,50906,52119,57643,58490,59252,60426,62034,65978,66297,68760,73558,74033,76806,77795,109939,112638,117896,133857,154685,156845,157720,158451,160939,169223,171212,171868,172737,173737,182892,184165,186569,189911,191619,192747,193981,210324,211439,212843,213825,220296,221016,223474,224088,225562,226074,	TaTtaGAAAGGGAAGGATTTAATGCTACATACACCATCACAGACATGCCTTGTGGTGGAACATACAATGCAACTTGGACCCCACAAAATATTTCATCACCCAATTCATCAGACCCAGATGTCCCATTTTCCACCTGTACTTGGGTCATTGACGCCCCTCCACATCAGCAGGTCAAGATAACTGTGtGGGCgTGAc
TCONS_00180446	u	XLOC_058634	-	314	52	16.56	912.9	49170710	chr5	75252601	75252914	.	75252601-75252914	ACO2	aconitate hydratase, mitochondrial precursor	NM_024398	chr7	120223787	120266938	+	120223791	120266023	18	40,137,259,93,159,151,105,92,106,158,74,112,123,156,192,133,122,1050,	0,16754,22758,27123,31526,31903,32826,34019,35317,37248,37597,38175,39519,39837,40591,41140,41724,42101,	tccCCGATCACCACCCACCTGATGCCATGTTTCTTGTAGTAGCGGGCAGTGTCAGGGACGGGGCCAAACTCCTGAGTGACGGCATTGCGCACGGAGTTGGCCTTGCcaTTTTnnnnnnnnnnnnnnnnnnnnnnnnnnnnnnnnnnnnnnnnnnnnnnnnnnnngCGGAACTTCAGCCAGGGGCCAGCAGCCGAGATGTGGTCAGTGGTACACTTCCCTTTGACCTTGATGAGGATCTGTAGGTCCTCCAGGTCCTTGCCATCCCACTTGTCAAAAGGCTCCAGGAGCTGCAGGCGCTGGCTGGTGGGGCTCAC
TCONS_00169575	u	XLOC_054610	-	301	0	0	889.5	46463930	chr4	111392378	111392678	.	111392378-111392678	HSBP1	heat shock factor-binding protein 1	NM_173119	chr19	49589500	49594602	+	49589588	49590803	4	133,67,121,880,	0,431,1184,4222,	CCTGTCTACACATAGTAGTTAGCTGTAAAAAGCCATTTGatcttctCTTGGCTTGGAAACATGGTGTTCCAGATTCCAGTATAAATTATTAGCAACCTTCAACTCTTTTGTGGCAGGTATCTTGTTTTCACCTTCCTGTTCTTCCACCCCAGcCTGTGTCATGAGGTCTGCGATGTTCTTCTCCAGATCATCAATGCGACTACTCATATCATCAATTCTCCCAATGATCTGGTCAGACATGGTCTGAAATTTATCTTGCATCTGCTGCAGGAGTGTCTGCACCACCGAGGTGAGGTCCTGC
TCONS_00079251	u	XLOC_025657	-	402	2	0.5	877.9	40950964	chr15	41347374	41347775	.	41347374-41347775	ATP5H	ATP synthase subunit d, mitochondrial	NM_019383	chr5	172410863	172411441	-	172410917	172411403	1	578,	0,	GCTTCCTCCTGGACTCAATTTTATAAATTCTCGATTGGTTGGTGAGGCCAATAGGGATACTTTTCCTTGTCTAATTTGGTTTCTGGGAAAGCTTCGTTCAAGTCCTCAATGGTCATCTGATCAAATGGAATTAAGTTCTTCATCTTCTCCAGCTGTTTCTCATATTnnCAaTcCTGGCCTTTGAGAGAGACACCCACTCAGCACAAGATTTCACATCTTCTTTTTCTTCGGCATCCACCTGGGCAGTATATTTATCCTCTGGCACAGGAATCTTCAGGGCATTAAACTTTTTCTCAAAGTCATCCACCAAGCCGGCCTTGGCCACATTGGCCTTGTAGTAAGCCCAGTCGATAGCTGGTGGAGTCTCAGGTAAAGCAGccaAcCTGGAGGTGAAGGTCT…
TCONS_00079251	u	XLOC_025657	-	402	2	0.5	877.9	40950964	chr15	41347374	41347775	.	41347374-41347775	NADK	NAD kinase	NM_001109678	chr5	172393074	172422858	+	172406972	172421340	12	287,482,84,130,109,86,103,140,100,158,83,1681,	0,13595,16150,22796,23883,24108,25381,26115,26442,26620,27362,28103,	GCTTCCTCCTGGACTCAATTTTATAAATTCTCGATTGGTTGGTGAGGCCAATAGGGATACTTTTCCTTGTCTAATTTGGTTTCTGGGAAAGCTTCGTTCAAGTCCTCAATGGTCATCTGATCAAATGGAATTAAGTTCTTCATCTTCTCCAGCTGTTTCTCATATTnnCAaTcCTGGCCTTTGAGAGAGACACCCACTCAGCACAAGATTTCACATCTTCTTTTTCTTCGGCATCCACCTGGGCAGTATATTTATCCTCTGGCACAGGAATCTTCAGGGCATTAAACTTTTTCTCAAAGTCATCCACCAAGCCGGCCTTGGCCACATTGGCCTTGTAGTAAGCCCAGTCGATAGCTGGTGGAGTCTCAGGTAAAGCAGccaAcCTGGAGGTGAAGGTCT…
TCONS_00119822	u	XLOC_037443	-	287	2	0.7	874	47432709	chr19	62381007	62381293	.	62381007-62381293	PTCD3	pentatricopeptide repeat-containing protein 3, mitochondrial	NM_001134718	chr4	105159833	105187103	-	105160353	105187053	24	608,159,42,149,86,91,79,107,29,90,54,145,86,61,88,56,116,124,105,69,46,37,53,154,	0,874,1546,2634,3736,4319,4512,7417,8385,8647,11593,12330,13233,13753,14583,15859,17504,18896,20791,21360,22867,25372,25510,27116,	CAAAAGGAAGCCCTAGGCAacctaACTGCACTGACCAGTGACAGTGATACTGAcaGCAGCAGTGACAGCGACAGTGACACCAGTGAAGGCAAATGAAAGTGGAGATTCAGGAGCAGCAATGGCCtCACCATAGCTGCTGGAATCACACCTGAGAnnAAGATATGCTAGTATTTAACACTGTTACAAAGAAGACAAGATAAAGATTTGgtgaatttgttacTGTGagGCacagtcagtacacagcCgaGTTATGTAGATTTAAGCTCCTAATTTGCTACTTAATAACC
TCONS_00033764	u	XLOC_010875	-	267	27	10.11	771.4	34562682	chr10	78266276	78266542	.	78266276-78266542	ATP5G1	ATP synthase lipid-binding protein, mitochondrial precursor	NM_017311	chr10	84788649	84791230	-	84788746	84790665	5	212,179,78,47,45,	0,486,973,1977,2536,	ACCAGGGGTCTAATCAGGCCTGTGTCTGCCTCCTTCCTGAATAGCCCAGTGAATtcaTCTAAacagccTtcctaCagcagctTcccactCCAGGTGGCCAGACnnnnnnnnnnnnnnnnnnnnnnnnnnnGGgACATTGACACAGCAGCCAAGTTTATTGGTGCTGGGGCAGCCACAGTTGGTGTGGCTGGTtcaggggCTGGCattggaacGgtgtttgGCAGTTTGATCATTGGCTATGCCAGGAACCCATCTCTCAAGCAGCAG
TCONS_00030466	u	XLOC_009906	TSS10844	214	0	0	770.7	44378244	chr10	45062158	45062797	-	45062158-45062307,45062734-45062797	CUBN	cubilin precursor	NM_053332	chr17	87545892	87772079	-	87546271	87772079	60	487,241,186,148,206,163,209,218,130,201,150,157,188,226,125,208,172,182,141,210,179,175,184,191,147,194,197,185,125,163,175,182,151,188,157,182,161,190,131,217,166,179,145,191,163,182,235,113,187,122,102,132,163,127,104,102,39,96,130,113,	0,2106,5870,6545,8939,9489,15326,27687,29839,31993,35623,37676,42776,44378,45528,50906,52119,57643,58490,59252,60426,62034,65978,66297,68760,73558,74033,76806,77795,109939,112638,117896,133857,154685,156845,157720,158451,160939,169223,171212,171868,172737,173737,182892,184165,186569,189911,191619,192747,193981,210324,211439,212843,213825,220296,221016,223474,224088,225562,226074,	GAAAATGCGAACTTGGCTGGAacgtTTTGTGGTTCCACCGTGCCTGCTCCTTTTATCTCTTCTGTGCCTTGTGGTGGAACATACAATGCAACTTGGACCCCACAAAATATTTCATCACCCAATTCATCAGACCCAGATGTCCCATTTTCCACCTGTACTTGGGTCATTGACGCCCCTCCACATCAGCAGGTCAAGATAACTGTGtGGGCgTGAc
TCONS_00063316	u	XLOC_020281	-	311	0	0	705	23826842	chr13	59747897	59748207	.	59747897-59748207	TARDBP	TAR DNA binding protein	NM_001011979	chr5	165698664	165709531	-	165699743	165707655	7	1105,118,171,141,164,252,89,	0,1952,2478,4130,5349,8753,10778,	cagtTGGGGTATGATGGGCATGTTAGCCAGCCAGCAGAACCAGTCAGGCCCATCGGGTAATAACCAAAGCCAAGGCAACATGCAGAGGGAGCCAAACCAGGCCTTCGGTTCTGGAAATAACTCTTACAGTGGTTCTAATTCTGGTGCAGCAATtGGTTGGGGATCAgCATCAAATGCAGGGTCGGGCAGTGGTTTTAATGGAGGCTTTGGCTCAAGCATGGATTCTAAGTCTTCTGGCTGGGGAATGTAGGCAGTGGGGtTGTGGTTGGTTGGTATAGAATGGTGGGAATTCAAATTTTTCTAAACTCATg
TCONS_00063315	u	XLOC_020280	-	270	0	0	683.1	16481192	chr13	59746971	59747240	.	59746971-59747240	TARDBP	TAR DNA binding protein	NM_001011979	chr5	165698664	165709531	-	165699743	165707655	7	1105,118,171,141,164,252,89,	0,1952,2478,4130,5349,8753,10778,	CGGAAGACGATGGGACTGTGCTGCTGTCCACGGTCACAGCCCAGTTTCCAGGGGCgTGTGGGCTTCGCTACAGGAATCCAGTGTCTCAATGTATGAGAGGtGTCCGACTGGTAGAAGGAATTCTGCATGCCCCCGATGCTGGCGGGGGAATCTGGTGTATGTTGTCAACTATCCGAAAGATAACAAAAGAAAAATGGATGAGACAGATGCTTCATCAGCAGTGAAAGTGAAAAGAGCAGTCCAGaAAACATCCGATTTAATAGTGTTGGG
TCONS_00079282	u	XLOC_025688	-	283	0	0	674.7	43480707	chr15	72176532	72176814	.	72176532-72176814	COMMD4	COMM domain-containing protein 4	NM_001108762	chr8	60915004	60918461	-	60915211	60918433	7	248,177,81,120,40,72,31,	0,380,893,1157,1709,2231,3426,	CTTCTGCAaGGGGCTTTGCTTCTCCTCATAACAGCGGCACAGGCTGGCCGCGTGCTCTGGGGGTAGAACGGAGTAGCTCTGGAGGTAGCAGGTTGGGGCTGGGCTTGGGTTCCTGGCCCAGACAGGGCAGGGTACACCATAGGGTCACAGGGCCTGGCCCCCTCTCTAGCAGCCCTTGGCCCACAGGCTGCCCAGCTGCCCACCCACAACCcATACCTTTGGGCAGCCCCAGCTGCTGCAGTTCACTGGACAAAGATTCGCCATCGACACTGTGCTTGGCCGC
TCONS_00204631	u	XLOC_067110	-	291	0	0	669.2	33621392	chr7	57075864	57076154	.	57075864-57076154	ZFP469	trinucleotide repeat-containing gene 18 protein	NM_001107123	chr12	12142594	12239440	+	12145071	12238103	31	392,431,126,1632,97,206,147,191,430,996,176,137,129,172,361,276,255,428,150,142,118,76,109,117,168,551,346,435,237,75,1544,	0,2233,30319,31521,42420,42785,43209,44075,45143,46860,53728,54414,54700,56464,59515,63495,68495,75658,78802,79523,81385,82171,82348,86895,87577,88066,88647,89742,93650,94473,95302,	ccacCACAGACGAGGACTCTTCCTGCAGCTCAGACGATGAGGCAGCCCCCGCCCCCACGGCTGGCCCTTCTGCACAGCCGGCACTCCCCACCAAGGCCACCAAGCAGGCCGGCAAGGCGCGGcCCTCAGCCCACTCCCCAGGCAAGAAGGCGTCtGCGCCCCAGCCCCAGGCGCCTCCTCCGCAGCCCACACAGCCTCTGCAGCCCAAGGCTCAGGCCGGGGCCAAGAGCCGACCGAAGAAGAGAGAGGGCGtCCACCTCCCCACCAcCAAGGAGCTGGCCAAGaGGCAGC
TCONS_00223835	u	XLOC_073922	-	293	0	0	625.4	33520568	chr9	2866049	2866341	.	2866049-2866341	GPS2	G protein pathway suppressor 2	NM_001017477	chr10	56757673	56760194	+	56757957	56760106	10	378,110,113,80,83,154,90,80,96,172,	0,692,875,1090,1257,1588,1821,1986,2144,2349,	GTTCCTGTGTGGACAGTCAGGCTCTGCTGGTATGCAGCTGATGTCAGGGTGGTCAGGTCACTCTGTTCCTTTCGCCTCCGTTTTTCTTCCTCATGTAAAACTTTCTTCAGCTGCAGGAAAAGCTGATGCTTCTCTTCCTGTAGGGCCAAAAGCTTCTCCTCCAACTTCAGAATTTGTTCCTTGGTaTCCTCTAGTGACATTCTCTCTTCCATCTCCTTTTTCcTCCtTCTCTCCTGTTCTTCCtTCATCTTCTGTTCCATCATCTTATCCaCCTCTTCTTCCTCCTGCCGCTT
TCONS_00089827	u	XLOC_028755	-	328	14	4.27	600.4	22526753	chr16	47088931	47089258	.	47088931-47089258	MOCS1	molybdenum cofactor biosynthesis protein 1	NM_001106881	chr9	6759530	6779930	-	6759587	6779851	12	178,172,48,121,111,113,112,62,165,168,127,202,	0,1169,3034,3818,6427,6908,7209,7611,9906,13688,15546,20198,	GAGAAGCTGCCAGAGGAGGAAtCCAGCACAGCCAAGGCCTTTAAAATCCCTGGCTTCCAAGGCCAGATCAGCTTTATCACGTCCATGTCTGAGCATTTCTGTGGGACCTGCAACCGCCTGCGAATCACGGCTGACGGGAACCTCAAGGTCTGCCTCTTTGGAAACTCTGAGGTATCCCnnnnnnnnnnnnnnGAGCTGGGGCCTCCGAGCAGGAGCTGCTGAGGATCATTGGGGCTGCCGTGGGCAGGAAGAAGCGGCAGCATGCAGGCATGTTCAGTATTTCCCAGATGAAGAACCGGcCCATGATCCTCATCGGTGGGtGACCCAc
TCONS_00033733	u	XLOC_010844	-	334	0	0	563.7	1.84998e+07	chr10	37324178	37324511	.	37324178-37324511	ARL6IP1	ADP-ribosylation factor-like protein 6-interacting protein 1	NM_198737	chr1	176332728	176342244	-	176334177	176342189	6	1568,85,118,120,134,91,	0,2315,2866,6227,6793,9425,	cTAGGATTTTTGGCTCCAATAAATGGACCACTGAACAACAGCAAAgATTCCATGAAATTTGCAGCAATCTAGTAAAAACTCGACGCAGAGCTGTGGGTTGGTGGAAACGCCTCTTCACGCTAAAGGAAGAAAAACCTAAGATGTACTTCATGACCATGATTGTTTCTCTTGCTGCGgttgcttGGGTGGGACAACAAGTCCACAACCTGCTTCTCACCTACCTGATAGTGACTTCCTTGCTATTGCTTCCTGGACTAAACCAGCATGGAATCATTTCGAAGTACATTGGAATGGCCAAGAGGGAGATAAaCAaacttctCAAACAAAAAGAAaA
TCONS_00070872	u	XLOC_022766	-	275	0	0	554.8	20964293	chr14	24970509	24970783	.	24970509-24970783	AGPAT6	glycerol-3-phosphate acyltransferase 6	NM_001047849	chr16	73276422	73310177	+	73293813	73309335	13	103,986,70,301,75,90,94,116,56,86,129,80,951,	0,16570,23710,25357,26458,27271,27501,28087,28525,28948,31848,32065,32804,	CCCATACTTGCTGCTGTTCCAGAAGGCATCGCCGAATTGAGGGTCATACTTGATAGCAACAGGGTAAACTGTGGCTCCAATTTCAAAACTTCCCTTTTTGAACATCATCACCGATGTATTATTGATGCAGGTTCCTTCTGGGAAGATGAGGGATAGGTAGCTTGCTTTTATCTTGCACATGTTCAGTCAGTCTCTTAGCCACCAGGTGGCGATCCTTCACTTCCGAGCGCTCAAACCAGACGTGTGGGCAGGCCTTCACCATGGCTCTCTGAATC
TCONS_00180406	u	XLOC_058594	-	318	37	11.64	554.7	30839980	chr5	13691065	13691382	.	13691065-13691382	RELA	transcription factor p65	NM_199267	chr1	208262668	208273148	+	208262729	208272419	11	68,27,152,149,92,132,105,213,81,75,1349,	0,654,772,1079,2100,2518,3356,3643,7788,7976,9131,	CCTGAaCtGGAACTGAAGCTGGAGCTGCAGCCAGGGCCTTGGTTTGAgCCtTGGCCtTGGCCTTTGGCCGGCACAGCCGGAGCCCCTTGGCAATGCGAGCACGAGCACGCTTCCCAAGCTTGGGGTGGGCAATGTAGGCAAGTCGATCAAGCTTGCGGCTGACACCCTTTGGGATCTTGGGCTnnnnnnnnnnnnnnnnnnnnnnnnnnnnnnnnnnnnncGgGCGTGCACTCATGGCCTTGGCATTGTTGGCCTGCATCTTCTTTAGGCCCTTCTTGTGCTTCTTGGCAAAGcGCATGTTcCTCAGGAACTTGGGGT
TCONS_00192439	u	XLOC_062762	-	318	0	0	547.9	32317807	chr6	86502075	86502392	.	86502075-86502392	LOC100174909	uncharacterized protein LOC100174909	NM_001131000	chr11	32294154	32303989	+	32298400	32302392	4	28,125,169,177,	0,4133,8082,9658,	TCTAGaTTGGGAGTTTATCCTCTGACAATGTATTCAATAATTAAGTTTGTCTTCTCTTTCTTCTCAGCTGGAGTCttCTCAAGCTGACATTTACATGGCaGAATCTTCAGTTATCTTTTTTCTCTGATTGCTTCTTCCATTCCGCcTCCAGTTTTTGTTGTTTTGCTTCCAATCTTTTTCTTTGGTATATTTTCACTCCAGCAAATGCCAGGCAGAGAATTAATGTTTTTGCTGCCAAGATATACAGCAGCAGGGGCACATGTTCGAGAACCTTCCAgTTCATGGTagaccaactgtgAATTCACTcCTGATCAACAC
TCONS_00070898	u	XLOC_022792	-	469	34	7.25	547.5	30357291	chr14	73914344	73914812	.	73914344-73914812	BCL2L1	bcl-2-like protein 1 isoform 3	NM_001033671	chr3	143129086	143178674	-	143130576	143178562	2	1628,487,	0,49101,	tGCCTcGGcGAAGTTGCCCAGGGtGGCAGTGCAGCCCCGGGCTGAGGTGTAGCAGTCATCAATACCAGCCaTCATGAGCAGCTTCTTgGgCACGGGCGctgAGAGGATgCCAGagCccctGGAtGCaGGGATGAGGCGCACGAGCACAGAGCGGCAGCGGcCTGTCAcCTTGCAAGGGACGGTGTGGGGCTTnnnnnnnnnnnnnnnnnnnnnnnnnnnnnnnnnngggacaaTGGAGAGcTTGGCtgGGATGAtGGCCCCgCGGATGGCCGTGGCCACCTCCTTGGAGCACTTAAcACCCAGaCCAAcGcGGCCATTGTAgTtCCCGATAGCAACAAACGCCTTGAACCTGGTGCGCTGGCCAGCACGGGTCTGCTTCTGCACCGGCATAATCTTCAA…
TCONS_00070898	u	XLOC_022792	-	469	34	7.25	547.5	30357291	chr14	73914344	73914812	.	73914344-73914812	BCL2L1	bcl-2-like protein 1 isoform 2	NM_001033670	chr3	143129086	143180199	-	143130576	143178562	3	1628,676,66,	0,48912,51047,	tGCCTcGGcGAAGTTGCCCAGGGtGGCAGTGCAGCCCCGGGCTGAGGTGTAGCAGTCATCAATACCAGCCaTCATGAGCAGCTTCTTgGgCACGGGCGctgAGAGGATgCCAGagCccctGGAtGCaGGGATGAGGCGCACGAGCACAGAGCGGCAGCGGcCTGTCAcCTTGCAAGGGACGGTGTGGGGCTTnnnnnnnnnnnnnnnnnnnnnnnnnnnnnnnnnngggacaaTGGAGAGcTTGGCtgGGATGAtGGCCCCgCGGATGGCCGTGGCCACCTCCTTGGAGCACTTAAcACCCAGaCCAAcGcGGCCATTGTAgTtCCCGATAGCAACAAACGCCTTGAACCTGGTGCGCTGGCCAGCACGGGTCTGCTTCTGCACCGGCATAATCTTCAA…
TCONS_00180470	u	XLOC_058658	-	325	0	0	533.4	26987230	chr5	119044535	119044859	.	119044535-119044859	MRPL10	39S ribosomal protein L10, mitochondrial	NM_001109620	chr10	85761933	85770350	+	85761978	85769485	5	97,170,165,145,1122,	0,3437,6037,6414,7295,	GACCCAGACCCACTCCCTGCTTCAGCACCAGCCCCTGCAGCTGACCACCCTGTTGGACCAGTACATCAGAGAGCAACGCGAGAAGGATTCTGTTGTGTCGGCCAGTGGGAAGCCAGATCCTCCTGACCCTGTTCTGGACTCGTAGCCAGCCTATTTAGCCAGCCCTGCGCATAAATACACTCTGCTCTATTGGCTGTGCTctCCTCCGAGGGAGATGTGGAAGAACTTGGGGTGGGGGAGTGCGTTTGTCACTTGGTTTTCACTAACAATGATATTGTCAGGTATAGGGCCACTTGGAGATGCAGaGGATTCCATTTCAAATGtc
TCONS_00070911	u	XLOC_022805	-	250	0	0	516.6	29663226	chr14	104336492	104336741	.	104336492-104336741	MTA1	metastasis-associated protein MTA1	NM_022588	chr6	137660000	138143983	+	138118473	138143450	21	46,23,70,94,51,127,64,118,103,100,189,75,59,116,152,190,90,153,32,152,684,	0,271131,458473,463085,466211,466829,467025,469806,472930,473893,474291,476393,476788,477113,477527,477784,478106,480105,482713,483064,483299,	CTCTGCTGTCCCTAAGCTGGTCTCAGTGGCTGTAAGTGCAGTGTCATTCCAGGGgTCCAAGCTGCAGTTGCCAGGTTTAGGAAATAAAAATGCAGGCCATCCGGTGAAACAAGGAATGATATTTTAGTATAACAACGAGGCCTTCCTTCACAGACTTCAGATCCCACTGTGGGCTCCACTCCTCCTGCACACATATACCTGGCTGGGTCCTGTCCTTTGTGATCCAGCCCCTCTTCCAGCACCACCCCCA
TCONS_00231662	u	XLOC_076627	-	263	14	5.32	473.8	25565102	chrX	63569806	63570068	.	63569806-63570068	SHC1	SHC-transforming protein 1 isoform b	NM_053517	chr2	181616580	181628144	+	181619974	181626551	13	102,168,71,64,120,54,52,127,187,70,132,239,1722,	0,3391,4118,4673,4866,5362,5701,5916,7818,8093,8243,8514,9842,	CCGGACACAGCCGAGTATGTCGCCTACGTTGCCAAAgaccctgtgAATCAGAGAGCCtgccacattcTGgagtGTCCCGAAGGGCTTGCCCAGGATGTCATCAGCACCAtTGGCCAGGCCTTtnnnnnnnnnnnnnnACAATACCTCAGGAACCCACCCAAACTGGTCACCCCTCATGACAGGATGGctggcttTGATGGCTCAGCATGGGATGAggaggaggAAGAGCCACCTGACCATCAGTACTATAATGACTTCCCGGG
TCONS_00231662	u	XLOC_076627	-	263	14	5.32	473.8	25565102	chrX	63569806	63570068	.	63569806-63570068	SHC1	SHC-transforming protein 1 isoform a	NM_001164060	chr2	181619436	181628144	+	181619644	181626551	12	703,71,64,120,54,52,127,187,70,132,239,1722,	0,1262,1817,2010,2506,2845,3060,4962,5237,5387,5658,6986,	CCGGACACAGCCGAGTATGTCGCCTACGTTGCCAAAgaccctgtgAATCAGAGAGCCtgccacattcTGgagtGTCCCGAAGGGCTTGCCCAGGATGTCATCAGCACCAtTGGCCAGGCCTTtnnnnnnnnnnnnnnACAATACCTCAGGAACCCACCCAAACTGGTCACCCCTCATGACAGGATGGctggcttTGATGGCTCAGCATGGGATGAggaggaggAAGAGCCACCTGACCATCAGTACTATAATGACTTCCCGGG
TCONS_00231663	u	XLOC_076628	-	282	0	0	466.7	22956139	chrX	63570509	63570790	.	63570509-63570790	SHC1	SHC-transforming protein 1 isoform b	NM_053517	chr2	181616580	181628144	+	181619974	181626551	13	102,168,71,64,120,54,52,127,187,70,132,239,1722,	0,3391,4118,4673,4866,5362,5701,5916,7818,8093,8243,8514,9842,	CAGcTCAACGGGGACTTCCTGGTGCGGGAGAGCACGACCACACCTGGCCAGTATGTGCTCACTGGCTTGCAGAGTGGGCAGCCCAAGCATCTGCTACTGGTGGACCCTGAGGGTGTGGTTCGGACTAAGGATCACCGCTTTGAGAGTGTCAGTCACCTCATCAGCTACCATATGGACAATCACTTGCCCATCATCTCTGCGGGCAGCGAACTGTGTCTACAGCAACCTGTGGAGCGGAAACTGTGATCTGCCCaAGAGCTCTCTTCCAGAAGATGCCCaCCA
TCONS_00231663	u	XLOC_076628	-	282	0	0	466.7	22956139	chrX	63570509	63570790	.	63570509-63570790	SHC1	SHC-transforming protein 1 isoform a	NM_001164060	chr2	181619436	181628144	+	181619644	181626551	12	703,71,64,120,54,52,127,187,70,132,239,1722,	0,1262,1817,2010,2506,2845,3060,4962,5237,5387,5658,6986,	CAGcTCAACGGGGACTTCCTGGTGCGGGAGAGCACGACCACACCTGGCCAGTATGTGCTCACTGGCTTGCAGAGTGGGCAGCCCAAGCATCTGCTACTGGTGGACCCTGAGGGTGTGGTTCGGACTAAGGATCACCGCTTTGAGAGTGTCAGTCACCTCATCAGCTACCATATGGACAATCACTTGCCCATCATCTCTGCGGGCAGCGAACTGTGTCTACAGCAACCTGTGGAGCGGAAACTGTGATCTGCCCaAGAGCTCTCTTCCAGAAGATGCCCaCCA
TCONS_00058560	u	XLOC_018506	-	517	23	4.45	448.5	1.43906e+07	chr12	100791038	100791554	.	100791038-100791554	CCT6B	T-complex protein 1 subunit zeta-2	NM_001014228	chr10	72107075	72144993	-	72107172	72144993	11	170,73,103,134,148,97,83,160,111,104,176,	0,645,2529,3940,17492,18136,20230,21826,22576,36582,37742,	TTTtTtCTCATTTACATATTTTTATTTGGAAATGTTCATATCAGCaCAAGGAAATAATTTTGGAGACACTGGATGTCATTAGTTTATTATAAAAGAGAACTATGGAAATTATTTACATGATGAAAGATTTCAGAACTTCAGTGGAATGGGCAGCTTCATGTTGATGCCATTTCAATAGTGATTTATTTCAGTCTAGGTACTTTCCAAGAATGTCACCATCTCTAAATAGGAAATAATCCTTGTCATCTAGAACTACTTTGGTGCCTCCATACTCTGGCAGAAGAACTTTATCTCCAACTTTCACGCTAACCGGTTGAATCtCTCCACCCTTTCCTTnnnnnnnnnnnnnnnnnnnnnnnCTgTTGCTTGCAATACTTTTCCTtAAGATttTTCTGGAAG…
TCONS_00058560	u	XLOC_018506	-	517	23	4.45	448.5	1.43906e+07	chr12	100791038	100791554	.	100791038-100791554	HNF1B	hepatocyte nuclear factor 1-beta	NM_013103	chr10	72081090	72187014	+	72081120	72186393	7	374,200,164,134,91,119,642,	0,4994,81035,87623,93978,96665,105282,	TTTtTtCTCATTTACATATTTTTATTTGGAAATGTTCATATCAGCaCAAGGAAATAATTTTGGAGACACTGGATGTCATTAGTTTATTATAAAAGAGAACTATGGAAATTATTTACATGATGAAAGATTTCAGAACTTCAGTGGAATGGGCAGCTTCATGTTGATGCCATTTCAATAGTGATTTATTTCAGTCTAGGTACTTTCCAAGAATGTCACCATCTCTAAATAGGAAATAATCCTTGTCATCTAGAACTACTTTGGTGCCTCCATACTCTGGCAGAAGAACTTTATCTCCAACTTTCACGCTAACCGGTTGAATCtCTCCACCCTTTCCTTnnnnnnnnnnnnnnnnnnnnnnnCTgTTGCTTGCAATACTTTTCCTtAAGATttTTCTGGAAG…
TCONS_00160037	u	XLOC_050936	-	340	0	0	445.5	22292357	chr3	18555218	18555557	.	18555218-18555557	RAD23B	UV excision repair protein RAD23 homolog B	NM_001025275	chr5	73256541	73294296	+	73256833	73293076	10	358,82,80,269,56,128,136,128,189,1334,	0,15874,17466,19808,26088,28870,30140,31237,32070,36421,	TAGACATCGACCCCGAGGAGACGGTGAAAGCACTGAAAGAGAAGATTGAATCTGAAAAGGGGAAAGATGCCTTTCCGGTAGCAGGTCAAAAATTAATTTATGCAGGCAAAATCCTCAATGATGATACTGCTCTCAAAGAATACAAAATcGATGAGAAAAtcTTTGTGGTGGTTATGGTGACCAAACCCAAAGCAGTGTCCACACCAGCACCAGCTACAACTCAGCaGTCAGCTCCTGCGAGCACTACAGCCGTTACTTCCTCTACCGCAACAACTGTGGCTCAGGCTCCAACCCCTGTCCCTGCTTTGGCTCCCACTTcCACACCTGCATcCATCACTCC
TCONS_00106345	u	XLOC_033974	-	275	0	0	428.6	16082249	chr18	1353641	1353915	.	1353641-1353915	ATAD1	ATPase family AAA domain-containing protein 1	NM_001035002	chr1	236682639	236726705	-	236683817	236721173	10	1299,134,51,90,107,201,121,99,175,28,	0,3551,10120,13646,17640,25883,29758,33459,38372,44038,	AGCAGCAATACTCATTtCATATTCTGAGAGCTTCACATTTTTCACACCAATTTGCTTCATTAGTTTTTCTGCCTGTTTCTGAGCTTCTACTTTTTGCTTTCTGGTTGGATCAATTGCATCTACCATCCATTTGATAGTAAAGTATGTCACTGCACCAAATATTGTCAAACGGAAAATTAAACCAACAACTTCATTCCGActCAAAGGACGAGAAAAGGCTTCAGCATGTACCATCTTGATTGTTAACCCAGGAGCAGAAACAGCGGGAGCAAATG
TCONS_00211075	u	XLOC_069671	TSS76591	378	0	0	427.1	2.10649e+07	chr8	60968366	60970712	-	60968366-60968735,60970705-60970712	BHMT2	betaine--homocysteine S-methyltransferase 2	NM_001014256	chr2	23958066	23976438	-	23958921	23976415	8	937,229,183,101,192,92,133,56,	0,4355,5186,5909,8214,11812,13400,18316,	GAGAAGCGAGAGGCACCTTGTTCTCCAAGAACTTATTGGCCAATAATGCTGCAGTGCATTCCTTTGAAGATCATCAGGAATAGCCAAACTTGTCTTTGAGGGTGAATTTGACACTTTAAAATAATCAGAAGTCACTGAGACCCGaAGcTAGTGAATAATTCAaGTGACtAAGCTACTAAGCTAGGTACTTGAGGATGATAGAGCAACACTAAACTAAAGCAATGAGTCTGCTTTTCTTTAATGATTTATATGATAACTCCAAAGGCAATCCCAAAAGAAAAGATGTAAAGAATGTTTTGAGCAATGGTAGGATTATTGAAATAAATgTGTAACTATCCAAAGTGATTACtTTCAAAGATGATTTTTACTTAAcGATat
TCONS_00070899	u	XLOC_022793	-	298	21	7.05	423.6	22124552	chr14	88646884	88647181	.	88646884-88647181	MPPE1	metallophosphoesterase 1	NM_001108435	chr18	63738124	63756486	-	63738789	63751604	11	848,141,123,69,109,75,104,109,383,84,258,	0,1750,2453,2653,2856,4533,5406,8852,13208,16561,18104,	TGACTCGGGTGTCTGAACATTTTCTGAAACCGCTCCACATCATCCGCCCAGGCCTCAGGGGTGCTCCACTtCCCTTCATCAAAGACATCCCCCAGGATgAAGACGACTTCCGGCTGCAGCAACCACAGAGCTGTCTGGAAGGCTCTCTCCATCTGCCATTCCCTTCGTAATTTGTCnnnnnnnnnnnnnnnnnnnnnCCcAAGCAAaTGGGTGTCAGCCAAAAACATGGCtttgagcacaggctcatgtgaggcctgttcaccatcataGGCTGtGGTTTTCaCTTCAGGCCAATTAC
TCONS_00180432	u	XLOC_058620	-	635	75	11.81	398.1	21497783	chr5	55170237	55170871	.	55170237-55170871	HNRPH1	heterogeneous nuclear ribonucleoprotein H	NM_080896	chr10	35922839	35930132	+	35922896	35928798	12	79,144,139,179,72,134,136,60,90,93,50,756,	0,275,1908,2996,3266,3394,3643,4457,4608,5410,5909,6537,	ATACTGGACATGcTAGAtATCcCTCCCATTCCgTTCACGCccATAGATGCACGGCTTCCACTACTGTAGTAGCTGCTGTTCATTGCTCCTTGGTTACCTATGCAATGTTTGATTGAAAATCACTGGAGTTTTCCTGTAAAACTTGGTCGTATCCACTCATGCTGCTCTGGCCACCATAGCCGCCTCCGTAACCTCCACTCAGCTGCTGGCTGGCAGGGCCACCGTAACTGGACTGGTTTGACAAGCCCATGCCTCCCATCATTTGGCTACCATAnnnnnnnnnnnnnnctcctgctgcacAATTCAAGAAGAGTTCTACATATCTGTGTTGCATATTTGCTTTGTCTTTTGACATAGCTGCCACGGCATCTTCATGAGTTGCAAaCTCGACATCTGCTT…
TCONS_00213630	u	XLOC_070501	-	683	83	12.15	383.3	18132442	chr8	60968366	60969048	.	60968366-60969048	BHMT2	betaine--homocysteine S-methyltransferase 2	NM_001014256	chr2	23958066	23976438	-	23958921	23976415	8	937,229,183,101,192,92,133,56,	0,4355,5186,5909,8214,11812,13400,18316,	atATCgTTAAGTAAAAATCATCTTTGAAaGTAATCACTTTGGATAGTTACAcATTTATTTCAATAATCCTACCATTGCTCAAAACATTCTTTACATCTTTTCTTTTGGGATTGCCTTTGGAGTTATCATATAAATCATTAAAGAAAAGCAGACTCATTGCTTTAGTTTAGTGTTGCTCTATCATCCTCAAGTACCTAGCTTAGTAGCTTaGTCACtTGAATTATTCACTAgCTtCGGGTCTCAGTGACTTCTGATTATTTTAAAGTGTCAAATTCACCCTCAAAGACAAGTTTGGCTATTCCTGATGATCTTCAAAGGAATGCACTGCAGCATTATTGGCCAATAAGTTCTTGGAGAACAAGGTGCCTCTCGCnnnnnnnnnnnnnnnnnnnnnnnnnn…
TCONS_00070887	u	XLOC_022781	-	375	5	1.33	370.7	1.94327e+07	chr14	58141083	58141457	.	58141083-58141457	WNK1	serine/threonine-protein kinase WNK1 isoform 3	NM_053794	chr4	156296210	156421820	-	156298637	156421655	27	2745,188,195,203,659,65,61,84,84,1442,123,58,174,117,163,101,123,81,188,334,220,89,158,221,173,549,375,	0,3113,10252,12525,13544,15906,19339,20408,22648,24411,26435,26658,26918,27436,28062,28325,32569,34565,42491,43245,45056,47093,73566,76120,83014,124685,125235,	TCTGCTTCCATTTCTTGTGGAgAGAGTAAGGATAGAACCAAGAAGGGGCTGAGTAGCTGAGAAAGGGGCCACCCAAGAGTGAGACATACTTTATACCAGAGGAGCAGGGAGCCTCATGCGGCACATTnnCATTGGTTCTTTGGGTTTAATAATTTTGACATCTTTTCACTCATGCACAAAAAGTCAGAACTGGTTTTATTTACTGTTGATTTaATCCTCCTGTGGATGAAATAACTGAAGCCTAGAGGAATGAACTAGTGCTACTGAACTGnnnGTTTAAATTATTTTTGTGTTAATAGTACACTTTGAGTATCTTTTTCCACATTAaAAACTTTCTGAATTATAAATGTTTTCCTTcCATTATTTAACAATGTA
TCONS_00070887	u	XLOC_022781	-	375	5	1.33	370.7	1.94327e+07	chr14	58141083	58141457	.	58141083-58141457	WNK1	serine/threonine-protein kinase WNK1 isoform 2	NM_001199095	chr4	156296210	156421820	-	156298637	156421655	29	2745,188,195,203,659,65,61,84,84,1442,123,58,174,117,163,101,123,81,1239,258,188,334,220,89,158,221,173,549,375,	0,3113,10252,12525,13544,15906,19339,20408,22648,24411,26435,26658,26918,27436,28062,28325,32569,34565,36362,39711,42491,43245,45056,47093,73566,76120,83014,124685,125235,	TCTGCTTCCATTTCTTGTGGAgAGAGTAAGGATAGAACCAAGAAGGGGCTGAGTAGCTGAGAAAGGGGCCACCCAAGAGTGAGACATACTTTATACCAGAGGAGCAGGGAGCCTCATGCGGCACATTnnCATTGGTTCTTTGGGTTTAATAATTTTGACATCTTTTCACTCATGCACAAAAAGTCAGAACTGGTTTTATTTACTGTTGATTTaATCCTCCTGTGGATGAAATAACTGAAGCCTAGAGGAATGAACTAGTGCTACTGAACTGnnnGTTTAAATTATTTTTGTGTTAATAGTACACTTTGAGTATCTTTTTCCACATTAaAAACTTTCTGAATTATAAATGTTTTCCTTcCATTATTTAACAATGTA
TCONS_00070887	u	XLOC_022781	-	375	5	1.33	370.7	1.94327e+07	chr14	58141083	58141457	.	58141083-58141457	WNK1	serine/threonine-protein kinase WNK1 isoform 1	NM_001002823	chr4	156296210	156421820	-	156298637	156421655	29	2745,188,195,203,659,65,61,84,84,1442,123,58,174,117,163,101,285,123,81,1239,188,334,220,89,158,221,173,549,375,	0,3113,10252,12525,13544,15906,19339,20408,22648,24411,26435,26658,26918,27436,28062,28325,29119,32569,34565,36362,42491,43245,45056,47093,73566,76120,83014,124685,125235,	TCTGCTTCCATTTCTTGTGGAgAGAGTAAGGATAGAACCAAGAAGGGGCTGAGTAGCTGAGAAAGGGGCCACCCAAGAGTGAGACATACTTTATACCAGAGGAGCAGGGAGCCTCATGCGGCACATTnnCATTGGTTCTTTGGGTTTAATAATTTTGACATCTTTTCACTCATGCACAAAAAGTCAGAACTGGTTTTATTTACTGTTGATTTaATCCTCCTGTGGATGAAATAACTGAAGCCTAGAGGAATGAACTAGTGCTACTGAACTGnnnGTTTAAATTATTTTTGTGTTAATAGTACACTTTGAGTATCTTTTTCCACATTAaAAACTTTCTGAATTATAAATGTTTTCCTTcCATTATTTAACAATGTA
TCONS_00160042	u	XLOC_050941	-	390	0	0	321.5	11082663	chr3	31472829	31473218	.	31472829-31473218	THRAP3	thyroid hormone receptor-associated protein 3	NM_001009693	chr5	145522323	145564573	-	145522871	145543599	11	770,144,196,188,85,112,173,696,903,156,54,	0,1906,2461,6149,7846,9138,10196,11892,13911,21139,42196,	TtTTTTCTTTTTTTAGGCATATGTAGTAATATTAgAAACaTTTAATTTGGGAAACTTTGATTCTTGAAAGAGAAAACAAAGCATGTGAATAAACTTTGAAGTGTTCACCTCAGTTTGGGACCAAACTGCTTGGATCTTTGTAAAAACCGGTTTTGTATGtCAAGGAGGAGtTTAAGGCCTTTCCGACCAcCTTGTGTTCCCCTTTTCTGCGCAGCCATGTATCACGTGGAGTTGCTCCTAACCACACCTCACGTGCTCCTGATCCCTATTTCCTGATTTCTTCTGGGCTGGACTTCCCTATcCCCACCAGCAGCtCCAGTATCCCAAACTTTCTAGTCCtGCTGATCCTCCCAGCAACGGGGTGGAAACTGGAGGGCAGTGTCTGGTCTG
TCONS_00213658	u	XLOC_070529	-	338	37	10.95	316.3	1.68936e+07	chr8	129572391	129572728	.	129572391-129572728	PCMTD2	protein-L-isoaspartate O-methyltransferase domain-containing protein 2	NM_001107810	chr3	170995553	171014586	+	170999976	171012405	7	80,182,331,103,172,124,2555,	0,3210,4399,6421,8589,13315,16478,	AGAGTTTATTGTTAATCTTAATCCTCAGCTTCTTGGGAGTTGCTGGGCTTCAGTGTCTCTGTGGTTTtGCCATGTTAGCTAAGCTCTGGTTATTTTGGATCTTTTCTGCTTTTTTAAGTAACTGAGnnnnnnnnnnnnnnnnnnnnnnnnnnnnnnnnnnnnngGGGAAACGTGTATTGCTCTAGATTGGCCAGTTTAAGTCATTTTAaAGAAAGTTAGTTCATAGTTGTTGCCTTTTAACTCATAGTCAAGCTTCATTCTTTCAAAGAGAAACATGTGATTTACATTTACTTGCTAATATTTTGTAGTTTGGAGATCCtTGTGGGCGTTATTCTAAC
TCONS_00141049	u	XLOC_044714	-	276	0	0	305.8	1.5981e+07	chr21	13970529	13970804	.	13970529-13970804	CXADR	coxsackievirus and adenovirus receptor homolog precursor	NM_053570	chr11	17193504	17241549	+	17193575	17241063	8	114,167,205,156,123,139,184,528,	0,23119,27173,31423,32270,32928,34110,47517,	atgtaacgaatttacagctgtCAGATATTGGCACgtATCAGTGCAAAGTGAAAAAAGCTCCTGGTGTTGCAAAGAAGATTCAGCTGGTAGTTCTTGTGAAGCCTTCAGGTACAAGATGTTACGTTGATGGATCATAAGAAATTGGAAGTGACTTTAAGCTAAAATGTGAACCaAAAGAAGGTTCACTTCCATTGCAGTATGAGTGGCAAAAATTGTCTGACTCACAGAAAATGCCCACTTCATGGTTAGCAGAAATGACGTTATCTGTTATATCTG
TCONS_00033767	u	XLOC_010878	-	480	0	0	301.2	10081210	chr10	85646094	85646573	.	85646094-85646573	EI24	etoposide-induced protein 2.4 homolog	NM_001025660	chr8	38028044	38044316	-	38028957	38040041	12	1076,75,112,112,120,125,67,61,146,110,36,52,	0,2245,2576,3988,5043,5549,6111,6975,8462,11955,14533,16220,	caaaCTGAAGGCTGCTGCAGGCCACTGAGTTGCCTGCCATCCAAAGGGGATGGGCGGGATTGGAAGAAAGCTGTGGCAGCTCTTTTCCCGGTTCACCTCCCCCTGCCAGGGAAGGCAGGACCCACTCTGCCAAGGGCCCGCTGCGTATTCCCTTCTCTCTGAGGAATTGAAGTTTTTGTCTCTGGTGCACGTAAGGCAGAATGTTCCCTGACACCAGtGTGTGGATTTTTAACATCACCGTGAGTCTGAAAGGACCACAAGTTTTTCTGCAGCTATTTTCTAGCATTTGCCAGTCCCTGTGCCTGGACTGATTTGAATaCTTTGTTTTTCTCCCTGTGCCATTTACCCTTCCACCTTTcCATCCTGCCTTCTACCACCCTTGGATGAATGGATTTTGTA…
TCONS_00180466	u	XLOC_058654	-	398	51	12.81	296	1.59076e+07	chr5	114876500	114876897	.	114876500-114876897	CCT5	T-complex protein 1 subunit epsilon	NM_001004078	chr2	83681784	83692937	-	83681895	83692935	11	239,181,138,186,120,150,193,199,165,61,107,	0,1671,2024,2258,3056,3599,3828,5210,7063,7569,11046,	TTCAGAAATACGAAAAGGAGAAATTTGAAGAGATGATTCAACAAATTAAAGAGACTGGTGCTAACCTAGCAATTTGTCAGTGGGGTTTTGATGATGAAGCAAATCACTTACTACTTCAGAACAACTTGCcTGCGGTTCGCTGGgtaggAggacCTGAAATTGAGCTGATTGCCATnnnnnnnnnnnnnnnnnnnnnnnnnnnnnnnnnnnnnnnnnnnnnnnnnnncTGGGCTTTGCTGGTCTTGTACAGGAGATCTCATTTGGGACAACTAAGGATAAAATGCTGGTCATCGAGCAGTGTAAGAACTCCAGAGCTGTAACCATTTTTATTAGAGGAGGAAATAAGATGATCATTGAAGAaGCGAAACGATCCCTTCATGATGCATTGTGTGTCATCc
TCONS_00204585	u	XLOC_067064	-	318	73	22.96	292.7	14564317	chr7	10482882	10483199	.	10482882-10483199	CDK2AP2	cyclin-dependent kinase 2-associated protein 2	NM_001109498	chr1	206681429	206683098	+	206681505	206682651	4	158,101,133,515,	0,466,654,1154,	CCTGCTGTCAGTCATAGAGGAGATGGGCAAAGAGATCCGGCCCACCTATGCTGGCAGCAAGAGCGCCATGGAGCGGCTGAAGAGAGGTATCATCCATGCTCGGGCCCTAGTCAGAGAGTGCCTGGCAGAGACAGAGCGGAAnnnnnnnnnnnnnnnnnnnnnnnnnnnnnnnnnnnnnnnnnnnnnnnnnnnnnnnnnnnnnnnnnnnnnnnnnTCCCTGGCCTTCATCCCGAGTTGCACTAACCATCCTGGGCTTCCTGTCCTGTGTCCCTTGGTGGGTCCCCTCCAGGAACCAAGGAgCGgCTCTCACTCCAGAtG
TCONS_00231664	u	XLOC_076629	-	310	12	3.87	292.5	14903148	chrX	63571471	63571780	.	63571471-63571780	SHC1	SHC-transforming protein 1 isoform b	NM_053517	chr2	181616580	181628144	+	181619974	181626551	13	102,168,71,64,120,54,52,127,187,70,132,239,1722,	0,3391,4118,4673,4866,5362,5701,5916,7818,8093,8243,8514,9842,	CCTCACCCCAAGGGGTCTGTATATACATTTCATAAGGCCTGCCCTCCCATGTTGCATGCCTATTGTACTCTACAGCCAAAGTGTAGCCCTcccTCCTGGAGCCTCTGCCCTGCCTCCCTTTCTGGCAGGGgnnnnnnnnnnnnTGAATTTGGGCCTCTTGTACAGTTCACTCTCCCAGGTGGATTTTGTGGAgGTGGGAAAAAGGGCATTGAGACTCTAAAGCAGTAGACAATCCCCAAATACCATCTGTAGAGTTGGAACTGCATTCTTTTAAAGTTTTATATGCATATATTTTAGggctgtagactta
TCONS_00231664	u	XLOC_076629	-	310	12	3.87	292.5	14903148	chrX	63571471	63571780	.	63571471-63571780	SHC1	SHC-transforming protein 1 isoform a	NM_001164060	chr2	181619436	181628144	+	181619644	181626551	12	703,71,64,120,54,52,127,187,70,132,239,1722,	0,1262,1817,2010,2506,2845,3060,4962,5237,5387,5658,6986,	CCTCACCCCAAGGGGTCTGTATATACATTTCATAAGGCCTGCCCTCCCATGTTGCATGCCTATTGTACTCTACAGCCAAAGTGTAGCCCTcccTCCTGGAGCCTCTGCCCTGCCTCCCTTTCTGGCAGGGgnnnnnnnnnnnnTGAATTTGGGCCTCTTGTACAGTTCACTCTCCCAGGTGGATTTTGTGGAgGTGGGAAAAAGGGCATTGAGACTCTAAAGCAGTAGACAATCCCCAAATACCATCTGTAGAGTTGGAACTGCATTCTTTTAAAGTTTTATATGCATATATTTTAGggctgtagactta
TCONS_00046102	u	XLOC_014637	-	786	55	7	290.2	1.1646e+07	chr11	4185847	4186632	.	4185847-4186632	RDX	radixin	NM_001005889	chr8	55403999	55450183	+	55419836	55447943	13	149,72,84,96,275,84,149,164,131,161,93,243,2405,	0,15777,18965,20818,21309,22967,23675,25646,30077,38179,40051,42634,43779,	AAAAGCCTACTGGGATTTACCAAATACTCATTAGTGTAcTTTTACATTGACTATATGAACATGTGCTcGcGACTGCTAATGATaAGTTATAATTGGTTTAAnnnnnnnnnnnnnnnnnnnnncAAATGGTTCTTGTTTAGAAAAATTCACACAGCCTTAAAAATGGATAAAATCCATTTTAATCCTAATCTACAAATAGATCATAAACAGCAAAATATAACTGATAATTTTTCAATACTGTATCAAACTGaTGTAGCTACGGTTGTGCACATAATTCAAAATGAGGAAAATTAACAAAAATCCAATGAAAGTTCAGGTTTTTATCTATTATGGCAATTGCTTTAAAGTGAACATTTATGTTTCAAAACATGAATAGTAGGGTCCACCATCCACTCCTTT…
TCONS_00079299	u	XLOC_025705	-	333	0	0	288.5	15641925	chr15	77836432	77836764	.	77836432-77836764	ZFYVE1	zinc finger FYVE domain-containing protein 1	NM_001106743	chr6	107498865	107548204	-	107500173	107546052	12	1541,114,181,171,118,98,109,107,215,505,495,167,	0,4239,4993,5708,8124,8340,8851,12173,19082,24418,46704,49172,	GCCACCATCAGCTgGAGAGAGACGGTGGCCAGAAGGCACTGATGGAATGAGAGGAAAGAGCCAGCACAGTCgAGTTGCAGGAAGATTCCTTTaTGAtGGCGAATtGGATGGTACACAGTTCTAGAGCAGGGCCCCAGTCACTGGGCCCCAGGAGGCAGAAGGAGCAGGGCTGAGAGGGACGACACACTCCAGGGCTCATGTCACACCGATACGCGCGCCAGGAATGAccgcTATACGCTTCCCTAAAGCTCAACCCATCCACCAGTTCAGTCAAGAATTACACTTTAATTCTTCATGTTTGGCCACTGAAGATCAAACCCACCATGATGACAG
TCONS_00138133	u	XLOC_043691	-	379	41	10.82	280	1.50525e+07	chr20	21416481	21416859	.	21416481-21416859	HSD17B12	estradiol 17-beta-dehydrogenase 12	NM_032066	chr3	78436633	78559707	-	78437561	78559698	11	969,150,66,82,35,45,65,108,76,47,169,	0,1240,10237,11707,18626,33153,33979,50597,80381,82945,122905,	GTTTTTATAATCAGCTTCAGAGAAAATACAGGAATAATGGTCAATGGCACTTTGAAGCAGATAAAACtGCCGAGTTTTATGTATGAGTCTATCATTCTGTGATTTGCTATAATAGTATTTCTTCCTATTAGCTGTTCTCAACAATATTAGTTCTATATTCATTTGATATGAGCATTTATATTAAACTTCAAtATTACCTCTGGTAGTATCCAGAATATAtGTCAGAAACCCCTAAAannnnnnnnnnnnnnnnnnnnnnnnnnnnnnnnnnnnnnnnnCAACTTCAGATTTTCAAaAtCAGtagggtgccttgcagtgAACgTGCATAtGCTGGAGcatctgGCCAAGTTAcAATGcAGTTATCAATGCTTAGttcTtC
TCONS_00160048	u	XLOC_050947	-	537	4	0.74	276.5	14212272	chr3	36784710	36785246	.	36784710-36785246	KCTD8	BTB/POZ domain-containing protein KCTD8	NM_001100172	chr14	41322488	41568787	+	41322856	41567746	2	1338,1502,	0,244797,	TTTtCCATCCTTTACTGTgATGACACCCTTTCTTCCAACCTTTTTcaTtgcatCAGAGATGATATTGCCAATTTCTTTGTCTCCATTtgCAGAAATTGTAGCAACCTGTGCAATTTCTTCAGGGGTGGTCACAGGTTTAGACTGCTTTCTAAGTnnnnCaATTACAGCATCAACAGCTAACATCACgCCTCTCCTGATTTCCacGGGATTAGCACCTTtGCTAATCTTCtCGAAGCCTTCCTTgGCTATAGCCCGtGcCAGTACAGTAGCAGTGGTAgTGCCATCCCcaGCCTCTTCATTAGTGTTATTGGCAACATCTTGAACAAGTTTAGCTCCAATGTTTTTATATTTATCCTTTAAGTCGATTGACTTTGCAACAGTCACACCATCTTTTGTTAC…
TCONS_00169599	u	XLOC_054634	-	330	30	9.09	271.4	1.12817e+07	chr4	166152973	166153302	.	166152973-166153302	CDKL3	cyclin-dependent kinase-like 3 isoform 2	NM_021772	chr10	37527864	37552851	+	37528441	37552621	9	112,180,195,179,113,140,89,160,563,	0,562,7547,16084,17511,20119,23276,24174,24424,	CCATGAATTCATAGGGAATAGGTTCCAGCAGCTCAGGCTCCTTCCCATTGGTTCTCACAAAGTGTGCTTCTCTGGGTGGAGCAGGCTGGCGCTTCAGTTGAACCCAGGTACCTTTCTCTTTGGCTTCTTTCTTTTTCTGATCATTTTCCTTCAnnnnnnnnnnnnnnnnnnnnnnnnnnnnnnTGCTTAATGTGCTCAATACGTACATTAATTCTCTTGGCAAGAATCTTGCCCTTAACTTGTTTGTTTACAACAATGCCAACAGCATGCTGGGTAACGTTGTAGACTCTCCCAGTTTTGCCATGGTAACACTTGTGGGGCATTCCTTTT
TCONS_00169599	u	XLOC_054634	-	330	30	9.09	271.4	1.12817e+07	chr4	166152973	166153302	.	166152973-166153302	CDKL3	cyclin-dependent kinase-like 3 isoform 1	NM_001174131	chr10	37527864	37611530	+	37528441	37606781	14	112,180,195,179,113,140,89,160,329,94,163,98,108,126,	0,562,7547,16084,17511,20119,23276,24174,24424,26696,28562,30040,78860,83540,	CCATGAATTCATAGGGAATAGGTTCCAGCAGCTCAGGCTCCTTCCCATTGGTTCTCACAAAGTGTGCTTCTCTGGGTGGAGCAGGCTGGCGCTTCAGTTGAACCCAGGTACCTTTCTCTTTGGCTTCTTTCTTTTTCTGATCATTTTCCTTCAnnnnnnnnnnnnnnnnnnnnnnnnnnnnnnTGCTTAATGTGCTCAATACGTACATTAATTCTCTTGGCAAGAATCTTGCCCTTAACTTGTTTGTTTACAACAATGCCAACAGCATGCTGGGTAACGTTGTAGACTCTCCCAGTTTTGCCATGGTAACACTTGTGGGGCATTCCTTTT
TCONS_00058486	u	XLOC_018432	-	455	0	0	267	9312229	chr12	10155647	10156101	.	10155647-10156101	HNRNPAB	heterogeneous nuclear ribonucleoprotein A/B	NM_031330	chr10	37117284	37123177	-	37117819	37122895	7	606,103,132,159,169,247,176,	0,1693,3371,3645,4472,5387,5717,	CGCCGAGGGCGACCAGATCAACGCCAGCAAGAACGAGGAGGACGCGGGAAAAATGTTCGTTggtggCCTGAGCTGGGATACTAGCAAAAAAGATTTAAAAGACAATTTTACTAAATTTGGAGAGGTCGTTGACTGTACAATAAAAATGGATCCCAACACTGGACGGTCAAGAGGGTTTGGGTTTATCCTGTTCAAAGATGCAGCCAGTGTGGAGAAGGTCCTAGACCAGAAGGAGCACAGGCTGGATGGCCGTGTCATTGACCCTAAAAAGGCCATGGCTATGAAGAAGGACCCGGTGAAGAAAATCTTCGTTGGGGGTCTGAATCCTGAAGCCACTGAGGAAAAGATCAGGGAGTACTTTGGCGAGTTTGGGGAGATTGAGGCCATTGAACTTCCAAT…
TCONS_00223866	u	XLOC_073952	-	590	0	0	265.9	10231029	chr9	41766622	41767211	.	41766622-41767211	FKBP4	peptidyl-prolyl cis-trans isomerase FKBP4	NM_001191863	chr4	165448026	165456481	-	165449329	165456316	10	1408,240,186,84,91,157,121,143,145,270,	0,2489,3169,3573,3751,4383,4830,5626,6335,8185,	ccgctttgaggttagcgagggggagaacctggatctgccttatgatctggagagggccattcagcacttggagaaaggagaacattccactgtgtacctcaagcccagctatgcttttggcagtgttgggaaggaaaagttccaaatcccacCAAATGCCGAGCTGAAATATGAATTACACCTCAAGAGTTTTGAAAAGGCCAAGGAGTCTTGGGAGATGAATTCAGAAGAGAAGTTGGAACAGAGCACCATAGTGAAAgagcGGGGCACGGTGTACTTCAAGGAAGGcAAATACAAGCAAGCTTTACTACAGTATAAGAAGATTGTGTCCTGGCTGGAGTATGAGTCTAGTTTTTCCAGTGAGGAAGCACAGAAGGCACAGGCCCTTCAACTGGCCTC…
TCONS_00223847	u	XLOC_073933	-	399	0	0	263.9	11304880	chr9	21685751	21686149	.	21685751-21686149	KHSRP	far upstream element-binding protein 2	NM_133602	chrUn	24732888	24741883	+	24732888	24741865	19	252,97,39,40,50,72,58,175,99,99,103,246,161,110,89,201,78,161,54,	0,2211,2804,2943,3878,4082,4873,5114,5373,5701,5887,6282,6603,6839,7178,7353,7630,7792,8941,	aCGAATGTggacaaAcctctccgAATCATTGGGGATCCTTACAAAGTGCAGCAAGCCTGCGaGATGGTGATGGACATCCTCCGGGAACGTGACCAAGGCGGCTTTGGGGACCGGAATGAGTACGGATCTCGGATTGGCGGgGgcATTGATGTGCCAGTGCCCAGgCATTCTGTTGGCGTGGTCATTGGCCGGAGCGGAGAGATGATCAAGAAGATtCAGAATGATGCTGGCGTGCGGATACAGTTCAAGCAAGATGACGGGAcAGGGCCCGAGAAGATTGCTCATATAATGGGGCCCCCAGACAGGTGCGAGCACGCAGCCCGGATCATCAATGACCTCCTCCAGAGCCTCAGGAGTGGTCcCCCAGGTCCTCCAGGGGGTCCAGGCATGCCCCCAGGg
TCONS_00160141	u	XLOC_051040	-	322	0	0	254.6	8.07733e+06	chr3	192031611	192031932	.	192031611-192031932	ENAH	protein enabled homolog	NM_001012150	chr13	97919689	98025153	-	97920045	98025114	13	394,58,79,67,49,58,146,305,287,85,178,166,104,	0,855,2808,8096,12314,13214,13417,14272,17923,24639,47534,53003,105360,	GGAGAGGCAAGAAAGACAAGAACGAGAGAGGCTAGAGAGActgGaaCGGGAGCGGCaAGAAAGGGAGCGACAAGAACAGTTAGAAAGGGAACAGCTGGAATGGGAGAGAGAGCGCAGAATATCAAGTGCTGCTGCCCCTGCCTCTGTTGAGACTCCTCTAAACTCTGTGCTGGGAGACTCTTCTgCTTCTGAGcCAGGCTTGCaGGCAGCCTCTCAGCCGGCCGAGACTCCAGCCCAACAGGGCATTGTCTTGGGACCACTTGCACCTCCACCTCCTCCACCACtCCCACCAGGGCCTGCACAGGCTTCAGTAGCACTCCCt
TCONS_00138132	u	XLOC_043690	-	532	17	3.2	251	13118575	chr20	21415736	21416267	.	21415736-21416267	HSD17B12	estradiol 17-beta-dehydrogenase 12	NM_032066	chr3	78436633	78559707	-	78437561	78559698	11	969,150,66,82,35,45,65,108,76,47,169,	0,1240,10237,11707,18626,33153,33979,50597,80381,82945,122905,	TCAGAGCTCAGGAACCACAGCCTAGGTAAAGGCCAATCTTCTTGTTGCATATTTCACAGTATTGAATTCTTTCTTGGTGAGTTCCCCATACAaGTTATGAAGCAGGATAAAAGTCAnnnnnnnnnnnnnTCATTGTAAATATGGCCTTAATTTCAATCACCAAaTAAATGTATTTTTGTTGTATACCATGGTTACAGCATGTTTTATTAAAACTAATTATATCAGCACCTACCTACAGAGTATCAATTTAAAAATTATAATGCCATTTTTATGAAgtcattacTTTCATAGGACTAGCCTGTGTCACATGTGTGAtCAaTATTGnnnnAATGCAGAAACAAAGAAGACCGGGTGTCCAAGCAAGCCACTTTTCTGGGTCAGGGTTTCAGTGGTACCATA…
TCONS_00223876	u	XLOC_073962	-	480	0	0	241	12599478	chr9	70912472	70912951	.	70912472-70912951	AK3	GTP:AMP phosphotransferase, mitochondrial	NM_013218	chr1	232658881	232684083	-	232659198	232684030	5	438,119,173,120,204,	0,3772,4703,14949,24998,	atgaatcttagtatctgactcattcgagacatccttagTtTCaAGAATAAAATCAATAGAAATAAAAGTAATATAATTTTCAAAGAATTCATACATACTGGAAGTCTTAGGAAAAGCAGCTTCTAAATGGAAGGACTAGGAGGTTtGCCCATCTTACTATTAATAGTTACACACATTTCTCCTCATGGAGTAACTGAAGCTTTCTGGCTTGTTTGTGGAACTTTAGTTTGTAGGAAAGCATACACAtagggccaaatcttATTAGTTTCTGTTCCGGAGAATGTTTCCAACACTCCTTTTTTCTGGTAATATTCCAGGACTGGCTTTGTTTGGTCTTCATACGCCTTTAGTCTCTTGATAACCGTCTCTGGTTTATCATCCTCACGCTGAATGAGAGGC…
TCONS_00079307	u	XLOC_025713	-	309	35	11.33	227	13548560	chr15	83606659	83606967	.	83606659-83606967	ADAMTS7	A disintegrin and metalloproteinase with thrombospondin motifs 7	NM_001047101	chr8	95068561	95108273	+	95068561	95108057	26	318,391,356,157,179,84,125,150,147,145,93,146,170,134,121,245,136,127,214,976,218,153,174,147,163,374,	0,1732,11009,13078,13927,16948,17311,18568,19809,25263,25964,26554,27921,28377,29304,30480,30997,31445,31980,32496,33649,34750,35267,35522,36577,39338,	TGGCTCGGGCTGTCCTTGCTAACTGGGAAGTCATTTTGGCTCTCAGGGGTGGCAGGCAtCTGCAGGCCATCAATGGAAACCCTGGGCCAGGGCAGGCTGGGGATCCCAAGGTCTGGGGCCCCTATGGtnnnnnnnnnnnnnnnnnnnnnnnnnnnnnnnnnnnCCCaGGGGTCTGCTCTGAGGGTGGTGGTGGGGAGCAGCTGgcctgGCTGGGccaaGGgcTAGGGgaccaAGATCCCGGTGCCCCCTCCTCCTTGGCTGCAGGAGGCTCTGTGGCAGGCACGGGgctacccgtggagggcgcagcag
TCONS_00106385	u	XLOC_034014	-	288	0	0	226.7	8.07197e+06	chr18	56015296	56015583	.	56015296-56015583	GTF2H1	general transcription factor IIH subunit 1	NM_001108485	chr1	97352250	97380298	+	97359626	97379420	14	188,169,193,163,94,150,80,128,88,89,118,91,116,965,	0,7361,8988,10238,12580,14031,14305,17397,17630,19147,20569,21627,22159,27083,	CCGATGGCTGTAACGGTCTAAGATATAATTTAACTTCTGATATCATTGaGTCCATATTTAGGACCTATCCAGCAGTAAAAATGAAATATGCAGAAAATGTTCCCCACAACATGACAGAGAAGGAATTCTGGACACGTTTTTTCCagTCCCATTATTTTCACAGGGATCGGCTGAATACAGGGTCAAAGGATCTCTTTGCAGAATGTGCCAAAATAGATGAAAAAGGCCtAAAAACAATGGTTTCATTAGGAGTGAAAAACCCACTACTAGATTTAACAgCTTTGGAAA
TCONS_00180464	u	XLOC_058652	-	368	44	11.96	221.5	9584791	chr5	110347632	110347999	.	110347632-110347999	ITFG2	integrin-alpha FG-GAP repeat-containing protein	NM_001108648	chr4	165429676	165442930	-	165430259	165442821	12	594,174,118,92,54,98,149,140,169,42,96,205,	0,983,2053,3234,3448,3587,4053,4579,5918,6230,7595,13049,	AAAGAGGCCAGAGCCACTACTCTCAGTGCCGTGGCCTTGTTTGATGTTGCCAATTAGGTGAGTGGAGACATTCTTGTTGTGGATACGGCCAGATGTCTGGTGCAGCACCACATCTCGGGTAGCTGGGGTCTCCCTACTGCCATCCGTGnnnnnnnnnnnnnnnnnnnnnnnnnnnnnnnnnnnnnnnnnnnnACACAGTAGAATTGCATAAGCACAGCCTGGCTGAGACACCATGAGTTCAGGAACACCCAGTGGTCCCAGAGtCACTGAGAGGCTGTCCACCTGACCCTCCAGCATCCATTTCTTGAGGGACACCAGCTGCCCTGTCAGATGTTCGGGACCCTCACCTAGCTCTTCCCAGCGGAAAG
TCONS_00169561	u	XLOC_054596	-	374	0	0	220.3	7135385	chr4	78252969	78253342	.	78252969-78253342	UBFD1	ubiquitin-binding protein homolog	NM_001034911	chr1	180889832	180901230	+	180889842	180900949	7	35,330,209,66,106,83,392,	0,213,1340,4104,4308,8586,11006,	GTTCCTGGGCACCCTTAACAGATGGCATCACATCTTCAGGTcTTCCTTTATCCAACACTTTCCTGTGTTGTTTCTGCcTGCAGAGAGGCTCCTTCTTGTTCTCTTCGGCCTTTGCATCCTGCTGCGCAGCATCTTTGGGTGTGTTTACTGCTAAAACATCATTGATGGTGGAGCCAACCACCATGATCTTGGCCCCACTGGTCACTTTTATTTCTCTCAATGTTTTATCCTCGGGGACGAGTCCCTTATACATGACTTTCTGCATGGCAGGCGGGAGACCTGTAATCgGTGGATCTTCTGTTTCAGCTCGGAGCCTGTGCTGTCCAGgGGGAACTTCACGTCATGCTTGGTCTTGTTCCAGATGATCTTCAAGT
TCONS_00023731	u	XLOC_007307	-	321	0	0	212.1	9742125	chr1	115909822	115910142	.	115909822-115910142	CNOT7	CCR4-NOT transcription complex subunit 7	NM_001107313	chr16	55118259	55137733	+	55119819	55136275	7	203,212,194,162,145,111,1587,	0,1465,3834,10453,12777,15579,17887,	cTGAATATTTTGcTAAACTTTACCTACTTGAGTTTGGTTTAttTTTCCCTTTTCCTAAATTGACTAGCACTGACTGTAATTTATTTCCCTGTTTCATGTCTCTCTCTTCCATTCTGCAGGAGTTTTAGCTATTTGAGATTGTGGACCATCAGTTTTGCACTTTAGAGAGTGTTTCTGACTCAAAACCTCTGTTTTATCAAAAATTTTGTTTTTTCTTGATCTTAGCTGGAAAAATGACCATCtGCCaACTTGACACAGTATTTACTTGGTTTTGACTCACAGAATATAGCATATTCATTGTGCAAACTGTCGATTCAGCGA
TCONS_00223834	u	XLOC_073921	-	420	25	5.95	209.7	10092095	chr9	2865469	2865888	.	2865469-2865888	GPS2	G protein pathway suppressor 2	NM_001017477	chr10	56757673	56760194	+	56757957	56760106	10	378,110,113,80,83,154,90,80,96,172,	0,692,875,1090,1257,1588,1821,1986,2144,2349,	GCTGTGTTGGATGAAGGGGAGCCGAGGGCCAGGTCGGCTGGTAGCTGCAACGCCCGACTTTCCTGCTGGTTGCATCTGCACAGGGAGCTGTGGGGAAGCAAGGAGTCCAGGGGCTGGATGCAGAGCCTGGGGGTGCATGGGGcGCAGAGAGGATGaGTCGGAGAAGCCAGTCTGCTGGTTAGCATGTTCCATCTGCTTTTGCAAGGACAGGGCACCACCaggctgGagGAAACCTGTCtGAGTGGGCTGAAAGTGGCCGTGCAnnnnnnnnnnnnnnnnnnnnnnnnnAGATAGGtactgcactgcagggaatGCTGaaGGAGCTCTGAGCTGCTGACTAGGACTATAAGCTGGCTGTGTGGGCCCATAgTGAGGTGGGGGCTGAGCAGTCCCATAGGC…
TCONS_00160071	u	XLOC_050970	-	459	26	5.66	206.7	8603137	chr3	75460555	75461013	.	75460555-75461013	MYLK	myosin light chain kinase, smooth muscle	NM_001105874	chr11	67602518	67811715	-	67604356	67811675	32	2095,132,130,124,153,124,218,204,94,33,303,154,128,51,87,117,1124,75,250,198,138,153,135,207,512,19,166,151,49,208,168,64,	0,5336,6905,13075,15253,22826,25042,32582,34063,34256,43028,51778,55058,55927,70128,79060,85917,87515,93619,94489,96409,108985,112268,118259,119002,120526,122869,124365,125328,134918,179431,209133,	CTGTCCCTTGGCTCTCTGATCTTTTTTCATTATCTGTGGTCCCTGCATGGCCTCTCTTGCAATTCACATCATTCTTAATGTCTTTCTTGAGTTCTTCTTTGCTAGCAGATTTCAGGGTCTCAGCAGGCTTGGCGTTGCCCATGGGCTTCAAGGGCCCTGAAGGCTGTGCATTGCTCAGGGGCTTGGAACTTTCCACGGCCTTGGCATTCAGGGTCTCAGCACTGCTGCTACCATTCTCCGCTGGTAATTTCTTCTTGCCACCCAGCACTGAGCGAAAATCCGGGGTGGCAGGTTTcGGnnnnnnnnnnnnnnnnnnnnnnnnnnTTGGGAGTCCCCTTCTTGGCCAGGACAGAGCGGAAATCGACCTGCTGGGGGCTGTGCACCTTCCTCTCTTCCTCG…
TCONS_00223865	u	XLOC_073951	-	397	88	22.17	205.7	11231496	chr9	41044883	41045279	.	41044883-41045279	FKBP4	peptidyl-prolyl cis-trans isomerase FKBP4	NM_001191863	chr4	165448026	165456481	-	165449329	165456316	10	1408,240,186,84,91,157,121,143,145,270,	0,2489,3169,3573,3751,4383,4830,5626,6335,8185,	ccttcatctctgtgtcagtgggatggtctcctgagcaagcctctgccttggccttgttctcctcctcagccagcctctcaaacattttggcatagaacttcttnnnnnnnnnnnnnnnnnnnnnnnnnnnnnnnnnnnnnnnnnnnnnnnnnnnnnnnnnnnnnnnnnnnnnnnnnnnnnnnnnnnnnnnnTGGAAATCcGCCCGCGCCAGTTCAAAGTCATTCACGGCCAGGTGGGCCTCTCCCCGGCGGAAGAGGCCCTTCTCATTGTTGCTGTCCAGTTCTAGGGCCTTGTTACAGCTTTCGATGGCCGCAGAGAAGGCCTGTAGTTTCAGATGACACATGGcCAGGTTGAGGTGAGAGGCCAGTCGAAGGGCCTGTGCCTTCTGTGCTTCCTC
TCONS_00160083	u	XLOC_050982	-	394	5	1.27	203.8	10022540	chr3	97978841	97979234	.	97978841-97979234	CDV3	protein CDV3 homolog	NM_001014097	chr8	108365895	108376263	-	108365994	108375859	5	115,160,143,77,719,	0,455,3597,8611,9649,	ATGGcAAAATCTTCAGGTCCCTGGAATAAAACAGCTCTGGTCCAAGCACCTCCTGCTCCAGTAATCGTTACAGAAACCCCAGAACCGGCAATGACTAGTGGtGTCTnnnnnTaTAGGCCTCCTGGGGCCAGGTTAACCACAACAAGGAAAACACCACAAGGACCACCAGAAATCTACAGCGATACACAGTTCCCATCCCTGCAGTCAACTGCCAAGCACGTAGAAAGCCGGAAGGATAAAGAAATGGAGaAGAGCTTTGAAGTAGTAAGACACAAAAATAGAGGTAGGgAtGAGGTTTCAAAAAACCAGGCCCTTAAACTTCaGCTAGACAACCAGTATGCTGTGCTTGAAAATCAGAAAAGCAGCCACTCACaatacaatTaAGGAATGGGCg
TCONS_00213621	u	XLOC_070492	-	1410	83	5.89	203	6342002	chr8	43244519	43245928	.	43244519-43245928	AFG3L2	AFG3-like protein 2	NM_001134864	chr18	63930651	63976211	-	63931141	63976036	17	727,195,201,116,111,126,108,154,138,274,125,75,153,104,78,100,289,	0,3457,5533,10410,12237,15235,15452,18768,23771,26427,29220,31543,38431,38692,40906,41345,45271,	GtgCTCCAGATACCAGCCGGCAaACGCATGGCCTGCTTCATGGTaTGCCACCTTCTTCTCCTCAGGCTGCAGAACCTGCGTTTTCTTCTCTAAGCCACCAATCACTCGCTCAATTGCCTGTTCAAAGTGTTTCTGATTTATGGAATCTGATAGGTGCCTCGCAGCAATCAACGCAGCTTCATTACAGACATTAGCAACATCAGCACCTGAAAACCCTGGAGTTAAAGATGCCAGTTTTCTTGCCAATTTATCCTTCTCCAGGGTACTGTCCAGTTTTAGTGGTCGGAGGTGAACTTTGAAAATAGAAGCTCTTCCTTTTATGTCTGGTGGTCCAATAAAGATCTGCCTGTCGAAACGCCCCGGCCTGAGCAGCGCAGGGTCCAGGATATCTGGTCGATT…
TCONS_00131897	u	XLOC_041710	-	359	48	13.37	202.4	1.0594e+07	chr2	158229194	158229552	.	158229194-158229552	SS18	synovial sarcoma translocation, Chromosome 18	NM_001100900	chr18	5870873	5934171	-	5872518	5934119	11	1672,134,123,93,105,168,222,154,85,77,121,	0,6527,9380,10270,13409,14150,26472,30823,49111,59325,63177,	AAAACATCTAGCCCAAAGGTAAGTTGCTATTTTCATCACAGTTGCCTATGCCCAGGGAATAAGATGTATTCTTTATAATTGAATTGgTTTTTCCCGCTTCTAACTGGAAACAAAACAGAAGGGGTGCCATAAATTTGAATAAACAGAACATACTGTTCTCAACATACTGTAATCAAAAGGAGGAATTTCAGTGGGTCTctgtgtgtgtnnnnnnnnnnnnnnnnnnnnnnnnnnnnnnnnnnnnnnnnnnnnnnnnTTTCAACTTaGTCAGTAGAAAATGGACATCAAGTTTGAAcAGATAAAGCATGGACAGCCTTATTGTgATTGAAATGCTTGTAGGTTCTGTGCCAATTTTCCac
TCONS_00194582	u	XLOC_063645	TSS70741	256	0	0	201.4	1.09677e+07	chr7	57072798	57074965	+	57072798-57072868,57073676-57073840,57074946-57074965	ZFP469	trinucleotide repeat-containing gene 18 protein	NM_001107123	chr12	12142594	12239440	+	12145071	12238103	31	392,431,126,1632,97,206,147,191,430,996,176,137,129,172,361,276,255,428,150,142,118,76,109,117,168,551,346,435,237,75,1544,	0,2233,30319,31521,42420,42785,43209,44075,45143,46860,53728,54414,54700,56464,59515,63495,68495,75658,78802,79523,81385,82171,82348,86895,87577,88066,88647,89742,93650,94473,95302,	TGACGACGGAGACACTGGCAGGATCCCCCTCTCACACATCCGCCTCCTGCCCCCCGACTATAAGATCCAATGTGCTGAGCCGTCCCCAGCCCTCCTGGTGCCGAGTGCCAAGCGCCGTAGCCGGAAGACCAGCAAAGACACTGGGGAAGGCAAAGACGGAGGTACGACTGGGTCGGAGGAGCCAGGAGCCAAGGCCCGtGAGCGTGGGCGGAAACCCAGCGCCAAGGCCAAGGGTGACAGAGCCGCTACCCTGGAG
TCONS_00180413	u	XLOC_058601	-	514	11	2.14	201.4	6206124	chr5	32558738	32559251	.	32558738-32559251	SNAPC1	snRNA-activating protein complex subunit 1	NM_001108033	chr6	96479144	96505377	+	96479148	96504862	10	189,160,141,105,159,69,63,154,102,550,	0,4934,5263,6500,7129,9071,9711,12088,19275,25683,	GCGGATTACGCCAACTCGGATCCGGCGGTCGTGAGGTCTGGACGAGTCAAGAAAGCCGtAGCCAACGCTGTTCAGCAGGAAGTAAAATCTCTTTGTGGCTTGGAAGCCTCTCAGGTTCCtGCAGAGGAAGCTCTTTCTGGGGCTGGTGAGCCCTGAGACATCAtcGACAGCAGTGATGAGacnatGCCCAGGAGGAAAGCATCCATGAGAGAACTGTCTCCAGAAAAAAGAAAAGCAAGAGGCACAAAGAAGAACTGGACGGGGCTGGAGGAGAAGAGTATCCCATGGATATTTGGCTGTTGCTGGCCTCCTATATCCGTCCTGAGGACATTGTGAATTTTTCCCTGATTTGTAAGAATGnnnnnnnnnnCACTTGCACTGCTGCCTTTTGGACCAGGT…
TCONS_00231678	u	XLOC_076643	-	719	81	11.27	194.2	9.56203e+06	chrX	80145193	80145911	.	80145193-80145911	RGD1311678	uncharacterized protein LOC296311	NM_001177681	chr3	146731485	146793519	+	146731485	146793519	19	9,138,54,164,157,152,139,178,222,278,115,178,184,164,181,61,142,106,387,	0,175,4415,5808,8763,9332,11607,12592,14602,21435,24302,33866,37061,41127,44927,46636,48532,59483,61647,	TCAGAACATCTAAAAAGAATAGACATCTCAAAAAagcttaGCATTGTCAATTATATACACAGTAGTGAGGAATAAAATGCACACAAAACAATGGATAGAATATnnnnnnnnnnnnnnnnnnnnnnnnnnnnnnnnnnnnnnnnnnnnnnnnnnnnnnnnnnnnCTTCCAGCTCCATGTCATCTAACCCACTGAACAAACGTGGACGTATCGCTTCCAGAGGCCGCCTAACAACTTCATTTCCAAAAGTCATTTCCAGAAGACACGTATTTTCTATGATTTCTTTTAAACAAATGAGAATTTACAAGATGTTTGACTTTCTAACTCTACTTTATCATACGTCGGCAACCTCTTTCCATCTAAAAGGGCTAGATGTGACAAAGGTTTTCTATTAAAAGGTT…
TCONS_00046199	u	XLOC_014734	-	412	49	11.89	187.9	8896570	chr11	121994754	121995165	.	121994754-121995165	SAFB	scaffold attachment factor B1	NM_022394	chrUn	25172791	25193665	-	25172983	25193396	22	297,67,101,116,43,138,297,107,89,140,83,150,95,50,580,28,63,36,144,65,85,287,	0,399,606,846,1901,2026,2439,3296,4291,4456,4725,4883,5443,6171,6626,8074,10273,11905,11968,12192,17167,20587,	cCTGGCCCTGTGATtTCCAGCATTACCCAGAACGCCATGGAGGACCAGAGCGCCACGGCCGGGACTCCCGCGATGGCTGGGGGGGCTATggCTCCGACAAGAGGATGAGTGAGGGCCGGGGGCTGCCTCCTCCCCCCAGggGCAGACGTGACTgnnnnnnnnnnnnnnnnnnnnnnnnnnnnnnnnnnnnnnnnnnnnnnnnnGCTGACGGTGGCATGATGGACAGGGATCACAAGAGGTGGCAAGGTGGcGAGAGAAGCATGTCcGGTCACTCGGGGCCTGGCCACATGATGAACCGAGGAGGGATGTCAGGGCGCGGCAGCTTTGCCCCAGGCGGGGCCTCCCGGGGCCaCCCcATCCCACACGGTgGCATGCAAGGCGGGTTCGGAGGCCAGAGCC…
TCONS_00141048	u	XLOC_044713	-	377	0	0	183.4	7892316	chr21	13823178	13823554	.	13823178-13823554	SNX19	sorting nexin-19	NM_001108131	chr8	30149375	30186285	+	30149555	30183629	11	1548,139,101,120,131,97,181,130,185,88,2789,	0,2793,3911,4120,5569,6591,7154,9706,31973,33001,34121,	CCAGATTTCCTTGGAGGAGAAAACAACCTTCTGAGCTCTCTGTTCCTAACCGGAAACTAAAAATTCATTCAGGGCCATTCTCACAAACCAGACTCCTGGGTCTAATCTAGTTTCCCAACAGTTCCAGAAGAAGGAGgAGGGAAGAAAATTTTTCAAGGAACTTCTTGCtCATGTGTTGCTGTTTCCCAACACATCAGCCTTATGGAAGATGTCATGAGGCTGCTTCCCTGGGAGGCTACACTTCTCCTTTCCAGAAGACTTCAAAGCTGACTGCCAAAGCTTCTGGTAAATCCACCCCACCCTTCACACCCtTTCCTGAAAGGCATTTGTACCACACATTTCATTTATTGGCTtttctcccaACCCCCTGCCCTAGA
TCONS_00215707	u	XLOC_071422	TSS78253	1971	56	2.84	182.3	7632007	chr9	74843616	74861547	+	74843616-74843741,74847356-74848194,74850079-74850202,74854714-74854803,74854883-74855003,74857965-74858051,74860964-74861547	CYP1A1	cytochrome P450 1A1	NM_012540	chr8	61462206	61468237	+	61464758	61467268	7	58,851,127,90,124,87,1279,	0,2538,3853,4064,4247,4519,4752,	CCGCTGCTGCTGTGGAAGAGACTGTTGgTGTTTCTTAGGACACACACAGCTTCGCCAAAATCCTTCTCTGTCTTCTGGTTCCTGCACCAGGTTCCTCACACTGACCCGCAAGATTTCTGGGCACAGGTGATATATTCCcnnAAATGATTCTCAACCTAGCAGTCACTCCTGGAGAGGTTACCACTTCTCTCATCATTTTGGTGATGGTTTTTGTTTTTGTGAGAGCTCTCAGGAGCAAGGGCAGAAAGCAGCTGTCTCCTCCTGGCCCTTGGTCCTTCCCCATCATAGGGAATCTTCTCCAGCTTGGAGAGCATCCTTACCTTACGTTAATGGAGATGAGGAAGAAATATGGAGATGTCTTTCTCCTCAAACTTGGCATGGTGCCTGTCTTGGTGGTAA…
TCONS_00178793	u	XLOC_058123	TSS65052	865	70	8.09	179	7642785	chr5	138853635	138854818	-	138853635-138853752,138854072-138854818	NCOA4	nuclear receptor coactivator 4	NM_001034008	chr16	7642115	7662460	+	7653547	7661016	10	89,155,141,89,109,90,144,1008,141,1450,	0,11418,13088,13323,13609,14183,15664,17086,18371,18895,	tTCTCTCTTGAGGaGCCAGTTTTCTaCGCCCTTTAGGTTTCCCCAGACATTACTGAAGAAATTGCAGGCTCTGGGAGAAGTCTGACTGTTCTCCAAGGTCTGCTTTTGGGTGAGCCAGTCATGGGGGTCGGTGCTAGGTATGTAAGGaGCCTGATGACCACTGGCAGGTTTGCTTCCAAGGAGCCATTCACTGAGAGGGAcAGCTACAATACCGGATGCTGACTTCTGCTCTGGCATTGGGATATAGCCTCTCTTCTCCAGGAAGGGCCCAATATTTGATGAACTAGCATGAGCcATCAAGTGCTCaggaAtTtgaatGGTTTTGAGAGACCCAAATGTGGTGAtGGTCTGGCGCAGAGCAGcnnnnnnnnnnnnnnnnnnnnnnnnnnnnnnnnnnnn…
TCONS_00178793	u	XLOC_058123	TSS65052	865	70	8.09	179	7642785	chr5	138853635	138854818	-	138853635-138853752,138854072-138854818	NCOA4	nuclear receptor coactivator 4	NM_001034007	chr16	7648404	7662460	+	7653547	7661016	10	43,155,141,89,109,90,144,1008,141,1450,	0,5129,6799,7034,7320,7894,9375,10797,12082,12606,	tTCTCTCTTGAGGaGCCAGTTTTCTaCGCCCTTTAGGTTTCCCCAGACATTACTGAAGAAATTGCAGGCTCTGGGAGAAGTCTGACTGTTCTCCAAGGTCTGCTTTTGGGTGAGCCAGTCATGGGGGTCGGTGCTAGGTATGTAAGGaGCCTGATGACCACTGGCAGGTTTGCTTCCAAGGAGCCATTCACTGAGAGGGAcAGCTACAATACCGGATGCTGACTTCTGCTCTGGCATTGGGATATAGCCTCTCTTCTCCAGGAAGGGCCCAATATTTGATGAACTAGCATGAGCcATCAAGTGCTCaggaAtTtgaatGGTTTTGAGAGACCCAAATGTGGTGAtGGTCTGGCGCAGAGCAGcnnnnnnnnnnnnnnnnnnnnnnnnnnnnnnnnnnnn…
TCONS_00160127	u	XLOC_051026	-	343	0	0	177.9	8150052	chr3	173627084	173627426	.	173627084-173627426	FYCO1	FYVE and coiled-coil domain-containing protein	NM_001106870	chr8	128543894	128612184	-	128546792	128602444	19	2974,110,211,96,145,212,150,168,119,93,2349,88,144,107,126,107,150,120,274,	0,4978,7846,16092,34684,37186,38038,40208,41242,41807,42915,46115,46965,48509,54254,55929,58495,60172,68016,	GTTCCATTAGCCAGAAGAACACCAGTCAACATAGCCAGCTTGTTCCTCTccgaCtctgaaaaACcctttAagaaCAGCAGCAGCTTTTTTACTTCATCTTCAAAACCTTTCTCCAGGTATTTGTAGCGCCTGATTAACTTGTTAAAAACCTGAGCAAATGCTTGCATGGTCTCTAGGTCTTCTTGGGCTGCAAACACGCAGACATCTGTACGCATCATGTCATCTGCCAGTGTACCACCTGGGgCCAGCATTCCaCCAGCCACCAGAATGTCAAAGAGTGTTTCtGCATATCGACGGTAATCAAGTTTTGCTCCAGAAaAGCATCAAGAAACTTAGCTACTGC
TCONS_00204635	u	XLOC_067114	-	479	0	0	173.1	8146461	chr7	62664976	62665454	.	62664976-62665454	ZFP469	trinucleotide repeat-containing gene 18 protein	NM_001107123	chr12	12142594	12239440	+	12145071	12238103	31	392,431,126,1632,97,206,147,191,430,996,176,137,129,172,361,276,255,428,150,142,118,76,109,117,168,551,346,435,237,75,1544,	0,2233,30319,31521,42420,42785,43209,44075,45143,46860,53728,54414,54700,56464,59515,63495,68495,75658,78802,79523,81385,82171,82348,86895,87577,88066,88647,89742,93650,94473,95302,	AgGAGGCCGGCTGGCATCGGGCCACCCTGTCCCATGCACAGTGGGAGGCCTTGGGGTGGGCTCCATGCTAAGGGTGCCCGAGAAGCCCAGAGTGAACGTCAGTTTGGTTCCtTAGAAGCCCcCCTcCCCACtgaatCCCCAGTCTGCAtGGGCCTGGGGGCCCCCGGGCCCCCACGCAGCAGCAGCCTGGAGGGCCGGCCTGGCCAAGTGCTTGCAACGTGCTGGGCAGGAAGGGCCGGTCCCGgctgagactgccctgagggggacagcagGGCCATACCCTGATAGCTAAGAGGGGCCCCTGTCCTAGGGGCACTGAGGGGTTGGAAGGTGGGGctggaGgcTtgtgcacatgTGtgcacACACGTGCATGCACACACGTGCATGCACAcGGGCACA…
TCONS_00204632	u	XLOC_067111	-	770	7	0.91	173	8462905	chr7	57080880	57081649	.	57080880-57081649	ZFP469	trinucleotide repeat-containing gene 18 protein	NM_001107123	chr12	12142594	12239440	+	12145071	12238103	31	392,431,126,1632,97,206,147,191,430,996,176,137,129,172,361,276,255,428,150,142,118,76,109,117,168,551,346,435,237,75,1544,	0,2233,30319,31521,42420,42785,43209,44075,45143,46860,53728,54414,54700,56464,59515,63495,68495,75658,78802,79523,81385,82171,82348,86895,87577,88066,88647,89742,93650,94473,95302,	CGGGGACCACGTGCGTTGTGTGCATGCGAGCGCTCCTGCAGGCATGTGCATGGGGCCAGGTGTGCACGTTGACACCCGGGTGAGCGTGTGTGTGCATGTGTGTGCCCATGTGCATGCACGTGTGTGCacacatgtgcacaaGCCTCCAGCCCCACCTTCCAACCCCTCAGTGCCCCTAGGACAGGGGCCCCTCTTAGCTATCAGGGTATGGCCCTGCCGTCCCCCTCAGGGCAGCCTCGGCCGGGACCGGCCCTTCCTGCCCAGCACGTTGCAAGCACTTGGCCAGGCCGGCCCTCCAGGCTGCtGCTGCGTGGGGGCCCGGGGGCCCCCAGGCCCATGCAGACTGGGGATTCTGGGnngaggggcgCTTCTAAGGAACCAAACTGACGTTCACTCTGG…
TCONS_00160111	u	XLOC_051010	-	320	17	5.31	172.5	8.07458e+06	chr3	132728056	132728375	.	132728056-132728375	BCL2L12	bcl-2-like protein 12	NM_001108480	chr1	95462428	95471148	-	95463076	95469366	8	699,288,92,87,143,115,181,87,	0,2150,3550,3735,6504,6831,7512,8633,	CCCGGAACAGGTGCCTCCATGGCAGGCTCTGAAGAGCTGGGGCTCCGGGAAGACACGCTGAGGGTCCTAGCTGCCTTCCTTAGGCGTGGTGAGGCTGCCGGGTCTCCTGTTCCAAaTCCnnnnnnnnnnnnnnnnnAAGAAGAGCCAACAGACTTCCTGAGCCGCCTTCGAAGATGTCTTCCCTGCTCCCTGGGGCGAGGAGCAGCACCCCCTGAGTCCCCTCGGCCTTGCTCTCTGCCCATCCgCCcCTGCTATGGTTCAGAGCcTGGCccAgCtACTCCAGACTTCTATGCCTTGGTGGCTCAGCGGCTGgaacagca
TCONS_00180500	u	XLOC_058687	-	596	27	4.53	167.3	7657118	chr5	141396267	141396862	.	141396267-141396862	MRPL11	39S ribosomal protein L11, mitochondrial	NM_001006973	chr1	207580239	207583065	+	207580280	207582943	6	164,96,94,160,61,200,	0,662,1127,1308,2564,2626,	TTTTTTTTAAGAAAGGATGTttattCAGGCCTGATGCCTCAATACAGCTAGATGTACAAAAATACATCATTCaAAGTCATGAAAACCATCATCATaTTGGTGTGAcCTCCTTCCTCCCCTGGGGCACAGCCTTTGCAACTGGCCCCCTTnnnnnnnnnnnnnnnnnnnnnnnnnnnTGGGGGGCaAGGGTCACTTCTTGGCAGCTTCCTCCTGGGCGGCCAAATCTGCCTCCTTCTGAGCAGCCAGGAAGATGGCTCGTTCCTTCTGGAAAGCTGCAAGTTCTTCTGAACTGAGCCTGTTTGCCGGgCCCCCTTTTCAATTCCAGCTGCTGCCTTCAAGAAGTAGGAAACAGTGGGCTgTCCAATCTTGATTTCAAATGTCCTGTCAGGCTTCACAAAA…
TCONS_00201181	u	XLOC_065953	TSS72990	297	0	0	167.2	8721385	chr7	57012047	57013055	-	57012047-57012118,57012572-57012685,57012945-57013055	SLC29A4	equilibrative nucleoside transporter 4	NM_001105911	chr12	12241258	12251651	-	12242231	12251651	9	1116,241,188,139,245,75,129,114,133,	0,2377,3391,3687,4463,7746,8588,9338,10260,	atgaCCGCTACCACGCCATCTACTTTGCAATGCTGCTGGCTGGCGTGGGCTTCCTGCTGCCGTACAACAGCTTCaTCTCGGACGTGGACTACCTGCATCACAAGTACCCAGGGACCTCCATCGTGTTTGACATGAGCCTCACCTACATCTTGGTGGCGCTGGCAGCCGTGCTCCTGAACAACGTCCTGGTGGAGAGACTGACCCTGCACACCAGGATCACCGCAGGCTACCTCTTAGCCTTGGGCCCTCTCCTTTTTATCAGCATCTGCGATGTGTGGCTGCAGCTCTTCTCTCggg
TCONS_00023747	u	XLOC_007323	-	349	13	3.72	167.2	7.66681e+06	chr1	151618922	151619270	.	151618922-151619270	LAPTM4B	lysosomal-associated transmembrane protein 4B	NM_001013174	chr7	69654989	69697850	+	69655061	69696877	7	171,112,74,123,99,96,1054,	0,19048,29387,30508,32984,35749,41807,	GTgGCGGCGGCTCCTTGGCAGCACCATTCACAGTGGCATCATcatacGggggtagCaGCACCGTAGTGTCATTGCTGGTAACATAAACGAGGACATCAGAGGAGTTnnnnnnnnnnnnnTATCGGTaGCAGTTCCAAACACAGCTAATCAAGTAACCCTTAAAAGTCAAGATAATGCTAATAAATAGAAGAATAATAAGGACCAAACAGTAGGATTCAcTGACATGACATCATCTCTGTAGgGAAAaTTAGGAGGCAATTGCCGTATGTATTCCTGAATGGAGTTTGGATAAACAAGCACAGTGATTGCAACCAAGGTGTTCAGGGCAAAATCAAAGATCTGGTAACAG
TCONS_00180453	u	XLOC_058641	-	785	66	8.41	162.2	5545728	chr5	84881032	84881816	.	84881032-84881816	PDAP1	28 kDa heat- and acid-stable phosphoprotein	NM_022595	chr12	9784743	9794971	+	9784770	9794323	6	40,92,108,122,152,707,	0,3218,4585,6669,8349,9521,	TATACGAGCCCTGAGgagatcgacgcaCAGCTGCAGGCTGAGAAGCAGAAGGCCAGGGAAGAAGAGGAGCAAAAAGAAGGTGGAGATGGGGCTGCAGGTGACCCCAAAAAGGAGAAGAAATCTCTAGACTCAGATGAGGAGTGAGGATGAAGAAGATGACTACCAgCAAAAGCGCAAAGGCGTCGAAGGGCTCATCGACATCGAGAACCCCAACCGGGTGGCACAGACAACCAAAAAGGTCACACAGCTGGATCTGGACGGGCCAAAGGAGCTTTCCAGGAGAGAACGAGAAGAGATTGAGAAGCAGAAGGCAAAAGAGCGTTACATGAAGATGCACTTGGCCGGGAAGACAGAGCAAGCCAAGGCCGACCTGGCCCGACTGGCCATCATCCGGAAACA…
TCONS_00023727	u	XLOC_007303	-	542	34	6.27	152.3	6.77198e+06	chr1	110600918	110601459	.	110600918-110601459	BMX	cytoplasmic tyrosine-protein kinase BMX	NM_001109016	chrX	50982939	51047351	+	50983077	51046473	18	141,147,105,82,120,176,72,54,55,80,128,75,172,217,65,119,158,953,	0,8441,9449,11471,15942,23106,27558,28526,39534,42505,47060,49874,50629,53572,54641,57059,59627,63459,	TGTGTCTGTTGCAGTCgAACTGTaTGGTCCAggaaggAAAATCCaCTCTGCgGTGTTTGAAGGAAGGATACTGCAAAGtTTTGAAATACTCATTTTTTGAGnnnnnnnnnnnnnnnnnnnnnnnnnnnnnnnnAATCAGAGGAAGAAAGGGATAgTGATACATTATGTTGAAGCCAAGATGAAAACAAtAAAGGATTTTCTCTGGTcATTAACACAAAGAAGCCAAAACAGGAAnnAAACTTTTTACTGTATCTGTTTGGTTGGACCAGATTTCCCCTCCATGGAACACTGACGAAAATGGATGAGTTCTGTTTTTGAATATTTATAAAGTAAATGATTCTCTTgATCCAAGTTATTTTTAGAAGAAAAACCTAATTGAACAGTTATGGGTTGGCAGCA…
TCONS_00046103	u	XLOC_014638	-	414	1	0.24	148.5	6436099	chr11	4189541	4189954	.	4189541-4189954	RDX	radixin	NM_001005889	chr8	55403999	55450183	+	55419836	55447943	13	149,72,84,96,275,84,149,164,131,161,93,243,2405,	0,15777,18965,20818,21309,22967,23675,25646,30077,38179,40051,42634,43779,	GGGCAATATATCTCATCATTTAAGATGGCTtCTTTAACTTGCAAGAAGAAGAGTCTCTGGGTTATTTCTTGAATTAATTCCTCAGAAACATCTTCAGGAAAGAATTTAGCTCTAAACTTGAACTGTAAAGGATtCnTCTCTTTTTTAACATCTTGCTGTGTCACCTTTTTATTTAGTTTAaGCCATGTAGAATAACCTTTGCTGTCTACATACTGCAGCCCAAAAAACCAGACCTCACGCAAACCAACTGTTTTCACCACCTGGTCAAAAAGTTGTTTGCCAGTTGTATTGGGCTGAATGGCAAATTCCCAGCTCAgCATCCATTGTAGTTACTCTTACGTTGATTGGTTTTGGCATTTTCTTTCtcttttTGTTACCTTCTTTAaAAattcttcactt…
TCONS_00033723	u	XLOC_010834	-	1052	74	7.03	148.2	6337632	chr10	27677981	27679032	.	27677981-27679032	FAM210B	family with sequence similarity 210, member B	NM_001106547	chr3	163260489	163268817	+	163260517	163267676	3	214,170,1358,	0,5989,6970,	gACAAATGACGCTGAcCTACTTTAATGAAATTTCAGAAAAACCATCTGGAATCAGCCCCATCATGTCCAGATTGGAAGGTGTTTGGGGATCAATGAAACATTCCAGAAATACTCTTCTTCCCCAAAAAcAAATGTAACGAATGTCAAAGTATTGATGCTCATTTAGATTGTGATTACGTATTAAGTTTTGCTTCATTAATCGTAGCACTGGCAGCTGTTTTGCAGAACACTGCATATTAAACTGTAgGCAGCTGACAACAAATATCAGCGGAAGGGGGTATTTAAAAGCCAGTTAAATTAATCATTGCTTTTTAGGAAACTGAGnnnnnnnnnnnnnnnnnnnnnnnnnnnnnnnnnnnnnnnnnnnAAAATCTCCCACAAGGAACATTTGTAGGCTAT…
TCONS_00089826	u	XLOC_028754	-	584	73	12.5	147.5	7103626	chr16	47088239	47088822	.	47088239-47088822	MOCS1	molybdenum cofactor biosynthesis protein 1	NM_001106881	chr9	6759530	6779930	-	6759587	6779851	12	178,172,48,121,111,113,112,62,165,168,127,202,	0,1169,3034,3818,6427,6908,7209,7611,9906,13688,15546,20198,	GCGGCCCCCTTCTCCGCCTTCCTTACAGACAGCTTTGGCCGGCAGCACAGCTACCTGCGGATCTCTCTCACGGAGAAGTGCAACCTCAGATGTCAGTACTGCATGCCCGAGGAGGGGGTCCCgCTGACCCCCAAGGCCAACCTGCTGACCACAGAGGAGATnnnnnnnnnnnnnnnnnnnnnnnnnnnnnnnnnnnnnnnnnnnnnnnnnnnnnnnnnnnnnnnnnnnnnnnnnGGCGGAGAGCCGCTCATCCGGCCAGACGTGGTGGACATTGTGGcCCAGCTGCAGCGGCTGGAAGGGCTGAGGACCATCGGTGTTACCACCAATGGCATCAACCTGGCCCGGCTGCTGCCcCAGCtTCGGAAGGCTGGTCTTAGTGCCATCAACATCAGCCTGGAC…
TCONS_00169562	u	XLOC_054597	-	321	28	8.72	144.9	4.85952e+06	chr4	83415518	83415838	.	83415518-83415838	BIN2	bridging integrator 2	NM_001012223	chr7	139408144	139434350	-	139408503	139434308	11	392,730,83,76,86,108,96,95,55,81,123,	0,4528,7220,8114,10379,10681,13255,13796,14145,18619,26083,	CGACAGTACCCGACATCACCTGGAGGCAGTGCAGAATGCCAAGAAAGATGAGGCCAAGACTGCCaAGGCAGAGGAAGAGTTCAACAAAGCCCAGACTGTGtTTGAAGATCTGAACCnnnnnnnnnnnnnnnnnnnnnnnnnnnnGGAGcTGtCTATTCTTTATAATAGTCGTATTGGtGCTATGTGACCATCTTCCAAAACATTTCCAACTtGAGGGATGTCTTCTACAGGGAAATGAGCAAGCTGAACCACAATCTCTACGAGGTgATGAGCAAACTGGAGAAGCAACATTCCAATAAAGTCTTTGTGGTGAAGGGACTG
TCONS_00169562	u	XLOC_054597	-	321	28	8.72	144.9	4.85952e+06	chr4	83415518	83415838	.	83415518-83415838	SLC4A8	electroneutral sodium bicarbonate exchanger 1	NM_199497	chr7	139230084	139575631	+	139230202	139575327	24	163,12,152,136,161,189,92,158,88,147,101,100,135,106,162,114,162,252,69,174,135,92,96,317,	0,52091,308439,309268,310161,314560,315597,316380,317148,318276,319341,324061,324690,328444,329249,331785,334767,336111,338465,339376,340558,342699,344063,345230,	CGACAGTACCCGACATCACCTGGAGGCAGTGCAGAATGCCAAGAAAGATGAGGCCAAGACTGCCaAGGCAGAGGAAGAGTTCAACAAAGCCCAGACTGTGtTTGAAGATCTGAACCnnnnnnnnnnnnnnnnnnnnnnnnnnnnGGAGcTGtCTATTCTTTATAATAGTCGTATTGGtGCTATGTGACCATCTTCCAAAACATTTCCAACTtGAGGGATGTCTTCTACAGGGAAATGAGCAAGCTGAACCACAATCTCTACGAGGTgATGAGCAAACTGGAGAAGCAACATTCCAATAAAGTCTTTGTGGTGAAGGGACTG
TCONS_00192451	u	XLOC_062774	-	384	0	0	144.7	4708784	chr6	113045062	113045445	.	113045062-113045445	PA2G4	proliferation-associated protein 2G4	NM_001004206	chr7	1846627	1854096	-	1846896	1853976	13	335,54,128,95,134,79,79,64,93,70,106,129,208,	0,418,589,795,1542,1759,2376,2652,4427,4735,4893,5225,7261,	aTTGGcCTTgcCCTCTCCTGAGCTGACGAGAACATCCACAGCATATACTTCATGTACCTCAAATTCAGCTTTTTCATGGTCCTTCTTCTGCTGGTCTGTGGGATtCTGGATAATGGTTTTTTCTCCATCGATGACAtGCTGCTTCAACTGGTGTGACAGCATACCTTCTATTGGCGTGCagttAAATGAGTGGGCAACTTTGTTCCaGGcTTCTGTCACTTGTGTGTTCTGATTTCCAGGTTTGACCAGGCATAGGGCACCTTCAGCACAATGGTGAGCTGCCTTAATAACATCTGCTTTCCTTCCTGTTATTTGGGTCCCctGAGCTaCGCCAACCACAAAAGTATGTGCTACATTAGCGGTGAAGCCATCaACATGGACCCC
TCONS_00079255	u	XLOC_025661	-	826	0	0	141.9	5054217	chr15	46804829	46805654	.	46804829-46805654	OXR1	oxidation resistance protein 1 isoform 2	NM_057153	chr7	77427992	77502363	+	77436027	77500610	14	143,83,108,114,153,185,761,169,163,126,153,96,74,1889,	0,7991,11549,12586,19013,22647,25468,29245,31745,64014,64939,66858,68511,72482,	AACTTTTACTGCCAgATCAAATTGAAAAGCTTACCAAGCATCTTCCACCAAGAACAATTGGCTATCCATGGACTCTTGTTTATGGTACTGGAAAACaTGGCACAAgCAAGCTTGAAAACTCTTTATcGAACAATGACAGGTTTAGACACCCCAGTGCTGATGGTGATTAAAGACAGTGATGGACAGGTTTTTGGTGCATTAGCATCTGAgCCGTTTAAAGTGAGTGATGGCTTTTATGGTACTGGAGAGACCTTTGTTTTTACATTCTGTCCAGAGTTTGAGCTCTTTAAGTGGACAGGAGATAATATGTTTTTTATCAAAGGAGACATGGATTCACTAGCTTTCGGTGGTGGAGGAGGAGAATTTGCTCTTTGGCTTGATGGAGATCTCTACCATGGA…
TCONS_00079255	u	XLOC_025661	-	826	0	0	141.9	5054217	chr15	46804829	46805654	.	46804829-46805654	OXR1	oxidation resistance protein 1 isoform 1	NM_001197907	chr7	77058663	77502363	+	77134957	77500610	17	107,157,197,83,108,114,153,185,761,169,163,81,126,153,96,74,1889,	0,76160,207557,377320,380878,381915,388342,391976,394797,398574,401074,431471,433343,434268,436187,437840,441811,	AACTTTTACTGCCAgATCAAATTGAAAAGCTTACCAAGCATCTTCCACCAAGAACAATTGGCTATCCATGGACTCTTGTTTATGGTACTGGAAAACaTGGCACAAgCAAGCTTGAAAACTCTTTATcGAACAATGACAGGTTTAGACACCCCAGTGCTGATGGTGATTAAAGACAGTGATGGACAGGTTTTTGGTGCATTAGCATCTGAgCCGTTTAAAGTGAGTGATGGCTTTTATGGTACTGGAGAGACCTTTGTTTTTACATTCTGTCCAGAGTTTGAGCTCTTTAAGTGGACAGGAGATAATATGTTTTTTATCAAAGGAGACATGGATTCACTAGCTTTCGGTGGTGGAGGAGGAGAATTTGCTCTTTGGCTTGATGGAGATCTCTACCATGGA…
TCONS_00079255	u	XLOC_025661	-	826	0	0	141.9	5054217	chr15	46804829	46805654	.	46804829-46805654	OXR1	oxidation resistance protein 1 isoform 3	NM_001197332	chr7	77465252	77502363	+	77465368	77500610	6	182,126,153,96,74,1889,	0,26754,27679,29598,31251,35222,	AACTTTTACTGCCAgATCAAATTGAAAAGCTTACCAAGCATCTTCCACCAAGAACAATTGGCTATCCATGGACTCTTGTTTATGGTACTGGAAAACaTGGCACAAgCAAGCTTGAAAACTCTTTATcGAACAATGACAGGTTTAGACACCCCAGTGCTGATGGTGATTAAAGACAGTGATGGACAGGTTTTTGGTGCATTAGCATCTGAgCCGTTTAAAGTGAGTGATGGCTTTTATGGTACTGGAGAGACCTTTGTTTTTACATTCTGTCCAGAGTTTGAGCTCTTTAAGTGGACAGGAGATAATATGTTTTTTATCAAAGGAGACATGGATTCACTAGCTTTCGGTGGTGGAGGAGGAGAATTTGCTCTTTGGCTTGATGGAGATCTCTACCATGGA…
TCONS_00231712	u	XLOC_076677	-	564	0	0	138.7	4.18729e+06	chrX	115153131	115153694	.	115153131-115153694	API5	apoptosis inhibitor 5	NM_001127379	chr3	78819631	78844710	-	78821648	78844642	14	2040,137,77,57,94,182,90,105,207,152,66,94,162,137,	0,4686,5269,7056,7510,8402,9545,10810,11432,12953,13619,14093,15711,24942,	aAATAGAACAAATTCTTCACCAGTCACATCTTCTAGGACTTTTTGGATTCAGTTAGTATAAGCTCTTCCACTTCCTTTGTTAAGACTTCATCTGGTAAAGTCTTAAGTTTCGTAGAAAGGAATTTAATcGCTCGTTCTCTAACAATGTCCTCTCCTTGAAGTATTTGGCTGAACAACCCACCTAAAGTCCCTTTTGCATCCATTTTAAATATACTTAACAGGGCATTGTTCACTAGGTTAAATTCTGCAGAGTCATCTGTCTGCAAAAGTTGCGTTAATATATCTGCCACTCGAGGAAGATTTTCTCCAGTGGCAAACTGAGGCAGTTCTTTAATTGCTTGACGTCGAATAGATACATCTTCATCCTCACAGAGGTCTAACTGTGCATTGATAGCAGAA…
TCONS_00102496	u	XLOC_032529	-	324	0	0	129.2	4103031	chr17	39151119	39151442	.	39151119-39151442	WHSC1L1	histone-lysine N-methyltransferase NSD3	NM_001106090	chr16	70733901	70839802	-	70734179	70839408	23	520,202,107,142,117,270,113,203,181,171,198,127,129,131,46,101,127,516,155,163,72,668,404,	0,1126,3184,5022,7041,12309,12934,13621,17053,27436,28057,30275,31024,32120,35134,37515,44181,46962,51058,61784,62971,71633,105497,	CAGGAATCTCAGTCCACAGTTTCCTCAATCGCTGCGGAGACGGAGCTGTCACTGAATCTGACAGAGCCCTgCACTCCCCGGTCCgCCGACCCTTTCTGTAATCCAGTCTTCACTGCAGcCTgAGGAACTGTTTCAACCTGCTCCTTTTTGATCTTCTTCTTTGGCACaACCTCAGTGGATTTCTCTGATTCAGAACGAGTTCTAATTGATCTTCTCTGTTGCTTCTTTTCTACTGAGCCTGTAGAACCAGATGTTGCTTCAGGAGATGATATACTCTGCGTTGGCTTTTCACTTCTCTGGTTTGGTGTAGAAATTATAAGCCTG
TCONS_00231677	u	XLOC_076642	-	2034	133	6.54	127.9	5.06265e+06	chrX	80142699	80144732	.	80142699-80144732	RGD1311678	uncharacterized protein LOC296311	NM_001177681	chr3	146731485	146793519	+	146731485	146793519	19	9,138,54,164,157,152,139,178,222,278,115,178,184,164,181,61,142,106,387,	0,175,4415,5808,8763,9332,11607,12592,14602,21435,24302,33866,37061,41127,44927,46636,48532,59483,61647,	CCCGGCCGTcGTGCACTTTTAAACACCTAGAAAGACtAGATGTTTCAAACTGGACTGAAGTTTTCCATTATATACACAGTAGCACTGAATAAATGGTAtACATACATAACACAGACaATAATTTGAGTGTCTTCTAAATAGGAACATTCTGGCCTAGAACCCTTCCCTTTCCCACCTCTACCAACCTGGTgGACAGCTATAAGCCATCTGTAATGCTTAGGGTGGATTTTAACAATTTCACTTCTGTTTTTAAtAAaTgTTCCCTATGAATTTTAACACAAAGnnnnnnnnnnnnnTCAGTTTACTAACTTTACTTTTGTCATACACCGGCAACATCTTTAACATCGACTAGATGTAAATTAGGACTCCTGCGTCTACTTATATACACTATATACACAG…
TCONS_00046172	u	XLOC_014707	-	371	0	0	127.9	4.87491e+06	chr11	90488037	90488407	.	90488037-90488407	OSBPL9	oxysterol binding protein-like 9	NM_001044234	chr5	130409250	130554704	-	130409842	130554702	22	667,136,92,79,141,64,111,85,172,86,119,113,160,105,91,51,48,96,77,79,51,113,	0,827,1530,2677,3771,4009,4276,5090,6559,9917,10800,11028,20061,23296,24360,36375,38308,39514,72440,101796,118963,145341,	TGTGAGGATAGACCTTCCATAGCCATTTGGGAATGTGAGAATGTAATGTTCATCATAGTCTAGAaACGAGACACAGCCCTGCCCTATGTTGTGCACCCCAATTGACATCCCAAGGAATTTTGATTTGGTCCAGATATGAGCATTGAATTGTATCTTCTTGTTAAAACACTCAGCATAAAAGGCTGAAATGGGTGGATGATGGGAAACCTGCTCAGCCACGAATGTTACACTGTTTTTGGAAACCCAGGGAACTGGTCCTTCTGAAACTAGTTCAGTGTTCTCTTCAGTATCATTTGGTAATGTCCAATGACACTGAAAAATCTCGCCCAAAATGGGATTGTATGGCTTTTTGGCAACTGATCcTTTCCTTC
TCONS_00089828	u	XLOC_028756	-	499	76	15.23	127.4	6770232	chr16	47089502	47090000	.	47089502-47090000	MOCS1	molybdenum cofactor biosynthesis protein 1	NM_001106881	chr9	6759530	6779930	-	6759587	6779851	12	178,172,48,121,111,113,112,62,165,168,127,202,	0,1169,3034,3818,6427,6908,7209,7611,9906,13688,15546,20198,	CCAGGTTCCtGGGCTCCTGCTGCCCCCTCAGGACCCCAGCTAACCTCAGAACAACTAACTCATgTGGACTCGGAAGGACGGGCAGCTATGGTAGATGTGGGnnnnnnnnnnnnnnnnnnnnnnnnnnnnnnnnnnnnnGCCATGGTCTGCCTGgGGCCTGTAGCCTTCAAGCTTGTCCAGCAGAACCAGCTCtAGAAAGgAGATGCCCTGGTGGTGGCCCAGCTGGCTGGAATCCAGGCAGCCAAGGTGACCAGCCAGCTGATCCCTCTGTgCCACCACGTGGCCCTGAGTCATGTCCAGGTGCAGCTGGAgCTGGACAGCACACGCcATGCCGTGnnnnnnnnnnnnnnnnnnnnnnnnnnnnnnnnnnnnnnnGGTGGAaATGGAGGCCCTGACCTC…
TCONS_00180486	u	XLOC_058673	-	420	4	0.95	124.2	4.6948e+06	chr5	137427079	137427498	.	137427079-137427498	SOCS5	suppressor of cytokine signaling 5	NM_001109274	chr6	10552176	10582783	+	10578922	10580533	2	360,3873,	0,26734,	GgTTAGTGTTGCATACAAATAtaGCTCTTCTTTTTTGTAGCCTTgGCAATAGCCATAGGGATGTAAAATAACATTCTGTAGCAGCAGGTAAGGAAACTATGGAGCACTCACCAGTGGTACAGAGCACATTAACAAAAAGACACAnnnnTGGATTCGGCTACTGTAGTGCAAAATGTCTAGGACAGAACTGTAAATTCAGTTCAGTTACTAAGAAGCAAACACTAGAACTTGATATAAcTTCCAAAAGaGCTCACTCAAGTAGTAGTACATATTATTCTAAGTGACAAAAAGGTGCTAAGTAAAGTTATTTACAGATATAATGGTTGTACAGTACCTTTTAAATCTGCAATTTAGGTTTCAGATTTTCCATTAAGAATTAACTGCACTGAAACTCTATAA…
TCONS_00201185	u	XLOC_065957	TSS72992	354	0	0	116.9	6.08362e+06	chr7	57089783	57091919	-	57089783-57089876,57091660-57091919	SLC29A4	equilibrative nucleoside transporter 4	NM_001105911	chr12	12241258	12251651	-	12242231	12251651	9	1116,241,188,139,245,75,129,114,133,	0,2377,3391,3687,4463,7746,8588,9338,10260,	ctgcgggcgtgatGATCTCTCTGAGCCGCATCCTCACGAAGCTGCTGCTGcccgacgagCGCGCCAGCACTCTCATCttcttcctggTGTCAGTGGCACTGGAGCTGCTGTGCTTCCTGCTGCACCTGTTAGTGCGGCGCAGCCGCTTCGTGCTCTTCTATACCACACGGCCGCGTGACAGCCGCCGGGGCAGGCCAGGTCTGGGCAAGGGCTCTGGCTACCGCGTGCACCACGACGTCGCCGCCGGGGACATCCACtTCGAGCACCCAGCCCCGGCCCCGGCCCCCAGCGGGTCCCCAAAGGACAGCCCAGCCCACGAGGTGACCGGCaGCGGTGGGGCCgACATGCGCtTtg
TCONS_00058493	u	XLOC_018439	-	442	26	5.88	116.3	5655302	chr12	17444593	17445034	.	17444593-17445034	TIMM17B	translocase of inner mitochondrial membrane 17	NM_001108249	chrX	26630878	26637962	-	26631160	26637913	6	371,111,129,64,100,75,	0,467,659,2936,5517,7009,	CAGCGcCATGGAGGAGTACGCTCGGGAACCTTGCCCATGGCGAATTGTGGATGATTGCGGTGGAGCCTTCACTATGGGTGTCATCGGTGGCGGAGTCTTCCAGGCCATCAAGGGTTTCCGCAATGCCCCTGTTGGAATTCGGCACCGGTTGAGAGGTAGTACCAACGCTGTGAGGATCCGAGCCCCCCAGATTGGAGGTAGCTTCGCAGTGTGGGGGGGCCTGTTCTCCACCATCGACTGTGGCCTGGTGCGGCTTCGGGGCAAGGAGGATCCCTGGAACTCTATCACCAGTGnnnnnnnnnnnnnnnnnnnnnnnnnnGCCCGcAGTGGCCCACTGGCCATGGTGGGCTCAGCGATGATGGGGGGCATCCTGTTGGCCCTCATTGAGGGCGTTGGCAT…
TCONS_00192458	u	XLOC_062781	-	694	22	3.17	115.4	3.77852e+06	chr6	128017685	128018378	.	128017685-128018378	TBL1XR1	F-box-like/WD repeat-containing protein TBL1XR1	NM_001108941	chr2	107561414	107688872	+	107653187	107682886	16	114,67,103,146,223,133,142,64,98,61,122,75,128,166,102,6013,	0,58415,91728,100668,102053,102796,103328,103955,104121,105106,115096,115361,117874,118589,120554,121445,	TTCAGAGCTACTACTGgaagGagtaattcGtaacttCCCTACCCTCCTTCCATCCCTGCTGATTCAGGAGAGGGGGGAAAAAACAAAGAAAATAAAACGAAnnnnnnnCCAGGGTCTCTTGTAGATTCGCTGCTATTCCACAAAATGtTGGCATTTGCTGCCATGCCACAATGTTGGTCCACTGAAATAGGATTTCTGCGGAAACTGTCAACAGTAATTCACCATATGCAAGTACCATCCTTAGCATGCGACAATAATCACAGGTTCTGTAGAAATGTACAATGTGCTTAAGATAATGAAAATTGTAGCACTGCATTTGAGaTTTGTTTCTCTACTTATCTAGTAAAACTTGTCATTTTTGCTCACTTAAGTATGATCATTTGTGATTCCTTTAAATAG…
TCONS_00180465	u	XLOC_058653	-	416	30	7.21	115.2	5.9502e+06	chr5	114875768	114876183	.	114875768-114876183	CCT5	T-complex protein 1 subunit epsilon	NM_001004078	chr2	83681784	83692937	-	83681895	83692935	11	239,181,138,186,120,150,193,199,165,61,107,	0,1671,2024,2258,3056,3599,3828,5210,7063,7569,11046,	GCCCTTAAGTCTCATATAATGGCAgCaaaggctgtagcaAATaCAaTGAGAACATCACTTGGACCAAATGGGCTTGATAAGATGATGGTGGATAAGGATGGCAAtGTGACTGnnnnnnnnnnnnnnnCCCCATCTTAAGCATGATGGATGTTAATCATCAGAATGCCAAGCTGATGGTGGAACTGTCCAAGTCTCAGGATGATGAAATTGGAGATGGAACCACGGGAGtggtTGTCCTGGCTGgTGCCTTGTTAGAAGAAGCgnnnnnnnnnnnnnnncGAGGCATTCACCCAATCAGAATAGCTGATGGCTATGAGCAGGCTGCCCGCGTTGCTATTGAACACCTGGACAAGATCAGTGATAGCGTCCTTGTTGACATAAAGGACACCGAACCCCTGA…
TCONS_00215504	u	XLOC_071353	TSS78173	354	2	0.57	114.4	5016104	chr9	69947459	69951440	+	69947459-69947500,69948720-69948761,69948851-69948910,69949570-69949654,69951316-69951440	GPR116	probable G-protein coupled receptor 116 precursor	NM_139110	chr9	13217955	13323415	-	13218672	13281006	21	797,85,60,42,1404,180,209,156,219,210,171,204,222,146,59,110,177,159,55,126,154,	0,2860,3461,3612,4714,8975,11658,12735,15426,17236,19620,26470,28540,30101,30861,32849,33075,35049,55512,62949,105306,	CTTGTGTTCCATATCATATTTGCCATCCTCAATGTCTTCCAGGGATTATTCATTTTACTCTTTGGATGCCTCTGGGATCTGAAGGTACAGGAAGCTTTGCTGAATAAGTTTTCATTGTCAAGATGGTCTTCACAnnactcaaagtcaacatccctgggttcATCCACACCTGTGTTTTCCATGAGTTCTCCAATATCAAGGAGATTTAACAATTTGTTTGGTAAAACAGGAACGTATAATGTTTCCACCCCAGAAACAACCAGCTCATCCCTGGAAAACTCATCCAGTGCTTATTCGTTGCTCAACTAAGAAcAGGATAATCCAACCTACGTGACCTCCTGGGGACGGTGGAtG
TCONS_00223863	u	XLOC_073949	-	363	35	9.64	112.2	5119634	chr9	38516931	38517293	.	38516931-38517293	LOC498145	STAT3-interacting protein as a repressor	NM_001017485	chr12	11341686	11343291	-	11342429	11343209	1	1605,	0,	CTTCGACCTGGCGTGGCGGCTGCGCATCAACTTTCCCTACCTCTACATCGTGGCTTCCATTATGCTCAACGTCCGCCTGCAGGTTCATATTGAGATCCATTGAAGGCCCTCCCGGACTGACGAAGGCGTGACCTCAGGCCCACCGCATCCAAGAACACGAAGCATGAGGGACAGAAGnnnnnnnnnnnnnnnnnnnnnnnnnnnnnnnnnnnAGGCCGGAGGAGGTGACTCGAACAAACTGTCATACAGCCTTAAGAAAAGAATGCCGACGGAGGGCCTTTGGCCTGCAGATGCACCCTcCTGGATgAATAAGCCTGTGGTTGATGGAAATTCACAGAgTGAGGCATTATCACTGGAAATGAG
TCONS_00078306	u	XLOC_025369	TSS28316	499	19	3.81	110.4	4.8317e+06	chr15	76819689	76820486	-	76819689-76820142,76820442-76820486	DNM1	dynamin-1	NM_080689	chr3	11434775	11478452	-	11436854	11478413	22	591,37,216,242,171,12,112,110,121,56,71,87,139,68,136,143,161,99,204,150,74,200,	0,2064,3766,4328,6548,7021,7414,8585,12066,14503,14745,19323,24952,27689,27884,28134,29689,29954,31326,31782,32204,43477,	aggcatgagtgTGCAGGGAGCTGGTGCAAATGCCTCTGTGTGTGGAATCACTATCAGTGGtCCCTGAGGAGCAtCAGCCATgGTaGGTACAtGccTcaccgcctgcnnnnnnnnnnnnnnnnnnnCCCCaCTGCACCAGCTCCACACGGGGGCACACCTGGAACCTCAGAtCCAGGATCCCTGCCCCTCCTTTCTGGAGCTGCAGAtTTGCTCTTTcCTCTTTCTGTCCCcATGCTGCTGGCTcTCTCACCTCCCTTCCCTGTGAGCCATGGGACTCAGCACCACTGCCCATGGcCTCCATGGCTGAGTCTGGGGGCTCTTGGAACAGGCTCCATGCCCAAGCTGGCAgACATGGGTGCTCTCTGGAGCCATCAGAGAGGGCAGAGAGCTCATGGTTTA…
TCONS_00131862	u	XLOC_041675	-	316	0	0	109	2.79786e+06	chr2	110124294	110124609	.	110124294-110124609	ZFP532	zinc finger protein 532	NM_001107382	chr18	61868980	61977002	+	61869047	61975070	10	81,68,2354,182,177,163,282,113,151,2427,	0,211,47451,63347,68186,75194,80011,101507,104227,105595,	TTGCAATGTTGTGTACTCTGATGTGGCTGCTCTGAAGTCTCACATTCAAGGTTCTCACTGTGAAGTCTTCTACAAGTGTCCTATTTGTCCAATGGCGTTTAAGTCTGCCCCAAGCACACATTCCCACGCCTACACACAGCATCctggCATCAAGATAGGaGAACCAAAAATAATATATAAGTGTTCCATGTGCGACACTGTGTTCACCCTGCaAACCTTGCTGTATCGCCACTTTGACCAACACATTGAAAACCAGAAGGTGTCTGTTTTCAAGTGTCCAGACTGTTCTCTTTTATATGCACAGAAGCAACTTATG
TCONS_00220553	u	XLOC_073004	TSS79894	500	15	3	108	3989965	chr9	44110436	44114557	-	44110436-44110517,44112174-44112258,44112918-44112977,44113067-44113108,44114327-44114557	GPR116	probable G-protein coupled receptor 116 precursor	NM_139110	chr9	13217955	13323415	-	13218672	13281006	21	797,85,60,42,1404,180,209,156,219,210,171,204,222,146,59,110,177,159,55,126,154,	0,2860,3461,3612,4714,8975,11658,12735,15426,17236,19620,26470,28540,30101,30861,32849,33075,35049,55512,62949,105306,	ttgtggtggtgaacATAACCATCACTATTGTGGTCATCACCAAGATCCTGAGGCCTTCCATTGGAGACAAGCCATGCAAGCAGGAGAAGAGCAGCCTGTTTCAGATCAGCAAGAGCATTGGGGTtctcacgccannnnnnnnnnnnnnnTTGGGGTTTTGGTCTCACCACTGTGTTCCCAGGGACCAACcTTgTGTTCCATATCATATTTGCCATCCTCAATGTCTTCCAGGGATTATTCATTTTACTCTTTGGATGCCTCTGGGATCTGAAGGTACAGGAAGCTTTGCTGAATAAGTTTTCATTGTCAAGATGGTCTTCACAGCACTCAAAGTCAACATCCTTGGGTTCATCCACACCTGTGTTTTCCATGAGTTCTCCAATATCAAGGAGATTTAAC…
TCONS_00180473	u	XLOC_058661	-	536	75	13.99	107	5242174	chr5	130358983	130359518	.	130358983-130359518	SF4	SURP and G-patch domain-containing protein 1	NM_001011920	chr16	19835920	19866795	-	19836052	19866785	14	159,130,146,107,178,107,362,124,101,124,222,101,172,44,	0,319,609,1421,1737,2391,6460,13395,14215,14668,17862,21474,25159,30831,	GAAGAGCCGGTGGGGGCCTGAAGAGGATAAAGTAGAGCTCCCACCTGCTGAGCTGGTGCAGAGGGACGTGGATGCCTCTCCCTCACcTCTGTCAGTTCAGGACCTCAAGGGGCTTGGCTATGAGAAGGGGAAGnnnnnnnnnnnnnnnnnnnnnnnnnnnnnnnnnnnnncCCAGAAGAAGCAGCTGAAGGAGCAGCAGGAGATGCAGCAGATGTACGACATGATCATGCAGCACAAGCGGGCCATGCAGGACATGCAGCTGCTGTGGGAAAAGGCAGTGCAGCAGCACCAGCATGGCTACGACAGCGACGAGGAGnnnnnnnnnnnnnnnnnnnnnnnnnnnnnnnnnnnnnnGCGCATGGAGATGGACAAGACCAGGGAATGGGCCGAGcaActgac…
TCONS_00115859	u	XLOC_036503	TSS41843	205	0	0	106.9	5.49933e+06	chr19	15964252	15969180	-	15964252-15964266,15964902-15965023,15969113-15969180	CYP4F40	cytochrome P450, family 4, subfamily f,	NM_001109360	chr7	13268029	13282102	+	13268032	13282099	12	201,145,54,128,122,271,67,130,134,65,83,178,	0,2591,5346,5490,7382,8574,11517,11764,13091,13302,13494,13895,	CTGCCTTCCATTTCAACATCCTGAAGCCCTATATGAAGATTTTCAATGACAGTGTGAACATCATGCATGCCAAGTGGCaGCTCCTGGCCTCGGgGGGCAGTGCCCGTCTGGACATGTTTGAGCACATCAGCCTCATGACCTTGGACAGTCTGCAgAAATGTGTCTTCAGCTTTGACAGCCATTGTCaGGAGAAGCCCAGTGAATA
TCONS_00036033	u	XLOC_011686	TSS12971	300	0	0	105.6	4.37295e+06	chr11	49283904	49329411	+	49283904-49284060,49312794-49312854,49329330-49329411	NOX4	NADPH oxidase 4	NM_053524	chr1	143415815	143603554	+	143415864	143603164	18	106,96,111,85,98,28,73,81,217,165,63,61,82,120,109,69,101,511,	0,669,34709,36391,48693,50558,65650,70275,74821,76934,77234,91114,148842,168092,170281,172637,174576,187228,	CCGAACCAGCTCTCAGAATATTTCCTTACCAGAATATTTCTCAGAACATTTTCATGAACCTTTCCCTGAAGAATTTTCAAAACCAGAAGAGTTTACCCAGAACACGTTTGTGAAGATTTGTATGGAAGAGCCCAGATTCCAAGCTAATTTTCCACAGTGTCCAACTGaAACCAAAGCAACATTTGGGGTTCATCTTAAAATAGTAGGAGACTGGACAGAGCGATTTCGAGAtTTACTACTGCCTCCATCTAGTCAAGACTCCGAAATTCTGCCCTTCATTCAATCTAGAaATTATCCCAA
TCONS_00231725	u	XLOC_076690	-	753	158	20.98	103.8	5351204	chrX	135205923	135206675	.	135205923-135206675	STK24	serine/threonine-protein kinase 24	NM_001127494	chrUn	20143197	20144547	-	20143251	20144547	1	1350,	0,	CATCTCTTGTACCTGTCAATGaGCTCGGTCAGGTAGGAAGTTTTCTTTGCATTGCGTAGTATAAACTTGTGCTTCAGTAACTCCTTAGCAGTGGGTCTAAAGCTCGGCTCCTTATTCAAACAGGCCTCCACAAACTCCTTGAGGGGTTTACTGTAGTTTCCTTCCAACGTCGGTGGGTTGTTCTTTGGAATGAGGnnnnnnnnnnnnnnnnnnnnnnnnnnnnnnnnnnnnnnnnnnnnnnTTGCAAGTTCAATAGCTGTTATGCCCAGGGaCCAGATGTCTGCCTTTGAGTCGTAGGCCGACTGTTTGATGACCTCGGGTGCCATCCAGAATGGGGTGCCCACGAAAGTGTTCCTTTTGATCTGGGTGTCTGTCAGnnnnnnnnnnnnnnnnnnnnnn…
TCONS_00156737	u	XLOC_049965	TSS56744	345	8	2.32	103	5244390	chr3	90334121	90338002	-	90334121-90334316,90337854-90338002	PROS1	vitamin K-dependent protein S precursor	NM_031086	chrUn	8218375	8300049	+	8218459	8298913	15	160,158,25,87,123,132,126,122,116,190,168,169,149,226,1297,	0,33034,36429,46127,47797,48023,51457,55565,58638,61814,67453,68848,73742,75420,80377,	TCTGGAATTTAGAGCCAACAGAAACAATCTGGAGTTATTGACACCACTTAAAATAgaAaccaTCTCCCACGAAGAGCTACAAACACAACTTGCCATCTTGGACAAAGCAATGAAAGGAAAAGTGGCCACnnnnnnnngtggccttccagATGTTCCATTCAGTGCCACACCAGTGAATGCCTTTTATAATGGCTGCATGGAAGTGAATATTAATGGTGTAGAGTTGGATCTGGATGAAGCCATTTCTAAACATAATGATATTAGAGCTCACTCATGTCCATCAATTTGGAAAAAGACaAAGaattcttaaggcaccttttctctgctgataataccttttccttg
TCONS_00079253	u	XLOC_025659	-	1718	43	2.5	102.2	4.20736e+06	chr15	43020617	43022334	.	43020617-43022334	SMEK2	serine/threonine-protein phosphatase 4	NM_001108367	chr14	110170266	110219298	+	110170613	110217094	16	489,56,99,624,78,117,117,132,103,42,159,170,140,185,203,2300,	0,1576,7918,15227,23087,24410,25515,26843,28761,32104,34396,37972,39769,40272,42378,46732,	CAGAGCGaGATTCAAACAAACAAACAAAAAGTAACTAGGAAACTGTTTTACATGTGGGCTTATTATAAGAAGAAATTTAATAAAAGCTGAGAGATGGGTCTGGATAAAACTTGCTgATTCAAAGAAAGTGGATGGGAACTTTACTGATCTTGGTTTAAAATATCCTGAGTCACCTGCCTTATGAGGTGGAAGGTCTTTCTTTCTTATTATATGTACACCTTTAACTGAAGAGGTGAGAAAAGCTccataccatgatgctttgatttccccaAGGCTTACCTTCTATAAGTAGTCAGTGATAAAGTGCCGTTGACCCGCATTTGTTTAGAATTATTTCATTAAAACTGGGGTATGACCTAGCAGTTTATAATAAATATTTATGTATAATTTTATTGCCTT…
TCONS_00223907	u	XLOC_073993	-	371	38	10.24	101.6	5.84071e+06	chr9	105806010	105806380	.	105806010-105806380	RGD1311678	uncharacterized protein LOC296311	NM_001177681	chr3	146731485	146793519	+	146731485	146793519	19	9,138,54,164,157,152,139,178,222,278,115,178,184,164,181,61,142,106,387,	0,175,4415,5808,8763,9332,11607,12592,14602,21435,24302,33866,37061,41127,44927,46636,48532,59483,61647,	ATCTGCTAATGAATTCTtTTAAAAACGTTATATTTAGTATATTCTGTTGCTGTGTGTTTCATTTTAAATTGAGCATTAAGGGAATgCAGCATTTAAATCAGAACTCTGCCAATGCTTTTATCTAGaGGCGTGTTGCCATTTTTGTCTTCTATGAAATTTTTGTCCCGAGAAAGGCAGGATTACATTTtTTTTTtnnnnnnnnnnnnnnnnnnnnnnnnnnnnnnnnnnnnnntactcatatagCTTTGGGATTTTGAATTGAAAAATATTCATGATGTGTGAAAAATCATGATACATACTGTACAATCTCAGTCCCGTAAGATTGGATGTTTTGCCTACACACGCAAACGATCTAGAAGAACATGTCAAAC
TCONS_00089803	u	XLOC_028731	-	368	0	0	97.8	4966978	chr16	20525570	20525937	.	20525570-20525937	ACSM5	acyl-coenzyme A synthetase ACSM5, mitochondrial precursor	NM_001014162	chr1	177785185	177808572	+	177787363	177808124	14	229,220,211,208,144,154,80,124,81,102,128,100,120,532,	0,2159,5503,7913,9987,10507,12435,16193,17046,17247,19393,19783,21664,22855,	CCTAcGTCTCAAATGCTAACAGTTTACATTTTAGAACCAGCAAAATTCCCAGGTCCAAATTTTCTCATCAACATGTCTTGGAGTCTTGAGTCTCATTGTGGTACCTGAGGGCAGCCTCAGATGCCCCAGATGGACTCTAGGACGGAACAGGCTTCACCTCTTaCaGCCGACTCCACATATCCAGCACATCGTGGGCAAAGTTGAAGTACTCAGGCACTggCTGCCTTCCCAGGCTGATGGCTTCCCAGGTGGCCACGATCTTCTGAGGAACAGGTAGAGGTGTTGGCTGCCCGCGAGACCCACAGAATCCCCTGGAGTTCCTCAGTACCTGGAGGACCAGGTGTCtcAACCATGGTCTCATGTGGTCG
TCONS_00131868	u	XLOC_041681	-	425	4	0.94	96.5	4259138	chr2	118842838	118843262	.	118842838-118843262	SKP1	S-phase kinase-associated protein 1	NM_001007608	chr10	37665416	37680338	+	37670464	37679699	6	83,97,74,144,141,675,	0,5048,10967,12012,13244,14247,	CTTTATTCATGAGTTGGAAACTgGAAAAAGGCTTCTTGAGGTAAATGTTCTGAGTGCAATTACTAGGATGTCTTCCAGCCTCCTGCAGTCaAGGAGTACCACTGTATTGATTAGCCtGnnnnTAGCAGGGCTCCCTTCATtgCATCCGAGGACTTGTTTTCTTTTTCTTTAATTTTATTTTTAATCCTCTTAGTTTTAAATATATTGCCCAGAGACTCAGTTACTACCTAGTTTGTGGGtTTTTGGGGAGAAATGTAACTGGACAGTTTGTTAGCTTTTCAATTAAAAAAGACACTTAACCCATGTGGGATGTCACtTTTTATAATCAGTGTTCCCATGTGGGGAAAATTATTCACACTACTTGCATGTAAAAAATAATTTAACTTTTATCATTAAAAT…
TCONS_00058498	u	XLOC_018444	-	444	11	2.48	96.3	4946151	chr12	22052763	22053206	.	22052763-22053206	THEM4	thioesterase superfamily member 4	NM_001025017	chr2	189287024	189308334	+	189287102	189307374	6	150,187,160,108,125,1001,	0,9519,13733,14714,18758,20309,	GGTTTGCTTATTTCAAGGAGGCCCTTACCTGGAAGTACCACCTGGATTCGTTCATGGAGGTGCcattgcaacCatAattgatAGtactgttggTATGTGTGCAttgatggctgggggagtcgtcgTGACTgcCAATCTCAACATCAATTATAAAAGACCTATCCCTCTTTgCTCTGTTGTTATGATAAATAGCCAACTTGATAAAGTTGAAGGAAGGAAATTTTTTGTTTCCTGTAATGTTCAGAGTgttgatnnnnnnnnnnnATACTCAGAGGCGACAaGCATATTTATAAAGCTgAATCCTGCTAAGAGTCTGACATAAAGAGCTGCTGTTGAACTCCATCCCATTCTcTCCCCTCCAGAAGAAGCAgTTGTCCCCCGAATACTCTGctTcctcac…
TCONS_00231625	u	XLOC_076590	-	508	10	1.97	95.1	2.81412e+06	chrX	27445990	27446497	.	27445990-27446497	RDX	radixin	NM_001005889	chr8	55403999	55450183	+	55419836	55447943	13	149,72,84,96,275,84,149,164,131,161,93,243,2405,	0,15777,18965,20818,21309,22967,23675,25646,30077,38179,40051,42634,43779,	TTTTTGGGCTGCAGTATGTAGACAGCAAAGGTTATTCTACATGGCTTAAACtAAATAAAAAGGTGACACaGCAAGATGTTAAAAAAGAGAATCCTTTACAGTTCAAGTTTAGAGCTAAATTCTTTCCTGAAGATGTTTCTGAGGAATTAATTCAAGAAATAACCCAGAGACTCTTCTnnnnnnnnnnAGAAGCCATCTTAAAtGATGAgATATATTGCCCACCAGAAACTGCAGTTCTTTTGGCTTCCTATGCTGTCCAAGcCAAGTATGGAGATTATAATAAAGAGATTCATAAGCCAGGCTACCTGGCTAATGATAGACTCCTACCCCAACGTGTATATTGGAACAACACAAACTAAcAAAAGAACAGTGGGAAGAAAGAATACAGAACTGGCATGA…
TCONS_00089819	u	XLOC_028747	-	1053	56	5.32	94.9	4.42708e+06	chr16	33332280	33333332	.	33332280-33333332	RHPN2	rhophilin-2	NM_001107505	chr1	87853619	87917634	+	87853647	87916233	16	97,116,129,76,78,125,167,188,157,120,195,77,147,156,552,805,	0,22807,30044,32739,40312,40692,41902,47044,47587,50390,52390,54808,55954,56542,62353,63210,	TGGGAATGCAGAAAACGTACTCCATGATCTGCTTAGCCATTGATGACGaCgacaaaacCgataaaacCAAGAAAATCTCCAAGAAGCTTTCCTTCCTGAGCTGGGGCACCAaCAAGAACAGACAGAAGTCAGnnnnnnnnnnnnnnnnnnnntcggtCGGAGTTGCACGGCCTCAGGtCAAGAAGAAGCTGCCCTCCCCTTTCAGCCTTCTCAACTCAAACAGTTCTTTGTACTAATGTGAGGAAACAAACACGTTCAGGCCCCGAACATTTCCAGTGCTGACTCGGCCTTaaanGTTTGTGCCATGATgGAAAATATCTATCTATTCTCAAATCCTGTTTTTCTCATAGTATAAACTCACATTTGATGTGTTTTTATGAAGGAAAGTAACCAAGaAAC…
TCONS_00102499	u	XLOC_032532	-	688	0	0	94.4	4306549	chr17	44969157	44969844	.	44969157-44969844	SEPHS1	selenide, water dikinase 1	NM_001104630	chr17	84443152	84473434	-	84446854	84468602	9	3917,213,100,91,155,108,104,274,283,	0,4881,11314,13850,17374,18561,20821,25257,29999,	gcCACATAGGCTCTTTTTAAAGGTGCTTTCACATAGCACAGACATTACCAGTAGTCATTTCAAATAGCAGTTGGTGTCTTCATTTTATGTATATTTATCATATAAGTCTGATTCTTTTTTTAAGCGTCTTGAATGGTTTTCTGGAGAGCCAGCATTGGTAAGtTgcacaTGAGGATAtCCCAGTCATAGGAGGGTTGCATGATTCCTTTGAGTGTTTGATTTGAAAAGCCTAGTCTTGTCTCTCAAGAGCATCTTGGACCCAGAACATTCTCCGGTAGTGCATTCATTTCAACAcGGCAAGTGCTTCACTGCATGGAAAACCCTTTGAAGAAAAAAAAGAAATCTTATTTCTTTTTTTGTAGCCTTCCTGATATTTACAGTAATATCATTAACTGTTTT…
TCONS_00063326	u	XLOC_020291	-	348	3	0.86	94.2	5.09302e+06	chr13	76457871	76458218	.	76457871-76458218	DHX9	ATP-dependent RNA helicase A	NM_001107184	chr13	68471255	68507999	-	68471782	68505235	29	532,50,201,116,230,128,162,112,161,153,74,95,214,101,157,83,142,192,78,162,90,137,47,149,119,115,141,133,131,	0,956,2285,2795,3002,4156,4390,4762,5450,7559,9749,10152,10393,12735,14372,16181,16665,18806,19423,19602,19856,20296,23045,25378,25926,28051,32908,33869,36613,	TGAGATTTTGCCCCCGCCTGAAGATCCTTCTGTGCCAGTTGCACTCAACATTGGCAAATTGGCTCACTTTGAACCATCTCAGCGACAAAACCAAGTGGGTGTGGTTCCTtGGTCACCTCCACAATCCnnnTGGAATCCTTGGACTagtagcaACATTGATGAGGGGCCTCTGGCTTTTGCTACTCCAGAGCAAATAAGCATGGACCTCAAGAATGAATTGATGTACCAGTTGGAACAGGATCATGATTTGCAAGCAATCTTGCAGGAGAGAGAGTTACtGCCTGTGAAGAAATTTGAAAgTGAGATTCTGGAAgCAATCAGTCAAAATTCAGTTGTCATTATTAGAGG
TCONS_00071395	u	XLOC_023029	TSS25834	159	0	0	93.2	5.17939e+06	chr15	26255218	26265272	+	26255218-26255340,26265237-26265272	CHRNB4	neuronal acetylcholine receptor subunit beta-4 precursor	NM_052806	chr8	58586960	58605545	-	58586960	58605545	6	141,991,110,45,149,52,	0,4731,6450,6662,13701,18533,	AAATGCCTCAACGTTTCATAGAAGCAAGACGGCATTGGATAAAGACCTTGTTAATACGGGAATCTGtgAGTCTTCTGGCaAACGGTGTTTACCTCTGGTTCAGCTCGTGCAACAGCTTCTTAGgggactgccgcatggcccatgccgagcagaaactga
TCONS_00071395	u	XLOC_023029	TSS25834	159	0	0	93.2	5.17939e+06	chr15	26255218	26265272	+	26255218-26255340,26265237-26265272	HERC2	E3 ubiquitin-protein ligase HERC2	NM_001107520	chr1	107440125	107645117	+	107440663	107644458	92	97,93,138,220,101,157,111,172,174,189,152,158,114,252,194,201,229,119,179,185,156,186,171,104,151,215,133,128,196,134,174,137,152,192,188,193,183,182,148,197,231,139,146,143,268,137,99,169,126,109,140,191,106,92,176,112,82,144,91,178,82,172,145,226,172,187,141,192,154,108,132,159,119,126,156,116,199,215,178,162,92,140,188,198,84,142,196,113,191,106,213,932,	0,467,21557,26368,28783,29990,32757,34415,36246,39853,40614,41785,42028,45715,48247,50496,54467,54826,56108,60477,61256,62095,73681,74399,75632,77790,78224,78463,78676,83200,83822,84070,84321,85974,91137,91865,93875,97700,98304,98526,99042,100030,101342,101827,102254,102609,103982,105394,105662,106596,106814,110727,112354,112544,118748,121801,126959,127138,128813,129165,129488,129655,130826,13468…	AAATGCCTCAACGTTTCATAGAAGCAAGACGGCATTGGATAAAGACCTTGTTAATACGGGAATCTGtgAGTCTTCTGGCaAACGGTGTTTACCTCTGGTTCAGCTCGTGCAACAGCTTCTTAGgggactgccgcatggcccatgccgagcagaaactga
TCONS_00070892	u	XLOC_022786	-	553	0	0	92.6	3758518	chr14	64137627	64138179	.	64137627-64138179	NPAP60	nuclear pore complex protein Nup50	NM_012991	chr7	122945878	122963151	+	122949529	122961879	8	309,79,84,187,660,82,119,1475,	0,3641,5730,9979,11278,13486,14357,15798,	tGGCGGCCAACTGCTTGTGATAGGCATTTCCGACACAAGCTTTACTGGAAGCAAGGcCAGAGGAGgAGGGCTGCTGACTGTCCCCGTTAGTTTTGGGATTTGAAACTTTTTTATCAACCAAGGCGGTAGGGCCATTTGCAGCAAGAGAACCAAAGGCTACCTTGGGCTCTGCCGCTGCCTTCGCACTGGTGAAGGGAGGGGCACTGGCTATGTTGTTTCCATTTGACAGTCCTTCCAAAGGCTTCCCTCCAgCGCCACTACCAAATCCAGGAAAcCGTCCTCCTCCAGAAGGTACAACCAAACCTTTAAAACCTTTAAAGGCTCCTCCACTGTCAGATTCGAATCCAACaTTTCTGCgCTTTGCTTTCTTTATGGCTCTATTCTTCAAGACTTCCTCAC…
TCONS_00079230	u	XLOC_025636	-	1081	80	7.4	89.7	2.76514e+06	chr15	19092876	19093956	.	19092876-19093956	RNF145	RING finger protein 145	NM_001105778	chr10	29680832	29720064	+	29680844	29718810	10	196,109,92,236,176,141,183,148,357,1623,	0,6354,17023,22671,27462,29285,31346,33877,35099,37609,	tcccagaacctgaagagaggtaagaatgctgctggaaataatgataagaagccaaaaatccaggtggaaaaactggcaaatcatataagccatatgagcagggaatnnnnnnnnnnnnnnnnnnnnnnnnnnnnnnnnnnnnnnnnnnnnnnnnnnnnnnnnnnnnnnnnnnnnnnnnnnnnnnnnaataggATCTGCAATTTCTAACATGGACTGTAGGATAGAAGCTACAACAATGAAAAGGATAATACTGAGCAGGAATGCCCGATGAACAACCTGTAGTTCTATCAGCCCAGTCTGCACTGCCAGGATtAAcAGCGTTACTCCTTCTGTCATACCCCGATTCATGGCAGGATCATTCATGAAAGCTCGATAACCCTGCAAGTAAAACTTGCAGAG…
TCONS_00106365	u	XLOC_033994	-	991	5	0.5	88.8	3.69166e+06	chr18	14619878	14620868	.	14619878-14620868	SNX19	sorting nexin-19	NM_001108131	chr8	30149375	30186285	+	30149555	30183629	11	1548,139,101,120,131,97,181,130,185,88,2789,	0,2793,3911,4120,5569,6591,7154,9706,31973,33001,34121,	cagaggtggtagcagcggactcctcaacagaggcactgagatccaagaattccaggataatgtccccaaggcagtaaatcaaatgcctgttgatgagtggttgttgtagtgactccaagactnnnnnCTCACCTGGCATTTGTTCACCCCAAGAATTTCTACTACGAGATCTGGGAGGACTCCCATCAGGCTCTGCAAAGCCTGTTtCTCAGCAGCCaGTTTCTGcTCCTGGGTCCTTACAGGCCGTGGAAACTTAGGCAAAACTCCACCAGGCCAGATGGACTCCTGAAGAAGCCTGAGGTACTGCACCCaGCGCTGTGGACTTGTTAAATTAGCTACCTGCACCTCTAGCCACCTTTGAACTAGGGTCCCAAAGATAAGACGAAGAAACTTCTGCAT…
TCONS_00023799	u	XLOC_007375	-	1734	141	8.13	87.2	3.02205e+06	chr1	205388439	205390172	.	205388439-205390172	SRP72	signal recognition particle 72 kDa protein	NM_001170601	chr14	33462627	33489326	-	33464185	33489304	18	1736,160,38,138,78,104,96,65,73,67,59,125,32,112,144,124,121,131,	0,2331,3088,6458,7278,7474,8516,10529,12376,13291,16895,17044,19365,21078,21283,22980,25052,26568,	ACTGGTTTTTATAAATGTACACATACACATCCATATATTTGACAAAGTATATATATGTACTGGTTAAAGACCTATCCAAAAGAGGAAATATTTCTAGAAGGTTCATGTaTTTATACTTcaTTTGACAATTAAAACTTtaTnnnnnnnnnnnnnnnnnnnnnnnnnnnnnnnnnnnnnnnnnnnnnnnnngCTATCAATAATGACAACTAAATTGAGAACTGTAAATTTCaCTGCTGTGCCTTGGGTTAAAATTTTCAATGATGGAATCCTAAATAAGTAacAGTTATTCCTATAATGGGGTATATATTCAGAAGTAATAAATATCTGTCACTATTACCAAAAGACTGTtCTCTGTAGAGCTCAAAAAAGTATTATGCCACAATACATCATTTGTATTTA…
TCONS_00169592	u	XLOC_054627	-	422	5	1.18	85.2	5.3554e+06	chr4	152168006	152168427	.	152168006-152168427	AK4	adenylate kinase isoenzyme 4, mitochondrial	NM_017135	chr5	122062871	122119335	+	122062872	122119331	5	146,120,173,119,119,	0,30970,52403,54886,56345,	TGGTGAgCCATcAGTCCAGCAGGAGGATGATAAACCTGAAGCAGTTGCTGCCAGGCTAAGACAGTACAAAGACGTGGCAAAGCCAGTtATTGAATTAcACAAAAGCCAAGnnnnnCTCCACCAATTTTCCGGGACGGAGAcgaacaaaatCTGGCCCTACGTTTACACACTTTTCtCGAACAAcATCACACCTATTCAGTCCAAAGAAGCATATTGACCcTGCCCAaTGGaAGAACCAGGAAGAGaTGGTCATTCATTCAATTGTGTGTGTAGTATTGGTGCTGTGTCCAAATTAGAAGCTAGCTGAGGTAGCTTGCAGCATCTTTTCTAGTTGAAATGGTGAACTGATAGGAAAACAAATGAGTAGAAAGAGTTCACAAGAAGGCCCTCCTCTGCCTT…
TCONS_00180501	u	XLOC_058688	-	418	8	1.91	83.9	3851943	chr5	151800935	151801352	.	151800935-151801352	DR1	protein Dr1	NM_001011914	chr14	2005937	2017291	-	2007793	2016670	3	2003,164,841,	0,4453,10513,	AGCAcGTAGAAACTATTTATGTTCCATATAGGGCTGATCAGTTATAACACAACTTACGTTTCATATAGGGCTGATCAGTTAATTCATATAGGGCTGATcAGnnnnnnnnCAACTTCTTAAGCAAAACTAATCTTTTTTTAAAGCTATCATTCAATTATGATGGAGACAATAATGTCATCTCAAAAGGTAATGTTGGACTCTAGGCCATCTAGTCGGGAAAATGTAAAAGTAATTCTAAAAACAATAAGTAAACTATAACTACAAGTTAAATTAAAAaCCCCTCTCTCATAGCAAGCATGCTCATTAACTTTCGTTTCTTTCCCCCAGCAAAGGTTTGAATATTCATGAACCTCAGTTAAACCAAGGGAATCAATGCAATTGTTTCAAAAGTCCCACCTA…
TCONS_00223856	u	XLOC_073942	-	302	0	0	83.8	4.05288e+06	chr9	34123712	34124013	.	34123712-34124013	IMPDH1	inosine-5'-monophosphate dehydrogenase 1	NM_001108619	chr4	56075235	56090775	-	56075990	56090739	15	777,84,144,145,144,96,91,200,88,138,75,102,49,99,206,	0,1935,2156,2527,2780,3818,4080,4473,5477,5788,6286,6480,8676,11351,15334,	AGCCGCAGCCCATGCCCACGCGCAGCCCGTCCACACCagCATCAATCAGGTTCTTGGCCTGGGCTGCTGTCACCACGTTCCCCCCAgTCACCTGGAGGTGGGGGTACTTCTGTTTGATGTAaTGCACCATGGCAGTCTGATACACCGAATTCCCTTGGGACGAGTTCAAGACTATGACGtCgAcGCCTGCCTGGGTGGGCAGATCCAGgcAGTATTTGTCATCcTCACgGGTGCCCACAGCCGCCCCGCAGAGCAGCgGCTTATgGGGAATCCTCGGAGGCCAGAGGGTAGTCTcGGTTCTT
TCONS_00131891	u	XLOC_041704	-	568	49	8.63	83.4	3.60236e+06	chr2	138781459	138782026	.	138781459-138782026	IDI1	isopentenyl-diphosphate Delta-isomerase 1	NM_053539	chr17	72557195	72563149	-	72557308	72561999	5	431,131,93,173,354,	0,2802,3278,4662,5600,	AGAACATTGAGAAAGGATTATTGCATCGAGCTTTTAGTGTCTTTTTATTCAACACCGAAAATAAGCTTCTGCTACAGCAAAGATCAGATGCTAAGATTACCTTTCCAGGTTGTTTTACTAATACTTGTTGTAnnnnnnnnnnnnnnnnnnnnnnnnnnnTTGAGGAAAATGACGCCCTTGGAGTGAGGCGAGCAGCACAGAGGCGgCTGAAAGCTGAGCTAGGAATTCCCTTGGAAGAGGTTCCTCCAGAAGAAATTAATTATTTGACACGAATTCACTACAAAGCTCAGTCGGACGGTAaCtGGGGTGAACATGAAATTGATTACATTTTGTTTGTGAGGAAGAATGTCACTCTGAATCCAGATCCCAATGAGATTAAAAGCTTTTGTTATGTGTCCA…
TCONS_00079292	u	XLOC_025698	-	430	50	11.63	82.1	4154410	chr15	76818955	76819384	.	76818955-76819384	DNM1	dynamin-1	NM_080689	chr3	11434775	11478452	-	11436854	11478413	22	591,37,216,242,171,12,112,110,121,56,71,87,139,68,136,143,161,99,204,150,74,200,	0,2064,3766,4328,6548,7021,7414,8585,12066,14503,14745,19323,24952,27689,27884,28134,29689,29954,31326,31782,32204,43477,	CTCCTCTTGTTTGGgGAaCCCCACCCAACAGCCAACTGGCcTGATAAGGAACACTGCTTGaACCAAAATAGTGAAGCTATAAGGGATCGATGGCTGGAGTGAGTGCCAGAGGCCCCACTGGTGGTCAGAAAGACCAGGGTCCTCTGAAGGGAGCCTGGGGAAGGCAGGGAGGGCAGGTAGCTGGATGCCACTGGCCATAGACTTATAAGTCTAAGACGGGAGCCTCAACTGGnnnnnnnnnnnnnnnnnnnnnnnnnnnnnnnnnnnnnnnnnnnnnnnnnntgctgGGAAAAGCAGAAGAGGGAGAGTCtgTGGCAGGAGAGGCAGGAGGGCTTGCTAGGCAGAGCTCAGCTGGGcCAACAGGCACTGTGGTCtCGTTgGCTGAATAGCACAGGtGAC…
TCONS_00223924	u	XLOC_074010	-	856	152	17.76	79.8	4529080	chr9	136614869	136615724	.	136614869-136615724	LMTK2	serine/threonine-protein kinase LMTK2 precursor	NM_001137641	chr12	10754174	10836896	-	10757611	10836706	13	3466,240,133,3196,122,85,134,88,119,74,145,125,296,	0,5090,5644,11715,21012,23084,31070,39677,40351,41564,49801,54467,82426,	AGAtGAAAGAGAATGTTCTTTGTTAATAAAGACTTGAGCCAACCCCATTGCTACTTAGGAATATTGTtTTGGAGATTTCGATCAGAAGTCACTGCGTACACCCATTCTTTtTTTTAaGnnnnnnnnnnnnnnnnnnnnnnnnnnnnnnnnnnCTAACAGAAGCCCAACCTTTGGCGTCTAACCCTTGGTTCACTTCTGAATTTTCAGATGACGGGCTGAGTTGGGGAAGAGCAGGCGCTGCCCTCCTTCCACCGGGGCCCTGGGGAcAGACATGCAGTAGGTCCTTAACTCtAcaaacaccctaCGGGGAACAGGAATAaaaggagggGttcCgaaagGTCTTTTACAGCAGCAAGACATACCAAGACTTTTCTTAGATAAACCCATTTCTATAGAAAC…
TCONS_00223844	u	XLOC_073931	-	1408	92	6.53	78.9	3.54977e+06	chr9	15045048	15046455	.	15045048-15046455	PSIP1	PC4 and SFRS1-interacting protein	NM_175765	chr5	102304947	102336608	-	102305802	102336508	15	916,112,214,102,71,56,119,226,76,94,63,105,139,77,172,	0,1982,3478,3786,4088,4813,7095,8594,10513,11414,17111,18480,20773,27985,31489,	CCGAAACATGACTCGCGATtTCAAACCTGGAGACCtCATCTTCGCCAAGATGAAAGGTTATCCCCATTGGCCAGCTCGAGTAGATGAAGTTCCTGATGGAGCTGTAAAGCCACCCACAAACAAACTACCCATTTTCTTTTTTGGgAACTCATGAAACTGCTTTTTTAGGACCAAAGGATATAtTTCCTTACTCAGAAAATAAGGAAAAATATGGCaAACnnnnnnnnnnnnnnnnnnnnnnnnnnnnnnnnnnnnnnnnnnnTCCAAAAGTGAAATTTTCAAGTCAACAGGCAGCAACTAaacaatcaaaTGcatcatcTaatGTTGAAGTTGAAGAAAAGGAAACTAGTGTTTCAAAGGAAGATACCGACCATGAAGAAAAAACCAGCAATGAGGATG…
TCONS_00213655	u	XLOC_070526	-	557	93	16.7	77.6	4296234	chr8	124370554	124371110	.	124370554-124371110	HSD17B4	peroxisomal multifunctional enzyme type 2	NM_024392	chr18	45157434	45251606	+	45157483	45251279	24	107,54,108,60,22,47,85,188,92,25,129,101,237,52,72,104,66,70,107,87,87,139,128,417,	0,1905,12765,23096,25076,25201,27058,28645,36986,40170,41942,44280,46273,48610,62733,64026,65419,68767,69906,71148,73950,75234,86859,93755,	GTGAAGGCTAACTGGAAGAAGATCTGTGACTTTGAGAATGCCagCAAGCCTCAGAGTATCCAAGAatcaactggcagtatAatTGAAGTTCTAAGTAAAATAGATnnnnnnnnnnnnnnnnnnnnnnnnnnnnnTAGTCATGCAACGTCTACAGCAACATtAGGATTTGcTGGAGCTATTGGCCAGAAACTCCCTCCGTTTTCTTATGCTTATACGGAACTAGAAGCTATTATGTATGCCCTTGGAGTGGGAGCATCAACCAAGGgACCAAAAGATTTgAAATTTGTTtATGAAnnnnnnnnnnnnnnnnnnnnnnnnnnnnnnnnnnnnnnnnnnnnnnnnnnnnnnnnnnnnnnnnGTGGAGAATTAGCAGAAGTTCCTGGGcTTTCAAGGAACTTT…
TCONS_00213655	u	XLOC_070526	-	557	93	16.7	77.6	4296234	chr8	124370554	124371110	.	124370554-124371110	HSD17B4	peroxisomal multifunctional enzyme type 2	NM_024392	chr18	45157434	45251606	+	45157483	45251279	24	107,54,108,60,22,47,85,188,92,25,129,101,237,52,72,104,66,70,107,87,87,139,128,417,	0,1905,12765,23096,25076,25201,27058,28645,36986,40170,41942,44280,46273,48610,62733,64026,65419,68767,69906,71148,73950,75234,86859,93755,	GTGAAGGCTAACTGGAAGAAGATCTGTGACTTTGAGAATGCCagCAAGCCTCAGAGTATCCAAGAatcaactggcagtatAatTGAAGTTCTAAGTAAAATAGATnnnnnnnnnnnnnnnnnnnnnnnnnnnnnTAGTCATGCAACGTCTACAGCAACATtAGGATTTGcTGGAGCTATTGGCCAGAAACTCCCTCCGTTTTCTTATGCTTATACGGAACTAGAAGCTATTATGTATGCCCTTGGAGTGGGAGCATCAACCAAGGgACCAAAAGATTTgAAATTTGTTtATGAAnnnnnnnnnnnnnnnnnnnnnnnnnnnnnnnnnnnnnnnnnnnnnnnnnnnnnnnnnnnnnnnnGTGGAGAATTAGCAGAAGTTCCTGGGcTTTCAAGGAACTTT…
TCONS_00194641	u	XLOC_063688	TSS70759	364	0	0	77.3	3.22536e+06	chr7	62733364	62734961	+	62733364-62733476,62733736-62733849,62734303-62734431,62734954-62734961	SLC29A4	equilibrative nucleoside transporter 4	NM_001105911	chr12	12241258	12251651	-	12242231	12251651	9	1116,241,188,139,245,75,129,114,133,	0,2377,3391,3687,4463,7746,8588,9338,10260,	tgATGACCGCTACCACGCCATCTACTTTGCAATGCTGCTGGCTGGCGTGGgCTTCCTGCTGCCGTACAACagCTTCATCACGGACGTGGACTACCTGCATCACAAGtACCCAGGGACCTCCATCGTGTTTGACATGAGCCTCACCTACATCTTGGTGGCGCTGGCAGCCGTGCTCCTGAACAACGTCCTGGTGGAGAGACTGACCCtGCACACCAGGATCACCGCAGGCTACCTCTTAGCCTTGGGCCCACTCCtTTTTATCAGCATCTGCGATGTGTGGCTGCAGCTCtTCTCTCGGGACCAGGCcTACGCCATCAACCTGGCCGCTGTGGGCACCGTGGCGTTCGGCTGCACAGCAATCCag
TCONS_00119821	u	XLOC_037442	-	860	94	10.93	77.2	3.90078e+06	chr19	62378768	62379627	.	62378768-62379627	PTCD3	pentatricopeptide repeat-containing protein 3, mitochondrial	NM_001134718	chr4	105159833	105187103	-	105160353	105187053	24	608,159,42,149,86,91,79,107,29,90,54,145,86,61,88,56,116,124,105,69,46,37,53,154,	0,874,1546,2634,3736,4319,4512,7417,8385,8647,11593,12330,13233,13753,14583,15859,17504,18896,20791,21360,22867,25372,25510,27116,	TTGTTAATTCATACCCCAAATATTTTCAGAAGGacATAGCTGAACCTCATATACCGTGTTTAATGCCTGAGTACTTTGAACCTCAGATTGAaGACATAAGTGaAGCCGnnCTGAAGGAACGAATCAAGCTCAGAAAAGTCAAAACCTCTGTGGACATGTTTGATCAGCTTTTGCAAGCAGGAACCACTGTGTCTCTTGAAACAACAAATAGTCTCTTGGATTTATTGTGTTACTATGGTGACCAGGAGCCCTCAACTGATTATCATTTTCAACAAACTGAGCAGTCAGAAGAATTGGAaGAGGAAAnnnnnnnnnnnnnnnnnnnnnnnnnnnnnnnnnnnnnnnnnnnnnnnnnnnnnnnnnAAAACAATGCTGAGAGAATCTTTTCTCTAATGCCAG…
TCONS_00194637	u	XLOC_063684	TSS70758	1124	38	3.38	76.5	3.49552e+06	chr7	62654409	62660554	+	62654409-62654671,62656455-62656593,62656716-62656903,62657892-62658132,62660262-62660554	SLC29A4	equilibrative nucleoside transporter 4	NM_001105911	chr12	12241258	12251651	-	12242231	12251651	9	1116,241,188,139,245,75,129,114,133,	0,2377,3391,3687,4463,7746,8588,9338,10260,	GCtCGGCGGGCGTGATGATCTCTCTGAGCCGCATCCTCACGAAGCTGCTGCTGcCCGACGAGCGCGCCAGCACTCTCATCttcttcctggTGTCAGTGGCACTGGAGCTGCTGTGCTTCCTGCTGCACCTGTTAGTGCGGCGCAGCCGCTTCGTGCTCTTCTATACCACACGGCCGCGTgACAGCCGCCGGGGCAGGCCAGGTCTGGGCAAGGGCTCTGGCTACCGCgTGCACCACGACGTCGCCGCCGGGGACATCCACTTCGAGCACCCAGCCCCGGCCCCGGCCCCCAGCGGGTCCCCAAAGGACAGCCCAGCCCACGAGGTGACCGGCAgCGGTGGGGCCTACATGCGCTTTgnnnnnCCGCGGCCAAGGGTCCAGCGCAGCTGGCCCACCTTCA…
TCONS_00131906	u	XLOC_041719	-	373	0	0	75.5	3.07889e+06	chr2	175075190	175075562	.	175075190-175075562	EP400	E1A binding protein p400	NM_001107149	chr12	46036452	46143426	+	46048097	46142065	52	109,1370,91,108,386,297,186,141,79,50,58,90,108,191,178,137,170,175,137,187,167,170,165,159,95,272,203,170,197,112,144,159,84,135,45,154,242,174,137,57,79,285,46,107,208,194,222,196,125,147,78,1634,	0,11610,26716,28438,29046,32846,33822,36997,37611,40129,40686,43163,48550,49751,50105,58831,60607,61173,61453,65643,66995,68539,71414,73298,74993,75463,77382,77680,79351,82664,82966,86205,86556,87051,87598,87723,88322,88712,91441,91697,94535,94720,96401,96651,97920,98241,99884,102025,102596,103170,104393,105340,	AGATAACCATCCTTTTGATCTTGGACTTTACAATGAAGCTGTGAAAATTATCCATGAGTTCCCTCAGTTTTATCCTTTAGGGATTGTGCAACATGATTGATCGTGATGGATTTTCATACAATTGCAAATGAGCTATATTAAAGACTATTAAAGGAAGCCCCTCTTGTTTGAGGGAGAGATTTCTGTGCTTTCTCATATTTAATTTACTCTTTTTAAGATATTCCAACCTAGAGTTTTTGATGGAACTGATATATTGACAGTTCTCACCTAAGTCCTTTTATAAAGAATTGTTACTCCAATATATggtcagaTTAGATGCAAGAATAAAGCAGTTGTCTGAGTTTAGGTTTcTATTTTATTAATAAAAACTAAA
TCONS_00082502	u	XLOC_026671	TSS29745	485	1	0.21	75.5	2.9631e+06	chr16	34182407	34186837	+	34182407-34182472,34183807-34183903,34184482-34184604,34185133-34185315,34186822-34186837	VPS35	maternal embryonic message 3	NM_001105718	chr19	23124789	23161655	+	23124849	23160914	17	63,99,97,124,183,214,84,110,97,149,208,156,123,180,240,144,921,	0,4481,8948,11123,12471,14635,16932,17639,21056,21264,24400,25733,28723,33007,33784,35104,35945,	GAAAAGCTCTTGGATGAAGCCATACAGGCTGTaAAGGTCCAGTCATTCCAAATGAAGAGATgCCTGGACAAAAACAAGCTTATGGATGCTCTAAAACATGCtTCTAATATGCTTGGTGAACTCCGGACTTCTATGTTATCACCAAAGAGCTACtATGAACTTTATATGGCCATTTCTGAnAACTGCACTACTTGGAGGTCTACCTGACAGATGAGTTTGCTAAAGGAAGGAAAGTGGCAGATCTCTATGAACTTGTACAGTATGCTGGAAACATTATCCCAAGGCTTTACCTTTTGATCACAGtTGGAGtTGTATATGTCAAGTCATTTCCTCAGTCCAGGAAGGATATTTTGAAAGATTTGGTAGAAATGTGCCGTGGTGTGCAGCATCCCTTGAGGG…
TCONS_00231613	u	XLOC_076578	-	603	0	0	74.7	3.63192e+06	chrX	9127789	9128391	.	9127789-9128391	UBXN2A	UBX domain-containing protein 2A	NM_001109482	chr6	28184298	28213135	-	28188232	28209727	9	998,1703,889,159,138,107,142,54,170,	0,1385,3235,9293,11126,15082,19629,25388,28667,	tAAAATCAATGAACTTATCTTTCTGATATAGAAAATAACACGATGATTGTTAATACATGTTCAGGAATCTAAGAAAATGTTTCATATAGGCCTATCATGTAGCcTTTTTATTTGCATAATTATGGTCAACATATGATTCTCCATATAGGGGTCTCTCATTGAGAATGTTTCTTGTGTACCAATgGAAAAGCCTCTTTGGTAGATTTTCCGGTTTATAATTATTTAACCAGAAGATACACAGGAGgttCTATTGTATGTACCTGTAGAATACATCCCAGTAAgGGTCCTATGGAGAAAGACCTGTTGTCAGCAAtAACCTTCATTATTCTAACTGTGAAACGTTCATTAATGTGAATAATATTCTCAAAGGTTCTCTACAATGAGAATCATCCAGTGAAG…
TCONS_00106344	u	XLOC_033973	-	716	90	12.57	73.8	2.18491e+06	chr18	1352352	1353067	.	1352352-1353067	ATAD1	ATPase family AAA domain-containing protein 1	NM_001035002	chr1	236682639	236726705	-	236683817	236721173	10	1299,134,51,90,107,201,121,99,175,28,	0,3551,10120,13646,17640,25883,29758,33459,38372,44038,	TTCAAGAGCACTCTTtccattctATTTCCACTGACTGATAAGAggACACACCaAACTAGATCACTGAACTGTACAAATGATCTTTACTCTTAATCTAAACAAAnnnnnnnnnnnnnnnnnnnnnnnnnnnnnnnnnnnnnnnnnnnnnnnnnnnnnnnGCTGCATCCTTTGATTTCTTCATCTTTTCAATtGCCCGaTGCAGGTCCTGCTGTTGAACAGGCCGAATTTCATCTTCATCATGGCTTTCTTCTGATGTAGAATTAACATATTCTAACACAGAGGAGGGCAGCATCTCGACACATCTnnnnnnnnnnnCTTCCTGAAAAGCCATCAGTTTCCTGGGCAACTTCTAGCAGGTCTACATGCCTATCCACATTTTCATTTTTCAAGATGAGTTTC…
TCONS_00187907	u	XLOC_061454	TSS68192	1023	69	6.74	73.2	2975511	chr6	28234042	28235152	-	28234042-28234902,28234991-28235152	ZFP192	zinc finger protein 192	NM_001100574	chr17	50680656	50700179	+	50686108	50693383	6	168,500,169,92,124,7758,	0,5372,7095,10358,10775,11765,	CAGAGATACAAATGTAAAAGTTATTATTCCTGCCCTCAAGGAGCTTACAATTTAATTTTGGAAATAAATACAAATATGAAACTATAACACAGAGTGCTAAAAAATAATTACAAAGCAACATATaAGTAnnnnnnnnnnnnnnnnnnnnnnnTatAAAGATAAGCTTTGAAGGGAGTGATGAACATGAGCTGGGACCAAAGAGCAATCTAAGCAAAAAGAATAGCATGAGAAaGGCACAGAGGCAAGAGCTTGTAAGACATCCGTAGAAGGCTGTAGGAAGTTTGAATCTGTTGAATCAAGGTGAATATGCTAGAGAGTAATGAAGGCTGATGAATATTAAGCATAGAGGTAATGGAGAATTTGGAACACCACTGCTCCATAGGAATTATCTACTGgGTG…
TCONS_00078356	u	XLOC_025376	TSS28335	883	71	8.04	72.4	3832559	chr15	77636336	77638712	-	77636336-77636680,77638175-77638712	MGC112830	uncharacterized protein LOC361178	NM_001025718	chr16	81018039	81056049	-	81019185	81025322	9	1294,79,167,152,69,310,122,107,57,	0,4142,4812,5336,6560,7025,8241,13399,37953,	CTTAAGTCGAGGAGGACGACGAGGAGGATAATGTCTTCAACGAGAATGAGGAGGACGACTGACgTtCTCCCCACTTCAAtttcaGCTTCAGGAAAACGTTtnnnnnnnnnnnnnnnnnnnnnnnnnnnnnnnnnnnnnnnncttttggcctactCCCAAGAAGATATTGGTAAGCTATTGAATTTAGATATGCACCTCTAATAAGCAAGGATTGTTTCCCGTAGGATTAGGAtGTGCTGTGGATGTGTGTTTTGATACCAGTGTACTGATGCAGAGCGTTTATTTACTtTTTAGGATTTTGTGTTTTCATTTgCTATTTTTCTTtAAGTGCAGAGTTCATTTTTGCCcCTGAAAAGTTTTTGCTGAGTTTGCTGAAGAAATTGTATTTCATCCACATCC…
TCONS_00160092	u	XLOC_050991	-	344	0	0	72.1	2.876e+06	chr3	111118135	111118478	.	111118135-111118478	NFYB	nuclear transcription factor Y subunit beta	NM_031553	chr7	23190294	23205611	+	23192428	23203907	8	133,86,94,131,198,82,80,1737,	0,2054,7171,8845,11383,12571,13289,13580,	CGTTGATTGTTTTCCGTTTCTCTTGATGGCACCTTTCGCTTGCCTCAGATGTTATAAAGCTGATGAACTCACTCACACACTCTTGAACACATTCTTTGGCATCTTTTGCAATCTTTCCCGTTTGAGGTATGGCATTTTTCATTATCCTAGCCACATTTGCTATTGGAAGATATATATCTTGTTCTCTGAAACTTTCtTTTGAACCATTTGTGTCCTCATGATCATTCATGCTGTCCTCAGTATCATCATGAGGCTGTATAACATAATGACTTCCTCCAATATAGTCTGCAGAGATTCCTAGTTGAGAAGCATCTGTTGTAGAACTGTCACCATCCATTGTCATG
TCONS_00063292	u	XLOC_020257	-	390	0	0	72.1	2.70442e+06	chr13	18364430	18364819	.	18364430-18364819	SNX19	sorting nexin-19	NM_001108131	chr8	30149375	30186285	+	30149555	30183629	11	1548,139,101,120,131,97,181,130,185,88,2789,	0,2793,3911,4120,5569,6591,7154,9706,31973,33001,34121,	TATCTGAGGCAGAGGTGGTAGCAGCAGACTTCTCAACAGAGGCACTGAGATCCaAGAATTCCAGGATGATGTCCCCAAGACAGTAAATCAAATGCCTGTTAATAAGCGGTTGTTGTAGTGACTCCAAGACTAGACCCCcACCTGGCATTTGTTCACCCCAAGAATTTCTACTACGAGATCTGGGAGGACTCCCATCAGGCTCTGCAAAGCCTGTTTCTCAGCAGCCAGTTTCTGCTCCTGGGTCCTtACAGGCCGTGGAAACTTAGGCAAAACTCCACCAGGCCAGATGGACTCCTGAAGAAGCCTGAGGTACTGCACCCAGCGCTGTGGACTTGTTAAATTAGCTACCTGCACCTCTAGCCACCTTTGAACTAGGGTCCCAAAGATAAG
TCONS_00009752	u	XLOC_003133	TSS3242	144	0	0	72	4238517	chr1	169998001	170003929	+	169998001-169998065,170003851-170003929	RBM3	putative RNA-binding protein 3	NM_053696	chrX	26379302	26382738	+	26379971	26381801	7	85,118,107,106,94,80,594,	0,654,1049,1795,1999,2438,2842,	AGATGCCATGAGAGCCATGAACGGAGAGTCCCTGTATGGTCacCAGATCCAcGTGGATCATGCAGCCAAGGCTGGAGGCCAAGATCAGCCCTCAGGGATCATCATCAGGACTGCCATGAGCTGAGCCGCCTTGTTTTCCTGCCG
TCONS_00223870	u	XLOC_073956	-	891	132	14.81	71.5	3053694	chr9	44114835	44115725	.	44114835-44115725	GPR116	probable G-protein coupled receptor 116 precursor	NM_139110	chr9	13217955	13323415	-	13218672	13281006	21	797,85,60,42,1404,180,209,156,219,210,171,204,222,146,59,110,177,159,55,126,154,	0,2860,3461,3612,4714,8975,11658,12735,15426,17236,19620,26470,28540,30101,30861,32849,33075,35049,55512,62949,105306,	TGGCAGCCACACAGGCTGTCTTGCAGAGTATGTTGTGATTGTCCTGGATGGCAGCGACCACAATGAACCaGGTGTTGGCAATCAGAaGGGAGGCAGCAATATTCACTATGCAGGTGTGGCGCATATAGGAAGTCCGGTTCTTGGTCACTGACTTCCACACCACAGCTTCCACAACTAGACAGGCCGCCAAGCTcAAGATGGAnnnnnnnnnnnnnnnnnnnnnnnnnnnnnnnnnnnnnnnnnnnnnnnnnnnnnnnnnnnnTGGGGAGTCAGGAGACATGAGGATGGAGAATGACGTTAGGTGGTCACAGATACAGGTGACATTGTCCCCATCACCTTCTTcAACATAGCACCCATTGCTGTCCCACcccnnnnnnnnnnnnnnnnnnnnnnnnnnnn…
TCONS_00131838	u	XLOC_041651	-	836	35	4.19	68.6	3.49422e+06	chr2	91411151	91411986	.	91411151-91411986	CISD2	CDGSH iron sulfur domain-containing protein 2	NM_001191608	chr2	232902532	232927338	-	232904970	232927305	3	2528,215,136,	0,10762,24670,	CcTgCCTGCGAtGGTTCACATAATAAACACAATGAATTGACAGGAGATAATGTGGGTCCACTAATACTGAAGAAGAAAGAAGTATAATAATAATATTATAACAATATTTTCTCATTCTTTGTGTATAGAAAATTTTTAAATGGTGGTCTTAATTATTACTGCTGtTTGAACAATTATCTCTTCCAATTTATTTTCTTgtTGCACTACTGTTTGTATTTGATCCTTTGTATATTCAGTCACTTAATTAGAAATTAAATtGTCAAGCCTCTTACTCTGACTTCAAAGAATTAATGTATCTTCCAACAATAAAATCACTTCTGATTTTAATTTAGGAAAACCTAAATTGTGGCTATGGATCCAAAGCTGTTTGTTTCTTTGAATATCAATATTTTCAACAGG…
TCONS_00213609	u	XLOC_070480	-	510	2	0.39	68.4	3.41894e+06	chr8	29545560	29546069	.	29545560-29546069	RGD1359290	Ribosomal_L22 domain containing protein	NM_001047898	chr10	96796305	96819928	+	96804239	96819928	6	40,202,194,46,78,143,	0,7934,8229,9813,10839,23480,	CGAAATCATGCAAATCAAGAGGTTCCAATCTTCGTGTTCACTTTAAGAACACTCGTGAAACTGCCCAGGCCATCAAGGGTATGCATATTCGAAAAGCCACGAAGTATCTGAAAGATGTCACTTTACAGAAACAGTGCGTACCATTCCGACGTTACAATGGTGGAGTTGGCAGGTGTGCCCAGGCCAAGCAGTGGGGCTGGACACAAGGTCGGTGGCCAAGGAGgGTgCTGAATTTTTGCTGCaCATGCTTAAAAATGCAGAGAgTAATGCTGAAcTTAAGGgTTTAGATGTAGATTCTCTGGTCATCGAGCATATCcAAGTGAACAAAGCACCTAAGATGCGCCGannaACCTACAGAGCTCATGGTCGCATTAACCCATACATGAGCTCTCCCTGCCA…
TCONS_00180502	u	XLOC_058689	-	551	12	2.18	67.6	2.51892e+06	chr5	153853949	153854499	.	153853949-153854499	VPS37A	vacuolar protein sorting-associated protein 37A	NM_001024867	chr16	55077792	55118155	-	55079450	55117915	12	280,81,144,69,59,128,71,229,101,115,75,365,	0,1658,2731,7115,7260,7401,8727,10725,14409,15188,16689,39998,	CGACAAGCCAAAATGGTTTTGGTTACAAGATGCCAGATGTCCCTGATGCATTTCCAGAACTCTCAGAACTAAGTGTGACACAACTCACAGATATGAATGAACAAGAGGAGGTATTACTAGAACAGTTTCTGAcTTTGCCTCAACTAAAACAAATTATTACTGACAAAGATGACTTAGTAAAAaGTATTGAGGAACTAGCAAGgAAAAAATCTCCTTTTGGAGCCcAGcTTGGAAGCCAAAAGGCAAACTGTTTTAGATaAGTATGAATTACTTACACAAATGAAGTCTACTTTCGAAAAGAAGATGCAAAGGCAGCATGAACTTAGTGAGAGCTGTAGTGCAAGTGCCCTACAGGCAAGATTGAAAGTAGCTGCAcATGAAGCtGAGGAAGAATCTGAT…
TCONS_00231726	u	XLOC_076691	-	1145	2	0.17	67.4	2.15536e+06	chrX	136570909	136572053	.	136570909-136572053	ZFYVE9	zinc finger FYVE domain-containing protein 9	NM_001107952	chr5	129924319	130083310	-	129926132	130024167	19	1975,177,106,163,81,151,105,83,225,156,123,121,170,177,100,2027,106,87,324,	0,4407,7734,10550,15589,19340,52848,56097,59624,60849,63431,67191,69314,71044,73478,94021,99778,103396,158667,	GCAGTAAAGAACATGGTGGATTCTTATATGTGACATCTACCTACCAgTCACTGCAAGACCTAGTACTCCCAACCCCACCTTACTTGTTTGGGATTCTTATCCAGAGATGGGAAACTCCTTGGGCTAAAGTATTTCCTATCCGTCTGATGTTGAGACTTGGAGCTGAgTATCGACTTTATCCATGCCCACTATTCAGTGTCAGATTTCGGAAGCCATTGTTTGGAGAGACGGGGCATACCATCATGAATCTTCTTGCAGACTTCAGAAATTACCAGTATACCTTGCCAGTAGTTCAAGGTTTGGTGGTTGATATGGAAGTTCGGAAAACCAGCATCAAAATTCCCAGCAACAGATACAATGAGATGATGAAAGCCATGAACAAGTCCaATGAGCATGTCC…
TCONS_00231726	u	XLOC_076691	-	1145	2	0.17	67.4	2.15536e+06	chrX	136570909	136572053	.	136570909-136572053	ZFYVE9	zinc finger FYVE domain-containing protein 9	NM_001107952	chr5	129924319	130083310	-	129926132	130024167	19	1975,177,106,163,81,151,105,83,225,156,123,121,170,177,100,2027,106,87,324,	0,4407,7734,10550,15589,19340,52848,56097,59624,60849,63431,67191,69314,71044,73478,94021,99778,103396,158667,	GCAGTAAAGAACATGGTGGATTCTTATATGTGACATCTACCTACCAgTCACTGCAAGACCTAGTACTCCCAACCCCACCTTACTTGTTTGGGATTCTTATCCAGAGATGGGAAACTCCTTGGGCTAAAGTATTTCCTATCCGTCTGATGTTGAGACTTGGAGCTGAgTATCGACTTTATCCATGCCCACTATTCAGTGTCAGATTTCGGAAGCCATTGTTTGGAGAGACGGGGCATACCATCATGAATCTTCTTGCAGACTTCAGAAATTACCAGTATACCTTGCCAGTAGTTCAAGGTTTGGTGGTTGATATGGAAGTTCGGAAAACCAGCATCAAAATTCCCAGCAACAGATACAATGAGATGATGAAAGCCATGAACAAGTCCaATGAGCATGTCC…
TCONS_00223846	u	XLOC_073932	-	369	17	4.61	66.5	3.25944e+06	chr9	21685249	21685617	.	21685249-21685617	KHSRP	far upstream element-binding protein 2	NM_133602	chrUn	24732888	24741883	+	24732888	24741865	19	252,97,39,40,50,72,58,175,99,99,103,246,161,110,89,201,78,161,54,	0,2211,2804,2943,3878,4082,4873,5114,5373,5701,5887,6282,6603,6839,7178,7353,7630,7792,8941,	AAAGAGACAGTTGGAAGATGGAGATCAACCGGAGAGCAAGAAGCTGGCTTCCCAGGGAgACTCAATCAGTTCTCAACTTGGACCCATCCATCCTCCTCCAAGGACTTCAATGACAGAAGAGTACAGGGTCCCAGACGGCATGGTGGGCCTGATnnnnnnnnnnnnnnnnnAAtAAATTGACAAAATCCAACAGGATTCAGCCTGCAAAGTACAGATTACTCCAGACAGcagtGGCCTACCCGagcACAACGTGTCCTTGACAGGAGCCCCAGAATCTGTACAGAAAGCgAAGATGATGCTGGACGACATTGTGTCTCGGGGTCGTGGGGGCCCCCCAGGACAGTTCCACgACAACGCCAACGGGGGCCA
TCONS_00023821	u	XLOC_007397	-	1001	106	10.59	65.6	3.53356e+06	chr1	245317447	245318447	.	245317447-245318447	FGFR3	fibroblast growth factor receptor 3 precursor	NM_053429	chr14	82683190	82697229	-	82683974	82697229	17	931,106,138,71,123,191,111,122,146,191,145,191,124,170,54,270,103,	0,1106,1343,1678,1832,2071,2337,2529,2854,3346,4014,5914,6187,6395,7930,8286,13936,	GGGGCAGATGCAAACAGTGGaccgcgggcCCTCCTtCTGCCCAGAGGATGCTCagCTaCCAAGGGACgACCAcaGCCTGGAACCCAGGGACACACCACCTGACCATCATGCCCAGGCCTCCtggacaaggcaatggccaggACAGGCAGGCAGTCTCGGCTTGGGGCCAGGACAGGGGTGGATGGTCCTGCTAGGCAGGCCTCCTTCTCCCTACCAGCTGTGATGGTTGCACTGTAGTTTTTTTTCTGGCAACATATTGCTGCCCACTTTGGCCACAGCAGTCCCCGGCTCTCTGGCTAGGCCCAgTGCTGTCCAACCCACCTACAcaggccCCACAtACCCactgcccnnnnnnnnnnnnnnnnnnnnnnnnnnnnnacccaggctcatcccctgaag…
TCONS_00201180	u	XLOC_065953	TSS72990	260	0	0	65.6	3.09983e+06	chr7	57012047	57013055	-	57012047-57012081,57012572-57012685,57012945-57013055	SLC29A4	equilibrative nucleoside transporter 4	NM_001105911	chr12	12241258	12251651	-	12242231	12251651	9	1116,241,188,139,245,75,129,114,133,	0,2377,3391,3687,4463,7746,8588,9338,10260,	atgaCCGCTACCACGCCATCTACTTTGCAATGCTGCTGGCTGGCGTGGGCTTCCTGCTGCCGTACAACAGCTTCaTCTCGGACGTGGACTACCTGCATCACAAGTACCCAGGGACCTCCATCGTGTTTGACATGAGCCTCACCTACATCTTGGTGGCGCTGGCAGCCGTGCTCCTGAACAACGTCCTGGTGGAGAGACTGACCCTGCACACCAGGATCACCGCAGCATCTGCGATGTGTGGCTGCAGCTCTTCTCTCggg
TCONS_00201184	u	XLOC_065956	TSS72991	600	10	1.67	64.7	3.36983e+06	chr7	57085798	57089510	-	57085798-57086073,57088199-57088439,57089428-57089510	SLC29A4	equilibrative nucleoside transporter 4	NM_001105911	chr12	12241258	12251651	-	12242231	12251651	9	1116,241,188,139,245,75,129,114,133,	0,2377,3391,3687,4463,7746,8588,9338,10260,	CTGAGATCCGCCACTGCATCCTGGGCGAGTGGCTGCCCATCCTCATCATGGCTGTGTTCAACCTGTCAGACTTCGTGGGCAAGATCCTGGCAGCTCTGCCCGTGGACTGGCGGGGCACCCACCTGCTGGCCTGCTCCTGCCTGCGCannnnnnnnATCCCTCTCTTCATCCTGTGCGTCTACCCCAGCGGCACGCCCGCCCTGCGCCACCCCgCCTGGccctgCATCTTCTCGCTGCTTATGGGCATCAGCAACGGCGACTTCGGCAGCGTGCCCATGATCCTGGCGGCgGGCAAAGTGAGCCCCAAGCAGCGGGAGCTGGCAGGGAACACCATGACCGtGTCCTAcATGTCGGGGCTGACATTGGGGTCCGCCGTGGCCTACTGCACCTACAGCCTCA…
TCONS_00231690	u	XLOC_076655	-	387	4	1.03	64.6	4.02844e+06	chrX	99945487	99945873	.	99945487-99945873	RAD21	double-strand-break repair protein rad21 homolog	NM_001025701	chr7	88267647	88294703	-	88269091	88286210	14	1636,84,150,149,172,224,123,126,207,107,100,130,175,174,	0,2288,3851,4856,5386,6805,8603,9068,9735,10520,12602,14152,18419,26882,	TTTGGATATATcTGAGTATTCAGATCATGAAAAtAGAaATTGCCCTGCCTACTACAAGGACAGACTGATGGGAAATTATaCACCaGGTCAACTTAGCTTTTAAGCAGACAATGCTGTAAAAACTAATGGCTTCTCTGGtATTTATTATAAGTTTTAGTACTGATCTCCTTTTCCAGTGCTGCACACTCCTGTGTTTGGAACTTTAATAGCATTGCAACGAAATCTTATATCCAGTTTCCTATAAcTTAACTGAAGAAAAACACATCCAAATAAAGGTCTATAnnnnCAGACCAGATAGCATCAGAAATCATGTGACTATTATGATTATCAGAATATGTCTTAACTTTTTAGGGCAAAgTTAACACTGAAAGTTacAGCTTAAGTGTT
TCONS_00156817	u	XLOC_049986	-	463	0	0	64.6	1.8255e+06	chr3	99861591	99862053	-	99861591-99862053	WWP1	NEDD4-like E3 ubiquitin-protein ligase WWP1	NM_001024757	chr5	34238504	34325951	-	34238780	34293786	25	376,73,97,105,121,141,134,160,89,72,76,129,85,55,175,96,325,185,67,138,125,139,91,96,139,	0,5408,6196,8506,10768,15104,15342,18622,22821,26215,26421,27639,27882,28048,29584,30990,35839,40817,43349,43505,49149,49864,55212,66953,87308,	CTTTAgTTGTTCATAACTCTTATATGGTGGTAGATCCAAGCGATTAAAACATGTATGGCTTCTTGGTAACCAAGTGTCTTTGCCAACTTTTTCAATGCAAAACTTTTGAGGCCCATTACTTCCCATGAGCTCAGCAAATCCTCCTAGAGGTAAACGGCAGGTTCCAGTGACGAACTGCAGTAGTCGCATTCTTACTTCATTGTCTGTCTCTTTCACAAACTGCCAAAACCAAATGATTTGCTTGCTGTTTCTTGTATAATGTCGATAAACAGTATTTCTCTGCCAATCtGCCAAGTCAACCTCCTGCATGCCACACAACATAACCTCTAATTCTTTTTCATCGAAGTaCTGTAgCCACTGAAGAGGAACAACTTCATTAAAACCATCAAGGAAAGCTTT…
TCONS_00102458	u	XLOC_032491	-	829	41	4.95	63.5	2.84307e+06	chr17	16527581	16528409	.	16527581-16528409	RNASEH1	ribonuclease H1	NM_001013097	chr6	46528590	46537951	+	46528631	46537499	8	169,116,162,100,55,85,125,539,	0,2865,4409,4904,7063,7450,7979,8822,	CCGGGGTCTTTCTGACCTGGAATGAGTGCAAAGCACAGGTGGACCGGTTTCCTGCTGcCAGATTTAAGAAGTTTGCCACAGAGGATGAGGCCTGGACCTTTGTCAGGAAATCTGCAAGCCCAGAAGTTTCAGAAGGGCAGGAAAATCAACATGGACAAGAATCGCAGATGAAAGCCAGCAAGCGACTCCATGAGCCACTGGaTGGAGATGGAGATGAAAGCGCAGAGCCCTATGCAAAnnnnnnnnnnnnnnnnnnnnnnnnnnnnnGAAGCCGAGCaTGgAGCCGGCGCCTCCAGTTAGCAGAGACACGTTTTCCTACATGGGAGACTTTGTTGTCGTCTACACTGATGGCTGCTGCTCCGGTAATGGGCGTAGAAGGCCACGAGCGGGAATCGGCGT…
TCONS_00192432	u	XLOC_062755	-	794	71	8.94	61.6	2.7526e+06	chr6	58554483	58555276	.	58554483-58555276	HECW1	E3 ubiquitin-protein ligase HECW1	NM_001106117	chr17	58856316	59275923	+	59023895	59275682	28	85,326,108,95,76,170,143,101,1341,102,151,140,122,186,135,106,97,84,110,121,114,153,99,130,147,115,199,353,	0,167579,181100,211392,221164,225308,243932,250197,251835,257315,262812,269789,273219,275944,301934,313226,315699,329414,330329,335656,336473,337302,393634,394296,396148,398713,411171,419254,	ATTGTTTGAACGAGTATCCCAAATCATAAGTTTCTGATCATCAGCAACTGACCCAAACAGAGACTCATGGAGCAGATGCCAGGAAACATCTTCTACTACTGCCGTATGCCCTGTAAAGATGaTCTTnnnnnnnnnnnnnnnnnnnnnnnnnnnnnnnnnnnnTGaTGTCCCACAGGCAGATGGTGTGGTCATCTGAAGCACTAAGTAAGTGCCCACTGAGATTTGGGTTCCAAGAAAGaCCATAGCCTTCCTTTTGATGTCCACGGAGACGCAAGTCTGGGTTGCACTCTCCAGAAGGATCTGGTTTAGAAGGATGTTTTGTATAGTCAAAGACAAGAACATCACTGGAAGGAGTCTTTGTTGCGATGATACAAGGGTTCTGGGGCATATAAcGGgnnn…
TCONS_00156738	u	XLOC_049966	TSS56745	407	0	0	61	2.50697e+06	chr3	90357450	90366332	-	90357450-90357489,90359252-90359373,90361684-90361809,90366214-90366332	PROS1	vitamin K-dependent protein S precursor	NM_031086	chrUn	8218375	8300049	+	8218459	8298913	15	160,158,25,87,123,132,126,122,116,190,168,169,149,226,1297,	0,33034,36429,46127,47797,48023,51457,55565,58638,61814,67453,68848,73742,75420,80377,	CAAAGATCCCTCAAaTATAAATGGAGGTTGCAGTCAAaTTTGTGATAATAcACCTGGAAGTTACCACTGTTCCTGTAAAAGTGGTTTTGTTATGCTTTCAAATAAGAAAGACTGTAAAGATGTGGATGAATGCTCTTTGAAGCCAAACATGTGTGGCACAGCTGTGTGCAAGAACATTCCGGGAGATTTTGAATGTGAATGCCCTGAAGGCTACAGATATAATCTCAAATCAAAGTCTTGTGAAGATATAGATGAATGCTCtGAGAACATGTGTGCTCAgCTTTGTGTCAATTACCCtGGAGGTTACACTTGCTACTGTGaTGGGaAGAAAGGATTCAAACTTGCCCAAGATCAGAAGAGTTGTGAGGCTGTTTCAtTGTGCCTTCCCTTGAACCTTGa…
TCONS_00023715	u	XLOC_007291	-	361	6	1.66	60.4	3.08507e+06	chr1	100062768	100063128	.	100062768-100063128	CSNK1G3	casein kinase I isoform gamma-3	NM_022855	chr18	49391241	49451892	+	49391488	49449674	12	425,41,70,149,235,86,85,149,96,96,107,2273,	0,8560,12491,20235,22024,32641,32850,34645,35892,39260,52033,58378,	CAGGATTCATAGCAACAATGAAAAACAATGTCCTGATTTGTGGTGTTCATGTGGGTGCCTAATTCATCAAAAAAAATGCATTAAACTTTTGGCTAATAAGAAAAATAAATTACAAAGTATAATTAAATCCCTGTAAATGCAATAATGAAGTAAAAAAAnnnnnnTTAATATACATCTTAAATGTTACCTTGAGACAATAAAAATAAATAAGCATGCCTGAAGGCACACACTTAAAGACAACGAAGAGACTGCATGGAAGGAGTAAGTAACAATTTTATAAATGAAAGATGAATATGAGATTTGTTCAAAATAATtATCCTTCTAGCCAGGCTTTGTTTTAACCCTTCTTGAAAATTctgca
TCONS_00023665	u	XLOC_007241	-	981	103	10.5	60	2.94599e+06	chr1	35360090	35361070	.	35360090-35361070	RGD1310351	uncharacterized protein LOC298425	NM_001106677	chr5	136001418	136039727	+	136001801	136038154	11	565,149,146,99,111,87,192,81,112,120,1749,	0,2157,8170,15594,20304,22234,23274,25306,27682,29391,36560,	tGGGGCTCTGGCCCAGGATCTCCAACCCTGGAAGGCAGCTCCAAGGCAGGAAGagaattgggCGTCCGATACGAACCTGGCAGCTCAGGAGTCGGGGCTACACTTACCCCACACAAGAAAATGAAAATGCCCAAAGAGCTCAATGCATTGATTGGTTTGGCTGGGGACAGCCAGAGAAAGAAGCCCAAGaAannnnnnnnnnnnnnnncCTGAGCCTCCCGACTCAGACTCTGAGTCCAGCTCCGAAGAGGAAGAGGAATTCGGTGTGGTTGGAAATGGCTCTgGCTTTGCCAAGGGAGACTATTTACGATGCTGCAAGATCTGTTATCCACTCTGTGGTTTTGTCATCCTTGCTGCCTGTGTTGTGGCCTGtGTTGGCTTGGTGTGGATGCAGGTTGC…
TCONS_00180450	u	XLOC_058638	-	387	0	0	59.3	2.23203e+06	chr5	79663745	79664131	.	79663745-79664131	RBMX2	RNA-binding motif protein, X-linked 2	NM_001113786	chrX	135113788	135121414	+	135113795	135121364	6	12,116,52,130,184,550,	0,201,2338,4370,6398,7076,	CATTTCTTCCGAGTCCTTAGGAGCCCGATAGTTAGACACATGATCCACTCGGATAGTTCTTCCTTTGATCtTGATCCCATTAAAATTGTCGACGGCCaGAATTGTGCTCCTCTGGTCTTCATAGCAGAGGAAACAGAACCCTTTGGATTTCCCAGTTTTCTTGTCCCGCACGAGATTAATGTTAACAATCTCGCCATATTGTGAGAACACACAGATGATGTCCCCTTCAGTCAGTTCATAAGGAAGCCCTCCCAGGAAGATCCAGGCGCTGTCCTTGTACTCGGAGTGCCAGGACACTTTATCGGCCACCCCAAGCTGGACCTCTCGTTCATTCAGCTCGTTGATcaGCTTCACCTTAGTTAAAGGATTCATCTCCGCGGGCTCGCG
TCONS_00023823	u	XLOC_007399	-	1145	71	6.2	59.1	3.07268e+06	chr1	245318854	245319998	.	245318854-245319998	FGFR3	fibroblast growth factor receptor 3 precursor	NM_053429	chr14	82683190	82697229	-	82683974	82697229	17	931,106,138,71,123,191,111,122,146,191,145,191,124,170,54,270,103,	0,1106,1343,1678,1832,2071,2337,2529,2854,3346,4014,5914,6187,6395,7930,8286,13936,	GGACAtGCTTCCTAGTCACAGAGGTtTTCTTTCTTTaCCGCTCaCCGGCCCTGTGCCTCGGTtTCCCCAACTGTGGCAcAGTGTAAAAATTCCACCTTGAAGGCTAGGAACCCACAAAGgTCACCACACCTGGTGAAACGGGGGGTTAATCTCCgTGCCTTGGACCTCTTGCTCCAGGACCGATGTCCACTGGGACATAACCAGGCCAGCATCCTGGGGACGGCTGCATTCTTTGCCTGGGGAACCTTACTCCCAGTTAGGGATCACTGGAGTTGAGGCCCCtAATGAATTGGGGGAGGCACAGGGnnnnnnnnnnnnnnnnnnnnnnnnnnnnnnnGTGTAGACCCCAGAAAACAAGCATtgAGTTCAGACTCTTGTCtgaagTTGGCCACCTGAAAG…
TCONS_00223873	u	XLOC_073959	-	530	30	5.66	57.6	2.17754e+06	chr9	67847696	67848225	.	67847696-67848225	MYO5B	unconventional myosin-Vb	NM_017083	chr18	71381066	71580823	+	71381066	71580454	39	112,172,145,157,144,82,108,110,266,82,141,123,84,156,98,87,115,212,156,240,234,85,134,123,138,66,240,101,78,199,94,144,152,90,151,286,175,81,522,	0,5559,7906,37844,46673,48232,54171,57664,62685,74771,75277,84017,85058,99160,99975,125647,138159,140852,143322,144147,151027,157199,158409,159549,160612,164494,166542,167786,172847,175588,177812,179920,183991,185998,188397,189786,190963,192526,199235,	TCTGCCATGCTGgaggagCgcttcCggTagccGgtggGCTTCACACCAGATAGACCCTGAATGCTCTCATTTTCCAACATGGCAGATACTATCATGGGCTGtaacacGccctCGGCAATTTTAATGAGCTGCTGGTAGATCTGAATGGAAAGGTCACTCAGCACCTGACGGTATTCGGTGAGGTCAAAGTTCTTAAGACAGTGTTCGTTCTGCTTTGCAGTGTTCTGAGTCaTGAAGCCTTCATCCCCGCTGTACTGcTTCAGACAGTGAAGAAGGCGGCAGGTGTTGGATAACCAGAATGACGTCATCTCAAAGTCATCATTGTGCTTTTTCAGGACTTTCTTAATGCCGTTGATGGTGGAGGTCAGCAGGGAGTGCACCTTGAGATCGTCgTTGGTg…
TCONS_00063325	u	XLOC_020290	-	354	0	0	57	2.26376e+06	chr13	76457311	76457664	.	76457311-76457664	DHX9	ATP-dependent RNA helicase A	NM_001107184	chr13	68471255	68507999	-	68471782	68505235	29	532,50,201,116,230,128,162,112,161,153,74,95,214,101,157,83,142,192,78,162,90,137,47,149,119,115,141,133,131,	0,956,2285,2795,3002,4156,4390,4762,5450,7559,9749,10152,10393,12735,14372,16181,16665,18806,19423,19602,19856,20296,23045,25378,25926,28051,32908,33869,36613,	TTTACCAGCAACCatgggaggAcctcttCCTccTcatctggcTCTCAAAGCAGAAAATAATTCTGAGGTAGGGGCCTCTGGCTATGGTGTTCCTGGGCCCGAGGAGCCAACTTGAAGGATTACTACTCAAGAAAGGAAGAACAAGAAGTGCAAGCGACTCTAGAATCAGAAGAAGTGGATTTAAATGCTGGGCTTCATGGAAACTGGACCTTGGAAAACGCTAAAGCTCGTCTAAACCAGTATTTTCAGAAAGAAAAGATCCAAGGAGAATATAAGTACAcCCAAGTGGGTCCTGATCACAACAGGAGCTTTATTGCAGAAATGACCATTTATATCAAGCAGCTGGGCAGAAGG
TCONS_00204665	u	XLOC_067144	-	1292	131	10.14	55.8	2.44417e+06	chr7	149840449	149841740	.	149840449-149841740	STRADB	polyploidy associated protein kinase PAPK-A	NM_001109307	chr9	57540914	57559817	+	57544319	57559085	12	271,103,81,100,122,109,124,172,105,245,43,876,	0,3314,6426,9564,12577,13632,14988,16084,16531,16772,17363,18027,	gAATAGATTCTCCAGTGCACCAACTGTATTTTCAAGTATAATTCTGATATTTGTACCTAGCAATACAGAAGAAAAAGCAGCAAGGAGAAAGTGTCAAGTATAtAGGACATAAAATGATTTGGCAGCCCTAGnnnnnnnnnnnnnnnnnnnnnnnnnnnnnnnnnnnnnnnnnnnnnnntCTCAGTCCAAgGTAACACTGGAGtCAATGATATTGATGGCTTGTTATAAGCAGGAGGCAACAGTGAAAGTATTGAATCATGGcTTTCTTCTTTCATCTgTTTGAAGAAAACATGGGACAATAAACTGCTTGCtgatggcCTTTTCTCaGGATCTTGTTGCaAACAGAGCTGTACCAAGCTAAAGAcGGCaGGAGAGAAGGTTTTTGAGGATGGTGTGTGT…
TCONS_00094586	u	XLOC_030358	-	1864	68	3.65	55.1	2.26275e+06	chr17	55531437	55533300	+	55531437-55533300	AP1S2	AP-1 complex subunit sigma-2	NM_001127531	chrX	51329573	51356406	-	51330788	51354251	5	1263,138,109,179,122,	0,18189,19350,24499,26711,	TTTTTTTACATGCAATACTTTTATTTTtGACATGCAAGGAAAGCTATTTCAGAATCTACTAATTTAAAGCAAGCAGCTGTATACAGATAGCAAAAGAAGCAACATTTTGTTACAGCTTAGCACAAGaCATCCAACACAAACaGGCATGAGACAATGCATATTTATGTAGCATTAAAACCAGATGAATAACATATTGTGGGGCAGGAGGAAGAAAGGAGGGGAAAAATAGAAATGAAAGACCAATGTTTCTCAATgCTTCCAATATATAATGCTAAATTTCCCATTTGATAGCACATCCAGGTGCTTCAAATGTAGTGTATTACAGTGAGAATGTTAAGAATGGAAAATCTTATCTGTGTACCTGCCTAATACTAAGTTTGGTCAAAACACATTTTCATA…
TCONS_00079232	u	XLOC_025638	-	660	34	5.15	54	2.13606e+06	chr15	20241570	20242229	.	20241570-20242229	ABCB10	ATP-binding cassette sub-family B member 10, mitochondrial	NM_001012166	chr19	54151423	54181495	-	54152640	54181424	13	1485,35,44,181,80,210,96,136,147,135,203,201,483,	0,1621,2602,5489,7432,9459,10631,13108,14201,15517,17271,18615,29589,	CTTCAAACAACTTAAATGCAAAAATCATTCATTGTTAATAATACCTAGTaGTTCATGCCTTGCTTCCCAAAaGTACTCATACAAACATGTGAATTTAAAAAATACATTTTCCTGTTCAAAAAATAAAGCTTCtGCCCTTtTAAAAACTTGTCAGGCTTTCATGTGCCACAATGTTGAAAACTGCACATATTCAAACATAGTTCCCaTAGGAACACATATTCCTaAACTCTCACacCTTTGAAGACAaAGGAGACGGGCAATGGAAATGTTCCCTTCTTTCCAGCTGATGTTAAAGAGTTAGGTTTGCTTCATGAGATTATgAGAATAAAGGGTTAAATTTTCATTTTCCATTACTCTATCTAGTAAAATTAGACTTAAAannnnnnnnnnnnnnnnnnn…
TCONS_00033784	u	XLOC_010895	-	577	0	0	53.3	1.67488e+06	chr10	111430195	111430771	.	111430195-111430771	XIAP	baculoviral IAP repeat-containing protein 4	NM_022231	chrX	3011519	3047798	-	3012167	3025224	8	842,201,43,79,100,906,126,172,	0,6053,8097,9320,11435,12831,35705,36107,	GTGCTTTCACTGTGGAGGAGGGCTAACTGATTGGAAGCCCAGTGAAGACCCTTGGGAGCAACATGCTAAATGGTATCCAGGGTGTAAAtATCTGTTAGAACAGAAGGGACAAGAATATATAAACAATATTCATTTAACCCATTCACTTGAGGAGTGTCTGGTAAGAACTAcTGAGAAAACACCATCACTAACTAGAAGAATTGATGATACCATCTTCCAAAATCCTAtGGTACAAGAAGCTATACGAATGGGGTTCAGTTTCAAGGACATTAAGAAAATAATGGAGGAAAAAATTCAGATATCTGGAAGCAACTATaAATCACTTGAGGTTCTGGTTGCAGATCTAGTGAATGCTCAGAAAGACAGTACACAAGATGAGTCAAGTCAGACTTCATTACA…
TCONS_00180390	u	XLOC_058578	-	842	87	10.33	53.2	2.73307e+06	chr5	2840538	2841379	.	2840538-2841379	HIBCH	3-hydroxyisobutyryl-CoA hydrolase, mitochondrial	NM_001013112	chr9	45564701	45645252	-	45565376	45645148	12	723,82,59,87,146,79,53,81,85,138,43,139,	0,13597,14363,16456,18752,28475,46291,53522,56580,58370,63323,80412,	tacccTAAAAGCCTGTCACCTCAAAATTTCAAATCATGGCTTCCCAAAGACTTAAAGTGATTATTCAAATCTTCATCAGTAACTTCTTTTAGATCAGCTGGTTTCCATTTTGGACTCTGGTCTTTATCAATTAAAAcAGCTCTAACGCCTTCATnnnnnnnnnnnnnnnnnnnnnnnnnnnnnnnnnnnnnnnnnnnnnnAGTTAGtaCTtCtTGCAAGGTCtTTgAAGACCCCTCCATGAGttgCCTTAGTGTGATCTTCAAAGATGTTGGAGACATTTTATTAATTACCTTCAATTGCTCTAGGGCAAAAGATGAACCATCTTGCTTTAAGTTTTCAATGATTTnnnnCACaGTATTGGCTGAAAAACAACTGTTTATTTTGTCCATGTGTTCCTCA…
TCONS_00046181	u	XLOC_014716	-	811	107	13.19	51.4	2.10357e+06	chr11	103003185	103003995	.	103003185-103003995	EIF4EBP2	eukaryotic translation initiation factor 4E-binding protein 2	NM_001033069	chr20	29562638	29579209	-	29563904	29579086	4	1298,186,149,64,	0,2409,16303,16507,	GGTTTTTCCAAGAATATGTAAAATGAGACTTGGAGTTTAATTAAAatCAGAACAGGGATACATTAAACAAACGAACAAAAAATACTTTTCTGATTATCAATTTttnnnnnnnnnnnnnnnnnnnnnnnnnnnnnnnnnnnnnnnnnnnnnnnTGAGACATCaACCATCACAAAAGGTTTTCACTCTGAACTATTCACATCTTTGTAGCAGAAAACAGAACAAAGTTCTGCAGACATCCTTTCTCTCTTCTTTCTAAAATGTATTCACAAACAGGGTCTTTTCAGAGTTCAAAAGAAAAACAGGTTTCTTTCTTGGCCAAATGGCTGTTTACTCTCACCCTGGGATCTGATTTTTTAATAAAGAAGTTCAGGGCACCAAATCTAACCAGAAATTCCCAGG…
TCONS_00141052	u	XLOC_044717	-	512	0	0	50.4	1893610	chr21	14070528	14071039	.	14070528-14071039	TERF1	telomeric repeat-binding factor 1	NM_001012464	chr5	2556917	2586086	-	2557673	2586086	10	918,107,89,60,113,150,87,122,96,280,	0,4734,7792,8828,16000,16665,19733,20733,27132,28889,	GCAACAGCGCCGAGGCTATTATTCATGGACTATCCAGTCTAACAGCTTACCAGTTGAGAACGATATACATATGTCAGTTTTTGACAAGAATTGCAGCAGGAAAAACCCTTGATGCACAGTTTGAAAATGATGAACgAATTACACCCTTGGAATCAGCCCTGATGATTTGGGGTTCAATTGAAAAGGAACATGACAAACTTCACGAAGAAATACAGAATTTAATTAAAATTCAGGCTATAGCTGTTTGTATGGAAAATGGCaACTTTAAAGAAGCAGAAGaCTTTGAAAGAATATTTGGTGATCCAAATTCTTATATGCCTTTCAAAAGCAAATTGCTTATGATAATCTCTCAGAAAGATACATTTCATTCCTTTTTTCAACACTTCAGCTACAACCACA…
TCONS_00023697	u	XLOC_007273	-	1519	139	9.15	50.2	2.35809e+06	chr1	70768736	70770254	.	70768736-70770254	CHORDC1	cysteine and histidine-rich domain-containing protein 1	NM_001108128	chr8	15732904	15759297	+	15733053	15757878	11	213,50,57,158,104,59,71,106,120,63,1563,	0,3456,13059,14027,16263,17509,20760,21855,23957,24550,24830,	CTAAGGCGTCCTCTTGCCaTTCCCGGTGCTTGGGCCTTGCCTGTGACGGTGGGAAAAGAAAATGGCCTTGCTGTGCTACAACCGGGGCTGCGGTCAGCGCTTcGATCCCGAGACCAATTCCGACGATGCTTGCACATACCACCCAGGTGTTCCAGTCTTTCACGATGCATTGAAGGGTTGGTCTTGCTGTAAGAGAAGAACAACTGATTTTTCTGATTTCTTAAGcATTGTAGGCTGTACAAAAGGtAgACATAATAGTGAGAAGCCACCTGAGCCAGTCAAACCTGAAGTCAAGACTACTGAGAAGAAGGAACTATCTGAATTAAAACCTAAATTTCAGGAACACATCATTCAAGCCCCGAAGCCAGTAGAAGCaAtAAAAAGACCAAGCCCAGATGA…
TCONS_00078305	u	XLOC_025368	TSS28315	440	42	9.55	49.7	2.33529e+06	chr15	76818146	76818667	-	76818146-76818220,76818303-76818667	DNM1	dynamin-1	NM_080689	chr3	11434775	11478452	-	11436854	11478413	22	591,37,216,242,171,12,112,110,121,56,71,87,139,68,136,143,161,99,204,150,74,200,	0,2064,3766,4328,6548,7021,7414,8585,12066,14503,14745,19323,24952,27689,27884,28134,29689,29954,31326,31782,32204,43477,	GTGCTCTGCACTTGCCTCACCAGCTCTCTGCTTGTTTTTCTCTCTCCGATTTTCTCTCTGCTTCTCTCCAACTGCCAGCTGATTGGGTCAGGCAAGTCCATCCCATCCTGAgAGCCCtaGCCACACnnnnnnnnnnnnnnnnnnnnnnnnnnnnnnnnnnnnnnnnnnTTCCAAGCCTGCCTGGGTGGATGTCCTGTGACTTGACAGTGGCTCCCTAGCCCCAAAGCCAGCCCCCTTCATGTGTGACTTAGTCTGTTgCAGTGCTGAGCTGcCACATCCAGgTATGACCatTGCTGAAAACTTTTGCCCCcTCTGTGGTATGCCCCTGCCccGTTCTATAAATAtCTATAAATACaCATATATATACACACCTACAcATGGCCGACCgCCTCGCCTCTA…
TCONS_00169588	u	XLOC_054623	-	583	60	10.29	49	2418547	chr4	139618895	139619477	.	139618895-139619477	ARMC1	armadillo repeat-containing protein 1	NM_001106425	chr2	104228984	104273611	-	104230291	104251495	7	1499,75,117,190,92,221,170,	0,2096,2255,22388,28255,37098,44457,	aCATTATCTTTTTCTAGCAGGAGATAACGTATAATCACAAAGTAAGGCCTAGAGACCATTTACAGTTGTTTGCAATATCATGATCAGATTTAACTCTCAAGAGCTGATATAAGCCAAAGTGAAAAGAAGTCAACCAGAACCACATTTgGTCACATTCAAATAGTCTCCAAAAACACTTCGCTAATATACATGTTTCCTTCTTCTTGACTGATTTTGTGTTAATTTTATTAAAATTATAATGAATAAGGCTGCAAAATTTTTGTAGAGTTGTTTTTCTAGGGGAGGAcTATgTTCAaATGAATGTTTTTACTTTGCAAAATGTCATTAGTAATGTCCTTTCTATAAACATGGTTGGCaAAATAAAAAGGCACAAAAGAGGGTAACAAGAAATGTTTCCAG…
TCONS_00112573	u	XLOC_035701	TSS40625	577	0	0	46.6	1.78169e+06	chr19	55270195	55270976	+	55270195-55270262,55270468-55270976	SYT3	synaptotagmin-3	NM_019122	chr1	94866806	94880457	+	94867971	94880059	10	82,171,529,376,219,121,172,133,68,225,	0,1145,4896,6901,7885,10037,10269,10532,13187,13426,	AAAAGACTTTGACCAGCTTCACAAAAGGCAGCAAAGGACTATCAGAGAAAGAGAACTCTGAGTGAGGGGTCTGGCCTAGGCCCGGGATCGGACCAGGATCCCTCAGGACCCCATCCTTTCCTGCCCGGACCGTGAATTCATCTCCTTGAAGCCATAACGTCCgAGCTGCTGGTGCAGGGCAGCCCTGGCCCTAGGCTTCCTACCCCTGGAAGCGAGAGGATGGGAGGAGGCCGGCCCAGCTCCTTCTTTCAGGGTGGGGGGCATTCAGCCTCCACTGTGTCTGTCTTTTCTTTCCtgGGGCTCCCCCTTGAGGCGAGGGGCCATGCATGTCTGGGGGACCCCTGCCCCCCAAAGTCCTCTGTCTGTCTCTGTCACTTTGCTGTTCgtccaAGACTTGGT…
TCONS_00156640	u	XLOC_049918	TSS56704	299	0	0	45.9	2023507	chr3	75461752	75468182	-	75461752-75461807,75467940-75468182	MYLK	myosin light chain kinase, smooth muscle	NM_001105874	chr11	67602518	67811715	-	67604356	67811675	32	2095,132,130,124,153,124,218,204,94,33,303,154,128,51,87,117,1124,75,250,198,138,153,135,207,512,19,166,151,49,208,168,64,	0,5336,6905,13075,15253,22826,25042,32582,34063,34256,43028,51778,55058,55927,70128,79060,85917,87515,93619,94489,96409,108985,112268,118259,119002,120526,122869,124365,125328,134918,179431,209133,	CGATGGCACCCAGCCCTGGTTCATCAGTAAGCCTCGCTCGGTGACAGCCTCCCTGGGCCAGAGTGTTCTCATCTCCTGCGCCATAGCTGGTGACCCCTTTCCTACCGTGCaCTGGCTCCGAGATGGCAAaGCCCTCTCCAAAGACACTGGCCACTACGAGGTGCTTCAGAATGAGGACGTGTTCACCCTGGTTCTAAAGAAGGTGCAGCCCtGGCATGCCGGCCggTATGAgatcctgctcaaGAACCGGGTTGGCGAATGCAGTTGCCAGGTGTCAtTGATGCTACAGAACAGCCCAG
TCONS_00089824	u	XLOC_028752	-	515	82	15.92	45	2.09096e+06	chr16	34178379	34178893	.	34178379-34178893	NAMPT	nicotinamide phosphoribosyltransferase	NM_177928	chr6	51129159	51166514	+	51129186	51165454	10	84,157,104,129,139,226,120,141,135,1171,	0,11978,15006,16938,24476,29127,30724,33084,34424,36184,	ATGATTGCTTTATGTTTATATTTAACTTGTATTTTTGTACAAACAAGATTGTGTAAGATATATTTAAAGTTTCAGTGATTTAACAGTCTTTCCAACTTTTCATGATTTTTATGAGCACaGACTTTCAAGAAAATACTTGAAAATAAATTACATTGCCTTTTGTCCATTAATCAGCAAATAAAACATGGCCTTAACAAAGTTGTTTGTGTTATTGTACAATTTGAAAATTATGTCAGTACATACCCTGgAGAATTACTAACCTCACtgCCCCTTGTAGAATATGTATTAATCATTCTACATTAAAGAAAATAATGGTTCTTACTGGAATGTCTnnnnnnnnnnnnnnnnnnnnnnnnnnnnnnnnnnnnnnnnnnnnnnnnnnnnnnnnnnnnnnnnnnn…
TCONS_00160034	u	XLOC_050933	-	794	62	7.81	43.2	1.67483e+06	chr3	14589393	14590186	.	14589393-14590186	RHBDF1	inactive rhomboid protein 1	NM_001030034	chr10	15653947	15666851	+	15660064	15666624	18	110,141,131,214,210,123,158,258,112,75,162,101,64,95,76,101,154,647,	0,6093,6311,7241,7695,8006,8204,8797,9142,9363,9521,10596,10816,11273,11578,11722,11930,12257,	GCAGAACTTGTCAGTGAAGgggatgcaAGTGAGgaactcGcaccactcACAGCGGACAGGATAGAAGTAGAAGAGGACCACCAGGCCAGCCAGGAGGCCCAnnnnnnnnnnnnnnnnnnnnnnnnnnnnnnnnnnnnnnnnnnnnnnnnnnnnnnnnnnnnnnCTGATGTAGggcaaGAAGGCGAAGGAAAGGAAGAGGCCACTGATGAACCCCGAGATGTGGGCAAAGTTGTCGAtCCAGGGCAGCAGTCCAAAGGTGAAgAGGAAGAGCACCACAGCCAGCAGCTTGAAGAAGGCACGCCAGGGCCGCGCCAGGATCTGCCAGCTCTGGAAGAGCTCCACAAAGAGGCAGGCCAGGATGCCAAACTGGGAGCCAGCCGGACCCACCTCTGCTCGGTA…
TCONS_00104992	u	XLOC_033594	TSS38051	496	49	9.88	42.8	1.9986e+06	chr18	14994042	14995045	-	14994042-14994299,14994400-14994612,14995021-14995045	RGD1307615	uncharacterized protein LOC362084	NM_001108573	chr3	3754686	3780607	-	3755434	3780361	15	946,59,172,268,210,151,329,104,106,141,92,53,48,135,376,	0,1056,1779,2323,2681,3715,4086,5550,9690,10183,13221,14778,18052,19241,25545,	AGCAAAGCCCTGCgTTTGGTCCCAGTGATGCGgaGGCCCTGGGCAGCAACCCAATGGTGGCAGGGTTCCAGGACGATGTGGACCTCGAAGACCAGCCACGTGGGAGTTCCCCACCnnnnnnnnnnnnnGTCCCCAGTCAGAACATCACTCTTTCAAGTGAGGAGGAAGCGGAAGTGGGGGATGCCCCAAAAGGCCCTGCCCCGGCTCCCCAGCAGGGCTCAGAGCCACAGACCAAGTGGTCCTCCACACCAGCTTCAAAGCCACGGAGGGGGACAGCTCCCATGAGGGCCGCAGCACCGCCCnnnnnnnnnnnnnnnnnnnnnnnnnnnnnnnnnnnnAAGcACAGCAGCACCAGGCCCCCTGCTGAGATTGAGCCGGGGAAGGGTGAGCAGGCGTCCT…
TCONS_00079297	u	XLOC_025703	-	1183	105	8.88	42.3	1.29313e+06	chr15	77638784	77639966	.	77638784-77639966	MGC112830	uncharacterized protein LOC361178	NM_001025718	chr16	81018039	81056049	-	81019185	81025322	9	1294,79,167,152,69,310,122,107,57,	0,4142,4812,5336,6560,7025,8241,13399,37953,	GCCGTTGGTCAGGTCACTGGCAGAGAACCTTGTGCCGTTAGACGTGGAACCTGCCGTCGTGATGAACACGCCTCCAACAGTTCCCTGAGCCATTTCTGTCActtacnnnnnnnnnnnnnnnnnnnnnnnnnnnnnnnnnnnnnnnnnnnnnnnnnnnnnnnnnnnnnnnnnnnnnnnnnnnnnnnnnnCTTCTATGTCATCGTGGATTTCAAATGTGTTGTCAAAATTAAACAGATACTCAAATTTGTCATTGGAGATGCTGCAGTCGATGaCTgTCTTCTTGCTGGTGTTGACGATGATGAAGGGCAGGTGGATGACTGAGTTGGGTGGCGGCGGCCGGCTGGCCTGCTGCTCCGCATGCCGGTTTCTCTGCACCAGGTTCTTGAAGGCAATTTGCTG…
TCONS_00204659	u	XLOC_067138	-	903	36	3.99	41.5	1.88314e+06	chr7	137776088	137776990	.	137776088-137776990	IMPDH1	inosine-5'-monophosphate dehydrogenase 1	NM_001108619	chr4	56075235	56090775	-	56075990	56090739	15	777,84,144,145,144,96,91,200,88,138,75,102,49,99,206,	0,1935,2156,2527,2780,3818,4080,4473,5477,5788,6286,6480,8676,11351,15334,	TCCTGATTCTCCCAGGATTCATTGACTTCATAGCTGATGAGGTGGACCTGACCTCAGCCCTGACCCGGAAGATCACGCTGAAGACGCCGCTGATCTCCTCCCCCATGGACACTGTGACAGAGGCTGACATGGCCATTGCGATGGCTCTGATGGGAGGTATTGGTTTCATTCACCACAACTGCACCCCAGAGTTCCAGGCCAACGAGGTGCGGAAGGTCAAGAAGTTTGAACaGGGgnnnnnnnnnnnnnnnnnnnnnnnnnnnnnnnnnnntACTGTGGGCGATGTGCTGGAGGCCAAGATGCGGCATGGCTTCTCTGGCATCCCCATCAtCGAGACAGGCACCATGGGCAGCAAGCTGGTGGGCATTGTCACCTCCCGAGACATCGACTTTCTTGCTG…
TCONS_00046122	u	XLOC_014657	-	595	36	6.05	40.6	1.88538e+06	chr11	46121293	46121887	.	46121293-46121887	FBLIM1	filamin-binding LIM protein 1	NM_001007554	chr5	160468557	160495015	-	160468857	160494539	8	324,118,179,170,118,185,264,56,	0,7546,9797,11750,16792,17378,25735,26402,	TGCGAACCCTGCTACCaggacacgTTGGAGAAGTGCGGcaagtgtggcGAAGTGGTCCAGGACCACATCATCAGGGCCCTGGGCCAGGCCTTCCACCCCTCCTGCTTCACGTGTGTGACCTGCGCCCGGTGCATTGGGGATGAGAGCTTTGCCCTGGGCAGCCAGAACGAGGTGTACTGCCTGGATgACTTCTACAGGAAATTCGCCCCCGTCTGCAGCATCTGTGAAAATCCCATCATTCCTCGGGATGGGAAaGATGCCTTCAAAATCGAGTGCATGGGAAGAAACTTCCATGAAAATTGCTATAGGTGTGAGGACTGCAGGATCCTCCTGTCTGTTGAGCCCACGGACCAAGGCTGCTACCCCCTGAACAaccGtctcttctgCAAGCCGTGCCAC…
TCONS_00223917	u	XLOC_074003	-	1511	62	4.1	40.2	1.31377e+06	chr9	124488346	124489856	.	124488346-124489856	TLK1	serine/threonine-protein kinase tousled-like 1	NM_001107734	chr3	52941667	53033853	-	52949583	53033714	19	1752,108,112,136,182,82,98,67,189,137,111,93,90,96,47,76,72,119,179,	0,4106,5314,7832,8755,10948,12244,24390,28684,32856,33294,37043,38470,40210,41962,45064,57466,70984,92007,	TGGAGTTGCAAGtgggaGCACTGGGAGTACGGGCAGTTGCAGTGTTGGAgCTAAAGCCTCAACAAATAACGAAAGCTCTAatcacAGTTTTGGAAGCTTGGGATCTTTAAGTGACAAAgAATCAgAGAAACaACTGGCAGGCAGCTGAAAGnnnnnnnnnnnTGACGGGACTTTATCTgcagtAgGTTCCCTTGAGACACCAGAGAAGAAACAATcGgAATCATCCAGGGGAAGAAAGAGAAAAGCAGAAAACCAGAATGAAAGTAGTCAGGGAAAAAGTATTGGGGGGACGTGGCCACAAAATTAGCGACTATTTTGAATACCAGGGTGGAAATGGCTCAAGTCCAGTAAGAGGCATACCTCCTGCAATCCGTTCTCCTCAAAATTCACATTCACATT…
TCONS_00172817	u	XLOC_055992	TSS62728	508	59	11.61	39.6	1.89895e+06	chr5	119043824	119044426	+	119043824-119044011,119044107-119044426	MRPL10	39S ribosomal protein L10, mitochondrial	NM_001109620	chr10	85761933	85770350	+	85761978	85769485	5	97,170,165,145,1122,	0,3437,6037,6414,7295,	GTTTCCTGCCCCAGGCGGGCCGGCTGCCTACCCTCCAGACTGTCCGCTATGGCTCCAAGGCTGTTACCCGCcACCGTCGTGTGATGCACTTTCAGCGGCAGAAGCnnnnnnnnnnnnnnnnnnnnnnnnnnnnnnnnnnnnnnnnnnnCCCAGCATGCCTGCCATCTCCTCCCAGCCCCCCACAGGAGGAGAcAGGCCTCATCAGGCTTCTCCGCCGGGAGATAGCAGCAGTTTTCCAGCACAACCGAATGATAGCCatctgccagannnnnnnnnnnnnnnnAGagGACAAGCTTCTTATGCGACACCAGCTGCGGAAACACAAGATCCTGATGAAGGTCTTCCCCAACCAGGTCCTGAAGCCCTTCCTGGAGGATTCCAAGTACCAAAATCTGCTGC…
TCONS_00087921	u	XLOC_028247	TSS31799	288	0	0	39.5	1.7668e+06	chr16	51953681	51955063	-	51953681-51953864,51954960-51955063	GOLGA2	Golgin subfamily A member 2	NM_022596	chr3	11412087	11434260	+	11412171	11432955	26	132,123,96,44,64,57,81,39,63,94,107,59,142,87,111,88,338,114,246,76,83,219,103,107,157,1520,	0,4350,10555,10897,11040,11450,11681,12478,12766,12912,13098,15833,16162,16822,17021,17276,17699,18280,18843,19168,19445,19723,20025,20225,20410,20653,	tCCCTAGTGTTGGTAgAGGAGCAAgCGACACCAAAAagaagAAcATAAATAATGGCaCTAACCCTGAGACAACCACTTCTGGTGGTTGCCATTCACCTGAGGATGAAAAGAAGGCAAGCCACCaACATCAGGAAGCCCTAAGGACGGAGcTAGAAGtGAGTGgAAGGGGTGAAGTTTCCTCCTGTCCTCCAGAGAAGGTTTCTTTgCTTCTCTGTCAGCACTTGCTTGTCTTTTCTcCCAAAGgCCCAAGtTCATACCATACAAATCCTTTCATGTGAGAAAGGTGAG
TCONS_00046186	u	XLOC_014721	-	588	36	6.12	37.7	1.42387e+06	chr11	113087862	113088449	.	113087862-113088449	MTRF1L	peptide chain release factor 1-like, mitochondrial precursor	NM_001025723	chr1	36506647	36516899	-	36506695	36516839	7	249,137,118,164,184,80,298,	0,851,2408,3972,5344,6968,9954,	AACCAGAAGGAGCAGGAGCTGCGGGAGACCGAGCCCTTGCTGCACGATGAGAATGAAGATTTAAGGAAACTTGCAgAGAAtGAAATAACTCTGTGTCAAAAAGAAATAACTCAGCTGAAGCATCAGAAGAAACAGATGAAAATGATTTGATCCTgGAAGTAACTGCAGGAGTTGGAGGTCaGGAGGCaATGTTGTTTACTTCAGAGATATTTGATATGTATCAACAATATGCCGCATTTAAAAGATGGCATTTtGAAACCCTGGAATATTTTCCAAGTGAAATAGGTGGCCTTAGACATGCGTCTGCCAGCATTGGGGGTtCAGAAGCCTATAGGCACATGAAATTTGAAGGAGGTGTGCACAGAGTACAAAGAGTGCCAAAGACAGAAAAGCAAGGCC…
TCONS_00231699	u	XLOC_076664	-	1478	88	5.95	36.9	1.29587e+06	chrX	105457604	105459081	.	105457604-105459081	CSGALNACT2	chondroitin sulfate	NM_001106616	chr4	154399858	154431049	-	154401486	154422923	8	1921,82,95,179,102,217,921,119,	0,8190,13327,14662,18101,19692,22404,31072,	ATGAGGCCTCTCACTCCCACCTGGGAATGCTGGTCTTCAGGGAGGAAATAGAGACGCATCTTCATAAACAGGCATACAGGACAAACAGCGAAGCTGTTGGTTGAAATCAnnnnnnnnnnnnnnnnnnnnnnnnnnnnnnnnnnnnnTATTTAGCCTTaCTTCTACTTcCAGATGCAGTGCCTCTTTTGGAAAAGACTTGTTTATTTTTCATATTCTTTCTGACATTACTTTAGCAATTCAACTTGATGTAAGAAGAAAAAGCAAATGTTTCaaCACGAAATCTCTGTTTTGTGAGAATATTGCACTATGGAATAATTGACAAATTGAAATCTCACATTTGTCCCAAAAGTTGTTTTGAGTTAGTTCTACCTGGTGCCCATGTTCTGACTGTGTGTGGGA…
TCONS_00029224	u	XLOC_009473	TSS10353	167	0	0	36.7	1.49821e+06	chr10	118679	120210	-	118679-118798,120164-120210	IL9R	interleukin-9 receptor	NM_017021	chr10	15678792	15690250	+	15678804	15687975	9	40,108,106,179,146,211,106,85,2710,	0,4877,5304,5496,6146,6627,7286,7967,8748,	CTCCTGCTGACTGGCCTGACCTACCTCCTGTTCAAGCTGTcACCCAGGGTGAAGAGAACCTTCTACCAGAACGTgTCCTCTCCAGCGGTGTTCTTCCGGCCCTCTACGGTGTGCACAATGGGAACTTCCAGGTGTGTGCAGAGACCACGGCAGGGCGTCgGGGGCAG
TCONS_00231702	u	XLOC_076667	-	1440	27	1.88	36.3	1.10902e+06	chrX	108698870	108700309	.	108698870-108700309	MFN1	mitofusin-1	NM_138976	chr2	118739154	118783037	+	118739154	118783037	14	112,165,111,108,155,124,127,105,103,230,153,197,135,79,	0,6558,10986,13096,17035,29901,31394,31754,32075,32588,35239,36428,41606,43804,	CTTGCTGAAGGATTTCAGGCAAGATtACAGGAATTTCAGAATTTTGAACAAATCTTTGAGGAGTGTATCTCGCAGTCAGCAGTGAAAACAAAGTTTGAACAGCACACTATCAGAGCTAAACAGATACTAGCTACTGTGAAAAnnnnnnGGATTCAATAAACCTGGCAGCTGAAGAGAAAAGGCATTATTCAGTGGAAGAGAGGGAAGACCAAATTGATAGACTGGACTTTATTCGAAACCAGATGAACCTTTTAACACTGGATGCTAAGAAAAAAAnnnaGGAGGTTACTGAGGAGGTGGCAAACAAAaTTTCATGTGCAATGACAGATGAAATTTGTCGACTGTCTGTTTTGGTTGATGAATTTTGTTCAGTTTCATCCTAATCCAGaTGTATTAAAA…
TCONS_00033738	u	XLOC_010849	-	645	24	3.72	35.5	1.83177e+06	chr10	38950897	38951541	.	38950897-38951541	CISD2	CDGSH iron sulfur domain-containing protein 2	NM_001191608	chr2	232902532	232927338	-	232904970	232927305	3	2528,215,136,	0,10762,24670,	AAACTtCATTTGTTTAGATGAATTAAGAAAAATATTGCCATCAAGAATTACTTGTGTTTTCACAGAGATAGACTCgTTACTTTATAGAGATTGTTGTGTATTTAATATGAATATCCTAACTTTAGAAAAGAAGTAAACTGGATATAAAAAGTTCCATtGAGGAACACTTATTTACAGCATAAAAGATTTGTTTACTTTACAAAAGGCTTGTGTCTGTGTGTGTGTATATATTTTAAACTATTTGACTCAGTGACAGCTGGGGTGGAATGGCAAGAACACTCACAAcCAAAGTCATGGGCTGCTGCAATTTGAAGATCAATTAGTAATAAACATAAGACATATTAATTCATATTAAAnnnnnnnnnnnnnnnnnnnnnnnnTTACATGGACATTTTTCTC…
TCONS_00033722	u	XLOC_010833	-	431	19	4.41	33.9	1.77154e+06	chr10	17659777	17660207	.	17659777-17660207	PRPF38A	pre-mRNA-splicing factor 38A	NM_001106672	chr5	129866097	129877797	-	129866612	129877595	10	558,49,98,27,113,111,86,122,160,332,	0,2667,3132,3327,4007,5763,6855,8171,9797,11368,	GGCTGCAGAAACGCTATGTATTAGAGGAAGCTGAGCAACTGGAGCCTCGAGTTAGCGCTCTGGAAGAGGACATGGAtGATgTGGAGTCCAGTGAAGAGGAAGAAGAGGAGGATGAGAAGTTGGAAAGTGCCATCACCTGATCACCGCCGGAGAAGCTACCGAGACTTGGACAAGCCCCGTCgCTCTCCCACACTGCGCTACAGAAGGAGTAGAAGCCGGTCTCCCAGAAggCgGAGTCGATCTCCCAAAAGGAGAnnnnnnnnnnnnnnnnnnnAAAGGCATCGGAGCAAGAGTCCAAGACGTCACCGCAGCAGGTCCCGAGATCGGCGGCACAGATCCCGTTCCAAGTCCCCAGGTTATCACCGTAGTCACAGACACAGGAGCCACTCAAAGTCTCCC…
TCONS_00215708	u	XLOC_071422	TSS78254	1126	54	4.8	32.5	1.43195e+06	chr9	74847373	74861547	+	74847373-74847405,74848108-74848194,74850079-74850202,74854714-74854803,74854883-74855003,74857965-74858051,74860964-74861547	CYP1A1	cytochrome P450 1A1	NM_012540	chr8	61462206	61468237	+	61464758	61467268	7	58,851,127,90,124,87,1279,	0,2538,3853,4064,4247,4519,4752,	ATGATTCTCAACCTAGCAGTCACTCCTGGAGAGATTATAAACGCTCCTCGGGAGTTTTATCGgGCCCTGAATGGGTTTATTGCACtACACGTACAAGACCATCTTGCTACATATGATAAGGATCATATCCGAGACATTACTGATGCTCTGATTAATGTATGCCACAACAAATATGCTGCTACCAAAACAGACACTTTGAATGACAGTGAAATCATAAGCACTGTGAACGACCTCTTTGGAGCTGGGTTTGAAACAGTATCAACATGTCTATATTGGAGCTTTCTTTATTTGATACACTATCCAGAAATTCAAGCCAAAATTCAAGGAGAAATTGATGGAAACATTGGGCTGAAACCACCCAGATTTGAAGACAGGAAAATTTTGCCATACACAGAAGCT…
TCONS_00180425	u	XLOC_058613	-	711	14	1.97	32.3	1.28454e+06	chr5	54188610	54189320	.	54188610-54189320	ZFP426L	zinc finger protein 426-like	NM_001135018	chr8	19507678	19538090	-	19511602	19519385	9	5337,80,81,127,89,155,167,98,48,	0,5737,6880,10037,10915,11682,12962,30031,30364,	CGGCTGTGGACCGCAAATAACCCTGTACAAAGAGAAATGGAGATTGCCTCTATCCACCTAGATTCATAAGCTGCCCTGAGGTGATCTTGGCATCAAGGAAGnnAGCATTGAGGCACACCTCACTATCAGGTTCAGAGAATGTCAACCATTGATTTGTCCCATGGGTTTTTTTCCAGGGAACCACTCTGCCCTTTTGAAGAAAAGACAAAGGTAGAAAGGATGGtGGAGGACTACCTGGCnnnnnnnnnnnnGAATGGGAAATACAACCTAGAATCAAACGGTCATCATTTCAGCAGGGTTTTTTGAAGAATCAGATATTCAGTGGGATACAAATGACAAGAGGCCACAGTGGATGGAAACTCTGTGACTGTAAGAATTGTGGAGAGgTCTTCAGTGAAC…
TCONS_00058547	u	XLOC_018493	-	798	76	9.52	32.2	1.10661e+06	chr12	75055418	75056215	.	75055418-75056215	RTN4IP1	reticulon 4 interacting protein 1	NM_001107644	chr20	47818498	47857757	+	47818894	47857294	9	670,152,69,125,49,137,184,93,571,	0,6193,8169,9068,18378,22871,26204,28664,38688,	CTTCagTTAGAAGGATTAGTACTACCTCTCCAAGGAGCACTaTCATGCCTGCTTGGGTGATAGATAAaTAcGGGaagaatgaagtactTCGATTcACTCAGnnnnnnnnnnnnnnnnnnnnnnnnnnnnnnnnnnnnnnnnnnnnnnnnnnnCACgCTGCCAGTGTAAATCCTATAGACGTTAATATGAGAAGTGGTTATGGAGCTAAAGCTTTAAATATGAAGCGTGATCCTTTACACATGAAAATCAAAGGAGAAGAATTTCCTCTGACTCTGggTCGGGATGTCnnnnnnnnnnnGATGGAATGTGGGCTTGATGTGAAATACTTCAAGCCTGGAGATGAGGTCTGGGCTGCAGTTCCTCCTTGGAAACAAGGCACTCTTTCAGAGTTTGTTGTAG…
TCONS_00063291	u	XLOC_020256	-	762	51	6.69	32	1.21028e+06	chr13	18152758	18153519	.	18152758-18153519	TERF1	telomeric repeat-binding factor 1	NM_001012464	chr5	2556917	2586086	-	2557673	2586086	10	918,107,89,60,113,150,87,122,96,280,	0,4734,7792,8828,16000,16665,19733,20733,27132,28889,	gaggAGGAGGAGGAGGACGAGGGCCTGGTGACCGAGGCCGAGGCCGTGGCTGCCGGCTGGATGCTCGATTTCCTCTGCCTCTCTCTTTGCCGAGCTTTCCGCGACnnnnnnnnnnnnnnnnnnnnnnnnnnnnnnnnnnnnnnnnnnnnnnnnnnnCATGGACTATCCAGTCTAACAGCTTACCAGTTGAGAACGATATACATATGTCAGTTTTTGACAAGAATTGCAGCAGGAAAAACCCTTGATGCACAGTTTGAAAATGATGAACGAATTACACCCTTGGAATCAGCCCTGATGATTTGGGGTtCAATTGAAAAGGAACATGACAAACTTCACGAAGAAATACAGAATTTAATTAAAATTCAGGCTATAGCTGTTTGTATGGAAAATGGCAACTTT…
TCONS_00106377	u	XLOC_034006	-	585	54	9.23	29.9	1.08207e+06	chr18	46907369	46907953	.	46907369-46907953	ZMYM4	zinc finger MYM-type protein 4	NM_001107982	chr5	146266404	146385549	-	146268682	146385206	30	2486,130,252,112,152,96,172,95,180,54,172,116,145,38,141,151,173,151,279,116,151,213,175,256,85,171,62,522,46,382,	0,3319,6152,7607,13567,18070,18292,25951,26445,27407,29316,32379,35363,36420,37130,38503,40031,40886,41469,42115,42681,47201,47524,54852,55356,62728,63252,65091,91920,118763,	TGGGTGTGGGCCCTTCTTGCTGCTGTCTCACAGCCTGAGCTGTGGTACACAGAAATGGGGGTTCTCCTTTTATTTTCATTTTTTTCCCAATGGCAGCTTTTCTCCCATTGTTTTACCCTCTTACTTCCCAGACAATTCCTCTTATTTTGTCTTTTGCACCAGTTTCTGGAaGCCCaTGTcnnnnnnnnnnnnnnnnnnnnnnnnnnnnnnnnnnnnnnnnnnnnnnnnnnnnnnTACAGTATTACTTAGCTATCTGAATTATGGTAGAAAAGGTCCTagTAGGTTCCTAtACAAAGCATTTGGAAGATGACCTTGTTGCCCTACGAAACTTGAAAATAGGGATTCTGGGGTGAGGATACAAAGACATTGTCTTGCATATCCATAAGCAGGTCTTAGAGC…
TCONS_00070890	u	XLOC_022784	-	591	12	2.03	29.5	1.39603e+06	chr14	64021573	64022163	.	64021573-64022163	ZBTB25	zinc finger and BTB domain-containing protein 25	NM_199496	chr6	98947494	98956229	-	98948755	98955536	3	2405,180,35,	0,7869,8700,	CATTCAATCCTCAAGAAAAACTTACCACTTTGTAATTTACCTAAACTGTTTATCTAGAGAAAACCTTTGTGTCCTTAGAATTAGGTGGATTACTCTTTGAGCTCCCTCCTGACTGAACGCTGATGCTGTTGAATGTGTCAGGAAATATCCTCGGAAGTGGAGGGaGCTCAAGAGTTTTGTAAGTGGTtAAATTCTAAGGCTCACAAACCAAATTTTTTAGaTGtATTCAAATGCCTATGAAGCTTAGAATTTAACAAGAGGGCAAAAAAAtnnnnGTtTGTTTTATTATCCTTGACTATGCGgTGTTTGAAATTTAAACATTTCAGAAACAATTTAGATGTATCCTTTGTGGTGAAGCTtAACCAGCTATTTCCCAGGTATATAGAGCCAGGGAATCTG…
TCONS_00079306	u	XLOC_025712	-	743	27	3.63	28.8	1.42821e+06	chr15	83604991	83605733	.	83604991-83605733	ADAMTS7	A disintegrin and metalloproteinase with thrombospondin motifs 7	NM_001047101	chr8	95068561	95108273	+	95068561	95108057	26	318,391,356,157,179,84,125,150,147,145,93,146,170,134,121,245,136,127,214,976,218,153,174,147,163,374,	0,1732,11009,13078,13927,16948,17311,18568,19809,25263,25964,26554,27921,28377,29304,30480,30997,31445,31980,32496,33649,34750,35267,35522,36577,39338,	CGGGGgCGCAGTCCTCATCCCGgccaGAGcTacagcgcaccggcctccagagggcacccaggccacaggtggtggagcactgcggggcacagacccgtgaaagccaggcagagcccatcctcgccaggcctccacagccannnnnnnacccacctaggctagcaagacctcagcaagacaggggccctcttctgggcctcagtttccttatttgcaaaataggctcctccacccacctcccaggaagaccatgagaatgaaaagtcaaatccccccagcaaccagccgtccctgctcacatgggacaaagggcctgtgtgccagtgtcattggtgnnnnnnnnnnggggaggagaccctgtgggcacccctgaccagctatcctgaccagcctcgtcgc…
TCONS_00154978	u	XLOC_049486	TSS56077	521	40	7.68	28.3	1573973	chr3	39660218	39661040	-	39660218-39660242,39660545-39661040	NFU1	NFU1 iron-sulfur cluster scaffold homolog	NM_001106606	chr4	121166128	121187110	+	121166130	121186765	8	61,101,136,67,115,61,175,393,	0,3170,5774,9227,10834,13375,18280,20589,	CGATGCCATCTTCAAAGCCTTTGTAGATTACATCTCCTCCAtcttcCtgcacAGTTGGccGTattctAGTatctaacaAttCCTTAATCATTGCCACAACTTCATCATCTTnnnnnnnnnnnnnnnnnTGAAGgTGTTTCCTCAGTAACTAGGGGTAAGCCAGATGCAAAGAAGTCCATGATtGTTGcATAAATATCTGGTTTCAGTAAATTCCAGTCTAAATCTTCATTTTCCTTTGTGACAGTGATGAAATCTGGTCCAAAGAAGACACTTTTTaCTCCTTCAATCcTAAATAACTGCCTAGCCAGAGGGGAGCGAAATGCTGCAGCTGGGGTGGGAAAATCCATGGTCCTTGTCTCAAGAACTGGTTTTCCTGGTATAAACTTTAAGCTGTTnnnn…
TCONS_00169596	u	XLOC_054631	-	628	32	5.1	28.1	825354	chr4	156380354	156380981	.	156380354-156380981	FAM91A1	uncharacterized protein LOC689997	NM_001127578	chr7	95156792	95194731	+	95157012	95193047	24	291,85,152,58,68,114,91,63,107,39,113,116,113,87,133,149,135,114,73,150,105,124,70,1870,	0,5059,6715,8355,9256,9842,11707,12165,15826,16014,16463,17008,18323,18701,20442,24265,25526,25860,27262,28004,31520,32110,34348,36069,	CAAGGGAAGAGATGGAACTCTTCCTCTGAAAAGGCTTCTTAGTACTTAAAGTAGTAAAACTATAAAACAATAAACatCCAGTaTTGAGAGATGATATGATAGGGCATTaTGAATTCCTGTGGGTGTgTAAATTATGTATGTCAGTTGGACATTGTAGAAGGTATGTAAATCAGCATAGTTAGGTATAACTTCACCTTGATTTTTAAGGTCTTAACTCAGATTATGACTATTCATTGACATCTCATGAGACGCTTTAGAAAACTTTCTATTTTTAAACACCATTTATATGTGnacTTCTGtTGTCACTGACTTTGGGCTTTATATTTTCATAGAGTCTTTATGGAAAAAATAGAGTTTATTTTCCACTCTTGTAGCTATAGCTGCTGCACATTTTCACCC…
TCONS_00194642	u	XLOC_063688	TSS70759	323	0	0	28	1.14726e+06	chr7	62733368	62734961	+	62733368-62733476,62733736-62733849,62734340-62734431,62734954-62734961	SLC29A4	equilibrative nucleoside transporter 4	NM_001105911	chr12	12241258	12251651	-	12242231	12251651	9	1116,241,188,139,245,75,129,114,133,	0,2377,3391,3687,4463,7746,8588,9338,10260,	GACCGCTACCACGCCATCTACTTTGCAATGCTGCTGGCTGGCGTGGgCTTCCTGCTGCCGTACAACagCTTCATCACGGACGTGGACTACCTGCATCACAAGtACCCAGGGACCTCCATCGTGTTTGACATGAGCCTCACCTACATCTTGGTGGCGCTGGCAGCCGTGCTCCTGAACAACGTCCTGGTGGAGAGACTGACCCtGCACACCAGGATCACCGCAGCATCTGCGATGTGTGGCTGCAGCTCtTCTCTCGGGACCAGGCcTACGCCATCAACCTGGCCGCTGTGGGCACCGTGGCGTTCGGCTGCACAGCAATCCag
TCONS_00231654	u	XLOC_076619	-	850	0	0	27.9	986110	chrX	48570532	48571381	.	48570532-48571381	ERAS	GTPase ERas	NM_001109375	chrX	26608536	26612923	+	26612034	26612718	2	139,927,	0,3460,	CTGCGCTCGGCCActcggccagTccccggGCTCCCCTTCCTCACCGTCGGCGcCCCCAGACTCCAGCCGCTTGGACTCCGACTTAAGAGGCAGCCTCGACCCCGCCTCTGCCTTCTGACCCATCCCTAAAGATGGCCGGGCACCCCTACAGGACCCCCAGAAGCCGACCTCTCCCTCCACGTGCGCCACCGCCTCGCCCCTCCCCGCAGTCCTCCAGGTCTTCTtCCTGTCCCCAACGGTCTGGGACCCCCAAGCTCCATCCTCCGCTTCCTGCTCTCTTCATCCCGCCcCCGCTCCTTCTGGGCCAGCGCCTCCAGTGACTATTCCCAGGGATCCCTCAGAGCTGAGGACGCCGAGGCCACATCCCCATTTGGGACCTTGCCCCGACCCCGACCTCCG…
TCONS_00070912	u	XLOC_022806	-	676	5	0.74	27.7	1.15192e+06	chr14	104337088	104337763	.	104337088-104337763	MTA1	metastasis-associated protein MTA1	NM_022588	chr6	137660000	138143983	+	138118473	138143450	21	46,23,70,94,51,127,64,118,103,100,189,75,59,116,152,190,90,153,32,152,684,	0,271131,458473,463085,466211,466829,467025,469806,472930,473893,474291,476393,476788,477113,477527,477784,478106,480105,482713,483064,483299,	CCCAgAAgCAGGCGTCCCCCTCACATCTTCTCAATGCTTCTTTGCCCctGAACACTTTCCCCCACTCCTCCCTACCCCCACTCCCATGCCAGCCCCTGTCCGGAGTCTCCTCCTCTTTGAACACGTTCCTGTCTACCCTGGGCTCTGGAGGGCTTCCGACTCCCTCTGTTATGGCGTTTGTCCnnnnnTGCCACGATGTCTGCTAGGAGGTGCCCGTTTTCCGTGCCTCTCtGCGCTGGGTCCCCcATAGACGCTGGGCTgGGGTCTGTGGAGAGGGtGGAAGTCCCCGTTCTGGACTCCAGGATCGAGATCCTGCTTGAATGTTTGGAAGAGGGTCCCAGCTGAATTAAATTCAAAAAGAGGCTTTCAAGGAAGAAGGAGGTGTCATCTTTGCAAAAT…
TCONS_00079238	u	XLOC_025644	-	962	110	11.43	27.7	805041	chr15	26322861	26323822	.	26322861-26323822	ABCB10	ATP-binding cassette sub-family B member 10, mitochondrial	NM_001012166	chr19	54151423	54181495	-	54152640	54181424	13	1485,35,44,181,80,210,96,136,147,135,203,201,483,	0,1621,2602,5489,7432,9459,10631,13108,14201,15517,17271,18615,29589,	tgtatgctttcggggttggaataagcattggaggtctgagctctttctactcggagctgatgaaaggactgggtgccggggggcgcctctgggagctcctggagagagagcccaatctgccttttaaggagnnnnnnnnnnnnnnnnnnnnnnnnnnnnnnnnnnnnnnnnnnnnnnnnnnnnnnnnnnnnnnnnnnnnnnnnnnnnnnnnnnnnnnnngcccatatttcaggatttcagcctTTCCATTCCaTCAGGATCTGTCACGGCACTGGTTGGCCCAaGTGGTTCaGGCAAATCAACAGTGCTTTCGCTCCTGtTGAGGTTGTaCGACCCTGCTTCTGGAACTATTAGTCTTGATGGCcATGACATCCGTCAGCTAAACCCAGTGTGGCTGAG…
TCONS_00192416	u	XLOC_062739	-	445	8	1.8	27.5	1501812	chr6	52847137	52847581	.	52847137-52847581	GSTA3	glutathione S-transferase alpha-3	NM_031509	chr9	20051500	20068146	-	20051753	20063121	7	373,132,142,133,52,108,218,	0,2053,3934,5082,6112,11534,16428,	TAATTCCTTGGTTGGAGCCCAGGCTCTCATTTTCTCTTCTCATTCCACCTCACTGCGGCATCCACACCACCCACTTGGCTTGCATCTTCCACATGGGCCAGGGGCTCAGCACCTGCTACAACATGTTCTGGGTTCCCCAGACCctacaAcATGCAGCCCTGACTTTCAGGGCATGATTCTACACTCTGCTATCTCTCTCCAATATCTCTTGGGCAGTGACTCCACCTTCATGACGGCACTCTTCCCCCAGGAGGAGACTATATCAGAGnnnnnnnnTCTCCTTGTATGCTTTCCTTATTTCCTGCTCTAGGATCTGAAGTAAACCTGGGTGAACTTGAATTAATCCCCTTTCTTGCAACATTGGCACTTACTGATTTCACTGTGTTATAATCTGCATGC…
TCONS_00231688	u	XLOC_076653	-	627	83	13.24	27.4	1222298	chrX	99943411	99944037	.	99943411-99944037	RAD21	double-strand-break repair protein rad21 homolog	NM_001025701	chr7	88267647	88294703	-	88269091	88286210	14	1636,84,150,149,172,224,123,126,207,107,100,130,175,174,	0,2288,3851,4856,5386,6805,8603,9068,9735,10520,12602,14152,18419,26882,	CAGCAATCTGAATGAGAAAATTAACCATTTAGAATATGAAGACCAATATAAGGATGATAATTTTGGAGAAGGAAATGATGGTGGAATATTAGATGACAAACTTATTAGTAATAATGATGGCGGTATCTTTGATGACCCcccTGCCCTCTCTGAGGCAGGGGTGATGTTGCCAGAGCAaCCTGCACAnnnnnnnnnnnnnnnnnnnnnnnnnnnnnnnnnnnnnnnnnnnnnnnnnnnnnnnnnnnnnnnnnnnnnnnnnnnnnTGCCAACCATGACTGATCAAACAACACTTGTTCCaAATGAGGAAGAAGCATTTGCATTGGAACCTATTGATATAACTGTTAAAGAAACAAAAGCCAAGAGGAGGAGGAAGCTCATTGTTGACAGTGTCAAAGAGTT…
TCONS_00025240	u	XLOC_008014	TSS9035	311	0	0	26.8	1.36954e+06	chr10	42541406	42552578	+	42541406-42541431,42550162-42550280,42552143-42552225,42552496-42552578	RSU1	ras suppressor protein 1	NM_001109404	chr17	87345487	87538289	-	87346094	87537978	9	710,133,115,83,119,121,51,112,138,	0,89233,132683,133070,134904,140823,159682,192382,192664,	CAGAAACTCAAACACCTGAACCTCGGcatgaacaggctgaacatttcgccacaaggCTTCAGCTCCCTGCCAGCTCTTGAGGTTCTGGACTTGACTTACAACAACTTGAGCGAAAATTGTCTTCCTGGAAACTTCTTCTACCtGACCACCCTGCGTGCACTCTATCTGAGTGACAACAATTTTGAAATCCTGCCACCAGATATTGGGAAGCtCACAAAGATGCAGACACTCAACCTTAGGGATAACGACCTGATCTCGCTGCCTAAGGAAATCGGGGAGCTTACCCAGCTTAAAGAGGTCCAtATTCAGGG
TCONS_00135761	u	XLOC_042988	TSS49135	353	0	0	26.3	1.38083e+06	chr20	3385643	3386115	-	3385643-3385753,3385874-3386115	ST6GAL1	beta-galactoside alpha-2,6-sialyltransferase 1 isoform 2	NM_147205	chr11	79723269	79732192	-	79725754	79732088	5	2727,175,99,90,143,	0,4843,6261,6973,8780,	TTTGAGCTCCAAAGCAACCACCTTGGAGCTGGGATCCTCATTtCCTGCCAAACCCTCAGCTTATACAGGCAGGAGAAAGAGCCCTGGAGTGAGAAGACCTGGGTTTTCAAATTGATGCTCCCCTACTTACTAGCTGTGCCATTTTGGGCAAATTCCCTTCCCTGGCCTCTGTTTCCACATCTGTAAAGAAGGGATGATGATCCCACCCCCAGTGCTGTTGTGAGGATTACCTGAACGCACcTGTCCTATCCTCAGAGAGTTACCTTTCCTATtGaGAAACAACTACCCCACTTGGAACACTCAAGAAACCacccaaGGCTACGGACAAAGAAGAACGTGCTCTCCTCCTCACT
TCONS_00135761	u	XLOC_042988	TSS49135	353	0	0	26.3	1.38083e+06	chr20	3385643	3386115	-	3385643-3385753,3385874-3386115	ST6GAL1	beta-galactoside alpha-2,6-sialyltransferase 1 isoform 1	NM_001113344	chr11	79723269	79765645	-	79725754	79762029	6	2727,175,99,98,646,133,	0,4843,6261,28221,38162,42243,	TTTGAGCTCCAAAGCAACCACCTTGGAGCTGGGATCCTCATTtCCTGCCAAACCCTCAGCTTATACAGGCAGGAGAAAGAGCCCTGGAGTGAGAAGACCTGGGTTTTCAAATTGATGCTCCCCTACTTACTAGCTGTGCCATTTTGGGCAAATTCCCTTCCCTGGCCTCTGTTTCCACATCTGTAAAGAAGGGATGATGATCCCACCCCCAGTGCTGTTGTGAGGATTACCTGAACGCACcTGTCCTATCCTCAGAGAGTTACCTTTCCTATtGaGAAACAACTACCCCACTTGGAACACTCAAGAAACCacccaaGGCTACGGACAAAGAAGAACGTGCTCTCCTCCTCACT
TCONS_00123515	u	XLOC_038820	TSS44581	368	0	0	26	1.04304e+06	chr2	91307910	91319102	+	91307910-91307956,91318782-91319102	CD2	T-cell surface antigen CD2 precursor	NM_012830	chr2	196332546	196697894	-	196332589	196346163	7	341,125,231,306,112,12,17,	0,4655,7883,13147,13562,85970,365331,	GGCGGAGAGGACCTCCAACCTGCTGtAGATTAGGGTGCTGCAGCCAGTGACAAAGCTGCAGGTGAGCAAATCAAAGAGGACCCTCACCCTGGTGGAAAACAGGCCCATTCAGTTGAACTGCTCAGTCAAGTCTCAGACCAGCCAGAACTCCCACTTTgCGGTGCTCTGGTACGTCCACAAGCCCTCGGATGCCGACGGCAAGCTCATCCTGAAGACCACcCACAACTCCGCCTTCGAATACGGCACTTACGCCGAGGAGGAGGGCCTGAGAGCCAGGCTCCAGTTTGAGAGGCATGTGTCGGGGGGTCTGTTCAGCCTCaCGGTCCAGAGAGCCGAGGTCAGCGACAGCGGCAGCTACTACTGCCACG
TCONS_00123515	u	XLOC_038820	TSS44581	368	0	0	26	1.04304e+06	chr2	91307910	91319102	+	91307910-91307956,91318782-91319102	IGSF3	immunoglobulin superfamily member 3 precursor	NM_001106455	chr2	196495204	196530084	+	196495204	196526714	8	411,390,402,405,411,408,474,3621,	0,3583,7651,11957,23604,25965,29086,31259,	GGCGGAGAGGACCTCCAACCTGCTGtAGATTAGGGTGCTGCAGCCAGTGACAAAGCTGCAGGTGAGCAAATCAAAGAGGACCCTCACCCTGGTGGAAAACAGGCCCATTCAGTTGAACTGCTCAGTCAAGTCTCAGACCAGCCAGAACTCCCACTTTgCGGTGCTCTGGTACGTCCACAAGCCCTCGGATGCCGACGGCAAGCTCATCCTGAAGACCACcCACAACTCCGCCTTCGAATACGGCACTTACGCCGAGGAGGAGGGCCTGAGAGCCAGGCTCCAGTTTGAGAGGCATGTGTCGGGGGGTCTGTTCAGCCTCaCGGTCCAGAGAGCCGAGGTCAGCGACAGCGGCAGCTACTACTGCCACG
TCONS_00128483	u	XLOC_040635	-	887	44	4.96	26	992413	chr2	69960311	69961197	-	69960311-69961197	GMCL1	germ cell-less protein isoform 1	NM_001033931	chr4	120845607	120885122	-	120846763	120884910	14	1285,88,146,76,70,138,91,85,66,113,98,97,124,466,	0,5897,8787,12627,13762,16771,17860,20872,23031,23639,26910,28065,31571,39049,	ctgaCgaCCAGCTGAAATGTAACCTCTTGATAACAGcCAAATTACTGTATTAGAAACATTTAAATTCCAGCTCTGAGCGTCAAGGGTGAGGCATTTAAAAGGTTCCTTTAAGTTAAAaaAAATGGATGAATTTTAAAAGAACAAAAGCAATTTATGAACCTATGGGCATATCATTAAGAAAGAAAAAAATTATTAATAAATTCCAAAAGTTAAAAGGAGTTGGAATAAAAACCTAACTAGAAagAAAAAAatnnnnnnnnnnnnnnnnnnnnnnnnnnnnnnnnnnnnnnnnnnnnACTTACTCTTTTTCCAAATGGGTATTTATTATTTGCACaGATACATAAAAATGATtCCCATTTTAAAAACCATAATAAAAATATATATTAACCACAGAAGTAC…
TCONS_00123513	u	XLOC_038818	TSS44580	989	0	0	26	813918	chr2	91288631	91296951	+	91288631-91288854,91290745-91291155,91296598-91296951	CD2	T-cell surface antigen CD2 precursor	NM_012830	chr2	196332546	196697894	-	196332589	196346163	7	341,125,231,306,112,12,17,	0,4655,7883,13147,13562,85970,365331,	GCGAGAGGTGCAGATCGTCAGCACCGTGGACTCTTCCTTCCCCTATGCCATCTACACCCAGCGCGTCCGCGGAGGGAAGATCTTCATAGAAAGAGTCCAGGGGAACTCAACCCTATTGCACATCACAGATCTTCAGGCCCGGGATGCCGGGGAGTACgaatGCCACACACCCAGCACTGATAAGCAATACTTTGGGAGTTACAGTGCAAAGATGAACCTAGTGGTGATCCCAGACTCCCTGCAGACCACTGCCATGCCCCAGACTCTGCACAGAGTGGAGCAGGACCCGCTGGAGCTCACTTGTGAGGTGACCTCGGAGACCgTTCAGCACAGCCACCTGTCTGTGGCCTGGCtCCGGCAGAAAGGTGGCGAGAAGCCCGTGGAGGTCATCTCCCTGAG…
TCONS_00123513	u	XLOC_038818	TSS44580	989	0	0	26	813918	chr2	91288631	91296951	+	91288631-91288854,91290745-91291155,91296598-91296951	IGSF3	immunoglobulin superfamily member 3 precursor	NM_001106455	chr2	196495204	196530084	+	196495204	196526714	8	411,390,402,405,411,408,474,3621,	0,3583,7651,11957,23604,25965,29086,31259,	GCGAGAGGTGCAGATCGTCAGCACCGTGGACTCTTCCTTCCCCTATGCCATCTACACCCAGCGCGTCCGCGGAGGGAAGATCTTCATAGAAAGAGTCCAGGGGAACTCAACCCTATTGCACATCACAGATCTTCAGGCCCGGGATGCCGGGGAGTACgaatGCCACACACCCAGCACTGATAAGCAATACTTTGGGAGTTACAGTGCAAAGATGAACCTAGTGGTGATCCCAGACTCCCTGCAGACCACTGCCATGCCCCAGACTCTGCACAGAGTGGAGCAGGACCCGCTGGAGCTCACTTGTGAGGTGACCTCGGAGACCgTTCAGCACAGCCACCTGTCTGTGGCCTGGCtCCGGCAGAAAGGTGGCGAGAAGCCCGTGGAGGTCATCTCCCTGAG…
TCONS_00093375	u	XLOC_029969	TSS33725	305	0	0	25.2	707744	chr17	39151783	39152372	+	39151783-39151828,39152114-39152372	WHSC1L1	histone-lysine N-methyltransferase NSD3	NM_001106090	chr16	70733901	70839802	-	70734179	70839408	23	520,202,107,142,117,270,113,203,181,171,198,127,129,131,46,101,127,516,155,163,72,668,404,	0,1126,3184,5022,7041,12309,12934,13621,17053,27436,28057,30275,31024,32120,35134,37515,44181,46962,51058,61784,62971,71633,105497,	CAGATCTTGGTCGTCGGGTTTTTTTAACTTCGGTTTTGGAGGCAACATTCTTTTTTGCTTGGGATAAAGCCTCTTCAGGCTGTTTATCAATATAGATAAAAGTATACTGTTCTATCCTTTCTTCTCGAGTCATTTTCAACGCTTTCTCTGCATGGGCAATACCAATatcccaCTGAGCACGTTCTCTCTGAGGTCGGGGTTTCCGAATCTTTTGTTTCTCAGAGTGATTGCTGGCTTGTTTGGTTGCCTCAGCCAGtAATTCTTCATACTGTTTATGACCTTTATACTCCCGTACCCGTTTTTCA
TCONS_00231698	u	XLOC_076663	-	541	16	2.96	25.1	1075579	chrX	102793134	102793674	.	102793134-102793674	TMEM188	transmembrane protein 188	NM_001106173	chr19	20245263	20259563	-	20245918	20259465	6	697,55,110,74,72,123,	0,4106,4768,9019,13207,14177,	AAGCACTGATAATGTCAGTCATCATCATCAAGATAATCTGGGTAAATATTGCACACATCTTGTCAGTTGTTGCTATGACCTTTACATATCCAACCGCAAAAGGAATGCTTTATGGCTTTTTGCTGTATCACTTATTCAAAtAAnnnnnnnnnnnnnnnnAATAaCAATTAGTGAAGATTGGCGTTGAACAtGAGGCCTAGGGTTCAAAATTAGTTTTCCTGTATCATCACAAGACATATTGTATTCTGCTAATATCATTTGACATtGAGCAGCTATAATTGATGGTACAACTCCTCTCTTGTGTATTCCAGCAAAGGACAAGCCTATTAGAGTGATACAGCTAATGGTGAAAAATGGGTGATTCCGTAATGATGTGaAGAAGGACACCTTTTGTGTCTC…
TCONS_00223915	u	XLOC_074001	-	445	69	15.51	24.3	1.01111e+06	chr9	116649446	116649890	.	116649446-116649890	PRPF4B	serine/threonine-protein kinase PRP4 homolog	NM_001011923	chr17	36319605	36350616	-	36320890	36350572	15	1489,87,152,115,154,138,148,91,74,211,82,156,174,1197,85,	0,2549,3076,3854,7460,8155,9173,9889,11652,13944,15101,16300,20476,22247,30926,	ctgctGATGTTAAAGAGTATGAACGGGAAAACGTTGATACATTTGAGGCCTCAGTGAAAGCCAAGCATAATCTAATGACAGTTGAACAGAATAATGGTTCgTCTCAGAAGAAGTTGTTGGCACCTGATATGTTTnnnnnnnnnnnnnnnnnnnnnnnnnnnnnnnnnnnnnnnnnnnnnnnnnnnnnnnnnnnnnnnnnnnnntTTCAAAGAGAATCCCAACCTCAGAGATAACTGGACCGATGCAGAAGGCTATTATCGTGTGAACATAGGTGAAGTCCTAGATAAaCGTTACAATGTGTATGGCTACACTGGGCAAGGTGTATTCAGTAATGTTGTACGAGCCAGAGATAATGCAAGAGCCAACCAAGAAGTGGCTGTAAAGATCATCAGAAACAAT…
TCONS_00079239	u	XLOC_025645	-	889	143	16.09	23.5	873242	chr15	26550572	26551460	.	26550572-26551460	ABCB10	ATP-binding cassette sub-family B member 10, mitochondrial	NM_001012166	chr19	54151423	54181495	-	54152640	54181424	13	1485,35,44,181,80,210,96,136,147,135,203,201,483,	0,1621,2602,5489,7432,9459,10631,13108,14201,15517,17271,18615,29589,	ctgaaaataacttcagtgctatagacatttaaaaagttacaatggttaaaactctgaataaaaagatcttgagaacaggtacatttcaaagcaatattttacacgctttggannnnnnnnnnnnnnnnnnnnnnnnnnnnnnnnnnnnnnnnnnnnnnnnnnnnnnnnnnnnnnnnnnnnnnnnnnnnnntactgttttgcattaaagtctctcatgttgtttaccagtaattgtttccttaggCTGAAATAAAACTTTGTTTGTTCATTAGTTTTCTGTATAtCCCATTTgGTTTTGAAAGCAGCTCTTCATGTTTTCCATATTCAGTaATTTTTCCTTGGTCAAGAACAGCAACCATATTAGCATTCTTAATGGTGGAGAGACGATGGGCAATAACT…
TCONS_00023541	u	XLOC_007171	TSS8505	607	30	4.94	22.5	1261816	chr1	245317447	245320329	-	245317447-245318002,245320279-245320329	FGFR3	fibroblast growth factor receptor 3 precursor	NM_053429	chr14	82683190	82697229	-	82683974	82697229	17	931,106,138,71,123,191,111,122,146,191,145,191,124,170,54,270,103,	0,1106,1343,1678,1832,2071,2337,2529,2854,3346,4014,5914,6187,6395,7930,8286,13936,	TGCAGACCCCACCCATCCATTGGCTCCAATTCCAGGCCAGCTTCTGCCAAGGAAGCTCCCAGGACTGAATGATCCCcACAAAACACAGTGGCCaGGAAGGGAGGGCTGGAGGTCAACTCCCCCGCACnCCTGCCACCACAACCAAGAGGCCccCATGGAGgttagccctgagcTGTGGGTcCCTGTGggatgcaggctcccacggatacttcaggggatgagcctgggtnnnnnnnnnnnnnnnnnnnnnnnnnnnnngggcagtGGGTaTGTGGggcctgTGTAGGTGGGTTGGACAGCAcTGGGCCTAGCCAGAGAGCCGGGGACTGCTGTGGCCAAAGTGGGCAGCAATATGTTGCCAGAAAAAAAACTACAGTGCAACCATCACAGCTGGTAGGG…
TCONS_00215706	u	XLOC_071422	TSS78253	1219	54	4.43	22.3	1.0768e+06	chr9	74843616	74861547	+	74843616-74843741,74848108-74848194,74850079-74850202,74854714-74854803,74854883-74855003,74857965-74858051,74860964-74861547	CYP1A1	cytochrome P450 1A1	NM_012540	chr8	61462206	61468237	+	61464758	61467268	7	58,851,127,90,124,87,1279,	0,2538,3853,4064,4247,4519,4752,	CCGCTGCTGCTGTGGAAGAGACTGTTGgTGTTTCTTAGGACACACACAGCTTCGCCAAAATCCTTCTCTGTCTTCTGGTTCCTGCACCAGGTTCCTCACACTGACCCGCAAGATTTCTGGGCACAGATTATAAACGCTCCTCGGGAGTTTTATCGgGCCCTGAATGGGTTTATTGCACtACACGTACAAGACCATCTTGCTACATATGATAAGGATCATATCCGAGACATTACTGATGCTCTGATTAATGTATGCCACAACAAATATGCTGCTACCAAAACAGACACTTTGAATGACAGTGAAATCATAAGCACTGTGAACGACCTCTTTGGAGCTGGGTTTGAAACAGTATCAACATGTCTATATTGGAGCTTTCTTTATTTGATACACTATCCAGAA…
TCONS_00013035	u	XLOC_004262	TSS4393	631	0	0	21.5	1014876	chr1	245316395	245317340	+	245316395-245316511,245316827-245317340	FGFR3	fibroblast growth factor receptor 3 precursor	NM_053429	chr14	82683190	82697229	-	82683974	82697229	17	931,106,138,71,123,191,111,122,146,191,145,191,124,170,54,270,103,	0,1106,1343,1678,1832,2071,2337,2529,2854,3346,4014,5914,6187,6395,7930,8286,13936,	ATTTGTTCAACCATTTGGAAATGTAAAATCcattcttgattcatgGTCCAAAAGAGCAGGCAGGgACAGGCTGCCCCTGGCCGACCTCTGGAATGAGCTTAGAGAAGGAAATGACAGGCTGGGCCGGCGCAGTCTCCTCACAGCAGATTCGCTGCAGGAcGGGTCCTTCGTCGcCACCACTTCTCATCCTTCGTCGtGGCTTCAAGTGCAGTTCAGGTGGAGAAAGAgAGAACAGAACCGGCCTCaGCAACAAcAAGGAAgGAGACgCAGGGTCAAGCAGCCCTGTGaATCCATCACACTCAACATTCAAGCCAAGTGgAGCACAAGCAGGACCAGCCCaGGGGgGGCCGAAGTGGAGGCTCTCTGGGGTGGGGGCCCTCTGGGTGGGCAAAATTCTCT…
TCONS_00204627	u	XLOC_067106	-	1104	15	1.36	21.5	619562	chr7	56323663	56324766	.	56323663-56324766	XPOT	exportin-T	NM_001108102	chr7	60898205	60937868	-	60899238	60934437	18	1217,239,70,95,120,145,125,63,39,237,169,185,246,70,57,83,134,216,	0,16136,17413,18068,18609,18877,19484,21151,21653,24410,27144,27405,28566,30247,30768,32243,36172,39447,	CGCTTATATCATGGCTGCAAGCTCAGATGCTGAATCCCCAACCAGAGAAGACCTTTATACGAAATAAAGCCGCcCAAGTCTTCGCCTTGCTTTTTGTTACAGAGTATCTCACTAAGTGGCCCAAGTTTTTTTTTTGACATTCTCTCAGTAGTGGACCTAAATCCAAGGGGAgTAGATCTGTACCTGCGAATCCTCATGGCTATTGATTCAGAGTTGGTGGATCGTGATGTGGTGCATACATCAGAGGAGGctCGTAGGAATACTCTCATAAaAgATACCATGAGgGAACAGTGCaTTCCAAATCTGGTGGAATCATGGTACCAAATATTACAAAATTATCAGTATACTAATTCTGAAnnnnnnnnnnnnnnnTTGAAGTAGTTGGGGCTTATGTCTCTT…
TCONS_00122657	u	XLOC_038527	-	1289	48	3.72	20.9	762662	chr2	72256505	72257793	+	72256505-72257793	EXOC6B	exocyst complex component 6B	NM_001109246	chr4	118788651	119239982	-	118791579	119239911	18	3055,113,142,182,114,98,72,121,47,84,69,177,205,46,91,48,166,181,	0,6982,182881,224998,234731,243045,243813,246724,248508,248970,279711,295332,371239,378569,378720,380496,384786,451150,	CTGCTCTAGTCCTCAGTCCAGCTGAGTGGGGATCCAATGTCAGTCATCCAGTTCACCAACCACAGTTGCACTGTGCAAATGGGATGGAAGAACAAAATACCnnnnnnnnnnnnnCtTGGCTTTTGAAACAGGTATGTAGGCTTTCTTGTTTAATAGCAGTTAAAAGAGGAAAATGTACAAGAGGAATAAACATGCTCTTTTCACAGAGGAGATTTCCCCTAACCATGCGGCCCATCCATATCAGTAGCTTTACTAGTAAGTTTTAGAGAAAAAAGTtCCCTTCAGAGTTAAAAATGGACTTTCCTAATTTTCTCTATAAATGTGCAACTATCTGTGCAAAATAAAAACGCCATTTCCAACACCTTTGTGAAAAGTACTTGTGAATGCAGGCAAAAAAAA…
TCONS_00146681	u	XLOC_046415	-	706	37	5.24	20.4	755235	chr22	15368186	15368891	.	15368186-15368891	CHEK2	serine/threonine-protein kinase Chk2	NM_053677	chr12	45933899	45965427	-	45933915	45964674	15	103,81,86,116,164,87,100,62,54,109,91,148,125,335,88,	0,1216,5276,6296,6639,7472,9580,11415,14013,16394,22695,23574,23810,30447,31440,	gggctggagttgggtgggaaagtacatgaggcattggaatcagataactctgggtctgtattctgcacatgccacctgtgagtggctgagctgggcttctgccCAgCACTCAAAGGCCACATTCCTAGTTATAGATGTTCCTTTCACCTTGGTGAAGATGAGGAGAGCTGCACCAGACCACCTCTCAGGGTTTCCTAaTGCAAATCCTTGAACCCTGCAAAAGTGAGCATCCAGAGAGGTGGGAGCTACTTTTATACACACTGTCTGTGCCCTCCTCATCTCCcGCTTCTGCAGCATGAAACACCtGTAATGCTTTGTTCTGTTTATTGTCTCCCTTTCTCATTAGACCTGAGCTCTGGaATATTaTGGGCTCAAGTACTTCTGACAATTTGTATGGTA…
TCONS_00065186	u	XLOC_020945	-	2572	46	1.79	19.6	633368	chr14	62907839	62910410	+	62907839-62910410	PPP2R5E	serine/threonine-protein phosphatase 2A 56 kDa	NM_001106740	chr6	98047315	98197549	-	98051667	98194684	12	4452,102,128,120,51,109,131,93,102,197,164,528,	0,10181,13027,15936,17698,20262,21468,36975,44850,68414,147212,149706,	CTcaACTGCTtCTTTATTATGATGCACCCaCAGTACAGAACcTCTCACACATcTGTGAAAGgGGAAGGTTACATTTCTTTTcGGGGAGCACCTTCGTTTTTGTTTCTGTTACCACTCTGAAGAAAGCAAATCATTTCCAAAGAAAAACATTTTAAATTCCAAGTGTTTAAGACTCaGCTTGTATTTTATGGTGTTTGAAAAGGAAGTagCATGTTTTAGCCAGAGGTGGAAGATTGTTTTGTGGCATTTTACGTTTGAGGTGGATCAGAAGTCTTCaCTGTCTGGTTGAACCAGTCTATAATTTTcATATGCAACTTTTcATATCAAAAATGTTTCATTTTTaCCTCTACTCACAAAGAGATGCTgTTTAAAaAAACGCACACACAGcTAAATTTAAAA…
TCONS_00033724	u	XLOC_010835	-	575	44	7.65	18.5	626132	chr10	29327154	29327728	.	29327154-29327728	ZFP532	zinc finger protein 532	NM_001107382	chr18	61868980	61977002	+	61869047	61975070	10	81,68,2354,182,177,163,282,113,151,2427,	0,211,47451,63347,68186,75194,80011,101507,104227,105595,	TAAAAGTTACAAATACGTAGTTAGACCAATAGATTTATATAGTCAGGTTTTTGTCATGTAATTTATTAACTGTTACAGAAACACAACTAAGAATATCAAGCATTTCTCTGGCTCTTGAAAACAAATCAGTTGACTTAACCCTTTGCTGTCAAAAGAGTTGGCGTTTCCTGTTCCGGGTGCTACTGCCAAACGTTCTGGTACTTAGAGTCGGGATGCACAACTTCCACCACCGACTTACCAGTGCAGCCGCCTGTGTATTGCAATGGGCCGTTACCTTAAGCACTGGGCCACCTGGGTTTAGTTCAGCCATTTCAAGaAGTATATTTAACGTCGGTAGTTCTGCTTTCTTAAAATGCAGCAGAGGTACTCTTCTGTCCCTTCCGTTTAGAGTTCTCTGGG…
TCONS_00046173	u	XLOC_014708	-	607	38	6.26	18.4	771157	chr11	92982480	92983086	.	92982480-92983086	N6AMT1	N(6)-adenine-specific DNA methyltransferase 1	NM_001191592	chr11	27107105	27119549	+	27107119	27119291	6	148,87,91,84,142,365,	0,1972,3015,7549,10663,12079,	AAAAtTCCTTGTTACCTAATGAATGACTTCAGTTTCAAGATATGCTAAATGCATTCAGTTTCCAGTAGCTCTGGGCACACACTGTATGCTAGGACTTGGTGAACTTGAGGACTGAAAGnnnnnnnnnnnnnnnnnnnGGAAAGTGCAGTGGTTCCTTGCAGACCTTTTGTCTTCATTATTTTCAAAATTTCTTCTGGGTTGTTTTCTTtAATGGTAACTAAATAGAATAATCCTCTTGGTGAAAGGAGATCTgGAACCAGGGGGAAAAACCTGTCCATGACTTCCCGACCATTTCTGCCACCAGCCCAAGCTGCCTCTATTCCGTGACTTCCTACCTCTTCAGGTGGAGTCACTACATAGGGGGGATTGAACACCAGAAGATCAACTTTTTCnnnnnnn…
TCONS_00160028	u	XLOC_050927	-	1038	53	5.11	18.3	670504	chr3	3999846	4000883	.	3999846-4000883	PNPT1	polyribonucleotide nucleotidyltransferase 1,	NM_001142371	chr14	110130416	110161762	+	110130426	110160686	28	171,61,75,106,50,64,48,114,187,52,58,97,103,71,37,67,90,54,107,72,64,84,84,107,56,79,48,1235,	0,2054,2823,3556,4485,5645,5802,6683,6941,7767,8499,9717,10163,13914,15257,15816,15967,17376,20484,21391,21549,22048,22739,23943,24136,26230,27082,30111,	CTTTGAAATAATGCTGATCCATGGAGGGTTTTAAACGTATCTACCTCACAACTTATATTCCTAAGTGAAGTCAAATCCCGAcCATCACACCTTTTGTATTCATTCAAAATAATACTTCTAAAAACTTCCTTTGCAACAACATTGAAGGATTCTATTATnnnnnnnnnnnnnnnnnnnGGAAATTTTTCTTTTAGTTGTTCCTCTATATCTAATCTTATTTTGTTAATAGCTTCATCTctggaaaCttTTTCATGTTCGTAATCTGTAAAAACTGCATAGAGTCTCTCCATAGCGAGTTTATGAGtatgtttcacaatctctGgCAAAGGGGTAAATAACTTCTGAGGCGTCCTCTTGGTAACACCAATTTCTTTTACCAACTGCTGAATGCCCTGAATT…
TCONS_00100818	u	XLOC_032131	TSS36503	396	15	3.79	17	901958	chr17	57671192	57673985	-	57671192-57671280,57673679-57673985	RPS6KB1	ribosomal protein S6 kinase beta-1	NM_031985	chr10	76657023	76698088	-	76657707	76698067	15	922,113,108,78,63,108,91,91,101,58,148,69,121,50,162,	0,2124,4954,8749,9092,9975,10851,11097,13763,15252,17486,29916,31371,32734,40903,	ATAGTTTCACTAAAATGAGTGAAACATAAATGTCCCCATGCCTTTTGGCAGCATCcTATGCCATCTCTTTTTCCCACACATCCCaCTATCCCACTAATTTGGTcTnnnnnnnnnnnnnnnTTCTTTCaAGGAATTTTGCTCCATACATAAACTGCTTTGGATAGATTACACTCTTTTTAATTTTATTAAATCACTTTTGTTTCCAGCTTTTACTTGGCAGAAATCTCCATGGCTTTGGGacatttacatcaaaaggggatcatatacagagacctgaagccggagaatatcattcttaatcacCAAGGTCATGTGAAACTAACAGACTTTGGACTATGCAAAGAATCTATTCATGATGGAACAGTCACACACACATTTTGTGGAACAATAGAATAC
TCONS_00131776	u	XLOC_041589	-	728	72	9.89	16.9	779701	chr2	11133699	11134426	.	11133699-11134426	CAPZA1	F-actin-capping protein subunit alpha-1	NM_001109625	chr2	200080803	200125881	-	200082895	200125594	10	2233,63,72,79,80,207,64,52,64,326,	0,2556,5702,10218,10907,15697,16627,19911,21991,44752,	AAATAATACAAATATATTTTATTTGAAATAAACAAAAATGCATACACAGCTCAATGGGTCACCTGGAAACAAACTGTTGCTTGACTGTATTACTGAGCAGAAACAAAACGGAAGCAnnnnnnnnnctTTCTTTTTTGACATGTATCTGGAGATAGGTAGGAAGACACTACTTGGTTTTTTAAAAAACTGACCTTCCCTTAAGGCCTGGTCATAGAAGTGTAAACAATgTAAATGAAnCCACCATTACCAGtTGTCATATCATATCTgTGTCACCTGcGTATTCTGAGATTACACACATACCTGCCAATATACCTGGGAAAGGTTATTTTATCACAGTTACACTTGAGTTCTTGGCAGGCAGGACTGAGGAAGAGTAATTTGAAaTAAGTTTTAcATCCT…
TCONS_00013036	u	XLOC_004262	TSS4393	586	0	0	16.7	880542	chr1	245316440	245317340	+	245316440-245316509,245316825-245317340	FGFR3	fibroblast growth factor receptor 3 precursor	NM_053429	chr14	82683190	82697229	-	82683974	82697229	17	931,106,138,71,123,191,111,122,146,191,145,191,124,170,54,270,103,	0,1106,1343,1678,1832,2071,2337,2529,2854,3346,4014,5914,6187,6395,7930,8286,13936,	GTCCAAAAGAGCAGGCAGGgACAGGCTGCCCCTGGCCGACCTCTGGAATGAGCTTAGAGAAGGAAATGACAGGCTGGGCCGGCGCAGTCTCCTCACAGCAGATTCGCTGCAGGAcGGGTCCTTCGTCGcCACCACTTCTCATCCTTCGTCGtGGCTTCAAGTGCAGTTCAGGTGGAGAAAGAgAGAACAGAACCGGCCTCaGCAACAAcAAGGAAgGAGACgCAGGGTCAAGCAGCCCTGTGaATCCATCACACTCAACATTCAAGCCAAGTGgAGCACAAGCAGGACCAGCCCaGGGGgGGCCGAAGTGGAGGCTCTCTGGGGTGGGGGCCCTCTGGGTGGGCAAAATTCTCTACcTAAAACTCATATAGAGGATCTACACAGCaGTAGTCACAGAAA…
TCONS_00071070	u	XLOC_022873	TSS25772	443	0	0	16.4	838485	chr15	21230175	21232975	+	21230175-21230258,21231620-21231798,21232796-21232975	HERC2	E3 ubiquitin-protein ligase HERC2	NM_001107520	chr1	107440125	107645117	+	107440663	107644458	92	97,93,138,220,101,157,111,172,174,189,152,158,114,252,194,201,229,119,179,185,156,186,171,104,151,215,133,128,196,134,174,137,152,192,188,193,183,182,148,197,231,139,146,143,268,137,99,169,126,109,140,191,106,92,176,112,82,144,91,178,82,172,145,226,172,187,141,192,154,108,132,159,119,126,156,116,199,215,178,162,92,140,188,198,84,142,196,113,191,106,213,932,	0,467,21557,26368,28783,29990,32757,34415,36246,39853,40614,41785,42028,45715,48247,50496,54467,54826,56108,60477,61256,62095,73681,74399,75632,77790,78224,78463,78676,83200,83822,84070,84321,85974,91137,91865,93875,97700,98304,98526,99042,100030,101342,101827,102254,102609,103982,105394,105662,106596,106814,110727,112354,112544,118748,121801,126959,127138,128813,129165,129488,129655,130826,13468…	ATGAGTGATCTTCTGGTGGGCAGCTTGGTGGCTGCTGGAGgGTTGGAGTCAGCCTTATACGCAGCCATTACTGCAGAGATCCAGGATACTGACGCCCATAAAGAAGCACAGAAGGAAAAAGAAGTTGATGAACAGGAAGCGAATGCCtcAGCGTTTCATAGAAGCAGGACGGCATTGCATAAAGACCTTGTTAAtATGGGAATCtGTCAGTCTTCTGGCGAACaGTGTTTGCCTCTGGTTCAGCTCGTGCAACAGCTTCTTAGCATTATACATACTACTGtGTAAGGTAATTTTtCTtTTGAAAACTAAAGTCAGTGTGAAATACTGATGAGCCTTGTTTTTTAAGGCCAGACTAGGAGGAGGTGGGAAGAAGTCAGACTCcGCCTGTGGACAGAGGGT…
TCONS_00033751	u	XLOC_010862	-	929	82	8.83	15.9	646475	chr10	60566884	60567812	.	60566884-60567812	TRAF6	TNF receptor-associated factor 6	NM_001107754	chr3	86827581	86847408	+	86835297	86846484	7	168,318,151,159,72,78,1761,	0,7694,10473,12034,13391,16008,18066,	TCCAAATGTAAATTCCATTGCACTGCTGTGCTTCAATTTCAGCAACTTTGTCCTCAAGGGTTCGAATGGTTCGTTTGAGCTCACTTACATATGTACTCTGAGTTTCCATTTTAtcagtcagctcnnnnnnnnnnnnnnnnnGTCTTACAAGGCGACCCTCTAACTGGTGGATAGTTTCCTGGAAATTCCGGACCTCTGAGACATACCCAGAGTCGGGTATAAGGCTCAAACTATGAACAGCCTGGGCCAACATTCTCATGTGTGACTGGGTGTTCTCTTGTAGGTGGCGTGCCAAGTGATTTCTCTGCATCTTTTCATGGnnnnnnnnnnnnnnnnnnnnnnnnnnnnnnnnnnnnnnnnnnnnnnnnnnnnnnnnnnnnTAGGCATCTGTTCTCTGAT…
TCONS_00033747	u	XLOC_010858	-	1024	43	4.2	14.9	572942	chr10	52155720	52156743	.	52155720-52156743	PGGT1B	geranylgeranyl transferase type-1 subunit beta	NM_031082	chr18	40410054	40452878	-	40410477	40452876	9	605,109,185,46,133,152,68,119,142,	0,5879,8222,12976,25249,26483,29715,37882,42682,	ATTTGAATGGTTCTGTTTTTGTAtTTTTTCACTTATTTAGTTTGAAAAAAATTAGAAAAGCATTAGTTTGAAATTAGAGCAGCTAACACACTGGGGGCAACGAGTTAAAAAATTCAAAAGGCTaAAAATAAAAACACAAAGTATCTTTCCTTCTAGATAAAAAAGATTGTTTTCTTCCTAGAAAGCAAGAAAaaAAAAAAAAAAAAGGCAACTAATGATTTGAGAATAAAATCAAACATAACTGGTATTCACCACAGCAATGTCTAAATAAATGACCCACATAGCACAAAACTTTCTCATTCACAATCACATATAGTTAAttgcttttCCCTCAGTTACATAATAGTTGTCTTCAAATAATCTCCTTTTAGAAAACTATCATATTAGTTAAACCTATTT…
TCONS_00007246	u	XLOC_002418	TSS2459	652	0	0	14.6	734457	chr1	144728342	144733524	+	144728342-144728417,144730371-144730487,144731054-144731280,144732211-144732354,144733437-144733524	PDE4DIP	myomegalin	NM_022382	chr2	192534746	192671053	-	192534746	192671053	44	42,47,139,144,221,120,234,125,190,120,132,249,186,102,224,52,236,529,117,193,433,233,89,128,113,138,117,92,82,171,195,180,138,114,159,213,93,120,132,118,176,124,77,141,	0,1591,1888,3011,3874,4885,6409,9285,9933,11919,12662,13552,17168,19333,20038,21222,22501,24161,25208,26393,28776,33816,40531,50634,51756,52571,52892,55916,56738,56985,60972,62182,63432,63999,66696,68175,68495,68819,69957,100631,101036,101398,104577,136166,	AGCCTCAGCCCCTCCTCTGTTAACCAGAACTTCCCAGCCAGTGTTGACCCTGGAAACAAGCAGCTGCTCCTCCAAGATTCAGCTGTGTCCCCTCCAGTCCGgGAGGTTGCGATGAGTTCCCCAGCTCTGGTCCTCCCCAGCTCTGCTTCCTCTACTCCtGGCTCAGAAACAGCCATAATCCACAGAACAAATGGCTTGGGTGTGGATACTTCTCCAATAATGAAGACCCCTCCCAAGCTGGAGGGTGATGCTACTGATGGCTCCTTTGCCAATAAGCATGGCCGCCATGTCATTGGCCACATAGATGACTACAGTGCCCTGAGACAGCAGATTGTGGAGGGCAAGCTGCTGGcCAAAAAGATtGTGTCTCTTGTGAGGTCAGCGTGCAaCTTtCCTGGC…
TCONS_00158807	u	XLOC_050553	-	1323	24	1.81	14.6	598734	chr3	162274378	162275700	-	162274378-162275700	PPM1L	protein phosphatase 1L	NM_001107681	chr2	159385828	159662846	+	159385874	159655054	4	445,175,162,8139,	0,198300,265101,268879,	tgATTATCTAATTAATATAGAAATATTTTGAGATAATGCATGATTTCGTATTTAACTTATGAACTGCCTCATGACAAAAGGTAATGAGAGCTGATACAATcCTTCTCCTGAAGTGGCAGTGAGTAACCCAGGCAGGTTTTGCTCTGGGTCACTCAACCCTCTCTCCACCACAATCTGCCACCAGTGCCTTCACATTAATCTGCTTGTGCTCAGTGTCCTCAGAGGTTTTTGAGATTAACTTGGATTTGGCAAATGTTACGTGGGATTTTGTGTTTAAATAATGAAAGATTATAGGACTTCAAGAATAAATGAAACCATATCTCTAAATACAATCTATACCTTTGCTGCATGCTTGCTTTTCAGTGGAGCTTTGAACnnnnnnnnnnnnnGTGAAGATTT…
TCONS_00192420	u	XLOC_062743	-	438	6	1.37	14	734009	chr6	52852522	52852959	.	52852522-52852959	GSTA3	glutathione S-transferase alpha-3	NM_031509	chr9	20051500	20068146	-	20051753	20063121	7	373,132,142,133,52,108,218,	0,2053,3934,5082,6112,11534,16428,	TTTTTCCCTCTCCACCACCCCAACCACCACCTTTCACACACATAGACACGGCCTGGTATTAAAACCTTCAAGTGTACTTTCTACTAGATACCTTCGTCAGAGACATGTAGAGACTTAATCTTACCATTTCTTAACTTTTCCAGATCTTCTGCTGATTCTAGAAATTTCTCTTCAAACCAAAAGCAGAGTCAGTAAATGGGCTCCTGATAGGTCATTCCATAGCATTATAGACTTTTAACTTTGAATGGCTAaTGTCTGnnnnnnAATTTGGAGGCTATAAGATTTCTGAGTTTGGCAGTGCACACAGAGGGGTCTGGTCATGGCCATTGGGAAATTTAGACTAGATTCATCAAGAAAAAGGCATGGATCACAGCACATAGCACTCAATCTTTTAGTTCA…
TCONS_00160070	u	XLOC_050969	-	665	78	11.73	12.4	589175	chr3	73314039	73314703	.	73314039-73314703	CCDC75	coiled-coil domain-containing protein 75	NM_001108700	chr6	1619936	1630116	+	1622266	1629500	10	99,124,72,227,42,121,91,117,82,672,	0,1236,2305,3426,4358,5213,5450,6351,8043,9508,	TTTGTTCCAAAGTGAAGAGGGGAATAAGATAATTACCTGTtggtgtccttAAACCCCTCATGTATCACAATACAGCAATAAATTGTAACTGTCCATCTCTATGATACnnnnnnnnnnnnnnnnnnnnnnnnnnnTTTTTTCAAGTCAGTGAacactcatactctaaagtacgaaAAGAACAAAACATTATATAAAGTCCCTCTTTCTTTACTGGCATAAAAAATTTtGGATTTCcnnnnnnnnnnnnnnnnnnnnnnnnnnnnnnnnnnnnnnnnnnnnnnnnnnntTTTATTGGGgATAATCTTAGTCATGATCTCAGAAGTTGGTCCTGGACAATTTGAAGATAGGTCTTCTTTATCTTCATAGgCTGTTCCACACCAAATACAATACAGATGTTCT…
TCONS_00042528	u	XLOC_013662	-	608	5	0.82	10.2	417271	chr11	49046871	49047478	-	49046871-49047478	TRIM43A	tripartite motif-containing 43-like	NM_001142944	chr8	93886919	93893068	+	93886919	93893068	6	408,96,231,23,98,500,	0,1307,1957,3282,3975,5649,	CTTGTATATGGAGTTCCCAAACAGTCAGGTTTCTTAATCCTGATCATCTGTGGtCAGTGGAAAAGAAAGGCCTGACAGGAAAATTTAAGGAGCCAGCCGGGTAACTCCATATGAGGGAACTCCTGGTGACATTCAAAAAACtCACACTTCCACCTTCAAAATCAAGAAACACACCAACCcGGCCCAGAGGTTTCTCTACATAGTgaggaaacattggggaggtggtcaagagactgaaatgattatccacnnnnncacacAAAAGAAGAAATATGTCCTTAGATGTAACCATTGTGCTATTCTTCCTTATcCAGGAATCCTTACAGACTCCCAGAGCCCAGTCCCAAGAGCTgTCCAcATCCAGCTCCCAGTAGTGTTTCCCAGAGGAGAAGACCCAGG…
TCONS_00070705	u	XLOC_022705	TSS25624	384	0	0	10.1	357848	chr14	104471976	104473319	-	104471976-104472267,104473228-104473319	MTA1	metastasis-associated protein MTA1	NM_022588	chr6	137660000	138143983	+	138118473	138143450	21	46,23,70,94,51,127,64,118,103,100,189,75,59,116,152,190,90,153,32,152,684,	0,271131,458473,463085,466211,466829,467025,469806,472930,473893,474291,476393,476788,477113,477527,477784,478106,480105,482713,483064,483299,	CAAGGTCCCATTAGGCGTCAATCAAGGTGTCAGCTGGGGCTGTGGTCTCCCCTTCAGGCATGACCAGGAAAGAAGCCACTTCTGAAGCTCACATTTCtGCaCAGATAGAATGCTGAGGTCTAAGGCGTCCTTTAGATGAGGGAAGTTTGAGGTCACCAATCGAACAGAAAAGTAACTTGTACTGTACCTTAGATGAACTTCGCTAGCTTTCCCCAAAGCGAAGAGGGAAGAGGAAGATAGGGCTGAGTTCACAGTGTGGCAGGGACACAaaAAtAGGAAGGAAAAAGGTAGAGAAGGGTAGGAAAAGTAGAGAAGTAGAGAAGGGTAGGAAAGTGGTGCCCCAAGACTGGGAGAGCATTTGGGGGACCCTGGGGTCCATTCAGC
TCONS_00036029	u	XLOC_011683	TSS12970	674	5	0.74	9.7	408417	chr11	49045718	49047507	+	49045718-49045837,49046954-49047507	TRIM43A	tripartite motif-containing 43-like	NM_001142944	chr8	93886919	93893068	+	93886919	93893068	6	408,96,231,23,98,500,	0,1307,1957,3282,3975,5649,	AACTCAACCAActtccttgcagGAGTGAGTCTGTGCTGCTGCACATGCCCCAGCCTGTCAATCCAGAGCTCACTGTAGGGCCCATCACTGGACTGGTGGACAGGCTCAACCGcTTCCGAGTGGAAATTGCCTTCACTTGGGAAGTAACCAATCACAATATAAGGCTGTTTGGGGATGTGAGAAGATTGATGTTTGGACGTGGATCTTTGAATTCTGACAGATCTGACTATTTTGCTGCATGGGGaACCTGGGTCTTCTCCTCTGGGAAACACTACTGGGAGCTGGATgTGGAcAGCTCTTGGGACTGGGCTCTGGGAGTCTGTAAGGATTCCTGgATAAGGAAGAATAGCACAATGGTTACATCTAAGGACATATTTCTTCTTTTgtgtgnnnnngtgg…
TCONS_00046121	u	XLOC_014656	-	559	45	8.05	7.9	366397	chr11	40518548	40519106	.	40518548-40519106	LRRC4C	leucine-rich repeat-containing protein 4C precursor	NM_001107753	chr3	80921605	82413671	+	82411046	82412969	7	669,181,138,212,94,53,2667,	0,311806,934512,1095696,1290786,1464930,1489399,	TGACAGCCAGGTATTCTATTTCAGAAGGCTTCTATGCAGCTTCTTCTTTGTCAGGAGTATTGTAGATCCTGACCAAATATTTTATAAATTGTAGGAAGACCTGAATGGGGATAAAAGCCAACTAGTGCTCCCTGCTGTCCTGACACCTCCACCTGCAGAGTTCCAAAATTTAGGTTAGGGAAGAGTATTCCTTCTAAATTCAGTTTGACAATTTCAGTCCTTACTATTTAGGAAAAAAAAnnnnnnnnnnnnnnTAGAATTTTCTCTATTTCTTGTTCATCTAGTACCCCACATTTGAGCTTCTATTGTGGAATtTCAGCAGAAGTAGgTTCAAATAGTTTTAGTTTTTTaTTTTnnnnnnnnnnnnnnnnnnnnnnnnnnnnnnnTCTCTCTTCTATA…
TCONS_00158808	u	XLOC_050554	-	1160	162	13.97	7.4	300385	chr3	162278527	162279686	-	162278527-162279686	PPM1L	protein phosphatase 1L	NM_001107681	chr2	159385828	159662846	+	159385874	159655054	4	445,175,162,8139,	0,198300,265101,268879,	TAGGTTTACAATAAACATTTTTTGTTGCATACATTGTATACATGTTTATAAATTGCCTTGTTTTGaGCCAGAGCCAGGCTTATTcCCATTCCAAATGAAAGCACCAAAGtCTCAAAACCTCCTGCCTCTTGCTTCTGTTATGCTTTGGTCTTATCCTCTACCCATGAATTGTTTCTTTGCTTTCCnnnnnnnnnnnnnnnnCAAGCTATTCCAACTCAGAAGCATAGAGAAATTATAAAATTCAAGAACAGATATTAGAATGGAAAATGAGTTTAACTTAAAAGAATACCAGCAGTCTCAGGnnnnnnnnnnnnnnnnnnnnnnnnnnnnnnnnnnnnnnnnncaTCATGGGTAAATTTTTtGCTGTTCATTTTTATACAACAACATAGGATCAGAGAT…
TCONS_00203842	u	XLOC_066797	-	721	58	8.04	5.3	189275	chr7	138525875	138526595	-	138525875-138526595	TTC26	tetratricopeptide repeat protein 26	NM_001025045	chr4	65922942	65981026	+	65923047	65979550	12	108,138,94,58,54,64,89,84,70,107,134,1588,	0,564,3779,33878,35029,36570,40647,42007,42991,53089,54835,56496,	TCCTAAGATtCCGAGAGCCATTTATTATTTAAAAAGTAAGAACAACATGAGGAAACAGAAGCTTTGGCATATGAAAAAAGATGTAGCTTTGCTTCCTAGAATTCAGTTATTTAGGCCAGTTTATTTTGATTTGTGCTCTGAGCTGATTATATATGAGTCTAnnnnnnnnnnnnnnnnnnnnnnnnnnnnnnncCGAGTAGAGGcGAAATAACCCCTTGTGACAGTCCTGAAGGTGAAGGCGATCTTCAGTCATTGATCTCTTCTTGGCTGCTTTCACTCCTGCCATTTTCTCACCTCCTTTCTATACAACTCCTTCATCCACAAGTGGAGTGCTGGGATAAGTGGAACAGCTAATACAGTACCTATGGGGATTTTCCTGACTTCAGTGCTTGAGGAATT…
TCONS_00215999	u	XLOC_071548	TSS78345	541	0	0	5	193387	chr9	87578609	87591048	+	87578609-87578771,87585937-87586101,87590836-87591048	KIF27	kinesin-like protein KIF27	NM_198050	chr17	12230380	12301010	+	12235257	12300869	18	56,384,201,959,144,207,170,104,156,206,198,114,177,216,207,199,165,605,	0,4791,8588,9986,16026,26136,29144,30211,32516,34667,38773,43807,45489,53391,62072,63791,65816,70025,	TTATATAATGAAGAAATGAAAATGAAAGTTCTGGAACGGGATAATATGGTTCGTGAATTAGAATCTGCACTGGACCATCTAAAATTGCAGTGTGACCGGAGACTGACCCTCCAGCAAAAGGAACATGAACAAAAGATGCAGTTGCTGTTACATCATTTCAAAGAACAAGATGAAGAAGGCATTATGGAAACTTTCAAAACATATGAAGATAAAATCCAGCAGTTGGAAAAAGATCTTTATTTCTATAAGAAAACCAGCCGGGATCTTAAGAAGAAACTTAAGGAACTGGTAGGGGAAGCAATTCGGCGGCAACTAGCACCATCAGAGTATCATgAGGCTGGAGATGGAgtcctgaagccagaagGAGGCATGCTTTCAGAAGAATTAAAATGGGTATCC…
TCONS_00169314	u	XLOC_054502	-	2006	0	0	2.3	76093.7	chr4	185176265	185178270	-	185176265-185178270	STOX2	storkhead-box protein 2 isoform 1	NM_001134863	chr16	48197063	48305632	+	48198421	48304077	4	1524,153,2266,1751,	0,89757,99498,106818,	aTTTCATCAAATTTATGGAGGTAGTTATATGTAAAAATAAAAATTACCATAAAGTAATATGTTGTATCATAATAATACATAaGTGTGCAAAAtGCCGACaGATGTGTTGACCCTTTCACAGAGATTCAACCAGATTCGGTTTTGTAAACCTTTCaGTTGCTAAACCcTAAGACTGGATAAGCAGTCGTGTAACACAAAGCTATGATTTTACAGGAGGAAAAGGATACTGGCAACGCCTGGCGAGGACCCCACTCTTCTGGGACCGAGAGCCTCACCGTGACCTCGGATGACATTTGCAATGTGCTGCCGGCAGCCACTCCtCCccTGttcaaGAaTCTCAATCAGATTCAGGCAAGAATATTTTTATATGCAACATCTGCTTACATGGTATCACCTTTA…
						Average=	13768.8	6.67302e+08
