# Supplementary material for: The Baboon Kidney Transcriptome: Analysis of Transcript Sequence, Splice Variants, and Abundance
Source: PLoS One. 2013 Apr 23;8(4):e57563. doi: 10.1371/journal.pone.0057563 (PMC3634053; doi:10.1371/journal.pone.0057563)
Supplement: Table S14 — Splice variant count of novel baboon RNAs compared with human hg18 and hg19 reference genomes. This table includes gene ID and number of variants per gene. (XLSX) [file pone.0057563.s014.xlsx]

## Sheet: Additional file 14
Gene ID	Number of Variants
SLC29A4	7
SHC1	6
CYP1D1	5
FGFR3	5
NCOA4	4
OXR1	4
PROS1	4
ZFP469	4
ABCB10	3
CCT5	3
CYP1A1	3
DNM1	3
GPR116	3
HSD17B4	3
MOCS1	3
MTA1	3
PRPF38A	3
PTCD3	3
RAD21	3
RDX	3
RGD1311678	3
SNX19	3
TBL1XR1	3
WNK1	3
ACO2	2
ADAMTS7	2
AFG3L2	2
API5	2
ATAD1	2
BCL2L1	2
BHMT2	2
CAPZA1	2
CCT6B	2
CD2	2
CDKL3	2
CISD2	2
CSGALNACT2	2
CUBN	2
CXADR	2
DHX9	2
EXOC6B	2
FKBP4	2
GPS2	2
GSTA3	2
HERC2	2
HNF1B	2
HNRPH1	2
HSD17B12	2
IGSF3	2
IMPDH1	2
KHSRP	2
MGC112830	2
MRPL10	2
MYLK	2
NFYB	2
NOX4	2
PPM1L	2
SEPHS1	2
ST6GAL1	2
TARDBP	2
TERF1	2
TRIM43A	2
VPS35	2
WHSC1L1	2
XPOT	2
ZFP532	2
ZFYVE9	2
ACSM5	1
ADIPOR1	1
AGPAT6	1
AK3	1
AK4	1
AP1S2	1
ARL5A	1
ARL6IP1	1
ARMC1	1
ATP5F1	1
ATP5G1	1
ATP5H	1
BCL2L12	1
BIN2	1
BMX	1
CCDC75	1
CDK2AP2	1
CDV3	1
CHEK2	1
CHORDC1	1
CHRNB4	1
CLIC4	1
CNOT7	1
COMMD4	1
CRTC1	1
CSNK1G3	1
CYP4F12	1
CYP4F40	1
DKFZP468J242	1
DKFZP469I1231	1
DR1	1
DYNLT3	1
EI24	1
EIF1	1
EIF4EBP2	1
ENAH	1
EP400	1
EPCAM	1
ERAS	1
FAM210B	1
FAM91A1	1
FAU	1
FBLIM1	1
FYCO1	1
GALNT14	1
GAR1	1
GLUD1	1
GMCL1	1
GOLGA2	1
GSTM1	1
GTF2H1	1
HECW1	1
HIBCH	1
HNRNPAB	1
HPS1	1
HSBP1	1
IDI1	1
IL9R	1
ITFG2	1
KCTD8	1
KIF27	1
LAPTM4B	1
LMTK2	1
LRRC4C	1
MED28	1
MFN1	1
MPPE1	1
MRPL11	1
MRPL19	1
MRPL32	1
MRPL35	1
MTRF1L	1
MYO5B	1
N6AMT1	1
NADK	1
NAMPT	1
NECAP1	1
NFU1	1
NMD3	1
NPAP60	1
NQO1	1
OSBPL9	1
PA2G4	1
PARN	1
PCMTD2	1
PDAP1	1
PDE4DIP	1
PGGT1B	1
PIGP	1
PMM2	1
PNO1	1
PNPT1	1
POLD2	1
PPP2R5E	1
PRCP	1
PRPF4B	1
PSIP1	1
RAD23B	1
RBM3	1
RBMX2	1
RELA	1
RGD1307615	1
RGD1310351	1
RGD1311634	1
RGD1359290	1
RHBDF1	1
RHPN2	1
RNASEH1	1
RNF145	1
RPL7L1	1
RPS6KB1	1
RSU1	1
RTN4IP1	1
SAFB	1
SF4	1
SKP1	1
SLC4A8	1
SMEK2	1
SNAPC1	1
SOCS5	1
SRP72	1
SS18	1
STK24	1
STOX2	1
STRADB	1
SYT3	1
THEM4	1
THRAP3	1
TIMM17B	1
TLK1	1
TMEM188	1
TMTC4	1
TRAF6	1
TRMT1	1
TTC26	1
UBFD1	1
UBXN2A	1
VPS37A	1
WIZ	1
WWP1	1
XIAP	1
ZBTB25	1
ZFP192	1
ZFP426L	1
ZFYVE1	1
ZMYM4	1
Sum of Variants=	319
AVG Variants/Gene=	1.49765
