# Supplementary material for: The Baboon Kidney Transcriptome: Analysis of Transcript Sequence, Splice Variants, and Abundance
Source: PLoS One. 2013 Apr 23;8(4):e57563. doi: 10.1371/journal.pone.0057563 (PMC3634053; doi:10.1371/journal.pone.0057563)
Supplement: Table S15 — Splice variant count of all baboon RNAs identified from RNA-Seq dataset. This table includes gene ID and number of variants per gene for 35,900 transcripts identified in RNA-Seq dataset, 750 transcripts identified in GenBank, and 35,150 transcripts novel for baboon. (XLSX) [file pone.0057563.s015.xlsx]

## Sheet: Additional file 15
Variant Count of 35,900 Transcripts Idenitified from RNA-Seq Dataset			Variant Count of 750 Transcripts Identified in GenBank			Variant Count of 35,150 Transcripts Novel for Baboon
Gene ID	Number of Variants		Gene ID	Number of Variants		Gene ID	Number of Variants
RDM1	61		DBNDD2	15		RDM1	61
PDE9A	34		SF1	14		PDE9A	34
CREM	33		FOXP2	11		CREM	33
NRG1	22		RAB40C	11		NRG1	22
C17ORF62	21		PIP5K1A	10		C17ORF62	21
SERPINA1	21		TAZ	10		SERPINA1	21
TCF7L2	21		AMACR	9		TCF7L2	21
ALG13	20		ESR1	8		ALG13	20
DIP2A	20		PI4KB	8		DIP2A	20
ST3GAL3	20		MEN1	7		ST3GAL3	20
RPAIN	18		NRXN2	7		RPAIN	18
PQBP1	17		BRWD1	6		PQBP1	17
UBE2D3	17		CAV1	6		UBE2D3	17
MORF4L2	16		DNASE1L1	6		MORF4L2	16
OPA1	16		P4HA2	6		OPA1	16
PTGER3	16		POGZ	6		PTGER3	16
VEGFA	16		RASGRP2	6		VEGFA	16
PDE4DIP	15		SEPT8	6		PDE4DIP	15
APBB2	15		SERPINB8	6		APBB2	15
BHLHB9	15		AVPR2	5		BHLHB9	15
DAG1	15		DEPDC5	5		DAG1	15
DBNDD2	15		FAM3A	5		DYSF	15
DYSF	15		FCGR3A	5		PPHLN1	15
PPHLN1	15		FOXP4	5		ASPH	14
ASPH	14		IGF2	5		ATP5SL	14
ATP5SL	14		MBOAT7	5		CTNND1	14
CTNND1	14		MET	5		ME3	14
ME3	14		PPP2R4	5		MIER1	14
MIER1	14		SLC5A1	5		NEK6	14
NEK6	14		TNNI2	5		PCBP2	14
PCBP2	14		TP53BP1	5		PDE4D	14
PDE4D	14		ATP5C1	4		PML	14
PML	14		C21ORF59	4		RAD17	14
RAD17	14		CCND3	4		TGIF1	14
SF1	14		CD86	4		WISP1	14
TGIF1	14		DCLRE1C	4		OXR1	13
WISP1	14		DEFA1	4		APTX	13
OXR1	13		DKC1	4		ATP2A3	13
APTX	13		DNAJC28	4		C17ORF76-AS1	13
ATP2A3	13		ERGIC3	4		GNAS	13
C17ORF76-AS1	13		G6PD	4		NUDT1	13
GNAS	13		GCFC1	4		ODF2	13
NUDT1	13		GTPBP10	4		SLC11A2	13
ODF2	13		IFNAR2	4		SLC3A2	13
SLC11A2	13		KATNAL1	4		TOM1	13
SLC3A2	13		LSP1	4		IMPDH1	12
TOM1	13		MDFIC	4		ABI1	12
IMPDH1	12		MOXD1	4		C15ORF40	12
ABI1	12		MPP1	4		CHCHD7	12
C15ORF40	12		MTO1	4		CPEB2	12
CHCHD7	12		PCID2	4		EIF4G1	12
CPEB2	12		PIGT	4		ENSA	12
EIF4G1	12		PROZ	4		EXD2	12
ENSA	12		PSMG1	4		GPR56	12
EXD2	12		RAB11FIP3	4		LEPR	12
GPR56	12		RBM12	4		MAX	12
LEPR	12		SHROOM1	4		MEG3	12
MAX	12		SON	4		MEIS2	12
MEG3	12		ST7	4		MLF1	12
MEIS2	12		SYNJ1	4		PCDH15	12
MLF1	12		SYS1	4		RAB34	12
PCDH15	12		TAGAP	4		RNF170	12
RAB34	12		TES	4		RNH1	12
RNF170	12		TSEN34	4		SERBP1	12
RNH1	12		TUFT1	4		TPD52L2	12
SERBP1	12		UQCC	4		TRAF3	12
TPD52L2	12		ZNF669	4		TRPM3	12
TRAF3	12		ACSL6	3		TSPAN4	12
TRPM3	12		ADAL	3		YY1AP1	12
TSPAN4	12		ARPC4	3		ASTN2	11
YY1AP1	12		BMP4	3		BANP	11
ASTN2	11		CATSPER2	3		BTRC	11
BANP	11		CCBL1	3		C5ORF13	11
BTRC	11		CLDN12	3		CCT7	11
C5ORF13	11		CXCR4	3		DNAJC19	11
CCT7	11		EIF4ENIF1	3		EPB41	11
DNAJC19	11		FBXO7	3		HK1	11
EPB41	11		GART	3		MRPL52	11
FOXP2	11		GHR	3		MYD88	11
HK1	11		HOXA1	3		NFIA	11
MRPL52	11		KLK3	3		PARD3	11
MYD88	11		L1CAM	3		PTPRO	11
NFIA	11		LGALS14	3		SMPD4	11
PARD3	11		LRRC8A	3		SYBU	11
PTPRO	11		LUC7L	3		TMEM91	11
RAB40C	11		MAP1A	3		TP53	11
SMPD4	11		MFAP1	3		YWHAZ	11
SYBU	11		PHYH	3		NCOA4	10
TMEM91	11		PHYHD1	3		APP	10
TP53	11		RPL10	3		ATXN2L	10
YWHAZ	11		SEMA6C	3		BAX	10
NCOA4	10		SLC10A3	3		BIN1	10
APP	10		SNX3	3		BLCAP	10
ATXN2L	10		STEAP2	3		CALD1	10
BAX	10		TRIM34	3		CASP1	10
BIN1	10		AFF4	2		CDKN1A	10
BLCAP	10		AKT2	2		CYP3A5	10
CALD1	10		APOA5	2		EFCAB2	10
CASP1	10		ARHGAP4	2		ESRP1	10
CDKN1A	10		ATP11A	2		FAM104B	10
CYP3A5	10		B2M	2		FAM76A	10
EFCAB2	10		BCL11B	2		FGFR2	10
ESRP1	10		BUD13	2		GPN1	10
FAM104B	10		C5ORF35	2		GPR137	10
FAM76A	10		CAPZA2	2		GTF2I	10
FGFR2	10		CAV2	2		H2AFV	10
GPN1	10		CCL2	2		IL17RC	10
GPR137	10		CCR5	2		IP6K2	10
GTF2I	10		CD247	2		MAP7	10
H2AFV	10		CGN	2		MBD1	10
IL17RC	10		CHPF	2		MITF	10
IP6K2	10		CTGF	2		MYADM	10
MAP7	10		DDX18	2		NDUFC1	10
MBD1	10		DECR2	2		NF2	10
MITF	10		DNAJB2	2		NME2	10
MYADM	10		DOLPP1	2		PARP9	10
NDUFC1	10		EEF1A1	2		PTPN3	10
NF2	10		ELL3	2		SCP2	10
NME2	10		EMD	2		SEC23B	10
PARP9	10		F10	2		STAU2	10
PIP5K1A	10		FAM73B	2		SYTL2	10
PTPN3	10		FGF1	2		TRPT1	10
SCP2	10		FLNA	2		TXNRD1	10
SEC23B	10		GDF9	2		ZFAND1	10
STAU2	10		GDI1	2		NOX4	9
SYTL2	10		GMPPA	2		OSBPL9	9
TAZ	10		HMGB1	2		SHC1	9
TRPT1	10		HOXA2	2		SLC29A4	9
TXNRD1	10		HOXA5	2		ADAM9	9
ZFAND1	10		IFNAR1	2		ATXN3	9
NOX4	9		IFNGR2	2		BCAR1	9
OSBPL9	9		IL10RB	2		BTN2A2	9
SHC1	9		IL12B	2		CAMK2B	9
SLC29A4	9		IL8	2		CAMK2D	9
ADAM9	9		INSIG2	2		CD44	9
AMACR	9		IRF1	2		CNOT4	9
ATXN3	9		ITFG3	2		CPT1B	9
BCAR1	9		ITSN1	2		CYB561D1	9
BTN2A2	9		KIF3A	2		DCAF8	9
CAMK2B	9		LEAP2	2		DISC1	9
CAMK2D	9		LENG1	2		DTNA	9
CD44	9		LGALS1	2		EIF4E3	9
CNOT4	9		LRP5	2		FGFR1	9
CPT1B	9		LRTOMT	2		FHL1	9
CYB561D1	9		LYSMD1	2		GCH1	9
DCAF8	9		LYZ	2		GOT1	9
DISC1	9		MAD2L1	2		GPRASP2	9
DTNA	9		MATN4	2		GUCY1A3	9
EIF4E3	9		MMP24	2		HTATIP2	9
FGFR1	9		MRPL9	2		LIMS1	9
FHL1	9		OLIG1	2		MADD	9
GCH1	9		OVGP1	2		MAFF	9
GOT1	9		PDIA3	2		MCFD2	9
GPRASP2	9		POLR3K	2		MEF2C	9
GUCY1A3	9		PRPF31	2		MKNK1	9
HTATIP2	9		PSMB4	2		MLLT10	9
LIMS1	9		PSMD4	2		MSLNL	9
MADD	9		PYGM	2		MYNN	9
MAFF	9		RFX5	2		NEDD4L	9
MCFD2	9		RGS11	2		NFYC	9
MEF2C	9		RPS4X	2		NPNT	9
MKNK1	9		RPS9	2		PAK4	9
MLLT10	9		RSPH3	2		PCSK6	9
MSLNL	9		SCNM1	2		PDLIM5	9
MYNN	9		SEC63	2		PHTF2	9
NEDD4L	9		SELL	2		POMT1	9
NFYC	9		SERINC4	2		PPARD	9
NPNT	9		SETD3	2		RGS3	9
PAK4	9		SFI1	2		RNF14	9
PCSK6	9		SLC5A3	2		SCARF1	9
PDLIM5	9		SNRNP25	2		SDCBP	9
PHTF2	9		SNX27	2		SDHC	9
POMT1	9		STEAP1	2		SEC61A2	9
PPARD	9		STK4	2		SHMT2	9
RGS3	9		TFEB	2		SLC29A1	9
RNF14	9		TIMP3	2		SRSF10	9
SCARF1	9		TMC4	2		SYNCRIP	9
SDCBP	9		TNF	2		SYNPO	9
SDHC	9		TNFAIP8L2	2		TCF12	9
SEC61A2	9		TP53TG5	2		TNFSF13	9
SHMT2	9		TRIM22	2		TNIK	9
SLC29A1	9		TRIM5	2		UBE2I	9
SRSF10	9		TRIM6	2		WIPI2	9
SYNCRIP	9		TTYH1	2		ZDHHC16	9
SYNPO	9		TUBGCP4	2		CSNK1G3	8
TCF12	9		UGT1A6	2		FGFR3	8
TNFSF13	9		WDR76	2		ST6GAL1	8
TNIK	9		WFIKKN1	2		AGTR1	8
UBE2I	9		WNT2	2		ALDOA	8
WIPI2	9		WRB	2		ANAPC11	8
ZDHHC16	9		YWHAH	2		ARHGAP25	8
CSNK1G3	8		ZNF259	2		ARHGEF7	8
FGFR3	8		ZNF687	2		ARL6IP4	8
ST6GAL1	8		ACTB	1		ARMC10	8
AGTR1	8		ANKRD43	1		ATP2A2	8
ALDOA	8		APOA1	1		BAIAP2	8
ANAPC11	8		APOBEC3G	1		BCAT2	8
ARHGAP25	8		ARF5	1		C5ORF44	8
ARHGEF7	8		ARHGDIG	1		C7ORF10	8
ARL6IP4	8		ASIP	1		C9ORF131	8
ARMC10	8		ATG2A	1		CACNB2	8
ATP2A2	8		ATP5O	1		CAMKK2	8
BAIAP2	8		ATP6AP1	1		CAPN3	8
BCAT2	8		AXIN1	1		CASP12	8
C5ORF44	8		BATF2	1		CCDC120	8
C7ORF10	8		BYSL	1		CD46	8
C9ORF131	8		C21ORF63	1		CLIP2	8
CACNB2	8		C22ORF28	1		CNNM2	8
CAMKK2	8		CD274	1		COX11	8
CAPN3	8		CD28	1		CRYZ	8
CASP12	8		CDC42BPG	1		DIDO1	8
CCDC120	8		CDK14	1		DNMT3B	8
CD46	8		CEP250	1		DPP8	8
CLIP2	8		CNOT3	1		EFEMP1	8
CNNM2	8		COX8A	1		EGFLAM	8
COX11	8		CRYZL1	1		ENY2	8
CRYZ	8		CTSD	1		FAIM	8
DIDO1	8		CTTNBP2	1		FAM54B	8
DNMT3B	8		DES	1		FAM65A	8
DPP8	8		DNPEP	1		FKBP9L	8
EFEMP1	8		DOLK	1		FNBP1L	8
EGFLAM	8		DONSON	1		FOLR2	8
ENY2	8		DRG1	1		FUT8	8
ESR1	8		EHD1	1		GGA3	8
FAIM	8		ENPP1	1		GPC3	8
FAM54B	8		EXT1	1		GPRASP1	8
FAM65A	8		FADS1	1		GSN	8
FKBP9L	8		FADS2	1		HFE	8
FNBP1L	8		FADS3	1		HFE2	8
FOLR2	8		FRS3	1		HMGA1	8
FUT8	8		FZD1	1		HOPX	8
GGA3	8		GCC1	1		HYAL1	8
GPC3	8		GPHA2	1		IGF1	8
GPRASP1	8		GRM8	1		ING1	8
GSN	8		HBA1	1		ING4	8
HFE	8		HBB	1		IRF3	8
HFE2	8		HBD	1		KCNMB3	8
HMGA1	8		HCFC1	1		KDM4C	8
HOPX	8		HOXA10	1		KIAA0040	8
HYAL1	8		HOXA11	1		KLHDC9	8
IGF1	8		HOXA3	1		KLHL13	8
ING1	8		HOXA4	1		KTN1	8
ING4	8		HOXA7	1		LAMA4	8
IRF3	8		HOXA9	1		LAT	8
KCNMB3	8		IFNG	1		LOC100507463	8
KDM4C	8		IL5	1		MAPK9	8
KIAA0040	8		INHA	1		MAPRE2	8
KLHDC9	8		KCNS1	1		MARCH2	8
KLHL13	8		KHDC1	1		MATR3	8
KTN1	8		LCA5L	1		MEF2A	8
LAMA4	8		LCAT	1		MEPCE	8
LAT	8		LENG9	1		MOSPD3	8
LOC100507463	8		LPL	1		MRPL55	8
MAPK9	8		LRRK2	1		MSRB3	8
MAPRE2	8		MAP3K1	1		NAT1	8
MARCH2	8		MAP4K2	1		NDRG2	8
MATR3	8		MDFI	1		NFAT5	8
MEF2A	8		MED20	1		NPHP1	8
MEPCE	8		MIER3	1		NR2F2	8
MOSPD3	8		MRPL23	1		NR3C1	8
MRPL55	8		NFS1	1		NT5C3	8
MSRB3	8		NPRL3	1		OCIAD1	8
NAT1	8		OSTM1	1		OS9	8
NDRG2	8		PDIA2	1		OTUD5	8
NFAT5	8		PISD	1		PCDH7	8
NPHP1	8		PPIA	1		PDCD6IP	8
NR2F2	8		PPIP5K1	1		PDHA1	8
NR3C1	8		PPP2R5B	1		PDPN	8
NT5C3	8		RAD50	1		PHLDB2	8
OCIAD1	8		RBM39	1		PLAGL1	8
OS9	8		RENBP	1		POLL	8
OTUD5	8		RHBDF1	1		PPARGC1B	8
PCDH7	8		RPL36AL	1		PPFIBP1	8
PDCD6IP	8		SDC4	1		PRRG1	8
PDHA1	8		SELENBP1	1		PTBP1	8
PDPN	8		SERF2	1		RAB3IP	8
PHLDB2	8		SLC17A5	1		RPL28	8
PI4KB	8		SLC22A12	1		SLC22A6	8
PLAGL1	8		SLC22A4	1		SLC22A8	8
POLL	8		SLC22A5	1		SLC2A11	8
PPARGC1B	8		SLC2A1	1		SLC30A6	8
PPFIBP1	8		STK11IP	1		SLC30A8	8
PRRG1	8		STRC	1		SMG7	8
PTBP1	8		TFPT	1		SORBS2	8
RAB3IP	8		TMEM187	1		STAT6	8
RPL28	8		TMEM50B	1		STX16	8
SLC22A6	8		TMOD4	1		SULT1A1	8
SLC22A8	8		TRA2A	1		SUPT5H	8
SLC2A11	8		TUBB2A	1		SYK	8
SLC30A6	8		TUBGCP3	1		TAC1	8
SLC30A8	8		UBQLNL	1		TFG	8
SMG7	8		UGT1A1	1		THOC5	8
SORBS2	8		UGT1A3	1		TJAP1	8
STAT6	8		UGT1A4	1		TMEM106C	8
STX16	8		UGT1A7	1		TMEM176B	8
SULT1A1	8		UGT1A8	1		TMEM184B	8
SUPT5H	8		UGT1A9	1		TMPRSS4	8
SYK	8		USP49	1		TNNT2	8
TAC1	8		VPS72	1		TRAF5	8
TFG	8		ZNF800	1		TSEN2	8
THOC5	8		ZSCAN29	1		VCAN	8
TJAP1	8		Sum of Variants=	750		VPS13A	8
TMEM106C	8		AVG Variants/Gene=	2.49169		VRK2	8
TMEM176B	8					WBP5	8
TMEM184B	8					WRAP53	8
TMPRSS4	8					YPEL5	8
TNNT2	8					ZBTB20	8
TRAF5	8					ZFYVE27	8
TSEN2	8					ZNF185	8
VCAN	8					ZNF384	8
VPS13A	8					ZNF619	8
VRK2	8					ABCB10	7
WBP5	8					CSGALNACT2	7
WRAP53	8					HNF1B	7
YPEL5	8					MRPL11	7
ZBTB20	8					ABL2	7
ZFYVE27	8					ACOT7	7
ZNF185	8					ADAM22	7
ZNF384	8					ADD1	7
ZNF619	8					AGL	7
ABCB10	7					AHCYL2	7
CSGALNACT2	7					ALG3	7
HNF1B	7					ALKBH2	7
MRPL11	7					AMPD3	7
ABL2	7					ANKRD28	7
ACOT7	7					ANXA2	7
ADAM22	7					APLP2	7
ADD1	7					ARHGAP24	7
AGL	7					ARHGEF12	7
AHCYL2	7					ARMCX5	7
ALG3	7					ASNS	7
ALKBH2	7					AURKA	7
AMPD3	7					B9D1	7
ANKRD28	7					BNIP1	7
ANXA2	7					BPHL	7
APLP2	7					BRE	7
ARHGAP24	7					BTN2A1	7
ARHGEF12	7					C9ORF25	7
ARMCX5	7					CBFA2T2	7
ASNS	7					CDYL	7
AURKA	7					CERKL	7
B9D1	7					CFL2	7
BNIP1	7					CLCN3	7
BPHL	7					CLDND1	7
BRE	7					CMTM3	7
BTN2A1	7					COMT	7
C9ORF25	7					CPNE1	7
CBFA2T2	7					DAZAP2	7
CDYL	7					DBI	7
CERKL	7					DCAF4	7
CFL2	7					DIO1	7
CLCN3	7					DYNC2LI1	7
CLDND1	7					EEF1D	7
CMTM3	7					EPB41L5	7
COMT	7					EPB49	7
CPNE1	7					ERC1	7
DAZAP2	7					FAM13C	7
DBI	7					FBLN1	7
DCAF4	7					FMR1	7
DIO1	7					FXYD5	7
DYNC2LI1	7					GAS2	7
EEF1D	7					GP2	7
EPB41L5	7					GRAMD3	7
EPB49	7					GSR	7
ERC1	7					GSTK1	7
FAM13C	7					GUSBP10	7
FBLN1	7					H2AFY	7
FMR1	7					HDAC8	7
FXYD5	7					HMGB2	7
GAS2	7					HMOX2	7
GP2	7					HNRNPD	7
GRAMD3	7					HNRNPF	7
GSR	7					HNRNPR	7
GSTK1	7					HOMER3	7
GUSBP10	7					HSD11B1L	7
H2AFY	7					IFT122	7
HDAC8	7					IFT27	7
HMGB2	7					IKBKB	7
HMOX2	7					IL1RAP	7
HNRNPD	7					INPP5F	7
HNRNPF	7					INTS9	7
HNRNPR	7					IRF5	7
HOMER3	7					KLHL7	7
HSD11B1L	7					LARP4	7
IFT122	7					LCLAT1	7
IFT27	7					LDHA	7
IKBKB	7					LMAN2L	7
IL1RAP	7					LMX1B	7
INPP5F	7					LRCH1	7
INTS9	7					LRRC48	7
IRF5	7					LTBP1	7
KLHL7	7					LYRM2	7
LARP4	7					MAGIX	7
LCLAT1	7					MAPK14	7
LDHA	7					MAPKAP1	7
LMAN2L	7					MARK3	7
LMX1B	7					MBNL1	7
LRCH1	7					MGST1	7
LRRC48	7					MME	7
LTBP1	7					MPST	7
LYRM2	7					MSL3	7
MAGIX	7					MTF2	7
MAPK14	7					MUC1	7
MAPKAP1	7					NARF	7
MARK3	7					NKIRAS2	7
MBNL1	7					NR1I3	7
MEN1	7					OPTN	7
MGST1	7					PAX8	7
MME	7					PEX5	7
MPST	7					PGAM5	7
MSL3	7					PGAP2	7
MTF2	7					PHF8	7
MUC1	7					PLSCR4	7
NARF	7					PPM1B	7
NKIRAS2	7					PPP1R12B	7
NR1I3	7					PREPL	7
NRXN2	7					PRKACB	7
OPTN	7					PRNP	7
PAX8	7					PROM1	7
PEX5	7					PTCH1	7
PGAM5	7					RABL2B	7
PGAP2	7					RAI2	7
PHF8	7					RAPGEF1	7
PLSCR4	7					RBBP6	7
PPM1B	7					RCOR3	7
PPP1R12B	7					RNF185	7
PREPL	7					RNF38	7
PRKACB	7					RORA	7
PRNP	7					RPS24	7
PROM1	7					RTN3	7
PTCH1	7					SCMH1	7
RABL2B	7					SCOC	7
RAI2	7					SEC14L1	7
RAPGEF1	7					SEPT9	7
RBBP6	7					SLC13A2	7
RCOR3	7					SLC25A25	7
RNF185	7					SLC41A3	7
RNF38	7					SLC47A2	7
RORA	7					SMARCA4	7
RPS24	7					SNX18	7
RTN3	7					SPOP	7
SCMH1	7					STOX1	7
SCOC	7					SUFU	7
SEC14L1	7					SYNRG	7
SEPT9	7					TBCK	7
SLC13A2	7					TFCP2	7
SLC25A25	7					THRA	7
SLC41A3	7					THYN1	7
SLC47A2	7					TM2D2	7
SMARCA4	7					TNN	7
SNX18	7					TNRC6B	7
SPOP	7					TOR2A	7
STOX1	7					TPD52L1	7
SUFU	7					TPM1	7
SYNRG	7					TPM3	7
TBCK	7					TRAF3IP2	7
TFCP2	7					TRMT2B	7
THRA	7					TROVE2	7
THYN1	7					UBE2K	7
TM2D2	7					USP16	7
TNN	7					VDAC1	7
TNRC6B	7					VDAC2	7
TOR2A	7					YIF1B	7
TPD52L1	7					YTHDF2	7
TPM1	7					ZNF419	7
TPM3	7					ZNF507	7
TRAF3IP2	7					ZNF655	7
TRMT2B	7					API5	6
TROVE2	7					ARL5A	6
UBE2K	7					DHX9	6
USP16	7					IGSF3	6
VDAC1	7					MOCS1	6
VDAC2	7					MYLK	6
YIF1B	7					NFU1	6
YTHDF2	7					STK24	6
ZNF419	7					TERF1	6
ZNF507	7					TLK1	6
ZNF655	7					TTC26	6
API5	6					WNK1	6
ARL5A	6					A1CF	6
DHX9	6					ABCG1	6
IGSF3	6					ABHD11	6
MOCS1	6					ABHD16A	6
MYLK	6					ABLIM1	6
NFU1	6					ABTB1	6
STK24	6					ACBD4	6
TERF1	6					ACBD5	6
TLK1	6					ACSF3	6
TTC26	6					ACSM2B	6
WNK1	6					ACTN1	6
A1CF	6					ADARB1	6
ABCG1	6					ADCY1	6
ABHD11	6					AFTPH	6
ABHD16A	6					AGTRAP	6
ABLIM1	6					ANK1	6
ABTB1	6					ANK3	6
ACBD4	6					ANKRD33B	6
ACBD5	6					ANO6	6
ACSF3	6					ANTXR1	6
ACSM2B	6					ANXA11	6
ACTN1	6					ARF1	6
ADARB1	6					ARID4A	6
ADCY1	6					ARL4A	6
AFTPH	6					ARMC5	6
AGTRAP	6					ARMCX3	6
ANK1	6					ARMCX6	6
ANK3	6					ARNT	6
ANKRD33B	6					ARNTL	6
ANO6	6					ARRB1	6
ANTXR1	6					ASCC1	6
ANXA11	6					ASXL1	6
ARF1	6					ATL2	6
ARID4A	6					ATP2C1	6
ARL4A	6					ATP6V1H	6
ARMC5	6					ATPIF1	6
ARMCX3	6					AZI2	6
ARMCX6	6					BBS9	6
ARNT	6					BCCIP	6
ARNTL	6					BCL2	6
ARRB1	6					BID	6
ASCC1	6					BIRC5	6
ASXL1	6					BRD8	6
ATL2	6					BTF3L4	6
ATP2C1	6					BTN3A2	6
ATP6V1H	6					BZW2	6
ATPIF1	6					C12ORF65	6
AZI2	6					C1ORF212	6
BBS9	6					C1ORF38	6
BCCIP	6					C1ORF93	6
BCL2	6					C20ORF7	6
BID	6					C6ORF1	6
BIRC5	6					C6ORF136	6
BRD8	6					C6ORF203	6
BRWD1	6					C9ORF95	6
BTF3L4	6					CACNA1D	6
BTN3A2	6					CAMK2G	6
BZW2	6					CASC2	6
C12ORF65	6					CASK	6
C1ORF212	6					CASP8AP2	6
C1ORF38	6					CBFB	6
C1ORF93	6					CD164	6
C20ORF7	6					CD302	6
C6ORF1	6					CD4	6
C6ORF136	6					CDC42	6
C6ORF203	6					CDK10	6
C9ORF95	6					CHID1	6
CACNA1D	6					CHM	6
CAMK2G	6					CKMT2	6
CASC2	6					CLCN2	6
CASK	6					CLDN19	6
CASP8AP2	6					CLTA	6
CAV1	6					CNBP	6
CBFB	6					COASY	6
CD164	6					COPB1	6
CD302	6					COPE	6
CD4	6					CPM	6
CDC42	6					CSTF1	6
CDK10	6					CTNNB1	6
CHID1	6					CTSA	6
CHM	6					CUX1	6
CKMT2	6					CXCL12	6
CLCN2	6					CYB5D2	6
CLDN19	6					DBNL	6
CLTA	6					DDIT3	6
CNBP	6					DDX3X	6
COASY	6					DGKZ	6
COPB1	6					DIABLO	6
COPE	6					DLC1	6
CPM	6					DNAJA4	6
CSTF1	6					DNM1L	6
CTNNB1	6					DPH3	6
CTSA	6					DPYSL3	6
CUX1	6					DYNLL1	6
CXCL12	6					ECHDC1	6
CYB5D2	6					EDNRA	6
DBNL	6					EDNRB	6
DDIT3	6					EGFR	6
DDX3X	6					ELMOD3	6
DGKZ	6					ERLEC1	6
DIABLO	6					ERLIN2	6
DLC1	6					EXOC7	6
DNAJA4	6					FAM122C	6
DNASE1L1	6					FAM129B	6
DNM1L	6					FAM213B	6
DPH3	6					FAM83H	6
DPYSL3	6					FAS	6
DYNLL1	6					FBLN2	6
ECHDC1	6					FES	6
EDNRA	6					FHL2	6
EDNRB	6					FIP1L1	6
EGFR	6					FKBP2	6
ELMOD3	6					FLAD1	6
ERLEC1	6					FLYWCH2	6
ERLIN2	6					FMO5	6
EXOC7	6					FN1	6
FAM122C	6					FOXI1	6
FAM129B	6					FOXJ3	6
FAM213B	6					FOXO3	6
FAM83H	6					FYTTD1	6
FAS	6					GFM2	6
FBLN2	6					GGPS1	6
FES	6					GGT5	6
FHL2	6					GIPC1	6
FIP1L1	6					GIT2	6
FKBP2	6					GNB4	6
FLAD1	6					GOSR1	6
FLYWCH2	6					GPM6B	6
FMO5	6					GPT2	6
FN1	6					GSTO1	6
FOXI1	6					GSTZ1	6
FOXJ3	6					GYG1	6
FOXO3	6					HEPH	6
FYTTD1	6					HINT1	6
GFM2	6					HM13	6
GGPS1	6					HNRNPC	6
GGT5	6					HPGD	6
GIPC1	6					HPS5	6
GIT2	6					HRH2	6
GNB4	6					IKBKG	6
GOSR1	6					ILF3	6
GPM6B	6					IMPA1	6
GPT2	6					INTS6	6
GSTO1	6					ISOC2	6
GSTZ1	6					ITIH1	6
GYG1	6					ITPK1	6
HEPH	6					ITSN2	6
HINT1	6					JDP2	6
HM13	6					KCNIP4	6
HNRNPC	6					KCNJ15	6
HPGD	6					KDM2A	6
HPS5	6					KDM5D	6
HRH2	6					KIF13A	6
IKBKG	6					KLC1	6
ILF3	6					KLC2	6
IMPA1	6					KLC4	6
INTS6	6					KLF11	6
ISOC2	6					KLHL2	6
ITIH1	6					KLHL5	6
ITPK1	6					LARP1B	6
ITSN2	6					LDLR	6
JDP2	6					LEPROT	6
KCNIP4	6					LGALS3	6
KCNJ15	6					LINC00152	6
KDM2A	6					LITAF	6
KDM5D	6					LLGL2	6
KIF13A	6					LMF1	6
KLC1	6					LRRC32	6
KLC2	6					LRRN3	6
KLC4	6					LRSAM1	6
KLF11	6					LSM5	6
KLHL2	6					MAD1L1	6
KLHL5	6					MAGED1	6
LARP1B	6					MAGED2	6
LDLR	6					MAPK7	6
LEPROT	6					MAPT	6
LGALS3	6					MARCH8	6
LINC00152	6					MARK2	6
LITAF	6					MASP1	6
LLGL2	6					MBNL3	6
LMF1	6					MDK	6
LRRC32	6					MECOM	6
LRRN3	6					MGRN1	6
LRSAM1	6					MIB2	6
LSM5	6					MLX	6
MAD1L1	6					MPPED2	6
MAGED1	6					MRO	6
MAGED2	6					MRPL4	6
MAPK7	6					MRPL42	6
MAPT	6					MSRA	6
MARCH8	6					MTMR3	6
MARK2	6					MX1	6
MASP1	6					MXRA7	6
MBNL3	6					N4BP2L1	6
MDK	6					NACA	6
MECOM	6					NCOA1	6
MGRN1	6					NDUFB11	6
MIB2	6					NECAP1	6
MLX	6					NEIL2	6
MPPED2	6					NFASC	6
MRO	6					NFATC2	6
MRPL4	6					NFIC	6
MRPL42	6					NFKBIL1	6
MSRA	6					NIPA2	6
MTMR3	6					NOTCH2	6
MX1	6					NPM1	6
MXRA7	6					NRP2	6
N4BP2L1	6					NTRK1	6
NACA	6					NTRK2	6
NCOA1	6					ODF2L	6
NDUFB11	6					OSGIN2	6
NECAP1	6					P2RY2	6
NEIL2	6					PAFAH1B2	6
NFASC	6					PAICS	6
NFATC2	6					PAM	6
NFIC	6					PANK1	6
NFKBIL1	6					PAOX	6
NIPA2	6					PATZ1	6
NOTCH2	6					PAX2	6
NPM1	6					PCDH10	6
NRP2	6					PCYT2	6
NTRK1	6					PDCD10	6
NTRK2	6					PDE4A	6
ODF2L	6					PDHX	6
OSGIN2	6					PDIK1L	6
P2RY2	6					PGM1	6
P4HA2	6					PHLDB1	6
PAFAH1B2	6					PIGP	6
PAICS	6					PKIB	6
PAM	6					PKIG	6
PANK1	6					PKP4	6
PAOX	6					PLAC8	6
PATZ1	6					PLEKHB1	6
PAX2	6					PLS1	6
PCDH10	6					PNPLA1	6
PCYT2	6					PNPLA6	6
PDCD10	6					PPARG	6
PDE4A	6					PPP2R5C	6
PDHX	6					PPP2R5D	6
PDIK1L	6					PQLC1	6
PGM1	6					PRDX5	6
PHLDB1	6					PRKAR1B	6
PIGP	6					PRR5	6
PKIB	6					PRSS41	6
PKIG	6					PSEN1	6
PKP4	6					PTBP3	6
PLAC8	6					PTK2B	6
PLEKHB1	6					PTP4A2	6
PLS1	6					PTPN12	6
PNPLA1	6					PTPRD	6
PNPLA6	6					PVRL1	6
POGZ	6					RAB8B	6
PPARG	6					RAI14	6
PPP2R5C	6					RAP1GDS1	6
PPP2R5D	6					RAPGEF6	6
PQLC1	6					RASSF5	6
PRDX5	6					RASSF7	6
PRKAR1B	6					RB1CC1	6
PRR5	6					RBM14	6
PRSS41	6					RBM18	6
PSEN1	6					RBM9	6
PTBP3	6					RBPMS	6
PTK2B	6					RGMA	6
PTP4A2	6					RHOC	6
PTPN12	6					RNF135	6
PTPRD	6					RNF41	6
PVRL1	6					RNF7	6
RAB8B	6					RPAP3	6
RAI14	6					RPL32	6
RAP1GDS1	6					RREB1	6
RAPGEF6	6					RTKN	6
RASGRP2	6					RTN4	6
RASSF5	6					RWDD1	6
RASSF7	6					SAPS3	6
RB1CC1	6					SATB1	6
RBM14	6					SCAMP5	6
RBM18	6					SCRN1	6
RBM9	6					SEC13	6
RBPMS	6					SEC31A	6
RGMA	6					SENP8	6
RHOC	6					SGK3	6
RNF135	6					SGMS2	6
RNF41	6					SH2B1	6
RNF7	6					SH2D3C	6
RPAP3	6					SH2D4A	6
RPL32	6					SH3KBP1	6
RREB1	6					SHBG	6
RTKN	6					SIRPA	6
RTN4	6					SIRT5	6
RWDD1	6					SKIL	6
SAPS3	6					SLC25A19	6
SATB1	6					SLC25A24	6
SCAMP5	6					SLC25A3	6
SCRN1	6					SLC34A2	6
SEC13	6					SLC39A8	6
SEC31A	6					SLC7A2	6
SENP8	6					SMAD3	6
SEPT8	6					SMAD5	6
SERPINB8	6					SMAD6	6
SGK3	6					SMAD7	6
SGMS2	6					SNHG8	6
SH2B1	6					SNX1	6
SH2D3C	6					SNX7	6
SH2D4A	6					SP3	6
SH3KBP1	6					SPINT1	6
SHBG	6					SPP1	6
SIRPA	6					SRPX	6
SIRT5	6					SSX2IP	6
SKIL	6					STAT3	6
SLC25A19	6					STRADA	6
SLC25A24	6					STRN	6
SLC25A3	6					SULF1	6
SLC34A2	6					SUOX	6
SLC39A8	6					SYNGR1	6
SLC7A2	6					TACC1	6
SMAD3	6					TAF9	6
SMAD5	6					TATDN3	6
SMAD6	6					TCOF1	6
SMAD7	6					TEAD4	6
SNHG8	6					TEX264	6
SNX1	6					TFDP2	6
SNX7	6					TGFB1I1	6
SP3	6					TGFBR2	6
SPINT1	6					TGFBR3	6
SPP1	6					THRB	6
SRPX	6					THTPA	6
SSX2IP	6					TJP2	6
STAT3	6					TMEM126B	6
STRADA	6					TMEM205	6
STRN	6					TMEM216	6
SULF1	6					TMEM22	6
SUOX	6					TMEM25	6
SYNGR1	6					TMEM48	6
TACC1	6					TMX2	6
TAF9	6					TNFRSF25	6
TATDN3	6					TOX2	6
TCOF1	6					TP63	6
TEAD4	6					TRIB2	6
TEX264	6					TRIOBP	6
TFDP2	6					TSC2	6
TGFB1I1	6					TSPAN3	6
TGFBR2	6					TTC39B	6
TGFBR3	6					TUBD1	6
THRB	6					TYROBP	6
THTPA	6					TYW3	6
TJP2	6					UBAP1	6
TMEM126B	6					UBE2A	6
TMEM205	6					UBE2L3	6
TMEM216	6					UBP1	6
TMEM22	6					UPF2	6
TMEM25	6					USP8	6
TMEM48	6					VAMP1	6
TMX2	6					VANGL1	6
TNFRSF25	6					VAPA	6
TOX2	6					VEPH1	6
TP63	6					VHL	6
TRIB2	6					VMO1	6
TRIOBP	6					WARS	6
TSC2	6					WDR20	6
TSPAN3	6					WWC1	6
TTC39B	6					WWP2	6
TUBD1	6					XRCC4	6
TYROBP	6					ZC3H14	6
TYW3	6					ZCCHC9	6
UBAP1	6					ZFAND5	6
UBE2A	6					ZFY	6
UBE2L3	6					ZHX1	6
UBP1	6					ZMYM2	6
UPF2	6					ZMYND11	6
USP8	6					ZNF200	6
VAMP1	6					ZNF37A	6
VANGL1	6					ZNF641	6
VAPA	6					ZNF644	6
VEPH1	6					ATP5G1	5
VHL	6					ATP5H	5
VMO1	6					BCL2L12	5
WARS	6					BHMT2	5
WDR20	6					CCT5	5
WWC1	6					CHEK2	5
WWP2	6					CHORDC1	5
XRCC4	6					CNOT7	5
ZC3H14	6					DNM1	5
ZCCHC9	6					EI24	5
ZFAND5	6					FKBP4	5
ZFY	6					GAR1	5
ZHX1	6					GPR116	5
ZMYM2	6					GTF2H1	5
ZMYND11	6					MRPL35	5
ZNF200	6					MTA1	5
ZNF37A	6					N6AMT1	5
ZNF641	6					PPM1L	5
ZNF644	6					PRCP	5
ATP5G1	5					PROS1	5
ATP5H	5					PRPF38A	5
BCL2L12	5					RDX	5
BHMT2	5					SEPHS1	5
CCT5	5					SNX19	5
CHEK2	5					SOCS5	5
CHORDC1	5					TBL1XR1	5
CNOT7	5					THRAP3	5
DNM1	5					TIMM17B	5
EI24	5					TMTC4	5
FKBP4	5					XIAP	5
GAR1	5					ABAT	5
GPR116	5					ABCC1	5
GTF2H1	5					ACIN1	5
MRPL35	5					ACTL6A	5
MTA1	5					ACTR2	5
N6AMT1	5					ACVR1B	5
PPM1L	5					ADAMTS13	5
PRCP	5					ADAMTS15	5
PROS1	5					ADAR	5
PRPF38A	5					AGXT2L1	5
RDX	5					AIF1	5
SEPHS1	5					AIF1L	5
SNX19	5					AIFM1	5
SOCS5	5					AJAP1	5
TBL1XR1	5					AKAP7	5
THRAP3	5					AKT1	5
TIMM17B	5					ALDH3B1	5
TMTC4	5					ALG9	5
XIAP	5					AMPD2	5
ABAT	5					AMT	5
ABCC1	5					AMZ2	5
ACIN1	5					ANGPT2	5
ACTL6A	5					ANP32E	5
ACTR2	5					AP1AR	5
ACVR1B	5					APEX1	5
ADAMTS13	5					ARHGEF1	5
ADAMTS15	5					ARL13B	5
ADAR	5					ARL6	5
AGXT2L1	5					ARSA	5
AIF1	5					ASGR2	5
AIF1L	5					ATAT1	5
AIFM1	5					ATF3	5
AJAP1	5					ATF7	5
AKAP7	5					ATG4C	5
AKT1	5					ATP1A1	5
ALDH3B1	5					ATP5G3	5
ALG9	5					ATP5J2	5
AMPD2	5					ATRN	5
AMT	5					B3GALNT1	5
AMZ2	5					B4GALNT2	5
ANGPT2	5					BACH1	5
ANP32E	5					BBIP1	5
AP1AR	5					BCAP29	5
APEX1	5					BCAS4	5
ARHGEF1	5					BCL7B	5
ARL13B	5					BMP1	5
ARL6	5					BRP44	5
ARSA	5					C11ORF57	5
ASGR2	5					C14ORF159	5
ATAT1	5					C16ORF13	5
ATF3	5					C17ORF39	5
ATF7	5					C18ORF1	5
ATG4C	5					C18ORF25	5
ATP1A1	5					C1ORF210	5
ATP5G3	5					C2ORF28	5
ATP5J2	5					C3ORF17	5
ATRN	5					C3ORF23	5
AVPR2	5					C5ORF41	5
B3GALNT1	5					C7ORF49	5
B4GALNT2	5					C7ORF50	5
BACH1	5					C8ORF45	5
BBIP1	5					C8ORF83	5
BCAP29	5					C9ORF82	5
BCAS4	5					CABYR	5
BCL7B	5					CACNA1C	5
BMP1	5					CARS	5
BRP44	5					CASP7	5
C11ORF57	5					CASR	5
C14ORF159	5					CCM2	5
C16ORF13	5					CD300LG	5
C17ORF39	5					CD58	5
C18ORF1	5					CD69	5
C18ORF25	5					CD8B	5
C1ORF210	5					CDADC1	5
C2ORF28	5					CDC7	5
C3ORF17	5					CDKN2A	5
C3ORF23	5					CHFR	5
C5ORF41	5					CHMP3	5
C7ORF49	5					CHRAC1	5
C7ORF50	5					CIZ1	5
C8ORF45	5					CKLF	5
C8ORF83	5					CLCN5	5
C9ORF82	5					CLDN10	5
CABYR	5					CLDN14	5
CACNA1C	5					CLDN2	5
CARS	5					CLEC2D	5
CASP7	5					CLEC4A	5
CASR	5					CLU	5
CCM2	5					COL18A1	5
CD300LG	5					COL6A3	5
CD58	5					COMMD5	5
CD69	5					COPS7A	5
CD8B	5					CRCP	5
CDADC1	5					CREBZF	5
CDC7	5					CSF1	5
CDKN2A	5					CSK	5
CHFR	5					CSNK1A1	5
CHMP3	5					CSRP1	5
CHRAC1	5					CTPS2	5
CIZ1	5					CUTA	5
CKLF	5					CXORF40A	5
CLCN5	5					CYB5R3	5
CLDN10	5					CYFIP2	5
CLDN14	5					CYP1D1	5
CLDN2	5					DACH1	5
CLEC2D	5					DCAF11	5
CLEC4A	5					DCDC2	5
CLU	5					DCN	5
COL18A1	5					DCTN1	5
COL6A3	5					DDX17	5
COMMD5	5					DDX19B	5
COPS7A	5					DERL3	5
CRCP	5					DFNB31	5
CREBZF	5					DGCR2	5
CSF1	5					DLG2	5
CSK	5					DMAP1	5
CSNK1A1	5					DMTF1	5
CSRP1	5					DNM1P35	5
CTPS2	5					DNM2	5
CUTA	5					DPH5	5
CXORF40A	5					DPP10	5
CYB5R3	5					DPP6	5
CYFIP2	5					DSN1	5
CYP1D1	5					DYRK1A	5
DACH1	5					ECD	5
DCAF11	5					ECE1	5
DCDC2	5					EDEM3	5
DCN	5					EFHC1	5
DCTN1	5					EIF2B4	5
DDX17	5					EIF4G2	5
DDX19B	5					EIF5A	5
DEPDC5	5					EIF6	5
DERL3	5					ELAC2	5
DFNB31	5					ELMO1	5
DGCR2	5					ELN	5
DLG2	5					ENDOU	5
DMAP1	5					ENDOV	5
DMTF1	5					ENO3	5
DNM1P35	5					EPS8L3	5
DNM2	5					ERBB2IP	5
DPH5	5					ERBB3	5
DPP10	5					ERCC1	5
DPP6	5					ESRRG	5
DSN1	5					ETS1	5
DYRK1A	5					EWSR1	5
ECD	5					EXOC1	5
ECE1	5					EYA4	5
EDEM3	5					FAHD1	5
EFHC1	5					FAM102A	5
EIF2B4	5					FAM110A	5
EIF4G2	5					FAM122B	5
EIF5A	5					FAM135A	5
EIF6	5					FAM172A	5
ELAC2	5					FAM185A	5
ELMO1	5					FAM189A2	5
ELN	5					FAM63A	5
ENDOU	5					FAM98B	5
ENDOV	5					FBXO9	5
ENO3	5					FCGR2B	5
EPS8L3	5					FGF13	5
ERBB2IP	5					FKBP11	5
ERBB3	5					FKBP5	5
ERCC1	5					FNDC3B	5
ESRRG	5					FTSJ1	5
ETS1	5					G3BP2	5
EWSR1	5					GAB1	5
EXOC1	5					GAB2	5
EYA4	5					GABPB1	5
FAHD1	5					GAS2L1	5
FAM102A	5					GAS6	5
FAM110A	5					GBA3	5
FAM122B	5					GCNT1	5
FAM135A	5					GDPD2	5
FAM172A	5					GFOD2	5
FAM185A	5					GGA1	5
FAM189A2	5					GGT8P	5
FAM3A	5					GHDC	5
FAM63A	5					GIPC3	5
FAM98B	5					GJB6	5
FBXO9	5					GLG1	5
FCGR2B	5					GLI1	5
FCGR3A	5					GLT8D1	5
FGF13	5					GLYCTK	5
FKBP11	5					GNAL	5
FKBP5	5					GNE	5
FNDC3B	5					GOLGA7	5
FOXP4	5					GOSR2	5
FTSJ1	5					GPSM1	5
G3BP2	5					GPX4	5
GAB1	5					GRK6	5
GAB2	5					GRSF1	5
GABPB1	5					GSPT1	5
GAS2L1	5					GTDC1	5
GAS6	5					GTF3C5	5
GBA3	5					GTPBP3	5
GCNT1	5					GUK1	5
GDPD2	5					GYS1	5
GFOD2	5					HERPUD1	5
GGA1	5					HGF	5
GGT8P	5					HINFP	5
GHDC	5					HIST2H2BF	5
GIPC3	5					HNF4A	5
GJB6	5					HNMT	5
GLG1	5					IFI6	5
GLI1	5					IFRD1	5
GLT8D1	5					IFT74	5
GLYCTK	5					IFT81	5
GNAL	5					IGFALS	5
GNE	5					IL24	5
GOLGA7	5					IL34	5
GOSR2	5					INPP4A	5
GPSM1	5					IRAK1	5
GPX4	5					IRAK4	5
GRK6	5					ISYNA1	5
GRSF1	5					KAT5	5
GSPT1	5					KCNIP1	5
GTDC1	5					KCNIP2	5
GTF3C5	5					KCNJ1	5
GTPBP3	5					KCNJ16	5
GUK1	5					KCNJ2	5
GYS1	5					KIAA1026	5
HERPUD1	5					KIF26A	5
HGF	5					KIFC3	5
HINFP	5					KLHDC10	5
HIST2H2BF	5					KLHL24	5
HNF4A	5					KNG1	5
HNMT	5					LAMA3	5
IFI6	5					LGALS8	5
IFRD1	5					LHFPL2	5
IFT74	5					LIMK2	5
IFT81	5					LOC100131067	5
IGF2	5					LOC219347	5
IGFALS	5					LRP12	5
IL24	5					LRRFIP1	5
IL34	5					LST1	5
INPP4A	5					MANEAL	5
IRAK1	5					MAPK8	5
IRAK4	5					MAST4	5
ISYNA1	5					MEF2BNB-MEF2B	5
KAT5	5					MGAT1	5
KCNIP1	5					MINOS1	5
KCNIP2	5					MR1	5
KCNJ1	5					MRAS	5
KCNJ16	5					MTHFSD	5
KCNJ2	5					MTMR2	5
KIAA1026	5					MTUS1	5
KIF26A	5					MUTYH	5
KIFC3	5					MYO1C	5
KLHDC10	5					N4BP2L2	5
KLHL24	5					NBL1	5
KNG1	5					NBR1	5
LAMA3	5					NCAPH2	5
LGALS8	5					NCK2	5
LHFPL2	5					NDOR1	5
LIMK2	5					NDRG1	5
LOC100131067	5					NECAP2	5
LOC219347	5					NEDD1	5
LRP12	5					NEK3	5
LRRFIP1	5					NELF	5
LST1	5					NFIB	5
MANEAL	5					NFKB2	5
MAPK8	5					NOSTRIN	5
MAST4	5					NOVA1	5
MBOAT7	5					NSMAF	5
MEF2BNB-MEF2B	5					NTM	5
MET	5					NUDT16	5
MGAT1	5					NUDT2	5
MINOS1	5					NUP62	5
MR1	5					OAS2	5
MRAS	5					P2RY6	5
MTHFSD	5					PACSIN2	5
MTMR2	5					PAPD7	5
MTUS1	5					PAX6	5
MUTYH	5					PBX3	5
MYO1C	5					PDE2A	5
N4BP2L2	5					PDE4B	5
NBL1	5					PDE8B	5
NBR1	5					PDGFB	5
NCAPH2	5					PDHB	5
NCK2	5					PDLIM2	5
NDOR1	5					PDP1	5
NDRG1	5					PELI2	5
NECAP2	5					PEX19	5
NEDD1	5					PFKM	5
NEK3	5					PHF1	5
NELF	5					PICK1	5
NFIB	5					PIGA	5
NFKB2	5					PKP2	5
NOSTRIN	5					PLA2G4C	5
NOVA1	5					PLCD1	5
NSMAF	5					PLEKHG5	5
NTM	5					PLEKHM1	5
NUDT16	5					POU5F1	5
NUDT2	5					PPIE	5
NUP62	5					PPP1R16B	5
OAS2	5					PPP1R21	5
P2RY6	5					PPP2R1B	5
PACSIN2	5					PPP3CA	5
PAPD7	5					PRICKLE1	5
PAX6	5					PRPF38B	5
PBX3	5					PSMA1	5
PDE2A	5					PTAFR	5
PDE4B	5					PTPN6	5
PDE8B	5					PTPRC	5
PDGFB	5					PTPRU	5
PDHB	5					PUF60	5
PDLIM2	5					PUM1	5
PDP1	5					PUS1	5
PELI2	5					QKI	5
PEX19	5					RAB27A	5
PFKM	5					RAB7L1	5
PHF1	5					RABEPK	5
PICK1	5					RABL5	5
PIGA	5					RALGPS1	5
PKP2	5					RANBP6	5
PLA2G4C	5					RARA	5
PLCD1	5					RASGRP4	5
PLEKHG5	5					RBBP4	5
PLEKHM1	5					RBM20	5
POU5F1	5					RBM4	5
PPIE	5					RBMS1	5
PPP1R16B	5					RBPJ	5
PPP1R21	5					RCC1	5
PPP2R1B	5					RCOR1	5
PPP2R4	5					REEP1	5
PPP3CA	5					REPS2	5
PRICKLE1	5					RFWD2	5
PRPF38B	5					RHOBTB1	5
PSMA1	5					RIF1	5
PTAFR	5					RNASE1	5
PTPN6	5					RNF128	5
PTPRC	5					RNF216	5
PTPRU	5					RPP38	5
PUF60	5					RPS14	5
PUM1	5					RPS6KA1	5
PUS1	5					RPS6KC1	5
QKI	5					RRAS2	5
RAB27A	5					RUFY1	5
RAB7L1	5					S100A13	5
RABEPK	5					SAMD13	5
RABL5	5					SCARA3	5
RALGPS1	5					SCD	5
RANBP6	5					SEMA4A	5
RARA	5					SENP5	5
RASGRP4	5					SEPT7	5
RBBP4	5					SETDB1	5
RBM20	5					SGSM1	5
RBM4	5					SH2D2A	5
RBMS1	5					SH3BP2	5
RBPJ	5					SLC12A3	5
RCC1	5					SLC12A4	5
RCOR1	5					SLC12A6	5
REEP1	5					SLC13A3	5
REPS2	5					SLC16A3	5
RFWD2	5					SLC23A2	5
RHOBTB1	5					SLC35A2	5
RIF1	5					SLC37A4	5
RNASE1	5					SLC39A11	5
RNF128	5					SLC4A11	5
RNF216	5					SLC6A12	5
RPP38	5					SLC6A18	5
RPS14	5					SLCO2B1	5
RPS6KA1	5					SMAD2	5
RPS6KC1	5					SMAD9	5
RRAS2	5					SMARCD3	5
RUFY1	5					SMOC1	5
S100A13	5					SMOX	5
SAMD13	5					SMTN	5
SCARA3	5					SNHG7	5
SCD	5					SNRPN	5
SEMA4A	5					SORBS1	5
SENP5	5					SPHK1	5
SEPT7	5					SPNS1	5
SETDB1	5					SPON1	5
SGSM1	5					SPTLC1	5
SH2D2A	5					SPTLC2	5
SH3BP2	5					SRC	5
SLC12A3	5					ST7L	5
SLC12A4	5					STAMBP	5
SLC12A6	5					STK19	5
SLC13A3	5					STMN1	5
SLC16A3	5					STRA6	5
SLC23A2	5					SYNE2	5
SLC35A2	5					TARBP2	5
SLC37A4	5					TBC1D7	5
SLC39A11	5					TBL1X	5
SLC4A11	5					TBRG4	5
SLC5A1	5					TBX1	5
SLC6A12	5					TBXAS1	5
SLC6A18	5					TCEAL4	5
SLCO2B1	5					TCTN1	5
SMAD2	5					TDRKH	5
SMAD9	5					TEF	5
SMARCD3	5					TENC1	5
SMOC1	5					TFRC	5
SMOX	5					TGFBR1	5
SMTN	5					TIPARP	5
SNHG7	5					TLR4	5
SNRPN	5					TMEM136	5
SORBS1	5					TMEM44	5
SPHK1	5					TMEM99	5
SPNS1	5					TNNT1	5
SPON1	5					TNPO3	5
SPTLC1	5					TRAPPC1	5
SPTLC2	5					TRPV4	5
SRC	5					UBE2C	5
ST7L	5					UBTF	5
STAMBP	5					UBXN11	5
STK19	5					ULK2	5
STMN1	5					WASL	5
STRA6	5					WDR47	5
SYNE2	5					WDR65	5
TARBP2	5					WDSUB1	5
TBC1D7	5					WFS1	5
TBL1X	5					WHSC1	5
TBRG4	5					WT1	5
TBX1	5					WWOX	5
TBXAS1	5					XRN1	5
TCEAL4	5					YAF2	5
TCTN1	5					YWHAE	5
TDRKH	5					ZC4H2	5
TEF	5					ZDHHC15	5
TENC1	5					ZFAT	5
TFRC	5					ZFX	5
TGFBR1	5					ZNF182	5
TIPARP	5					ZNF28	5
TLR4	5					ZNF282	5
TMEM136	5					ZNF30	5
TMEM44	5					ZNF407	5
TMEM99	5					ZNF454	5
TNNI2	5					ZNF583	5
TNNT1	5					ZYG11B	5
TNPO3	5					ADIPOR1	4
TP53BP1	5					AK4	4
TRAPPC1	5					ATAD1	4
TRPV4	5					BCL2L1	4
UBE2C	5					CAPZA1	4
UBTF	5					CD2	4
UBXN11	5					CDKL3	4
ULK2	5					CDV3	4
WASL	5					CRTC1	4
WDR47	5					CYP1A1	4
WDR65	5					EIF4EBP2	4
WDSUB1	5					ENAH	4
WFS1	5					EXOC6B	4
WHSC1	5					FAM91A1	4
WT1	5					GMCL1	4
WWOX	5					HNRNPAB	4
XRN1	5					HSD17B12	4
YAF2	5					LAPTM4B	4
YWHAE	5					MTRF1L	4
ZC4H2	5					PCMTD2	4
ZDHHC15	5					PPP2R5E	4
ZFAT	5					PSIP1	4
ZFX	5					PTCD3	4
ZNF182	5					RAD21	4
ZNF28	5					SKP1	4
ZNF282	5					SLC4A8	4
ZNF30	5					SS18	4
ZNF407	5					SYT3	4
ZNF454	5					TRAF6	4
ZNF583	5					TRMT1	4
ZYG11B	5					VPS35	4
ADIPOR1	4					WHSC1L1	4
AK4	4					XPOT	4
ATAD1	4					ABCG4	4
BCL2L1	4					ABLIM2	4
CAPZA1	4					ABR	4
CD2	4					ACADM	4
CDKL3	4					ACE	4
CDV3	4					ACOT11	4
CRTC1	4					ACOT9	4
CYP1A1	4					ACP1	4
EIF4EBP2	4					ACP5	4
ENAH	4					ACPL2	4
EXOC6B	4					ACSM3	4
FAM91A1	4					ACSS2	4
GMCL1	4					ACTR3B	4
HNRNPAB	4					ACVR1C	4
HSD17B12	4					ADAM15	4
LAPTM4B	4					ADAMTSL2	4
MTRF1L	4					ADCK1	4
PCMTD2	4					ADCYAP1	4
PPP2R5E	4					ADIPOR2	4
PSIP1	4					ADK	4
PTCD3	4					ADSL	4
RAD21	4					ADSSL1	4
SKP1	4					AGFG1	4
SLC4A8	4					AIFM3	4
SS18	4					AK5	4
SYT3	4					AKAP12	4
TRAF6	4					AKAP9	4
TRMT1	4					AKIRIN1	4
VPS35	4					AKR1A1	4
WHSC1L1	4					AKR1C2	4
XPOT	4					AKTIP	4
ABCG4	4					ALAS1	4
ABLIM2	4					ALDH16A1	4
ABR	4					ALDH18A1	4
ACADM	4					ALDH3A1	4
ACE	4					ALG11	4
ACOT11	4					ALPL	4
ACOT9	4					ALS2CL	4
ACP1	4					AMD1	4
ACP5	4					AMMECR1L	4
ACPL2	4					ANAPC7	4
ACSM3	4					ANKHD1	4
ACSS2	4					ANKRD12	4
ACTR3B	4					ANKRD16	4
ACVR1C	4					ANKRD5	4
ADAM15	4					ANKRD54	4
ADAMTSL2	4					ANP32A	4
ADCK1	4					ANTXR2	4
ADCYAP1	4					ANXA6	4
ADIPOR2	4					ANXA7	4
ADK	4					AOC2	4
ADSL	4					AP1M1	4
ADSSL1	4					AP2A1	4
AGFG1	4					AP3M2	4
AIFM3	4					AP3S2	4
AK5	4					AP4S1	4
AKAP12	4					APBB3	4
AKAP9	4					APC	4
AKIRIN1	4					APH1B	4
AKR1A1	4					APITD1-CORT	4
AKR1C2	4					APLP1	4
AKTIP	4					AQP1	4
ALAS1	4					ARCN1	4
ALDH16A1	4					ARFGAP1	4
ALDH18A1	4					ARHGAP8	4
ALDH3A1	4					ARHGAP9	4
ALG11	4					ARHGDIA	4
ALPL	4					ARHGEF17	4
ALS2CL	4					ARHGEF2	4
AMD1	4					ARHGEF9	4
AMMECR1L	4					ARID1B	4
ANAPC7	4					ARID2	4
ANKHD1	4					ARL6IP5	4
ANKRD12	4					ARRDC2	4
ANKRD16	4					ASAH1	4
ANKRD5	4					ASB3	4
ANKRD54	4					ASB7	4
ANP32A	4					ASB9	4
ANTXR2	4					ASCC3	4
ANXA6	4					ASH2L	4
ANXA7	4					ASL	4
AOC2	4					ASS1	4
AP1M1	4					ATAD3A	4
AP2A1	4					ATG16L1	4
AP3M2	4					ATG4A	4
AP3S2	4					ATP11B	4
AP4S1	4					ATP12A	4
APBB3	4					ATP1A1OS	4
APC	4					ATP2A1	4
APH1B	4					ATP5D	4
APITD1-CORT	4					ATP5G2	4
APLP1	4					ATP5L	4
AQP1	4					ATP6V0B	4
ARCN1	4					ATP6V0C	4
ARFGAP1	4					ATP6V0E2	4
ARHGAP8	4					ATP7A	4
ARHGAP9	4					ATXN7	4
ARHGDIA	4					ATXN7L1	4
ARHGEF17	4					AVP	4
ARHGEF2	4					AXL	4
ARHGEF9	4					AZIN1	4
ARID1B	4					B4GALT2	4
ARID2	4					B4GALT4	4
ARL6IP5	4					BACE1	4
ARRDC2	4					BANF1	4
ASAH1	4					BAT3	4
ASB3	4					BBC3	4
ASB7	4					BBS12	4
ASB9	4					BCAP31	4
ASCC3	4					BCKDHA	4
ASH2L	4					BCL7A	4
ASL	4					BCO2	4
ASS1	4					BCOR	4
ATAD3A	4					BEND3	4
ATG16L1	4					BEX2	4
ATG4A	4					BOD1	4
ATP11B	4					BRF1	4
ATP12A	4					BSCL2	4
ATP1A1OS	4					BSDC1	4
ATP2A1	4					BSG	4
ATP5C1	4					BTBD3	4
ATP5D	4					BTBD9	4
ATP5G2	4					BTF3	4
ATP5L	4					BTN3A1	4
ATP6V0B	4					BTNL8	4
ATP6V0C	4					C10ORF125	4
ATP6V0E2	4					C10ORF2	4
ATP7A	4					C10ORF26	4
ATXN7	4					C10ORF32	4
ATXN7L1	4					C11ORF49	4
AVP	4					C11ORF71	4
AXL	4					C11ORF73	4
AZIN1	4					C12ORF44	4
B4GALT2	4					C14ORF133	4
B4GALT4	4					C14ORF167	4
BACE1	4					C14ORF2	4
BANF1	4					C14ORF80	4
BAT3	4					C15ORF57	4
BBC3	4					C17ORF80	4
BBS12	4					C19ORF12	4
BCAP31	4					C19ORF21	4
BCKDHA	4					C19ORF60	4
BCL7A	4					C19ORF63	4
BCO2	4					C1D	4
BCOR	4					C1ORF124	4
BEND3	4					C1ORF144	4
BEX2	4					C1ORF198	4
BOD1	4					C1QTNF1	4
BRF1	4					C1QTNF7	4
BSCL2	4					C1S	4
BSDC1	4					C20ORF24	4
BSG	4					C20ORF30	4
BTBD3	4					C21ORF33	4
BTBD9	4					C22ORF39	4
BTF3	4					C3ORF18	4
BTN3A1	4					C4ORF19	4
BTNL8	4					C4ORF33	4
C10ORF125	4					C6ORF48	4
C10ORF2	4					C6ORF52	4
C10ORF26	4					C7ORF58	4
C10ORF32	4					C8ORF40	4
C11ORF49	4					C8ORF58	4
C11ORF71	4					C8ORF59	4
C11ORF73	4					C9ORF116	4
C12ORF44	4					C9ORF30	4
C14ORF133	4					C9ORF47	4
C14ORF167	4					C9ORF86	4
C14ORF2	4					CA12	4
C14ORF80	4					CABP1	4
C15ORF57	4					CACYBP	4
C17ORF80	4					CALU	4
C19ORF12	4					CAMTA2	4
C19ORF21	4					CANX	4
C19ORF60	4					CAP1	4
C19ORF63	4					CAPN1	4
C1D	4					CAPRIN1	4
C1ORF124	4					CARD16	4
C1ORF144	4					CASC4	4
C1ORF198	4					CASP2	4
C1QTNF1	4					CASP9	4
C1QTNF7	4					CASS4	4
C1S	4					CAST	4
C20ORF24	4					CASZ1	4
C20ORF30	4					CBL	4
C21ORF33	4					CBX1	4
C21ORF59	4					CCDC117	4
C22ORF39	4					CCDC34	4
C3ORF18	4					CCDC50	4
C4ORF19	4					CCL14-CCL15	4
C4ORF33	4					CCNC	4
C6ORF48	4					CCNDBP1	4
C6ORF52	4					CCNG1	4
C7ORF58	4					CCNY	4
C8ORF40	4					CCT3	4
C8ORF58	4					CD14	4
C8ORF59	4					CD2AP	4
C9ORF116	4					CD3D	4
C9ORF30	4					CD40	4
C9ORF47	4					CD47	4
C9ORF86	4					CD53	4
CA12	4					CD74	4
CABP1	4					CD79A	4
CACYBP	4					CD82	4
CALU	4					CD83	4
CAMTA2	4					CD97	4
CANX	4					CD99L2	4
CAP1	4					CDC2L1	4
CAPN1	4					CDC42SE2	4
CAPRIN1	4					CDK5RAP1	4
CARD16	4					CDK6	4
CASC4	4					CDKL5	4
CASP2	4					CDKN3	4
CASP9	4					CEACAM1	4
CASS4	4					CECR1	4
CAST	4					CEP63	4
CASZ1	4					CEP78	4
CBL	4					CES1	4
CBX1	4					CFHR3	4
CCDC117	4					CGREF1	4
CCDC34	4					CHAC1	4
CCDC50	4					CHD2	4
CCL14-CCL15	4					CHEK1	4
CCNC	4					CHKA	4
CCND3	4					CHMP7	4
CCNDBP1	4					CHST11	4
CCNG1	4					CHST13	4
CCNY	4					CHSY1	4
CCT3	4					CINP	4
CD14	4					CISD3	4
CD2AP	4					CITED1	4
CD3D	4					CLASP1	4
CD40	4					CLCN6	4
CD47	4					CLCN7	4
CD53	4					CLEC18A	4
CD74	4					CLGN	4
CD79A	4					CLIC4	4
CD82	4					CLK1	4
CD83	4					CLP1	4
CD86	4					CMKLR1	4
CD97	4					CMTM7	4
CD99L2	4					CNDP2	4
CDC2L1	4					CNKSR1	4
CDC42SE2	4					CNN2	4
CDK5RAP1	4					CNOT6	4
CDK6	4					CNTROB	4
CDKL5	4					COG6	4
CDKN3	4					COL12A1	4
CEACAM1	4					COL18A1-AS1	4
CECR1	4					COL4A3BP	4
CEP63	4					COL4A5	4
CEP78	4					COL6A2	4
CES1	4					COL8A1	4
CFHR3	4					COLEC11	4
CGREF1	4					COQ10A	4
CHAC1	4					CORO1A	4
CHD2	4					CORO2B	4
CHEK1	4					COX4NB	4
CHKA	4					COX7A2	4
CHMP7	4					CPPED1	4
CHST11	4					CPT1C	4
CHST13	4					CRB3	4
CHSY1	4					CRBN	4
CINP	4					CRK	4
CISD3	4					CROT	4
CITED1	4					CSNK1D	4
CLASP1	4					CSNK2A1	4
CLCN6	4					CTAGE5	4
CLCN7	4					CTBP1	4
CLEC18A	4					CTDSPL	4
CLGN	4					CTH	4
CLIC4	4					CTNNBIP1	4
CLK1	4					CTSC	4
CLP1	4					CTSL1	4
CMKLR1	4					CUGBP2	4
CMTM7	4					CUL2	4
CNDP2	4					CUL4A	4
CNKSR1	4					CX3CR1	4
CNN2	4					CXCL16	4
CNOT6	4					CXORF57	4
CNTROB	4					CXORF58	4
COG6	4					CXXC1	4
COL12A1	4					CYB5A	4
COL18A1-AS1	4					CYBRD1	4
COL4A3BP	4					CYLD	4
COL4A5	4					CYP21A2	4
COL6A2	4					CYP2C8	4
COL8A1	4					CYP3A43	4
COLEC11	4					DAXX	4
COQ10A	4					DAZAP1	4
CORO1A	4					DBF4B	4
CORO2B	4					DCAKD	4
COX4NB	4					DCP1A	4
COX7A2	4					DCT	4
CPPED1	4					DCTD	4
CPT1C	4					DCTN4	4
CRB3	4					DDR2	4
CRBN	4					DDT	4
CRK	4					DDX49	4
CROT	4					DEDD	4
CSNK1D	4					DEK	4
CSNK2A1	4					DENND1B	4
CTAGE5	4					DENND4A	4
CTBP1	4					DET1	4
CTDSPL	4					DFFA	4
CTH	4					DHCR7	4
CTNNBIP1	4					DHPS	4
CTSC	4					DHRS4L2	4
CTSL1	4					DHX16	4
CUGBP2	4					DHX36	4
CUL2	4					DIS3L	4
CUL4A	4					DKK3	4
CX3CR1	4					DLST	4
CXCL16	4					DMPK	4
CXORF57	4					DMRT2	4
CXORF58	4					DNAJA3	4
CXXC1	4					DNAJB6	4
CYB5A	4					DNAJC2	4
CYBRD1	4					DNAJC25	4
CYLD	4					DNAJC7	4
CYP21A2	4					DNASE2B	4
CYP2C8	4					DNMT3A	4
CYP3A43	4					DOCK8	4
DAXX	4					DOCK9	4
DAZAP1	4					DOK1	4
DBF4B	4					DPY19L3	4
DCAKD	4					DPYSL2	4
DCLRE1C	4					DSC2	4
DCP1A	4					DSP	4
DCT	4					DSTYK	4
DCTD	4					DTWD1	4
DCTN4	4					DTX2	4
DDR2	4					DTX4	4
DDT	4					DUSP10	4
DDX49	4					DYNC2H1	4
DEDD	4					DYRK2	4
DEFA1	4					DZIP1L	4
DEK	4					EBAG9	4
DENND1B	4					ECE2	4
DENND4A	4					ECSIT	4
DET1	4					EDARADD	4
DFFA	4					EDN1	4
DHCR7	4					EFNA1	4
DHPS	4					EGLN2	4
DHRS4L2	4					EGR2	4
DHX16	4					EHBP1	4
DHX36	4					EIF3C	4
DIS3L	4					EIF4G3	4
DKC1	4					EIF4H	4
DKK3	4					EIF5	4
DLST	4					ELF3	4
DMPK	4					ELL2	4
DMRT2	4					ELOVL6	4
DNAJA3	4					EME1	4
DNAJB6	4					EML1	4
DNAJC2	4					EML2	4
DNAJC25	4					ENOSF1	4
DNAJC28	4					ENTPD4	4
DNAJC7	4					ENTPD6	4
DNASE2B	4					EPHX1	4
DNMT3A	4					EPN1	4
DOCK8	4					EPN2	4
DOCK9	4					ERBB2	4
DOK1	4					ERG	4
DPY19L3	4					ERMAP	4
DPYSL2	4					ERP29	4
DSC2	4					ESM1	4
DSP	4					ESYT1	4
DSTYK	4					ETFA	4
DTWD1	4					ETNK1	4
DTX2	4					ETV1	4
DTX4	4					ETV3	4
DUSP10	4					ETV6	4
DYNC2H1	4					EXOC3L2	4
DYRK2	4					EXOSC3	4
DZIP1L	4					EXOSC7	4
EBAG9	4					EXT2	4
ECE2	4					EYA1	4
ECSIT	4					F3	4
EDARADD	4					FAF2	4
EDN1	4					FAM104A	4
EFNA1	4					FAM105B	4
EGLN2	4					FAM108A1	4
EGR2	4					FAM108B1	4
EHBP1	4					FAM109A	4
EIF3C	4					FAM111A	4
EIF4G3	4					FAM111B	4
EIF4H	4					FAM114A1	4
EIF5	4					FAM120C	4
ELF3	4					FAM125B	4
ELL2	4					FAM131A	4
ELOVL6	4					FAM160B1	4
EME1	4					FAM178A	4
EML1	4					FAM189B	4
EML2	4					FAM20A	4
ENOSF1	4					FAM21C	4
ENTPD4	4					FAM35A	4
ENTPD6	4					FAM3C	4
EPHX1	4					FAM53A	4
EPN1	4					FAM55C	4
EPN2	4					FAM58A	4
ERBB2	4					FAM82A1	4
ERG	4					FAM86A	4
ERGIC3	4					FAM89B	4
ERMAP	4					FAM96A	4
ERP29	4					FAN1	4
ESM1	4					FBP1	4
ESYT1	4					FBXL5	4
ETFA	4					FBXO18	4
ETNK1	4					FBXO21	4
ETV1	4					FBXO38	4
ETV3	4					FBXO4	4
ETV6	4					FBXW11	4
EXOC3L2	4					FCAMR	4
EXOSC3	4					FERMT3	4
EXOSC7	4					FGF14	4
EXT2	4					FGGY	4
EYA1	4					FGR	4
F3	4					FIGF	4
FAF2	4					FILIP1L	4
FAM104A	4					FKBP1B	4
FAM105B	4					FLI1	4
FAM108A1	4					FLJ31306	4
FAM108B1	4					FLJ39653	4
FAM109A	4					FLNB	4
FAM111A	4					FLT1	4
FAM111B	4					FMN1	4
FAM114A1	4					FMO3	4
FAM120C	4					FNDC3A	4
FAM125B	4					FNDC5	4
FAM131A	4					FOLH1B	4
FAM160B1	4					FOLR1	4
FAM178A	4					FOSB	4
FAM189B	4					FOXD2	4
FAM20A	4					FOXO4	4
FAM21C	4					FSD1L	4
FAM35A	4					FUS	4
FAM3C	4					FXN	4
FAM53A	4					FXYD6-FXYD2	4
FAM55C	4					FYN	4
FAM58A	4					FZD6	4
FAM82A1	4					FZR1	4
FAM86A	4					G3BP1	4
FAM89B	4					G6PC3	4
FAM96A	4					GAA	4
FAN1	4					GALE	4
FBP1	4					GATA2	4
FBXL5	4					GATAD2B	4
FBXO18	4					GBA	4
FBXO21	4					GCNT2	4
FBXO38	4					GCOM1	4
FBXO4	4					GDPD1	4
FBXW11	4					GEMIN8	4
FCAMR	4					GGT1	4
FERMT3	4					GIGYF2	4
FGF14	4					GJB1	4
FGGY	4					GK	4
FGR	4					GLCE	4
FIGF	4					GLDC	4
FILIP1L	4					GLRX	4
FKBP1B	4					GM2A	4
FLI1	4					GMEB1	4
FLJ31306	4					GMPR2	4
FLJ39653	4					GNA13	4
FLNB	4					GNAO1	4
FLT1	4					GNG10	4
FMN1	4					GNL3	4
FMO3	4					GOPC	4
FNDC3A	4					GPATCH4	4
FNDC5	4					GPBP1	4
FOLH1B	4					GPER	4
FOLR1	4					GPM6A	4
FOSB	4					GPN3	4
FOXD2	4					GPNMB	4
FOXO4	4					GPR126	4
FSD1L	4					GPR17	4
FUS	4					GRAMD1A	4
FXN	4					GRAMD1C	4
FXYD6-FXYD2	4					GRB10	4
FYN	4					GRIA1	4
FZD6	4					GSK3B	4
FZR1	4					GTF2IRD1	4
G3BP1	4					GTF2IRD2B	4
G6PC3	4					HAT1	4
G6PD	4					HAUS2	4
GAA	4					HAVCR1	4
GALE	4					HAX1	4
GATA2	4					HCCS	4
GATAD2B	4					HCG18	4
GBA	4					HCK	4
GCFC1	4					HDAC11	4
GCNT2	4					HDAC2	4
GCOM1	4					HDAC5	4
GDPD1	4					HDAC7	4
GEMIN8	4					HEPACAM2	4
GGT1	4					HIF1A	4
GIGYF2	4					HIGD1A	4
GJB1	4					HIP1	4
GK	4					HIPK1	4
GLCE	4					HMBOX1	4
GLDC	4					HMGCS1	4
GLRX	4					HNF4G	4
GM2A	4					HNRNPA2B1	4
GMEB1	4					HNRNPH2	4
GMPR2	4					HNRNPK	4
GNA13	4					HNRPDL	4
GNAO1	4					HNRPLL	4
GNG10	4					HOMER2	4
GNL3	4					HOXC4	4
GOPC	4					HP	4
GPATCH4	4					HPSE	4
GPBP1	4					HRAS	4
GPER	4					HS2ST1	4
GPM6A	4					HS6ST3	4
GPN3	4					HSD11B1	4
GPNMB	4					HSDL2	4
GPR126	4					HSF2	4
GPR17	4					HSPA12B	4
GRAMD1A	4					HTATSF1	4
GRAMD1C	4					HTRA2	4
GRB10	4					HVCN1	4
GRIA1	4					HYI	4
GSK3B	4					ICAM2	4
GTF2IRD1	4					ID4	4
GTF2IRD2B	4					IDI2-AS1	4
GTPBP10	4					IFFO1	4
HAT1	4					IFI27	4
HAUS2	4					IKZF1	4
HAVCR1	4					IL10RA	4
HAX1	4					IL1R2	4
HCCS	4					IL4R	4
HCG18	4					INF2	4
HCK	4					ING3	4
HDAC11	4					IQCB1	4
HDAC2	4					IRAK3	4
HDAC5	4					ISCU	4
HDAC7	4					ISLR	4
HEPACAM2	4					ITGB1BP1	4
HIF1A	4					ITIH5	4
HIGD1A	4					ITM2A	4
HIP1	4					JHDM1D	4
HIPK1	4					JMJD5	4
HMBOX1	4					JPH2	4
HMGCS1	4					KALRN	4
HNF4G	4					KANK1	4
HNRNPA2B1	4					KANK2	4
HNRNPH2	4					KARS	4
HNRNPK	4					KCNAB1	4
HNRPDL	4					KCNC4	4
HNRPLL	4					KCND3	4
HOMER2	4					KCNIP3	4
HOXC4	4					KCNK3	4
HP	4					KCNK5	4
HPSE	4					KCNMB2	4
HRAS	4					KCNN2	4
HS2ST1	4					KCNQ1	4
HS6ST3	4					KCTD15	4
HSD11B1	4					KCTD6	4
HSDL2	4					KDM1A	4
HSF2	4					KDM3A	4
HSPA12B	4					KIAA0141	4
HTATSF1	4					KIAA0232	4
HTRA2	4					KIAA0284	4
HVCN1	4					KIAA0922	4
HYI	4					KIAA1161	4
ICAM2	4					KIAA1429	4
ID4	4					KIAA1549	4
IDI2-AS1	4					KIAA1804	4
IFFO1	4					KIAA1967	4
IFI27	4					KIF1B	4
IFNAR2	4					KIF21A	4
IKZF1	4					KIF23	4
IL10RA	4					KIF2A	4
IL1R2	4					KIF3B	4
IL4R	4					KITLG	4
INF2	4					KLF10	4
ING3	4					KLF12	4
IQCB1	4					KLF6	4
IRAK3	4					KYNU	4
ISCU	4					LACTB	4
ISLR	4					LARGE	4
ITGB1BP1	4					LAS1L	4
ITIH5	4					LAT2	4
ITM2A	4					LBR	4
JHDM1D	4					LDB3	4
JMJD5	4					LEMD2	4
JPH2	4					LIAS	4
KALRN	4					LIMA1	4
KANK1	4					LIMCH1	4
KANK2	4					LIMS2	4
KARS	4					LINC00339	4
KATNAL1	4					LIPT1	4
KCNAB1	4					LMLN	4
KCNC4	4					LMNA	4
KCND3	4					LOC100128164	4
KCNIP3	4					LOC100133957	4
KCNK3	4					LOC386758	4
KCNK5	4					LOC401093	4
KCNMB2	4					LOC401397	4
KCNN2	4					LOC440104	4
KCNQ1	4					LOC645212	4
KCTD15	4					LOC648987	4
KCTD6	4					LONRF3	4
KDM1A	4					LPPR4	4
KDM3A	4					LRRC34	4
KIAA0141	4					LRRC61	4
KIAA0232	4					LSM14A	4
KIAA0284	4					LSS	4
KIAA0922	4					LTB	4
KIAA1161	4					LY6E	4
KIAA1429	4					LY75-CD302	4
KIAA1549	4					LY96	4
KIAA1804	4					MACROD2	4
KIAA1967	4					MAD2L1BP	4
KIF1B	4					MADCAM1	4
KIF21A	4					MAEA	4
KIF23	4					MAF	4
KIF2A	4					MAL	4
KIF3B	4					MALT1	4
KITLG	4					MAN1A2	4
KLF10	4					MANEA	4
KLF12	4					MAP2	4
KLF6	4					MAPK1	4
KYNU	4					MAPKBP1	4
LACTB	4					MAT2B	4
LARGE	4					MATN2	4
LAS1L	4					MCF2L	4
LAT2	4					MCPH1	4
LBR	4					MCTP1	4
LDB3	4					MCTP2	4
LEMD2	4					MCTS1	4
LIAS	4					MDM4	4
LIMA1	4					ME2	4
LIMCH1	4					MED13	4
LIMS2	4					MED13L	4
LINC00339	4					MED15	4
LIPT1	4					MED18	4
LMLN	4					MEMO1	4
LMNA	4					METTL9	4
LOC100128164	4					MFAP2	4
LOC100133957	4					MFSD1	4
LOC386758	4					MFSD10	4
LOC401093	4					MICA	4
LOC401397	4					MINK1	4
LOC440104	4					MINPP1	4
LOC645212	4					MIPOL1	4
LOC648987	4					MIR22HG	4
LONRF3	4					MLF2	4
LPPR4	4					MLH1	4
LRRC34	4					MLL5	4
LRRC61	4					MLLT3	4
LSM14A	4					MLXIPL	4
[truncated: 13,673 more rows]
