# Supplementary material for: The Baboon Kidney Transcriptome: Analysis of Transcript Sequence, Splice Variants, and Abundance
Source: PLoS One. 2013 Apr 23;8(4):e57563. doi: 10.1371/journal.pone.0057563 (PMC3634053; doi:10.1371/journal.pone.0057563)
Supplement: Table S16 — High-confidence SNPs identified among the 14 baboon kidney transcriptome samples. This table includes: chromosome, position, reference nucleotide, alternate nucleotide, quality score, NCBI RefSeq ID, gene ID, region, amino acid substitution, reference amino acid, and alternate amino acid. (XLSX) [file pone.0057563.s016.xlsx]

## Sheet: Additional file 16
Chromosome	Position	Reference Nucleotide	Alternate Nucleotide	Quality	NCBI RefSeq ID	Gene ID	Region	Amino Acid Substitution	Reference Amino Acid	Alternate Amino Acid
12	9112454	C	G	161.73	NM_000014	A2M	intron
1	75971173	C	T	201.4	NM_000016	ACADM	CDS Synon	N88N	Asn	Asn
1	75982571	C	G	8499.39	NM_000016	ACADM	intron
1	75981600	C	T	858.2	NM_000016	ACADM	intron
14	72755961	G	T	256.98	NM_000021	PSEN1	utr3
22	39087627	A	G	326.3	NM_000026	ADSL	intron
22	39090191	C	G	51.67	NM_000026	ADSL	intron
2	241462087	G	A	208.23	NM_000030	AGXT	CDS Synon	S205S	Ser	Ser
16	29984619	C	G	2423.98	NM_000034	ALDOA	intron
9	103225114	A	G	69.31	NM_000035	ALDOB	intron
9	103224238	T	G	1575.37	NM_000035	ALDOB	intron
9	103225105	T	C	233.74	NM_000035	ALDOB	intron
9	103226055	G	C	1348.13	NM_000035	ALDOB	intron
9	103228595	G	A	89.73	NM_000035	ALDOB	intron
9	103229244	C	G	778.35	NM_000035	ALDOB	intron
9	103223180	T	A	372.64	NM_000035	ALDOB	utr3
7	65183312	G	C	537.12	NM_000048	ASL	intron
7	65185623	A	G	205.55	NM_000048	ASL	intron
17	3345171	C	T	223.06	NM_000049	ASPA	intron
17	3346311	T	C	2068.77	NM_000049	ASPA	intron
9	132314158	A	G	254.09	NM_000050	ASS1	intron
9	132336973	A	G	264.32	NM_000050	ASS1	intron
9	132365686	C	T	53.17	NM_000050	ASS1	intron
9	132365966	A	G	1238.57	NM_000050	ASS1	intron
9	132365147	G	C	838.2	NM_000050	ASS1	intron
6	80895598	A	G	232.17	NM_000056	BCKDHB	CDS Synon	V92V	Val	Val
6	32021030	C	A	982.33	NM_000063	C2	CDS Synon	R726R	Arg	Arg
X	49736823	C	T	444.18	NM_000084	CLCN5	intron
1	16252855	G	A	113.13	NM_000085	CLCNKB	intron
1	16243761	A	G	163.17	NM_000085	CLCNKB	intron
1	16244944	G	C	1550.72	NM_000085	CLCNKB	intron
1	16248190	C	T	392.64	NM_000085	CLCNKB	intron
1	16248513	A	G	321.15	NM_000085	CLCNKB	intron
1	16249412	T	C	857.79	NM_000085	CLCNKB	intron
1	16249714	C	G	101.02	NM_000085	CLCNKB	intron
1	16250312	C	T	95.97	NM_000085	CLCNKB	intron
1	16253938	A	G	980.84	NM_000085	CLCNKB	intron
1	16254235	A	G	2286.21	NM_000085	CLCNKB	intron
1	16255411	T	C	641.28	NM_000085	CLCNKB	intron
1	16255836	A	G	646.46	NM_000085	CLCNKB	intron
1	16255703	A	G	238.94	NM_000085	CLCNKB	intron
16	28407424	C	G	667.38	NM_000086	CLN3	CDS Non Synon	V95L	Val	Leu
17	45620471	G	T	607.33	NM_000088	COL1A1	CDS Synon	G1082G	Gly	Gly
2	227826535	A	G	648.07	NM_000091	COL4A3	CDS Synon	L234L	Leu	Leu
2	227865043	C	T	193.84	NM_000091	COL4A3	intron
2	227866089	T	C	59.48	NM_000091	COL4A3	intron
2	227885613	T	G	130.64	NM_000091	COL4A3	utr3
2	227681562	T	C	168.92	NM_000092	COL4A4	CDS Synon	V238V	Val	Val
3	150375221	G	A	66.05	NM_000096	CP	intron
3	150381401	T	C	84.63	NM_000096	CP	intron
1	97785318	A	G	1332.34	NM_000110	DPYD	intron
9	129640224	G	A	137.03	NM_000118	ENG	intron
1	224094234	C	T	2854.32	NM_000120	EPHX1	CDS Synon	F268F	Phe	Phe
2	127734975	A	G	103.07	NM_000122	ERCC3	intron
13	102319432	G	T	131.84	NM_000123	ERCC5	intron
10	50394099	C	G	114.84	NM_000124	ERCC6	intron
1	167777331	G	C	123.91	NM_000130	F5	CDS Non Synon	D1207E	Asp	Glu
1	167791157	A	C	80.57	NM_000130	F5	CDS Non Synon	N335K	Asn	Lys
1	167757372	C	A	82.78	NM_000130	F5	intron
9	96909190	G	A	111.23	NM_000136	FANCC	CDS Synon	I504I	Ile	Ile
9	97097054	C	T	92.42	NM_000136	FANCC	intron
15	78260217	C	A	82.35	NM_000137	FAH	intron
15	46492073	A	C	359.7	NM_000138	FBN1	CDS Non Synon	D2737E	Asp	Glu
18	53369032	C	G	286.24	NM_000140	FECH	CDS Synon	L394L	Leu	Leu
18	53368473	A	T	211.67	NM_000140	FECH	utr3
10	123228282	A	G	314.69	NM_000141	FGFR2	utr3
10	123228827	G	T	247.71	NM_000141	FGFR2	utr3
17	38312840	C	T	122.43	NM_000151	G6PC	intron
17	38316282	C	T	107.19	NM_000151	G6PC	intron
17	38316271	G	A	226.71	NM_000151	G6PC	intron
17	38315369	A	G	759.89	NM_000151	G6PC	intron
17	38316308	C	G	70.09	NM_000151	G6PC	intron
14	87479981	C	G	213.02	NM_000153	GALC	intron
14	87489765	C	T	72.37	NM_000153	GALC	intron
1	153472742	C	G	147.5	NM_000157	GBA	CDS Non Synon	C381S	Cys	Ser
19	12865937	A	C	4351.52	NM_000159	GCDH	intron
19	12868474	A	C	1129.31	NM_000159	GCDH	intron
19	12868439	T	G	1598.66	NM_000159	GCDH	intron
X	30651088	A	G	122.36	NM_000167	GK	intron
19	39573999	C	T	1254.35	NM_000175	GPI	intron
19	39573681	T	C	3775.67	NM_000175	GPI	intron
19	39574412	A	G	875.91	NM_000175	GPI	intron
19	39574714	C	T	1174	NM_000175	GPI	intron
19	39574718	G	T	1341.99	NM_000175	GPI	intron
19	39566238	G	C	99.5	NM_000175	GPI	intron
19	39575337	A	G	2385.32	NM_000175	GPI	intron
19	39575167	G	A	64.87	NM_000175	GPI	intron
19	39575367	A	G	4506.29	NM_000175	GPI	intron
19	39566626	A	T	2086.98	NM_000175	GPI	intron
19	39569930	C	T	127.47	NM_000175	GPI	intron
19	39570371	T	C	50.78	NM_000175	GPI	intron
19	39568488	G	A	1013.9	NM_000175	GPI	intron
19	39574486	A	G	2540.06	NM_000175	GPI	intron
19	39570681	G	A	1778.43	NM_000175	GPI	intron
19	39575408	A	G	5611.08	NM_000175	GPI	intron
19	39575411	A	C	5556.48	NM_000175	GPI	intron
19	39574426	T	C	600.77	NM_000175	GPI	intron
19	39570293	C	G	933.29	NM_000175	GPI	intron
19	39573562	G	A	701.72	NM_000175	GPI	intron
19	39575771	C	A	138.77	NM_000175	GPI	intron
19	39575574	T	C	376.06	NM_000175	GPI	intron
19	39574336	A	C	1186.48	NM_000175	GPI	intron
19	39575593	T	C	1049.08	NM_000175	GPI	intron
19	39574146	T	C	631.37	NM_000175	GPI	intron
19	39568952	A	G	535.38	NM_000175	GPI	intron
19	39573717	A	G	1743.35	NM_000175	GPI	intron
19	39575926	C	T	1664.87	NM_000175	GPI	intron
19	39569015	C	G	136.23	NM_000175	GPI	intron
19	39569013	G	A	166.04	NM_000175	GPI	intron
19	39574662	G	A	250.43	NM_000175	GPI	intron
19	39575643	T	C	3066.14	NM_000175	GPI	intron
19	39566237	A	G	88.97	NM_000175	GPI	intron
19	39566814	C	T	495.47	NM_000175	GPI	intron
19	39566273	G	A	183.27	NM_000175	GPI	intron
2	47887105	T	C	239.09	NM_000179	MSH6	CDS Non Synon	V1271A	Val	Ala
7	65081880	G	C	334.11	NM_000181	GUSB	CDS Non Synon	T222R	Thr	Arg
2	26277610	T	A	1448.01	NM_000182	HADHA	CDS Non Synon	Y435F	Tyr	Phe
3	121848585	C	G	2137.95	NM_000187	HGD	CDS Synon	P158P	Pro	Pro
3	121844263	A	G	127.36	NM_000187	HGD	intron
3	121843497	T	C	617.6	NM_000187	HGD	intron
3	121844451	A	G	237.4	NM_000187	HGD	intron
3	121843680	A	G	866.71	NM_000187	HGD	intron
3	121846137	G	T	979.98	NM_000187	HGD	intron
3	121850462	G	A	96.98	NM_000187	HGD	intron
3	121862694	T	C	91.19	NM_000187	HGD	intron
3	121857187	G	A	124.65	NM_000187	HGD	intron
3	121857049	T	C	408.66	NM_000187	HGD	intron
11	118468137	G	A	473.57	NM_000190	HMBS	intron
1	24005805	A	G	1160.8	NM_000191	HMGCL	intron
16	66024354	T	G	1724.16	NM_000196	HSD11B2	intron
16	66024588	G	A	8669.58	NM_000196	HSD11B2	intron
9	98093970	A	G	61.66	NM_000197	HSD17B3	intron
4	973133	C	A	527.26	NM_000203	IDUA	intron
19	7159527	A	G	216.35	NM_000208	INSR	intron
17	42721107	A	G	120.72	NM_000212	ITGB3	intron
17	71264277	A	T	928.87	NM_000213	ITGB4	CDS Synon	P1627P	Pro	Pro
17	71244447	T	C	170.53	NM_000213	ITGB4	intron
17	71244707	T	C	235.71	NM_000213	ITGB4	intron
X	8458005	C	T	154.79	NM_000216	KAL1	utr3
11	2659979	C	T	65.76	NM_000218	KCNQ1	intron
11	128214374	A	G	309.1	NM_000220	KCNJ1	CDS Synon	F344F	Phe	Phe
11	128216019	G	A	122.37	NM_000220	KCNJ1	intron
2	27169396	A	G	4637.02	NM_000221	KHK	intron
2	27169273	A	C	5682.8	NM_000221	KHK	intron
2	27169660	G	T	2370.18	NM_000221	KHK	intron
2	27169445	T	C	3900.83	NM_000221	KHK	intron
2	27171467	T	C	741.43	NM_000221	KHK	intron
2	27173591	A	G	2702.87	NM_000221	KHK	intron
2	27173271	C	A	3843.16	NM_000221	KHK	intron
2	27173845	C	G	4208.55	NM_000221	KHK	intron
2	27174157	A	G	619.83	NM_000221	KHK	intron
4	55301221	G	T	507.53	NM_000222	KIT	utr3
4	55300181	A	G	173.96	NM_000222	KIT	utr3
19	53310719	T	C	562.64	NM_000234	LIG1	CDS Synon	*920*	Stop	Stop
19	53356471	C	T	106.44	NM_000234	LIG1	CDS Synon	E71E	Glu	Glu
15	56630736	G	A	107.48	NM_000236	LIPC	intron
15	56642555	C	T	140.72	NM_000236	LIPC	intron
8	19867333	G	T	192.87	NM_000237	LPL	utr3
11	64329850	C	G	115.3	NM_000244	MEN1	intron
11	64328042	T	C	574.86	NM_000244	MEN1	utr3
3	70098973	G	C	62.8	NM_000248	MITF	utr3
X	149591608	T	A	707.69	NM_000252	MTM1	utr3
4	100741789	T	C	335.82	NM_000253	MTTP	CDS Synon	S413S	Ser	Ser
6	49517537	T	C	692.46	NM_000255	MUT	CDS Non Synon	K595E	Lys	Glu
6	49507371	T	C	1582.3	NM_000255	MUT	utr3
14	22953092	T	C	82.61	NM_000257	MYH7	CDS Synon	L1873L	Leu	Leu
22	40784606	A	C	181.83	NM_000262	NAGA	utr3
17	26686037	A	G	122.94	NM_000267	NF1	CDS Synon	L1935L	Leu	Leu
17	26655517	G	T	146.81	NM_000267	NF1	intron
17	26669970	A	G	56.68	NM_000267	NF1	intron
17	26699083	T	G	3756.98	NM_000267	NF1	intron
22	28400924	G	T	848.54	NM_000268	NF2	CDS Synon	T480T	Thr	Thr
14	20010266	C	G	134.71	NM_000270	PNP	intron
12	101766452	A	G	117.09	NM_000277	PAH	intron
10	102499110	A	C	2305.68	NM_000278	PAX2	intron
10	102562172	A	G	85.83	NM_000278	PAX2	intron
19	38597057	G	T	162.34	NM_000285	PEPD	intron
6	43042202	C	G	240.4	NM_000287	PEX6	intron
6	137231652	T	C	98.39	NM_000288	PEX7	intron
6	137231650	T	G	696.3	NM_000288	PEX7	intron
12	46823127	G	A	54.56	NM_000289	PFKM	intron
12	46823528	G	A	230.17	NM_000289	PFKM	intron
X	18826228	G	C	836.14	NM_000292	PHKA2	intron
X	18826746	G	A	603.01	NM_000292	PHKA2	intron
16	46103151	G	A	409.76	NM_000293	PHKB	CDS Synon	E160E	Glu	Glu
4	89215856	A	G	376.61	NM_000297	PKD2	CDS Non Synon	N965D	Asn	Asp
4	89178244	A	G	96.59	NM_000297	PKD2	intron
1	11943341	G	A	630.82	NM_000302	PLOD1	CDS Non Synon	E343K	Glu	Lys
1	11957451	A	G	370.95	NM_000302	PLOD1	CDS Synon	*728*	Stop	Stop
1	11957982	A	T	367.88	NM_000302	PLOD1	utr3
7	94872829	C	A	157.61	NM_000305	PON2	intron
1	159404577	T	C	448.46	NM_000309	PPOX	intron
1	40311205	C	G	1621.18	NM_000310	PPT1	utr3
1	40311520	A	T	3847.73	NM_000310	PPT1	utr3
11	13472615	A	G	594.48	NM_000315	PTH	intron
11	13471473	G	T	698.15	NM_000315	PTH	intron
3	46912358	A	T	1641.42	NM_000316	PTH1R	CDS Non Synon	Y103F	Tyr	Phe
3	46918311	C	A	576.97	NM_000316	PTH1R	CDS Synon	R390R	Arg	Arg
3	46897643	G	C	1328.36	NM_000316	PTH1R	intron
3	46910007	T	C	2681.48	NM_000316	PTH1R	intron
3	46905934	A	G	1456.38	NM_000316	PTH1R	intron
3	46908477	G	A	1776.03	NM_000316	PTH1R	intron
3	46901547	G	A	62.48	NM_000316	PTH1R	intron
3	46910314	A	G	1662.81	NM_000316	PTH1R	intron
3	46900237	A	G	159.97	NM_000316	PTH1R	intron
3	46900144	T	C	584.81	NM_000316	PTH1R	intron
3	46907446	C	G	2165.23	NM_000316	PTH1R	intron
3	46910080	C	T	5282.02	NM_000316	PTH1R	intron
3	46904025	C	A	325.01	NM_000316	PTH1R	intron
3	46910983	T	C	341.66	NM_000316	PTH1R	intron
3	46913596	A	G	274.13	NM_000316	PTH1R	intron
3	46918779	T	C	2428.84	NM_000316	PTH1R	intron
12	7245680	T	A	4673.06	NM_000319	PEX5	CDS Non Synon	D206E	Asp	Glu
12	7254464	T	C	2383.66	NM_000319	PEX5	utr3
13	47791709	C	T	114.94	NM_000321	RB1	intron
13	47791738	C	T	95.68	NM_000321	RB1	intron
13	47791759	G	A	98.36	NM_000321	RB1	intron
13	47884817	T	C	1347.66	NM_000321	RB1	intron
13	47884456	G	A	849.31	NM_000321	RB1	intron
13	47953008	A	G	173.31	NM_000321	RB1	utr3
X	38020868	A	T	295.45	NM_000328	RPGR	CDS Non Synon	D669E	Asp	Glu
X	38063047	T	C	229.32	NM_000328	RPGR	CDS Non Synon	N150D	Asn	Asp
6	16409889	A	T	126.76	NM_000332	ATXN1	utr3
6	16414211	T	C	58.98	NM_000332	ATXN1	utr3
16	23299502	C	G	1111.9	NM_000336	SCNN1B	CDS Non Synon	T601S	Thr	Ser
15	46289973	C	T	594.49	NM_000338	SLC12A1	intron
15	46291769	T	C	219.79	NM_000338	SLC12A1	intron
15	46290723	G	T	1506.81	NM_000338	SLC12A1	intron
15	46291554	T	C	159.7	NM_000338	SLC12A1	intron
15	46292731	C	T	96.26	NM_000338	SLC12A1	intron
15	46302879	C	A	139.7	NM_000338	SLC12A1	intron
15	46305163	C	A	1956.12	NM_000338	SLC12A1	intron
15	46305553	A	C	105.22	NM_000338	SLC12A1	intron
15	46301640	A	C	2374.58	NM_000338	SLC12A1	intron
15	46305708	A	G	3701.27	NM_000338	SLC12A1	intron
15	46303692	A	G	1143.74	NM_000338	SLC12A1	intron
15	46306509	G	A	5465.9	NM_000338	SLC12A1	intron
15	46316620	C	A	137.17	NM_000338	SLC12A1	intron
15	46320661	T	C	153.55	NM_000338	SLC12A1	intron
15	46316468	G	C	295.81	NM_000338	SLC12A1	intron
15	46316613	T	C	360.71	NM_000338	SLC12A1	intron
15	46327646	A	G	911.59	NM_000338	SLC12A1	intron
15	46327067	C	T	245.57	NM_000338	SLC12A1	intron
15	46377436	T	C	1240.93	NM_000338	SLC12A1	intron
15	46287126	A	G	979.46	NM_000338	SLC12A1	utr5
16	55471614	C	T	759.05	NM_000339	SLC12A3	CDS Synon	P505P	Pro	Pro
16	55459675	T	C	176.84	NM_000339	SLC12A3	intron
16	55481513	A	G	293.19	NM_000339	SLC12A3	intron
16	55497877	C	G	2783.64	NM_000339	SLC12A3	intron
16	55498470	G	A	779.72	NM_000339	SLC12A3	intron
3	172199556	C	G	692.98	NM_000340	SLC2A2	CDS Non Synon	V388L	Val	Leu
3	172197989	A	G	398.6	NM_000340	SLC2A2	utr3
2	44363142	G	C	53.45	NM_000341	SLC3A1	intron
2	44396779	C	G	167.11	NM_000341	SLC3A1	intron
2	44399114	A	G	244.68	NM_000341	SLC3A1	intron
17	39688020	A	T	121.26	NM_000342	SLC4A1	intron
X	7279583	T	G	347.39	NM_000351	STS	utr3
X	7280264	A	T	97.91	NM_000351	STS	utr3
X	7278821	A	G	63.87	NM_000351	STS	utr3
11	17413654	A	G	390.95	NM_000352	ABCC8	intron
22	29343651	A	G	1540.65	NM_000355	TCN2	intron
22	29343754	G	A	514.69	NM_000355	TCN2	intron
22	29345628	C	G	397.15	NM_000355	TCN2	intron
22	29348545	G	C	1362.09	NM_000355	TCN2	intron
22	29343716	T	C	1906.65	NM_000355	TCN2	intron
22	29348727	G	C	5802.82	NM_000355	TCN2	intron
22	29343683	A	C	2681.51	NM_000355	TCN2	intron
22	29352051	A	G	269.12	NM_000355	TCN2	intron
12	6848859	A	G	872.88	NM_000365	TPI1	intron
12	6849356	A	G	119.99	NM_000365	TPI1	intron
15	61141472	G	A	504.45	NM_000366	TPM1	CDS Synon	S215S	Ser	Ser
15	61139198	A	G	52.32	NM_000366	TPM1	intron
15	61143183	A	G	822.05	NM_000366	TPM1	intron
15	61141190	C	T	337.89	NM_000366	TPM1	intron
15	61141342	C	A	545.32	NM_000366	TPM1	intron
9	134758323	T	C	52.43	NM_000368	TSC1	utr3
10	127467508	T	C	2209.63	NM_000375	UROS	CDS Synon	V239V	Val	Val
10	127468324	A	G	98.05	NM_000375	UROS	intron
12	46522178	G	A	171.63	NM_000376	VDR	utr3
12	46523471	G	C	183.58	NM_000376	VDR	utr3
12	46524560	T	G	206.36	NM_000376	VDR	utr3
9	99497757	T	A	59.58	NM_000380	XPA	intron
17	19517120	C	G	1582.91	NM_000382	ALDH3A2	intron
17	19519070	C	T	389.84	NM_000382	ALDH3A2	intron
17	19521416	T	A	140.79	NM_000382	ALDH3A2	utr3
3	123449036	T	C	70.02	NM_000388	CASR	intron
3	123477811	C	T	63.28	NM_000388	CASR	intron
X	85004453	G	C	204.32	NM_000390	CHM	utr3
11	6593690	A	G	131.41	NM_000391	TPP1	intron
10	101580753	A	G	186.67	NM_000392	ABCC2	intron
19	50557902	A	G	1044.61	NM_000400	ERCC2	intron
21	37054180	C	T	84.23	NM_000411	HLCS	intron
3	187868393	T	G	192.15	NM_000412	HRG	intron
3	187870833	G	C	144.11	NM_000412	HRG	intron
6	137560984	T	C	229.33	NM_000416	IFNGR1	CDS Non Synon	I449M	Ile	Met
6	137560771	C	A	221.68	NM_000416	IFNGR1	utr3
6	129520335	A	G	2960.22	NM_000426	LAMA2	intron
12	108513492	G	C	676.35	NM_000431	MVK	CDS Non Synon	V278L	Val	Leu
12	108515353	T	C	99.96	NM_000431	MVK	intron
19	15153521	G	C	231.18	NM_000435	NOTCH3	CDS Synon	R886R	Arg	Arg
5	149292125	C	T	849.93	NM_000440	PDE6A	intron
17	59759818	T	C	55.77	NM_000442	PECAM1	intron
17	59757208	G	A	115.19	NM_000442	PECAM1	intron
8	145081224	C	G	521.76	NM_000445	PLEC	CDS Synon	S283S	Ser	Ser
8	145072308	C	A	287.74	NM_000445	PLEC	intron
1	149581264	C	G	107.96	NM_000449	RFX5	utr3
21	31957874	G	T	4929.5	NM_000454	SOD1	intron
21	31956767	G	T	2673.96	NM_000454	SOD1	intron
21	31962813	T	C	472.57	NM_000454	SOD1	utr3
21	31962827	T	C	300.68	NM_000454	SOD1	utr3
20	42482962	T	C	90.27	NM_000457	HNF4A	intron
20	42485569	T	C	163.26	NM_000457	HNF4A	intron
20	42485878	C	A	128.22	NM_000457	HNF4A	intron
20	42485916	A	G	92.48	NM_000457	HNF4A	intron
17	33124247	C	G	282.48	NM_000458	HNF1B	intron
17	33122065	T	G	495.98	NM_000458	HNF1B	intron
17	33122193	A	G	566.87	NM_000458	HNF1B	intron
17	33142271	T	C	215.95	NM_000458	HNF1B	intron
17	33143116	T	C	199.07	NM_000458	HNF1B	intron
17	33177858	C	G	122.27	NM_000458	HNF1B	intron
3	24135776	G	A	127.35	NM_000461	THRB	utr3
2	234340841	A	G	465.86	NM_000463	UGT1A1	intron
2	234340878	C	A	295.89	NM_000463	UGT1A1	intron
7	91959092	A	T	54.2	NM_000466	PEX1	intron
7	91969122	G	T	65.7	NM_000466	PEX1	intron
1	21762273	C	T	430.98	NM_000478	ALPL	CDS Synon	T127T	Thr	Thr
1	21772797	G	A	816.47	NM_000478	ALPL	CDS Synon	T305T	Thr	Thr
1	21762282	A	G	2724.25	NM_000478	ALPL	CDS Synon	V130V	Val	Val
1	21766339	A	G	170.52	NM_000478	ALPL	intron
1	21769146	T	C	76.86	NM_000478	ALPL	intron
16	87404552	T	C	99.72	NM_000485	APRT	intron
16	87404527	G	C	140.64	NM_000485	APRT	intron
12	48633565	T	C	1436.33	NM_000486	AQP2	intron
12	48632800	C	G	704.37	NM_000486	AQP2	intron
12	48633186	G	C	831.33	NM_000486	AQP2	intron
22	49412422	A	G	180.75	NM_000487	ARSA	intron
20	3013179	A	G	2671.03	NM_000490	AVP	intron
X	107805023	A	G	53.7	NM_000495	COL4A5	intron
5	176764620	T	C	652.3	NM_000505	F12	intron
5	176765539	T	C	209.18	NM_000505	F12	intron
9	96411646	T	G	169.91	NM_000507	FBP1	intron
16	87409514	T	C	140.74	NM_000512	GALNS	intron
16	87409458	C	G	114.04	NM_000512	GALNS	intron
16	87409492	T	C	727.93	NM_000512	GALNS	intron
16	87408111	C	A	74.68	NM_000512	GALNS	utr3
20	56917521	T	C	1567.29	NM_000516	GNAS	intron
15	70426249	C	T	606.87	NM_000520	HEXA	intron
15	70427333	G	A	63.37	NM_000520	HEXA	intron
5	74049960	C	A	289.49	NM_000521	HEXB	intron
1	202391855	C	G	63.74	NM_000537	REN	intron
6	32907014	G	A	76.44	NM_000544	TAP2	intron
12	119902931	A	G	6780.16	NM_000545	HNF1A	intron
12	119902861	T	C	3510.85	NM_000545	HNF1A	intron
16	2070176	G	C	314.42	NM_000548	TSC2	CDS Non Synon	G1136A	Gly	Ala
16	2072320	T	C	140.03	NM_000548	TSC2	intron
3	10167211	G	C	100.3	NM_000551	VHL	utr3
8	31127406	A	G	129.12	NM_000553	WRN	CDS Non Synon	T1194A	Thr	Ala
1	110032485	T	C	163.15	NM_000561	GSTM1	intron
1	110032503	T	C	209.03	NM_000561	GSTM1	intron
1	110034201	G	C	588.04	NM_000561	GSTM1	intron
5	40965594	G	A	358.27	NM_000587	C7	intron
5	41000574	C	T	101.02	NM_000587	C7	intron
6	32924417	A	G	347.05	NM_000593	TAP1	CDS Non Synon	L579S	Leu	Ser
6	32921419	C	T	323.93	NM_000593	TAP1	CDS Non Synon	R781Q	Arg	Gln
6	32921506	T	G	538.06	NM_000593	TAP1	CDS Non Synon	Y752S	Tyr	Ser
6	32924410	T	C	2024.71	NM_000593	TAP1	CDS Synon	L581L	Leu	Leu
6	32929308	T	C	300.19	NM_000593	TAP1	CDS Synon	L88L	Leu	Leu
6	32923088	A	G	215.65	NM_000593	TAP1	intron
6	32924347	G	A	100.01	NM_000593	TAP1	intron
6	32925032	A	G	94.01	NM_000593	TAP1	intron
6	32926553	A	G	248.99	NM_000593	TAP1	intron
6	32926338	C	T	443.63	NM_000593	TAP1	intron
7	45920286	T	C	557.08	NM_000598	IGFBP3	intron
7	45922245	G	C	68.01	NM_000598	IGFBP3	intron
2	217254640	C	G	186.19	NM_000599	IGFBP5	intron
2	217248994	G	A	1883.2	NM_000599	IGFBP5	utr3
10	44190368	A	G	103	NM_000609	CXCL12	intron
10	44191485	T	C	1750.29	NM_000609	CXCL12	intron
10	44189669	G	C	1147.62	NM_000609	CXCL12	intron
10	44190183	T	C	1621.57	NM_000609	CXCL12	intron
10	44190758	T	C	4122.53	NM_000609	CXCL12	intron
10	44189417	T	C	3127.7	NM_000609	CXCL12	intron
10	44191307	A	T	404.33	NM_000609	CXCL12	intron
10	44192249	C	T	554.85	NM_000609	CXCL12	intron
10	44185889	A	G	3181.78	NM_000609	CXCL12	utr3
6	160023225	T	G	185.66	NM_000636	SOD2	utr3
8	30685193	T	G	774.58	NM_000637	GSR	CDS Non Synon	K144Q	Lys	Gln
3	51995783	A	C	683.39	NM_000666	ACY1	intron
4	100456192	C	T	2927.32	NM_000668	ADH1B	CDS Synon	T151T	Thr	Thr
4	100456090	A	G	614.75	NM_000668	ADH1B	CDS Synon	V185V	Val	Val
22	23156144	C	G	277.47	NM_000675	ADORA2A	intron
9	74709491	A	G	149.3	NM_000689	ALDH1A1	intron
9	74708539	C	T	129.49	NM_000689	ALDH1A1	intron
12	110731260	G	C	122.58	NM_000690	ALDH2	intron
12	110732012	A	C	121.96	NM_000690	ALDH2	utr3
12	110731875	T	C	849.04	NM_000690	ALDH2	utr3
17	19587198	A	G	663.13	NM_000691	ALDH3A1	CDS Synon	I111I	Ile	Ile
9	74967546	A	C	221.97	NM_000700	ANXA1	CDS Synon	I168I	Ile	Ile
1	116736252	T	A	75.88	NM_000701	ATP1A1	intron
1	116745419	G	A	466.52	NM_000701	ATP1A1	intron
1	116731999	A	G	118.57	NM_000701	ATP1A1	intron
1	116736259	A	G	350.37	NM_000701	ATP1A1	intron
1	116745196	T	C	1007.15	NM_000701	ATP1A1	intron
1	116745225	G	A	59.36	NM_000701	ATP1A1	intron
19	45659037	T	C	59.22	NM_000713	BLVRB	intron
17	55590748	G	A	248.64	NM_000717	CA4	intron
3	53803858	T	A	75.68	NM_000720	CACNA1D	intron
3	53809128	G	A	293.2	NM_000720	CACNA1D	intron
3	53821324	G	C	475.05	NM_000720	CACNA1D	utr3
22	18334625	G	T	226.89	NM_000754	COMT	intron
22	18321857	G	C	149.52	NM_000754	COMT	intron
9	130897289	G	A	646.02	NM_000755	CRAT	utr3
12	56445052	G	T	57.92	NM_000785	CYP27B1	intron
9	135510702	G	A	137.26	NM_000787	DBH	intron
9	135513151	A	G	804.59	NM_000787	DBH	intron
17	58915615	C	A	407	NM_000789	ACE	CDS Non Synon	D634E	Asp	Glu
17	58915839	A	C	81.46	NM_000789	ACE	intron
7	50502690	A	G	127.02	NM_000790	DDC	intron
7	50503470	A	T	725.19	NM_000790	DDC	intron
7	50499857	A	G	108.82	NM_000790	DDC	intron
7	50502761	T	C	470.06	NM_000790	DDC	intron
7	50503412	T	C	344.59	NM_000790	DDC	intron
7	50503900	G	A	695.62	NM_000790	DDC	intron
7	50509787	T	C	53.36	NM_000790	DDC	intron
7	50508233	G	C	81.48	NM_000790	DDC	intron
1	54146809	A	C	139.71	NM_000792	DIO1	intron
1	54148294	G	A	312.23	NM_000792	DIO1	utr3
20	1300374	C	T	69.09	NM_000801	FKBP1A	intron
20	1300554	G	T	93.78	NM_000801	FKBP1A	intron
20	1301925	G	A	105.63	NM_000801	FKBP1A	intron
20	1301050	C	T	656.48	NM_000801	FKBP1A	intron
20	1301006	C	G	1190.82	NM_000801	FKBP1A	intron
20	1298500	T	A	2392.4	NM_000801	FKBP1A	utr3
2	85630544	T	A	176.59	NM_000821	GGCX	utr3
1	110013676	G	A	934.51	NM_000848	GSTM2	CDS Non Synon	S107N	Ser	Asn
1	110001045	T	C	127.93	NM_000850	GSTM4	intron
1	110004000	G	C	114.9	NM_000850	GSTM4	intron
1	110056951	T	C	224.51	NM_000851	GSTM5	intron
1	110056920	T	C	449.41	NM_000851	GSTM5	intron
1	110056919	A	C	676.98	NM_000851	GSTM5	intron
1	110058744	T	C	93.22	NM_000851	GSTM5	intron
1	110058230	C	T	368.29	NM_000851	GSTM5	intron
1	110058143	A	G	270	NM_000851	GSTM5	intron
1	110061039	A	G	270.09	NM_000851	GSTM5	intron
1	110061089	C	T	536.08	NM_000851	GSTM5	intron
1	110059698	T	C	53.37	NM_000851	GSTM5	intron
1	110060131	G	C	166.14	NM_000851	GSTM5	intron
11	106202925	T	C	97.22	NM_000855	GUCY1A2	intron
11	106202715	T	C	4080.34	NM_000855	GUCY1A2	intron
11	106203070	C	T	82.71	NM_000855	GUCY1A2	intron
4	156947842	T	G	1004.15	NM_000857	GUCY1B3	utr3
1	226401198	C	G	1014.32	NM_000858	GUK1	CDS Non Synon	R63G	Arg	Gly
1	226403030	G	C	3212.89	NM_000858	GUK1	utr3
4	175679724	G	A	1045.24	NM_000860	HPGD	CDS Non Synon	P55S	Pro	Ser
X	113916976	G	A	250.81	NM_000868	HTR2C	intron
6	160419267	C	T	308.95	NM_000876	IGF2R	CDS Synon	F1787F	Phe	Phe
6	160391653	C	T	576.54	NM_000876	IGF2R	CDS Synon	L891L	Leu	Leu
2	102160385	C	G	267.58	NM_000877	IL1R1	utr3
2	182108238	G	C	85.44	NM_000885	ITGA4	intron
3	187932102	C	A	303.68	NM_000893	KNG1	CDS Non Synon	D249E	Asp	Glu
3	187943102	T	C	2895	NM_000893	KNG1	intron
3	187943599	T	C	2807.08	NM_000893	KNG1	intron
19	15613899	T	C	429.78	NM_000896	CYP4F3	intron
19	15616197	A	G	1475.33	NM_000896	CYP4F3	intron
19	15614895	A	G	70.63	NM_000896	CYP4F3	intron
19	15616153	G	A	455.62	NM_000896	CYP4F3	intron
19	15618804	T	C	1260.94	NM_000896	CYP4F3	intron
19	15632300	G	C	78.62	NM_000896	CYP4F3	utr3
12	87411933	T	A	342.79	NM_000899	KITLG	utr3
3	156372641	A	G	6760.01	NM_000902	MME	CDS Synon	L674L	Leu	Leu
3	156280690	A	G	6358.69	NM_000902	MME	intron
3	156281048	T	C	177.55	NM_000902	MME	intron
10	74474815	A	G	1260.22	NM_000917	P4HA1	intron
17	77394792	A	C	652.2	NM_000918	P4HB	utr3
5	102323622	C	T	397.47	NM_000919	PAM	CDS Synon	P350P	Pro	Pro
11	66478331	A	G	474.52	NM_000920	PC	intron
12	53253077	G	A	88.17	NM_000924	PDE1B	intron
17	1595737	C	G	896.32	NM_000934	SERPINF2	intron
17	1604887	C	A	2363.84	NM_000934	SERPINF2	utr3
17	7343471	T	G	2676.74	NM_000937	POLR2A	CDS Synon	G536G	Gly	Gly
4	57566258	T	G	313.69	NM_000938	POLR2B	CDS Synon	V330V	Val	Val
15	62237985	G	A	142.92	NM_000942	PPIB	intron
9	124181189	A	G	65.71	NM_000962	PTGS1	intron
15	64582528	A	G	2073.09	NM_000968	RPL4	CDS Synon	G68G	Gly	Gly
1	93071600	C	A	182.1	NM_000969	RPL5	CDS Synon	R24R	Arg	Arg
1	6180960	G	A	122.81	NM_000983	RPL22	intron
3	102888002	G	A	308.38	NM_000986	RPL24	intron
2	217072137	T	G	121.63	NM_000998	RPL37A	intron
2	217072219	T	C	148.93	NM_000998	RPL37A	intron
12	88507415	T	C	174.52	NM_001001323	ATP2B1	utr3
10	102030233	A	C	203.21	NM_001001342	BLOC1S2	intron
1	201965470	G	C	192.08	NM_001001396	ATP2B4	intron
16	1340175	G	T	140.3	NM_001001410	C16orf42	CDS Non Synon	D196E	Asp	Glu
20	56687656	T	G	854.28	NM_001001433	STX16	utr3
21	46451024	C	T	303.52	NM_001001438	LSS	CDS Synon	S518S	Ser	Ser
21	46433693	A	G	588.49	NM_001001438	LSS	intron
21	46433605	T	C	966.05	NM_001001438	LSS	intron
21	46433888	C	G	339.85	NM_001001438	LSS	intron
21	46464258	T	C	59.23	NM_001001438	LSS	intron
10	16593632	A	G	662.46	NM_001001484	PTER	utr3
3	132157706	T	G	837.44	NM_001001485	ATP2C1	CDS Synon	G275G	Gly	Gly
3	132203047	T	C	1004.74	NM_001001485	ATP2C1	intron
3	132157706	T	G	837.44	NM_001001486	ATP2C1	CDS Synon	G275G	Gly	Gly
3	132157706	T	G	837.44	NM_001001487	ATP2C1	CDS Synon	G275G	Gly	Gly
21	43196804	A	G	314.8	NM_001001503	NDUFV3	intron
21	43196708	G	C	464.68	NM_001001503	NDUFV3	intron
1	150051248	C	T	1709.17	NM_001001523	RORC	intron
1	150054695	G	C	97.7	NM_001001523	RORC	intron
1	150054918	C	G	1468.4	NM_001001523	RORC	intron
1	150059079	C	G	158.53	NM_001001523	RORC	intron
1	150058563	A	C	198.16	NM_001001523	RORC	intron
7	80143497	G	T	535.97	NM_001001548	CD36	intron
7	50641027	A	G	161.77	NM_001001549	GRB10	intron
7	50641712	C	G	171.89	NM_001001549	GRB10	intron
7	50626773	C	G	1461.11	NM_001001549	GRB10	utr3
7	50626773	C	G	1461.11	NM_001001550	GRB10	utr3
7	50626773	C	G	1461.11	NM_001001555	GRB10	utr3
15	47318826	G	T	454.09	NM_001001556	GALK2	CDS Synon	T147T	Thr	Thr
15	47236166	A	G	1108.28	NM_001001556	GALK2	intron
21	42979418	T	C	103.52	NM_001001571	PDE9A	intron
12	25245297	T	C	57.15	NM_001001660	LYRM5	intron
1	167361364	C	T	65	NM_001001787	ATP1B1	intron
1	167345338	A	C	86.03	NM_001001787	ATP1B1	intron
1	167357617	A	G	1720.51	NM_001001787	ATP1B1	intron
1	167365788	C	T	3425.74	NM_001001787	ATP1B1	intron
1	167365239	G	C	495.38	NM_001001787	ATP1B1	intron
10	75345165	G	T	54.46	NM_001001791	C10orf55	intron
10	75345109	T	C	12887.8	NM_001001791	C10orf55	intron
10	75346945	A	G	8815.45	NM_001001791	C10orf55	intron
10	75343672	T	C	184.65	NM_001001791	C10orf55	intron
22	48741339	C	T	136.91	NM_001001852	PIM3	CDS Synon	C164C	Cys	Cys
21	37496825	A	G	320.05	NM_001001894	TTC3	utr3
8	17625563	T	G	2751.86	NM_001001925	MTUS1	intron
22	44925724	T	C	200.76	NM_001001928	PPARA	intron
22	45014350	A	G	286.49	NM_001001928	PPARA	utr3
22	45013134	A	G	266.37	NM_001001928	PPARA	utr3
10	116050431	A	G	318.46	NM_001001936	AFAP1L2	CDS Synon	P517P	Pro	Pro
10	116050359	T	G	200.8	NM_001001936	AFAP1L2	CDS Synon	T541T	Thr	Thr
10	124181045	T	A	580.64	NM_001001974	PLEKHA1	utr3
19	1195500	A	G	8477.16	NM_001001975	ATP5D	intron
14	23777249	T	C	1185.23	NM_001002000	GMPR2	intron
16	3013574	T	C	377.6	NM_001002017	HCFC1R1	intron
16	3013821	G	C	382.24	NM_001002017	HCFC1R1	intron
16	3014098	T	C	2253.69	NM_001002018	HCFC1R1	intron
6	32070172	G	A	101.43	NM_001002029	C4B	intron
6	32074104	T	C	114.92	NM_001002029	C4B	intron
6	32106094	G	A	189.27	NM_001002029	C4B	intron
6	127652687	A	C	813.95	NM_001002030	ECHDC1	utr3
12	52356120	C	G	1593.13	NM_001002031	ATP5G2	intron
12	52347367	A	G	999.06	NM_001002031	ATP5G2	intron
17	70643282	C	G	285.71	NM_001002032	HN1	utr3
17	70643282	C	G	285.71	NM_001002033	HN1	utr3
12	122032035	A	G	1109.81	NM_001002252	ARL6IP4	intron
2	30529718	C	A	60.7	NM_001002257	LCLAT1	intron
2	175750136	G	C	1565.8	NM_001002258	ATP5G3	utr3
10	99504415	G	A	116.45	NM_001002261	ZFYVE27	intron
10	99505963	A	G	437.25	NM_001002261	ZFYVE27	intron
10	99506110	T	C	293.84	NM_001002261	ZFYVE27	intron
10	8154257	C	G	77.77	NM_001002295	GATA3	intron
8	41487352	C	T	498.06	NM_001002296	GOLGA7	utr3
10	73774388	T	C	340.85	NM_001002762	DNAJB12	intron
10	73764014	C	T	231.63	NM_001002762	DNAJB12	utr3
1	143614257	A	G	292.6	NM_001002811	PDE4DIP	intron
1	143611016	C	T	400.85	NM_001002811	PDE4DIP	intron
1	143614257	A	G	292.6	NM_001002812	PDE4DIP	intron
1	143642269	C	T	1853.72	NM_001002812	PDE4DIP	intron
1	143643345	T	C	575.32	NM_001002812	PDE4DIP	intron
19	61306407	C	T	61.74	NM_001002836	ZNF787	utr5
15	58426974	T	G	623.19	NM_001002857	ANXA2	utr3
15	58426957	G	C	906.26	NM_001002857	ANXA2	utr3
15	58426974	T	G	623.19	NM_001002858	ANXA2	utr3
15	58426957	G	C	906.26	NM_001002858	ANXA2	utr3
14	92774633	G	A	69.94	NM_001002860	BTBD7	utr3
22	28268880	T	C	228.71	NM_001002877	THOC5	CDS Synon	L140L	Leu	Leu
22	28268880	T	C	228.71	NM_001002878	THOC5	CDS Synon	L140L	Leu	Leu
22	28268880	T	C	228.71	NM_001002879	THOC5	CDS Synon	L140L	Leu	Leu
9	129516477	A	G	191.11	NM_001002913	PTRH1	intron
22	38386107	A	G	89.62	NM_001003406	CACNA1I	intron
10	116181802	T	A	471.12	NM_001003407	ABLIM1	utr3
10	116181802	T	A	471.12	NM_001003408	ABLIM1	utr3
1	65672743	G	T	1242.59	NM_001003679	LEPR	intron
1	65672696	T	G	601.3	NM_001003679	LEPR	intron
1	65672855	G	C	8283.58	NM_001003679	LEPR	intron
1	65673479	C	T	490.98	NM_001003679	LEPR	intron
1	65672743	G	T	1242.59	NM_001003680	LEPR	intron
1	65672696	T	G	601.3	NM_001003680	LEPR	intron
2	182774477	G	A	126.94	NM_001003683	PDE1A	CDS Synon	H369H	His	His
6	43714804	C	T	71.32	NM_001003690	MAD2L1BP	intron
12	75388212	T	C	79.84	NM_001003712	OSBPL8	intron
12	75273722	A	C	875.19	NM_001003712	OSBPL8	utr3
17	59134056	C	G	77.71	NM_001003786	STRADA	utr3
17	59134056	C	G	77.71	NM_001003787	STRADA	utr3
17	59134056	C	G	77.71	NM_001003788	STRADA	utr3
8	37713703	A	G	2009.69	NM_001003791	ERLIN2	intron
8	37713836	T	C	616.92	NM_001003791	ERLIN2	intron
8	37713846	T	C	2029.06	NM_001003791	ERLIN2	intron
8	37713997	C	T	377.33	NM_001003791	ERLIN2	intron
3	128912878	T	C	1026.09	NM_001003794	MGLL	intron
3	128920221	A	G	166.91	NM_001003794	MGLL	intron
22	40400283	A	T	792.73	NM_001003796	NHP2L1	utr3
9	94514432	A	G	1648.5	NM_001003800	BICD2	utr3
4	83496863	C	G	74.91	NM_001003810	NRNPD;refseq.positionType	intron
4	83511703	A	T	214.56	NM_001003810	NRNPD;refseq.positionType	intron
11	5583331	T	A	683.43	NM_001003818	TRIM6	CDS Non Synon	D264E	Asp	Glu
11	5583802	T	C	125.43	NM_001003818	TRIM6	intron
11	5588400	C	A	118.98	NM_001003818	TRIM6	intron
11	5590070	G	C	418.14	NM_001003818	TRIM6	utr3
11	5583331	T	A	683.43	NM_001003819	TRIM6-TRIM34	CDS Non Synon	D264E	Asp	Glu
11	5590070	G	C	418.14	NM_001003819	TRIM6-TRIM34	intron
11	5588868	G	A	3032.02	NM_001003819	TRIM6-TRIM34	intron
11	5590038	C	G	2053.25	NM_001003819	TRIM6-TRIM34	intron
19	41325366	T	C	166.87	NM_001003962	CAPNS1	intron
19	41328526	G	C	59.46	NM_001003962	CAPNS1	intron
19	41326163	T	C	89.99	NM_001003962	CAPNS1	intron
X	101859022	G	A	295.21	NM_001004051	GPRASP2	utr3
16	65801874	T	C	1815.5	NM_001004055	LRRC29	intron
4	2984189	A	G	52.83	NM_001004056	GRK4	intron
9	111939451	G	A	125.07	NM_001004065	AKAP2	CDS Synon	P460P	Pro	Pro
1	178432480	A	C	7696.66	NM_001004128	QSOX1	intron
1	178432409	A	G	8520.57	NM_001004128	QSOX1	intron
1	178432617	A	G	2468.13	NM_001004128	QSOX1	intron
19	58685633	C	T	52.69	NM_001004301	ZNF813	CDS Non Synon	P112L	Pro	Leu
1	56960984	C	A	533.98	NM_001004303	C1orf168	intron
17	10570283	T	C	249.64	NM_001004313	TMEM220	CDS Synon	V42V	Val	Val
7	15567918	A	T	62.91	NM_001004320	TMEM195	CDS Non Synon	S26R	Ser	Arg
17	6857423	C	T	775.27	NM_001004333	RNASEK	intron
9	139314335	T	A	82.7	NM_001004354	NRARP	utr3
17	78642508	T	C	296.63	NM_001004431	METRNL	intron
17	78642495	C	T	69.15	NM_001004431	METRNL	intron
1	26244161	T	A	418.91	NM_001004434	SLC30A2	CDS Non Synon	H62L	His	Leu
17	17661768	C	T	1558.12	NM_001005291	SREBF1	CDS Synon	S487S	Ser	Ser
17	17661705	A	G	143.38	NM_001005291	SREBF1	intron
17	17656632	C	A	2376.87	NM_001005291	SREBF1	utr3
X	51658444	A	G	299.55	NM_001005332	MAGED1	CDS Synon	L603L	Leu	Leu
X	51656598	G	A	149.63	NM_001005332	MAGED1	CDS Synon	P369P	Pro	Pro
X	51661859	G	A	1198.56	NM_001005332	MAGED1	intron
X	51658444	A	G	299.55	NM_001005333	MAGED1	CDS Synon	L659L	Leu	Leu
X	51656598	G	A	149.63	NM_001005333	MAGED1	CDS Synon	P425P	Pro	Pro
1	65400444	A	G	57.7	NM_001005353	AK4	intron
19	10782795	G	A	70.46	NM_001005360	NM2	intron
19	10780145	C	T	439.59	NM_001005360	DNM2	intron
19	10802808	A	C	1035.27	NM_001005360	NM2	utr3
19	10782795	G	A	70.46	NM_001005361	NM2	intron
19	10802808	A	C	1035.27	NM_001005361	NM2	utr3
19	10782795	G	A	70.46	NM_001005362	NM2	intron
19	10781449	A	G	96.27	NM_001005362	DNM2	intron
19	10782106	C	G	281.78	NM_001005362	DNM2	intron
19	10802808	A	C	1035.27	NM_001005362	NM2	utr3
10	43462179	C	T	649.11	NM_001005368	ZNF32	intron
2	55319525	G	C	462.71	NM_001005369	MTIF2	intron
9	129263278	A	G	312.43	NM_001005373	LRSAM1	CDS Synon	L109L	Leu	Leu
9	129263278	A	G	312.43	NM_001005374	LRSAM1	CDS Synon	L109L	Leu	Leu
17	7171390	A	C	261.85	NM_001005408	NEURL4	intron
2	159226106	G	A	594.29	NM_001005476	PKP4	CDS Synon	A703A	Ala	Ala
2	159245348	G	A	530.38	NM_001005476	PKP4	CDS Synon	S1121S	Ser	Ser
2	159190204	T	G	67.74	NM_001005476	PKP4	intron
2	159226591	T	C	167.81	NM_001005476	PKP4	intron
2	159242331	G	A	122.75	NM_001005476	PKP4	intron
12	67549379	T	G	540.97	NM_001005502	CPM	CDS Synon	P260P	Pro	Pro
17	71264277	A	T	928.87	NM_001005619	ITGB4	CDS Synon	P1610P	Pro	Pro
17	71264277	A	T	928.87	NM_001005731	ITGB4	CDS Synon	P1557P	Pro	Pro
1	153472742	C	G	147.5	NM_001005741	GBA	CDS Non Synon	C381S	Cys	Ser
1	153472742	C	G	147.5	NM_001005742	GBA	CDS Non Synon	C381S	Cys	Ser
14	72820642	A	G	370.49	NM_001005743	NUMB	CDS Synon	L283L	Leu	Leu
14	72813978	T	G	1726.34	NM_001005743	NUMB	intron
14	72815690	T	A	368.58	NM_001005743	NUMB	intron
14	72820642	A	G	370.49	NM_001005744	NUMB	CDS Synon	L283L	Leu	Leu
14	72820642	A	G	370.49	NM_001005745	NUMB	CDS Synon	L272L	Leu	Leu
2	202779887	A	G	12654.8	NM_001005781	SUMO1	intron
1	119735601	G	A	291.86	NM_001005783	HAO2	intron
17	35121682	C	G	89.66	NM_001005862	ERBB2	intron
17	35121683	C	G	114.11	NM_001005862	ERBB2	intron
17	35115144	A	G	92.79	NM_001005862	ERBB2	intron
17	35136863	C	T	757.63	NM_001005862	ERBB2	intron
3	48705957	T	C	1041.73	NM_001005909	IP6K2	intron
3	48706147	A	G	6225.55	NM_001005909	IP6K2	intron
3	48706171	G	A	3763.13	NM_001005909	IP6K2	intron
3	48706295	G	C	8730.85	NM_001005909	IP6K2	intron
12	54765075	C	T	297.56	NM_001005915	ERBB3	CDS Synon	L88L	Leu	Leu
3	49739032	G	C	279.4	NM_001006115	IP6K1	utr3
2	128210841	A	C	63.68	NM_001006623	WDR33	utr3
16	24874247	C	G	58.12	NM_001006634	ARHGAP17	intron
4	187328917	T	C	67.39	NM_001006655	FAM149A	intron
1	26773711	C	T	184.4	NM_001006665	RPS6KA1	utr3
1	26773707	C	G	1591.6	NM_001006665	RPS6KA1	utr3
X	102396265	A	C	277.71	NM_001006684	TCEAL8	intron
6	166744068	G	A	164.04	NM_001006932	RPS6KA2	utr3
6	166743194	T	C	547.18	NM_001006932	RPS6KA2	utr3
11	63884368	G	T	208.22	NM_001006944	RPS6KA4	CDS Synon	A95A	Ala	Ala
2	20278708	C	T	157.45	NM_001006946	SDC1	intron
2	20265356	A	G	278.86	NM_001006946	SDC1	utr3
2	20265217	C	A	209.7	NM_001006946	SDC1	utr3
1	86618753	C	G	103.27	NM_001007022	ODF2L	intron
12	6917895	T	C	106.95	NM_001007026	ATN1	intron
15	82948040	C	T	601.62	NM_001007072	ZSCAN2	intron
9	86617226	G	T	60.31	NM_001007097	NTRK2	utr3
1	53286262	T	C	241.57	NM_001007099	SCP2	intron
1	53286758	C	A	716.47	NM_001007099	SCP2	intron
1	53287869	A	G	60.25	NM_001007099	SCP2	intron
9	113365301	C	T	12880.2	NM_001007169	ZNF483	intron
9	113352430	T	C	136.02	NM_001007169	ZNF483	intron
5	139487277	C	T	198.9	NM_001007189	C5orf53	utr5
16	20232678	T	C	70.96	NM_001007240	GP2	intron
16	20235279	T	C	173.37	NM_001007240	GP2	intron
16	20245987	A	G	53.45	NM_001007240	GP2	intron
16	20242958	A	G	2310.21	NM_001007242	GP2	intron
16	20243026	G	C	5378.09	NM_001007242	GP2	intron
22	30333813	G	A	139.99	NM_001007467	SFI1	intron
22	30341435	A	G	511.66	NM_001007467	SFI1	intron
9	72614935	T	C	352.62	NM_001007470	TRPM3	intron
9	72614951	A	T	350.72	NM_001007470	TRPM3	intron
9	72423672	C	G	317.21	NM_001007471	TRPM3	CDS Synon	T751T	Thr	Thr
9	72384366	G	A	64.75	NM_001007471	TRPM3	intron
1	115099997	C	T	66.79	NM_001007553	CSDE1	intron
9	38401457	C	T	129.5	NM_001007563	IGFBPL1	CDS Synon	T259T	Thr	Thr
1	155076904	A	T	538.77	NM_001007792	NTRK1	intron
1	155077896	A	G	1449.88	NM_001007792	NTRK1	intron
1	155077091	A	G	763.12	NM_001007792	NTRK1	intron
1	155077841	A	G	648.8	NM_001007792	NTRK1	intron
1	155090616	A	G	1427.12	NM_001007792	NTRK1	intron
1	155081830	T	C	236.79	NM_001007792	NTRK1	intron
1	155078877	A	G	2912.26	NM_001007792	NTRK1	intron
1	155080677	T	C	2509.06	NM_001007792	NTRK1	intron
1	155088419	T	A	335.47	NM_001007792	NTRK1	intron
1	155090694	A	T	852.27	NM_001007792	NTRK1	intron
1	155081670	T	C	188.58	NM_001007792	NTRK1	intron
1	155090520	A	G	1283.97	NM_001007792	NTRK1	intron
1	155085346	T	A	94.95	NM_001007792	NTRK1	intron
1	155085405	T	C	174.01	NM_001007792	NTRK1	intron
10	124914157	G	A	4357.39	NM_001007793	BUB3	intron
10	124913325	A	G	582.22	NM_001007793	BUB3	intron
15	68748289	A	G	314.99	NM_001008224	UACA	CDS Synon	S583S	Ser	Ser
15	68751281	G	T	115.73	NM_001008224	UACA	intron
15	68751292	G	A	95.3	NM_001008224	UACA	intron
15	68751471	G	A	55.11	NM_001008224	UACA	intron
15	68761811	A	G	123.99	NM_001008224	UACA	intron
15	68761075	C	G	60.86	NM_001008224	UACA	intron
2	19964553	A	G	204.12	NM_001008237	TTC32	intron
16	20253333	C	T	8128.6	NM_001008389	UMOD	intron
16	20252263	T	G	4793.77	NM_001008389	UMOD	intron
16	20255108	C	T	4764.46	NM_001008389	UMOD	intron
16	20256599	C	G	1206.55	NM_001008389	UMOD	intron
16	20258312	C	T	1212.28	NM_001008389	UMOD	intron
16	20256535	C	T	753.92	NM_001008389	UMOD	intron
16	20256591	T	C	792.94	NM_001008389	UMOD	intron
16	20256587	C	T	1062.57	NM_001008389	UMOD	intron
16	20262695	A	G	374.75	NM_001008389	UMOD	intron
16	20266337	C	T	864.12	NM_001008389	UMOD	intron
16	20268891	G	T	420.86	NM_001008389	UMOD	intron
3	88185166	C	A	339.81	NM_001008390	CGGBP1	utr3
3	37988188	A	G	97.55	NM_001008392	CTDSPL	intron
3	37993443	T	C	412.38	NM_001008392	CTDSPL	intron
7	99589322	G	C	871.49	NM_001008395	C7orf59	intron
3	127208648	G	A	994.57	NM_001008485	SLC41A3	CDS Synon	L455L	Leu	Leu
3	127208567	T	C	5731.36	NM_001008485	SLC41A3	intron
3	127208648	G	A	994.57	NM_001008486	SLC41A3	CDS Synon	L419L	Leu	Leu
3	127208648	G	A	994.57	NM_001008487	SLC41A3	CDS Synon	L429L	Leu	Leu
2	241940315	C	T	311.84	NM_001008491	SEPT2	utr3
2	241940315	C	T	311.84	NM_001008492	SEPT2	utr3
1	223771784	A	G	131.69	NM_001008493	ENAH	intron
14	92242091	G	A	603.95	NM_001008530	LGMN	intron
22	25253297	A	C	169.48	NM_001008566	TPST2	intron
5	149751368	A	C	430.8	NM_001008656	TCOF1	intron
11	85392104	T	C	502.52	NM_001008660	PICALM	CDS Synon	L282L	Leu	Leu
11	85346935	A	G	646.88	NM_001008660	PICALM	utr3
1	89221807	A	G	840.89	NM_001008661	CCBL2	intron
1	89221723	C	T	1340.59	NM_001008661	CCBL2	intron
1	89219337	G	C	1763.38	NM_001008661	CCBL2	intron
1	89219410	C	G	1087.06	NM_001008661	CCBL2	intron
1	89221570	G	T	3011.72	NM_001008661	CCBL2	intron
1	89218451	A	G	461.55	NM_001008661	CCBL2	intron
1	89220406	A	G	388.13	NM_001008661	CCBL2	intron
1	89221216	G	A	5644.48	NM_001008661	CCBL2	intron
1	89220442	T	G	93.7	NM_001008661	CCBL2	intron
1	89221689	G	T	640.29	NM_001008661	CCBL2	intron
1	89219344	C	G	878.89	NM_001008661	CCBL2	intron
1	89221579	A	G	1351.33	NM_001008661	CCBL2	intron
1	89221729	G	A	1107.39	NM_001008661	CCBL2	intron
1	89174398	A	G	1571.66	NM_001008661	CCBL2	utr3
1	89174398	A	G	1571.66	NM_001008662	CCBL2	utr3
22	25218504	G	C	76.08	NM_001008697	TFIP11	intron
19	14122724	G	A	87.85	NM_001008701	LPHN1	CDS Synon	P1462P	Pro	Pro
8	30529516	T	C	220.65	NM_001008710	RBPMS	intron
8	30531408	C	G	185.1	NM_001008710	RBPMS	intron
8	30533381	A	G	1062.28	NM_001008710	RBPMS	intron
8	30524169	G	A	521.85	NM_001008712	RBPMS	intron
14	63138066	T	C	4556.7	NM_001008726	WDR89	intron
19	58036736	A	C	84.58	NM_001008801	ZNF468	CDS Non Synon	V208G	Val	Gly
6	7510729	G	T	272.59	NM_001008844	DSP	CDS Non Synon	A306S	Ala	Ser
6	7526744	A	G	2180.57	NM_001008844	DSP	intron
13	112919180	C	G	118.92	NM_001008895	CUL4A	intron
6	160121082	A	G	796.03	NM_001008897	TCP1	CDS Synon	I220I	Ile	Ile
6	160119899	T	C	2987.61	NM_001008897	TCP1	utr3
14	38672634	C	A	869.08	NM_001009183	SIP1	intron
7	56096049	T	G	398.36	NM_001009186	CCT6A	CDS Non Synon	I378M	Ile	Met
7	56090945	T	A	1464.24	NM_001009186	CCT6A	CDS Synon	R112R	Arg	Arg
7	56095226	C	G	177.91	NM_001009186	CCT6A	intron
7	56098126	A	G	109.71	NM_001009186	CCT6A	intron
8	30776721	A	G	336.84	NM_001009552	PPP2CB	CDS Synon	L65L	Leu	Leu
1	9763792	G	A	87.16	NM_001009566	CLSTN1	intron
2	73325183	A	G	9996.39	NM_001009570	CCT7	intron
2	73323642	T	G	10031.7	NM_001009570	CCT7	intron
17	76784296	G	A	85.52	NM_001009811	AZI1	CDS Synon	A650A	Ala	Ala
5	939883	T	C	71.35	NM_001009877	BRD9	intron
3	114852624	T	G	52.25	NM_001009899	KIAA2018	utr3
3	114850208	T	A	191.29	NM_001009899	KIAA2018	utr3
X	153293374	A	G	201.88	NM_001009934	DNASE1L1	intron
10	5962316	A	G	593.68	NM_001009943	ANKRD16	intron
1	54467879	G	C	109.08	NM_001009955	SSBP3	intron
7	98998100	C	T	67.24	NM_001009958	ZNF655	intron
7	99010731	A	G	71	NM_001009960	ZNF655	utr3
20	3178174	G	A	217.18	NM_001009984	C20orf194	utr3
19	57472746	T	C	95.17	NM_001010851	ZNF766	intron
6	89925281	T	C	63.75	NM_001010853	PM20D2	intron
19	45271401	T	A	134.22	NM_001010880	ZNF780A	utr3
1	110545548	C	G	79.54	NM_001010898	SLC6A17	utr3
9	21016619	G	C	407.54	NM_001010915	PTPLAD2	CDS Non Synon	N82K	Asn	Lys
1	47377977	C	G	1232.26	NM_001010969	CYP4A22	intron
1	47377018	A	G	233.79	NM_001010969	CYP4A22	intron
1	47376388	G	A	1374.87	NM_001010969	CYP4A22	intron
1	47377738	T	C	1953.39	NM_001010969	CYP4A22	intron
1	47376319	C	T	109.6	NM_001010969	CYP4A22	intron
1	47376323	T	C	113.45	NM_001010969	CYP4A22	intron
1	47376279	T	C	1452.04	NM_001010969	CYP4A22	intron
1	47382338	A	C	1721.67	NM_001010969	CYP4A22	intron
1	47382513	C	G	504.68	NM_001010969	CYP4A22	intron
16	55524673	A	G	502.82	NM_001010989	HERPUD1	intron
16	55524758	C	A	104.29	NM_001010989	HERPUD1	intron
16	55526884	T	C	733.83	NM_001010990	HERPUD1	intron
4	95807966	T	A	1549.64	NM_001011513	PDLIM5	utr3
1	48463329	C	T	137.82	NM_001011547	SLC5A9	intron
1	48468514	T	C	132.04	NM_001011547	SLC5A9	intron
1	48468173	C	T	561.98	NM_001011547	SLC5A9	intron
X	119643942	G	T	70.23	NM_001011551	C1GALT1C1	utr3
2	102491151	A	C	74.91	NM_001011552	SLC9A4	CDS Synon	I460I	Ile	Ile
20	44639668	T	A	307.18	NM_001011554	SLC13A3	intron
20	44624587	G	A	64.59	NM_001011554	SLC13A3	intron
20	44624249	T	C	268.18	NM_001011554	SLC13A3	intron
20	44624800	C	T	78.44	NM_001011554	SLC13A3	intron
20	44625693	A	G	184.67	NM_001011554	SLC13A3	intron
20	44631660	T	G	212.9	NM_001011554	SLC13A3	intron
20	44636314	T	C	64.3	NM_001011554	SLC13A3	intron
20	44633840	A	C	279.89	NM_001011554	SLC13A3	intron
20	44633911	A	G	174.04	NM_001011554	SLC13A3	intron
20	44638424	A	G	746.8	NM_001011554	SLC13A3	intron
20	44640349	A	G	90.95	NM_001011554	SLC13A3	intron
20	44646292	A	G	94.5	NM_001011554	SLC13A3	intron
20	44646299	A	G	100.48	NM_001011554	SLC13A3	intron
20	44657886	G	A	527.62	NM_001011554	SLC13A3	intron
20	44658087	C	T	1328.89	NM_001011554	SLC13A3	intron
20	44672716	T	C	67.77	NM_001011554	SLC13A3	intron
9	122241949	T	C	148.55	NM_001011649	CDK5RAP2	CDS Non Synon	K1091E	Lys	Glu
X	101029483	C	T	777.39	NM_001011657	ZMAT1	intron
X	101035474	C	A	545.06	NM_001011657	ZMAT1	intron
X	101036502	A	G	402.74	NM_001011657	ZMAT1	intron
X	101033180	C	G	819.4	NM_001011657	ZMAT1	intron
X	101031051	T	C	156.89	NM_001011657	ZMAT1	intron
1	17892414	T	C	143.36	NM_001011722	ARHGEF10L	intron
1	17892468	A	G	330.92	NM_001011722	ARHGEF10L	intron
13	52111072	A	G	53.26	NM_001011724	NRNPA1L2	intron
1	45015852	G	C	278.64	NM_001012	RPS8	intron
17	35541194	C	A	605.37	NM_001012241	MSL1	intron
9	94219227	C	T	212.24	NM_001012267	CENPP	intron
9	94219599	C	T	113.07	NM_001012267	CENPP	intron
9	94219497	G	A	446.57	NM_001012267	CENPP	intron
9	94319871	G	C	578.49	NM_001012267	CENPP	intron
9	94219083	A	G	503.21	NM_001012267	CENPP	intron
9	94192143	G	A	95.64	NM_001012267	CENPP	intron
19	60871725	G	C	2175.84	NM_001012478	U2AF2	CDS Synon	L261L	Leu	Leu
19	60858277	C	T	2044.58	NM_001012478	U2AF2	utr5
3	56629725	C	A	156.62	NM_001012506	CCDC66	intron
18	53369032	C	G	286.24	NM_001012515	FECH	CDS Synon	L400L	Leu	Leu
18	53368473	A	T	211.67	NM_001012515	FECH	utr3
4	1200508	A	G	171.69	NM_001012614	CTBP1	intron
19	51090992	C	G	87.74	NM_001012643	MYPOP	intron
2	43879043	T	C	154	NM_001012665	DYNC2LI1	intron
4	184049564	C	T	224.88	NM_001012732	DCTD	CDS Synon	P184P	Pro	Pro
4	184048983	C	T	52.7	NM_001012732	DCTD	utr3
10	27152142	T	C	174.8	NM_001012750	ABI1	CDS Synon	V72V	Val	Val
10	27152142	T	C	174.8	NM_001012751	ABI1	CDS Synon	V72V	Val	Val
10	27152142	T	C	174.8	NM_001012752	ABI1	CDS Synon	V72V	Val	Val
13	38521972	A	G	168.22	NM_001012754	NHLRC3	utr3
X	103253961	G	A	98.52	NM_001012755	MCART6	intron
1	144298474	T	C	140.51	NM_001012758	NUDT17	intron
9	114644909	G	C	54.59	NM_001012994	SNX30	intron
19	59402277	G	C	3977.79	NM_001013	RPS9	intron
19	50004839	A	G	125.24	NM_001013257	BCAM	intron
7	98915997	T	G	228.81	NM_001013258	ZNF789	intron
11	56214657	G	C	1822.38	NM_001013356	OR8U8	intron
6	100098252	A	C	183.75	NM_001013399	CCNC	intron
4	153465543	A	G	208.82	NM_001013415	FBXW7	intron
18	12976658	G	C	299.68	NM_001013437	SEH1L	intron
18	12975242	A	G	1746.52	NM_001013437	SEH1L	intron
3	182171268	C	G	125.85	NM_001013438	FXR1	intron
3	182169819	C	A	334.89	NM_001013438	FXR1	intron
3	182171268	C	G	125.85	NM_001013439	FXR1	intron
15	76587264	G	A	580.45	NM_001013619	AGPHD1	intron
1	159601723	T	C	1676.24	NM_001013625	C1orf192	intron
1	159603028	A	G	3647.57	NM_001013625	C1orf192	intron
2	85691945	T	C	182.94	NM_001013649	C2orf68	intron
22	25214315	A	G	265.74	NM_001013694	SRRD	intron
17	71591687	T	C	2061.41	NM_001013839	EXOC7	CDS Synon	L649L	Leu	Leu
17	71605677	G	C	1135.78	NM_001013839	EXOC7	CDS Synon	R145R	Arg	Arg
15	56959263	C	T	550.03	NM_001013843	SLTM	utr3
X	148854824	T	C	67.67	NM_001013845	CXorf40B	intron
10	94808729	A	G	309.87	NM_001013848	EXOC6	utr3
13	113184615	T	C	124.71	NM_001014283	DCUN1D2	intron
13	113187513	A	C	83.44	NM_001014283	DCUN1D2	intron
13	36496081	C	T	113.59	NM_001014286	FAM48A	intron
13	36520662	A	G	55.77	NM_001014286	FAM48A	intron
7	44064566	C	G	688.57	NM_001014436	DBNL	CDS Non Synon	Q239E	Gln	Glu
22	49315938	T	C	292.52	NM_001014440	ODF3B	intron
1	159401400	C	G	609.79	NM_001014443	USP21	intron
17	30484594	C	A	59.39	NM_001014445	NLE1	CDS Synon	V125V	Val	Val
16	68891204	G	T	100.08	NM_001014451	DDX19B	intron
11	6582665	T	C	170.85	NM_001014794	ILK	intron
11	6584932	T	G	711.25	NM_001014794	ILK	intron
10	78315472	A	G	720.78	NM_001014797	NMA1	intron
10	78316544	C	T	1370.81	NM_001014797	NMA1	intron
10	78316587	G	A	1798.74	NM_001014797	NMA1	intron
10	78316380	C	T	1083.79	NM_001014797	NMA1	intron
10	78315448	T	C	221.22	NM_001014797	NMA1	intron
4	5874867	T	A	1255.1	NM_001014809	CRMP1	intron
4	5874691	A	G	97.01	NM_001014809	CRMP1	intron
4	5874924	A	G	842.69	NM_001014809	CRMP1	intron
4	5874908	T	C	825.07	NM_001014809	CRMP1	intron
4	5873996	A	T	380.75	NM_001014809	CRMP1	utr3
15	62152138	C	G	728.87	NM_001014812	FAM96A	utr3
19	44355749	G	A	56.45	NM_001014831	PAK4	CDS Non Synon	G186S	Gly	Ser
19	44355749	G	A	56.45	NM_001014832	PAK4	CDS Non Synon	G186S	Gly	Ser
19	44355749	G	A	56.45	NM_001014834	PAK4	intron
19	44355701	A	C	3837.26	NM_001014834	PAK4	intron
19	44355749	G	A	56.45	NM_001014835	PAK4	intron
6	33493628	A	C	2857.59	NM_001014840	CUTA	intron
6	33493656	A	G	1854.95	NM_001014840	CUTA	intron
2	71513898	A	T	1321.74	NM_001014972	ZNF638	CDS Non Synon	T1950S	Thr	Ser
2	71430609	G	A	59.09	NM_001014972	ZNF638	CDS Synon	S339S	Ser	Ser
2	71507652	A	C	810.49	NM_001014972	ZNF638	CDS Synon	V1715V	Val	Val
X	106845462	T	C	597.45	NM_001015881	TSC22D3	intron
5	68683817	G	A	644.54	NM_001015891	TAF9	CDS Synon	L113L	Leu	Leu
5	68683432	G	A	425.44	NM_001015891	TAF9	utr3
17	30360333	A	C	358.01	NM_001017368	RFFL	utr3
13	38521972	A	G	168.22	NM_001017370	NHLRC3	utr3
19	18967239	A	C	87.62	NM_001017392	SUGP2	intron
19	18972136	A	G	129.93	NM_001017392	SUGP2	intron
19	18973217	A	G	62.67	NM_001017392	SUGP2	intron
6	117990007	C	G	67.38	NM_001017408	GOPC	utr3
1	247177985	C	T	648.93	NM_001017434	PGBD2	intron
11	207699	A	G	81.13	NM_001017524	SIRT3	intron
22	43636870	G	C	68.84	NM_001017526	ARHGAP8	CDS Non Synon	V376L	Val	Leu
22	43451760	T	C	585.45	NM_001017528	PRR5	intron
12	46563399	G	T	249.15	NM_001017535	VDR	intron
12	46570728	T	C	63.67	NM_001017535	VDR	intron
12	46570687	C	T	76.88	NM_001017535	VDR	intron
12	46522178	G	A	171.63	NM_001017535	VDR	utr3
12	46523471	G	C	183.58	NM_001017535	VDR	utr3
12	46524560	T	G	206.36	NM_001017535	VDR	utr3
2	119777444	A	G	173.18	NM_001017927	C2orf76	intron
12	56396388	A	G	134.7	NM_001017956	OS9	intron
12	56399266	G	T	195.91	NM_001017958	OS9	intron
9	5911878	A	G	413.32	NM_001017969	KIAA2026	CDS Non Synon	L1373S	Leu	Ser
1	166276990	G	T	292.43	NM_001017977	DCAF6	intron
1	166291792	T	C	6726.27	NM_001017977	DCAF6	intron
22	29112893	A	C	51.75	NM_001017981	RNF215	intron
5	179207590	A	G	923.32	NM_001017987	C5orf45	intron
19	50748870	C	G	990.72	NM_001017989	OPA3	intron
1	15262598	T	G	803.55	NM_001017999	KAZN	intron
1	15265355	C	T	105.16	NM_001017999	KAZN	utr3
19	1391165	C	T	1728.64	NM_001018	RPS15	CDS Synon	H79H	His	His
1	15265355	C	T	105.16	NM_001018000	KAZ	utr3
1	15265355	C	T	105.16	NM_001018001	KAZ	utr3
8	22487146	A	G	496.17	NM_001018003	SORBS3	intron
15	61141472	G	A	504.45	NM_001018004	TPM1	CDS Synon	S215S	Ser	Ser
15	61140729	T	C	1466.08	NM_001018004	TPM1	intron
15	61140796	A	G	1175.45	NM_001018004	TPM1	intron
15	61149484	A	G	334.83	NM_001018004	TPM1	intron
15	61150313	G	C	3778.26	NM_001018004	TPM1	intron
15	61141472	G	A	504.45	NM_001018005	TPM1	CDS Synon	S215S	Ser	Ser
15	61141472	G	A	504.45	NM_001018006	TPM1	CDS Synon	S215S	Ser	Ser
15	61141472	G	A	504.45	NM_001018007	TPM1	CDS Synon	S215S	Ser	Ser
15	61134439	T	G	232.95	NM_001018007	TPM1	intron
15	61134842	T	G	322.37	NM_001018007	TPM1	intron
15	61141472	G	A	504.45	NM_001018008	TPM1	CDS Synon	S179S	Ser	Ser
15	61144382	A	G	1306.48	NM_001018008	TPM1	intron
15	61147289	C	T	107.46	NM_001018008	TPM1	intron
15	61148576	G	A	1272.67	NM_001018008	TPM1	intron
15	61148626	A	G	157.26	NM_001018008	TPM1	intron
15	61148952	T	C	2490.75	NM_001018008	TPM1	intron
3	15274690	T	C	159.03	NM_001018009	SH3BP5	intron
1	153425382	C	G	195.48	NM_001018016	MUC1	intron
15	61141472	G	A	504.45	NM_001018020	TPM1	CDS Synon	S215S	Ser	Ser
9	79142033	G	C	85.17	NM_001018037	VPS13A	CDS Non Synon	M2007I	Met	Ile
9	79165284	A	T	415.56	NM_001018037	VPS13A	CDS Synon	V2667V	Val	Val
9	79142033	G	C	85.17	NM_001018038	VPS13A	CDS Non Synon	M2046I	Met	Ile
9	79165284	A	T	415.56	NM_001018038	VPS13A	CDS Synon	V2706V	Val	Val
6	145989100	T	G	403.97	NM_001018041	EPM2A	intron
6	145990143	G	A	786.14	NM_001018041	EPM2A	intron
22	40266861	C	T	58.64	NM_001018050	POLR3H	intron
1	205317302	G	T	2558.62	NM_001018053	PFKFB2	intron
1	205316132	A	C	2531.68	NM_001018053	PFKFB2	intron
1	205317368	G	T	2543.35	NM_001018053	PFKFB2	intron
1	205313560	T	C	1522.83	NM_001018053	PFKFB2	intron
1	205313614	A	G	213.29	NM_001018053	PFKFB2	intron
1	205316160	G	T	437.88	NM_001018053	PFKFB2	intron
1	205316916	G	A	291.42	NM_001018053	PFKFB2	intron
9	86617226	G	T	60.31	NM_001018064	NTRK2	intron
9	86617226	G	T	60.31	NM_001018065	NTRK2	intron
9	86616003	C	T	94.92	NM_001018065	NTRK2	intron
9	86616153	A	G	573.57	NM_001018065	NTRK2	intron
9	86616528	A	G	1356.98	NM_001018065	NTRK2	intron
9	86616668	T	C	202.86	NM_001018065	NTRK2	intron
9	86617273	G	A	1110.84	NM_001018065	NTRK2	intron
9	86617638	A	G	652.71	NM_001018065	NTRK2	intron
9	86619244	C	T	405.04	NM_001018065	NTRK2	intron
9	86619378	T	C	502.3	NM_001018065	NTRK2	intron
9	86617226	G	T	60.31	NM_001018066	NTRK2	intron
11	66965855	C	G	902.62	NM_001018070	CORO1B	CDS Non Synon	V127L	Val	Leu
14	23635685	T	C	126.54	NM_001018073	PCK2	intron
9	129606615	G	A	970.25	NM_001018078	FPGS	CDS Non Synon	R45Q	Arg	Gln
15	58504380	T	C	140.66	NM_001018089	NARG2	intron
15	55796024	A	G	156.23	NM_001018090	GCOM1	utr3
15	55796024	A	G	156.23	NM_001018091	GCOM1	utr3
15	55796024	A	G	156.23	NM_001018102	GRINL1A	utr3
16	1817420	G	T	1351.49	NM_001018104	FAHD1	CDS Synon	A63A	Ala	Ala
15	41873009	A	G	482.32	NM_001018108	SERF2	intron
1	152512433	G	C	176.26	NM_001018837	HAX1	intron
5	142639859	C	T	1794.96	NM_001020825	NR3C1	intron
19	62638764	C	G	116.36	NM_001023561	ZNF749	CDS Non Synon	N2K	Asn	Lys
14	54380612	G	C	121.33	NM_001024071	GCH1	intron
14	66718057	T	C	1323.87	NM_001024218	GPHN	utr3
8	38968071	A	C	236.3	NM_001024380	TM2D2	CDS Synon	L151L	Leu	Leu
8	38968071	A	C	236.3	NM_001024381	TM2D2	CDS Synon	L151L	Leu	Leu
8	38973068	T	C	1548	NM_001024381	TM2D2	intron
2	88053984	G	A	2707.13	NM_001024457	RGPD1	intron
15	41619042	A	G	1619.71	NM_001024463	PPIP5K1	intron
15	41619077	C	G	97.04	NM_001024463	PPIP5K1	intron
15	41619079	G	A	95.02	NM_001024463	PPIP5K1	intron
6	160021111	A	T	819.12	NM_001024465	SOD2	intron
6	160023225	T	G	185.66	NM_001024465	SOD2	intron
6	160020660	C	A	4577.4	NM_001024465	SOD2	intron
6	160020426	C	T	3875.14	NM_001024465	SOD2	intron
6	160021111	A	T	819.12	NM_001024466	SOD2	intron
6	160023225	T	G	185.66	NM_001024466	SOD2	intron
12	68475412	T	C	768.92	NM_001024647	RAB3IP	intron
12	68475499	A	G	1021.67	NM_001024647	RAB3IP	intron
12	68477428	C	T	380.38	NM_001024647	RAB3IP	intron
12	49728757	G	C	402.44	NM_001024668	LETMD1	intron
14	73735466	G	A	185.17	NM_001024674	LIN52	utr3
12	120982010	G	A	239.06	NM_001024808	BCL7A	utr3
11	44594601	T	C	527.29	NM_001024844	CD82	intron
3	44658502	T	C	229.16	NM_001024855	ZNF197	intron
4	56463323	A	C	2330.22	NM_001024924	EXOC1	CDS Synon	V798V	Val	Val
4	56448944	C	T	195.11	NM_001024924	EXOC1	intron
22	22549350	C	T	449.29	NM_001024938	SLC2A11	CDS Synon	V176V	Val	Val
22	22550830	T	C	574.76	NM_001024938	SLC2A11	intron
22	22550955	T	C	469.6	NM_001024938	SLC2A11	intron
22	22553360	T	C	113.61	NM_001024938	SLC2A11	intron
22	22557283	T	C	536.18	NM_001024938	SLC2A11	utr3
22	22549350	C	T	449.29	NM_001024939	SLC2A11	CDS Synon	V179V	Val	Val
22	22557283	T	C	536.18	NM_001024939	SLC2A11	utr3
7	65189436	G	C	627.03	NM_001024946	ASL	intron
11	120683065	A	G	775.3	NM_001024956	SC5DL	CDS Synon	L178L	Leu	Leu
5	81609430	A	G	74.9	NM_001025	RPS23	intron
3	109256942	T	A	50.01	NM_001025079	CD47	intron
3	109280941	T	C	136.73	NM_001025079	CD47	intron
18	72854438	C	A	98.41	NM_001025081	MBP	intron
18	72854438	C	A	98.41	NM_001025090	MBP	intron
18	72856377	C	G	1387.63	NM_001025090	MBP	intron
18	72854438	C	A	98.41	NM_001025092	MBP	intron
18	72854438	C	A	98.41	NM_001025101	MBP	intron
5	148861777	A	G	371.24	NM_001025105	CSNK1A1	intron
5	148864637	C	G	412.57	NM_001025105	CSNK1A1	intron
22	40855055	A	G	450.53	NM_001025161	CYP2D6	intron
16	54407224	C	T	89.06	NM_001025194	CES1	intron
16	54412947	C	G	83.86	NM_001025194	CES1	intron
15	46417334	T	C	82.85	NM_001025248	DUT	intron
15	46419815	C	T	55.04	NM_001025248	DUT	intron
8	81112861	C	T	905.35	NM_001025252	TPD52	utr3
8	81156985	A	G	75.03	NM_001025253	TPD52	intron
8	81112861	C	T	905.35	NM_001025253	TPD52	utr3
18	8615715	A	G	367.86	NM_001025300	RAB12	intron
18	8617464	C	T	70.81	NM_001025300	RAB12	intron
18	8628804	A	C	220.78	NM_001025300	RAB12	utr3
12	44058150	T	C	541.82	NM_001025356	ANO6	CDS Synon	F384F	Phe	Phe
12	44110239	C	A	460.1	NM_001025356	ANO6	utr3
6	43861652	C	T	2134.89	NM_001025366	VEGFA	utr3
6	43861652	C	T	2134.89	NM_001025367	VEGFA	utr3
6	43861652	C	T	2134.89	NM_001025368	VEGFA	utr3
6	43861652	C	T	2134.89	NM_001025369	VEGFA	utr3
6	43861652	C	T	2134.89	NM_001025370	VEGFA	utr3
11	47449531	A	T	455.35	NM_001025596	CELF1	intron
11	47447372	C	G	2525.9	NM_001025596	CELF1	intron
11	47447994	T	G	2150.24	NM_001025596	CELF1	intron
1	149581264	C	G	107.96	NM_001025603	RFX5	utr3
4	87117774	G	A	1012.45	NM_001025616	ARHGAP24	CDS Synon	S278S	Ser	Ser
4	87049287	A	G	73.5	NM_001025616	ARHGAP24	intron
4	87049182	C	G	140.22	NM_001025616	ARHGAP24	intron
4	87071005	G	C	3447.41	NM_001025616	ARHGAP24	intron
4	87070859	A	G	101.93	NM_001025616	ARHGAP24	intron
19	55176057	C	A	365.7	NM_001025778	VRK3	CDS Non Synon	V365L	Val	Leu
19	55204417	G	A	356.9	NM_001025778	VRK3	intron
9	73679790	T	G	224.93	NM_001025780	FAM108B1	CDS Synon	L9L	Leu	Leu
9	73670986	T	A	53.9	NM_001025780	FAM108B1	utr3
3	9850341	T	C	106.99	NM_001025930	TTLL3	intron
3	9851111	A	C	192.74	NM_001025930	TTLL3	intron
10	32840062	A	C	367.34	NM_001026383	CCDC7	intron
5	76622719	T	C	5813.24	NM_001029851	PDE8B	intron
6	169848006	A	G	180.29	NM_001029863	C6orf120	utr3
1	27742617	C	T	50.11	NM_001029882	AHDC1	intron
1	27735518	A	G	779.32	NM_001029882	AHDC1	intron
1	27754637	A	G	77.66	NM_001029882	AHDC1	intron
1	27754593	C	G	74.99	NM_001029882	AHDC1	intron
1	27797603	A	G	50.12	NM_001029882	AHDC1	intron
X	48821448	G	A	400.03	NM_001029896	WDR45	intron
8	146127156	A	G	98.54	NM_001029976	ZNF16	CDS Synon	G607G	Gly	Gly
8	146142515	A	G	162.15	NM_001029976	ZNF16	intron
1	152230024	T	C	4556.42	NM_001030	RPS27	intron
17	35154103	T	C	975.03	NM_001030002	GRB7	intron
17	35154485	A	G	129.45	NM_001030002	GRB7	intron
20	42419348	T	A	96.88	NM_001030003	HNF4A	intron
20	42418282	A	G	245.03	NM_001030003	HNF4A	intron
20	42421096	C	G	4185.02	NM_001030003	HNF4A	intron
20	42421960	T	C	3348.99	NM_001030003	HNF4A	intron
20	42422009	C	A	415.18	NM_001030003	HNF4A	intron
20	42422879	T	C	928.14	NM_001030003	HNF4A	intron
20	42419348	T	A	96.88	NM_001030004	HNF4A	intron
17	31033950	C	T	1420.89	NM_001030006	AP2B1	CDS Synon	N816N	Asn	Asn
14	31694625	A	G	85.22	NM_001030055	ARHGAP5	utr3
6	147932372	T	C	132.49	NM_001030060	SAMD5	utr3
5	176661895	A	G	3204.65	NM_001031677	RAB24	intron
1	222057218	T	C	275.88	NM_001031685	TP53BP2	CDS Synon	L278L	Leu	Leu
22	34466835	T	G	126.86	NM_001031695	RBM9	utr3
19	45556669	A	G	107.26	NM_001031696	PLD3	intron
19	45555739	A	G	377.68	NM_001031696	PLD3	intron
19	45556591	T	C	89.63	NM_001031696	PLD3	intron
19	45549574	A	G	405.62	NM_001031696	PLD3	intron
19	45558607	T	C	212.43	NM_001031696	PLD3	intron
19	45557970	T	C	69.49	NM_001031696	PLD3	intron
12	48324486	G	C	348.04	NM_001031698	PRPF40B	utr3
3	9950779	C	A	552.58	NM_001031717	CRELD1	intron
4	101039790	A	T	80.37	NM_001031723	DNAJB14	utr3
19	34896555	A	G	126.47	NM_001031726	C19orf12	intron
4	68885347	A	T	301.09	NM_001031732	YTHDC1	CDS Non Synon	D292E	Asp	Glu
4	68864455	A	T	141.73	NM_001031732	YTHDC1	intron
4	68866360	C	T	254.73	NM_001031732	YTHDC1	intron
4	68867126	C	G	379.4	NM_001031732	YTHDC1	intron
4	68870100	G	T	580.96	NM_001031732	YTHDC1	intron
15	66281535	A	G	252.09	NM_001031733	CALML4	intron
19	2049187	G	T	268.77	NM_001031735	IZUMO4	intron
2	85681825	G	C	447.63	NM_001031738	TMEM150A	intron
2	85679458	G	C	381.07	NM_001031738	TMEM150A	utr3
X	15178510	G	C	379.94	NM_001031739	ASB9	CDS Non Synon	N177K	Asn	Lys
17	71073260	T	C	115.4	NM_001031803	LLGL2	intron
17	71074842	A	C	57.89	NM_001031803	LLGL2	intron
17	19521416	T	A	140.79	NM_001031806	ALDH3A2	utr3
16	46103151	G	A	409.76	NM_001031835	PHKB	CDS Synon	E153E	Glu	Glu
11	68280333	C	T	815.8	NM_001031847	CPT1A	intron
20	48131446	C	T	1238.87	NM_001032288	UBE2V1	utr3
20	48132327	T	C	2329.21	NM_001032288	UBE2V1	utr3
13	97902708	C	T	57.03	NM_001032296	STK24	utr3
1	19807402	C	T	2674	NM_001032363	C1orf151	intron
1	19824053	C	T	122.28	NM_001032363	C1orf151	intron
15	38936426	G	A	186.37	NM_001032367	SPINT1	CDS Synon	T501T	Thr	Thr
15	38933399	A	C	3611.25	NM_001032367	SPINT1	intron
15	38936759	G	C	227.24	NM_001032367	SPINT1	utr3
19	49372095	T	C	73.16	NM_001032372	ZNF226	CDS Synon	L280L	Leu	Leu
19	49372095	T	C	73.16	NM_001032373	ZNF226	CDS Synon	L280L	Leu	Leu
1	101111403	G	T	100.87	NM_001033025	EXTL2	utr3
15	20554864	T	C	1121.35	NM_001033028	CYFIP1	utr3
1	180619953	A	G	550.2	NM_001033044	GLUL	utr3
17	77997446	A	G	689.98	NM_001033046	C17orf62	intron
1	180619953	A	G	550.2	NM_001033056	GLUL	utr3
10	69762172	C	G	608.43	NM_001033083	PBLD	intron
10	69716533	C	G	545.87	NM_001033083	PBLD	intron
10	69719187	A	G	282.12	NM_001033083	PBLD	intron
10	69721602	G	A	185.64	NM_001033083	PBLD	intron
15	88615745	C	G	980.73	NM_001033088	NGRN	CDS Non Synon	H199Q	His	Gln
15	88610312	A	T	250.88	NM_001033088	NGRN	intron
5	138731133	T	A	2728.12	NM_001033112	PAIP2	intron
9	139449256	C	G	153.03	NM_001033113	ENTPD8	CDS Synon	V473V	Val	Val
7	5236924	T	C	889.52	NM_001033518	WIPI2	intron
7	5238391	G	A	71.2	NM_001033518	WIPI2	utr3
7	5238391	G	A	71.2	NM_001033519	WIPI2	utr3
7	5238391	G	A	71.2	NM_001033520	WIPI2	utr3
17	17693446	C	T	420.42	NM_001033551	TOM1L2	intron
17	17701582	C	T	124.46	NM_001033551	TOM1L2	intron
17	17695402	G	A	685.93	NM_001033551	TOM1L2	intron
17	17697777	T	C	667.59	NM_001033551	TOM1L2	intron
17	17699008	A	G	168.16	NM_001033551	TOM1L2	intron
17	17704306	G	A	195.02	NM_001033551	TOM1L2	intron
15	53522092	A	G	3712.17	NM_001033559	DYX1C1	intron
15	53522488	T	C	4564.14	NM_001033559	DYX1C1	intron
15	53497998	T	C	491.76	NM_001033560	DYX1C1	intron
17	27560540	C	A	537.35	NM_001033566	RHOT1	intron
17	63758645	C	T	826.33	NM_001033574	AMZ2	intron
X	23632589	A	G	118.42	NM_001033583	ACOT9	intron
X	23632630	T	C	169.58	NM_001033583	ACOT9	intron
13	28779838	G	C	4313.86	NM_001033602	MTUS2	intron
6	43861652	C	T	2134.89	NM_001033756	VEGFA	utr3
17	7064530	T	C	1580.31	NM_001033859	ACADVL	intron
10	121331158	T	C	197.71	NM_001033925	TIAL1	intron
12	110942051	C	G	11930.4	NM_001034025	ERP29	intron
17	31275893	T	C	104.84	NM_001034836	RDM1	intron
X	38063047	T	C	229.32	NM_001034853	RPGR	CDS Non Synon	N150D	Asn	Asp
10	97070872	G	C	83.9	NM_001034954	SORBS1	intron
10	97062197	A	C	195.36	NM_001034954	SORBS1	utr3
10	97062197	A	C	195.36	NM_001034955	SORBS1	utr3
10	97062197	A	C	195.36	NM_001034956	SORBS1	utr3
10	97062197	A	C	195.36	NM_001034957	SORBS1	utr3
3	40474456	C	G	2081.85	NM_001034996	RPL14	CDS Synon	V25V	Val	Val
4	20363404	T	C	74.89	NM_001035003	KCNIP4	intron
4	20363413	G	A	76.42	NM_001035003	KCNIP4	intron
18	45262236	A	C	431.35	NM_001035005	C18orf32	utr3
19	11372000	A	G	557.55	NM_001035223	RGL3	intron
22	17834418	T	C	117.04	NM_001035247	UFD1L	intron
22	17833816	T	C	446.48	NM_001035247	UFD1L	intron
9	129751823	T	C	209.3	NM_001035254	FAM102A	intron
19	40220975	A	G	121.59	NM_001037	SCN1B	intron
17	7792334	C	G	109.86	NM_001037144	CNTROB	CDS Non Synon	Q782E	Gln	Glu
3	142495447	C	T	313.12	NM_001037172	ACPL2	utr3
1	233558662	A	G	411.76	NM_001037277	GGPS1	intron
1	233558624	A	G	1867.23	NM_001037277	GGPS1	intron
1	233565190	G	A	948.47	NM_001037278	GGPS1	intron
11	111560739	A	G	812.87	NM_001037290	BCO2	intron
X	18562721	A	G	1086.95	NM_001037343	CDKL5	intron
X	18557220	G	A	630.16	NM_001037343	CDKL5	intron
4	71884737	A	T	1944.2	NM_001037442	RUFY3	CDS Non Synon	M525L	Met	Leu
4	71877828	T	C	516.56	NM_001037442	RUFY3	intron
4	71877932	A	G	554.48	NM_001037442	RUFY3	intron
4	71877243	T	C	391.41	NM_001037442	RUFY3	intron
4	71878920	T	G	462.24	NM_001037442	RUFY3	intron
4	71878538	T	G	184.05	NM_001037442	RUFY3	intron
4	71889585	T	G	442.73	NM_001037442	RUFY3	intron
4	71890461	T	C	2747.05	NM_001037442	RUFY3	intron
4	71889709	A	G	232.47	NM_001037442	RUFY3	intron
12	119420186	C	T	324.93	NM_001037494	DYNLL1	intron
1	153989472	G	C	355.95	NM_001037533	GON4L	intron
X	17668644	A	C	279.38	NM_001037535	SCML1	intron
X	17667550	A	G	139.33	NM_001037535	SCML1	intron
X	17679346	C	T	213.14	NM_001037535	SCML1	intron
X	17668644	A	C	279.38	NM_001037536	SCML1	intron
X	17667550	A	G	139.33	NM_001037536	SCML1	intron
10	13361838	C	T	127.37	NM_001037537	PHYH	intron
X	17668644	A	C	279.38	NM_001037540	SCML1	intron
X	17667550	A	G	139.33	NM_001037540	SCML1	intron
X	17668653	G	A	870.98	NM_001037540	SCML1	intron
X	17671974	T	C	104.24	NM_001037540	SCML1	intron
3	185068402	T	A	143.09	NM_001037639	PARL	CDS Non Synon	Y89F	Tyr	Phe
2	99421922	A	C	142.8	NM_001037872	REV1	CDS Non Synon	D262E	Asp	Glu
17	76870726	A	C	392.19	NM_001037984	SLC38A10	CDS Non Synon	V120G	Val	Gly
12	6328842	C	G	181.04	NM_001038	SCNN1A	intron
12	6337613	T	A	898.24	NM_001038	SCNN1A	intron
12	6354366	A	G	1895.35	NM_001038	SCNN1A	intron
12	6332151	T	C	934.11	NM_001038	SCNN1A	intron
12	6332222	T	C	1666.73	NM_001038	SCNN1A	intron
12	6334886	G	T	903.75	NM_001038	SCNN1A	intron
12	6337488	T	C	191.06	NM_001038	SCNN1A	intron
12	6339736	C	T	1650.47	NM_001038	SCNN1A	intron
12	6340088	G	A	472.86	NM_001038	SCNN1A	intron
12	6340118	A	G	1527.61	NM_001038	SCNN1A	intron
12	6340370	T	C	213.15	NM_001038	SCNN1A	intron
5	68751979	A	G	151.37	NM_001038603	MARVELD2	CDS Synon	V337V	Val	Val
16	23132723	C	T	183.27	NM_001039	SCNN1G	intron
16	23132664	C	A	100.21	NM_001039	SCNN1G	intron
X	12748771	C	T	680.6	NM_001039091	PRPS2	CDS Synon	A267A	Ala	Ala
4	75863	G	A	101.18	NM_001039127	ZNF718	intron
22	36493646	C	A	67.43	NM_001039141	TRIOBP	intron
22	36491949	G	A	62.25	NM_001039141	TRIOBP	intron
14	99831662	A	G	1641.66	NM_001039355	SLC25A29	intron
14	99833406	G	C	1007.59	NM_001039355	SLC25A29	intron
2	10834786	A	G	3611.41	NM_001039362	ATP6V1C2	intron
9	138821354	G	A	52.72	NM_001039374	KIAA1984	intron
9	4654081	G	C	62.2	NM_001039395	C9orf68	intron
9	4653031	T	C	2183.87	NM_001039395	C9orf68	intron
1	54917177	A	G	79.68	NM_001039464	HEATR8	intron
1	54917404	T	C	298.36	NM_001039464	HEATR8	intron
14	69305740	C	T	1655.44	NM_001039465	SRSF5	intron
2	105357856	C	A	377	NM_001039492	FHL2	intron
2	105357864	T	C	417.99	NM_001039492	FHL2	intron
1	153558506	T	C	686.22	NM_001039517	RUSC1-AS1	intron
1	153559974	T	C	306.47	NM_001039517	RUSC1-AS1	intron
Y	21340129	A	T	4208.79	NM_001039567	RPS4Y2	CDS Synon	P137P	Pro	Pro
17	72723007	G	C	1192.42	NM_001039573	SEC14L1	intron
17	72722579	T	C	5701.86	NM_001039573	SEC14L1	intron
17	72721882	T	C	4674.74	NM_001039573	SEC14L1	intron
17	72722089	T	C	4832.12	NM_001039573	SEC14L1	intron
4	156483679	A	T	101.17	NM_001039580	MAP9	utr3
1	44210035	A	G	2598.34	NM_001039589	DPH2	intron
2	9545756	A	G	892.71	NM_001039613	IAH1	CDS Synon	L198L	Leu	Leu
11	125665702	T	C	200.91	NM_001039661	TIRAP	intron
11	125669271	C	T	96.88	NM_001039661	TIRAP	utr3
15	89292121	G	A	565.89	NM_001039675	UNC45A	CDS Non Synon	R516Q	Arg	Gln
15	89276301	G	A	2302.05	NM_001039675	UNC45A	intron
15	89276155	T	C	4536.73	NM_001039675	UNC45A	intron
9	138418213	T	C	181.8	NM_001039707	SDCCAG3	intron
1	159367590	T	C	282.73	NM_001039711	DEDD	intron
1	54146809	A	C	139.71	NM_001039715	DIO1	intron
1	54143298	T	C	723.39	NM_001039715	DIO1	intron
1	54148294	G	A	312.23	NM_001039715	DIO1	utr3
1	54146809	A	C	139.71	NM_001039716	DIO1	intron
1	54147036	G	T	1152.77	NM_001039716	DIO1	intron
1	54148294	G	A	312.23	NM_001039716	DIO1	utr3
2	169417866	T	C	60.83	NM_001039724	NOSTRIN	intron
2	169419029	T	C	175.94	NM_001039724	NOSTRIN	intron
1	22290768	C	T	990.04	NM_001039802	CDC42	utr3
9	89774481	T	G	80.38	NM_001039803	CDK20	intron
9	89774482	T	A	71.49	NM_001039803	CDK20	intron
19	57750320	A	G	203.58	NM_001039886	ZNF808	CDS Non Synon	Y780C	Tyr	Cys
19	57744863	T	C	459.08	NM_001039886	ZNF808	intron
12	6651791	A	G	4156.9	NM_001039916	ZNF384	intron
12	6668147	A	G	109.91	NM_001039918	ZNF384	intron
13	50910567	T	G	77.5	NM_001039937	INTS6	intron
17	18820975	A	T	1169.94	NM_001039999	FAM83G	intron
6	168018948	T	C	462.33	NM_001040000	MLLT4	CDS Synon	V221V	Val	Val
6	168018948	T	C	462.33	NM_001040001	MLLT4	CDS Synon	V220V	Val	Val
6	168106113	A	G	350.06	NM_001040001	MLLT4	intron
6	168111229	T	A	375.97	NM_001040001	MLLT4	intron
6	168115225	T	C	60.53	NM_001040001	MLLT4	utr3
5	145867292	G	T	639.31	NM_001040006	TCERG1	intron
12	54408414	A	G	108.22	NM_001040034	CD63	intron
16	30036753	T	C	218.23	NM_001040056	MAPK3	intron
7	100050769	C	T	68.66	NM_001040097	MOSPD3	utr3
7	100050769	C	T	68.66	NM_001040098	MOSPD3	utr3
7	100050769	C	T	68.66	NM_001040099	MOSPD3	utr3
12	109578522	A	G	740.95	NM_001040107	HVCN1	intron
16	15725762	G	A	78.03	NM_001040113	MYH11	CDS Synon	S1381S	Ser	Ser
16	15725762	G	A	78.03	NM_001040114	MYH11	CDS Synon	S1381S	Ser	Ser
1	19516782	T	C	576.39	NM_001040126	PQLC2	intron
19	687020	C	A	3976.74	NM_001040134	PALM	CDS Non Synon	D148E	Asp	Glu
19	691348	G	C	611.98	NM_001040134	PALM	intron
19	691445	C	T	7963.07	NM_001040134	PALM	intron
19	694404	A	G	1029.74	NM_001040134	PALM	intron
19	691509	T	C	184.63	NM_001040134	PALM	intron
19	697938	G	T	630.71	NM_001040134	PALM	utr3
3	99717831	T	C	897.57	NM_001040181	CLDND1	utr3
3	99717831	T	C	897.57	NM_001040182	CLDND1	utr3
3	99717831	T	C	897.57	NM_001040183	CLDND1	utr3
1	11732235	T	C	100.6	NM_001040194	AGTRAP	intron
1	11721743	T	C	53.31	NM_001040194	AGTRAP	intron
1	11731244	C	G	8986.28	NM_001040194	AGTRAP	intron
3	99717831	T	C	897.57	NM_001040199	CLDND1	utr3
3	99722978	G	T	72.68	NM_001040200	CLDND1	intron
3	99717831	T	C	897.57	NM_001040200	CLDND1	utr3
4	80061311	C	A	60.05	NM_001040202	PAQR3	intron
10	71572618	T	G	80.2	NM_001040273	TYSND1	intron
19	40927014	A	G	243.3	NM_001040425	U2AF1L4	intron
19	40927280	C	A	252.43	NM_001040425	U2AF1L4	intron
16	1811092	C	G	205.27	NM_001040427	HAGH	intron
16	1810182	A	G	215.14	NM_001040427	HAGH	intron
5	96145498	C	G	736.25	NM_001040458	ERAP1	CDS Synon	L662L	Leu	Leu
5	96139801	T	G	195.38	NM_001040458	ERAP1	intron
15	80338503	C	G	1826.68	NM_001040610	EFTUD1	intron
2	261882	A	T	189.94	NM_001040649	ACP1	CDS Synon	S20S	Ser	Ser
15	97586370	T	G	213.21	NM_001040655	TTC23	CDS Non Synon	H24P	His	Pro
15	97586370	T	G	213.21	NM_001040656	TTC23	CDS Non Synon	H24P	His	Pro
15	97586370	T	G	213.21	NM_001040657	TTC23	CDS Non Synon	H24P	His	Pro
15	97586370	T	G	213.21	NM_001040658	TTC23	CDS Non Synon	H24P	His	Pro
15	97586370	T	G	213.21	NM_001040659	TTC23	CDS Non Synon	H24P	His	Pro
15	97586370	T	G	213.21	NM_001040660	TTC23	CDS Non Synon	H24P	His	Pro
7	89703168	A	G	506.97	NM_001040666	STEAP2	intron
9	8475915	C	T	1541.92	NM_001040712	PTPRD	intron
9	8307208	T	A	248	NM_001040712	PTPRD	utr3
16	65770242	T	A	98.9	NM_001040715	KIAA0895L	intron
17	7129990	C	G	219.33	NM_001042	SLC2A4	intron
1	191304947	A	T	69.56	NM_001042369	TROVE2	CDS Non Synon	Y47F	Tyr	Phe
1	191326555	G	T	72.85	NM_001042369	TROVE2	intron
1	191326961	A	C	1771.23	NM_001042369	TROVE2	intron
1	191327388	C	T	2715.47	NM_001042369	TROVE2	intron
1	191304947	A	T	69.56	NM_001042370	TROVE2	CDS Non Synon	Y47F	Tyr	Phe
1	191326555	G	T	72.85	NM_001042370	TROVE2	intron
2	44402882	A	G	8954.26	NM_001042385	PREPL	intron
2	44402893	A	G	6097.48	NM_001042385	PREPL	intron
2	44402906	A	G	7244.29	NM_001042385	PREPL	intron
2	44403594	C	T	1810.25	NM_001042385	PREPL	intron
2	44401695	G	C	1250.82	NM_001042385	PREPL	utr3
2	44413204	G	A	2333.47	NM_001042386	PREPL	intron
2	44401695	G	C	1250.82	NM_001042386	PREPL	utr3
18	9560608	T	C	1212.03	NM_001042388	PPP4R1	CDS Non Synon	N374D	Asn	Asp
18	9536964	T	G	101.95	NM_001042388	PPP4R1	utr3
12	93285772	A	C	81.62	NM_001042399	CCDC41	CDS Non Synon	D424E	Asp	Glu
4	77054168	C	G	7650.25	NM_001042402	NAAA	intron
2	219803359	A	G	218.29	NM_001042410	ANKZF1	CDS Non Synon	T46A	Thr	Ala
2	219806187	A	G	2594.29	NM_001042410	ANKZF1	intron
17	77782180	A	G	252.68	NM_001042422	SLC16A3	intron
17	77783539	A	G	138.22	NM_001042422	SLC16A3	intron
17	77785687	G	A	380.83	NM_001042422	SLC16A3	intron
17	77786453	A	G	108.34	NM_001042422	SLC16A3	intron
17	77786645	C	G	1143.49	NM_001042422	SLC16A3	intron
17	77786663	G	C	690.83	NM_001042422	SLC16A3	intron
17	77786953	A	G	528.27	NM_001042422	SLC16A3	intron
14	74608115	C	G	119.37	NM_001042430	FAM164C	intron
16	28407424	C	G	667.38	NM_001042432	CLN3	CDS Non Synon	V95L	Val	Leu
5	96097685	T	G	89.68	NM_001042440	CAST	CDS Non Synon	D187E	Asp	Glu
5	96103563	C	T	422.92	NM_001042440	CAST	intron
5	96097685	T	G	89.68	NM_001042441	CAST	CDS Non Synon	D209E	Asp	Glu
5	96097685	T	G	89.68	NM_001042442	CAST	CDS Non Synon	D206E	Asp	Glu
5	96097685	T	G	89.68	NM_001042443	CAST	CDS Non Synon	D145E	Asp	Glu
5	96097685	T	G	89.68	NM_001042444	CAST	CDS Non Synon	D104E	Asp	Glu
5	96097685	T	G	89.68	NM_001042445	CAST	CDS Non Synon	D123E	Asp	Glu
5	96097685	T	G	89.68	NM_001042446	CAST	CDS Non Synon	D104E	Asp	Glu
17	18857554	C	T	1209.59	NM_001042450	SLC5A10	CDS Synon	I363I	Ile	Ile
17	18863575	A	C	2490.1	NM_001042450	SLC5A10	CDS Synon	P452P	Pro	Pro
17	18814652	A	G	55.23	NM_001042450	SLC5A10	intron
17	18813276	A	G	287.91	NM_001042450	SLC5A10	intron
17	18813824	G	A	506.91	NM_001042450	SLC5A10	intron
17	18813825	A	G	166.07	NM_001042450	SLC5A10	intron
17	18858891	C	T	619.63	NM_001042450	SLC5A10	intron
17	18858844	T	C	714.45	NM_001042450	SLC5A10	intron
7	56108263	G	A	731.71	NM_001042469	SUMF2	CDS Non Synon	D121N	Asp	Asn
7	56113683	G	A	280.14	NM_001042469	SUMF2	CDS Non Synon	R274Q	Arg	Gln
7	56109725	G	C	140.73	NM_001042469	SUMF2	intron
7	56108263	G	A	731.71	NM_001042470	SUMF2	CDS Non Synon	D121N	Asp	Asn
7	56113683	G	A	280.14	NM_001042470	SUMF2	CDS Non Synon	R205Q	Arg	Gln
7	56109725	G	C	140.73	NM_001042470	SUMF2	intron
7	56109769	G	T	1002.19	NM_001042470	SUMF2	intron
10	27570085	G	A	99.37	NM_001042473	ACBD5	intron
10	27524370	T	C	1421.2	NM_001042473	ACBD5	utr3
16	28456845	C	G	661.67	NM_001042483	NUPR1	CDS Non Synon	R100P	Arg	Pro
17	26686037	A	G	122.94	NM_001042492	NF1	CDS Synon	L1956L	Leu	Leu
6	88107095	A	G	268.74	NM_001042493	C6orf162	utr3
6	88107198	A	C	79.97	NM_001042493	C6orf162	utr3
15	32316846	C	A	438.92	NM_001042494	SLC12A6	intron
15	32416671	A	G	884.92	NM_001042494	SLC12A6	intron
17	37969211	C	G	815.68	NM_001042529	COASY	intron
17	37969270	A	G	566.09	NM_001042529	COASY	intron
17	37968165	A	G	5383.81	NM_001042531	COASY	intron
3	99152768	C	G	314.79	NM_001042533	MINA	intron
12	68212073	A	C	120.24	NM_001042555	FRS2	utr5
11	10780508	G	A	786.89	NM_001042559	EIF4G2	CDS Non Synon	D349D	Asp	Asp
15	91245240	T	C	260.53	NM_001042572	CHD2	intron
20	17547253	A	T	620.67	NM_001042576	RRBP1	CDS Non Synon	D816E	Asp	Glu
20	17546837	A	G	658.74	NM_001042576	RRBP1	intron
20	17587553	A	G	4332.56	NM_001042576	RRBP1	intron
20	17587405	A	G	7146.22	NM_001042576	RRBP1	intron
20	17588103	T	C	672.95	NM_001042576	RRBP1	intron
20	17588257	C	G	421.03	NM_001042576	RRBP1	intron
15	73700438	A	G	295.32	NM_001042581	SNUPN	CDS Synon	L4L	Leu	Leu
15	73700438	A	G	295.32	NM_001042588	SNUPN	CDS Synon	L4L	Leu	Leu
7	124251142	C	G	931.92	NM_001042594	POT1	utr3
2	211950118	A	G	112.22	NM_001042599	ERBB4	utr3
3	181806373	A	C	539.49	NM_001042601	TTC14	intron
3	181806449	C	T	118.02	NM_001042601	TTC14	intron
19	41178572	T	G	65.97	NM_001042631	SDHAF1	utr3
14	23014690	T	C	354.1	NM_001042635	NGDN	CDS Synon	L122L	Leu	Leu
3	42218962	G	C	534.45	NM_001042646	TRAK1	CDS Synon	T486T	Thr	Thr
3	42231701	G	A	276.55	NM_001042646	TRAK1	intron
3	42235596	C	G	225.54	NM_001042646	TRAK1	intron
3	42233718	G	C	171.22	NM_001042646	TRAK1	intron
4	87117774	G	A	1012.45	NM_001042669	ARHGAP24	CDS Synon	S183S	Ser	Ser
1	8480066	G	A	350.81	NM_001042681	RERE	CDS Synon	Y330Y	Tyr	Tyr
6	146247890	A	G	514.24	NM_001042683	SHPRH	utr3
2	179026507	G	A	53.72	NM_001042702	DFNB59	CDS Non Synon	R42Q	Arg	Gln
1	16229589	G	T	809.77	NM_001042704	CLCNKA	CDS Synon	A485A	Ala	Ala
1	16232158	T	C	1398.39	NM_001042704	CLCNKA	intron
1	16232198	A	G	1063.53	NM_001042704	CLCNKA	intron
1	16232369	A	G	520.03	NM_001042704	CLCNKA	intron
19	50073824	A	G	1834.44	NM_001042724	PVRL2	intron
19	50073732	C	G	525.73	NM_001042724	PVRL2	intron
4	110666048	A	G	587.24	NM_001042734	SEC24B	CDS Synon	L875L	Leu	Leu
5	127474511	G	A	97.95	NM_001046	SLC12A2	intron
5	127551800	T	G	161.34	NM_001046	SLC12A2	utr3
10	5478658	G	C	7770.82	NM_001047160	NET1	intron
10	5481904	G	T	268.24	NM_001047160	NET1	intron
1	28707641	T	C	130.78	NM_001048199	RCC1	intron
1	109277819	C	A	297.91	NM_001048210	CLCC1	intron
2	108289007	A	C	81.86	NM_001056	SULT1C2	intron
2	108286255	G	C	107.27	NM_001056	SULT1C2	intron
2	108287195	A	G	727.29	NM_001056	SULT1C2	intron
2	108271875	G	A	677.92	NM_001056	SULT1C2	utr5
12	6309472	T	C	739.08	NM_001065	TNFRSF1A	CDS Non Synon	T264A	Thr	Ala
12	6311037	A	G	77.37	NM_001065	TNFRSF1A	intron
12	6308550	G	C	112.76	NM_001065	TNFRSF1A	utr3
1	12190602	A	C	187.68	NM_001066	TNFRSF1B	utr3
3	25614829	A	T	754.47	NM_001068	TOP2B	CDS Non Synon	D1613E	Asp	Glu
18	660878	C	T	79.35	NM_001071	TYMS	intron
4	69998967	A	T	4708.26	NM_001074	UGT2B7	CDS Non Synon	H281L	His	Leu
4	69997738	G	C	64.76	NM_001074	UGT2B7	intron
4	69997737	T	C	65.77	NM_001074	UGT2B7	intron
4	70001340	T	C	179.92	NM_001074	UGT2B7	intron
4	70005819	A	G	73.58	NM_001074	UGT2B7	intron
4	70004084	A	G	190.67	NM_001074	UGT2B7	intron
4	70004061	C	T	62.24	NM_001074	UGT2B7	intron
4	70011718	G	A	137.83	NM_001074	UGT2B7	intron
4	69716915	A	C	298.56	NM_001075	UGT2B10	CDS Non Synon	M197L	Met	Leu
6	39994068	T	C	309.86	NM_001075098	MOCS1	intron
4	69195651	T	C	563.24	NM_001076	UGT2B15	CDS Synon	Q453Q	Gln	Gln
4	69547675	T	C	961.79	NM_001076	UGT2B15	CDS Synon	Q453Q	Gln	Gln
9	36181956	T	C	56.88	NM_001076677	CLTA	intron
3	58525715	C	G	65.29	NM_001076778	FAM107A	utr3
11	32958142	A	G	119.04	NM_001076786	QSER1	utr3
16	21531218	T	C	181.41	NM_001077180	METTL9	intron
9	98305964	A	G	185.2	NM_001077181	CDC14B	intron
16	2070176	G	C	314.42	NM_001077183	TSC2	CDS Non Synon	G1092A	Gly	Ala
16	2067848	T	C	1684.23	NM_001077183	TSC2	intron
19	55481434	T	C	105.41	NM_001077186	MYH14	intron
5	65495466	A	G	133.32	NM_001077199	SFRS12	CDS Synon	V282V	Val	Val
3	102559081	A	G	52.14	NM_001077203	SENP7	intron
4	83971731	A	G	509.83	NM_001077207	SEC31A	intron
15	38893514	C	A	399.35	NM_001077268	ZFYVE19	CDS Non Synon	R431S	Arg	Ser
14	22442342	A	G	171.18	NM_001077351	RBM23	intron
2	218844039	T	C	504.79	NM_001077399	PNKD	intron
2	96734063	A	G	84.25	NM_001077400	FER1L5	CDS Synon	L772L	Leu	Leu
2	96732601	A	C	278.87	NM_001077400	FER1L5	intron
2	96728928	C	G	275.09	NM_001077400	FER1L5	intron
2	96732588	C	T	390.05	NM_001077400	FER1L5	intron
2	133119364	G	C	94.24	NM_001077427	LYPD1	utr3
6	136631505	A	G	277.47	NM_001077440	BCLAF1	intron
6	136623730	C	G	53.45	NM_001077440	BCLAF1	utr3
6	136623730	C	G	53.45	NM_001077441	BCLAF1	utr3
14	20801760	A	G	1895.4	NM_001077443	NRNPC	intron
X	46804211	T	C	97.91	NM_001077445	PHF16	utr3
1	42695174	T	C	823.44	NM_001077447	PPCS	intron
1	42695036	A	G	4870.78	NM_001077447	PPCS	intron
1	42695298	C	T	634.11	NM_001077447	PPCS	intron
1	159467580	A	G	675.27	NM_001077470	NR1I3	intron
12	44878062	A	T	170.58	NM_001077484	SLC38A1	CDS Non Synon	C391S	Cys	Ser
12	44867048	T	G	204.35	NM_001077484	SLC38A1	utr3
6	33277277	A	G	1268.12	NM_001077516	SLC39A7	CDS Non Synon	S93G	Ser	Gly
6	33277882	T	C	724.45	NM_001077516	SLC39A7	intron
8	59525218	A	T	76.72	NM_001077619	UBXN2B	utr3
1	148505451	G	A	9506.91	NM_001077628	APH1A	intron
5	118757208	T	G	69.68	NM_001077654	TNFAIP8	utr3
1	67224644	G	A	1356.31	NM_001077702	MIER1	intron
2	35657	A	T	281.45	NM_001077710	FAM110C	CDS Non Synon	C243*	Cys	Stop
X	134012857	T	C	639.83	NM_001078172	FAM127B	utr3
X	133983305	T	G	120.9	NM_001078173	FAM127C	utr3
6	44305939	A	G	99.29	NM_001078174	SLC29A1	intron
1	233673079	C	A	385.9	NM_001079515	TBCE	intron
1	233673051	G	A	909.54	NM_001079515	TBCE	intron
1	233672914	C	A	146.39	NM_001079515	TBCE	intron
14	58182057	G	T	137.31	NM_001079520	DACT1	CDS Synon	P284P	Pro	Pro
14	55220034	A	G	540.56	NM_001079521	KTN1	intron
13	100075913	C	G	228.25	NM_001079669	TMTC4	CDS Synon	A552A	Ala	Ala
5	175719089	C	G	104.7	NM_001079684	KIAA1191	intron
5	175710179	T	G	332.11	NM_001079684	KIAA1191	intron
5	175719089	C	G	104.7	NM_001079685	KIAA1191	intron
13	31876682	T	C	62.69	NM_001079691	N4BP2L1	intron
9	107377176	G	T	224.98	NM_001079802	FKTN	CDS Synon	T14T	Thr	Thr
3	33100584	T	C	145.43	NM_001079811	GLB1	intron
3	33100965	A	G	537.17	NM_001079811	GLB1	intron
5	140936571	G	C	256.64	NM_001079812	DIAPH1	CDS Non Synon	H435Q	His	Gln
4	48557260	G	C	57.18	NM_001079839	OCIAD1	intron
4	48550709	G	C	810.76	NM_001079839	OCIAD1	intron
4	48553738	C	T	293.85	NM_001079839	OCIAD1	intron
4	48557260	G	C	57.18	NM_001079840	OCIAD1	intron
4	48556981	A	G	101.33	NM_001079840	OCIAD1	intron
4	48557260	G	C	57.18	NM_001079841	OCIAD1	intron
4	48557260	G	C	57.18	NM_001079842	OCIAD1	intron
1	10623241	T	G	136.9	NM_001079843	CASZ1	intron
2	119844321	A	G	157.13	NM_001079862	DBI	intron
7	27754775	A	T	395.85	NM_001079864	TAX1BP1	CDS Non Synon	Y36F	Tyr	Phe
2	219233095	C	T	295.32	NM_001079866	BCS1L	intron
1	107925480	T	C	151.57	NM_001079874	VAV3	intron
19	51872680	A	C	53.85	NM_001079880	PRKD2	intron
19	51911560	T	G	305.72	NM_001079880	PRKD2	utr5
19	51911560	T	G	305.72	NM_001079881	PRKD2	utr5
19	58772283	C	T	84.62	NM_001079906	ZNF331	CDS Non Synon	D219D	Asp	Asp
19	58772283	C	T	84.62	NM_001079907	ZNF331	CDS Non Synon	D219D	Asp	Asp
2	201813584	A	G	59.66	NM_001080124	CASP8	intron
2	201815639	C	T	496.21	NM_001080124	CASP8	intron
7	141012860	T	C	160.46	NM_001080392	KIAA1147	intron
7	141006089	T	G	201.69	NM_001080392	KIAA1147	utr3
3	73060969	T	C	7133.35	NM_001080393	GXYLT2	intron
8	48666869	T	C	124.02	NM_001080394	KIAA0146	intron
8	48586612	T	C	106.6	NM_001080394	KIAA0146	intron
8	48587097	T	G	139.7	NM_001080394	KIAA0146	intron
8	48806761	G	A	64.63	NM_001080394	KIAA0146	intron
8	48804608	T	G	103.8	NM_001080394	KIAA0146	intron
9	113242619	T	C	211.24	NM_001080398	KIAA0368	CDS Synon	L309L	Leu	Leu
9	113218397	T	A	248.62	NM_001080398	KIAA0368	CDS Synon	P758P	Pro	Pro
3	142590766	G	C	201.4	NM_001080412	ZBTB38	intron
3	144228513	C	T	594.2	NM_001080415	SR140	intron
22	49512781	T	C	605.86	NM_001080420	SHANK3	intron
22	49509746	G	A	238.52	NM_001080420	SHANK3	intron
22	49515381	T	C	3979.68	NM_001080420	SHANK3	intron
22	49507898	T	C	492.85	NM_001080420	SHANK3	intron
22	49515281	T	C	883.8	NM_001080420	SHANK3	intron
19	7586680	A	G	101.88	NM_001080429	CAMSAP3	intron
16	52544663	T	C	58.76	NM_001080432	FTO	intron
16	52704552	A	T	88.78	NM_001080432	FTO	utr3
19	6681166	C	T	990.11	NM_001080452	GPR108	utr3
14	57129690	A	G	91.79	NM_001080455	SLC35F4	intron
14	57132219	T	C	54.09	NM_001080455	SLC35F4	intron
11	102832224	G	A	75.59	NM_001080463	DYNC2H1	CDS Non Synon	R4200H	Arg	His
18	45606203	A	G	81.47	NM_001080467	MYO5B	utr3
20	42371808	T	C	63.82	NM_001080472	FITM2	intron
5	73241452	G	C	168.05	NM_001080479	RGNEF	CDS Non Synon	A1541P	Ala	Pro
19	11326395	T	C	1652.2	NM_001080503	CCDC159	intron
3	9494332	C	T	71.13	NM_001080517	SETD5	utr3
3	9493345	A	C	473.22	NM_001080517	SETD5	utr3
4	15198854	C	T	133.74	NM_001080522	CC2D2A	intron
16	12131033	G	T	575.68	NM_001080530	SNX29	CDS Synon	A119A	Ala	Ala
15	39846677	G	A	190.45	NM_001080541	MGA	CDS Synon	Q2826Q	Gln	Gln
15	39847328	A	C	80.86	NM_001080541	MGA	utr3
17	71445330	A	G	54.55	NM_001080542	FBF1	intron
19	3574827	G	T	98.07	NM_001080543	C19orf29	CDS Synon	R167R	Arg	Arg
15	38642326	C	G	247.99	NM_001080791	C15orf57	CDS Non Synon	V70L	Val	Leu
15	38642326	C	G	247.99	NM_001080792	C15orf57	CDS Non Synon	V61L	Val	Leu
6	144328044	C	G	98.36	NM_001080951	PLAGL1	intron
6	144324582	C	T	558.59	NM_001080951	PLAGL1	intron
6	144324961	G	C	141.07	NM_001080951	PLAGL1	intron
6	144329330	T	C	146.23	NM_001080954	PLAGL1	intron
6	116798957	G	A	124.79	NM_001080976	DSE	intron
10	17129586	A	T	125.88	NM_001081	CUBN	CDS Non Synon	D1054E	Asp	Glu
10	17166451	C	G	428.41	NM_001081	CUBN	CDS Non Synon	G709A	Gly	Ala
10	16932336	T	C	67.41	NM_001081	CUBN	intron
10	16991643	G	C	386.63	NM_001081	CUBN	intron
10	16991345	A	G	105.35	NM_001081	CUBN	intron
10	17093040	G	T	82.34	NM_001081	CUBN	intron
10	17084641	C	T	146.74	NM_001081	CUBN	intron
8	146047466	C	T	339.96	NM_001081003	COMMD5	CDS Non Synon	R21Q	Arg	Gln
8	146047466	C	T	339.96	NM_001081004	COMMD5	CDS Non Synon	R21Q	Arg	Gln
17	72229904	G	C	86.76	NM_001081461	JMJD6	intron
7	98878818	A	G	120.81	NM_001081559	CPSF4	intron
7	98892080	G	A	411.95	NM_001081559	CPSF4	utr3
19	50967040	G	C	1052.17	NM_001081560	DMPK	intron
19	50966395	A	G	117.34	NM_001081562	DMPK	intron
19	15866799	C	G	90.6	NM_001082	CYP4F2	intron
19	15866845	C	A	315.42	NM_001082	CYP4F2	intron
19	15866832	A	G	313.04	NM_001082	CYP4F2	intron
19	15866851	C	T	157.64	NM_001082	CYP4F2	intron
19	15865668	A	G	171.41	NM_001082	CYP4F2	intron
19	15866046	T	C	137.24	NM_001082	CYP4F2	intron
19	15865719	T	C	116.16	NM_001082	CYP4F2	intron
19	15866010	T	C	171.19	NM_001082	CYP4F2	intron
19	15866622	G	C	62.39	NM_001082	CYP4F2	intron
14	23580808	G	C	1864.64	NM_001082488	DHRS4L1	intron
14	23580681	T	C	5193.7	NM_001082488	DHRS4L1	intron
14	23580961	A	T	632.23	NM_001082488	DHRS4L1	intron
14	23580867	C	G	2536.74	NM_001082488	DHRS4L1	intron
22	34466835	T	G	126.86	NM_001082576	RBM9	utr3
22	34466835	T	G	126.86	NM_001082577	RBM9	utr3
22	34466835	T	G	126.86	NM_001082578	RBM9	utr3
22	34466835	T	G	126.86	NM_001082579	RBM9	utr3
12	123865535	G	A	952.86	NM_001082959	SCARB1	CDS Synon	F121F	Phe	Phe
12	123833311	T	C	449.89	NM_001082959	SCARB1	intron
22	47307184	A	G	92.81	NM_001082967	FAM19A5	intron
11	111460431	A	C	182.22	NM_001082969	C11orf57	utr3
11	111460431	A	C	182.22	NM_001082970	C11orf57	utr3
7	50502690	A	G	127.02	NM_001082971	DDC	intron
7	50503470	A	T	725.19	NM_001082971	DDC	intron
8	25337596	G	A	98.42	NM_001083111	NRH1	intron
8	25337413	G	A	383.99	NM_001083111	NRH1	intron
9	94837980	G	C	136.83	NM_001083536	FGD3	utr3
17	5224397	A	G	833.51	NM_001083585	RABEP1	intron
2	27112024	A	G	2667.63	NM_001083590	TMEM214	intron
2	27114137	C	G	411.69	NM_001083590	TMEM214	intron
2	27115265	C	A	66.07	NM_001083590	TMEM214	intron
15	76614085	G	A	212.51	NM_001083612	AGPHD1	intron
15	76614973	G	A	389.16	NM_001083612	AGPHD1	intron
15	76614968	C	A	398.51	NM_001083612	AGPHD1	intron
15	76615665	T	C	446.71	NM_001083612	AGPHD1	intron
15	76612855	T	G	4100	NM_001083612	AGPHD1	intron
15	76614062	G	A	1523.01	NM_001083612	AGPHD1	intron
15	76614471	C	T	604.4	NM_001083612	AGPHD1	intron
9	116209409	A	G	60.8	NM_001083885	DFNB31	intron
14	30433065	T	C	222.45	NM_001083893	STRN3	utr3
14	30433678	C	A	581.83	NM_001083893	STRN3	utr3
20	1500573	G	T	578.35	NM_001083910	SIRPB1	intron
20	1500587	T	C	227.87	NM_001083910	SIRPB1	intron
10	104562972	G	A	127.63	NM_001083913	C10orf26	CDS Non Synon	R329Q	Arg	Gln
10	104493959	C	G	379.81	NM_001083913	C10orf26	intron
11	61914677	G	A	68.25	NM_001083926	ASRGL1	intron
2	43348310	A	G	132.41	NM_001083953	THADA	intron
7	99000008	T	C	641.38	NM_001083956	ZNF655	intron
7	99010731	A	G	71	NM_001083956	ZNF655	utr3
7	100643176	G	A	106.75	NM_001084	PLOD3	CDS Non Synon	R237C	Arg	Cys
22	22643581	A	T	384.93	NM_001084392	DDT	utr3
22	22643581	A	T	384.93	NM_001084393	DDTL	CDS Non Synon	I131F	Ile	Phe
14	94154804	C	T	277.16	NM_001085	SERPINA3	intron
3	139550556	C	T	58.1	NM_001085049	MRAS	intron
3	139606349	C	G	123.48	NM_001085049	MRAS	utr3
7	99010731	A	G	71	NM_001085368	ZNF655	utr3
5	112658030	A	C	77.12	NM_001085377	MCC	intron
4	37291082	A	G	496.51	NM_001085399	RELL1	intron
4	37269386	G	A	842.01	NM_001085399	RELL1	intron
6	4060845	T	C	1147.78	NM_001085401	C6orf201	intron
6	4060833	C	T	248.16	NM_001085401	C6orf201	intron
6	4071455	T	A	1341.17	NM_001085401	C6orf201	intron
6	4061166	A	G	153.74	NM_001085401	C6orf201	intron
6	4064531	G	A	56.48	NM_001085401	C6orf201	intron
5	36230670	A	C	372.42	NM_001085411	C5orf33	utr3
7	138136707	G	C	62.93	NM_001085429	TMEM213	intron
11	57339827	A	C	154.3	NM_001085458	CTNND1	intron
11	57339841	T	C	984.5	NM_001085458	CTNND1	intron
11	57323035	A	C	61.54	NM_001085458	CTNND1	intron
11	57325670	A	G	415.07	NM_001085458	CTNND1	intron
11	57339827	A	C	154.3	NM_001085459	CTNND1	intron
11	57339827	A	C	154.3	NM_001085460	CTNND1	intron
11	57339827	A	C	154.3	NM_001085461	CTNND1	intron
11	57339827	A	C	154.3	NM_001085462	CTNND1	intron
11	57339827	A	C	154.3	NM_001085463	CTNND1	intron
11	57317472	A	G	154.65	NM_001085463	CTNND1	intron
11	57317958	A	T	85.36	NM_001085463	CTNND1	intron
11	57339827	A	C	154.3	NM_001085464	CTNND1	intron
11	57339827	A	C	154.3	NM_001085465	CTNND1	intron
11	57339827	A	C	154.3	NM_001085466	CTNND1	intron
11	57339827	A	C	154.3	NM_001085467	CTNND1	intron
11	57339827	A	C	154.3	NM_001085468	CTNND1	intron
11	57318055	G	C	494.37	NM_001085469	CTNND1	intron
11	57339827	A	C	154.3	NM_001085469	CTNND1	intron
5	42836987	G	A	5074.45	NM_001085486	SEPP1	CDS Synon	H246H	His	His
5	42837385	A	G	113.99	NM_001085486	SEPP1	intron
5	42837994	T	C	138.21	NM_001085486	SEPP1	intron
19	60525752	T	G	385.42	NM_001085488	TMEM150B	intron
19	60525749	T	C	380.4	NM_001085488	TMEM150B	intron
19	60526173	G	A	221.3	NM_001085488	TMEM150B	intron
7	150184893	C	G	2798.05	NM_001091	ABP1	CDS Non Synon	Y134*	Tyr	Stop
7	150182104	A	G	524.01	NM_001091	ABP1	intron
17	857296	G	A	121.62	NM_001092	ABR	CDS Synon	A746A	Ala	Ala
5	42836987	G	A	5074.45	NM_001093726	SEPP1	CDS Synon	H276H	His	His
12	103204997	T	C	2088.2	NM_001093771	NRD1	intron
12	103266243	T	C	64.36	NM_001093771	NRD1	intron
4	55301221	G	T	507.53	NM_001093772	KIT	utr3
4	55300181	A	G	173.96	NM_001093772	KIT	utr3
17	29388733	C	T	1279.05	NM_001094	ACCN1	intron
17	37308455	C	T	177.63	NM_001096	ACLY	CDS Synon	A431A	Ala	Ala
17	37279388	C	G	73.46	NM_001096	ACLY	intron
17	37280559	G	A	776.5	NM_001096	ACLY	intron
17	37282865	A	G	233.33	NM_001096	ACLY	intron
17	37277321	T	G	228.4	NM_001096	ACLY	utr3
22	40250680	G	A	53.52	NM_001098	ACO2	intron
3	41256054	C	T	4122.5	NM_001098209	CTNNB1	intron
22	38217783	C	T	86.55	NM_001098270	MGAT3	utr3
21	42281253	T	A	210.96	NM_001098402	ZNF295	utr3
21	42281253	T	A	210.96	NM_001098403	ZNF295	utr3
4	71923774	G	A	84.4	NM_001098477	GRSF1	intron
6	29801231	C	G	542.82	NM_001098478	HLA-F	CDS Non Synon	I213M	Ile	Met
6	29800973	G	C	947.27	NM_001098478	HLA-F	intron
6	29800959	T	C	1700.94	NM_001098478	HLA-F	intron
6	29800840	T	C	4926.25	NM_001098478	HLA-F	intron
6	29801231	C	G	542.82	NM_001098479	HLA-F	CDS Non Synon	I305M	Ile	Met
6	29802171	G	T	210.91	NM_001098479	HLA-F	intron
19	18721636	G	T	79.72	NM_001098482	CRTC1	CDS Synon	T179T	Thr	Thr
19	18743821	T	C	117.01	NM_001098482	CRTC1	intron
4	72423870	A	G	7469.77	NM_001098484	SLC4A4	intron
4	72443936	C	G	273.22	NM_001098484	SLC4A4	intron
4	72444368	A	G	109.39	NM_001098484	SLC4A4	intron
4	72653030	A	C	3177.08	NM_001098484	SLC4A4	utr3
6	25954717	T	G	1136.55	NM_001098486	SLC17A3	intron
6	25954080	C	G	221.12	NM_001098486	SLC17A3	intron
6	25954127	A	G	1340.35	NM_001098486	SLC17A3	intron
22	23619574	T	C	438.58	NM_001098498	SGSM1	intron
10	24871923	G	T	191.66	NM_001098500	KIAA1217	intron
10	24870574	A	G	612.98	NM_001098500	KIAA1217	intron
10	24871456	C	T	194.87	NM_001098500	KIAA1217	intron
10	24875563	A	C	494.88	NM_001098500	KIAA1217	utr3
10	24875563	A	C	494.88	NM_001098501	KIAA1217	utr3
22	37215897	A	G	159.5	NM_001098504	DDX17	intron
22	37216588	A	G	8555.91	NM_001098504	DDX17	intron
22	37217386	G	C	1129.17	NM_001098504	DDX17	intron
22	37216890	G	A	5176.16	NM_001098504	DDX17	intron
22	37217302	A	G	501.97	NM_001098504	DDX17	intron
22	37210513	T	C	6350.11	NM_001098504	DDX17	utr3
22	37210513	T	C	6350.11	NM_001098505	DDX17	utr3
17	2226052	C	T	75.85	NM_001098509	SGSM2	intron
10	53127747	T	C	212.33	NM_001098512	PRKG1	intron
10	53127756	C	T	395.76	NM_001098512	PRKG1	intron
10	53127473	A	C	1995.62	NM_001098512	PRKG1	intron
10	53128674	A	G	582.56	NM_001098512	PRKG1	intron
11	68530063	C	T	337.38	NM_001098515	MRGPRF	CDS Synon	A97A	Ala	Ala
11	114590659	G	A	355.92	NM_001098517	CADM1	CDS Synon	A291A	Ala	Ala
6	46931719	A	G	1027.18	NM_001098518	GPR116	CDS Synon	S1304S	Ser	Ser
6	46930477	C	G	450.05	NM_001098518	GPR116	intron
12	46438036	G	C	314.66	NM_001098531	RAPGEF3	CDS Non Synon	D33E	Asp	Glu
12	46421905	T	C	770.04	NM_001098531	RAPGEF3	intron
12	46422202	C	T	371.5	NM_001098531	RAPGEF3	intron
12	46422215	A	G	593.91	NM_001098531	RAPGEF3	intron
12	46425540	T	C	923.37	NM_001098531	RAPGEF3	intron
12	46426555	T	C	1910.1	NM_001098531	RAPGEF3	intron
12	46428285	T	C	69.99	NM_001098531	RAPGEF3	intron
12	46428846	G	A	1141.21	NM_001098531	RAPGEF3	intron
12	46438036	G	C	314.66	NM_001098532	RAPGEF3	utr5
16	88280682	T	C	1455.52	NM_001098533	CDK10	intron
12	48439464	T	C	99.67	NM_001098576	TMBIM6	intron
2	100996957	G	A	133.95	NM_001098577	RPL31	intron
1	152457706	G	C	62.22	NM_001098616	C1orf43	intron
4	40121348	A	C	2223.81	NM_001098634	RBM47	utr3
11	74230482	T	C	71.19	NM_001098638	RNF169	utr3
11	195702	A	G	196.92	NM_001098787	BET1L	intron
5	132121165	C	T	4460.11	NM_001098811	SEPT8	intron
5	132127522	A	G	612	NM_001098811	SEPT8	intron
19	46581310	T	C	813.85	NM_001098821	TMEM91	intron
7	149167585	C	T	615.8	NM_001099220	ZNF862	intron
9	26985677	T	C	4422.26	NM_001099222	IFT74	intron
9	26986466	A	G	4209.66	NM_001099222	IFT74	intron
9	26988117	G	A	6160.56	NM_001099222	IFT74	intron
6	38250851	G	C	76.16	NM_001099272	BTBD9	CDS Non Synon	T576S	Thr	Ser
6	38712274	A	G	57.35	NM_001099272	BTBD9	intron
8	145307344	C	T	99.12	NM_001099280	HEATR7A	CDS Synon	S164S	Ser	Ser
8	145307344	C	T	99.12	NM_001099281	HEATR7A	CDS Synon	S164S	Ser	Ser
2	109272448	A	G	246.74	NM_001099289	SH3RF3	intron
2	109270060	T	C	166.9	NM_001099289	SH3RF3	intron
20	30754877	G	T	832.18	NM_001099339	COMMD7	CDS Synon	R190R	Arg	Arg
18	31948101	T	G	620.07	NM_001099406	SLC39A6	CDS Synon	I325I	Ile	Ile
X	101793777	A	G	534.7	NM_001099410	GPRASP1	intron
X	101793764	C	G	552.21	NM_001099410	GPRASP1	intron
X	101793820	A	G	738.34	NM_001099410	GPRASP1	intron
X	101794419	A	G	721.36	NM_001099411	GPRASP1	intron
X	101794504	T	G	54.54	NM_001099411	GPRASP1	intron
17	56422206	T	A	218.14	NM_001099432	BCAS3	CDS Synon	G438G	Gly	Gly
17	56283869	G	A	891.47	NM_001099432	BCAS3	intron
1	32453145	T	C	928.83	NM_001099434	DCDC2B	intron
15	72922166	A	G	626.36	NM_001099436	ULK3	intron
1	26028807	G	T	1894.59	NM_001099625	FAM54B	CDS Synon	S224S	Ser	Ser
1	26020398	G	C	581.67	NM_001099625	FAM54B	intron
1	26031439	A	G	539.55	NM_001099625	FAM54B	utr3
1	26028807	G	T	1894.59	NM_001099626	FAM54B	CDS Synon	S224S	Ser	Ser
1	26031439	A	G	539.55	NM_001099626	FAM54B	utr3
1	26028807	G	T	1894.59	NM_001099627	FAM54B	CDS Non Synon	R188L	Arg	Leu
1	26031439	A	G	539.55	NM_001099627	FAM54B	utr3
17	19552571	T	G	414.57	NM_001099646	SLC47A2	intron
17	19552720	T	A	84.22	NM_001099646	SLC47A2	intron
17	19560017	C	T	59.44	NM_001099646	SLC47A2	intron
17	19560018	G	T	97.92	NM_001099646	SLC47A2	intron
17	19546172	T	C	216.9	NM_001099646	SLC47A2	intron
17	19546211	A	T	358.5	NM_001099646	SLC47A2	intron
17	19542235	C	T	93.56	NM_001099646	SLC47A2	intron
17	19542218	G	C	153.11	NM_001099646	SLC47A2	intron
17	19549276	G	C	575.43	NM_001099646	SLC47A2	intron
17	19548451	A	G	1746.32	NM_001099646	SLC47A2	intron
17	19549863	A	G	4161.01	NM_001099646	SLC47A2	intron
17	19549840	G	A	591.02	NM_001099646	SLC47A2	intron
17	19551615	T	C	888.36	NM_001099646	SLC47A2	intron
17	19551521	A	G	1119.6	NM_001099646	SLC47A2	intron
17	19552436	A	G	720.92	NM_001099646	SLC47A2	intron
17	19552687	G	A	816.84	NM_001099646	SLC47A2	intron
17	19558446	A	G	1364.99	NM_001099646	SLC47A2	intron
17	19560203	C	T	252.92	NM_001099646	SLC47A2	intron
17	19560206	A	G	286.37	NM_001099646	SLC47A2	intron
17	19560072	G	T	1336.09	NM_001099646	SLC47A2	intron
17	19560225	A	G	611.24	NM_001099646	SLC47A2	intron
9	71518549	A	C	202.14	NM_001099666	PTAR1	utr3
7	149699096	G	C	227.1	NM_001099695	REPIN1	intron
7	149697439	C	A	232.8	NM_001099695	REPIN1	intron
7	149699096	G	C	227.1	NM_001099696	REPIN1	intron
7	149698154	C	A	2317.4	NM_001099696	REPIN1	intron
19	12640240	A	C	94.71	NM_001099737	WDR83	intron
19	12642212	T	C	138.09	NM_001099737	WDR83	intron
19	12642255	T	C	190.76	NM_001099737	WDR83	intron
22	22946281	T	C	132.81	NM_001099781	GGT5	intron
22	22951945	C	G	770.08	NM_001099781	GGT5	intron
14	103237252	C	T	112.81	NM_001100118	XRCC3	intron
2	86254355	A	G	1943.41	NM_001100169	IMMT	CDS Non Synon	V117A	Val	Ala
2	86231098	C	G	184.92	NM_001100169	IMMT	intron
2	86254355	A	G	1943.41	NM_001100170	IMMT	CDS Non Synon	V117A	Val	Ala
19	12744539	A	G	300.58	NM_001100176	HOOK2	intron
4	166252840	A	G	186.4	NM_001100389	TMEM192	intron
6	76369388	A	G	135.89	NM_001100409	SENP6	intron
6	76483905	T	C	157.64	NM_001100409	SENP6	utr3
6	119324575	C	T	101	NM_001100411	FAM184A	intron
5	31437722	A	G	165.93	NM_001100412	DROSHA	intron
14	92765089	C	A	507.92	NM_001100417	UBR7	utr3
9	124656350	T	C	246.22	NM_001100588	RC3H2	CDS Non Synon	T973A	Thr	Ala
7	149206691	T	C	76.43	NM_001100592	ATP6V0E2	intron
16	79619783	T	C	104.39	NM_001100625	CENPN	intron
10	101900602	A	C	106.6	NM_001100626	ERLIN1	utr3
9	130736139	C	T	310.03	NM_001100876	PHYHD1	CDS Synon	S99S	Ser	Ser
9	130736139	C	T	310.03	NM_001100877	PHYHD1	CDS Synon	S99S	Ser	Ser
9	130738724	A	G	3692.53	NM_001100877	PHYHD1	intron
14	104926132	T	A	88.65	NM_001100913	PACS2	intron
7	5535254	A	G	734.83	NM_001101	ACTB	intron
7	5533573	C	T	1311.57	NM_001101	ACTB	utr3
X	133207322	G	A	258.54	NM_001101357	CCDC160	CDS Non Synon	G276R	Gly	Arg
11	36254659	G	A	74.69	NM_001101653	COMMD9	intron
18	46063615	C	G	207.12	NM_001101654	CXXC1	intron
18	46067873	C	A	315.22	NM_001101654	CXXC1	intron
18	46067853	T	C	67.76	NM_001101654	CXXC1	intron
14	20628644	T	A	268.63	NM_001101672	ZNF219	CDS Non Synon	Y687F	Tyr	Phe
14	20628388	C	G	319.68	NM_001101672	ZNF219	utr3
11	45920981	G	A	54.92	NM_001101802	PHF21A	intron
14	68411421	G	T	647.75	NM_001102	ACTN1	CDS Synon	R863R	Arg	Arg
14	68424017	C	T	299.35	NM_001102	ACTN1	intron
14	68424035	C	T	514.47	NM_001102	ACTN1	intron
14	90735148	C	T	65.81	NM_001102366	C14orf159	intron
14	90756882	T	C	114.7	NM_001102366	C14orf159	intron
14	90757133	C	T	268.99	NM_001102366	C14orf159	intron
14	90757961	G	A	200.43	NM_001102366	C14orf159	intron
14	90650963	G	A	63.82	NM_001102369	C14orf159	intron
8	33477239	C	T	352.25	NM_001102401	C8orf41	intron
3	187932102	C	A	303.68	NM_001102416	KNG1	CDS Non Synon	D249E	Asp	Glu
14	20628644	T	A	268.63	NM_001102454	ZNF219	CDS Non Synon	Y687F	Tyr	Phe
14	20628388	C	G	319.68	NM_001102454	ZNF219	utr3
14	75619634	G	A	384.54	NM_001102564	C14orf179	CDS Synon	T196T	Thr	Thr
12	5412563	A	G	184.93	NM_001102654	NTF3	intron
17	19127043	T	C	189.71	NM_001102664	EPN2	intron
15	76621974	G	A	4678.04	NM_001102668	PSMA4	intron
2	233430266	C	G	129.17	NM_001103146	GIGYF2	utr3
2	233430266	C	G	129.17	NM_001103147	GIGYF2	utr3
2	233430266	C	G	129.17	NM_001103148	GIGYF2	utr3
16	3022755	A	G	112.61	NM_001103175	CCDC64B	intron
16	3022378	T	G	81.57	NM_001103175	CCDC64B	intron
15	30846445	C	A	109.8	NM_001103184	FMN1	utr3
15	67462452	C	T	680.38	NM_001104554	PAQR5	intron
15	67468288	A	G	1046.6	NM_001104554	PAQR5	intron
15	67468310	T	C	172.26	NM_001104554	PAQR5	intron
15	67476846	G	C	1723.7	NM_001104554	PAQR5	intron
15	67476756	G	T	597.97	NM_001104554	PAQR5	intron
15	67479319	T	C	187.05	NM_001104554	PAQR5	intron
15	67482699	C	T	99	NM_001104554	PAQR5	intron
15	67482127	G	C	143.85	NM_001104554	PAQR5	intron
15	67482157	A	G	1110.1	NM_001104554	PAQR5	intron
3	142171398	C	G	293.23	NM_001104647	SLC25A36	intron
3	142171321	C	G	628.05	NM_001104647	SLC25A36	intron
3	142179803	G	T	181.89	NM_001104647	SLC25A36	utr3
20	62359549	C	T	105.71	NM_001104925	PCMTD2	intron
16	20460240	A	G	244.02	NM_001105069	ACSM2B	intron
16	20460238	A	G	68.33	NM_001105069	ACSM2B	intron
3	170291854	G	A	63.86	NM_001105077	MECOM	intron
15	68127937	T	C	149.81	NM_001105192	TLE3	utr3
1	153560686	C	T	250.73	NM_001105203	RUSC1	intron
1	153560806	G	T	279.98	NM_001105203	RUSC1	intron
6	112615949	T	C	64.77	NM_001105206	LAMA4	intron
8	38115441	G	A	118.63	NM_001105214	ASH2L	intron
18	8396724	G	A	1615.42	NM_001105244	PTPRM	utr3
18	8396433	C	T	778.42	NM_001105244	PTPRM	utr3
16	31383540	T	G	168.71	NM_001105247	ARMC5	CDS Synon	R565R	Arg	Arg
5	79788534	A	G	99.31	NM_001105251	ZFYVE16	CDS Synon	L1270L	Leu	Leu
3	39155240	G	A	174.87	NM_001105513	TTC21A	CDS Non Synon	R1259K	Arg	Lys
3	39152184	A	G	187.72	NM_001105513	TTC21A	intron
3	39151243	T	C	686.99	NM_001105513	TTC21A	intron
3	39152151	A	G	924.12	NM_001105513	TTC21A	intron
3	39151923	G	C	1249.25	NM_001105513	TTC21A	intron
4	42108024	C	A	134.68	NM_001105529	ATP8A1	utr3
2	219217610	G	C	58.54	NM_001105537	ZNF142	CDS Non Synon	P625A	Pro	Ala
17	4398625	G	A	92.3	NM_001105538	MYBBP1A	CDS Non Synon	P500L	Pro	Leu
17	4394533	G	C	95.73	NM_001105538	MYBBP1A	CDS Non Synon	T880R	Thr	Arg
6	127693833	G	A	3135.86	NM_001105544	ECHDC1	intron
6	127652687	A	C	813.95	NM_001105544	ECHDC1	utr3
6	127652687	A	C	813.95	NM_001105545	ECHDC1	utr3
19	57814071	A	G	1597.63	NM_001105554	ZNF83	intron
1	10088210	A	G	306.68	NM_001105562	UBE4B	CDS Synon	L210L	Leu	Leu
1	10148294	A	T	62.79	NM_001105562	UBE4B	intron
1	10144253	T	C	126.93	NM_001105562	UBE4B	intron
19	12872117	A	G	944.58	NM_001105578	SYCE2	intron
19	12877073	T	C	472.68	NM_001105578	SYCE2	intron
12	69261280	G	C	234.46	NM_001109754	PTPRB	CDS Non Synon	T794S	Thr	Ser
6	30723148	T	C	305.76	NM_001109938	C6orf136	intron
6	30723985	T	C	356.13	NM_001109938	C6orf136	intron
6	30724022	C	A	226.97	NM_001109938	C6orf136	intron
6	30725189	T	C	109.82	NM_001109938	C6orf136	intron
6	30728802	G	T	142.81	NM_001109938	C6orf136	utr3
15	56766114	T	C	9426.29	NM_001110	ADAM10	intron
15	56675897	A	G	1050.72	NM_001110	ADAM10	utr3
X	153245926	T	G	779.27	NM_001110556	FLNA	CDS Synon	A677A	Ala	Ala
X	153232757	C	G	1048.59	NM_001110556	FLNA	intron
X	153237261	A	G	405.88	NM_001110556	FLNA	intron
11	20094524	G	A	52.18	NM_001111018	NAV2	intron
11	20096562	C	A	127.71	NM_001111018	NAV2	utr3
11	20096562	C	A	127.71	NM_001111019	NAV2	utr3
19	44651582	A	T	246.42	NM_001111020	SUPT5H	CDS Synon	T389T	Thr	Thr
6	159110433	C	T	888.91	NM_001111077	EZR	CDS Synon	A419A	Ala	Ala
6	159119569	T	C	255.86	NM_001111077	EZR	intron
6	159122600	A	G	292.46	NM_001111077	EZR	intron
6	159119546	G	C	274.43	NM_001111077	EZR	intron
X	53329410	A	G	202.5	NM_001111125	IQSEC2	intron
X	53282686	T	C	137.03	NM_001111125	IQSEC2	intron
6	109867166	T	C	110.44	NM_001111298	PPIL6	intron
12	112094626	G	A	227.15	NM_001111322	DDX54	CDS Synon	A398A	Ala	Ala
21	45420272	C	T	81.83	NM_001112	ADARB1	CDS Synon	P76P	Pro	Pro
17	57947866	G	C	381.86	NM_001112707	TLK2	intron
4	41342983	A	G	191.2	NM_001112717	LIMCH1	CDS Synon	L395L	Leu	Leu
4	41396039	C	G	210.76	NM_001112717	LIMCH1	utr3
4	41342983	A	G	191.2	NM_001112718	LIMCH1	CDS Synon	L395L	Leu	Leu
4	41396039	C	G	210.76	NM_001112718	LIMCH1	utr3
4	41342983	A	G	191.2	NM_001112719	LIMCH1	CDS Synon	L241L	Leu	Leu
4	41396039	C	G	210.76	NM_001112719	LIMCH1	utr3
4	41342983	A	G	191.2	NM_001112720	LIMCH1	CDS Synon	L229L	Leu	Leu
4	41396039	C	G	210.76	NM_001112720	LIMCH1	utr3
3	56629725	C	A	156.62	NM_001112736	C3orf63	utr3
1	74444596	A	G	889.57	NM_001112808	TNNI3K	intron
1	74443073	A	G	2579.61	NM_001112808	TNNI3K	intron
1	74443871	G	A	429.22	NM_001112808	TNNI3K	intron
6	33053080	G	C	1539.3	NM_001113182	BRD2	intron
6	33052722	T	C	1054.85	NM_001113182	BRD2	intron
6	33053162	C	G	2697.01	NM_001113182	BRD2	intron
6	33055448	T	C	146.98	NM_001113182	BRD2	intron
12	55397380	T	C	58.92	NM_001113201	NACA	intron
1	159274501	A	G	828.97	NM_001113205	TSTD1	intron
1	107825077	C	G	268.93	NM_001113226	NTNG1	utr3
1	107825077	C	G	268.93	NM_001113228	NTNG1	utr3
7	139062777	C	T	723.77	NM_001113239	HIPK2	CDS Synon	E181E	Glu	Glu
7	138949735	C	T	1829.03	NM_001113239	HIPK2	intron
7	138900268	G	T	463.2	NM_001113239	HIPK2	utr3
4	7077692	G	T	1008.31	NM_001113361	TBC1D14	CDS Synon	V606V	Val	Val
4	7023366	G	C	53.86	NM_001113361	TBC1D14	intron
4	7077692	G	T	1008.31	NM_001113363	TBC1D14	CDS Synon	V326V	Val	Val
2	96734063	A	G	84.25	NM_001113382	FER1L5	CDS Synon	L2063L	Leu	Leu
2	96732601	A	C	278.87	NM_001113382	FER1L5	intron
2	180016648	C	T	75.87	NM_001113397	ZNF385B	intron
2	180134754	C	T	71.87	NM_001113397	ZNF385B	intron
2	180196011	C	A	68.12	NM_001113397	ZNF385B	intron
2	180018452	C	T	134.17	NM_001113397	ZNF385B	intron
2	180020360	G	A	143.7	NM_001113397	ZNF385B	intron
2	180016648	C	T	75.87	NM_001113398	ZNF385B	intron
2	180134754	C	T	71.87	NM_001113398	ZNF385B	intron
X	111907538	T	C	51.98	NM_001113490	AMOT	utr3
13	110734881	T	A	70.52	NM_001113511	ARHGEF7	intron
13	110719924	T	C	94.92	NM_001113511	ARHGEF7	intron
[truncated: 43,500 more rows]
