# Supplementary material for: The Baboon Kidney Transcriptome: Analysis of Transcript Sequence, Splice Variants, and Abundance
Source: PLoS One. 2013 Apr 23;8(4):e57563. doi: 10.1371/journal.pone.0057563 (PMC3634053; doi:10.1371/journal.pone.0057563)
Supplement: Table S17 — Significant biological functions identified from top 800 transcripts in baboon kidney RNA-Seq dataset. This table includes the p-values and molecules for each biological function from the IPA Knowledge Base identified as being significant in the baboon kidney dataset. (XLSX) [file pone.0057563.s017.xlsx]

## Sheet: Additional file 17
Category	p-value	Molecules
Neurological Disease	4.36E-14-2.18E-02	CRYAB,DDC,EIF4A2,DAB1,NDUFA1,CCND1,POR,SOD2,MT2A,SYPL1,CALB1,PGRMC1,AHCY,NDUFS7,EEF2,LRP2,SURF1,FLOT1,IGFBP5,STAT3,HSPA8,ARAF,SCP2,TPT1 (includes EG:100043703),PRDX2,FTH1 (includes EG:14319),EIF3K,APOE,PRDX1,GAPDH,CD74,HRG,C1R,HADHB,CETN2,GADD45A,TINAGL1,SDHA (includes EG:157074),PKM2,ETFB,SLC16A9,CSTB,GRN,TUBA1A,TAGLN,PSAP,TPP1 (includes EG:1200),MAOA,PINK1,CA4,GNB2L1,ITFG1,TSC22D3,USH1C,TGFBR2,…
Skeletal and Muscular Disorders	1.12E-10-2.18E-02	CRYAB,RAB2A,DDC,EIF4A2,NDUFA1,SOD2,MT2A,SYPL1,CALB1,PGRMC1,AHCY,APOM,EEF2,NDUFS7,SURF1,FLOT1,IGFBP5,STAT3,HSPA8,UQCRC2,TPT1 (includes EG:100043703),EIF3K,PRDX2,FTH1 (includes EG:14319),APOE,PRDX1,GAPDH,SRP14 (includes EG:20813),CD74,IGFBP7,C1R,CETN2,HADHB,GADD45A,TINAGL1,PKM2,SDHA (includes EG:157074),ETFB,TUBB4B,SLC16A9,GRN,ARF1,TUBA1A,PTH1R,MAOA,PINK1,CA4,ITFG1,TSC22D3,MAOB,CXCL14,NDUFA8,HLA-C,…
Cancer	1.37E-10-2.18E-02	CBX7,HNRNPH1,CRYAB,RAB2A,GAS6,DDC,ASS1,EIF1,EIF4A2,CCND1,POR,SOD2,CTSH,ALDOB,MT2A,PRSS8,CYBA,MGP,ARPC1A,CALB1,AHCY,PHB,AMACR,BLVRA,NDUFS7,LRP2,RPL27,IGFBP5,STAT3,PLLP,TRAPPC1,HSPA8,ARAF,SCP2,GALK1,NDUFB7,PSMB1,TPT1 (includes EG:100043703),XRCC5,EIF3K,PRDX2,FTH1 (includes EG:14319),HSD17B10,APOE,CALM1 (includes others),EIF4EBP2,PRDX1,GDF15,ILK,GAPDH,CD74,IGFBP7,C2orf28,MED28,POLD4,HRG,C1R,CCT4,ACT…
Gastrointestinal Disease	2.46E-10-2.05E-02	HNRNPH1,CTGF,SLC27A2,TMBIM4,PSMA7,DDC,SLC17A1,RAN,EIF4A2,GSS,CCND1,POR,CCNG1,ATP1A1,DYNLL1,SOD2,MT2A,ALDOB,EZR,DDAH1,MGAT4B,CALB1,PSMC2,CYP4A11,PHB,AHCY,CNDP1,AMACR,NDRG1,BLVRA,EEF2,TTC38,IGFBP5,STAT3,HSPA8,TMEM59,RPS4X,CD9,SCP2,XRCC5,MT1E,FTH1 (includes EG:14319),COL3A1,SPTBN1,MME,APOE,CA2,PRDX1,GPX1 (includes EG:14775),GDF15,CTNNA1,TPI1,CD74,IGFBP7,COL4A2,CES1,POLD4,IDH1,C1R,CCT4,GSTT1,HSP90AB1…
Genetic Disorder	1.12E-08-2.18E-02	CRYAB,DDC,ASS1,SLC17A1,EIF1,EIF4A2,NDUFA1,POR,SOD2,MT2A,MGP,SYPL1,CALB1,PGRMC1,AHCY,BLVRA,LRP2,EEF2,NDUFS7,SURF1,FLOT1,STAT3,HSPA8,SCP2,MCEE,TPT1 (includes EG:100043703),PRDX2,FTH1 (includes EG:14319),EIF3K,HSD17B10,APOE,PRDX1,CUBN,GAPDH,CD74,HRG,C1R,HADHB,CETN2,GADD45A,DAB2,QDPR,SDHA (includes EG:157074),PKM2,ETFB,MOCS1,TXNIP,TUBB4B,SLC16A9,FAH,GRN,TUBA1A,PTH1R,TAGLN,TPP1 (includes EG:1200),FBP1…
Developmental Disorder	3.33E-08-1.81E-02	CRYAB,FURIN,GPD1,CTGF,SLC5A2,RAB2A,ASS1,PCCB,HGD,TGFBR2,CTSD,GPX3,SOD2,BCKDHA,S100A10,FUCA1,APLP2,SURF1,STAT3,ACADS,GRHPR,PRDX3,UMOD,ARAF,RHOA,SLC37A4,MCEE,MPDU1,CPT2,DLD,GNS,FH,COL3A1,HSD17B10,APOE,RELA,S100A6,RAB1A,CUBN,GPX1 (includes EG:14775),SMPD1,APP,H2AFZ,COL1A2,HADHB,SHC1 (includes EG:20416),NFKBIA,PARK7,CST3,PHYH,AMN,OXCT1,SLC40A1,ERBB2,ALPL,HSD17B4,SLC17A3,QDPR,NDUFS4,SDHA (includes EG:…
Metabolic Disease	3.33E-08-2.25E-02	FURIN,GPD1,ACAT2,ASS1,CA12,DAB1,CCND1,NDUFA1,ADIPOR1,LRPAP1,CCNG1,NDUFS1,SOD2,CYBA,DDAH1,PSMC2,CALB1,CYP4A11,APOM,NDUFS7,EEF2,OAT,SURF1,FLOT1,IGFBP5,STAT3,PCK1 (includes EG:18534),MCEE,DLD,TMEM27,FH,MT1E,HSD17B10,KLF15,MME,SLC4A4,APOE,CA2,EIF4EBP2,CUBN,GPX1 (includes EG:14775),GDF15,CD74,IGFBP7,IDH1,HADHB,CST3,ANXA5,PPAP2B,AMN,HLA-B,CTNNB1,QDPR,NDUFS4,SDHA (includes EG:157074),ETFB,SLC34A1,MOCS1,…
Amino Acid Metabolism	3.46E-08-2.25E-02	ASS1,DDC,SLC7A13,PCCB,HGD,GSS,UPB1,CKB,DAO,BCKDHA,DDAH1,GOT1,GPX4,AHCY,SLC6A8,OAT,GGH,SERINC1,SLC1A1,PCK1 (includes EG:18534),MAT2B,IGFBP2,SLC3A2,BCL2L1,GAMT,DIO1,TMEM27,DDAH2,APOE,AADAT,PAX8,GPX1 (includes EG:14775),ALDH1L1,APP,PHGDH,BHMT2,GATM,QDPR,SLC25A4,EGR1,DMGDH,GLUD1,SLC7A8,FAH,HPN,SEPP1,PCCA,ACADVL,SPR (includes EG:20751),MAT2A,SLC3A1,MSRA,CTH,IVD,ASL
Small Molecule Biochemistry	3.46E-08-2.25E-02	CRYAB,ACAT2,TCN2,ASS1,DDC,DAB1,POR,SOD2,MT2A,CYBA,CALB1,ATP5F1,AHCY,AMACR,APOM,LRP2,BLVRA,HAAO,IGFBP5,SLC13A1,STAT3,NPHS2,DCXR,UROD,HSPA8,SCP2,GALK1,FTH1 (includes EG:14319),PRDX2,HSD17B10,APOE,PRDX1,CUBN,SLC22A7,IGFBP7,CD74,HADHB,HSP90AB1,ATP5I,QDPR,PKM2,SDHA (includes EG:157074),PMM1,TXNIP,SERPINF1,SLC22A8,VDAC3,FAH,PTH1R,PSAP,MYH9,ARHGDIA,MAN2B1,CTH,MSRA,MAOA,PINK1,LGALS3,AKR1C3,YWHAH,HGD,SLC2…
Free Radical Scavenging	1.09E-07-1.79E-02	CRYAB,GNB2L1,TMBIM6,GPX3,CTSD,MAOB,SOD2,CYBA,DLST,ROMO1,UQCRFS1,GPX4,CALB1,STAT3,BCL2L1,PRDX3,POLDIP2,PRDX2,HSPB1,FTH1 (includes EG:14319),HSD17B10,APOE,RELA,S100A6,PRDX5,PRDX1,ITM2B,GPX1 (includes EG:14775),SAT1,SMPD1,TPI1,APP,PRDX6,HMOX1,SHC1 (includes EG:20416),ALDH2,HSP90AB1,PARK7,KL,COL18A1,SOD1,EPAS1,TXNIP,SERPINF1,REN,NFE2L1,SEPP1,SREBF2,CAT,BNIP3L,ARHGDIA,PINK1,MAOA
Cellular Compromise	1.73E-07-2.25E-02	CD81,TMBIM6,LRPAP1,GSS,DAO,CTSD,MAOB,ALDH1A1,SOD2,MT2A,GPX4,CYP4A11,PSMB5,PSMC4,SLC1A1,PTGDS,STAT3,BCL2L1,PRDX3,CD9,NDUFA12,MT1E,PRDX2,HSD17B10,APOE,PRDX5,PRDX1,PAX8,GPX1 (includes EG:14775),ISCU,APP,PRDX6,IDH1,HMOX1,SHC1 (includes EG:20416),HSP90B1,PARK7,CST3,KL,MAL,NDUFS2,PDCD6IP,COL18A1,BCAP31,CALR,LRP5,EPAS1,SOD1,TXNIP,EGR1,REN,RAB7A,SERPINF1,NFE2L1,SEPP1,FIS1 (includes EG:288584),SREBF2,GABA…
Renal and Urological Disease	2.86E-07-1.1E-02	HNRNPH1,CRYAB,CTGF,ATP6V0C,GAS6,PSMA7,CA12,CCND1,POR,ATP1A1,SOD2,MT2A,MRPL10 (includes EG:107732),CALB1,DAZAP2,AQP2,AMACR,RPL3,LRP2,DCN,OAT,SLC13A1,NPHS2,CD9,NDFIP1,DIO1,NDUFB7,DLD,MCEE,CTDSPL,TMEM27,FH,MT1E,PRDX2,SLC4A4,MME,APOE,CA2,PAX8,PRPF8,ILK,PDZK1IP1,IDH1,FSTL1,GSTT1,GADD45A,CST3,ANXA5,AMN,LAMP1,CTNNB1,RPL18,RAD21,ETFB,MOCS1,SLC34A1,ATP1B1,PMM1,TUBB4B,TXNIP,ACTB,REN,FAH,TUBA1A,GABARAPL2,MY…
Lipid Metabolism	1.35E-06-2.06E-02	ACAT2,SLC27A2,MDH1,DAB1,LRPAP1,ADIPOR1,HSD17B8,POR,ATP1A1,SOD2,MT2A,SLC22A2,CALB1,CYP4A11,AMACR,APOM,LRP10,LRP2,SLC13A1,HSPA8,CD9,SCP2,DLD,FH,MT1E,DECR1,APOE,SCAP,CUBN,GPX1 (includes EG:14775),IGFBP7,CD74,CES1,IDH1,HADHB,KL,LAMP1,SDHA (includes EG:157074),SLC34A1,DBI,TXNIP,EGR1,SERPINF1,SLC22A8,RETSAT,DPM3,SREBF2,SUCLG1,TSPO,PSAP,ARHGDIA,AOX1,MAOA,NPC2 (includes EG:10577),MLXIPL,LGALS3,YWHAH,AKR1…
Molecular Transport	1.38E-06-2.18E-02	CIB1,CRYAB,ACAT2,TCN2,RAB2A,DDC,SLC17A1,POR,SOD2,MT2A,CYBA,CALB1,AQP2,AMACR,APOM,LRP2,SMG5,STAT3,SLC13A1,PLLP,PIGR,HSPA8,UROD,SCP2,ATP6V0E1,PRDX2,FTH1 (includes EG:14319),KLF15,APOE,PRDX1,CUBN,HNRNPA2B1,ILK,CD74,SLC22A7,IGFBP7,ATP1B1,TXNIP,SLC22A8,VDAC3,ARF1,PTH1R,PSAP,SLC22A18,MYH9,ARHGDIA,SLC5A2,LGALS3,YWHAH,SCAMP2,CA4,SLC22A6,HDAC6,SLC13A3,CTSD,RHOB,PPP1CA,HLA-C,YWHAE,YWHAB,ASNA1,AQP1,PTGDS,SL…
Hematological Disease	3.05E-06-1.25E-02	PDIA3,PRDX1,CUBN,ACO2 (includes EG:11429),PCCB,TPI1,GSS,CCND1,PRDX6,IDH1,ALDH2,STOM,IMPDH2,AMN,RPS16,RPL35,CFI,P4HB,RPL3,TUBB4B,ACTB,BCL2L1,RPS4X,TUBA1A,PCCA,CPT2,ALDOA,MYH9,IDH2,IVD,SLC26A7,PRDX2,RPS14
Immunological Disease	3.05E-06-1.24E-02	CD81,PFN1,GPD1,ACO2 (includes EG:11429),EIF1,HLA-DRB1,DYNLL1,LGMN,SOD2,ATP5G1,RAB11B,GRB7,CBR1,AHCY,HLA-C,MIF,P4HB,CFL1,DCN,FLOT1,DDB1,BCL2L1,TMEM59,XRCC6,ALDOA,FTH1 (includes EG:14319),COL3A1,MME,APOE,KLK1,PDIA3,PRDX1,ILK,SMPD1,CD74,TPI1,IFITM3,H2AFZ,PRDX6,ALDH2,FSTL1,NFKBIA,AHNAK,GADD45A,CST3,ANXA5,VCP,HLA-B,PHGDH,SOD1,ATP1B1,TUBB4B,ACTB,GSTO1,GRN,COL1A1,TUBA1A,ACADVL,CNN3,CAT,PSAP,MYH9
Inflammatory Disease	3.05E-06-1.81E-02	CRYAB,FURIN,GPD1,RAB2A,EIF1,HLA-DRB1,C1QB,ADIPOR1,HSD17B8,DYNLL1,LGMN,SOD2,AHCY,APOM,CFL1,EEF2,FLOT1,IGFBP5,STAT3,HSPA8,TMEM59,UQCRC2,ALDOA,FTH1 (includes EG:14319),COL3A1,PRDX2,MME,APOE,SCAP,PRDX1,PDIA3,ILK,SRP14 (includes EG:20813),TPI1,CD74,COL4A2,IGFBP7,C1R,GSTT1,GADD45A,CST3,ANXA5,HLA-B,CTNNB1,TUBB4B,ACTB,GRN,ARF1,TUBA1A,PTH1R,PSAP,MYH9,ARHGDIA,PLAU,MAOA,CD81,PFN1,ACO2 (includes EG:11429),SD…
Respiratory Disease	3.05E-06-1.49E-03	PRDX1,PDIA3,ACO2 (includes EG:11429),GAPDH,TPI1,CD63,PRDX6,C20orf24,CTSZ,CD164,ALDH2,NFKBIA,IMPA2,P4HB,TUBB4B,EGR1,ACTB,TALDO1,GSTO1,CD9,SPARC,MYH9,ALDOA,MSRA,ACSL1
Cardiovascular Disease	4.12E-06-2.25E-02	FURIN,CRYAB,ACAT2,CTGF,PFN1,RAB2A,CA4,CA12,NDUFA1,TGFBR2,GPX3,CTSD,NDUFS1,MGP,S100A10,MIF,NDUFS7,SURF1,STAT3,ARAF,RHOA,SLC37A4,DLD,COL3A1,APOE,CA2,S100A6,RAB1A,GPX1 (includes EG:14775),APP,H2AFZ,NDUFA2,IDH1,SHC1 (includes EG:20416),HMOX1,NFKBIA,CST3,COL18A1,NDUFS4,SDHA (includes EG:157074),LRP5,EPAS1,SOD1,TXNIP,EGR1,REN,NDUFS3,COL1A1,ACAT1,PLAU,A2M
Nucleic Acid Metabolism	4.93E-06-2.21E-02	GPD1,COX8A,ATP5L,MDH1,POR,ATP1A1,NDUFS1,IMPDH2,ATP5G1,DLST,MDH2 (includes EG:17448),PSMC2,ATP5F1,AHCY,ATP5A1,GLYAT,TALDO1,AK3,PSMC4,CYP2D6,AQP1,MAT2B,STAT3,DCXR,ATP5C1,ATP5B,GAMT,SCP2,ATP5E,ALDOA,AGPAT6,APOE,SMPD1,CES1,APP,SHC1 (includes EG:20416),HMOX1,ALDH2,SLC23A1,VCP,OGDH,GATM,ATP5I,PKM2,SLC25A4,DBI,SLC22A12,ACADSB,SLC22A8,VDAC3,GNAI2,SUCLG1,PTH1R,SPARC,MYH9,MAN2B1,MAT2A,PINK1
Renal and Urological System Development and Function	8.92E-06-2.04E-02	GAS6,CD63,POR,MAOB,SOD2,MT2A,SLC12A1,CXCL14,CFI,AQP2,MIF,LRP2,DCN,AQP1,SLC1A1,NPHS2,IGFBP2,ECI1,UMOD,GAMT,BHLHE40,DIO1,SLC37A4,ACTN4,TMEM27,TNS1,SLC26A7,MT1E,SPTBN1,APOE,SLC23A1,GADD45A,SLC6A18,HSD11B2,COL18A1,MOCS1,SLC34A1,POU3F3,REN,SLC13A2,SLC22A8,FAH,BCAM,PCCA,PSAP,TSC22D1,G6PC,ARHGDIA,MAN2B1,CLDN2,PLAU,EFEMP1,BTD
Cellular Growth and Proliferation	1.17E-05-1.96E-02	CBX7,CRYAB,CTGF,TCN2,GAS6,CA12,EIF1,RAN,GSS,CCND1,ADIPOR1,CCNG1,POR,SOD2,EIF4G2,MT2A,EZR,CYBA,MGAT4B,ATP5F1,PHB,AHCY,AMACR,NDRG1,FBLN5,DCN,SURF1,FLOT1,IGFBP5,STAT3,HSPA8,CD9,ARAF,PSMB2,CCT3,CTDSPL,TPT1 (includes EG:100043703),MT1E,ATP6V0E1,XRCC5,FTH1 (includes EG:14319),CALM1 (includes others),PDIA3,PRPF8,HNRNPA2B1,GDF15,GPX1 (includes EG:14775),ILK,MTCH1,IGFBP7,COL4A2,POLD4,HADHB,GADD45GIP1,GADD…
Dermatological Diseases and Conditions	3.6E-05-1.1E-02	HNRNPH1,CRYAB,GPD1,ATP6V0C,PFN1,PSMA7,SF3B2,EIF1,HLA-DRB1,CD164,DYNLL1,LGMN,RHOB,RAB11B,ATP5G1,MT2A,MRPL10 (includes EG:107732),GRB7,UQCRFS1,DAZAP2,CBR1,AHCY,HLA-C,PRPF38A,CFL1,RPL3,PSMC4,TRIM8,FLOT1,DDB1,BCL2L1,TMEM59,AES,XRCC6,CLTA,NDFIP1,FTH1 (includes EG:14319),COL3A1,TAGLN2,MME,KLK1,RELA,ZC3H7B,APOE,PRPF8,ILK,RANBP2,SMPD1,TPI1,CD74,GANAB,IFITM3,PSMB6,IDH1,NFKBIA,AHNAK,GADD45A,CST3,KL,ANXA5,V…
Gene Expression	3.65E-05-2.04E-02	CALR,PFN1,EIF4EBP2,ZFP36L1,GNB2L1,MRPL12,EIF1,EIF4A2,IGFBP5,PAIP2,APP,NDUFA13,HRSP12,RPS4X,MRPL51 (includes EG:297601),RPS5,EIF4G2,EIF3D,GRB7,EIF3I,PPP1CA,HSPB1,EIF3K,RPS14
Protein Synthesis	3.65E-05-2.04E-02	SPCS1,FURIN,PCBP1,EIF1,EIF4A2,PAIP2,CCND1,GSS,SOD2,LGMN,EIF4G2,CTSH,MT2A,PSMC2,CNDP1,PABPC1,AMACR,APOM,EEF2,IGFBP5,SERINC1,DCXR,RPS4X,MTPN,DIO1,NDFIP1,DLD,MT1E,EIF3K,HSD17B10,MME,KLF15,DECR1,APOE,EIF4EBP2,GSTM5,GPX1 (includes EG:14775),GAPDH,H2AFZ,IDH1,GSTT1,CST3,EIF3A,AMFR,SLC34A1,MRPL12,REN,TSG101,HPN,MRPL51 (includes EG:297601),PGCP,RPS5,DPM3,FBP1,TPP1 (includes EG:1200),PLAU,CTH,RPS14,RBX1,DP…
Energy Production	3.84E-05-1.97E-02	MLXIPL,SLC27A2,AKR1C3,ATP5L,MDH1,ADIPOR1,POR,ATP1A1,NDUFS1,MAOB,ALDH1A1,ATP5G1,PSMC2,MDH2 (includes EG:17448),ATP5F1,CYP4A11,ACOX2,ATP5A1,AK3,PSMC4,CYP2D6,ECI1,ACADS,ATP5C1,ATP5B,ATP5E,CPT2,FH,DECR1,APOE,HAO2,SAT1,ADH1C,APP,HADHB,KL,PHYH,VCP,HSD17B4,ATP5I,EPAS1,CYP27A1,SERPINF1,ACADSB,ACADVL,SREBF2,CAT,MYH9,AOX1,ACSL1,MAOA
Hepatic System Disease	4.57E-05-2.11E-03	PFN1,AKR1C3,SLC17A1,GNB2L1,RAN,CCND1,CCNG1,CTSD,DYNLL1,MT2A,ALDOB,UQCRFS1,GOT1,CNDP1,FUCA1,MGST1,BLVRA,TRIM8,STAT3,IGFBP2,HSPA8,PPP2CB,BCL2L1,PRDX3,RPS4X,SCP2,MGST3,SPTBN1,CA2,PRDX1,ADH1C,DDX3X,TPI1,CES1,GSTT1,CST3,PNRC1,PHGDH,ERBB2,CTNNB1,ALPL,TACSTD2,SOD1,CYP27A1,TUBB4B,TXNIP,GLUD1,ERBB3,ACTG1,GSTO1,NFE2L1,FAH,COPG,ARF1,UGT2B7,SPARC,PLAU,SLC47A1,ACSL1,PRKAR1A
Endocrine System Disorders	7.13E-05-7.43E-03	MME,CA2,MLXIPL,LGALS3,CA4,CA12,SAT1,CD74,IFITM3,CCNG1,RHOB,SLC12A1,ANXA5,PPAP2B,DDAH1,CTNNB1,CALB1,PSMC2,HLA-C,S100A10,MIF,SLC34A1,COL4A1,EEF2,AQP1,IGFBP2,CLDN2,A2M,MT1E,HSPB1
Infectious Disease	7.61E-05-1.1E-02	HNRNPH1,CRYAB,FURIN,ATP6V0C,AHCYL1,RAB2A,GAS6,PSMA7,TM9SF2,POR,MT2A,MRPL10 (includes EG:107732),RAB5C,ARPC1A,DAZAP2,CRIM1,ACTR2,HBXIP,RPL3,NDUFS7,PCK1 (includes EG:18534),TRAPPC1,ARAF,CD9,NDFIP1,NDUFB7,RAB11A,TPT1 (includes EG:100043703),ATP6V0E1,PRDX2,COL3A1,SPTBN1,CA2,ATP6V0B,EIF4EBP2,PRDX1,PDIA3,PRPF8,GAPDH,PSENEN,C2orf28,MED28,CD74,ATP6AP1,IDH1,C1R,HSP90AB1,PNRC1,ANXA5,EIF3A,RPL35,PDCD6IP,RPL…
Cell Death	9.26E-05-2.07E-02	CIB1,CRYAB,GAS6,TMBIM6,CCND1,POR,SOD2,EIF4G2,MT2A,CYBA,MGP,CALB1,PGRMC1,AQP2,PHB,AMACR,HBXIP,EEF2,LRP2,BLVRA,IGFBP5,STAT3,PIGR,HSPA8,ARAF,SCP2,PSMB1,TPT1 (includes EG:100043703),XRCC5,PRDX2,FTH1 (includes EG:14319),HSD17B10,APOE,CALM1 (includes others),PRDX1,GDF15,ILK,GAPDH,MTCH1,CD74,IGFBP7,CCT4,GADD45GIP1,GADD45A,HSP90AB1,DAB2,PDCD6IP,BCAP31,RAD21,PKM2,SDHA (includes EG:157074),TXNIP,SERPINF1,S…
Reproductive System Disease	1.18E-04-2.05E-02	CRYAB,RAB2A,GAS6,EIF1,CCND1,POR,MT2A,CTSH,CYBA,MGP,ARPC1A,PHB,BLVRA,LRP2,NDUFS7,TRAPPC1,ARAF,NDUFB7,PSMB1,TPT1 (includes EG:100043703),EIF3K,APOE,CALM1 (includes others),PRDX1,GDF15,GAPDH,C2orf28,MED28,ACTR3,HSP90AB1,PNRC1,DAB2,FAM96B,KLHDC2,ATP1B1,TUBB4B,TXNIP,SERPINF1,VDAC3,HPN,GRN,ARF1,TUBA1A,BCAM,PTH1R,TAGLN,MYH9,SLC22A18,CXADR,MAOA,SLC5A2,YWHAH,CCT2,TGFBR2,CTSZ,CTSD,GPX3,RHOB,CXCL14,CCT5,NDU…
Drug Metabolism	1.21E-04-1.81E-02	GSTM5,TCN2,PDIA3,CUBN,GPX1 (includes EG:14775),SLC22A7,SLC22A6,IDH1,POR,GPX3,GSTT1,MAOB,SOD2,SLC22A2,GPX4,MGST1,SOD1,EPAS1,SLC13A2,CYP2D6,SLC22A8,SPR (includes EG:20751),CTH,CYB5A,SLC47A1,MAOA
Post-Translational Modification	1.33E-04-1.1E-02	HSD17B10,MME,DECR1,APOE,ENPEP,SPCS1,FURIN,GPX1 (includes EG:14775),DPP7,SDC4,APP,PRDX6,HDAC6,GPX3,HMOX1,CTSD,MAOB,CNDP2,IMPDH2,LGMN,ALDH1A1,SOD2,PARK7,CTSH,CST3,NEDD8,CFI,CNDP1,SPINK1,PSMC4,REN,GLUD1,DCXR,HPN,ACADS,CAPNS1,WFDC2,DLD,FBP1,TPP1 (includes EG:1200),CAPN2,CTH,PLAU,FTH1 (includes EG:14319),MAOA
Protein Degradation	1.33E-04-9.79E-03	SPCS1,RBX1,FURIN,DPP7,SDC4,HDAC6,CTSD,CNDP2,LGMN,SOD2,ALDH1A1,CTSH,CFI,PSMC2,CNDP1,SPINK1,PSMB5,PSMC4,NDFIP1,DLD,CAPN2,FTH1 (includes EG:14319),MME,ENPEP,APOE,RELA,GAPDH,APP,PRDX6,HMOX1,HSP90B1,PARK7,CST3,NEDD8,VCP,AMFR,NCKAP1,RNF11,CALR,REN,CANX,HERPUD1,TSG101,HPN,CAPNS1,WFDC2,DPM3,PSMD2,CAT,TPP1 (includes EG:1200),PLAU,UBC
Cellular Movement	3.81E-04-1.97E-02	FURIN,PFN1,LGALS3,ATP6V0C,SYNPO,SDC4,CCND1,LRPAP1,CCNG1,TGFBR2,CTSD,SOD2,LGMN,RHOB,EZR,S100A10,MIF,CFL1,FBLN5,NDRG1,DCN,IGFBP5,STAT3,PIGR,IGFBP2,CD9,RHOA,BHLHE40,EPCAM,RAB11A,CAPN2,POLDIP2,ACTN4,TMEM176B,TAGLN2,PEBP1,RELA,MIEN1,PPP1CC,IGFBP4,S100A6,ID2,CALM1 (includes others),PICALM,GDF15,ILK,CLIC4,APP,VPS4A,FSTL1,HMOX1,CETN2,HSP90B1,GADD45A,MTA1,CST3,NCOA4,DAB2,ERBB2,CTNNB1,COL18A1,SLC17A3,RAB11…
Carbohydrate Metabolism	4.07E-04-2.18E-02	SLC4A4,PPP1CC,APOE,MLXIPL,CRYAB,GAPDH,PPP1CB,TPI1,LRPAP1,CCND1,APP,SLC23A1,ALDOB,PPP1CA,SLC17A3,PKM2,MIF,LRP5,SOD1,PMM1,DCN,TALDO1,IGFBP5,PCK1 (includes EG:18534),DCXR,GSTO1,SEPP1,GALK1,SLC37A4,CAT,ALDOA,FBP1,MAN2B1,G6PC
Protein Trafficking	4.36E-04-1.1E-02	SPTBN1,RAB1A,YWHAH,AHCYL1,PICALM,RAB2A,SCAMP2,PDIA3,RAN,RANBP2,CD74,HDAC6,NFKBIA,RHOB,KL,MAL,COL18A1,CCT6B,CALR,AP2M1,CFL1,TXNIP,HSPA9,RAB10,RAB7A,XPO7,STAT3,TSG101,PIGR,COL1A1,ARF1,ARF5,ERP29,ARF3,NDFIP1,RAB11A,MYH9,GABARAP
Organismal Injury and Abnormalities	4.39E-04-2.18E-02	HNRNPH1,CRYAB,ACAT2,ATP6V0C,PSMA7,SF3B2,LRPAP1,TGFBR2,CD164,MAOB,ATP1A1,SOD2,RHOB,MT2A,SLC12A1,MRPL10 (includes EG:107732),MGP,UQCRFS1,CALB1,DAZAP2,PRPF38A,RPL3,TRIM8,PSMC4,STAT3,AES,UMOD,NDFIP1,CLTA,TNS1,MT1E,TAGLN2,PRDX2,MME,APOE,ZC3H7B,RELA,ITM2B,PRPF8,RANBP2,SMPD1,CES1,GANAB,APP,PSMB6,IFITM3,IDH1,SHC1 (includes EG:20416),NFKBIA,MAL,LAMP1,CTNNB1,RPL18,RAD21,NCKAP1,NDUFS4,LRP5,SLC34A1,EPAS1,SOD…
DNA Replication, Recombination, and Repair	7.28E-04-7.28E-04	ATP5C1,ATP1A1,ATP5B,ATP5E,ATP5A1,VCP,ATP5L,PSMC4,MYH9,PSMC2,ATP5F1,ATP5I
Organismal Functions	7.28E-04-8.46E-03	DECR1,SLC34A1,DBI,NDRG1,OAT,APLP2,AQP1,SMPD1,PCK1 (includes EG:18534),APP,SNRPN,SLC23A1,SOD2,ARAF,HSD11B2,ARHGDIA,TNS1,BTD,ALPL,NDUFS4
Cellular Development	8.09E-04-1.96E-02	CD81,CBX7,RBX1,LGALS3,PFN1,CTGF,TCN2,EIF1,CCND1,POR,TGFBR2,CTSD,PRMT1,SOD2,ALDH1A1,GRB7,MGP,S100A10,GOLPH3,AMACR,FBLN5,DCN,IGFBP5,CREG1,STAT3,IGFBP2,SLC3A2,DYNC1H1,BCL2L1,CD9,EPCAM,ACTN4,TPT1 (includes EG:100043703),FTH1 (includes EG:14319),IGFBP4,PPP1CC,RELA,PDIA3,GDF15,ILK,SAT1,MED28,COL4A2,IGFBP7,POLD4,HMOX1,GADD45GIP1,GADD45A,MTA1,DAB2,ERRFI1,NR2F6,ERBB2,CTNNB1,COL18A1,ADAMTS15,PKM2,CALR,SOD1…
Digestive System Development and Function	1.11E-03-1.81E-02	SLC4A4,DECR1,MLXIPL,ID2,CLDN15,SLC9A3,GPX1 (includes EG:14775),SAT1,SMPD1,CES1,APP,POR,CCNG1,TGFBR2,CTSD,LGMN,SOD2,CXCL14,HSD11B2,ALPL,SPINK1,SLC9A3R1,TXNIP,PCK1 (includes EG:18534),SLC13A1,PIGR,IGFBP2,AIP,GNAI2,BCAM,ARAF,PSAP,G6PC,PLAU,EFEMP1,XRCC5,COL3A1
Hepatic System Development and Function	1.11E-03-1.1E-02	DECR1,MLXIPL,SAT1,SMPD1,SLC13A1,PCK1 (includes EG:18534),CES1,IGFBP2,AIP,TGFBR2,CCNG1,POR,SOD2,LGMN,MT2A,CXCL14,PSAP,G6PC,EFEMP1,MT1E
Organ Morphology	1.11E-03-2.02E-02	MLXIPL,SLC9A3,GAS6,CD63,POR,CCNG1,TGFBR2,CTSD,SOD2,LGMN,SLC12A1,MT2A,CXCL14,CFI,AQP2,SPINK1,LRP2,DCN,SLC13A1,PCK1 (includes EG:18534),NPHS2,PIGR,IGFBP2,UMOD,ARAF,BHLHE40,SLC37A4,ACTN4,TNS1,XRCC5,MT1E,COL3A1,SPTBN1,SLC4A4,APOE,DECR1,ID2,CLDN15,GPX1 (includes EG:14775),SAT1,SMPD1,CES1,APP,COL1A2,GADD45A,HSD11B2,ERRFI1,COL18A1,ALPL,SLC9A3R1,TXNIP,POU3F3,REN,FAH,AIP,GNAI2,COL1A1,BCAM,PCCA,PSAP,MAN2B1…
Cell Morphology	1.15E-03-1.22E-02	RELA,PPP1CC,PFN1,SYNPO,SMPD1,COL4A2,CLIC4,APP,VPS4A,SHC1 (includes EG:20416),HMOX1,NDUFS1,SOD2,NFKBIA,PDCD6IP,PHB,AP2M1,SOD1,NDRG1,YWHAE,ACTB,TALDO1,PHB2,HERPUD1,VDAC3,TSG101,COL1A1,BCL2L1,PRDX3,CAT,BNIP3L,ACTN4,PINK1,HSPB1
Cell-To-Cell Signaling and Interaction	1.15E-03-1.51E-02	CD81,LGALS3,EPAS1,CFL1,APLP2,GNB2L1,CYP2D6,STAT3,APP,SHC1 (includes EG:20416),HSP90B1,MAOB,SOD2,CAPNS1,CD9,RHOA,CAT,SPARC,SPR (includes EG:20751),COL18A1,HLA-C,MAOA
Tumor Morphology	1.15E-03-1.86E-02	APOE,MIF,GDF15,SAT1,ILK,SERPINF1,ERBB3,STAT3,CCND1,IGFBP2,COL1A2,TGFBR2,COL1A1,NFKBIA,RHOB,EZR,RHOA,CAT,CXCL14,PLAU,ERBB2
Vitamin and Mineral Metabolism	1.51E-03-2.06E-02	ACAT2,AKR1C3,YWHAH,TMBIM6,HSD17B8,POR,ATP1A1,ALDH1A1,CALB1,CBR1,AMACR,LRP2,ACOX2,GGH,CYP2D6,IGFBP2,HSPA8,EBP,SCP2,SLC37A4,MPDU1,RBP4,FTH1 (includes EG:14319),APOE,IGFBP4,SCAP,CUBN,ADH1C,IGFBP7,APP,SLC23A1,KL,HSD11B2,LRP5,DHRS3,SLC34A1,SOD1,CYP27A1,DBI,RETSAT,GSTO1,SREBF2,DPM3,CAT,ACAT1,TSPO,G6PC,NPC2 (includes EG:10577),MAOA
Cell Cycle	1.75E-03-1.54E-02	PPP1CC,ID2,LGALS3,PFN1,CALM1 (includes others),GDF15,GNB2L1,SYNPO,IGFBP7,CCND1,APP,VPS4A,CCNG1,CETN2,NFKBIA,SOD2,GADD45A,RHOB,ERBB2,MOB1A,PHB,RAB11FIP3,CFL1,YWHAB,DCN,EGR1,ERBB3,CREG1,STAT3,TSG101,GNAI2,IVNS1ABP,BCL2L1,BHLHE40,RHOA,RAB11A,MYH9,CAPN2,ACTN4,XRCC5
Connective Tissue Disorders	2.02E-03-1.81E-02	CD81,FURIN,CRYAB,RAB2A,HLA-DRB1,C1QB,SDC4,ITFG1,ADIPOR1,LDHB,HSD17B8,DYNLL1,SOD2,C6orf125,CXCL14,RPL19,CFI,GOLPH3,S100A10,HLA-C,MIF,APOM,ACOX2,EEF2,APLP2,RAB10,PHB2,SLC1A1,IGFBP5,PTGDS,STAT3,HSPA8,BCL2L1,FAU,UMOD,RHOA,UQCRC2,ALDOA,CAPN2,GAR1,FTH1 (includes EG:14319),PRDX2,RBP4,COL3A1,MME,IGFBP4,APOE,SCAP,PDIA3,PRDX1,SRP14 (includes EG:20813),IGFBP7,COL4A2,CD74,C1R,GSTT1,HMOX1,HSP90B1,NFKBIA,CST3,…
Cellular Assembly and Organization	3.38E-03-2.18E-02	MME,GDI1,APOE,CTGF,PFN1,VPS39,GNB2L1,ILK,SNX3,SYNPO,SMPD1,TMBIM6,APP,HDAC6,COL1A2,SOD2,MT2A,CST3,MAL,VCP,MAP1LC3A,PDCD6IP,CTNNB1,COL18A1,DCN,APLP2,PSMC4,RAB7A,TSG101,HSPA8,BCL2L1,COL1A1,CAPNS1,PSMD2,RHOA,CAT,ACAT1,PSAP,SPARC,ACTN4,VAMP8,MT1E,COL3A1
Cellular Function and Maintenance	4.25E-03-2.05E-02	SCAMP2,SLC9A3,SNX3,MDH1,LRPAP1,CCND1,CD63,HDAC6,TGFBR2,NDUFS1,SOD2,RHOB,MT2A,EZR,RAB5C,MDH2 (includes EG:17448),PHB,LRP10,YWHAE,NDRG1,LRP2,DCN,APLP2,HSPA9,PHB2,AP2S1,HSPA8,BCL2L1,PRDX3,ATP5B,RHOA,NDFIP1,ACTN4,FH,MT1E,COL3A1,HSPB1,FTH1 (includes EG:14319),RELA,APOE,PRDX1,PICALM,CUBN,ILK,SMPD1,COL4A2,CLIC4,APP,ATP6AP1,COL1A2,HMOX1,SHC1 (includes EG:20416),NFKBIA,CST3,ANXA5,VCP,DAB2,SLC40A1,SOD1,EGR…
Nutritional Disease	7.89E-03-7.89E-03	CA2,CA4,REN,CA12,LRPAP1
Embryonic Development	9.79E-03-2.18E-02	APOE,FURIN,COL4A1,POU3F3,REN,COL4A2,IGFBP2,POR,COL1A2,COL1A1,CXCL14,PSAP,TSC22D1,G6PC,ERRFI1,EFEMP1,CTNNB1,NCKAP1,PRKAR1A
Hair and Skin Development and Function	9.79E-03-9.79E-03	COL1A2,COL1A1,ID2,NFKBIA,ERRFI1,STAT3
Nervous System Development and Function	9.79E-03-1.1E-02	BCL2L1,YWHAB,APLP2,CTNNB1,CCND1,APP
Organ Development	9.79E-03-1.39E-02	APOE,MIF,GAS6,POU3F3,REN,IGFBP2,POR,COL1A2,COL1A1,CXCL14,PSAP,TSC22D1,G6PC,ERRFI1,PLAU,EFEMP1
Organismal Development	9.79E-03-2.18E-02	APOE,FURIN,POU3F3,REN,APP,IGFBP2,POR,COL1A2,HMOX1,SHC1 (includes EG:20416),COL1A1,CXCL14,PSAP,TSC22D1,G6PC,ERRFI1,EFEMP1,CTNNB1,NCKAP1,PRKAR1A
Tissue Development	9.79E-03-2.18E-02	CD81,APOE,FURIN,GNB2L1,APP,COL1A2,POR,SOD2,CXCL14,ERRFI1,COL18A1,CTNNB1,NCKAP1,APLP2,POU3F3,REN,IGFBP2,BCL2L1,COL1A1,CAPNS1,CD9,RHOA,CAT,SPARC,PSAP,G6PC,TSC22D1,EFEMP1,PRKAR1A
Hematological System Development and Function	1.07E-02-2.18E-02	CD81,APOE,SOD1,LGALS3,CFL1,PRDX1,EGR1,SMPD1,STAT3,CES1,APP,GRN,SHC1 (includes EG:20416),HSP90B1,CD9,MT2A,PSAP,BNIP3L,ERBB2,MT1E,HLA-C
Antigen Presentation	1.1E-02-2.18E-02	GRN,CD81,APOE,SHC1 (includes EG:20416),CD9,MT2A,EGR1,PSAP,SMPD1,CES1,MT1E
Behavior	1.1E-02-1.1E-02	PSAP,NDUFS4
Cell Signaling	1.1E-02-1.1E-02	TMBIM6,APP
Connective Tissue Development and Function	1.1E-02-1.1E-02	CCNG1,CD81,RELA,CD9
Hematopoiesis	1.1E-02-1.1E-02	CD81,CD9
Immune Cell Trafficking	1.1E-02-1.1E-02	CD81,CD9
Inflammatory Response	1.1E-02-2.18E-02	CD81,APOE,SHC1 (includes EG:20416),CD9,SMPD1,CES1
Lymphoid Tissue Structure and Development	1.1E-02-1.1E-02	CD81,CD9
Ophthalmic Disease	1.1E-02-1.1E-02	MAOB,TUBA1A,TUBB4B,MAOA
Skeletal and Muscular System Development and Function	1.1E-02-1.97E-02	CD81,IGFBP4,FBLN5,IGFBP5,MED28,STAT3,SDC4,CLIC4,CCND1,IGFBP2,HMOX1,CD9,MGP,POLDIP2,PLAU
Tissue Morphology	1.1E-02-2.18E-02	RELA,APOE,LGALS3,COL4A1,PSMB5,SMPD1,IGFBP5,COL4A2,CES1,APP,CCND1,HPN,CCNG1,HMOX1,SHC1 (includes EG:20416),NFKBIA,PSMB1
Psychological Disorders	1.24E-02-1.24E-02	CA2,APOE,CRYAB,LGALS3,YWHAH,GAS6,PRDX1,DDC,CA4,CA12,APP,DAO,NDUFS1,MAOB,HSP90B1,SOD2,IMPA2,GPX4,GATM,ATP5G3,AHCY,SLC25A4,NDUFS7,BTG1,SLC1A1,IGFBP2,ATP5C1,EBP,DIP2C,UQCRC2,COX5A (includes EG:12858),MCEE,TSPO,MYH9,A2M,BTD,MAOA,PRKAR1A
Endocrine System Development and Function	1.4E-02-1.4E-02	LGALS3,RHOA,NCOA4,APP,CCND1,IGFBP2
Cardiovascular System Development and Function	1.81E-02-1.81E-02	HMOX1,SHC1 (includes EG:20416),APP
