# Supplementary material for: The Baboon Kidney Transcriptome: Analysis of Transcript Sequence, Splice Variants, and Abundance
Source: PLoS One. 2013 Apr 23;8(4):e57563. doi: 10.1371/journal.pone.0057563 (PMC3634053; doi:10.1371/journal.pone.0057563)
Supplement: Table S19 — Top biological gene networks identified from top 800 transcripts in baboon kidney RNA-Seq dataset. This table includes the score (displayed as the –log(p-value) and indicating the likelihood that the assembly of focus genes in a network could be explained by random chance alone), focus molecules, and top biological functions associated with each network. (XLSX) [file pone.0057563.s019.xlsx]

## Sheet: Additional file 19
Network ID	Molecules in Network	Score	Focus Molecules	Top Functions
1	ACTN4,AGTRAP,ATP5G1,ATP6AP2,BNIP3L,CD74,CST3,CSTB,CTSD,CYP27A1,EIF1,EIF3A,EIF3I,EIF4G2,GABARAP,GABARAPL1,GABARAPL2,GSTT1,HADHB,HLA-DRB1,IFITM3,LGMN,MAP1LC3A,MT1E,MT2A,NDUFA13,NPC2 (includes EG:10577),PDIA4,PHB2,PHB,PPIB,REN,SLC9A3,STAT3,SYNPO	34	35	Cancer, Cell Death, Cellular Assembly and Organization
2	ATP6V1B1,ATP6V1B2,C21orf33,CAPZA2,CFL1,CTNNA1,CTSZ,CYC1,DYNC1H1,GPX3,GPX4,GPX1 (includes EG:14775),GSTM5,HLA-C,HSBP1,MPDU1,NDUFS1,NDUFS2,NDUFS3,NDUFS4,NDUFS6,NFKBIA,NINJ1,PICALM,PRDX2,PRDX6,RHOB,RTN4,SERINC1,SOD1,TMEM176B,UBA1,UQCRC1,UQCRC2,UQCRFS1	34	35	Free Radical Scavenging, Small Molecule Biochemistry, Genetic Disorder
3	ADIPOR1,AES,ARAF,ASS1,CAPZA1,COL18A1,COL1A2,DDC,EFEMP1,GDF15,GNB2L1,GRN,HLA-B,HSPA9,IGFBP2,IGFBP4,KHK,MALAT1,MAT2A,MIF,MIOX,MLXIPL,MTPN,P4HB,PARK7,PRDX1,PTGDS,RELA,S100A10,SAT1,SPARC,TSC22D3,TUBA1A,TXNIP,VEGFB	34	35	Cellular Movement, Cancer, Gastrointestinal Disease
4	APLP2,APP,ATP5A1,ATP5B,ATP5C1,ATP5E,CA12,CLIC1,CLTA,CRYL1,CUBN,DAB1,DAB2,DDAH1,DLD,DLST,FIS1 (includes EG:288584),GALK1,LDHB,LRP2,LRP5,LRPAP1,MRPL10 (includes EG:107732),MYH9,NCSTN,NDUFA8,OGDH,PPAP2A,PSENEN,PSME1,QDPR,SUCLG1,TPP1 (includes EG:1200),TUBB4B,UQCRHL	34	35	Nucleic Acid Metabolism, Small Molecule Biochemistry, DNA Replication, Recombination, and Repair
5	ACTB,ACTG1,ACTR2,ACTR3,AHCYL1,AP2M1,AP2S1,ARF5,ARPC2,ATP6V0E1,CAPN2,CAPNS1,CCND1,CCNG1,CCT2,CCT3,CCT4,CCT5,CCT7,CDH16,COPG,COTL1,DDX17,GALNT11,IGFBP7,PCBP1,PHGDH,PKM2,RAB11A,RAB11B,RAB11FIP3,SLC4A4,STOM,TAGLN2,TMED9	34	35	Cell Death, Infectious Disease, Carbohydrate Metabolism
6	ALDH1A1,BCAP31,BTF3,CANX,CD9,CD81,CLDN2,CTDSPL,CTNNB1,CXADR,CYB5A,DIO1,DPEP1,ENPEP,EPCAM,GPR137B,GPS2,HNRNPA0,HTRA1,IMPDH2,MAN2B1,NAA10,NPHS2,OAT,PAX8,PCCA,PCCB,PPAP2B,PSAP,RBP4,RPLP2,SCAP,SEPW1,TBL1XR1,WNK4	34	35	Developmental Disorder, Genetic Disorder, Hematological Disease
7	AHNAK,BRK1,CES1,CHCHD10,DECR1,EBP,ERBB2,ETFA,ETFB,FLOT1,GOLPH3,GPAA1,GRB7,IDH1,MAOA,NCKAP1,NET1 (includes EG:10276),OAZ1 (includes EG:18245),PCK1 (includes EG:18534),PHYH,PINK1,PSMA7,PSMB1,PSMB2,PSMB4,PSMB5,PSMB7,PSMC2,PSMC4,PSMD2,PSMD8,RAB7A,UGT1A6,UGT2B7,VPS35	34	35	Developmental Disorder, Genetic Disorder, Metabolic Disease
8	ACADVL,ACAT2,ALPL,ANXA5,BLVRA,CADM4,CD63,COBRA1,COL1A1,CPT2,CYP4A11,ECI1,EGR1,ELOVL1,ERBB3,FH,GADD45A,GADD45GIP1,GPD1,HERPUD1,HMOX1,HSD11B2,HSD17B10,MAOB,MAT2B,NDRG1,NFE2L1,POR,PRKAR1A,RETSAT,RPS3,SDHA (includes EG:157074),SLC17A1,SLC22A2,TMBIM6	34	35	Small Molecule Biochemistry, Developmental Disorder, Genetic Disorder
9	ALDOB,AMFR,AQP1,AQP2,ARHGDIA,ARHGEF12,ATP1A1,ATP1B1,AUP1,CETN2,CKB,CLIC4,DAD1 (includes EG:13135),DAO,DDOST,DYNLL2,ERLIN2,FSTL1,GDI1,HSPA8,PFN1,POLD2,POLD4,POLDIP2,PPP1CA,PPP1CB,PPP1CC,PPP1R1A,RAD23B,RHOA,TMEM27,TNS1,TPT1 (includes EG:100043703),VAMP8,VCP	34	35	Kidney Failure, Renal and Urological Disease, Carbohydrate Metabolism
10	ADH1C,ALDH2,ATP5F1,ATP5I,ATP5L,BCL2L1,COX4I1,CRYAB,CTGF,CTH,CYBA,DBI,DYNLL1,ENDOG,EZR,GAS6,GSS,HSPB1,KL,MME,PEBP1,PTH1R,ROMO1,SERPINF1,SLC25A4,SLC34A1,SLC3A1,SLC3A2,SLC7A8,SLC9A3R1,SMPD1,SOD2,SSR4,TSPO,VDAC3	34	35	Molecular Transport, Free Radical Scavenging, Amino Acid Metabolism
11	A2M,ACAT1,ACSL1,AIP,ANXA11,APOE,APOM,BCAM,C14orf166,CALR,DDX1,DDX3X,HDAC6,HNRNPF,HNRNPH1,HNRNPM,HSD17B4,HSP90AB1,MED28,MGP,MTCH1,PDIA3,PDZK1IP1,PLAU,RAN,RANBP2,SCP2,SDC4,SREBF2,TAGLN,UNC45A,WBP2,XPO7,XRCC5,XRCC6	34	35	Lipid Metabolism, Small Molecule Biochemistry, Molecular Transport
