# Supplementary material for: The Baboon Kidney Transcriptome: Analysis of Transcript Sequence, Splice Variants, and Abundance
Source: PLoS One. 2013 Apr 23;8(4):e57563. doi: 10.1371/journal.pone.0057563 (PMC3634053; doi:10.1371/journal.pone.0057563)
Supplement: Table S20 — Members of each significant group of molecules within the oxidative phosphorylation and mitochondrial dysfunction pathways. This table includes members within each group of molecules represented as various shades of red. The intensity of the node color indicates the degree of fold coverage in the RNA-Seq dataset. Nodes shown in gray represent genes from the dataset that did not meet the fold coverage cutoff, and nodes shown in white represent genes that are in IPA's Knowledge Base but not in the dataset. (XLSX) [file pone.0057563.s020.xlsx]

## Sheet: Additional file 20
1.6.5.3			1.6.99.3			1.3.5.1 and 1.3.99.1			3.6.3.10			3.6.3.14
Symbol	Fold Coverage		Symbol	Fold Coverage		Symbol	Fold Coverage		Symbol	Fold Change		Symbol	Fold Change
NDUFA13	2622.56		NDUFA13	2622.56		SDHB	1057.81		ATP12A	30.22		ATP5F1	314117
NDUFB8	1634.73		NDUFB8	1634.73		SDHA includes EG: 157074)	993.84		ATP7A	17.21		ATP5B	8156.54
NDUFA1	1453.36		NDUFA1	1453.36		SDHC	52.65		ATP4A			ATP5A1	7065.02
NDUFAB1	1114.93		NDUFAB1	1114.93		SDHD	19.58		ATP4B			ATP6V1F	2913.17
NDUFA11	1010.98		NDUFA11	1010.98								ATP5O	1859.97
NDUFA4	969.06		NDUFA4	969.06								ATP6V0E1	1258.27
NDUFS7	899.77		NDUFS7	899.77		1.10.2.2			3.6.3.6			ATP5C1	1188.28
NDUFA8	883.52		NDUFA8	883.52		Symbol	Fold Coverage		Symbol	Fold Change		ATP6V1B2	867.02
NDUFB7	763.63		NDUFB7	763.63		UQCRHL	1552.1		ATP6V0C	3427.75		ATP6V1B1	844.88
NDUFB11	758.43		NDUFB11	758.43		UQCRC2	1428.13		ATP6V0B	1600.19		ATP5G1	771.39
NDUFB2	615.31		NDUFB2	615.31		CYC1	1104.83		ATP6V1G1	633.52		ATP6V1H	747.1
NDUFA2	575.53		NDUFA2	575.53		UQCRC1	720.28		ATP6V0D1	614		ATP5H	630.67
NDUFS2	557.59		NDUFS2	557.59		UQCRFS1	544.7		ATP5E	462.96		ATP6AP1	629.79
NDUFB9	553.43		NDUFB9	553.43		UQCRH	441.21		ATP5L	340.79		ATP5I	572.74
NDUFS6	541.27		NDUFS6	541.27		UQCR10	325.31		ATP6V0A4	169.54		ATP5G2	564.28
NDUFA7	519.11		NDUFA7	519.11		UQCRB	67.83		ATP6V1C2	149.09		ATP5G3	414.94
NDUFS3	468.4		NDUFS3	468.4		UQCRQ	67.83		ATP6V1E1	130.6		ATP6V1D (includes EG:299159)	355.43
NDUFS1	443.05		NDUFS1	443.05		UQCR11	63.98		ATP6V1C1	124.87		ATP5D	299.54
NDUFS4	404.76		NDUFS4	404.76		CYTB (includes EG:140512)			ATP6V1G3	29.68		ATP6V0D2	293.99
NDUFA12	349.4		NDUFA12	349.4					ATP6V1E2	27.54		ATP6V1A	252.44
NDUFV1	284.29		NDUFV1	284.29					ATP6V1G2	7.37		ATP5J2	89.6
NDUFS8	240.94		NDUFS8	240.94		1.9.3.1						ATP6V0A1	73.96
NDUFA6	209.67		NDUFA6	209.67		Symbol	Fold Coverage					ATP5J	71.98
NDUFA3	185.23		NDUFA3	185.23		COX7B	2846.31		3.6.1.1			ATP6V0E2	26.4
NDUFB4	171.84		NDUFB4	171.84		COX4I1	2403.07		Symbol	Fold Change		TCIRG1	26.32
NDUFV2	170.66		NDUFV2	170.66		COX8A	2313.38		PPA1	83.64		ATP6V0A2	6.39
NDUFB1	142.51		NDUFB1	142.51		COX5B (includes EG:100002384)	1321.91		LHPP	40		Atp5h (includes EG:306478)
NDUFA9	138.17		NDUFA9	138.17		COX5A (includes EG:12858)	825.76		PPA2 (includes EG: 27068)	38.24		ATP6 (includes EG:140519)
NDUFB10	133.52		NDUFB10	133.52		COX7C	315.23					ATP8 (human)
NDUFB6	119.07		NDUFB6	119.07		COX7A2L	287.74					ATP8 (includes EG:17706)
NDUFB5	114.5		NDUFB5	114.5		COX6B1	133.86					RGD1563463
NDUFB3	84.88		NDUFB3	84.88		COX11	100.69					RGD1565438
NDUFC1	60.39		NDUFC1	60.39		COX7A2	79.21
NDUFV3	40.14		NDUFV3	40.14		COX7A1	46.55
NDUFS5	38.65		NDUFS5	38.65		COX17 (includes EG:10063)	43.73
NDUFA4L2	27.85		NDUFA4L2	27.85		COX10 (includes EG:1352)	41.36
NDUFC2	18.11		NDUFC2	18.11		COX6C	32.37
NDUFA10	17.24		NDUFA10	17.24		COX6A1	21.44
NDUFA5	11.97		NDUFA5	11.97		COX15	16.79
LOC688963 (includes others)			LOC688963 (includes others)			COX4I2	15.49
ND1 (includes EG:140531)			ND5 (includes EG:140535)			COX8C	2.86
ND2 (includes EG:140532)			Ndufa10			COX6A2	1.24
ND3 (includes EG:140533)			Ndufa9			COX1 (includes EG:140539)
ND4 (includes EG:140534)			Ndufs6			COX2 (includes EG:140540)
ND4L (includes EG:17720)			RGD1560451			COX3 (includes EG:140541)
ND5 (includes EG:140535)						COX6B2
ND6 (includes EG:140536)						COX7B2
Ndufa10						Cox8b
Ndufs6
RGD1560451
